# Supplementary material for: Development of a synthetic library of humanized nanobodies for targeted IL-6 inhibition
Source: Front Bioeng Biotechnol. 2024 Jul 23;12:1440150. doi: 10.3389/fbioe.2024.1440150 (PMC11300276; doi:10.3389/fbioe.2024.1440150)
Supplement: Supplementary file 2 [file DataSheet1.ZIP]

Archive with 41 entries (40 files):
- Nanobody-antigen complexes/
- Nanobody-antigen complexes/4ksd.pdb
- Nanobody-antigen complexes/4ldo.pdb
- Nanobody-antigen complexes/4mqs.pdb
- Nanobody-antigen complexes/5hm1.pdb
- Nanobody-antigen complexes/5hvh.pdb
- Nanobody-antigen complexes/5tsj.pdb
- Nanobody-antigen complexes/5usf.pdb
- Nanobody-antigen complexes/6fuz.pdb
- Nanobody-antigen complexes/6gk4.pdb
- Nanobody-antigen complexes/6i8h.pdb
- Nanobody-antigen complexes/6itc.pdb
- Nanobody-antigen complexes/6ni2.pdb
- Nanobody-antigen complexes/6swr.pdb
- Nanobody-antigen complexes/6tyl.pdb
- Nanobody-antigen complexes/6war.pdb
- Nanobody-antigen complexes/6zbv.pdb
- Nanobody-antigen complexes/6zxn.pdb
- Nanobody-antigen complexes/7a29.pdb
- Nanobody-antigen complexes/7a4d.pdb
- Nanobody-antigen complexes/7b2p.pdb
- Nanobody-antigen complexes/7cz0.pdb
- Nanobody-antigen complexes/7dst.pdb
- Nanobody-antigen complexes/7kd0.pdb
- Nanobody-antigen complexes/7l1v.pdb
- Nanobody-antigen complexes/7n9v.pdb
- Nanobody-antigen complexes/7ngh.pdb
- Nanobody-antigen complexes/7nk6.pdb
- Nanobody-antigen complexes/7nka.pdb
- Nanobody-antigen complexes/7ocy.pdb
- Nanobody-antigen complexes/7p2d.pdb
- Nanobody-antigen complexes/7p5v.pdb
- Nanobody-antigen complexes/7p5w.pdb
- Nanobody-antigen complexes/7p5y.pdb
- Nanobody-antigen complexes/7p6k.pdb
- Nanobody-antigen complexes/7p78.pdb
- Nanobody-antigen complexes/7q6z.pdb
- Nanobody-antigen complexes/7r4q.pdb
- Nanobody-antigen complexes/7vq0.pdb
- Nanobody-antigen complexes/8cy6.pdb
- Nanobody sequences.tsv
