# Supplementary material for: Development of a synthetic library of humanized nanobodies for targeted IL-6 inhibition
Source: Front Bioeng Biotechnol. 2024 Jul 23;12:1440150. doi: 10.3389/fbioe.2024.1440150 (PMC11300276; doi:10.3389/fbioe.2024.1440150)
Supplement: Supplementary file 2 [file DataSheet1.ZIP › Nanobody-antigen complexes/4ksd.pdb]

HEADER    MEMBRANE PROTEIN, TRANSPORT PROTEIN     17-MAY-13   4KSD              
TITLE     STRUCTURES OF P-GLYCOPROTEIN REVEAL ITS CONFORMATIONAL FLEXIBILITY AND
TITLE    2 AN EPITOPE ON THE NUCLEOTIDE-BINDING DOMAIN                          
COMPND    MOL_ID: 1;                                                            
COMPND   2 MOLECULE: MULTIDRUG RESISTANCE PROTEIN 1A;                           
COMPND   3 CHAIN: A;                                                            
COMPND   4 SYNONYM: ATP-BINDING CASSETTE SUB-FAMILY B MEMBER 1A, MDR1A,         
COMPND   5 MULTIDRUG RESISTANCE PROTEIN 3, P-GLYCOPROTEIN 3;                    
COMPND   6 EC: 3.6.3.44;                                                        
COMPND   7 ENGINEERED: YES;                                                     
COMPND   8 MOL_ID: 2;                                                           
COMPND   9 MOLECULE: R2 PROTEIN;                                                
COMPND  10 CHAIN: B;                                                            
COMPND  11 ENGINEERED: YES                                                      
SOURCE    MOL_ID: 1;                                                            
SOURCE   2 ORGANISM_SCIENTIFIC: MUS MUSCULUS;                                   
SOURCE   3 ORGANISM_COMMON: MOUSE;                                              
SOURCE   4 ORGANISM_TAXID: 10090;                                               
SOURCE   5 GENE: ABCB1A, ABCB4, MDR1A, MDR3, PGY-3, PGY3;                       
SOURCE   6 EXPRESSION_SYSTEM: KOMAGATAELLA PASTORIS;                            
SOURCE   7 EXPRESSION_SYSTEM_TAXID: 4922;                                       
SOURCE   8 MOL_ID: 2;                                                           
SOURCE   9 ORGANISM_SCIENTIFIC: LAMA GLAMA;                                     
SOURCE  10 ORGANISM_COMMON: LLAMA;                                              
SOURCE  11 ORGANISM_TAXID: 9844;                                                
SOURCE  12 GENE: R2;                                                            
SOURCE  13 EXPRESSION_SYSTEM: ESCHERICHIA COLI;                                 
SOURCE  14 EXPRESSION_SYSTEM_TAXID: 562                                         
KEYWDS    TRANSPORTER, ATP BINDING, MEMBRANE, MEMBRANE PROTEIN, TRANSPORT       
KEYWDS   2 PROTEIN                                                              
EXPDTA    X-RAY DIFFRACTION                                                     
AUTHOR    A.WARD,P.SZEWCZYK,V.GRIMARD,C.-W.LEE,L.MARTINEZ,R.DOSHI,A.CAYA,       
AUTHOR   2 M.VILLALUZ,E.PARDON,C.CREGGER,D.J.SWARTZ,P.FALSON,I.URBATSCH,        
AUTHOR   3 C.GOVAERTS,J.STEYAERT,G.CHANG                                        
REVDAT   5   17-JUL-19 4KSD    1       REMARK                                   
REVDAT   4   09-SEP-15 4KSD    1       AUTHOR                                   
REVDAT   3   28-AUG-13 4KSD    1       JRNL                                     
REVDAT   2   21-AUG-13 4KSD    1       JRNL                                     
REVDAT   1   31-JUL-13 4KSD    0                                                
JRNL        AUTH   A.B.WARD,P.SZEWCZYK,V.GRIMARD,C.W.LEE,L.MARTINEZ,R.DOSHI,    
JRNL        AUTH 2 A.CAYA,M.VILLALUZ,E.PARDON,C.CREGGER,D.J.SWARTZ,P.G.FALSON,  
JRNL        AUTH 3 I.L.URBATSCH,C.GOVAERTS,J.STEYAERT,G.CHANG                   
JRNL        TITL   STRUCTURES OF P-GLYCOPROTEIN REVEAL ITS CONFORMATIONAL       
JRNL        TITL 2 FLEXIBILITY AND AN EPITOPE ON THE NUCLEOTIDE-BINDING DOMAIN. 
JRNL        REF    PROC.NATL.ACAD.SCI.USA        V. 110 13386 2013              
JRNL        REFN                   ISSN 0027-8424                               
JRNL        PMID   23901103                                                     
JRNL        DOI    10.1073/PNAS.1309275110                                      
REMARK   2                                                                      
REMARK   2 RESOLUTION.    4.10 ANGSTROMS.                                       
REMARK   3                                                                      
REMARK   3 REFINEMENT.                                                          
REMARK   3   PROGRAM     : PHENIX (PHENIX.REFINE: 1.8.2_1309)                   
REMARK   3   AUTHORS     : PAUL ADAMS,PAVEL AFONINE,VINCENT CHEN,IAN            
REMARK   3               : DAVIS,KRESHNA GOPAL,RALF GROSSE-KUNSTLEVE,           
REMARK   3               : LI-WEI HUNG,ROBERT IMMORMINO,TOM IOERGER,            
REMARK   3               : AIRLIE MCCOY,ERIK MCKEE,NIGEL MORIARTY,              
REMARK   3               : REETAL PAI,RANDY READ,JANE RICHARDSON,               
REMARK   3               : DAVID RICHARDSON,TOD ROMO,JIM SACCHETTINI,           
REMARK   3               : NICHOLAS SAUTER,JACOB SMITH,LAURENT                  
REMARK   3               : STORONI,TOM TERWILLIGER,PETER ZWART                  
REMARK   3                                                                      
REMARK   3    REFINEMENT TARGET : ML                                            
REMARK   3                                                                      
REMARK   3  DATA USED IN REFINEMENT.                                            
REMARK   3   RESOLUTION RANGE HIGH (ANGSTROMS) : 4.10                           
REMARK   3   RESOLUTION RANGE LOW  (ANGSTROMS) : 61.07                          
REMARK   3   MIN(FOBS/SIGMA_FOBS)              : 2.050                          
REMARK   3   COMPLETENESS FOR RANGE        (%) : 95.7                           
REMARK   3   NUMBER OF REFLECTIONS             : 21721                          
REMARK   3                                                                      
REMARK   3  FIT TO DATA USED IN REFINEMENT.                                     
REMARK   3   R VALUE     (WORKING + TEST SET) : 0.324                           
REMARK   3   R VALUE            (WORKING SET) : 0.323                           
REMARK   3   FREE R VALUE                     : 0.345                           
REMARK   3   FREE R VALUE TEST SET SIZE   (%) : 4.890                           
REMARK   3   FREE R VALUE TEST SET COUNT      : 1062                            
REMARK   3                                                                      
REMARK   3  FIT TO DATA USED IN REFINEMENT (IN BINS).                           
REMARK   3   BIN  RESOLUTION RANGE  COMPL.    NWORK NFREE   RWORK  RFREE        
REMARK   3     1 61.0782 -  8.1944    0.92     2635   143  0.3090 0.3129        
REMARK   3     2  8.1944 -  6.5065    0.95     2591   122  0.3354 0.3780        
REMARK   3     3  6.5065 -  5.6847    0.96     2590   131  0.3428 0.3408        
REMARK   3     4  5.6847 -  5.1653    0.96     2566   131  0.3325 0.3563        
REMARK   3     5  5.1653 -  4.7952    0.97     2584   129  0.3243 0.3568        
REMARK   3     6  4.7952 -  4.5126    0.97     2578   126  0.3187 0.4034        
REMARK   3     7  4.5126 -  4.2866    0.97     2561   147  0.3119 0.2925        
REMARK   3     8  4.2866 -  4.1001    0.97     2554   133  0.3126 0.3502        
REMARK   3                                                                      
REMARK   3  BULK SOLVENT MODELLING.                                             
REMARK   3   METHOD USED        : FLAT BULK SOLVENT MODEL                       
REMARK   3   SOLVENT RADIUS     : 1.11                                          
REMARK   3   SHRINKAGE RADIUS   : 0.90                                          
REMARK   3   K_SOL              : NULL                                          
REMARK   3   B_SOL              : NULL                                          
REMARK   3                                                                      
REMARK   3  ERROR ESTIMATES.                                                    
REMARK   3   COORDINATE ERROR (MAXIMUM-LIKELIHOOD BASED)     : 0.680            
REMARK   3   PHASE ERROR (DEGREES, MAXIMUM-LIKELIHOOD BASED) : 34.190           
REMARK   3                                                                      
REMARK   3  B VALUES.                                                           
REMARK   3   FROM WILSON PLOT           (A**2) : NULL                           
REMARK   3   MEAN B VALUE      (OVERALL, A**2) : NULL                           
REMARK   3   OVERALL ANISOTROPIC B VALUE.                                       
REMARK   3    B11 (A**2) : NULL                                                 
REMARK   3    B22 (A**2) : NULL                                                 
REMARK   3    B33 (A**2) : NULL                                                 
REMARK   3    B12 (A**2) : NULL                                                 
REMARK   3    B13 (A**2) : NULL                                                 
REMARK   3    B23 (A**2) : NULL                                                 
REMARK   3                                                                      
REMARK   3  TWINNING INFORMATION.                                               
REMARK   3   FRACTION: NULL                                                     
REMARK   3   OPERATOR: NULL                                                     
REMARK   3                                                                      
REMARK   3  DEVIATIONS FROM IDEAL VALUES.                                       
REMARK   3                 RMSD          COUNT                                  
REMARK   3   BOND      :  0.005          10273                                  
REMARK   3   ANGLE     :  1.072          13889                                  
REMARK   3   CHIRALITY :  0.041           1590                                  
REMARK   3   PLANARITY :  0.005           1769                                  
REMARK   3   DIHEDRAL  : 12.995           3723                                  
REMARK   3                                                                      
REMARK   3  TLS DETAILS                                                         
REMARK   3   NUMBER OF TLS GROUPS  : NULL                                       
REMARK   3                                                                      
REMARK   3  NCS DETAILS                                                         
REMARK   3   NUMBER OF NCS GROUPS : NULL                                        
REMARK   3                                                                      
REMARK   3  OTHER REFINEMENT REMARKS: NULL                                      
REMARK   4                                                                      
REMARK   4 4KSD COMPLIES WITH FORMAT V. 3.30, 13-JUL-11                         
REMARK 100                                                                      
REMARK 100 THIS ENTRY HAS BEEN PROCESSED BY RCSB ON 04-JUN-13.                  
REMARK 100 THE DEPOSITION ID IS D_1000079734.                                   
REMARK 200                                                                      
REMARK 200 EXPERIMENTAL DETAILS                                                 
REMARK 200  EXPERIMENT TYPE                : X-RAY DIFFRACTION                  
REMARK 200  DATE OF DATA COLLECTION        : 10-NOV-10                          
REMARK 200  TEMPERATURE           (KELVIN) : 100                                
REMARK 200  PH                             : 7                                  
REMARK 200  NUMBER OF CRYSTALS USED        : 1                                  
REMARK 200                                                                      
REMARK 200  SYNCHROTRON              (Y/N) : Y                                  
REMARK 200  RADIATION SOURCE               : APS                                
REMARK 200  BEAMLINE                       : 23-ID-D                            
REMARK 200  X-RAY GENERATOR MODEL          : NULL                               
REMARK 200  MONOCHROMATIC OR LAUE    (M/L) : M                                  
REMARK 200  WAVELENGTH OR RANGE        (A) : NULL                               
REMARK 200  MONOCHROMATOR                  : NULL                               
REMARK 200  OPTICS                         : NULL                               
REMARK 200                                                                      
REMARK 200  DETECTOR TYPE                  : CCD                                
REMARK 200  DETECTOR MANUFACTURER          : MARMOSAIC 325 MM CCD               
REMARK 200  INTENSITY-INTEGRATION SOFTWARE : MOSFLM                             
REMARK 200  DATA SCALING SOFTWARE          : SCALA                              
REMARK 200                                                                      
REMARK 200  NUMBER OF UNIQUE REFLECTIONS   : 22783                              
REMARK 200  RESOLUTION RANGE HIGH      (A) : 4.100                              
REMARK 200  RESOLUTION RANGE LOW       (A) : 61.071                             
REMARK 200  REJECTION CRITERIA  (SIGMA(I)) : 0.000                              
REMARK 200                                                                      
REMARK 200 OVERALL.                                                             
REMARK 200  COMPLETENESS FOR RANGE     (%) : 95.7                               
REMARK 200  DATA REDUNDANCY                : NULL                               
REMARK 200  R MERGE                    (I) : NULL                               
REMARK 200  R SYM                      (I) : NULL                               
REMARK 200  <I/SIGMA(I)> FOR THE DATA SET  : NULL                               
REMARK 200                                                                      
REMARK 200 IN THE HIGHEST RESOLUTION SHELL.                                     
REMARK 200  HIGHEST RESOLUTION SHELL, RANGE HIGH (A) : NULL                     
REMARK 200  HIGHEST RESOLUTION SHELL, RANGE LOW  (A) : NULL                     
REMARK 200  COMPLETENESS FOR SHELL     (%) : NULL                               
REMARK 200  DATA REDUNDANCY IN SHELL       : NULL                               
REMARK 200  R MERGE FOR SHELL          (I) : NULL                               
REMARK 200  R SYM FOR SHELL            (I) : NULL                               
REMARK 200  <I/SIGMA(I)> FOR SHELL         : NULL                               
REMARK 200                                                                      
REMARK 200 DIFFRACTION PROTOCOL: SINGLE WAVELENGTH                              
REMARK 200 METHOD USED TO DETERMINE THE STRUCTURE: MOLECULAR REPLACEMENT        
REMARK 200 SOFTWARE USED: CNS                                                   
REMARK 200 STARTING MODEL: NULL                                                 
REMARK 200                                                                      
REMARK 200 REMARK: NULL                                                         
REMARK 280                                                                      
REMARK 280 CRYSTAL                                                              
REMARK 280 SOLVENT CONTENT, VS   (%): 72.50                                     
REMARK 280 MATTHEWS COEFFICIENT, VM (ANGSTROMS**3/DA): 4.47                     
REMARK 280                                                                      
REMARK 280 CRYSTALLIZATION CONDITIONS: 0.1 M HEPES (PH 7-8) AND 22-27% (W/V)    
REMARK 280  PEG 600, VAPOR DIFFUSION, SITTING DROP, TEMPERATURE 277K            
REMARK 290                                                                      
REMARK 290 CRYSTALLOGRAPHIC SYMMETRY                                            
REMARK 290 SYMMETRY OPERATORS FOR SPACE GROUP: P 21 21 21                       
REMARK 290                                                                      
REMARK 290      SYMOP   SYMMETRY                                                
REMARK 290     NNNMMM   OPERATOR                                                
REMARK 290       1555   X,Y,Z                                                   
REMARK 290       2555   -X+1/2,-Y,Z+1/2                                         
REMARK 290       3555   -X,Y+1/2,-Z+1/2                                         
REMARK 290       4555   X+1/2,-Y+1/2,-Z                                         
REMARK 290                                                                      
REMARK 290     WHERE NNN -> OPERATOR NUMBER                                     
REMARK 290           MMM -> TRANSLATION VECTOR                                  
REMARK 290                                                                      
REMARK 290 CRYSTALLOGRAPHIC SYMMETRY TRANSFORMATIONS                            
REMARK 290 THE FOLLOWING TRANSFORMATIONS OPERATE ON THE ATOM/HETATM             
REMARK 290 RECORDS IN THIS ENTRY TO PRODUCE CRYSTALLOGRAPHICALLY                
REMARK 290 RELATED MOLECULES.                                                   
REMARK 290   SMTRY1   1  1.000000  0.000000  0.000000        0.00000            
REMARK 290   SMTRY2   1  0.000000  1.000000  0.000000        0.00000            
REMARK 290   SMTRY3   1  0.000000  0.000000  1.000000        0.00000            
REMARK 290   SMTRY1   2 -1.000000  0.000000  0.000000       43.55000            
REMARK 290   SMTRY2   2  0.000000 -1.000000  0.000000        0.00000            
REMARK 290   SMTRY3   2  0.000000  0.000000  1.000000      156.05000            
REMARK 290   SMTRY1   3 -1.000000  0.000000  0.000000        0.00000            
REMARK 290   SMTRY2   3  0.000000  1.000000  0.000000       51.23500            
REMARK 290   SMTRY3   3  0.000000  0.000000 -1.000000      156.05000            
REMARK 290   SMTRY1   4  1.000000  0.000000  0.000000       43.55000            
REMARK 290   SMTRY2   4  0.000000 -1.000000  0.000000       51.23500            
REMARK 290   SMTRY3   4  0.000000  0.000000 -1.000000        0.00000            
REMARK 290                                                                      
REMARK 290 REMARK: NULL                                                         
REMARK 300                                                                      
REMARK 300 BIOMOLECULE: 1                                                       
REMARK 300 SEE REMARK 350 FOR THE AUTHOR PROVIDED AND/OR PROGRAM                
REMARK 300 GENERATED ASSEMBLY INFORMATION FOR THE STRUCTURE IN                  
REMARK 300 THIS ENTRY. THE REMARK MAY ALSO PROVIDE INFORMATION ON               
REMARK 300 BURIED SURFACE AREA.                                                 
REMARK 350                                                                      
REMARK 350 COORDINATES FOR A COMPLETE MULTIMER REPRESENTING THE KNOWN           
REMARK 350 BIOLOGICALLY SIGNIFICANT OLIGOMERIZATION STATE OF THE                
REMARK 350 MOLECULE CAN BE GENERATED BY APPLYING BIOMT TRANSFORMATIONS          
REMARK 350 GIVEN BELOW.  BOTH NON-CRYSTALLOGRAPHIC AND                          
REMARK 350 CRYSTALLOGRAPHIC OPERATIONS ARE GIVEN.                               
REMARK 350                                                                      
REMARK 350 BIOMOLECULE: 1                                                       
REMARK 350 AUTHOR DETERMINED BIOLOGICAL UNIT: DIMERIC                           
REMARK 350 SOFTWARE DETERMINED QUATERNARY STRUCTURE: DIMERIC                    
REMARK 350 SOFTWARE USED: PISA                                                  
REMARK 350 TOTAL BURIED SURFACE AREA: 1700 ANGSTROM**2                          
REMARK 350 SURFACE AREA OF THE COMPLEX: 63770 ANGSTROM**2                       
REMARK 350 CHANGE IN SOLVENT FREE ENERGY: -7.0 KCAL/MOL                         
REMARK 350 APPLY THE FOLLOWING TO CHAINS: A, B                                  
REMARK 350   BIOMT1   1  1.000000  0.000000  0.000000        0.00000            
REMARK 350   BIOMT2   1  0.000000  1.000000  0.000000        0.00000            
REMARK 350   BIOMT3   1  0.000000  0.000000  1.000000        0.00000            
REMARK 465                                                                      
REMARK 465 MISSING RESIDUES                                                     
REMARK 465 THE FOLLOWING RESIDUES WERE NOT LOCATED IN THE                       
REMARK 465 EXPERIMENT. (M=MODEL NUMBER; RES=RESIDUE NAME; C=CHAIN               
REMARK 465 IDENTIFIER; SSSEQ=SEQUENCE NUMBER; I=INSERTION CODE.)                
REMARK 465                                                                      
REMARK 465   M RES C SSSEQI                                                     
REMARK 465     MET A     1                                                      
REMARK 465     GLU A     2                                                      
REMARK 465     LEU A     3                                                      
REMARK 465     GLU A     4                                                      
REMARK 465     GLU A     5                                                      
REMARK 465     ASP A     6                                                      
REMARK 465     LEU A     7                                                      
REMARK 465     LYS A     8                                                      
REMARK 465     GLY A     9                                                      
REMARK 465     ARG A    10                                                      
REMARK 465     ALA A    11                                                      
REMARK 465     ASP A    12                                                      
REMARK 465     LYS A    13                                                      
REMARK 465     ASN A    14                                                      
REMARK 465     PHE A    15                                                      
REMARK 465     SER A    16                                                      
REMARK 465     LYS A    17                                                      
REMARK 465     MET A    18                                                      
REMARK 465     GLY A    19                                                      
REMARK 465     LYS A    20                                                      
REMARK 465     LYS A    21                                                      
REMARK 465     SER A    22                                                      
REMARK 465     LYS A    23                                                      
REMARK 465     LYS A    24                                                      
REMARK 465     GLU A    25                                                      
REMARK 465     LYS A    26                                                      
REMARK 465     LYS A    27                                                      
REMARK 465     GLU A    28                                                      
REMARK 465     LYS A    29                                                      
REMARK 465     LYS A    30                                                      
REMARK 465     PRO A    31                                                      
REMARK 465     ALA A    32                                                      
REMARK 465     ALA A   627                                                      
REMARK 465     GLY A   628                                                      
REMARK 465     ASN A   629                                                      
REMARK 465     GLU A   630                                                      
REMARK 465     ILE A   631                                                      
REMARK 465     GLU A   632                                                      
REMARK 465     LEU A   633                                                      
REMARK 465     GLY A   634                                                      
REMARK 465     ASN A   635                                                      
REMARK 465     GLU A   636                                                      
REMARK 465     ALA A   637                                                      
REMARK 465     CYS A   638                                                      
REMARK 465     LYS A   639                                                      
REMARK 465     SER A   640                                                      
REMARK 465     LYS A   641                                                      
REMARK 465     ASP A   642                                                      
REMARK 465     GLU A   643                                                      
REMARK 465     ILE A   644                                                      
REMARK 465     ASP A   645                                                      
REMARK 465     ASN A   646                                                      
REMARK 465     LEU A   647                                                      
REMARK 465     ASP A   648                                                      
REMARK 465     MET A   649                                                      
REMARK 465     SER A   650                                                      
REMARK 465     SER A   651                                                      
REMARK 465     LYS A   652                                                      
REMARK 465     ASP A   653                                                      
REMARK 465     SER A   654                                                      
REMARK 465     GLY A   655                                                      
REMARK 465     SER A   656                                                      
REMARK 465     SER A   657                                                      
REMARK 465     LEU A   658                                                      
REMARK 465     ILE A   659                                                      
REMARK 465     ARG A   660                                                      
REMARK 465     ARG A   661                                                      
REMARK 465     ARG A   662                                                      
REMARK 465     SER A   663                                                      
REMARK 465     THR A   664                                                      
REMARK 465     ARG A   665                                                      
REMARK 465     LYS A   666                                                      
REMARK 465     SER A   667                                                      
REMARK 465     ILE A   668                                                      
REMARK 465     CYS A   669                                                      
REMARK 465     GLY A   670                                                      
REMARK 465     PRO A   671                                                      
REMARK 465     HIS A   672                                                      
REMARK 465     ASP A   673                                                      
REMARK 465     GLN A   674                                                      
REMARK 465     ASP A   675                                                      
REMARK 465     ARG A   676                                                      
REMARK 465     LYS A   677                                                      
REMARK 465     LEU A   678                                                      
REMARK 465     SER A   679                                                      
REMARK 465     THR A   680                                                      
REMARK 465     LYS A   681                                                      
REMARK 465     GLU A   682                                                      
REMARK 465     ALA A   683                                                      
REMARK 465     GLY A  1272                                                      
REMARK 465     ALA A  1273                                                      
REMARK 465     LYS A  1274                                                      
REMARK 465     ARG A  1275                                                      
REMARK 465     SER A  1276                                                      
REMARK 465     LEU A  1277                                                      
REMARK 465     GLU A  1278                                                      
REMARK 465     HIS A  1279                                                      
REMARK 465     HIS A  1280                                                      
REMARK 465     HIS A  1281                                                      
REMARK 465     HIS A  1282                                                      
REMARK 465     HIS A  1283                                                      
REMARK 465     HIS A  1284                                                      
REMARK 465     HIS B   119                                                      
REMARK 465     HIS B   120                                                      
REMARK 465     HIS B   121                                                      
REMARK 465     HIS B   122                                                      
REMARK 465     HIS B   123                                                      
REMARK 465     HIS B   124                                                      
REMARK 475                                                                      
REMARK 475 ZERO OCCUPANCY RESIDUES                                              
REMARK 475 THE FOLLOWING RESIDUES WERE MODELED WITH ZERO OCCUPANCY.             
REMARK 475 THE LOCATION AND PROPERTIES OF THESE RESIDUES MAY NOT                
REMARK 475 BE RELIABLE. (M=MODEL NUMBER; RES=RESIDUE NAME;                      
REMARK 475 C=CHAIN IDENTIFIER; SSEQ=SEQUENCE NUMBER; I=INSERTION CODE)          
REMARK 475   M RES C  SSEQI                                                     
REMARK 475     LEU B   102                                                      
REMARK 500                                                                      
REMARK 500 GEOMETRY AND STEREOCHEMISTRY                                         
REMARK 500 SUBTOPIC: COVALENT BOND ANGLES                                       
REMARK 500                                                                      
REMARK 500 THE STEREOCHEMICAL PARAMETERS OF THE FOLLOWING RESIDUES              
REMARK 500 HAVE VALUES WHICH DEVIATE FROM EXPECTED VALUES BY MORE               
REMARK 500 THAN 6*RMSD (M=MODEL NUMBER; RES=RESIDUE NAME; C=CHAIN               
REMARK 500 IDENTIFIER; SSEQ=SEQUENCE NUMBER; I=INSERTION CODE).                 
REMARK 500                                                                      
REMARK 500 STANDARD TABLE:                                                      
REMARK 500 FORMAT: (10X,I3,1X,A3,1X,A1,I4,A1,3(1X,A4,2X),12X,F5.1)              
REMARK 500                                                                      
REMARK 500 EXPECTED VALUES PROTEIN: ENGH AND HUBER, 1999                        
REMARK 500 EXPECTED VALUES NUCLEIC ACID: CLOWNEY ET AL 1996                     
REMARK 500                                                                      
REMARK 500  M RES CSSEQI ATM1   ATM2   ATM3                                     
REMARK 500    THR A1042   N   -  CA  -  C   ANGL. DEV. = -18.1 DEGREES          
REMARK 500                                                                      
REMARK 500 REMARK: NULL                                                         
REMARK 500                                                                      
REMARK 500 GEOMETRY AND STEREOCHEMISTRY                                         
REMARK 500 SUBTOPIC: TORSION ANGLES                                             
REMARK 500                                                                      
REMARK 500 TORSION ANGLES OUTSIDE THE EXPECTED RAMACHANDRAN REGIONS:            
REMARK 500 (M=MODEL NUMBER; RES=RESIDUE NAME; C=CHAIN IDENTIFIER;               
REMARK 500 SSEQ=SEQUENCE NUMBER; I=INSERTION CODE).                             
REMARK 500                                                                      
REMARK 500 STANDARD TABLE:                                                      
REMARK 500 FORMAT:(10X,I3,1X,A3,1X,A1,I4,A1,4X,F7.2,3X,F7.2)                    
REMARK 500                                                                      
REMARK 500 EXPECTED VALUES: GJ KLEYWEGT AND TA JONES (1996). PHI/PSI-           
REMARK 500 CHOLOGY: RAMACHANDRAN REVISITED. STRUCTURE 4, 1395 - 1400            
REMARK 500                                                                      
REMARK 500  M RES CSSEQI        PSI       PHI                                   
REMARK 500    LEU A  36      -60.27   -107.68                                   
REMARK 500    ALA A  42     -141.66     57.91                                   
REMARK 500    SER A  88      -83.15    -80.87                                   
REMARK 500    THR A  89       27.36     45.42                                   
REMARK 500    ASN A  90      -68.48   -147.50                                   
REMARK 500    ARG A  97      -71.74    -94.29                                   
REMARK 500    CYS A 133      -67.70   -107.79                                   
REMARK 500    GLU A 155     -118.54     52.80                                   
REMARK 500    HIS A 162     -147.99     55.15                                   
REMARK 500    PHE A 196      -70.69    -79.79                                   
REMARK 500    VAL A 317      -62.25   -106.58                                   
REMARK 500    GLU A 321       69.92     65.66                                   
REMARK 500    ASN A 367     -153.46     54.86                                   
REMARK 500    LYS A 368       80.61   -153.70                                   
REMARK 500    SER A 370     -116.14     44.28                                   
REMARK 500    ASP A 372      -11.00   -150.23                                   
REMARK 500    SER A 373      -64.58   -135.89                                   
REMARK 500    PHE A 374     -157.00     47.92                                   
REMARK 500    SER A 377     -133.43     54.76                                   
REMARK 500    GLN A 385     -164.38   -172.98                                   
REMARK 500    ARG A 400     -112.29     59.32                                   
REMARK 500    ASN A 424      -66.52   -127.27                                   
REMARK 500    CYS A 427     -149.21     50.19                                   
REMARK 500    ASP A 450     -132.77     54.16                                   
REMARK 500    THR A 478      175.89    179.34                                   
REMARK 500    HIS A 514      -10.09     68.38                                   
REMARK 500    GLN A 515     -129.42     53.43                                   
REMARK 500    GLU A 522       71.96     52.73                                   
REMARK 500    ARG A 523     -137.75     58.94                                   
REMARK 500    GLN A 526      -63.67   -137.24                                   
REMARK 500    ASN A 544       58.26     37.52                                   
REMARK 500    GLU A 574      -16.80     72.72                                   
REMARK 500    PHE A 597      -66.37   -132.16                                   
REMARK 500    ASP A 598       71.87     58.49                                   
REMARK 500    VAL A 603      -65.93   -130.63                                   
REMARK 500    ASP A 687       74.44     67.34                                   
REMARK 500    PHE A 693       70.21     63.41                                   
REMARK 500    TRP A 694       -5.73     65.97                                   
REMARK 500    PHE A 707       74.17   -160.33                                   
REMARK 500    GLU A 742       -3.63     68.17                                   
REMARK 500    LEU A 758      -72.17    -97.04                                   
REMARK 500    THR A 772      -70.23    -83.27                                   
REMARK 500    ASP A 796      -89.19   -120.56                                   
REMARK 500    SER A 798       -6.08     85.49                                   
REMARK 500    PHE A 800      -57.37   -124.78                                   
REMARK 500    ASN A 838      -66.01   -101.39                                   
REMARK 500    TRP A 851      -31.34     73.54                                   
REMARK 500    ILE A 860      -68.16   -104.81                                   
REMARK 500    LEU A 906      -12.22     67.44                                   
REMARK 500    ALA A 950      -70.72    -56.66                                   
REMARK 500                                                                      
REMARK 500 THIS ENTRY HAS      93 RAMACHANDRAN OUTLIERS.                        
REMARK 500                                                                      
REMARK 500 REMARK: NULL                                                         
REMARK 900                                                                      
REMARK 900 RELATED ENTRIES                                                      
REMARK 900 RELATED ID: 4KSB   RELATED DB: PDB                                   
REMARK 900 RELATED ID: 4KSC   RELATED DB: PDB                                   
REMARK 900 RELATED ID: 4LSG   RELATED DB: PDB                                   
DBREF  4KSD A    1  1276  UNP    P21447   MDR1A_MOUSE      1   1276             
DBREF  4KSD B    1   124  PDB    4KSD     4KSD             1    124             
SEQADV 4KSD LEU A 1277  UNP  P21447              EXPRESSION TAG                 
SEQADV 4KSD GLU A 1278  UNP  P21447              EXPRESSION TAG                 
SEQADV 4KSD HIS A 1279  UNP  P21447              EXPRESSION TAG                 
SEQADV 4KSD HIS A 1280  UNP  P21447              EXPRESSION TAG                 
SEQADV 4KSD HIS A 1281  UNP  P21447              EXPRESSION TAG                 
SEQADV 4KSD HIS A 1282  UNP  P21447              EXPRESSION TAG                 
SEQADV 4KSD HIS A 1283  UNP  P21447              EXPRESSION TAG                 
SEQADV 4KSD HIS A 1284  UNP  P21447              EXPRESSION TAG                 
SEQRES   1 A 1284  MET GLU LEU GLU GLU ASP LEU LYS GLY ARG ALA ASP LYS          
SEQRES   2 A 1284  ASN PHE SER LYS MET GLY LYS LYS SER LYS LYS GLU LYS          
SEQRES   3 A 1284  LYS GLU LYS LYS PRO ALA VAL SER VAL LEU THR MET PHE          
SEQRES   4 A 1284  ARG TYR ALA GLY TRP LEU ASP ARG LEU TYR MET LEU VAL          
SEQRES   5 A 1284  GLY THR LEU ALA ALA ILE ILE HIS GLY VAL ALA LEU PRO          
SEQRES   6 A 1284  LEU MET MET LEU ILE PHE GLY ASP MET THR ASP SER PHE          
SEQRES   7 A 1284  ALA SER VAL GLY ASN VAL SER LYS ASN SER THR ASN MET          
SEQRES   8 A 1284  SER GLU ALA ASP LYS ARG ALA MET PHE ALA LYS LEU GLU          
SEQRES   9 A 1284  GLU GLU MET THR THR TYR ALA TYR TYR TYR THR GLY ILE          
SEQRES  10 A 1284  GLY ALA GLY VAL LEU ILE VAL ALA TYR ILE GLN VAL SER          
SEQRES  11 A 1284  PHE TRP CYS LEU ALA ALA GLY ARG GLN ILE HIS LYS ILE          
SEQRES  12 A 1284  ARG GLN LYS PHE PHE HIS ALA ILE MET ASN GLN GLU ILE          
SEQRES  13 A 1284  GLY TRP PHE ASP VAL HIS ASP VAL GLY GLU LEU ASN THR          
SEQRES  14 A 1284  ARG LEU THR ASP ASP VAL SER LYS ILE ASN GLU GLY ILE          
SEQRES  15 A 1284  GLY ASP LYS ILE GLY MET PHE PHE GLN ALA MET ALA THR          
SEQRES  16 A 1284  PHE PHE GLY GLY PHE ILE ILE GLY PHE THR ARG GLY TRP          
SEQRES  17 A 1284  LYS LEU THR LEU VAL ILE LEU ALA ILE SER PRO VAL LEU          
SEQRES  18 A 1284  GLY LEU SER ALA GLY ILE TRP ALA LYS ILE LEU SER SER          
SEQRES  19 A 1284  PHE THR ASP LYS GLU LEU HIS ALA TYR ALA LYS ALA GLY          
SEQRES  20 A 1284  ALA VAL ALA GLU GLU VAL LEU ALA ALA ILE ARG THR VAL          
SEQRES  21 A 1284  ILE ALA PHE GLY GLY GLN LYS LYS GLU LEU GLU ARG TYR          
SEQRES  22 A 1284  ASN ASN ASN LEU GLU GLU ALA LYS ARG LEU GLY ILE LYS          
SEQRES  23 A 1284  LYS ALA ILE THR ALA ASN ILE SER MET GLY ALA ALA PHE          
SEQRES  24 A 1284  LEU LEU ILE TYR ALA SER TYR ALA LEU ALA PHE TRP TYR          
SEQRES  25 A 1284  GLY THR SER LEU VAL ILE SER LYS GLU TYR SER ILE GLY          
SEQRES  26 A 1284  GLN VAL LEU THR VAL PHE PHE SER VAL LEU ILE GLY ALA          
SEQRES  27 A 1284  PHE SER VAL GLY GLN ALA SER PRO ASN ILE GLU ALA PHE          
SEQRES  28 A 1284  ALA ASN ALA ARG GLY ALA ALA TYR GLU VAL PHE LYS ILE          
SEQRES  29 A 1284  ILE ASP ASN LYS PRO SER ILE ASP SER PHE SER LYS SER          
SEQRES  30 A 1284  GLY HIS LYS PRO ASP ASN ILE GLN GLY ASN LEU GLU PHE          
SEQRES  31 A 1284  LYS ASN ILE HIS PHE SER TYR PRO SER ARG LYS GLU VAL          
SEQRES  32 A 1284  GLN ILE LEU LYS GLY LEU ASN LEU LYS VAL LYS SER GLY          
SEQRES  33 A 1284  GLN THR VAL ALA LEU VAL GLY ASN SER GLY CYS GLY LYS          
SEQRES  34 A 1284  SER THR THR VAL GLN LEU MET GLN ARG LEU TYR ASP PRO          
SEQRES  35 A 1284  LEU ASP GLY MET VAL SER ILE ASP GLY GLN ASP ILE ARG          
SEQRES  36 A 1284  THR ILE ASN VAL ARG TYR LEU ARG GLU ILE ILE GLY VAL          
SEQRES  37 A 1284  VAL SER GLN GLU PRO VAL LEU PHE ALA THR THR ILE ALA          
SEQRES  38 A 1284  GLU ASN ILE ARG TYR GLY ARG GLU ASP VAL THR MET ASP          
SEQRES  39 A 1284  GLU ILE GLU LYS ALA VAL LYS GLU ALA ASN ALA TYR ASP          
SEQRES  40 A 1284  PHE ILE MET LYS LEU PRO HIS GLN PHE ASP THR LEU VAL          
SEQRES  41 A 1284  GLY GLU ARG GLY ALA GLN LEU SER GLY GLY GLN LYS GLN          
SEQRES  42 A 1284  ARG ILE ALA ILE ALA ARG ALA LEU VAL ARG ASN PRO LYS          
SEQRES  43 A 1284  ILE LEU LEU LEU ASP GLU ALA THR SER ALA LEU ASP THR          
SEQRES  44 A 1284  GLU SER GLU ALA VAL VAL GLN ALA ALA LEU ASP LYS ALA          
SEQRES  45 A 1284  ARG GLU GLY ARG THR THR ILE VAL ILE ALA HIS ARG LEU          
SEQRES  46 A 1284  SER THR VAL ARG ASN ALA ASP VAL ILE ALA GLY PHE ASP          
SEQRES  47 A 1284  GLY GLY VAL ILE VAL GLU GLN GLY ASN HIS ASP GLU LEU          
SEQRES  48 A 1284  MET ARG GLU LYS GLY ILE TYR PHE LYS LEU VAL MET THR          
SEQRES  49 A 1284  GLN THR ALA GLY ASN GLU ILE GLU LEU GLY ASN GLU ALA          
SEQRES  50 A 1284  CYS LYS SER LYS ASP GLU ILE ASP ASN LEU ASP MET SER          
SEQRES  51 A 1284  SER LYS ASP SER GLY SER SER LEU ILE ARG ARG ARG SER          
SEQRES  52 A 1284  THR ARG LYS SER ILE CYS GLY PRO HIS ASP GLN ASP ARG          
SEQRES  53 A 1284  LYS LEU SER THR LYS GLU ALA LEU ASP GLU ASP VAL PRO          
SEQRES  54 A 1284  PRO ALA SER PHE TRP ARG ILE LEU LYS LEU ASN SER THR          
SEQRES  55 A 1284  GLU TRP PRO TYR PHE VAL VAL GLY ILE PHE CYS ALA ILE          
SEQRES  56 A 1284  ILE ASN GLY GLY LEU GLN PRO ALA PHE SER VAL ILE PHE          
SEQRES  57 A 1284  SER LYS VAL VAL GLY VAL PHE THR ASN GLY GLY PRO PRO          
SEQRES  58 A 1284  GLU THR GLN ARG GLN ASN SER ASN LEU PHE SER LEU LEU          
SEQRES  59 A 1284  PHE LEU ILE LEU GLY ILE ILE SER PHE ILE THR PHE PHE          
SEQRES  60 A 1284  LEU GLN GLY PHE THR PHE GLY LYS ALA GLY GLU ILE LEU          
SEQRES  61 A 1284  THR LYS ARG LEU ARG TYR MET VAL PHE LYS SER MET LEU          
SEQRES  62 A 1284  ARG GLN ASP VAL SER TRP PHE ASP ASP PRO LYS ASN THR          
SEQRES  63 A 1284  THR GLY ALA LEU THR THR ARG LEU ALA ASN ASP ALA ALA          
SEQRES  64 A 1284  GLN VAL LYS GLY ALA THR GLY SER ARG LEU ALA VAL ILE          
SEQRES  65 A 1284  PHE GLN ASN ILE ALA ASN LEU GLY THR GLY ILE ILE ILE          
SEQRES  66 A 1284  SER LEU ILE TYR GLY TRP GLN LEU THR LEU LEU LEU LEU          
SEQRES  67 A 1284  ALA ILE VAL PRO ILE ILE ALA ILE ALA GLY VAL VAL GLU          
SEQRES  68 A 1284  MET LYS MET LEU SER GLY GLN ALA LEU LYS ASP LYS LYS          
SEQRES  69 A 1284  GLU LEU GLU GLY SER GLY LYS ILE ALA THR GLU ALA ILE          
SEQRES  70 A 1284  GLU ASN PHE ARG THR VAL VAL SER LEU THR ARG GLU GLN          
SEQRES  71 A 1284  LYS PHE GLU THR MET TYR ALA GLN SER LEU GLN ILE PRO          
SEQRES  72 A 1284  TYR ARG ASN ALA MET LYS LYS ALA HIS VAL PHE GLY ILE          
SEQRES  73 A 1284  THR PHE SER PHE THR GLN ALA MET MET TYR PHE SER TYR          
SEQRES  74 A 1284  ALA ALA CYS PHE ARG PHE GLY ALA TYR LEU VAL THR GLN          
SEQRES  75 A 1284  GLN LEU MET THR PHE GLU ASN VAL LEU LEU VAL PHE SER          
SEQRES  76 A 1284  ALA ILE VAL PHE GLY ALA MET ALA VAL GLY GLN VAL SER          
SEQRES  77 A 1284  SER PHE ALA PRO ASP TYR ALA LYS ALA THR VAL SER ALA          
SEQRES  78 A 1284  SER HIS ILE ILE ARG ILE ILE GLU LYS THR PRO GLU ILE          
SEQRES  79 A 1284  ASP SER TYR SER THR GLN GLY LEU LYS PRO ASN MET LEU          
SEQRES  80 A 1284  GLU GLY ASN VAL GLN PHE SER GLY VAL VAL PHE ASN TYR          
SEQRES  81 A 1284  PRO THR ARG PRO SER ILE PRO VAL LEU GLN GLY LEU SER          
SEQRES  82 A 1284  LEU GLU VAL LYS LYS GLY GLN THR LEU ALA LEU VAL GLY          
SEQRES  83 A 1284  SER SER GLY CYS GLY LYS SER THR VAL VAL GLN LEU LEU          
SEQRES  84 A 1284  GLU ARG PHE TYR ASP PRO MET ALA GLY SER VAL PHE LEU          
SEQRES  85 A 1284  ASP GLY LYS GLU ILE LYS GLN LEU ASN VAL GLN TRP LEU          
SEQRES  86 A 1284  ARG ALA GLN LEU GLY ILE VAL SER GLN GLU PRO ILE LEU          
SEQRES  87 A 1284  PHE ASP CYS SER ILE ALA GLU ASN ILE ALA TYR GLY ASP          
SEQRES  88 A 1284  ASN SER ARG VAL VAL SER TYR GLU GLU ILE VAL ARG ALA          
SEQRES  89 A 1284  ALA LYS GLU ALA ASN ILE HIS GLN PHE ILE ASP SER LEU          
SEQRES  90 A 1284  PRO ASP LYS TYR ASN THR ARG VAL GLY ASP LYS GLY THR          
SEQRES  91 A 1284  GLN LEU SER GLY GLY GLN LYS GLN ARG ILE ALA ILE ALA          
SEQRES  92 A 1284  ARG ALA LEU VAL ARG GLN PRO HIS ILE LEU LEU LEU ASP          
SEQRES  93 A 1284  GLU ALA THR SER ALA LEU ASP THR GLU SER GLU LYS VAL          
SEQRES  94 A 1284  VAL GLN GLU ALA LEU ASP LYS ALA ARG GLU GLY ARG THR          
SEQRES  95 A 1284  CYS ILE VAL ILE ALA HIS ARG LEU SER THR ILE GLN ASN          
SEQRES  96 A 1284  ALA ASP LEU ILE VAL VAL ILE GLN ASN GLY LYS VAL LYS          
SEQRES  97 A 1284  GLU HIS GLY THR HIS GLN GLN LEU LEU ALA GLN LYS GLY          
SEQRES  98 A 1284  ILE TYR PHE SER MET VAL SER VAL GLN ALA GLY ALA LYS          
SEQRES  99 A 1284  ARG SER LEU GLU HIS HIS HIS HIS HIS HIS                      
SEQRES   1 B  124  GLN VAL GLN LEU GLN GLU SER GLY GLY GLY LEU VAL GLN          
SEQRES   2 B  124  ALA GLY GLY SER LEU ARG LEU SER CYS ALA ALA SER GLY          
SEQRES   3 B  124  ARG THR PHE ASN SER ALA VAL MET GLY TRP PHE ARG GLN          
SEQRES   4 B  124  ALA PRO GLY LYS GLU ARG GLN PHE VAL ALA THR ILE ASP          
SEQRES   5 B  124  TRP SER GLY GLU TYR THR TYR TYR ALA ASP SER VAL LYS          
SEQRES   6 B  124  GLY ARG PHE THR ILE SER ARG ASP ASN ALA LYS ASN THR          
SEQRES   7 B  124  VAL TYR LEU GLN MET THR SER LEU LYS PRO GLU ASP THR          
SEQRES   8 B  124  ALA LEU TYR TYR CYS ALA ALA ARG LEU THR LEU GLY GLN          
SEQRES   9 B  124  PHE ASP TYR TRP GLY GLN GLY THR GLN VAL THR VAL SER          
SEQRES  10 B  124  SER HIS HIS HIS HIS HIS HIS                                  
HELIX    1   1 GLY A   43  LYS A   86  1                                  44    
HELIX    2   2 SER A   92  ASN A  153  1                                  62    
HELIX    3   3 GLU A  155  VAL A  161  1                                   7    
HELIX    4   4 GLY A  165  ILE A  182  1                                  18    
HELIX    5   5 ASP A  184  GLY A  207  1                                  24    
HELIX    6   6 TRP A  208  ALA A  256  1                                  49    
HELIX    7   7 ALA A  256  GLY A  264  1                                   9    
HELIX    8   8 GLY A  265  LEU A  316  1                                  52    
HELIX    9   9 GLY A  325  ASP A  366  1                                  42    
HELIX   10  10 LYS A  429  GLN A  437  1                                   9    
HELIX   11  11 ASN A  458  ILE A  465  1                                   8    
HELIX   12  12 THR A  479  TYR A  486  1                                   8    
HELIX   13  13 THR A  492  ALA A  503  1                                  12    
HELIX   14  14 ASP A  507  LEU A  512  1                                   6    
HELIX   15  15 HIS A  514  THR A  518  5                                   5    
HELIX   16  16 SER A  528  ARG A  543  1                                  16    
HELIX   17  17 ASP A  558  ARG A  573  1                                  16    
HELIX   18  18 ASN A  607  LYS A  615  1                                   9    
HELIX   19  19 GLY A  616  GLN A  625  1                                  10    
HELIX   20  20 TRP A  694  TRP A  704  1                                  11    
HELIX   21  21 PHE A  707  GLY A  719  1                                  13    
HELIX   22  22 GLY A  719  ASN A  737  1                                  19    
HELIX   23  23 GLU A  742  ARG A  794  1                                  53    
HELIX   24  24 THR A  806  LEU A  847  1                                  42    
HELIX   25  25 TRP A  851  LEU A  858  1                                   8    
HELIX   26  26 ILE A  860  ASN A  899  1                                  40    
HELIX   27  27 ARG A  901  LEU A  906  1                                   6    
HELIX   28  28 THR A  907  ALA A  957  1                                  51    
HELIX   29  29 TYR A  958  GLN A  963  1                                   6    
HELIX   30  30 VAL A  970  GLU A 1009  1                                  40    
HELIX   31  31 GLY A 1071  GLU A 1080  1                                  10    
HELIX   32  32 ASN A 1101  ARG A 1106  1                                   6    
HELIX   33  33 SER A 1122  ALA A 1128  1                                   7    
HELIX   34  34 SER A 1137  ASN A 1149  1                                  13    
HELIX   35  35 ILE A 1150  SER A 1156  1                                   7    
HELIX   36  36 ASP A 1159  THR A 1163  5                                   5    
HELIX   37  37 SER A 1173  ARG A 1188  1                                  16    
HELIX   38  38 ASP A 1203  ARG A 1218  1                                  16    
HELIX   39  39 THR A 1252  GLN A 1259  1                                   8    
HELIX   40  40 GLY A 1261  VAL A 1269  1                                   9    
SHEET    1   A 3 ASN A 410  LYS A 412  0                                        
SHEET    2   A 3 GLU A 389  HIS A 394 -1  N  PHE A 390   O  LEU A 411           
SHEET    3   A 3 ASP A 444  SER A 448 -1  O  SER A 448   N  GLU A 389           
SHEET    1   B 6 ILE A 466  VAL A 469  0                                        
SHEET    2   B 6 ILE A 547  ASP A 551  1  O  LEU A 549   N  VAL A 469           
SHEET    3   B 6 THR A 577  ILE A 581  1  O  ILE A 581   N  LEU A 550           
SHEET    4   B 6 THR A 418  VAL A 422  1  N  VAL A 419   O  VAL A 580           
SHEET    5   B 6 VAL A 593  GLY A 596  1  O  VAL A 593   N  ALA A 420           
SHEET    6   B 6 GLN A 605  GLY A 606 -1  O  GLY A 606   N  ILE A 594           
SHEET    1   C 3 LEU A1049  GLU A1055  0                                        
SHEET    2   C 3 GLN A1032  PHE A1038 -1  N  VAL A1036   O  LEU A1052           
SHEET    3   C 3 ALA A1087  PHE A1091 -1  O  PHE A1091   N  GLN A1032           
SHEET    1   D 3 THR A1061  ALA A1063  0                                        
SHEET    2   D 3 THR A1222  VAL A1225  1  O  CYS A1223   N  LEU A1062           
SHEET    3   D 3 ILE A1192  LEU A1195  1  N  LEU A1195   O  ILE A1224           
SHEET    1   E 2 ILE A1239  GLN A1243  0                                        
SHEET    2   E 2 LYS A1246  GLY A1251 -1  O  LYS A1246   N  GLN A1243           
SHEET    1   F 3 LEU B   4  SER B   7  0                                        
SHEET    2   F 3 LEU B  18  ALA B  24 -1  O  SER B  21   N  SER B   7           
SHEET    3   F 3 THR B  78  MET B  83 -1  O  LEU B  81   N  LEU B  20           
SHEET    1   G 3 LEU B  11  VAL B  12  0                                        
SHEET    2   G 3 THR B 112  VAL B 116  1  O  THR B 115   N  VAL B  12           
SHEET    3   G 3 ALA B  92  TYR B  94 -1  N  TYR B  94   O  THR B 112           
SHEET    1   H 4 THR B  58  TYR B  60  0                                        
SHEET    2   H 4 ARG B  45  ILE B  51 -1  N  THR B  50   O  TYR B  59           
SHEET    3   H 4 MET B  34  GLN B  39 -1  N  ARG B  38   O  GLN B  46           
SHEET    4   H 4 ALA B  97  ALA B  98 -1  O  ALA B  97   N  GLY B  35           
SSBOND   1 CYS B   22    CYS B   96                          1555   1555  2.04  
CRYST1   87.100  102.470  312.100  90.00  90.00  90.00 P 21 21 21    4          
ORIGX1      1.000000  0.000000  0.000000        0.00000                         
ORIGX2      0.000000  1.000000  0.000000        0.00000                         
ORIGX3      0.000000  0.000000  1.000000        0.00000                         
SCALE1      0.011481  0.000000  0.000000        0.00000                         
SCALE2      0.000000  0.009759  0.000000        0.00000                         
SCALE3      0.000000  0.000000  0.003204        0.00000                         
ATOM      1  N   VAL A  33      -9.572  55.051 110.431  1.00137.47           N  
ATOM      2  CA  VAL A  33     -10.203  55.959 111.382  1.00140.97           C  
ATOM      3  C   VAL A  33      -9.236  56.418 112.485  1.00141.73           C  
ATOM      4  O   VAL A  33      -8.176  56.969 112.182  1.00139.68           O  
ATOM      5  CB  VAL A  33     -11.483  55.297 111.977  1.00144.37           C  
ATOM      6  CG1 VAL A  33     -12.540  55.118 110.902  1.00159.91           C  
ATOM      7  CG2 VAL A  33     -11.169  53.958 112.663  1.00141.62           C  
ATOM      8  N   SER A  34      -9.602  56.215 113.749  1.00143.31           N  
ATOM      9  CA  SER A  34      -8.800  56.656 114.887  1.00146.19           C  
ATOM     10  C   SER A  34      -7.388  56.080 114.846  1.00151.51           C  
ATOM     11  O   SER A  34      -6.455  56.656 115.406  1.00148.59           O  
ATOM     12  CB  SER A  34      -9.483  56.270 116.200  1.00157.70           C  
ATOM     13  OG  SER A  34      -9.523  54.863 116.358  1.00178.26           O  
ATOM     14  N   VAL A  35      -7.246  54.935 114.184  1.00158.31           N  
ATOM     15  CA  VAL A  35      -5.959  54.266 114.062  1.00147.55           C  
ATOM     16  C   VAL A  35      -4.995  55.101 113.216  1.00147.48           C  
ATOM     17  O   VAL A  35      -3.880  55.394 113.649  1.00146.43           O  
ATOM     18  CB  VAL A  35      -6.112  52.841 113.457  1.00138.39           C  
ATOM     19  CG1 VAL A  35      -6.630  51.867 114.505  1.00136.60           C  
ATOM     20  CG2 VAL A  35      -7.031  52.850 112.243  1.00143.02           C  
ATOM     21  N   LEU A  36      -5.432  55.495 112.023  1.00147.56           N  
ATOM     22  CA  LEU A  36      -4.549  56.110 111.035  1.00148.74           C  
ATOM     23  C   LEU A  36      -4.808  57.612 110.872  1.00153.20           C  
ATOM     24  O   LEU A  36      -3.897  58.417 111.055  1.00152.27           O  
ATOM     25  CB  LEU A  36      -4.673  55.381 109.688  1.00140.24           C  
ATOM     26  CG  LEU A  36      -6.039  55.134 109.035  1.00135.95           C  
ATOM     27  CD1 LEU A  36      -6.312  56.133 107.916  1.00133.48           C  
ATOM     28  CD2 LEU A  36      -6.147  53.706 108.521  1.00128.94           C  
ATOM     29  N   THR A  37      -6.024  57.979 110.473  1.00154.51           N  
ATOM     30  CA  THR A  37      -6.357  59.362 110.124  1.00160.31           C  
ATOM     31  C   THR A  37      -5.905  60.381 111.173  1.00160.15           C  
ATOM     32  O   THR A  37      -5.342  61.420 110.834  1.00152.27           O  
ATOM     33  CB  THR A  37      -7.872  59.533 109.893  1.00157.98           C  
ATOM     34  OG1 THR A  37      -8.335  58.529 108.982  1.00154.42           O  
ATOM     35  CG2 THR A  37      -8.169  60.910 109.310  1.00153.15           C  
ATOM     36  N   MET A  38      -6.153  60.077 112.444  1.00160.32           N  
ATOM     37  CA  MET A  38      -5.746  60.957 113.538  1.00156.27           C  
ATOM     38  C   MET A  38      -4.232  60.977 113.678  1.00150.82           C  
ATOM     39  O   MET A  38      -3.634  62.016 113.952  1.00156.23           O  
ATOM     40  CB  MET A  38      -6.390  60.522 114.856  1.00149.10           C  
ATOM     41  CG  MET A  38      -7.909  60.630 114.889  1.00152.89           C  
ATOM     42  SD  MET A  38      -8.510  62.323 114.713  1.00160.40           S  
ATOM     43  CE  MET A  38      -9.049  62.321 113.005  1.00153.93           C  
ATOM     44  N   PHE A  39      -3.625  59.806 113.522  1.00143.74           N  
ATOM     45  CA  PHE A  39      -2.175  59.666 113.538  1.00153.42           C  
ATOM     46  C   PHE A  39      -1.527  60.611 112.525  1.00152.09           C  
ATOM     47  O   PHE A  39      -0.490  61.216 112.793  1.00148.22           O  
ATOM     48  CB  PHE A  39      -1.802  58.211 113.239  1.00153.82           C  
ATOM     49  CG  PHE A  39      -0.455  57.801 113.746  1.00154.81           C  
ATOM     50  CD1 PHE A  39      -0.247  57.585 115.097  1.00149.64           C  
ATOM     51  CD2 PHE A  39       0.600  57.610 112.871  1.00148.00           C  
ATOM     52  CE1 PHE A  39       0.990  57.199 115.566  1.00144.46           C  
ATOM     53  CE2 PHE A  39       1.838  57.218 113.336  1.00141.30           C  
ATOM     54  CZ  PHE A  39       2.034  57.013 114.686  1.00146.61           C  
ATOM     55  N   ARG A  40      -2.155  60.719 111.358  1.00147.20           N  
ATOM     56  CA  ARG A  40      -1.710  61.604 110.283  1.00150.90           C  
ATOM     57  C   ARG A  40      -2.433  62.956 110.212  1.00155.22           C  
ATOM     58  O   ARG A  40      -2.251  63.700 109.247  1.00155.60           O  
ATOM     59  CB  ARG A  40      -1.839  60.889 108.938  1.00154.07           C  
ATOM     60  CG  ARG A  40      -0.794  59.806 108.733  1.00145.33           C  
ATOM     61  CD  ARG A  40      -1.151  58.907 107.566  1.00160.79           C  
ATOM     62  NE  ARG A  40      -1.395  59.684 106.355  1.00174.49           N  
ATOM     63  CZ  ARG A  40      -1.525  59.157 105.142  1.00177.88           C  
ATOM     64  NH1 ARG A  40      -1.435  57.844 104.976  1.00169.61           N  
ATOM     65  NH2 ARG A  40      -1.745  59.941 104.096  1.00180.01           N  
ATOM     66  N   TYR A  41      -3.252  63.270 111.214  1.00154.12           N  
ATOM     67  CA  TYR A  41      -4.256  64.333 111.094  1.00154.44           C  
ATOM     68  C   TYR A  41      -3.702  65.731 110.814  1.00152.32           C  
ATOM     69  O   TYR A  41      -2.529  66.019 111.050  1.00145.72           O  
ATOM     70  CB  TYR A  41      -5.116  64.385 112.363  1.00146.89           C  
ATOM     71  CG  TYR A  41      -4.627  65.356 113.418  1.00146.01           C  
ATOM     72  CD1 TYR A  41      -3.557  65.033 114.244  1.00144.17           C  
ATOM     73  CD2 TYR A  41      -5.244  66.589 113.597  1.00144.30           C  
ATOM     74  CE1 TYR A  41      -3.111  65.909 115.211  1.00135.46           C  
ATOM     75  CE2 TYR A  41      -4.802  67.475 114.562  1.00150.84           C  
ATOM     76  CZ  TYR A  41      -3.736  67.128 115.366  1.00144.28           C  
ATOM     77  OH  TYR A  41      -3.289  68.000 116.330  1.00143.73           O  
ATOM     78  N   ALA A  42      -4.590  66.577 110.294  1.00151.27           N  
ATOM     79  CA  ALA A  42      -4.294  67.931 109.826  1.00147.51           C  
ATOM     80  C   ALA A  42      -3.226  67.947 108.738  1.00144.55           C  
ATOM     81  O   ALA A  42      -3.188  67.060 107.885  1.00136.66           O  
ATOM     82  CB  ALA A  42      -3.868  68.813 110.992  1.00148.74           C  
ATOM     83  N   GLY A  43      -2.350  68.947 108.781  1.00149.67           N  
ATOM     84  CA  GLY A  43      -1.273  69.052 107.813  1.00141.54           C  
ATOM     85  C   GLY A  43      -1.792  69.162 106.390  1.00143.77           C  
ATOM     86  O   GLY A  43      -1.471  68.323 105.546  1.00143.17           O  
ATOM     87  N   TRP A  44      -2.609  70.181 106.131  1.00144.95           N  
ATOM     88  CA  TRP A  44      -3.238  70.378 104.822  1.00148.90           C  
ATOM     89  C   TRP A  44      -2.250  70.325 103.649  1.00152.64           C  
ATOM     90  O   TRP A  44      -2.425  69.532 102.723  1.00152.89           O  
ATOM     91  CB  TRP A  44      -3.995  71.713 104.816  1.00148.10           C  
ATOM     92  CG  TRP A  44      -4.746  72.012 103.546  1.00164.49           C  
ATOM     93  CD1 TRP A  44      -4.218  72.351 102.332  1.00171.24           C  
ATOM     94  CD2 TRP A  44      -6.168  72.001 103.373  1.00168.22           C  
ATOM     95  NE1 TRP A  44      -5.223  72.549 101.417  1.00188.26           N  
ATOM     96  CE2 TRP A  44      -6.430  72.340 102.031  1.00177.95           C  
ATOM     97  CE3 TRP A  44      -7.246  71.735 104.224  1.00157.07           C  
ATOM     98  CZ2 TRP A  44      -7.723  72.421 101.519  1.00162.75           C  
ATOM     99  CZ3 TRP A  44      -8.530  71.817 103.714  1.00141.22           C  
ATOM    100  CH2 TRP A  44      -8.757  72.157 102.375  1.00140.94           C  
ATOM    101  N   LEU A  45      -1.222  71.169 103.686  1.00155.93           N  
ATOM    102  CA  LEU A  45      -0.167  71.134 102.673  1.00153.61           C  
ATOM    103  C   LEU A  45       0.866  70.068 103.019  1.00153.88           C  
ATOM    104  O   LEU A  45       1.615  69.589 102.158  1.00150.92           O  
ATOM    105  CB  LEU A  45       0.515  72.499 102.536  1.00145.06           C  
ATOM    106  CG  LEU A  45      -0.095  73.513 101.562  1.00138.55           C  
ATOM    107  CD1 LEU A  45      -1.334  74.170 102.152  1.00150.06           C  
ATOM    108  CD2 LEU A  45       0.932  74.560 101.151  1.00115.53           C  
ATOM    109  N   ASP A  46       0.876  69.689 104.292  1.00159.36           N  
ATOM    110  CA  ASP A  46       1.778  68.663 104.792  1.00161.44           C  
ATOM    111  C   ASP A  46       1.405  67.324 104.181  1.00150.46           C  
ATOM    112  O   ASP A  46       2.275  66.567 103.782  1.00146.51           O  
ATOM    113  CB  ASP A  46       1.730  68.591 106.319  1.00159.38           C  
ATOM    114  CG  ASP A  46       2.369  69.799 106.984  1.00160.92           C  
ATOM    115  OD1 ASP A  46       3.098  70.548 106.298  1.00162.58           O  
ATOM    116  OD2 ASP A  46       2.136  70.006 108.194  1.00154.30           O  
ATOM    117  N   ARG A  47       0.115  67.010 104.171  1.00148.73           N  
ATOM    118  CA  ARG A  47      -0.379  65.772 103.573  1.00153.96           C  
ATOM    119  C   ARG A  47      -0.031  65.713 102.080  1.00150.22           C  
ATOM    120  O   ARG A  47       0.293  64.648 101.524  1.00150.08           O  
ATOM    121  CB  ARG A  47      -1.892  65.676 103.794  1.00161.22           C  
ATOM    122  CG  ARG A  47      -2.582  64.458 103.213  1.00162.16           C  
ATOM    123  CD  ARG A  47      -4.064  64.482 103.578  1.00168.73           C  
ATOM    124  NE  ARG A  47      -4.756  65.635 103.007  1.00162.47           N  
ATOM    125  CZ  ARG A  47      -6.048  65.893 103.179  1.00156.15           C  
ATOM    126  NH1 ARG A  47      -6.797  65.080 103.913  1.00156.07           N  
ATOM    127  NH2 ARG A  47      -6.593  66.965 102.620  1.00152.42           N  
ATOM    128  N   LEU A  48      -0.042  66.884 101.452  1.00149.80           N  
ATOM    129  CA  LEU A  48       0.266  67.010 100.035  1.00152.56           C  
ATOM    130  C   LEU A  48       1.734  66.724  99.754  1.00151.52           C  
ATOM    131  O   LEU A  48       2.067  65.938  98.853  1.00149.42           O  
ATOM    132  CB  LEU A  48      -0.100  68.410  99.534  1.00153.67           C  
ATOM    133  CG  LEU A  48      -1.588  68.765  99.561  1.00158.51           C  
ATOM    134  CD1 LEU A  48      -1.832  70.151  98.979  1.00161.57           C  
ATOM    135  CD2 LEU A  48      -2.396  67.717  98.815  1.00155.67           C  
ATOM    136  N   TYR A  49       2.618  67.353 100.523  1.00148.57           N  
ATOM    137  CA  TYR A  49       4.035  67.069 100.352  1.00142.99           C  
ATOM    138  C   TYR A  49       4.324  65.628 100.766  1.00134.36           C  
ATOM    139  O   TYR A  49       5.256  65.011 100.265  1.00132.86           O  
ATOM    140  CB  TYR A  49       4.903  68.042 101.153  1.00148.53           C  
ATOM    141  CG  TYR A  49       6.368  67.927 100.801  1.00155.78           C  
ATOM    142  CD1 TYR A  49       6.911  68.693  99.777  1.00154.73           C  
ATOM    143  CD2 TYR A  49       7.205  67.045 101.474  1.00155.53           C  
ATOM    144  CE1 TYR A  49       8.242  68.591  99.437  1.00157.05           C  
ATOM    145  CE2 TYR A  49       8.542  66.935 101.139  1.00156.31           C  
ATOM    146  CZ  TYR A  49       9.054  67.713 100.119  1.00160.46           C  
ATOM    147  OH  TYR A  49      10.380  67.620  99.770  1.00149.37           O  
ATOM    148  N   MET A  50       3.541  65.115 101.710  1.00131.57           N  
ATOM    149  CA  MET A  50       3.657  63.733 102.160  1.00136.69           C  
ATOM    150  C   MET A  50       3.439  62.802 100.977  1.00144.79           C  
ATOM    151  O   MET A  50       4.115  61.775 100.828  1.00147.29           O  
ATOM    152  CB  MET A  50       2.648  63.428 103.271  1.00138.68           C  
ATOM    153  CG  MET A  50       2.704  61.998 103.792  1.00142.43           C  
ATOM    154  SD  MET A  50       1.653  61.737 105.236  1.00135.23           S  
ATOM    155  CE  MET A  50       2.380  62.886 106.401  1.00140.59           C  
ATOM    156  N   LEU A  51       2.522  63.206 100.101  1.00149.06           N  
ATOM    157  CA  LEU A  51       2.253  62.418  98.905  1.00144.00           C  
ATOM    158  C   LEU A  51       3.308  62.627  97.819  1.00136.41           C  
ATOM    159  O   LEU A  51       3.651  61.684  97.100  1.00132.95           O  
ATOM    160  CB  LEU A  51       0.865  62.754  98.354  1.00144.40           C  
ATOM    161  CG  LEU A  51      -0.315  62.405  99.265  1.00143.89           C  
ATOM    162  CD1 LEU A  51      -1.640  62.761  98.605  1.00141.72           C  
ATOM    163  CD2 LEU A  51      -0.281  60.934  99.650  1.00125.62           C  
ATOM    164  N   VAL A  52       3.824  63.848  97.691  1.00135.17           N  
ATOM    165  CA  VAL A  52       4.896  64.106  96.724  1.00133.05           C  
ATOM    166  C   VAL A  52       6.142  63.277  97.056  1.00131.07           C  
ATOM    167  O   VAL A  52       6.730  62.599  96.197  1.00126.91           O  
ATOM    168  CB  VAL A  52       5.282  65.600  96.686  1.00131.00           C  
ATOM    169  CG1 VAL A  52       6.482  65.820  95.778  1.00127.48           C  
ATOM    170  CG2 VAL A  52       4.102  66.450  96.241  1.00137.39           C  
ATOM    171  N   GLY A  53       6.510  63.321  98.331  1.00131.48           N  
ATOM    172  CA  GLY A  53       7.604  62.541  98.871  1.00129.27           C  
ATOM    173  C   GLY A  53       7.379  61.055  98.724  1.00133.40           C  
ATOM    174  O   GLY A  53       8.303  60.320  98.372  1.00138.00           O  
ATOM    175  N   THR A  54       6.164  60.604  99.026  1.00134.61           N  
ATOM    176  CA  THR A  54       5.817  59.203  98.811  1.00132.09           C  
ATOM    177  C   THR A  54       6.073  58.784  97.362  1.00122.95           C  
ATOM    178  O   THR A  54       6.747  57.784  97.107  1.00123.41           O  
ATOM    179  CB  THR A  54       4.343  58.920  99.164  1.00139.64           C  
ATOM    180  OG1 THR A  54       4.086  59.315 100.516  1.00148.42           O  
ATOM    181  CG2 THR A  54       4.034  57.437  99.011  1.00129.05           C  
ATOM    182  N   LEU A  55       5.551  59.566  96.420  1.00122.99           N  
ATOM    183  CA  LEU A  55       5.735  59.292  94.994  1.00129.01           C  
ATOM    184  C   LEU A  55       7.218  59.198  94.629  1.00128.23           C  
ATOM    185  O   LEU A  55       7.641  58.296  93.877  1.00130.17           O  
ATOM    186  CB  LEU A  55       5.037  60.371  94.154  1.00124.44           C  
ATOM    187  CG  LEU A  55       4.900  60.180  92.638  1.00112.69           C  
ATOM    188  CD1 LEU A  55       3.648  60.881  92.125  1.00102.23           C  
ATOM    189  CD2 LEU A  55       6.118  60.697  91.892  1.00118.41           C  
ATOM    190  N   ALA A  56       8.011  60.116  95.177  1.00124.65           N  
ATOM    191  CA  ALA A  56       9.439  60.100  94.893  1.00121.12           C  
ATOM    192  C   ALA A  56      10.084  58.856  95.499  1.00122.09           C  
ATOM    193  O   ALA A  56      11.081  58.348  94.979  1.00119.65           O  
ATOM    194  CB  ALA A  56      10.099  61.357  95.424  1.00121.10           C  
ATOM    195  N   ALA A  57       9.519  58.370  96.601  1.00128.80           N  
ATOM    196  CA  ALA A  57      10.040  57.165  97.235  1.00129.44           C  
ATOM    197  C   ALA A  57       9.770  55.979  96.313  1.00129.82           C  
ATOM    198  O   ALA A  57      10.608  55.075  96.172  1.00137.84           O  
ATOM    199  CB  ALA A  57       9.411  56.951  98.599  1.00135.20           C  
ATOM    200  N   ILE A  58       8.594  55.998  95.683  1.00127.25           N  
ATOM    201  CA  ILE A  58       8.222  54.947  94.742  1.00125.26           C  
ATOM    202  C   ILE A  58       9.222  54.923  93.596  1.00132.96           C  
ATOM    203  O   ILE A  58       9.833  53.888  93.332  1.00138.98           O  
ATOM    204  CB  ILE A  58       6.783  55.113  94.182  1.00120.58           C  
ATOM    205  CG1 ILE A  58       5.760  54.432  95.092  1.00123.43           C  
ATOM    206  CG2 ILE A  58       6.648  54.430  92.835  1.00133.92           C  
ATOM    207  CD1 ILE A  58       5.309  55.246  96.266  1.00136.80           C  
ATOM    208  N   ILE A  59       9.391  56.050  92.906  1.00126.07           N  
ATOM    209  CA  ILE A  59      10.292  56.051  91.750  1.00126.66           C  
ATOM    210  C   ILE A  59      11.754  55.811  92.158  1.00124.18           C  
ATOM    211  O   ILE A  59      12.570  55.354  91.346  1.00127.53           O  
ATOM    212  CB  ILE A  59      10.196  57.366  90.950  1.00130.67           C  
ATOM    213  CG1 ILE A  59      10.665  58.553  91.793  1.00136.36           C  
ATOM    214  CG2 ILE A  59       8.772  57.586  90.449  1.00128.41           C  
ATOM    215  CD1 ILE A  59      10.463  59.892  91.119  1.00143.92           C  
ATOM    216  N   HIS A  60      12.071  56.074  93.425  1.00123.34           N  
ATOM    217  CA  HIS A  60      13.390  55.740  93.956  1.00125.34           C  
ATOM    218  C   HIS A  60      13.585  54.237  94.021  1.00125.22           C  
ATOM    219  O   HIS A  60      14.587  53.713  93.534  1.00123.04           O  
ATOM    220  CB  HIS A  60      13.615  56.333  95.344  1.00135.50           C  
ATOM    221  CG  HIS A  60      14.923  55.931  95.956  1.00135.32           C  
ATOM    222  ND1 HIS A  60      15.074  55.682  97.303  1.00137.95           N  
ATOM    223  CD2 HIS A  60      16.142  55.731  95.399  1.00130.17           C  
ATOM    224  CE1 HIS A  60      16.330  55.354  97.551  1.00135.83           C  
ATOM    225  NE2 HIS A  60      16.998  55.373  96.412  1.00130.43           N  
ATOM    226  N   GLY A  61      12.641  53.545  94.652  1.00131.76           N  
ATOM    227  CA  GLY A  61      12.733  52.099  94.738  1.00129.28           C  
ATOM    228  C   GLY A  61      12.682  51.464  93.361  1.00131.24           C  
ATOM    229  O   GLY A  61      13.348  50.462  93.102  1.00135.02           O  
ATOM    230  N   VAL A  62      11.886  52.052  92.474  1.00128.95           N  
ATOM    231  CA  VAL A  62      11.774  51.590  91.093  1.00128.00           C  
ATOM    232  C   VAL A  62      13.112  51.719  90.363  1.00125.86           C  
ATOM    233  O   VAL A  62      13.464  50.877  89.536  1.00134.37           O  
ATOM    234  CB  VAL A  62      10.676  52.371  90.326  1.00131.80           C  
ATOM    235  CG1 VAL A  62      10.764  52.119  88.830  1.00137.54           C  
ATOM    236  CG2 VAL A  62       9.296  51.994  90.842  1.00127.07           C  
ATOM    237  N   ALA A  63      13.857  52.775  90.679  1.00126.58           N  
ATOM    238  CA  ALA A  63      15.121  53.053  89.996  1.00139.10           C  
ATOM    239  C   ALA A  63      16.179  51.944  90.126  1.00139.32           C  
ATOM    240  O   ALA A  63      16.932  51.693  89.184  1.00145.98           O  
ATOM    241  CB  ALA A  63      15.693  54.371  90.498  1.00142.64           C  
ATOM    242  N   LEU A  64      16.253  51.305  91.291  1.00133.23           N  
ATOM    243  CA  LEU A  64      17.306  50.319  91.566  1.00137.25           C  
ATOM    244  C   LEU A  64      17.308  49.096  90.625  1.00147.82           C  
ATOM    245  O   LEU A  64      18.361  48.743  90.095  1.00149.53           O  
ATOM    246  CB  LEU A  64      17.242  49.862  93.032  1.00143.04           C  
ATOM    247  CG  LEU A  64      18.513  49.233  93.624  1.00147.47           C  
ATOM    248  CD1 LEU A  64      18.648  47.747  93.306  1.00145.20           C  
ATOM    249  CD2 LEU A  64      19.747  49.992  93.146  1.00138.83           C  
ATOM    250  N   PRO A  65      16.153  48.426  90.434  1.00153.03           N  
ATOM    251  CA  PRO A  65      16.191  47.319  89.467  1.00155.91           C  
ATOM    252  C   PRO A  65      16.432  47.791  88.035  1.00156.50           C  
ATOM    253  O   PRO A  65      17.017  47.051  87.242  1.00156.52           O  
ATOM    254  CB  PRO A  65      14.808  46.674  89.609  1.00144.61           C  
ATOM    255  CG  PRO A  65      13.950  47.727  90.190  1.00142.30           C  
ATOM    256  CD  PRO A  65      14.838  48.516  91.096  1.00146.58           C  
ATOM    257  N   LEU A  66      15.977  48.996  87.709  1.00156.53           N  
ATOM    258  CA  LEU A  66      16.263  49.589  86.407  1.00152.09           C  
ATOM    259  C   LEU A  66      17.767  49.749  86.231  1.00152.80           C  
ATOM    260  O   LEU A  66      18.299  49.563  85.135  1.00158.74           O  
ATOM    261  CB  LEU A  66      15.570  50.944  86.260  1.00151.14           C  
ATOM    262  CG  LEU A  66      14.043  50.940  86.198  1.00159.90           C  
ATOM    263  CD1 LEU A  66      13.519  52.332  85.880  1.00151.86           C  
ATOM    264  CD2 LEU A  66      13.550  49.932  85.170  1.00164.72           C  
ATOM    265  N   MET A  67      18.445  50.119  87.312  1.00149.90           N  
ATOM    266  CA  MET A  67      19.897  50.203  87.307  1.00153.90           C  
ATOM    267  C   MET A  67      20.498  48.825  87.062  1.00153.59           C  
ATOM    268  O   MET A  67      21.530  48.691  86.406  1.00156.56           O  
ATOM    269  CB  MET A  67      20.409  50.784  88.626  1.00157.56           C  
ATOM    270  CG  MET A  67      21.891  51.118  88.627  1.00160.09           C  
ATOM    271  SD  MET A  67      22.312  52.399  87.431  1.00174.79           S  
ATOM    272  CE  MET A  67      24.075  52.556  87.700  1.00150.26           C  
ATOM    273  N   MET A  68      19.852  47.801  87.609  1.00152.02           N  
ATOM    274  CA  MET A  68      20.286  46.426  87.400  1.00160.42           C  
ATOM    275  C   MET A  68      19.759  45.850  86.088  1.00169.52           C  
ATOM    276  O   MET A  68      20.296  44.869  85.573  1.00179.42           O  
ATOM    277  CB  MET A  68      19.852  45.559  88.578  1.00165.25           C  
ATOM    278  CG  MET A  68      20.604  45.870  89.864  1.00172.18           C  
ATOM    279  SD  MET A  68      22.340  45.387  89.798  1.00173.09           S  
ATOM    280  CE  MET A  68      23.126  46.977  89.549  1.00172.68           C  
ATOM    281  N   LEU A  69      18.694  46.447  85.561  1.00169.86           N  
ATOM    282  CA  LEU A  69      18.219  46.097  84.229  1.00172.28           C  
ATOM    283  C   LEU A  69      19.266  46.538  83.216  1.00169.98           C  
ATOM    284  O   LEU A  69      19.543  45.847  82.234  1.00171.28           O  
ATOM    285  CB  LEU A  69      16.869  46.748  83.927  1.00173.63           C  
ATOM    286  CG  LEU A  69      16.411  46.623  82.470  1.00165.25           C  
ATOM    287  CD1 LEU A  69      16.304  45.157  82.071  1.00152.69           C  
ATOM    288  CD2 LEU A  69      15.093  47.347  82.232  1.00161.72           C  
ATOM    289  N   ILE A  70      19.835  47.709  83.476  1.00167.28           N  
ATOM    290  CA  ILE A  70      20.946  48.240  82.702  1.00168.68           C  
ATOM    291  C   ILE A  70      22.126  47.276  82.758  1.00175.23           C  
ATOM    292  O   ILE A  70      22.822  47.061  81.763  1.00180.00           O  
ATOM    293  CB  ILE A  70      21.370  49.628  83.233  1.00169.20           C  
ATOM    294  CG1 ILE A  70      20.433  50.716  82.702  1.00175.57           C  
ATOM    295  CG2 ILE A  70      22.807  49.935  82.870  1.00162.56           C  
ATOM    296  CD1 ILE A  70      20.633  52.068  83.361  1.00170.40           C  
ATOM    297  N   PHE A  71      22.326  46.682  83.931  1.00174.40           N  
ATOM    298  CA  PHE A  71      23.428  45.756  84.156  1.00178.84           C  
ATOM    299  C   PHE A  71      23.332  44.548  83.234  1.00181.95           C  
ATOM    300  O   PHE A  71      24.347  43.972  82.851  1.00184.34           O  
ATOM    301  CB  PHE A  71      23.466  45.303  85.616  1.00181.80           C  
ATOM    302  CG  PHE A  71      24.685  44.498  85.968  1.00188.70           C  
ATOM    303  CD1 PHE A  71      25.854  45.127  86.362  1.00184.78           C  
ATOM    304  CD2 PHE A  71      24.666  43.114  85.896  1.00189.00           C  
ATOM    305  CE1 PHE A  71      26.979  44.392  86.686  1.00179.34           C  
ATOM    306  CE2 PHE A  71      25.788  42.375  86.218  1.00185.85           C  
ATOM    307  CZ  PHE A  71      26.946  43.014  86.613  1.00182.21           C  
ATOM    308  N   GLY A  72      22.111  44.144  82.902  1.00179.70           N  
ATOM    309  CA  GLY A  72      21.921  43.034  81.991  1.00178.57           C  
ATOM    310  C   GLY A  72      22.160  43.462  80.556  1.00176.89           C  
ATOM    311  O   GLY A  72      22.750  42.726  79.766  1.00171.89           O  
ATOM    312  N   ASP A  73      21.708  44.667  80.225  1.00180.88           N  
ATOM    313  CA  ASP A  73      21.881  45.218  78.886  1.00177.49           C  
ATOM    314  C   ASP A  73      23.356  45.406  78.553  1.00174.17           C  
ATOM    315  O   ASP A  73      23.797  45.090  77.448  1.00172.03           O  
ATOM    316  CB  ASP A  73      21.136  46.548  78.742  1.00178.50           C  
ATOM    317  CG  ASP A  73      19.630  46.392  78.855  1.00180.44           C  
ATOM    318  OD1 ASP A  73      19.173  45.375  79.417  1.00188.57           O  
ATOM    319  OD2 ASP A  73      18.902  47.287  78.377  1.00167.49           O  
ATOM    320  N   MET A  74      24.112  45.934  79.511  1.00178.24           N  
ATOM    321  CA  MET A  74      25.548  46.098  79.332  1.00182.08           C  
ATOM    322  C   MET A  74      26.228  44.732  79.280  1.00183.56           C  
ATOM    323  O   MET A  74      27.244  44.561  78.609  1.00186.19           O  
ATOM    324  CB  MET A  74      26.141  46.941  80.464  1.00184.01           C  
ATOM    325  CG  MET A  74      26.183  46.228  81.808  1.00181.51           C  
ATOM    326  SD  MET A  74      27.086  47.050  83.135  1.00186.63           S  
ATOM    327  CE  MET A  74      25.975  48.391  83.549  1.00180.58           C  
ATOM    328  N   THR A  75      25.659  43.769  80.000  1.00181.62           N  
ATOM    329  CA  THR A  75      26.155  42.398  80.012  1.00179.05           C  
ATOM    330  C   THR A  75      25.899  41.737  78.665  1.00181.46           C  
ATOM    331  O   THR A  75      26.751  41.026  78.133  1.00184.95           O  
ATOM    332  CB  THR A  75      25.499  41.555  81.128  1.00178.91           C  
ATOM    333  OG1 THR A  75      25.677  42.205  82.392  1.00184.67           O  
ATOM    334  CG2 THR A  75      26.119  40.165  81.188  1.00177.28           C  
ATOM    335  N   ASP A  76      24.706  41.982  78.131  1.00180.82           N  
ATOM    336  CA  ASP A  76      24.246  41.365  76.892  1.00182.37           C  
ATOM    337  C   ASP A  76      25.165  41.693  75.721  1.00183.82           C  
ATOM    338  O   ASP A  76      25.692  40.792  75.067  1.00182.52           O  
ATOM    339  CB  ASP A  76      22.815  41.826  76.588  1.00181.24           C  
ATOM    340  CG  ASP A  76      22.144  41.007  75.496  1.00179.71           C  
ATOM    341  OD1 ASP A  76      22.777  40.741  74.452  1.00178.02           O  
ATOM    342  OD2 ASP A  76      20.965  40.640  75.681  1.00178.30           O  
ATOM    343  N   SER A  77      25.341  42.983  75.451  1.00182.00           N  
ATOM    344  CA  SER A  77      26.189  43.422  74.350  1.00180.12           C  
ATOM    345  C   SER A  77      27.624  42.943  74.546  1.00187.34           C  
ATOM    346  O   SER A  77      28.256  42.447  73.614  1.00191.08           O  
ATOM    347  CB  SER A  77      26.151  44.946  74.216  1.00176.19           C  
ATOM    348  OG  SER A  77      24.829  45.410  74.003  1.00172.97           O  
ATOM    349  N   PHE A  78      28.133  43.107  75.763  1.00186.67           N  
ATOM    350  CA  PHE A  78      29.478  42.659  76.111  1.00187.36           C  
ATOM    351  C   PHE A  78      29.669  41.153  75.944  1.00187.48           C  
ATOM    352  O   PHE A  78      30.756  40.694  75.591  1.00185.51           O  
ATOM    353  CB  PHE A  78      29.813  43.055  77.550  1.00194.56           C  
ATOM    354  CG  PHE A  78      31.245  42.810  77.925  1.00208.71           C  
ATOM    355  CD1 PHE A  78      32.251  43.642  77.461  1.00206.11           C  
ATOM    356  CD2 PHE A  78      31.589  41.738  78.731  1.00212.25           C  
ATOM    357  CE1 PHE A  78      33.572  43.416  77.805  1.00202.62           C  
ATOM    358  CE2 PHE A  78      32.907  41.505  79.077  1.00211.34           C  
ATOM    359  CZ  PHE A  78      33.900  42.345  78.614  1.00208.24           C  
ATOM    360  N   ALA A  79      28.615  40.386  76.209  1.00189.50           N  
ATOM    361  CA  ALA A  79      28.664  38.937  76.032  1.00191.68           C  
ATOM    362  C   ALA A  79      28.754  38.553  74.561  1.00194.85           C  
ATOM    363  O   ALA A  79      29.597  37.743  74.177  1.00200.20           O  
ATOM    364  CB  ALA A  79      27.450  38.284  76.674  1.00187.06           C  
ATOM    365  N   SER A  80      27.880  39.134  73.744  1.00194.16           N  
ATOM    366  CA  SER A  80      27.900  38.905  72.302  1.00196.74           C  
ATOM    367  C   SER A  80      29.252  39.283  71.703  1.00197.48           C  
ATOM    368  O   SER A  80      29.736  38.636  70.774  1.00192.65           O  
ATOM    369  CB  SER A  80      26.783  39.694  71.615  1.00197.70           C  
ATOM    370  OG  SER A  80      25.504  39.285  72.068  1.00198.28           O  
ATOM    371  N   VAL A  81      29.848  40.343  72.241  1.00200.96           N  
ATOM    372  CA  VAL A  81      31.179  40.782  71.836  1.00200.59           C  
ATOM    373  C   VAL A  81      32.261  39.766  72.198  1.00202.06           C  
ATOM    374  O   VAL A  81      33.134  39.454  71.386  1.00203.08           O  
ATOM    375  CB  VAL A  81      31.526  42.146  72.478  1.00197.15           C  
ATOM    376  CG1 VAL A  81      33.030  42.376  72.503  1.00198.51           C  
ATOM    377  CG2 VAL A  81      30.805  43.277  71.756  1.00194.33           C  
ATOM    378  N   GLY A  82      32.188  39.241  73.415  1.00205.04           N  
ATOM    379  CA  GLY A  82      33.156  38.265  73.877  1.00203.78           C  
ATOM    380  C   GLY A  82      33.092  36.951  73.126  1.00201.15           C  
ATOM    381  O   GLY A  82      34.111  36.286  72.935  1.00199.33           O  
ATOM    382  N   ASN A  83      31.889  36.572  72.706  1.00202.20           N  
ATOM    383  CA  ASN A  83      31.690  35.318  71.989  1.00201.29           C  
ATOM    384  C   ASN A  83      32.414  35.295  70.648  1.00202.10           C  
ATOM    385  O   ASN A  83      32.936  34.261  70.236  1.00200.62           O  
ATOM    386  CB  ASN A  83      30.198  35.046  71.770  1.00197.49           C  
ATOM    387  CG  ASN A  83      29.437  34.853  73.070  1.00195.96           C  
ATOM    388  OD1 ASN A  83      28.386  35.457  73.282  1.00193.54           O  
ATOM    389  ND2 ASN A  83      29.967  34.007  73.948  1.00192.61           N  
ATOM    390  N   VAL A  84      32.437  36.439  69.970  1.00202.67           N  
ATOM    391  CA  VAL A  84      33.132  36.565  68.693  1.00203.36           C  
ATOM    392  C   VAL A  84      34.640  36.759  68.862  1.00205.00           C  
ATOM    393  O   VAL A  84      35.424  36.390  67.986  1.00204.14           O  
ATOM    394  CB  VAL A  84      32.563  37.749  67.871  1.00197.00           C  
ATOM    395  CG1 VAL A  84      33.076  37.713  66.438  1.00199.12           C  
ATOM    396  CG2 VAL A  84      31.043  37.725  67.888  1.00191.46           C  
ATOM    397  N   SER A  85      35.047  37.320  69.997  1.00206.24           N  
ATOM    398  CA  SER A  85      36.459  37.611  70.226  1.00206.51           C  
ATOM    399  C   SER A  85      37.313  36.355  70.399  1.00208.29           C  
ATOM    400  O   SER A  85      38.447  36.301  69.924  1.00208.45           O  
ATOM    401  CB  SER A  85      36.618  38.510  71.456  1.00208.04           C  
ATOM    402  OG  SER A  85      35.861  39.701  71.324  1.00212.79           O  
ATOM    403  N   LYS A  86      36.772  35.352  71.083  1.00209.14           N  
ATOM    404  CA  LYS A  86      37.467  34.079  71.248  1.00205.88           C  
ATOM    405  C   LYS A  86      37.240  33.162  70.044  1.00207.48           C  
ATOM    406  O   LYS A  86      37.948  32.172  69.853  1.00206.10           O  
ATOM    407  CB  LYS A  86      37.008  33.402  72.543  1.00198.08           C  
ATOM    408  CG  LYS A  86      37.578  32.016  72.810  1.00199.26           C  
ATOM    409  CD  LYS A  86      39.074  32.078  73.047  1.00194.71           C  
ATOM    410  CE  LYS A  86      39.385  32.777  74.359  1.00190.93           C  
ATOM    411  NZ  LYS A  86      40.843  32.781  74.655  1.00190.16           N  
ATOM    412  N   ASN A  87      36.277  33.524  69.203  1.00209.88           N  
ATOM    413  CA  ASN A  87      35.845  32.647  68.121  1.00207.72           C  
ATOM    414  C   ASN A  87      36.704  32.872  66.883  1.00207.53           C  
ATOM    415  O   ASN A  87      36.451  32.308  65.818  1.00203.65           O  
ATOM    416  CB  ASN A  87      34.367  32.882  67.796  1.00207.88           C  
ATOM    417  CG  ASN A  87      33.777  31.794  66.915  1.00204.52           C  
ATOM    418  OD1 ASN A  87      34.340  30.706  66.790  1.00199.05           O  
ATOM    419  ND2 ASN A  87      32.639  32.086  66.296  1.00206.80           N  
ATOM    420  N   SER A  88      37.730  33.701  67.035  1.00211.75           N  
ATOM    421  CA  SER A  88      38.490  34.176  65.890  1.00220.03           C  
ATOM    422  C   SER A  88      39.524  33.163  65.413  1.00227.87           C  
ATOM    423  O   SER A  88      39.261  32.391  64.490  1.00229.56           O  
ATOM    424  CB  SER A  88      39.181  35.498  66.230  1.00216.07           C  
ATOM    425  OG  SER A  88      40.139  35.326  67.260  1.00213.16           O  
ATOM    426  N   THR A  89      40.687  33.161  66.066  1.00229.29           N  
ATOM    427  CA  THR A  89      41.834  32.326  65.690  1.00226.05           C  
ATOM    428  C   THR A  89      42.089  32.366  64.182  1.00227.64           C  
ATOM    429  O   THR A  89      42.633  31.427  63.601  1.00229.76           O  
ATOM    430  CB  THR A  89      41.635  30.857  66.121  1.00218.29           C  
ATOM    431  OG1 THR A  89      40.520  30.292  65.420  1.00218.50           O  
ATOM    432  CG2 THR A  89      41.396  30.764  67.621  1.00217.38           C  
ATOM    433  N   ASN A  90      41.693  33.478  63.572  1.00225.49           N  
ATOM    434  CA  ASN A  90      41.806  33.711  62.141  1.00220.70           C  
ATOM    435  C   ASN A  90      42.044  35.191  61.894  1.00214.37           C  
ATOM    436  O   ASN A  90      43.115  35.617  61.461  1.00205.73           O  
ATOM    437  CB  ASN A  90      40.541  33.252  61.412  1.00223.50           C  
ATOM    438  CG  ASN A  90      40.367  31.745  61.424  1.00226.43           C  
ATOM    439  OD1 ASN A  90      41.313  30.996  61.182  1.00224.36           O  
ATOM    440  ND2 ASN A  90      39.152  31.294  61.712  1.00226.90           N  
ATOM    441  N   MET A  91      41.000  35.960  62.185  1.00217.12           N  
ATOM    442  CA  MET A  91      40.974  37.403  62.007  1.00216.98           C  
ATOM    443  C   MET A  91      41.172  38.106  63.343  1.00212.77           C  
ATOM    444  O   MET A  91      40.728  37.622  64.384  1.00212.63           O  
ATOM    445  CB  MET A  91      39.650  37.831  61.372  1.00218.84           C  
ATOM    446  CG  MET A  91      38.425  37.388  62.162  1.00215.93           C  
ATOM    447  SD  MET A  91      36.867  37.742  61.329  1.00216.81           S  
ATOM    448  CE  MET A  91      37.026  36.705  59.877  1.00201.14           C  
ATOM    449  N   SER A  92      41.845  39.249  63.309  1.00211.91           N  
ATOM    450  CA  SER A  92      42.126  40.014  64.516  1.00216.08           C  
ATOM    451  C   SER A  92      41.499  41.403  64.426  1.00220.94           C  
ATOM    452  O   SER A  92      40.677  41.781  65.261  1.00223.80           O  
ATOM    453  CB  SER A  92      43.638  40.114  64.738  1.00207.39           C  
ATOM    454  OG  SER A  92      43.941  40.749  65.967  1.00205.32           O  
ATOM    455  N   GLU A  93      41.914  42.159  63.414  1.00221.47           N  
ATOM    456  CA  GLU A  93      41.413  43.510  63.153  1.00218.73           C  
ATOM    457  C   GLU A  93      39.881  43.655  63.139  1.00221.04           C  
ATOM    458  O   GLU A  93      39.357  44.708  63.507  1.00217.05           O  
ATOM    459  CB  GLU A  93      41.983  44.021  61.821  1.00209.55           C  
ATOM    460  CG  GLU A  93      41.363  43.422  60.553  1.00212.59           C  
ATOM    461  CD  GLU A  93      41.431  41.904  60.499  1.00216.93           C  
ATOM    462  OE1 GLU A  93      42.378  41.324  61.073  1.00220.86           O  
ATOM    463  OE2 GLU A  93      40.530  41.291  59.889  1.00212.25           O  
ATOM    464  N   ALA A  94      39.166  42.611  62.724  1.00221.25           N  
ATOM    465  CA  ALA A  94      37.703  42.648  62.730  1.00218.00           C  
ATOM    466  C   ALA A  94      37.152  42.765  64.149  1.00222.39           C  
ATOM    467  O   ALA A  94      36.198  43.519  64.400  1.00220.91           O  
ATOM    468  CB  ALA A  94      37.143  41.411  62.046  1.00212.89           C  
ATOM    469  N   ASP A  95      37.756  42.023  65.073  1.00223.70           N  
ATOM    470  CA  ASP A  95      37.397  42.127  66.479  1.00218.65           C  
ATOM    471  C   ASP A  95      37.761  43.519  66.972  1.00216.03           C  
ATOM    472  O   ASP A  95      37.161  44.032  67.910  1.00209.67           O  
ATOM    473  CB  ASP A  95      38.097  41.055  67.320  1.00214.79           C  
ATOM    474  CG  ASP A  95      37.863  39.652  66.792  1.00213.85           C  
ATOM    475  OD1 ASP A  95      36.765  39.391  66.255  1.00213.79           O  
ATOM    476  OD2 ASP A  95      38.773  38.808  66.920  1.00218.46           O  
ATOM    477  N   LYS A  96      38.759  44.123  66.333  1.00218.69           N  
ATOM    478  CA  LYS A  96      39.180  45.467  66.694  1.00215.92           C  
ATOM    479  C   LYS A  96      38.178  46.479  66.147  1.00215.32           C  
ATOM    480  O   LYS A  96      38.148  47.631  66.577  1.00215.79           O  
ATOM    481  CB  LYS A  96      40.589  45.762  66.179  1.00211.45           C  
ATOM    482  CG  LYS A  96      41.650  44.834  66.740  1.00212.16           C  
ATOM    483  CD  LYS A  96      43.036  45.208  66.245  1.00211.17           C  
ATOM    484  CE  LYS A  96      44.089  44.304  66.858  1.00206.96           C  
ATOM    485  NZ  LYS A  96      43.770  42.873  66.619  1.00200.03           N  
ATOM    486  N   ARG A  97      37.362  46.040  65.193  1.00215.16           N  
ATOM    487  CA  ARG A  97      36.391  46.926  64.562  1.00212.17           C  
ATOM    488  C   ARG A  97      35.018  46.847  65.229  1.00206.77           C  
ATOM    489  O   ARG A  97      34.596  47.774  65.927  1.00193.28           O  
ATOM    490  CB  ARG A  97      36.242  46.612  63.070  1.00209.98           C  
ATOM    491  CG  ARG A  97      37.489  46.844  62.235  1.00204.02           C  
ATOM    492  CD  ARG A  97      37.207  46.576  60.764  1.00198.44           C  
ATOM    493  NE  ARG A  97      36.851  45.183  60.509  1.00194.34           N  
ATOM    494  CZ  ARG A  97      36.652  44.677  59.296  1.00180.54           C  
ATOM    495  NH1 ARG A  97      36.775  45.450  58.226  1.00170.49           N  
ATOM    496  NH2 ARG A  97      36.330  43.398  59.152  1.00172.55           N  
ATOM    497  N   ALA A  98      34.327  45.729  65.014  1.00214.87           N  
ATOM    498  CA  ALA A  98      32.940  45.595  65.462  1.00207.22           C  
ATOM    499  C   ALA A  98      32.790  45.549  66.983  1.00209.43           C  
ATOM    500  O   ALA A  98      31.919  46.218  67.546  1.00203.66           O  
ATOM    501  CB  ALA A  98      32.313  44.355  64.839  1.00196.80           C  
ATOM    502  N   MET A  99      33.626  44.751  67.640  1.00217.27           N  
ATOM    503  CA  MET A  99      33.563  44.593  69.090  1.00215.51           C  
ATOM    504  C   MET A  99      33.781  45.930  69.795  1.00211.24           C  
ATOM    505  O   MET A  99      33.136  46.235  70.802  1.00207.33           O  
ATOM    506  CB  MET A  99      34.600  43.574  69.564  1.00213.32           C  
ATOM    507  CG  MET A  99      34.590  42.246  68.812  1.00209.25           C  
ATOM    508  SD  MET A  99      33.025  41.356  68.887  1.00212.11           S  
ATOM    509  CE  MET A  99      32.379  41.648  67.244  1.00204.55           C  
ATOM    510  N   PHE A 100      34.667  46.741  69.230  1.00209.57           N  
ATOM    511  CA  PHE A 100      34.974  48.053  69.784  1.00203.27           C  
ATOM    512  C   PHE A 100      33.878  49.042  69.427  1.00198.04           C  
ATOM    513  O   PHE A 100      33.648  50.005  70.156  1.00191.14           O  
ATOM    514  CB  PHE A 100      36.337  48.538  69.284  1.00201.68           C  
ATOM    515  CG  PHE A 100      37.501  47.800  69.891  1.00213.44           C  
ATOM    516  CD1 PHE A 100      37.734  46.472  69.585  1.00215.89           C  
ATOM    517  CD2 PHE A 100      38.379  48.444  70.745  1.00217.43           C  
ATOM    518  CE1 PHE A 100      38.805  45.790  70.136  1.00214.18           C  
ATOM    519  CE2 PHE A 100      39.458  47.768  71.293  1.00213.78           C  
ATOM    520  CZ  PHE A 100      39.669  46.439  70.989  1.00211.92           C  
ATOM    521  N   ALA A 101      33.228  48.828  68.287  1.00196.81           N  
ATOM    522  CA  ALA A 101      32.108  49.674  67.898  1.00192.10           C  
ATOM    523  C   ALA A 101      31.005  49.512  68.946  1.00192.18           C  
ATOM    524  O   ALA A 101      30.495  50.491  69.502  1.00185.31           O  
ATOM    525  CB  ALA A 101      31.606  49.310  66.514  1.00185.65           C  
ATOM    526  N   LYS A 102      30.648  48.254  69.199  1.00198.75           N  
ATOM    527  CA  LYS A 102      29.654  47.898  70.209  1.00197.80           C  
ATOM    528  C   LYS A 102      30.035  48.387  71.600  1.00193.96           C  
ATOM    529  O   LYS A 102      29.189  48.886  72.339  1.00190.17           O  
ATOM    530  CB  LYS A 102      29.442  46.383  70.241  1.00202.81           C  
ATOM    531  CG  LYS A 102      28.844  45.815  68.970  1.00213.41           C  
ATOM    532  CD  LYS A 102      27.473  46.415  68.697  1.00213.02           C  
ATOM    533  CE  LYS A 102      26.900  45.896  67.391  1.00207.73           C  
ATOM    534  NZ  LYS A 102      27.800  46.213  66.251  1.00209.82           N  
ATOM    535  N   LEU A 103      31.302  48.215  71.965  1.00196.75           N  
ATOM    536  CA  LEU A 103      31.796  48.685  73.257  1.00197.70           C  
ATOM    537  C   LEU A 103      31.693  50.203  73.413  1.00192.30           C  
ATOM    538  O   LEU A 103      31.335  50.701  74.480  1.00191.94           O  
ATOM    539  CB  LEU A 103      33.241  48.232  73.471  1.00196.44           C  
ATOM    540  CG  LEU A 103      33.432  47.027  74.396  1.00196.75           C  
ATOM    541  CD1 LEU A 103      32.901  47.349  75.780  1.00203.58           C  
ATOM    542  CD2 LEU A 103      32.740  45.793  73.850  1.00197.37           C  
ATOM    543  N   GLU A 104      32.028  50.932  72.354  1.00183.44           N  
ATOM    544  CA  GLU A 104      31.876  52.384  72.331  1.00180.11           C  
ATOM    545  C   GLU A 104      30.415  52.820  72.447  1.00182.73           C  
ATOM    546  O   GLU A 104      30.093  53.783  73.155  1.00176.30           O  
ATOM    547  CB  GLU A 104      32.479  52.947  71.043  1.00182.01           C  
ATOM    548  CG  GLU A 104      32.328  54.449  70.880  1.00185.93           C  
ATOM    549  CD  GLU A 104      32.964  54.961  69.601  1.00184.88           C  
ATOM    550  OE1 GLU A 104      33.027  56.194  69.418  1.00176.02           O  
ATOM    551  OE2 GLU A 104      33.396  54.129  68.776  1.00184.05           O  
ATOM    552  N   GLU A 105      29.533  52.099  71.761  1.00184.97           N  
ATOM    553  CA  GLU A 105      28.100  52.346  71.877  1.00181.52           C  
ATOM    554  C   GLU A 105      27.601  52.098  73.297  1.00178.70           C  
ATOM    555  O   GLU A 105      26.792  52.865  73.831  1.00176.98           O  
ATOM    556  CB  GLU A 105      27.334  51.466  70.882  1.00179.74           C  
ATOM    557  CG  GLU A 105      25.818  51.642  70.893  1.00181.52           C  
ATOM    558  CD  GLU A 105      25.128  50.757  71.917  1.00175.67           C  
ATOM    559  OE1 GLU A 105      23.937  50.995  72.209  1.00163.60           O  
ATOM    560  OE2 GLU A 105      25.778  49.819  72.425  1.00173.59           O  
ATOM    561  N   GLU A 106      28.113  51.042  73.917  1.00176.28           N  
ATOM    562  CA  GLU A 106      27.737  50.721  75.283  1.00172.15           C  
ATOM    563  C   GLU A 106      28.261  51.782  76.241  1.00172.61           C  
ATOM    564  O   GLU A 106      27.621  52.070  77.239  1.00170.96           O  
ATOM    565  CB  GLU A 106      28.246  49.335  75.680  1.00178.28           C  
ATOM    566  CG  GLU A 106      27.707  48.856  77.019  1.00177.25           C  
ATOM    567  CD  GLU A 106      26.219  48.556  76.969  1.00178.72           C  
ATOM    568  OE1 GLU A 106      25.794  47.787  76.080  1.00179.14           O  
ATOM    569  OE2 GLU A 106      25.474  49.099  77.813  1.00178.83           O  
ATOM    570  N   MET A 107      29.449  52.315  75.970  1.00174.69           N  
ATOM    571  CA  MET A 107      29.999  53.416  76.763  1.00175.71           C  
ATOM    572  C   MET A 107      29.127  54.667  76.645  1.00169.01           C  
ATOM    573  O   MET A 107      28.893  55.397  77.627  1.00169.52           O  
ATOM    574  CB  MET A 107      31.430  53.724  76.313  1.00176.75           C  
ATOM    575  CG  MET A 107      32.132  54.821  77.101  1.00181.21           C  
ATOM    576  SD  MET A 107      32.509  54.379  78.807  1.00184.61           S  
ATOM    577  CE  MET A 107      31.308  55.372  79.686  1.00172.56           C  
ATOM    578  N   THR A 108      28.588  54.857  75.443  1.00162.17           N  
ATOM    579  CA  THR A 108      27.664  55.948  75.166  1.00158.91           C  
ATOM    580  C   THR A 108      26.403  55.767  75.992  1.00160.85           C  
ATOM    581  O   THR A 108      25.830  56.739  76.487  1.00158.46           O  
ATOM    582  CB  THR A 108      27.299  56.024  73.670  1.00162.78           C  
ATOM    583  OG1 THR A 108      28.493  55.959  72.879  1.00161.43           O  
ATOM    584  CG2 THR A 108      26.558  57.320  73.361  1.00164.99           C  
ATOM    585  N   THR A 109      25.969  54.521  76.142  1.00166.75           N  
ATOM    586  CA  THR A 109      24.790  54.250  76.954  1.00170.01           C  
ATOM    587  C   THR A 109      25.104  54.435  78.446  1.00159.29           C  
ATOM    588  O   THR A 109      24.318  55.028  79.189  1.00155.31           O  
ATOM    589  CB  THR A 109      24.267  52.819  76.716  1.00167.17           C  
ATOM    590  OG1 THR A 109      25.214  51.869  77.225  1.00157.06           O  
ATOM    591  CG2 THR A 109      24.038  52.558  75.235  1.00168.62           C  
ATOM    592  N   TYR A 110      26.268  53.938  78.854  1.00152.67           N  
ATOM    593  CA  TYR A 110      26.782  54.026  80.220  1.00153.85           C  
ATOM    594  C   TYR A 110      26.708  55.445  80.746  1.00152.90           C  
ATOM    595  O   TYR A 110      26.254  55.699  81.879  1.00154.22           O  
ATOM    596  CB  TYR A 110      28.238  53.559  80.280  1.00166.08           C  
ATOM    597  CG  TYR A 110      28.441  52.063  80.326  1.00178.45           C  
ATOM    598  CD1 TYR A 110      27.598  51.242  81.059  1.00177.39           C  
ATOM    599  CD2 TYR A 110      29.499  51.474  79.645  1.00185.03           C  
ATOM    600  CE1 TYR A 110      27.798  49.876  81.099  1.00180.76           C  
ATOM    601  CE2 TYR A 110      29.705  50.112  79.679  1.00183.18           C  
ATOM    602  CZ  TYR A 110      28.854  49.315  80.406  1.00182.04           C  
ATOM    603  OH  TYR A 110      29.067  47.956  80.437  1.00176.61           O  
ATOM    604  N   ALA A 111      27.176  56.365  79.905  1.00154.81           N  
ATOM    605  CA  ALA A 111      27.217  57.771  80.274  1.00156.91           C  
ATOM    606  C   ALA A 111      25.822  58.299  80.592  1.00155.17           C  
ATOM    607  O   ALA A 111      25.652  59.081  81.526  1.00155.61           O  
ATOM    608  CB  ALA A 111      27.853  58.590  79.163  1.00155.35           C  
ATOM    609  N   TYR A 112      24.827  57.883  79.815  1.00155.32           N  
ATOM    610  CA  TYR A 112      23.460  58.337  80.048  1.00156.13           C  
ATOM    611  C   TYR A 112      22.825  57.532  81.181  1.00149.36           C  
ATOM    612  O   TYR A 112      21.773  57.899  81.720  1.00150.16           O  
ATOM    613  CB  TYR A 112      22.629  58.197  78.769  1.00161.25           C  
ATOM    614  CG  TYR A 112      23.144  59.011  77.600  1.00164.36           C  
ATOM    615  CD1 TYR A 112      24.031  60.063  77.797  1.00157.56           C  
ATOM    616  CD2 TYR A 112      22.751  58.721  76.298  1.00162.93           C  
ATOM    617  CE1 TYR A 112      24.509  60.802  76.735  1.00151.29           C  
ATOM    618  CE2 TYR A 112      23.224  59.458  75.228  1.00157.72           C  
ATOM    619  CZ  TYR A 112      24.102  60.497  75.454  1.00155.51           C  
ATOM    620  OH  TYR A 112      24.580  61.237  74.398  1.00156.28           O  
ATOM    621  N   TYR A 113      23.526  56.481  81.596  1.00149.30           N  
ATOM    622  CA  TYR A 113      23.014  55.549  82.593  1.00152.85           C  
ATOM    623  C   TYR A 113      23.317  55.982  84.012  1.00149.17           C  
ATOM    624  O   TYR A 113      22.394  56.241  84.795  1.00153.23           O  
ATOM    625  CB  TYR A 113      23.578  54.146  82.370  1.00155.86           C  
ATOM    626  CG  TYR A 113      22.981  53.428  81.187  1.00167.04           C  
ATOM    627  CD1 TYR A 113      21.801  53.873  80.604  1.00165.18           C  
ATOM    628  CD2 TYR A 113      23.590  52.300  80.659  1.00176.74           C  
ATOM    629  CE1 TYR A 113      21.251  53.218  79.523  1.00175.50           C  
ATOM    630  CE2 TYR A 113      23.040  51.630  79.589  1.00181.69           C  
ATOM    631  CZ  TYR A 113      21.873  52.096  79.019  1.00185.26           C  
ATOM    632  OH  TYR A 113      21.326  51.440  77.942  1.00187.12           O  
ATOM    633  N   TYR A 114      24.602  56.034  84.357  1.00144.66           N  
ATOM    634  CA  TYR A 114      24.968  56.469  85.702  1.00150.86           C  
ATOM    635  C   TYR A 114      24.391  57.860  85.965  1.00146.84           C  
ATOM    636  O   TYR A 114      23.953  58.154  87.074  1.00142.28           O  
ATOM    637  CB  TYR A 114      26.488  56.469  85.905  1.00157.41           C  
ATOM    638  CG  TYR A 114      27.220  57.626  85.262  1.00161.71           C  
ATOM    639  CD1 TYR A 114      27.679  57.549  83.956  1.00164.22           C  
ATOM    640  CD2 TYR A 114      27.460  58.797  85.973  1.00161.86           C  
ATOM    641  CE1 TYR A 114      28.352  58.608  83.375  1.00174.15           C  
ATOM    642  CE2 TYR A 114      28.126  59.859  85.399  1.00169.87           C  
ATOM    643  CZ  TYR A 114      28.571  59.760  84.100  1.00181.51           C  
ATOM    644  OH  TYR A 114      29.238  60.816  83.522  1.00185.55           O  
ATOM    645  N   THR A 115      24.419  58.717  84.948  1.00146.23           N  
ATOM    646  CA  THR A 115      23.895  60.074  85.063  1.00150.42           C  
ATOM    647  C   THR A 115      22.374  60.075  85.228  1.00152.57           C  
ATOM    648  O   THR A 115      21.830  60.663  86.183  1.00155.82           O  
ATOM    649  CB  THR A 115      24.261  60.928  83.831  1.00155.05           C  
ATOM    650  OG1 THR A 115      25.677  60.880  83.611  1.00159.28           O  
ATOM    651  CG2 THR A 115      23.833  62.374  84.034  1.00154.66           C  
ATOM    652  N   GLY A 116      21.706  59.391  84.296  1.00145.77           N  
ATOM    653  CA  GLY A 116      20.257  59.296  84.286  1.00147.95           C  
ATOM    654  C   GLY A 116      19.645  58.763  85.564  1.00148.58           C  
ATOM    655  O   GLY A 116      18.605  59.248  86.010  1.00150.93           O  
ATOM    656  N   ILE A 117      20.288  57.763  86.156  1.00143.82           N  
ATOM    657  CA  ILE A 117      19.823  57.219  87.427  1.00139.79           C  
ATOM    658  C   ILE A 117      20.269  58.094  88.595  1.00141.17           C  
ATOM    659  O   ILE A 117      19.510  58.332  89.532  1.00143.73           O  
ATOM    660  CB  ILE A 117      20.335  55.780  87.644  1.00139.17           C  
ATOM    661  CG1 ILE A 117      19.984  54.898  86.442  1.00143.52           C  
ATOM    662  CG2 ILE A 117      19.746  55.185  88.913  1.00135.93           C  
ATOM    663  CD1 ILE A 117      18.520  54.921  86.061  1.00139.41           C  
ATOM    664  N   GLY A 118      21.504  58.574  88.527  1.00143.49           N  
ATOM    665  CA  GLY A 118      22.086  59.363  89.595  1.00148.80           C  
ATOM    666  C   GLY A 118      21.411  60.671  89.967  1.00146.71           C  
ATOM    667  O   GLY A 118      21.126  60.910  91.146  1.00140.15           O  
ATOM    668  N   ALA A 119      21.156  61.526  88.980  1.00145.35           N  
ATOM    669  CA  ALA A 119      20.445  62.775  89.266  1.00156.52           C  
ATOM    670  C   ALA A 119      19.050  62.528  89.852  1.00153.24           C  
ATOM    671  O   ALA A 119      18.592  63.234  90.775  1.00153.29           O  
ATOM    672  CB  ALA A 119      20.344  63.615  88.002  1.00156.67           C  
ATOM    673  N   GLY A 120      18.422  61.461  89.374  1.00139.52           N  
ATOM    674  CA  GLY A 120      17.111  61.068  89.845  1.00143.08           C  
ATOM    675  C   GLY A 120      17.135  60.629  91.289  1.00148.13           C  
ATOM    676  O   GLY A 120      16.391  61.164  92.115  1.00145.09           O  
ATOM    677  N   VAL A 121      18.005  59.675  91.606  1.00152.14           N  
ATOM    678  CA  VAL A 121      18.055  59.145  92.959  1.00157.16           C  
ATOM    679  C   VAL A 121      18.548  60.210  93.932  1.00150.94           C  
ATOM    680  O   VAL A 121      18.206  60.171  95.110  1.00154.39           O  
ATOM    681  CB  VAL A 121      18.965  57.894  93.058  1.00146.90           C  
ATOM    682  CG1 VAL A 121      18.447  56.775  92.163  1.00137.82           C  
ATOM    683  CG2 VAL A 121      20.403  58.237  92.710  1.00138.42           C  
ATOM    684  N   LEU A 122      19.284  61.196  93.425  1.00142.06           N  
ATOM    685  CA  LEU A 122      19.772  62.280  94.272  1.00144.69           C  
ATOM    686  C   LEU A 122      18.602  63.170  94.691  1.00146.45           C  
ATOM    687  O   LEU A 122      18.373  63.420  95.896  1.00143.68           O  
ATOM    688  CB  LEU A 122      20.839  63.100  93.541  1.00141.85           C  
ATOM    689  CG  LEU A 122      21.357  64.349  94.259  1.00126.78           C  
ATOM    690  CD1 LEU A 122      22.063  63.966  95.551  1.00121.95           C  
ATOM    691  CD2 LEU A 122      22.283  65.160  93.361  1.00102.91           C  
ATOM    692  N   ILE A 123      17.834  63.609  93.693  1.00152.42           N  
ATOM    693  CA  ILE A 123      16.720  64.513  93.965  1.00156.95           C  
ATOM    694  C   ILE A 123      15.693  63.795  94.838  1.00153.33           C  
ATOM    695  O   ILE A 123      15.309  64.293  95.910  1.00156.89           O  
ATOM    696  CB  ILE A 123      16.045  65.012  92.672  1.00161.77           C  
ATOM    697  CG1 ILE A 123      17.048  65.772  91.802  1.00156.77           C  
ATOM    698  CG2 ILE A 123      14.862  65.907  93.002  1.00162.84           C  
ATOM    699  CD1 ILE A 123      17.670  66.970  92.483  1.00147.75           C  
ATOM    700  N   VAL A 124      15.249  62.627  94.381  1.00145.59           N  
ATOM    701  CA  VAL A 124      14.196  61.905  95.082  1.00147.95           C  
ATOM    702  C   VAL A 124      14.668  61.489  96.478  1.00154.20           C  
ATOM    703  O   VAL A 124      13.845  61.271  97.370  1.00158.30           O  
ATOM    704  CB  VAL A 124      13.719  60.665  94.295  1.00138.54           C  
ATOM    705  CG1 VAL A 124      13.351  61.054  92.873  1.00137.31           C  
ATOM    706  CG2 VAL A 124      14.773  59.582  94.298  1.00135.05           C  
ATOM    707  N   ALA A 125      15.984  61.383  96.674  1.00147.15           N  
ATOM    708  CA  ALA A 125      16.502  61.087  98.008  1.00142.28           C  
ATOM    709  C   ALA A 125      16.275  62.290  98.910  1.00144.71           C  
ATOM    710  O   ALA A 125      15.721  62.161 100.014  1.00142.74           O  
ATOM    711  CB  ALA A 125      17.971  60.729  97.973  1.00145.21           C  
ATOM    712  N   TYR A 126      16.714  63.463  98.454  1.00147.76           N  
ATOM    713  CA  TYR A 126      16.494  64.661  99.263  1.00139.19           C  
ATOM    714  C   TYR A 126      15.007  64.876  99.585  1.00143.09           C  
ATOM    715  O   TYR A 126      14.649  65.300 100.696  1.00149.67           O  
ATOM    716  CB  TYR A 126      17.052  65.902  98.562  1.00139.96           C  
ATOM    717  CG  TYR A 126      16.630  67.190  99.230  1.00142.91           C  
ATOM    718  CD1 TYR A 126      17.227  67.607 100.414  1.00144.77           C  
ATOM    719  CD2 TYR A 126      15.624  67.980  98.687  1.00154.07           C  
ATOM    720  CE1 TYR A 126      16.839  68.780 101.035  1.00153.96           C  
ATOM    721  CE2 TYR A 126      15.229  69.153  99.300  1.00155.48           C  
ATOM    722  CZ  TYR A 126      15.840  69.549 100.473  1.00151.36           C  
ATOM    723  OH  TYR A 126      15.451  70.716 101.087  1.00147.34           O  
ATOM    724  N   ILE A 127      14.141  64.527  98.636  1.00144.40           N  
ATOM    725  CA  ILE A 127      12.698  64.621  98.864  1.00150.68           C  
ATOM    726  C   ILE A 127      12.199  63.624  99.921  1.00156.04           C  
ATOM    727  O   ILE A 127      11.481  63.997 100.868  1.00158.20           O  
ATOM    728  CB  ILE A 127      11.912  64.400  97.553  1.00151.19           C  
ATOM    729  CG1 ILE A 127      12.384  65.379  96.473  1.00148.21           C  
ATOM    730  CG2 ILE A 127      10.418  64.544  97.791  1.00149.58           C  
ATOM    731  CD1 ILE A 127      12.105  66.831  96.791  1.00143.41           C  
ATOM    732  N   GLN A 128      12.570  62.356  99.757  1.00153.69           N  
ATOM    733  CA  GLN A 128      12.071  61.326 100.659  1.00149.17           C  
ATOM    734  C   GLN A 128      12.576  61.574 102.077  1.00150.25           C  
ATOM    735  O   GLN A 128      11.952  61.127 103.039  1.00148.78           O  
ATOM    736  CB  GLN A 128      12.482  59.930 100.186  1.00142.37           C  
ATOM    737  CG  GLN A 128      13.975  59.690 100.196  1.00147.28           C  
ATOM    738  CD  GLN A 128      14.360  58.309  99.716  1.00147.01           C  
ATOM    739  OE1 GLN A 128      14.160  57.314 100.413  1.00147.20           O  
ATOM    740  NE2 GLN A 128      14.929  58.242  98.520  1.00139.69           N  
ATOM    741  N   VAL A 129      13.705  62.270 102.221  1.00146.62           N  
ATOM    742  CA  VAL A 129      14.168  62.596 103.570  1.00138.52           C  
ATOM    743  C   VAL A 129      13.398  63.827 104.063  1.00143.35           C  
ATOM    744  O   VAL A 129      13.134  63.996 105.276  1.00150.11           O  
ATOM    745  CB  VAL A 129      15.683  62.862 103.624  1.00146.67           C  
ATOM    746  CG1 VAL A 129      16.124  63.093 105.056  1.00146.77           C  
ATOM    747  CG2 VAL A 129      16.448  61.693 103.035  1.00147.97           C  
ATOM    748  N   SER A 130      13.012  64.682 103.114  1.00147.26           N  
ATOM    749  CA  SER A 130      12.200  65.837 103.473  1.00155.02           C  
ATOM    750  C   SER A 130      10.898  65.336 104.093  1.00150.43           C  
ATOM    751  O   SER A 130      10.280  66.033 104.901  1.00144.38           O  
ATOM    752  CB  SER A 130      11.920  66.727 102.263  1.00160.92           C  
ATOM    753  OG  SER A 130      13.120  67.115 101.617  1.00165.78           O  
ATOM    754  N   PHE A 131      10.473  64.136 103.694  1.00153.11           N  
ATOM    755  CA  PHE A 131       9.344  63.486 104.364  1.00153.38           C  
ATOM    756  C   PHE A 131       9.682  63.272 105.845  1.00149.36           C  
ATOM    757  O   PHE A 131       8.880  63.590 106.724  1.00143.81           O  
ATOM    758  CB  PHE A 131       8.983  62.149 103.711  1.00150.77           C  
ATOM    759  CG  PHE A 131       7.860  61.419 104.407  1.00145.98           C  
ATOM    760  CD1 PHE A 131       6.823  62.118 105.010  1.00145.67           C  
ATOM    761  CD2 PHE A 131       7.852  60.036 104.479  1.00150.28           C  
ATOM    762  CE1 PHE A 131       5.799  61.453 105.655  1.00147.21           C  
ATOM    763  CE2 PHE A 131       6.828  59.367 105.123  1.00148.06           C  
ATOM    764  CZ  PHE A 131       5.802  60.075 105.712  1.00150.22           C  
ATOM    765  N   TRP A 132      10.872  62.725 106.106  1.00155.70           N  
ATOM    766  CA  TRP A 132      11.327  62.420 107.469  1.00153.38           C  
ATOM    767  C   TRP A 132      11.319  63.643 108.351  1.00146.64           C  
ATOM    768  O   TRP A 132      11.084  63.544 109.557  1.00149.50           O  
ATOM    769  CB  TRP A 132      12.738  61.812 107.481  1.00153.88           C  
ATOM    770  CG  TRP A 132      13.369  61.744 108.869  1.00145.26           C  
ATOM    771  CD1 TRP A 132      14.181  62.685 109.435  1.00138.51           C  
ATOM    772  CD2 TRP A 132      13.227  60.704 109.851  1.00143.40           C  
ATOM    773  NE1 TRP A 132      14.558  62.298 110.696  1.00145.15           N  
ATOM    774  CE2 TRP A 132      13.987  61.085 110.976  1.00149.71           C  
ATOM    775  CE3 TRP A 132      12.540  59.489 109.888  1.00132.40           C  
ATOM    776  CZ2 TRP A 132      14.075  60.297 112.120  1.00143.38           C  
ATOM    777  CZ3 TRP A 132      12.627  58.708 111.024  1.00125.80           C  
ATOM    778  CH2 TRP A 132      13.389  59.114 112.124  1.00126.10           C  
ATOM    779  N   CYS A 133      11.556  64.805 107.759  1.00144.55           N  
ATOM    780  CA  CYS A 133      11.628  65.995 108.594  1.00152.76           C  
ATOM    781  C   CYS A 133      10.444  66.955 108.478  1.00152.36           C  
ATOM    782  O   CYS A 133       9.701  67.111 109.436  1.00157.20           O  
ATOM    783  CB  CYS A 133      12.915  66.750 108.294  1.00160.02           C  
ATOM    784  SG  CYS A 133      14.429  65.791 108.544  1.00169.54           S  
ATOM    785  N   LEU A 134      10.276  67.609 107.334  1.00145.04           N  
ATOM    786  CA  LEU A 134       9.271  68.671 107.192  1.00149.51           C  
ATOM    787  C   LEU A 134       7.838  68.322 107.641  1.00153.19           C  
ATOM    788  O   LEU A 134       7.162  69.152 108.249  1.00154.60           O  
ATOM    789  CB  LEU A 134       9.240  69.147 105.734  1.00149.98           C  
ATOM    790  CG  LEU A 134       8.433  70.409 105.409  1.00151.78           C  
ATOM    791  CD1 LEU A 134       9.165  71.256 104.379  1.00149.73           C  
ATOM    792  CD2 LEU A 134       7.040  70.062 104.902  1.00150.40           C  
ATOM    793  N   ALA A 135       7.376  67.113 107.341  1.00146.09           N  
ATOM    794  CA  ALA A 135       6.055  66.656 107.787  1.00142.26           C  
ATOM    795  C   ALA A 135       5.986  66.352 109.288  1.00139.33           C  
ATOM    796  O   ALA A 135       5.072  66.807 110.005  1.00139.87           O  
ATOM    797  CB  ALA A 135       5.637  65.431 106.989  1.00139.13           C  
ATOM    798  N   ALA A 136       6.979  65.609 109.765  1.00140.32           N  
ATOM    799  CA  ALA A 136       7.037  65.198 111.160  1.00144.99           C  
ATOM    800  C   ALA A 136       7.179  66.406 112.071  1.00139.25           C  
ATOM    801  O   ALA A 136       6.666  66.408 113.179  1.00134.72           O  
ATOM    802  CB  ALA A 136       8.184  64.225 111.381  1.00149.95           C  
ATOM    803  N   GLY A 137       7.916  67.412 111.621  1.00139.89           N  
ATOM    804  CA  GLY A 137       8.150  68.599 112.417  1.00142.69           C  
ATOM    805  C   GLY A 137       6.847  69.287 112.778  1.00139.06           C  
ATOM    806  O   GLY A 137       6.578  69.539 113.952  1.00140.70           O  
ATOM    807  N   ARG A 138       6.039  69.602 111.766  1.00135.73           N  
ATOM    808  CA  ARG A 138       4.771  70.295 111.991  1.00139.61           C  
ATOM    809  C   ARG A 138       3.737  69.414 112.676  1.00133.64           C  
ATOM    810  O   ARG A 138       2.933  69.894 113.496  1.00135.89           O  
ATOM    811  CB  ARG A 138       4.186  70.789 110.665  1.00142.24           C  
ATOM    812  CG  ARG A 138       4.726  72.110 110.165  1.00143.69           C  
ATOM    813  CD  ARG A 138       6.124  71.956 109.606  1.00146.22           C  
ATOM    814  NE  ARG A 138       6.720  73.243 109.271  1.00151.56           N  
ATOM    815  CZ  ARG A 138       6.484  73.897 108.139  1.00147.27           C  
ATOM    816  NH1 ARG A 138       5.661  73.385 107.233  1.00140.55           N  
ATOM    817  NH2 ARG A 138       7.068  75.065 107.915  1.00156.23           N  
ATOM    818  N   GLN A 139       3.799  68.115 112.398  1.00128.19           N  
ATOM    819  CA  GLN A 139       2.847  67.205 113.017  1.00128.31           C  
ATOM    820  C   GLN A 139       3.138  67.111 114.508  1.00126.97           C  
ATOM    821  O   GLN A 139       2.250  67.303 115.333  1.00125.20           O  
ATOM    822  CB  GLN A 139       2.885  65.830 112.353  1.00129.91           C  
ATOM    823  CG  GLN A 139       2.175  65.801 111.008  1.00132.29           C  
ATOM    824  CD  GLN A 139       0.706  66.171 111.117  1.00144.96           C  
ATOM    825  OE1 GLN A 139       0.325  67.320 110.884  1.00146.91           O  
ATOM    826  NE2 GLN A 139      -0.124  65.203 111.483  1.00148.70           N  
ATOM    827  N   ILE A 140       4.388  66.810 114.839  1.00128.77           N  
ATOM    828  CA  ILE A 140       4.836  66.694 116.221  1.00130.98           C  
ATOM    829  C   ILE A 140       4.655  68.007 116.975  1.00125.87           C  
ATOM    830  O   ILE A 140       4.246  67.998 118.120  1.00124.46           O  
ATOM    831  CB  ILE A 140       6.315  66.256 116.305  1.00134.75           C  
ATOM    832  CG1 ILE A 140       6.459  64.800 115.862  1.00137.40           C  
ATOM    833  CG2 ILE A 140       6.845  66.389 117.724  1.00134.39           C  
ATOM    834  CD1 ILE A 140       5.733  63.819 116.753  1.00129.38           C  
ATOM    835  N   HIS A 141       5.007  69.129 116.356  1.00121.03           N  
ATOM    836  CA  HIS A 141       4.800  70.433 116.984  1.00122.60           C  
ATOM    837  C   HIS A 141       3.324  70.706 117.312  1.00127.15           C  
ATOM    838  O   HIS A 141       2.993  71.248 118.384  1.00125.39           O  
ATOM    839  CB  HIS A 141       5.338  71.532 116.061  1.00130.92           C  
ATOM    840  CG  HIS A 141       5.153  72.920 116.589  1.00130.69           C  
ATOM    841  ND1 HIS A 141       5.547  73.298 117.855  1.00131.56           N  
ATOM    842  CD2 HIS A 141       4.613  74.023 116.019  1.00129.33           C  
ATOM    843  CE1 HIS A 141       5.263  74.576 118.039  1.00133.13           C  
ATOM    844  NE2 HIS A 141       4.693  75.038 116.941  1.00135.24           N  
ATOM    845  N   LYS A 142       2.435  70.234 116.440  1.00132.22           N  
ATOM    846  CA  LYS A 142       1.003  70.384 116.684  1.00129.99           C  
ATOM    847  C   LYS A 142       0.521  69.455 117.801  1.00123.38           C  
ATOM    848  O   LYS A 142      -0.267  69.852 118.680  1.00120.24           O  
ATOM    849  CB  LYS A 142       0.221  70.100 115.399  1.00136.49           C  
ATOM    850  CG  LYS A 142      -1.266  70.377 115.495  1.00148.60           C  
ATOM    851  CD  LYS A 142      -1.524  71.860 115.675  1.00149.50           C  
ATOM    852  CE  LYS A 142      -1.037  72.633 114.461  1.00165.70           C  
ATOM    853  NZ  LYS A 142      -1.763  72.211 113.230  1.00163.02           N  
ATOM    854  N   ILE A 143       1.035  68.228 117.778  1.00119.36           N  
ATOM    855  CA  ILE A 143       0.759  67.243 118.815  1.00111.29           C  
ATOM    856  C   ILE A 143       1.214  67.762 120.165  1.00105.16           C  
ATOM    857  O   ILE A 143       0.494  67.663 121.139  1.00101.35           O  
ATOM    858  CB  ILE A 143       1.463  65.899 118.526  1.00104.72           C  
ATOM    859  CG1 ILE A 143       0.912  65.268 117.247  1.00107.76           C  
ATOM    860  CG2 ILE A 143       1.287  64.940 119.690  1.00108.55           C  
ATOM    861  CD1 ILE A 143      -0.515  64.791 117.365  1.00119.79           C  
ATOM    862  N   ARG A 144       2.436  68.272 120.222  1.00106.98           N  
ATOM    863  CA  ARG A 144       3.022  68.744 121.461  1.00109.64           C  
ATOM    864  C   ARG A 144       2.194  69.890 122.018  1.00112.26           C  
ATOM    865  O   ARG A 144       1.890  69.913 123.206  1.00105.97           O  
ATOM    866  CB  ARG A 144       4.474  69.175 121.254  1.00117.42           C  
ATOM    867  CG  ARG A 144       5.335  69.012 122.497  1.00124.32           C  
ATOM    868  CD  ARG A 144       6.245  67.804 122.359  1.00122.24           C  
ATOM    869  NE  ARG A 144       7.285  68.020 121.359  1.00120.44           N  
ATOM    870  CZ  ARG A 144       8.291  67.181 121.136  1.00123.87           C  
ATOM    871  NH1 ARG A 144       8.384  66.057 121.834  1.00126.70           N  
ATOM    872  NH2 ARG A 144       9.196  67.459 120.208  1.00131.39           N  
ATOM    873  N   GLN A 145       1.850  70.855 121.166  1.00116.68           N  
ATOM    874  CA  GLN A 145       1.099  72.013 121.651  1.00108.20           C  
ATOM    875  C   GLN A 145      -0.307  71.644 122.150  1.00106.81           C  
ATOM    876  O   GLN A 145      -0.766  72.137 123.199  1.00103.41           O  
ATOM    877  CB  GLN A 145       0.987  73.065 120.549  1.00108.12           C  
ATOM    878  CG  GLN A 145       2.294  73.749 120.196  1.00110.10           C  
ATOM    879  CD  GLN A 145       2.121  74.772 119.090  1.00126.98           C  
ATOM    880  OE1 GLN A 145       2.252  74.453 117.909  1.00136.36           O  
ATOM    881  NE2 GLN A 145       1.836  76.012 119.470  1.00118.62           N  
ATOM    882  N   LYS A 146      -0.941  70.692 121.467  1.00106.91           N  
ATOM    883  CA  LYS A 146      -2.284  70.261 121.860  1.00109.40           C  
ATOM    884  C   LYS A 146      -2.250  69.375 123.095  1.00106.61           C  
ATOM    885  O   LYS A 146      -3.119  69.474 123.951  1.00114.67           O  
ATOM    886  CB  LYS A 146      -2.982  69.533 120.708  1.00112.02           C  
ATOM    887  CG  LYS A 146      -3.879  70.428 119.865  1.00113.59           C  
ATOM    888  CD  LYS A 146      -3.096  71.529 119.173  1.00111.91           C  
ATOM    889  CE  LYS A 146      -4.008  72.376 118.307  1.00104.69           C  
ATOM    890  NZ  LYS A 146      -5.064  73.029 119.126  1.00102.71           N  
ATOM    891  N   PHE A 147      -1.284  68.472 123.148  1.00 95.74           N  
ATOM    892  CA  PHE A 147      -1.085  67.586 124.285  1.00 97.72           C  
ATOM    893  C   PHE A 147      -0.820  68.398 125.542  1.00107.74           C  
ATOM    894  O   PHE A 147      -1.478  68.227 126.575  1.00103.38           O  
ATOM    895  CB  PHE A 147       0.100  66.652 124.027  1.00 95.59           C  
ATOM    896  CG  PHE A 147       0.298  65.609 125.085  1.00 94.15           C  
ATOM    897  CD1 PHE A 147      -0.771  65.128 125.819  1.00 99.77           C  
ATOM    898  CD2 PHE A 147       1.558  65.090 125.328  1.00 92.76           C  
ATOM    899  CE1 PHE A 147      -0.582  64.161 126.783  1.00107.19           C  
ATOM    900  CE2 PHE A 147       1.753  64.128 126.296  1.00 90.10           C  
ATOM    901  CZ  PHE A 147       0.682  63.662 127.024  1.00 97.63           C  
ATOM    902  N   PHE A 148       0.166  69.283 125.428  1.00114.04           N  
ATOM    903  CA  PHE A 148       0.561  70.177 126.506  1.00109.92           C  
ATOM    904  C   PHE A 148      -0.599  71.059 126.953  1.00107.23           C  
ATOM    905  O   PHE A 148      -0.665  71.449 128.118  1.00103.01           O  
ATOM    906  CB  PHE A 148       1.748  71.041 126.065  1.00116.58           C  
ATOM    907  CG  PHE A 148       3.078  70.333 126.135  1.00126.93           C  
ATOM    908  CD1 PHE A 148       3.144  68.950 126.096  1.00117.97           C  
ATOM    909  CD2 PHE A 148       4.261  71.051 126.223  1.00121.24           C  
ATOM    910  CE1 PHE A 148       4.359  68.296 126.152  1.00116.00           C  
ATOM    911  CE2 PHE A 148       5.481  70.399 126.280  1.00103.31           C  
ATOM    912  CZ  PHE A 148       5.529  69.020 126.244  1.00112.63           C  
ATOM    913  N   HIS A 149      -1.515  71.372 126.038  1.00111.22           N  
ATOM    914  CA  HIS A 149      -2.681  72.158 126.431  1.00105.90           C  
ATOM    915  C   HIS A 149      -3.759  71.311 127.123  1.00 94.67           C  
ATOM    916  O   HIS A 149      -4.335  71.708 128.147  1.00 98.04           O  
ATOM    917  CB  HIS A 149      -3.288  72.846 125.211  1.00104.45           C  
ATOM    918  CG  HIS A 149      -4.480  73.691 125.530  1.00 91.71           C  
ATOM    919  ND1 HIS A 149      -4.380  74.939 126.105  1.00 94.74           N  
ATOM    920  CD2 HIS A 149      -5.804  73.453 125.376  1.00 78.37           C  
ATOM    921  CE1 HIS A 149      -5.591  75.440 126.277  1.00 98.53           C  
ATOM    922  NE2 HIS A 149      -6.473  74.557 125.845  1.00 86.27           N  
ATOM    923  N   ALA A 150      -4.006  70.130 126.570  1.00 90.08           N  
ATOM    924  CA  ALA A 150      -5.054  69.242 127.054  1.00 98.89           C  
ATOM    925  C   ALA A 150      -4.746  68.680 128.436  1.00 97.94           C  
ATOM    926  O   ALA A 150      -5.661  68.426 129.221  1.00102.64           O  
ATOM    927  CB  ALA A 150      -5.280  68.111 126.064  1.00108.20           C  
ATOM    928  N   ILE A 151      -3.465  68.450 128.719  1.00 95.06           N  
ATOM    929  CA  ILE A 151      -3.070  67.946 130.032  1.00 98.83           C  
ATOM    930  C   ILE A 151      -3.508  68.915 131.122  1.00 96.54           C  
ATOM    931  O   ILE A 151      -4.147  68.524 132.100  1.00102.00           O  
ATOM    932  CB  ILE A 151      -1.552  67.717 130.127  1.00 97.52           C  
ATOM    933  CG1 ILE A 151      -1.159  66.485 129.316  1.00101.07           C  
ATOM    934  CG2 ILE A 151      -1.135  67.493 131.569  1.00 82.04           C  
ATOM    935  CD1 ILE A 151      -1.820  65.214 129.802  1.00100.31           C  
ATOM    936  N   MET A 152      -3.152  70.183 130.949  1.00 93.90           N  
ATOM    937  CA  MET A 152      -3.563  71.217 131.885  1.00 95.35           C  
ATOM    938  C   MET A 152      -5.065  71.438 131.807  1.00110.64           C  
ATOM    939  O   MET A 152      -5.671  71.996 132.723  1.00121.70           O  
ATOM    940  CB  MET A 152      -2.816  72.519 131.608  1.00 89.87           C  
ATOM    941  CG  MET A 152      -1.317  72.341 131.506  1.00101.84           C  
ATOM    942  SD  MET A 152      -0.588  71.821 133.069  1.00109.17           S  
ATOM    943  CE  MET A 152      -0.987  73.228 134.099  1.00118.38           C  
ATOM    944  N   ASN A 153      -5.662  70.997 130.705  1.00109.03           N  
ATOM    945  CA  ASN A 153      -7.092  71.172 130.505  1.00108.48           C  
ATOM    946  C   ASN A 153      -7.921  70.020 131.097  1.00114.37           C  
ATOM    947  O   ASN A 153      -9.151  70.066 131.079  1.00120.77           O  
ATOM    948  CB  ASN A 153      -7.383  71.356 129.016  1.00112.77           C  
ATOM    949  CG  ASN A 153      -8.791  71.835 128.751  1.00103.64           C  
ATOM    950  OD1 ASN A 153      -9.383  72.549 129.561  1.00113.25           O  
ATOM    951  ND2 ASN A 153      -9.313  71.497 127.587  1.00 98.05           N  
ATOM    952  N   GLN A 154      -7.254  68.978 131.590  1.00116.14           N  
ATOM    953  CA  GLN A 154      -7.951  67.877 132.263  1.00107.94           C  
ATOM    954  C   GLN A 154      -8.286  68.234 133.709  1.00 99.02           C  
ATOM    955  O   GLN A 154      -9.206  67.675 134.309  1.00 88.34           O  
ATOM    956  CB  GLN A 154      -7.106  66.598 132.253  1.00 90.67           C  
ATOM    957  CG  GLN A 154      -7.884  65.347 132.640  1.00 89.51           C  
ATOM    958  CD  GLN A 154      -7.006  64.114 132.740  1.00107.98           C  
ATOM    959  OE1 GLN A 154      -5.793  64.214 132.925  1.00109.28           O  
ATOM    960  NE2 GLN A 154      -7.620  62.940 132.636  1.00121.71           N  
ATOM    961  N   GLU A 155      -7.530  69.187 134.246  1.00107.71           N  
ATOM    962  CA  GLU A 155      -7.694  69.680 135.612  1.00121.49           C  
ATOM    963  C   GLU A 155      -7.692  68.585 136.688  1.00130.15           C  
ATOM    964  O   GLU A 155      -6.708  67.870 136.861  1.00140.13           O  
ATOM    965  CB  GLU A 155      -8.986  70.496 135.718  1.00121.83           C  
ATOM    966  CG  GLU A 155      -8.808  71.962 135.361  1.00141.14           C  
ATOM    967  CD  GLU A 155      -9.114  72.240 133.903  1.00135.16           C  
ATOM    968  OE1 GLU A 155      -9.890  71.462 133.309  1.00138.78           O  
ATOM    969  OE2 GLU A 155      -8.582  73.226 133.350  1.00128.93           O  
ATOM    970  N   ILE A 156      -8.807  68.481 137.404  1.00119.64           N  
ATOM    971  CA  ILE A 156      -8.964  67.597 138.563  1.00108.77           C  
ATOM    972  C   ILE A 156      -8.544  66.142 138.318  1.00114.18           C  
ATOM    973  O   ILE A 156      -7.948  65.493 139.192  1.00112.01           O  
ATOM    974  CB  ILE A 156     -10.428  67.629 139.048  1.00111.59           C  
ATOM    975  CG1 ILE A 156     -10.913  69.077 139.136  1.00119.30           C  
ATOM    976  CG2 ILE A 156     -10.571  66.964 140.398  1.00112.56           C  
ATOM    977  CD1 ILE A 156     -11.783  69.513 137.989  1.00124.97           C  
ATOM    978  N   GLY A 157      -8.875  65.634 137.135  1.00124.09           N  
ATOM    979  CA  GLY A 157      -8.717  64.225 136.829  1.00114.39           C  
ATOM    980  C   GLY A 157      -7.354  63.643 137.150  1.00106.57           C  
ATOM    981  O   GLY A 157      -7.266  62.512 137.629  1.00 97.25           O  
ATOM    982  N   TRP A 158      -6.290  64.393 136.866  1.00114.76           N  
ATOM    983  CA  TRP A 158      -4.948  63.871 137.097  1.00122.92           C  
ATOM    984  C   TRP A 158      -4.723  63.661 138.591  1.00119.37           C  
ATOM    985  O   TRP A 158      -4.024  62.742 138.998  1.00130.36           O  
ATOM    986  CB  TRP A 158      -3.862  64.799 136.515  1.00121.99           C  
ATOM    987  CG  TRP A 158      -3.621  66.121 137.235  1.00111.15           C  
ATOM    988  CD1 TRP A 158      -3.246  66.292 138.543  1.00118.82           C  
ATOM    989  CD2 TRP A 158      -3.698  67.439 136.673  1.00119.74           C  
ATOM    990  NE1 TRP A 158      -3.111  67.625 138.831  1.00131.45           N  
ATOM    991  CE2 TRP A 158      -3.379  68.352 137.703  1.00126.68           C  
ATOM    992  CE3 TRP A 158      -4.014  67.938 135.405  1.00121.75           C  
ATOM    993  CZ2 TRP A 158      -3.368  69.731 137.503  1.00108.27           C  
ATOM    994  CZ3 TRP A 158      -4.003  69.311 135.211  1.00123.56           C  
ATOM    995  CH2 TRP A 158      -3.682  70.189 136.254  1.00102.41           C  
ATOM    996  N   PHE A 159      -5.377  64.478 139.410  1.00110.36           N  
ATOM    997  CA  PHE A 159      -5.240  64.344 140.851  1.00110.94           C  
ATOM    998  C   PHE A 159      -6.104  63.192 141.309  1.00113.18           C  
ATOM    999  O   PHE A 159      -5.792  62.512 142.288  1.00 94.85           O  
ATOM   1000  CB  PHE A 159      -5.633  65.643 141.558  1.00131.34           C  
ATOM   1001  CG  PHE A 159      -5.258  65.686 143.013  1.00137.96           C  
ATOM   1002  CD1 PHE A 159      -3.978  66.046 143.406  1.00138.47           C  
ATOM   1003  CD2 PHE A 159      -6.190  65.381 143.989  1.00127.20           C  
ATOM   1004  CE1 PHE A 159      -3.638  66.093 144.749  1.00138.94           C  
ATOM   1005  CE2 PHE A 159      -5.855  65.430 145.329  1.00114.49           C  
ATOM   1006  CZ  PHE A 159      -4.578  65.783 145.710  1.00124.54           C  
ATOM   1007  N   ASP A 160      -7.202  62.984 140.593  1.00132.06           N  
ATOM   1008  CA  ASP A 160      -8.083  61.858 140.867  1.00133.83           C  
ATOM   1009  C   ASP A 160      -7.408  60.511 140.616  1.00132.30           C  
ATOM   1010  O   ASP A 160      -7.553  59.587 141.416  1.00133.14           O  
ATOM   1011  CB  ASP A 160      -9.361  61.971 140.035  1.00124.63           C  
ATOM   1012  CG  ASP A 160      -9.958  63.358 140.088  1.00119.46           C  
ATOM   1013  OD1 ASP A 160      -9.534  64.136 140.969  1.00114.71           O  
ATOM   1014  OD2 ASP A 160     -10.833  63.675 139.254  1.00125.91           O  
ATOM   1015  N   VAL A 161      -6.651  60.401 139.523  1.00126.45           N  
ATOM   1016  CA  VAL A 161      -6.129  59.101 139.092  1.00117.51           C  
ATOM   1017  C   VAL A 161      -4.768  59.077 138.388  1.00115.30           C  
ATOM   1018  O   VAL A 161      -4.095  60.093 138.223  1.00112.36           O  
ATOM   1019  CB  VAL A 161      -7.121  58.405 138.115  1.00115.18           C  
ATOM   1020  CG1 VAL A 161      -8.429  58.021 138.797  1.00111.80           C  
ATOM   1021  CG2 VAL A 161      -7.366  59.276 136.889  1.00116.30           C  
ATOM   1022  N   HIS A 162      -4.404  57.863 137.985  1.00115.90           N  
ATOM   1023  CA  HIS A 162      -3.147  57.507 137.321  1.00118.11           C  
ATOM   1024  C   HIS A 162      -1.834  57.884 138.018  1.00115.92           C  
ATOM   1025  O   HIS A 162      -1.753  57.917 139.245  1.00112.44           O  
ATOM   1026  CB  HIS A 162      -3.144  58.089 135.906  1.00132.63           C  
ATOM   1027  CG  HIS A 162      -4.261  57.583 135.047  1.00142.73           C  
ATOM   1028  ND1 HIS A 162      -5.242  58.406 134.538  1.00154.94           N  
ATOM   1029  CD2 HIS A 162      -4.560  56.333 134.622  1.00137.75           C  
ATOM   1030  CE1 HIS A 162      -6.092  57.686 133.828  1.00140.88           C  
ATOM   1031  NE2 HIS A 162      -5.702  56.425 133.863  1.00136.14           N  
ATOM   1032  N   ASP A 163      -0.816  58.173 137.209  1.00132.08           N  
ATOM   1033  CA  ASP A 163       0.564  58.304 137.689  1.00139.98           C  
ATOM   1034  C   ASP A 163       1.180  59.697 137.872  1.00141.62           C  
ATOM   1035  O   ASP A 163       2.207  59.816 138.542  1.00133.72           O  
ATOM   1036  CB  ASP A 163       1.472  57.506 136.750  1.00132.77           C  
ATOM   1037  CG  ASP A 163       1.341  56.008 136.950  1.00127.44           C  
ATOM   1038  OD1 ASP A 163       1.987  55.472 137.874  1.00139.08           O  
ATOM   1039  OD2 ASP A 163       0.589  55.367 136.185  1.00115.65           O  
ATOM   1040  N   VAL A 164       0.598  60.722 137.248  1.00142.52           N  
ATOM   1041  CA  VAL A 164       0.984  62.134 137.453  1.00137.56           C  
ATOM   1042  C   VAL A 164       2.500  62.397 137.400  1.00138.16           C  
ATOM   1043  O   VAL A 164       3.070  63.021 138.296  1.00137.92           O  
ATOM   1044  CB  VAL A 164       0.398  62.730 138.785  1.00136.66           C  
ATOM   1045  CG1 VAL A 164      -1.090  62.669 138.752  1.00129.39           C  
ATOM   1046  CG2 VAL A 164       0.913  62.042 140.060  1.00125.65           C  
ATOM   1047  N   GLY A 165       3.142  61.967 136.317  1.00133.97           N  
ATOM   1048  CA  GLY A 165       4.595  61.962 136.254  1.00146.13           C  
ATOM   1049  C   GLY A 165       5.198  60.783 135.515  1.00138.48           C  
ATOM   1050  O   GLY A 165       6.014  60.969 134.610  1.00126.83           O  
ATOM   1051  N   GLU A 166       4.806  59.570 135.888  1.00137.50           N  
ATOM   1052  CA  GLU A 166       5.277  58.382 135.189  1.00141.41           C  
ATOM   1053  C   GLU A 166       4.511  58.347 133.878  1.00135.83           C  
ATOM   1054  O   GLU A 166       5.013  57.924 132.823  1.00142.42           O  
ATOM   1055  CB  GLU A 166       5.000  57.122 136.009  1.00148.37           C  
ATOM   1056  CG  GLU A 166       5.899  56.920 137.215  1.00152.29           C  
ATOM   1057  CD  GLU A 166       5.835  55.499 137.745  1.00149.92           C  
ATOM   1058  OE1 GLU A 166       5.992  54.554 136.943  1.00151.24           O  
ATOM   1059  OE2 GLU A 166       5.608  55.325 138.961  1.00142.59           O  
ATOM   1060  N   LEU A 167       3.291  58.861 133.973  1.00124.53           N  
ATOM   1061  CA  LEU A 167       2.390  58.997 132.849  1.00124.63           C  
ATOM   1062  C   LEU A 167       2.960  59.975 131.833  1.00123.67           C  
ATOM   1063  O   LEU A 167       3.084  59.648 130.656  1.00120.05           O  
ATOM   1064  CB  LEU A 167       1.014  59.461 133.332  1.00127.68           C  
ATOM   1065  CG  LEU A 167       0.010  59.916 132.273  1.00128.79           C  
ATOM   1066  CD1 LEU A 167      -0.586  58.712 131.564  1.00120.18           C  
ATOM   1067  CD2 LEU A 167      -1.084  60.770 132.894  1.00138.55           C  
ATOM   1068  N   ASN A 168       3.316  61.174 132.289  1.00127.22           N  
ATOM   1069  CA  ASN A 168       3.826  62.186 131.374  1.00127.52           C  
ATOM   1070  C   ASN A 168       5.237  61.855 130.898  1.00115.77           C  
ATOM   1071  O   ASN A 168       5.755  62.483 129.978  1.00104.56           O  
ATOM   1072  CB  ASN A 168       3.823  63.562 132.049  1.00131.58           C  
ATOM   1073  CG  ASN A 168       2.499  63.885 132.722  1.00140.93           C  
ATOM   1074  OD1 ASN A 168       2.468  64.541 133.764  1.00145.76           O  
ATOM   1075  ND2 ASN A 168       1.401  63.430 132.130  1.00137.72           N  
ATOM   1076  N   THR A 169       5.854  60.867 131.537  1.00122.04           N  
ATOM   1077  CA  THR A 169       7.156  60.357 131.127  1.00125.96           C  
ATOM   1078  C   THR A 169       6.949  59.479 129.897  1.00118.36           C  
ATOM   1079  O   THR A 169       7.418  59.779 128.781  1.00110.62           O  
ATOM   1080  CB  THR A 169       7.850  59.554 132.251  1.00130.76           C  
ATOM   1081  OG1 THR A 169       8.055  60.398 133.391  1.00126.54           O  
ATOM   1082  CG2 THR A 169       9.194  59.013 131.780  1.00112.40           C  
ATOM   1083  N   ARG A 170       6.224  58.385 130.124  1.00123.02           N  
ATOM   1084  CA  ARG A 170       5.947  57.416 129.071  1.00118.33           C  
ATOM   1085  C   ARG A 170       5.261  58.060 127.876  1.00117.21           C  
ATOM   1086  O   ARG A 170       5.516  57.682 126.740  1.00122.65           O  
ATOM   1087  CB  ARG A 170       5.071  56.286 129.604  1.00120.23           C  
ATOM   1088  CG  ARG A 170       5.639  55.552 130.796  1.00121.37           C  
ATOM   1089  CD  ARG A 170       4.629  54.550 131.314  1.00130.55           C  
ATOM   1090  NE  ARG A 170       5.068  53.907 132.546  1.00148.81           N  
ATOM   1091  CZ  ARG A 170       4.300  53.108 133.278  1.00169.56           C  
ATOM   1092  NH1 ARG A 170       3.054  52.857 132.900  1.00177.91           N  
ATOM   1093  NH2 ARG A 170       4.776  52.560 134.387  1.00176.19           N  
ATOM   1094  N   LEU A 171       4.364  59.003 128.140  1.00109.87           N  
ATOM   1095  CA  LEU A 171       3.624  59.674 127.076  1.00111.38           C  
ATOM   1096  C   LEU A 171       4.548  60.442 126.133  1.00114.66           C  
ATOM   1097  O   LEU A 171       4.385  60.394 124.911  1.00117.49           O  
ATOM   1098  CB  LEU A 171       2.572  60.612 127.668  1.00112.21           C  
ATOM   1099  CG  LEU A 171       1.153  60.044 127.760  1.00115.88           C  
ATOM   1100  CD1 LEU A 171       0.528  59.993 126.379  1.00120.88           C  
ATOM   1101  CD2 LEU A 171       1.145  58.660 128.387  1.00120.97           C  
ATOM   1102  N   THR A 172       5.528  61.138 126.704  1.00110.09           N  
ATOM   1103  CA  THR A 172       6.495  61.879 125.902  1.00106.74           C  
ATOM   1104  C   THR A 172       7.475  60.919 125.236  1.00116.11           C  
ATOM   1105  O   THR A 172       8.075  61.239 124.200  1.00117.28           O  
ATOM   1106  CB  THR A 172       7.277  62.906 126.749  1.00105.39           C  
ATOM   1107  OG1 THR A 172       7.903  62.242 127.854  1.00112.72           O  
ATOM   1108  CG2 THR A 172       6.347  63.989 127.275  1.00103.55           C  
ATOM   1109  N   ASP A 173       7.585  59.711 125.782  1.00120.28           N  
ATOM   1110  CA  ASP A 173       8.379  58.698 125.100  1.00113.47           C  
ATOM   1111  C   ASP A 173       7.597  58.173 123.899  1.00107.86           C  
ATOM   1112  O   ASP A 173       8.183  57.809 122.882  1.00110.13           O  
ATOM   1113  CB  ASP A 173       8.752  57.553 126.048  1.00105.51           C  
ATOM   1114  CG  ASP A 173       9.714  57.987 127.141  1.00115.67           C  
ATOM   1115  OD1 ASP A 173       9.783  59.200 127.434  1.00121.14           O  
ATOM   1116  OD2 ASP A 173      10.411  57.115 127.701  1.00125.62           O  
ATOM   1117  N   ASP A 174       6.274  58.131 124.026  1.00103.40           N  
ATOM   1118  CA  ASP A 174       5.403  57.695 122.942  1.00104.62           C  
ATOM   1119  C   ASP A 174       5.397  58.722 121.813  1.00105.11           C  
ATOM   1120  O   ASP A 174       5.416  58.368 120.625  1.00111.53           O  
ATOM   1121  CB  ASP A 174       3.979  57.465 123.457  1.00109.57           C  
ATOM   1122  CG  ASP A 174       3.902  56.348 124.483  1.00118.52           C  
ATOM   1123  OD1 ASP A 174       4.727  55.412 124.412  1.00123.96           O  
ATOM   1124  OD2 ASP A 174       3.019  56.408 125.366  1.00115.04           O  
ATOM   1125  N   VAL A 175       5.382  60.003 122.183  1.00101.42           N  
ATOM   1126  CA  VAL A 175       5.394  61.046 121.168  1.00103.79           C  
ATOM   1127  C   VAL A 175       6.786  61.047 120.554  1.00104.90           C  
ATOM   1128  O   VAL A 175       6.972  61.493 119.421  1.00102.23           O  
ATOM   1129  CB  VAL A 175       5.028  62.450 121.717  1.00113.76           C  
ATOM   1130  CG1 VAL A 175       3.756  62.390 122.547  1.00107.41           C  
ATOM   1131  CG2 VAL A 175       6.168  63.051 122.514  1.00119.88           C  
ATOM   1132  N   SER A 176       7.765  60.546 121.308  1.00109.26           N  
ATOM   1133  CA  SER A 176       9.105  60.394 120.761  1.00112.22           C  
ATOM   1134  C   SER A 176       9.085  59.264 119.727  1.00112.65           C  
ATOM   1135  O   SER A 176       9.775  59.325 118.709  1.00113.55           O  
ATOM   1136  CB  SER A 176      10.126  60.105 121.864  1.00103.73           C  
ATOM   1137  OG  SER A 176      10.050  61.070 122.900  1.00 93.08           O  
ATOM   1138  N   LYS A 177       8.299  58.227 120.013  1.00106.87           N  
ATOM   1139  CA  LYS A 177       8.118  57.092 119.104  1.00107.22           C  
ATOM   1140  C   LYS A 177       7.418  57.495 117.811  1.00111.79           C  
ATOM   1141  O   LYS A 177       7.613  56.875 116.760  1.00108.27           O  
ATOM   1142  CB  LYS A 177       7.313  55.978 119.777  1.00110.68           C  
ATOM   1143  CG  LYS A 177       7.943  55.377 121.015  1.00106.41           C  
ATOM   1144  CD  LYS A 177       7.060  54.272 121.571  1.00 98.15           C  
ATOM   1145  CE  LYS A 177       7.677  53.633 122.800  1.00 90.18           C  
ATOM   1146  NZ  LYS A 177       6.793  52.579 123.364  1.00 76.87           N  
ATOM   1147  N   ILE A 178       6.585  58.529 117.902  1.00114.45           N  
ATOM   1148  CA  ILE A 178       5.836  59.013 116.744  1.00114.47           C  
ATOM   1149  C   ILE A 178       6.769  59.511 115.639  1.00115.91           C  
ATOM   1150  O   ILE A 178       6.532  59.257 114.456  1.00111.38           O  
ATOM   1151  CB  ILE A 178       4.852  60.139 117.134  1.00114.81           C  
ATOM   1152  CG1 ILE A 178       3.846  59.634 118.172  1.00114.50           C  
ATOM   1153  CG2 ILE A 178       4.119  60.662 115.907  1.00125.14           C  
ATOM   1154  CD1 ILE A 178       2.681  60.581 118.415  1.00119.00           C  
ATOM   1155  N   ASN A 179       7.819  60.230 116.027  1.00121.94           N  
ATOM   1156  CA  ASN A 179       8.821  60.696 115.072  1.00121.49           C  
ATOM   1157  C   ASN A 179       9.411  59.535 114.274  1.00119.03           C  
ATOM   1158  O   ASN A 179       9.724  59.677 113.092  1.00123.89           O  
ATOM   1159  CB  ASN A 179       9.936  61.461 115.789  1.00126.09           C  
ATOM   1160  CG  ASN A 179       9.426  62.688 116.526  1.00126.00           C  
ATOM   1161  OD1 ASN A 179       8.791  62.577 117.575  1.00127.17           O  
ATOM   1162  ND2 ASN A 179       9.703  63.867 115.979  1.00118.88           N  
ATOM   1163  N   GLU A 180       9.565  58.390 114.931  1.00115.23           N  
ATOM   1164  CA  GLU A 180      10.016  57.176 114.264  1.00121.01           C  
ATOM   1165  C   GLU A 180       8.896  56.563 113.430  1.00127.62           C  
ATOM   1166  O   GLU A 180       9.151  55.878 112.443  1.00127.35           O  
ATOM   1167  CB  GLU A 180      10.536  56.149 115.273  1.00114.72           C  
ATOM   1168  CG  GLU A 180      11.716  56.617 116.108  1.00118.63           C  
ATOM   1169  CD  GLU A 180      12.148  55.579 117.131  1.00118.79           C  
ATOM   1170  OE1 GLU A 180      11.446  54.556 117.271  1.00116.18           O  
ATOM   1171  OE2 GLU A 180      13.192  55.780 117.789  1.00118.76           O  
ATOM   1172  N   GLY A 181       7.654  56.798 113.837  1.00125.93           N  
ATOM   1173  CA  GLY A 181       6.524  56.218 113.136  1.00126.91           C  
ATOM   1174  C   GLY A 181       6.122  56.935 111.859  1.00127.26           C  
ATOM   1175  O   GLY A 181       5.828  56.290 110.853  1.00124.01           O  
ATOM   1176  N   ILE A 182       6.102  58.265 111.893  1.00125.93           N  
ATOM   1177  CA  ILE A 182       5.691  59.051 110.730  1.00132.50           C  
ATOM   1178  C   ILE A 182       6.855  59.524 109.862  1.00140.63           C  
ATOM   1179  O   ILE A 182       6.646  60.240 108.884  1.00152.09           O  
ATOM   1180  CB  ILE A 182       4.883  60.297 111.148  1.00133.23           C  
ATOM   1181  CG1 ILE A 182       5.769  61.269 111.934  1.00134.31           C  
ATOM   1182  CG2 ILE A 182       3.655  59.903 111.953  1.00128.78           C  
ATOM   1183  CD1 ILE A 182       5.014  62.418 112.572  1.00143.44           C  
ATOM   1184  N   GLY A 183       8.074  59.126 110.210  1.00135.79           N  
ATOM   1185  CA  GLY A 183       9.242  59.550 109.458  1.00136.95           C  
ATOM   1186  C   GLY A 183       9.442  58.831 108.136  1.00134.93           C  
ATOM   1187  O   GLY A 183       8.524  58.191 107.623  1.00130.82           O  
ATOM   1188  N   ASP A 184      10.653  58.931 107.589  1.00136.47           N  
ATOM   1189  CA  ASP A 184      10.982  58.359 106.281  1.00149.72           C  
ATOM   1190  C   ASP A 184      10.932  56.840 106.290  1.00148.93           C  
ATOM   1191  O   ASP A 184      11.111  56.204 105.250  1.00149.71           O  
ATOM   1192  CB  ASP A 184      12.366  58.818 105.803  1.00153.68           C  
ATOM   1193  CG  ASP A 184      13.507  58.188 106.589  1.00149.58           C  
ATOM   1194  OD1 ASP A 184      13.835  57.009 106.338  1.00162.17           O  
ATOM   1195  OD2 ASP A 184      14.089  58.877 107.450  1.00135.27           O  
ATOM   1196  N   LYS A 185      10.739  56.266 107.473  1.00141.31           N  
ATOM   1197  CA  LYS A 185      10.554  54.832 107.608  1.00143.14           C  
ATOM   1198  C   LYS A 185       9.466  54.386 106.636  1.00145.02           C  
ATOM   1199  O   LYS A 185       9.574  53.336 106.007  1.00146.45           O  
ATOM   1200  CB  LYS A 185      10.182  54.476 109.047  1.00137.65           C  
ATOM   1201  CG  LYS A 185      11.050  55.165 110.095  1.00135.97           C  
ATOM   1202  CD  LYS A 185      12.416  54.516 110.228  1.00144.95           C  
ATOM   1203  CE  LYS A 185      12.320  53.156 110.895  1.00144.96           C  
ATOM   1204  NZ  LYS A 185      13.666  52.558 111.098  1.00156.57           N  
ATOM   1205  N   ILE A 186       8.407  55.186 106.545  1.00140.85           N  
ATOM   1206  CA  ILE A 186       7.349  54.988 105.558  1.00139.34           C  
ATOM   1207  C   ILE A 186       7.861  55.142 104.122  1.00139.18           C  
ATOM   1208  O   ILE A 186       7.515  54.359 103.236  1.00144.50           O  
ATOM   1209  CB  ILE A 186       6.194  55.980 105.788  1.00136.60           C  
ATOM   1210  CG1 ILE A 186       5.618  55.798 107.191  1.00138.26           C  
ATOM   1211  CG2 ILE A 186       5.098  55.772 104.768  1.00151.27           C  
ATOM   1212  CD1 ILE A 186       5.060  54.415 107.431  1.00137.08           C  
ATOM   1213  N   GLY A 187       8.677  56.169 103.896  1.00141.49           N  
ATOM   1214  CA  GLY A 187       9.284  56.394 102.595  1.00148.55           C  
ATOM   1215  C   GLY A 187      10.186  55.254 102.167  1.00143.88           C  
ATOM   1216  O   GLY A 187      10.183  54.832 101.004  1.00145.11           O  
ATOM   1217  N   MET A 188      10.953  54.745 103.123  1.00138.43           N  
ATOM   1218  CA  MET A 188      11.776  53.569 102.901  1.00143.84           C  
ATOM   1219  C   MET A 188      10.896  52.358 102.636  1.00142.68           C  
ATOM   1220  O   MET A 188      11.265  51.469 101.873  1.00141.15           O  
ATOM   1221  CB  MET A 188      12.690  53.313 104.100  1.00148.94           C  
ATOM   1222  CG  MET A 188      13.732  54.396 104.326  1.00152.76           C  
ATOM   1223  SD  MET A 188      14.823  54.606 102.905  1.00167.69           S  
ATOM   1224  CE  MET A 188      15.569  52.981 102.799  1.00155.66           C  
ATOM   1225  N   PHE A 189       9.753  52.311 103.312  1.00145.95           N  
ATOM   1226  CA  PHE A 189       8.798  51.218 103.170  1.00148.08           C  
ATOM   1227  C   PHE A 189       8.272  51.147 101.731  1.00144.92           C  
ATOM   1228  O   PHE A 189       8.286  50.081 101.100  1.00144.26           O  
ATOM   1229  CB  PHE A 189       7.654  51.399 104.173  1.00143.97           C  
ATOM   1230  CG  PHE A 189       6.490  50.479 103.957  1.00144.06           C  
ATOM   1231  CD1 PHE A 189       6.660  49.104 103.945  1.00142.77           C  
ATOM   1232  CD2 PHE A 189       5.217  50.994 103.785  1.00144.60           C  
ATOM   1233  CE1 PHE A 189       5.580  48.263 103.756  1.00144.92           C  
ATOM   1234  CE2 PHE A 189       4.137  50.160 103.595  1.00156.40           C  
ATOM   1235  CZ  PHE A 189       4.316  48.792 103.584  1.00158.37           C  
ATOM   1236  N   PHE A 190       7.820  52.287 101.210  1.00140.55           N  
ATOM   1237  CA  PHE A 190       7.351  52.354  99.826  1.00138.91           C  
ATOM   1238  C   PHE A 190       8.487  52.111  98.843  1.00138.73           C  
ATOM   1239  O   PHE A 190       8.271  51.551  97.772  1.00141.70           O  
ATOM   1240  CB  PHE A 190       6.676  53.695  99.532  1.00142.14           C  
ATOM   1241  CG  PHE A 190       5.296  53.818 100.112  1.00148.03           C  
ATOM   1242  CD1 PHE A 190       4.219  53.206  99.492  1.00150.59           C  
ATOM   1243  CD2 PHE A 190       5.070  54.551 101.262  1.00149.57           C  
ATOM   1244  CE1 PHE A 190       2.945  53.315 100.012  1.00147.09           C  
ATOM   1245  CE2 PHE A 190       3.795  54.664 101.786  1.00151.79           C  
ATOM   1246  CZ  PHE A 190       2.732  54.045 101.161  1.00144.62           C  
ATOM   1247  N   GLN A 191       9.682  52.585  99.182  1.00135.81           N  
ATOM   1248  CA  GLN A 191      10.854  52.354  98.344  1.00138.83           C  
ATOM   1249  C   GLN A 191      11.079  50.851  98.183  1.00138.22           C  
ATOM   1250  O   GLN A 191      11.294  50.328  97.076  1.00134.71           O  
ATOM   1251  CB  GLN A 191      12.082  53.012  98.967  1.00137.95           C  
ATOM   1252  CG  GLN A 191      13.400  52.520  98.416  1.00136.58           C  
ATOM   1253  CD  GLN A 191      14.584  53.169  99.101  1.00137.13           C  
ATOM   1254  OE1 GLN A 191      14.453  54.220  99.729  1.00138.84           O  
ATOM   1255  NE2 GLN A 191      15.749  52.544  98.986  1.00139.02           N  
ATOM   1256  N   ALA A 192      10.995  50.168  99.320  1.00140.57           N  
ATOM   1257  CA  ALA A 192      11.184  48.732  99.403  1.00142.32           C  
ATOM   1258  C   ALA A 192      10.139  48.035  98.554  1.00143.02           C  
ATOM   1259  O   ALA A 192      10.468  47.154  97.766  1.00143.98           O  
ATOM   1260  CB  ALA A 192      11.107  48.263 100.845  1.00149.42           C  
ATOM   1261  N   MET A 193       8.875  48.409  98.739  1.00145.62           N  
ATOM   1262  CA  MET A 193       7.798  47.805  97.960  1.00143.70           C  
ATOM   1263  C   MET A 193       7.972  48.054  96.465  1.00143.69           C  
ATOM   1264  O   MET A 193       7.584  47.229  95.645  1.00146.66           O  
ATOM   1265  CB  MET A 193       6.436  48.336  98.403  1.00141.88           C  
ATOM   1266  CG  MET A 193       6.040  47.971  99.816  1.00143.96           C  
ATOM   1267  SD  MET A 193       4.515  48.815 100.268  1.00188.90           S  
ATOM   1268  CE  MET A 193       3.431  48.280  98.948  1.00173.93           C  
ATOM   1269  N   ALA A 194       8.512  49.214  96.115  1.00143.76           N  
ATOM   1270  CA  ALA A 194       8.807  49.532  94.725  1.00142.87           C  
ATOM   1271  C   ALA A 194       9.860  48.585  94.156  1.00137.25           C  
ATOM   1272  O   ALA A 194       9.742  48.125  93.015  1.00133.56           O  
ATOM   1273  CB  ALA A 194       9.264  50.973  94.597  1.00133.65           C  
ATOM   1274  N   THR A 195      10.857  48.252  94.976  1.00135.40           N  
ATOM   1275  CA  THR A 195      11.872  47.273  94.579  1.00142.75           C  
ATOM   1276  C   THR A 195      11.362  45.831  94.558  1.00148.53           C  
ATOM   1277  O   THR A 195      11.805  45.017  93.742  1.00157.91           O  
ATOM   1278  CB  THR A 195      13.086  47.306  95.536  1.00156.36           C  
ATOM   1279  OG1 THR A 195      12.670  46.898  96.844  1.00159.95           O  
ATOM   1280  CG2 THR A 195      13.686  48.696  95.622  1.00149.94           C  
ATOM   1281  N   PHE A 196      10.366  45.551  95.389  1.00142.85           N  
ATOM   1282  CA  PHE A 196       9.794  44.217  95.504  1.00141.53           C  
ATOM   1283  C   PHE A 196       8.827  43.969  94.366  1.00143.93           C  
ATOM   1284  O   PHE A 196       9.105  43.180  93.467  1.00149.82           O  
ATOM   1285  CB  PHE A 196       9.083  44.055  96.853  1.00144.94           C  
ATOM   1286  CG  PHE A 196       8.173  42.861  96.926  1.00144.69           C  
ATOM   1287  CD1 PHE A 196       8.680  41.573  96.882  1.00148.03           C  
ATOM   1288  CD2 PHE A 196       6.803  43.031  97.034  1.00140.80           C  
ATOM   1289  CE1 PHE A 196       7.835  40.480  96.951  1.00149.31           C  
ATOM   1290  CE2 PHE A 196       5.956  41.945  97.100  1.00144.66           C  
ATOM   1291  CZ  PHE A 196       6.472  40.667  97.059  1.00146.20           C  
ATOM   1292  N   PHE A 197       7.690  44.648  94.412  1.00144.98           N  
ATOM   1293  CA  PHE A 197       6.653  44.472  93.415  1.00150.03           C  
ATOM   1294  C   PHE A 197       7.191  44.886  92.045  1.00155.98           C  
ATOM   1295  O   PHE A 197       6.963  44.194  91.048  1.00159.88           O  
ATOM   1296  CB  PHE A 197       5.406  45.280  93.780  1.00141.27           C  
ATOM   1297  CG  PHE A 197       4.280  45.129  92.800  1.00139.70           C  
ATOM   1298  CD1 PHE A 197       3.561  43.947  92.730  1.00137.09           C  
ATOM   1299  CD2 PHE A 197       3.939  46.167  91.950  1.00151.05           C  
ATOM   1300  CE1 PHE A 197       2.524  43.803  91.830  1.00139.06           C  
ATOM   1301  CE2 PHE A 197       2.902  46.028  91.049  1.00155.84           C  
ATOM   1302  CZ  PHE A 197       2.194  44.844  90.988  1.00147.34           C  
ATOM   1303  N   GLY A 198       7.931  45.995  92.000  1.00149.93           N  
ATOM   1304  CA  GLY A 198       8.507  46.438  90.744  1.00145.41           C  
ATOM   1305  C   GLY A 198       9.594  45.501  90.250  1.00148.23           C  
ATOM   1306  O   GLY A 198       9.792  45.367  89.042  1.00149.16           O  
ATOM   1307  N   GLY A 199      10.307  44.859  91.172  1.00146.83           N  
ATOM   1308  CA  GLY A 199      11.318  43.896  90.776  1.00144.95           C  
ATOM   1309  C   GLY A 199      10.681  42.675  90.133  1.00144.47           C  
ATOM   1310  O   GLY A 199      11.046  42.251  89.021  1.00146.26           O  
ATOM   1311  N   PHE A 200       9.712  42.103  90.842  1.00142.75           N  
ATOM   1312  CA  PHE A 200       9.035  40.904  90.370  1.00144.74           C  
ATOM   1313  C   PHE A 200       8.272  41.161  89.083  1.00147.32           C  
ATOM   1314  O   PHE A 200       8.094  40.244  88.291  1.00154.32           O  
ATOM   1315  CB  PHE A 200       8.096  40.347  91.445  1.00147.75           C  
ATOM   1316  CG  PHE A 200       8.799  39.559  92.517  1.00160.90           C  
ATOM   1317  CD1 PHE A 200       9.394  40.195  93.591  1.00163.85           C  
ATOM   1318  CD2 PHE A 200       8.878  38.177  92.438  1.00167.77           C  
ATOM   1319  CE1 PHE A 200      10.045  39.470  94.572  1.00166.47           C  
ATOM   1320  CE2 PHE A 200       9.525  37.447  93.418  1.00171.27           C  
ATOM   1321  CZ  PHE A 200      10.110  38.095  94.486  1.00171.90           C  
ATOM   1322  N   ILE A 201       7.792  42.386  88.881  1.00150.07           N  
ATOM   1323  CA  ILE A 201       7.156  42.714  87.608  1.00152.73           C  
ATOM   1324  C   ILE A 201       8.092  42.364  86.446  1.00152.13           C  
ATOM   1325  O   ILE A 201       7.737  41.587  85.555  1.00152.06           O  
ATOM   1326  CB  ILE A 201       6.771  44.209  87.520  1.00154.68           C  
ATOM   1327  CG1 ILE A 201       5.498  44.491  88.319  1.00159.15           C  
ATOM   1328  CG2 ILE A 201       6.559  44.624  86.072  1.00144.42           C  
ATOM   1329  CD1 ILE A 201       4.992  45.915  88.171  1.00146.78           C  
ATOM   1330  N   ILE A 202       9.306  42.906  86.499  1.00151.79           N  
ATOM   1331  CA  ILE A 202      10.316  42.672  85.471  1.00146.77           C  
ATOM   1332  C   ILE A 202      10.730  41.204  85.403  1.00145.73           C  
ATOM   1333  O   ILE A 202      10.929  40.649  84.309  1.00150.44           O  
ATOM   1334  CB  ILE A 202      11.563  43.550  85.696  1.00136.38           C  
ATOM   1335  CG1 ILE A 202      11.148  44.995  85.984  1.00139.88           C  
ATOM   1336  CG2 ILE A 202      12.481  43.495  84.483  1.00126.03           C  
ATOM   1337  CD1 ILE A 202      12.311  45.941  86.214  1.00145.21           C  
ATOM   1338  N   GLY A 203      10.824  40.568  86.569  1.00145.47           N  
ATOM   1339  CA  GLY A 203      11.202  39.167  86.614  1.00154.05           C  
ATOM   1340  C   GLY A 203      10.199  38.324  85.849  1.00156.46           C  
ATOM   1341  O   GLY A 203      10.566  37.594  84.928  1.00159.05           O  
ATOM   1342  N   PHE A 204       8.933  38.423  86.241  1.00160.44           N  
ATOM   1343  CA  PHE A 204       7.858  37.659  85.620  1.00164.39           C  
ATOM   1344  C   PHE A 204       7.731  37.963  84.128  1.00167.70           C  
ATOM   1345  O   PHE A 204       7.564  37.052  83.318  1.00172.28           O  
ATOM   1346  CB  PHE A 204       6.523  37.938  86.320  1.00166.38           C  
ATOM   1347  CG  PHE A 204       6.352  37.212  87.629  1.00174.08           C  
ATOM   1348  CD1 PHE A 204       6.141  35.843  87.657  1.00173.94           C  
ATOM   1349  CD2 PHE A 204       6.389  37.901  88.829  1.00179.81           C  
ATOM   1350  CE1 PHE A 204       5.978  35.178  88.860  1.00182.03           C  
ATOM   1351  CE2 PHE A 204       6.229  37.242  90.033  1.00181.55           C  
ATOM   1352  CZ  PHE A 204       6.023  35.879  90.048  1.00184.44           C  
ATOM   1353  N   THR A 205       7.794  39.246  83.774  1.00165.54           N  
ATOM   1354  CA  THR A 205       7.734  39.653  82.367  1.00160.94           C  
ATOM   1355  C   THR A 205       8.829  39.051  81.488  1.00160.81           C  
ATOM   1356  O   THR A 205       8.558  38.642  80.360  1.00155.19           O  
ATOM   1357  CB  THR A 205       7.798  41.187  82.202  1.00145.98           C  
ATOM   1358  OG1 THR A 205       8.949  41.701  82.881  1.00148.74           O  
ATOM   1359  CG2 THR A 205       6.535  41.849  82.742  1.00149.61           C  
ATOM   1360  N   ARG A 206      10.061  38.993  81.988  1.00162.48           N  
ATOM   1361  CA  ARG A 206      11.154  38.476  81.159  1.00159.78           C  
ATOM   1362  C   ARG A 206      11.351  36.962  81.240  1.00155.38           C  
ATOM   1363  O   ARG A 206      12.127  36.387  80.475  1.00152.16           O  
ATOM   1364  CB  ARG A 206      12.456  39.199  81.490  1.00154.88           C  
ATOM   1365  CG  ARG A 206      12.329  40.699  81.335  1.00145.52           C  
ATOM   1366  CD  ARG A 206      13.598  41.297  80.770  1.00130.74           C  
ATOM   1367  NE  ARG A 206      13.354  42.634  80.240  1.00 99.05           N  
ATOM   1368  CZ  ARG A 206      14.289  43.404  79.694  1.00112.19           C  
ATOM   1369  NH1 ARG A 206      15.537  42.966  79.596  1.00123.91           N  
ATOM   1370  NH2 ARG A 206      13.973  44.607  79.235  1.00128.83           N  
ATOM   1371  N   GLY A 207      10.655  36.324  82.171  1.00155.67           N  
ATOM   1372  CA  GLY A 207      10.348  34.910  82.046  1.00155.12           C  
ATOM   1373  C   GLY A 207       9.585  34.434  83.259  1.00164.58           C  
ATOM   1374  O   GLY A 207       9.744  34.980  84.349  1.00171.36           O  
ATOM   1375  N   TRP A 208       8.759  33.407  83.080  1.00172.99           N  
ATOM   1376  CA  TRP A 208       7.968  32.899  84.193  1.00190.17           C  
ATOM   1377  C   TRP A 208       8.558  31.647  84.829  1.00186.69           C  
ATOM   1378  O   TRP A 208       8.064  31.194  85.852  1.00186.54           O  
ATOM   1379  CB  TRP A 208       6.538  32.599  83.744  1.00200.78           C  
ATOM   1380  CG  TRP A 208       6.463  31.669  82.585  1.00196.77           C  
ATOM   1381  CD1 TRP A 208       6.680  31.965  81.272  1.00187.63           C  
ATOM   1382  CD2 TRP A 208       6.158  30.272  82.638  1.00200.12           C  
ATOM   1383  NE1 TRP A 208       6.525  30.838  80.502  1.00190.65           N  
ATOM   1384  CE2 TRP A 208       6.204  29.785  81.317  1.00198.31           C  
ATOM   1385  CE3 TRP A 208       5.848  29.386  83.674  1.00201.54           C  
ATOM   1386  CZ2 TRP A 208       5.950  28.451  81.006  1.00201.36           C  
ATOM   1387  CZ3 TRP A 208       5.597  28.064  83.364  1.00204.21           C  
ATOM   1388  CH2 TRP A 208       5.650  27.609  82.041  1.00206.91           C  
ATOM   1389  N   LYS A 209       9.617  31.095  84.250  1.00184.79           N  
ATOM   1390  CA  LYS A 209      10.177  29.852  84.776  1.00193.44           C  
ATOM   1391  C   LYS A 209      11.044  30.184  85.985  1.00187.12           C  
ATOM   1392  O   LYS A 209      10.754  29.752  87.108  1.00181.65           O  
ATOM   1393  CB  LYS A 209      10.966  29.091  83.711  1.00207.41           C  
ATOM   1394  CG  LYS A 209      11.542  27.775  84.219  1.00211.30           C  
ATOM   1395  CD  LYS A 209      12.243  26.994  83.120  1.00195.57           C  
ATOM   1396  CE  LYS A 209      12.736  25.651  83.636  1.00174.32           C  
ATOM   1397  NZ  LYS A 209      13.373  24.853  82.554  1.00151.53           N  
ATOM   1398  N   LEU A 210      12.156  30.870  85.730  1.00185.39           N  
ATOM   1399  CA  LEU A 210      13.104  31.243  86.778  1.00181.70           C  
ATOM   1400  C   LEU A 210      12.362  31.808  87.990  1.00175.82           C  
ATOM   1401  O   LEU A 210      12.755  31.574  89.142  1.00170.05           O  
ATOM   1402  CB  LEU A 210      14.105  32.269  86.247  1.00179.22           C  
ATOM   1403  CG  LEU A 210      14.950  31.847  85.043  1.00170.15           C  
ATOM   1404  CD1 LEU A 210      15.871  32.979  84.618  1.00162.57           C  
ATOM   1405  CD2 LEU A 210      15.747  30.591  85.354  1.00169.60           C  
ATOM   1406  N   THR A 211      11.297  32.565  87.711  1.00174.20           N  
ATOM   1407  CA  THR A 211      10.418  33.078  88.756  1.00178.89           C  
ATOM   1408  C   THR A 211       9.935  31.915  89.598  1.00181.70           C  
ATOM   1409  O   THR A 211      10.071  31.937  90.805  1.00177.16           O  
ATOM   1410  CB  THR A 211       9.182  33.824  88.211  1.00177.71           C  
ATOM   1411  OG1 THR A 211       8.432  32.968  87.342  1.00180.21           O  
ATOM   1412  CG2 THR A 211       9.572  35.103  87.495  1.00169.18           C  
ATOM   1413  N   LEU A 212       9.355  30.911  88.943  1.00185.09           N  
ATOM   1414  CA  LEU A 212       8.842  29.724  89.627  1.00183.98           C  
ATOM   1415  C   LEU A 212       9.904  29.045  90.474  1.00181.07           C  
ATOM   1416  O   LEU A 212       9.619  28.612  91.583  1.00178.75           O  
ATOM   1417  CB  LEU A 212       8.260  28.705  88.641  1.00187.10           C  
ATOM   1418  CG  LEU A 212       7.077  29.093  87.754  1.00185.28           C  
ATOM   1419  CD1 LEU A 212       6.634  27.908  86.906  1.00181.10           C  
ATOM   1420  CD2 LEU A 212       5.925  29.616  88.595  1.00173.70           C  
ATOM   1421  N   VAL A 213      11.107  28.897  89.928  1.00179.66           N  
ATOM   1422  CA  VAL A 213      12.206  28.311  90.698  1.00178.54           C  
ATOM   1423  C   VAL A 213      12.564  29.090  91.973  1.00171.67           C  
ATOM   1424  O   VAL A 213      12.664  28.510  93.061  1.00164.46           O  
ATOM   1425  CB  VAL A 213      13.481  28.195  89.834  1.00180.72           C  
ATOM   1426  CG1 VAL A 213      14.601  27.531  90.621  1.00183.41           C  
ATOM   1427  CG2 VAL A 213      13.191  27.424  88.554  1.00177.12           C  
ATOM   1428  N   ILE A 214      12.726  30.403  91.846  1.00170.99           N  
ATOM   1429  CA  ILE A 214      13.010  31.254  93.004  1.00173.47           C  
ATOM   1430  C   ILE A 214      11.843  31.268  93.996  1.00165.88           C  
ATOM   1431  O   ILE A 214      12.033  31.319  95.212  1.00164.37           O  
ATOM   1432  CB  ILE A 214      13.364  32.686  92.563  1.00182.83           C  
ATOM   1433  CG1 ILE A 214      14.642  32.662  91.726  1.00174.06           C  
ATOM   1434  CG2 ILE A 214      13.552  33.604  93.762  1.00187.52           C  
ATOM   1435  CD1 ILE A 214      15.059  34.011  91.219  1.00174.42           C  
ATOM   1436  N   LEU A 215      10.630  31.235  93.465  1.00157.15           N  
ATOM   1437  CA  LEU A 215       9.431  31.161  94.280  1.00157.60           C  
ATOM   1438  C   LEU A 215       9.401  29.824  95.001  1.00159.40           C  
ATOM   1439  O   LEU A 215       8.796  29.699  96.058  1.00160.95           O  
ATOM   1440  CB  LEU A 215       8.177  31.339  93.422  1.00157.54           C  
ATOM   1441  CG  LEU A 215       7.919  32.744  92.867  1.00165.13           C  
ATOM   1442  CD1 LEU A 215       6.664  32.775  92.005  1.00170.03           C  
ATOM   1443  CD2 LEU A 215       7.828  33.763  93.990  1.00167.91           C  
ATOM   1444  N   ALA A 216      10.020  28.818  94.393  1.00161.86           N  
ATOM   1445  CA  ALA A 216      10.080  27.488  94.975  1.00165.43           C  
ATOM   1446  C   ALA A 216      11.094  27.486  96.107  1.00164.49           C  
ATOM   1447  O   ALA A 216      10.940  26.756  97.084  1.00163.61           O  
ATOM   1448  CB  ALA A 216      10.439  26.449  93.926  1.00161.11           C  
ATOM   1449  N   ILE A 217      12.141  28.298  95.969  1.00164.63           N  
ATOM   1450  CA  ILE A 217      13.190  28.315  96.985  1.00164.54           C  
ATOM   1451  C   ILE A 217      12.790  29.271  98.104  1.00160.55           C  
ATOM   1452  O   ILE A 217      13.389  29.266  99.178  1.00155.92           O  
ATOM   1453  CB  ILE A 217      14.572  28.734  96.419  1.00165.60           C  
ATOM   1454  CG1 ILE A 217      14.657  30.255  96.242  1.00158.14           C  
ATOM   1455  CG2 ILE A 217      14.886  27.968  95.140  1.00170.23           C  
ATOM   1456  CD1 ILE A 217      15.930  30.745  95.585  1.00148.61           C  
ATOM   1457  N   SER A 218      11.778  30.096  97.840  1.00162.59           N  
ATOM   1458  CA  SER A 218      11.290  31.058  98.828  1.00165.40           C  
ATOM   1459  C   SER A 218      10.793  30.373 100.112  1.00164.43           C  
ATOM   1460  O   SER A 218      11.203  30.764 101.205  1.00159.76           O  
ATOM   1461  CB  SER A 218      10.192  31.944  98.224  1.00167.58           C  
ATOM   1462  OG  SER A 218       9.583  32.754  99.215  1.00170.99           O  
ATOM   1463  N   PRO A 219       9.890  29.375 100.000  1.00166.76           N  
ATOM   1464  CA  PRO A 219       9.477  28.747 101.256  1.00166.53           C  
ATOM   1465  C   PRO A 219      10.636  27.971 101.859  1.00164.41           C  
ATOM   1466  O   PRO A 219      10.732  27.867 103.076  1.00162.08           O  
ATOM   1467  CB  PRO A 219       8.345  27.803 100.834  1.00161.72           C  
ATOM   1468  CG  PRO A 219       7.923  28.272  99.488  1.00156.13           C  
ATOM   1469  CD  PRO A 219       9.166  28.794  98.858  1.00161.71           C  
ATOM   1470  N   VAL A 220      11.499  27.438 100.997  1.00163.25           N  
ATOM   1471  CA  VAL A 220      12.667  26.673 101.425  1.00169.14           C  
ATOM   1472  C   VAL A 220      13.642  27.533 102.222  1.00171.73           C  
ATOM   1473  O   VAL A 220      14.144  27.113 103.265  1.00172.45           O  
ATOM   1474  CB  VAL A 220      13.407  26.055 100.216  1.00167.24           C  
ATOM   1475  CG1 VAL A 220      14.581  25.208 100.677  1.00172.71           C  
ATOM   1476  CG2 VAL A 220      12.452  25.228  99.374  1.00159.62           C  
ATOM   1477  N   LEU A 221      13.918  28.734 101.724  1.00166.54           N  
ATOM   1478  CA  LEU A 221      14.750  29.680 102.457  1.00171.37           C  
ATOM   1479  C   LEU A 221      13.993  30.156 103.691  1.00166.69           C  
ATOM   1480  O   LEU A 221      14.589  30.486 104.717  1.00167.03           O  
ATOM   1481  CB  LEU A 221      15.158  30.858 101.571  1.00176.50           C  
ATOM   1482  CG  LEU A 221      16.038  30.497 100.369  1.00172.23           C  
ATOM   1483  CD1 LEU A 221      16.682  31.733  99.750  1.00172.85           C  
ATOM   1484  CD2 LEU A 221      17.092  29.465 100.749  1.00165.95           C  
ATOM   1485  N   GLY A 222      12.671  30.194 103.572  1.00161.56           N  
ATOM   1486  CA  GLY A 222      11.806  30.508 104.691  1.00158.70           C  
ATOM   1487  C   GLY A 222      11.679  29.320 105.624  1.00162.71           C  
ATOM   1488  O   GLY A 222      11.363  29.476 106.803  1.00161.28           O  
ATOM   1489  N   LEU A 223      11.913  28.125 105.089  1.00171.64           N  
ATOM   1490  CA  LEU A 223      11.837  26.899 105.878  1.00176.20           C  
ATOM   1491  C   LEU A 223      13.028  26.758 106.819  1.00169.47           C  
ATOM   1492  O   LEU A 223      12.863  26.428 107.993  1.00162.06           O  
ATOM   1493  CB  LEU A 223      11.758  25.679 104.954  1.00166.74           C  
ATOM   1494  CG  LEU A 223      11.347  24.336 105.563  1.00160.26           C  
ATOM   1495  CD1 LEU A 223       9.966  24.431 106.194  1.00166.20           C  
ATOM   1496  CD2 LEU A 223      11.385  23.233 104.515  1.00146.91           C  
ATOM   1497  N   SER A 224      14.227  26.995 106.295  1.00166.34           N  
ATOM   1498  CA  SER A 224      15.444  26.929 107.100  1.00168.46           C  
ATOM   1499  C   SER A 224      15.462  27.973 108.213  1.00176.47           C  
ATOM   1500  O   SER A 224      15.888  27.693 109.333  1.00172.76           O  
ATOM   1501  CB  SER A 224      16.678  27.095 106.212  1.00172.03           C  
ATOM   1502  OG  SER A 224      16.722  28.387 105.632  1.00178.11           O  
ATOM   1503  N   ALA A 225      15.007  29.181 107.892  1.00182.27           N  
ATOM   1504  CA  ALA A 225      14.907  30.256 108.875  1.00178.84           C  
ATOM   1505  C   ALA A 225      13.825  29.955 109.908  1.00184.40           C  
ATOM   1506  O   ALA A 225      13.813  30.527 110.998  1.00180.55           O  
ATOM   1507  CB  ALA A 225      14.632  31.581 108.185  1.00170.55           C  
ATOM   1508  N   GLY A 226      12.914  29.057 109.550  1.00190.77           N  
ATOM   1509  CA  GLY A 226      11.878  28.611 110.460  1.00191.20           C  
ATOM   1510  C   GLY A 226      12.461  27.681 111.502  1.00193.12           C  
ATOM   1511  O   GLY A 226      12.003  27.646 112.645  1.00196.05           O  
ATOM   1512  N   ILE A 227      13.473  26.920 111.097  1.00191.20           N  
ATOM   1513  CA  ILE A 227      14.191  26.041 112.010  1.00181.12           C  
ATOM   1514  C   ILE A 227      14.880  26.899 113.059  1.00173.10           C  
ATOM   1515  O   ILE A 227      14.978  26.524 114.227  1.00165.86           O  
ATOM   1516  CB  ILE A 227      15.245  25.181 111.281  1.00170.47           C  
ATOM   1517  CG1 ILE A 227      14.674  24.598 109.986  1.00170.88           C  
ATOM   1518  CG2 ILE A 227      15.771  24.084 112.196  1.00164.01           C  
ATOM   1519  CD1 ILE A 227      15.681  23.791 109.188  1.00159.90           C  
ATOM   1520  N   TRP A 228      15.362  28.055 112.615  1.00172.72           N  
ATOM   1521  CA  TRP A 228      16.067  28.989 113.478  1.00178.84           C  
ATOM   1522  C   TRP A 228      15.205  29.438 114.652  1.00181.79           C  
ATOM   1523  O   TRP A 228      15.591  29.281 115.808  1.00184.65           O  
ATOM   1524  CB  TRP A 228      16.530  30.203 112.671  1.00185.61           C  
ATOM   1525  CG  TRP A 228      17.958  30.117 112.238  1.00185.24           C  
ATOM   1526  CD1 TRP A 228      18.425  29.817 110.991  1.00177.46           C  
ATOM   1527  CD2 TRP A 228      19.110  30.341 113.055  1.00182.90           C  
ATOM   1528  NE1 TRP A 228      19.799  29.836 110.984  1.00172.09           N  
ATOM   1529  CE2 TRP A 228      20.243  30.157 112.241  1.00175.47           C  
ATOM   1530  CE3 TRP A 228      19.294  30.679 114.399  1.00180.41           C  
ATOM   1531  CZ2 TRP A 228      21.538  30.299 112.726  1.00170.82           C  
ATOM   1532  CZ3 TRP A 228      20.580  30.819 114.877  1.00177.58           C  
ATOM   1533  CH2 TRP A 228      21.686  30.629 114.043  1.00174.05           C  
ATOM   1534  N   ALA A 229      14.034  29.989 114.344  1.00179.79           N  
ATOM   1535  CA  ALA A 229      13.132  30.505 115.368  1.00180.90           C  
ATOM   1536  C   ALA A 229      12.693  29.436 116.369  1.00184.00           C  
ATOM   1537  O   ALA A 229      12.543  29.719 117.557  1.00180.54           O  
ATOM   1538  CB  ALA A 229      11.915  31.140 114.714  1.00178.34           C  
ATOM   1539  N   LYS A 230      12.487  28.213 115.891  1.00188.41           N  
ATOM   1540  CA  LYS A 230      12.121  27.107 116.772  1.00185.16           C  
ATOM   1541  C   LYS A 230      13.264  26.736 117.710  1.00187.19           C  
ATOM   1542  O   LYS A 230      13.054  26.510 118.901  1.00189.62           O  
ATOM   1543  CB  LYS A 230      11.700  25.878 115.962  1.00191.69           C  
ATOM   1544  CG  LYS A 230      10.438  26.064 115.139  1.00189.65           C  
ATOM   1545  CD  LYS A 230      10.052  24.767 114.447  1.00188.62           C  
ATOM   1546  CE  LYS A 230       8.746  24.908 113.687  1.00176.34           C  
ATOM   1547  NZ  LYS A 230       8.353  23.629 113.035  1.00177.93           N  
ATOM   1548  N   ILE A 231      14.472  26.679 117.158  1.00188.00           N  
ATOM   1549  CA  ILE A 231      15.670  26.320 117.912  1.00180.54           C  
ATOM   1550  C   ILE A 231      16.036  27.396 118.932  1.00179.88           C  
ATOM   1551  O   ILE A 231      16.285  27.094 120.101  1.00173.38           O  
ATOM   1552  CB  ILE A 231      16.862  26.063 116.966  1.00175.27           C  
ATOM   1553  CG1 ILE A 231      16.666  24.735 116.230  1.00166.86           C  
ATOM   1554  CG2 ILE A 231      18.169  26.037 117.734  1.00176.92           C  
ATOM   1555  CD1 ILE A 231      17.830  24.341 115.349  1.00166.48           C  
ATOM   1556  N   LEU A 232      16.070  28.647 118.482  1.00181.69           N  
ATOM   1557  CA  LEU A 232      16.414  29.777 119.341  1.00177.38           C  
ATOM   1558  C   LEU A 232      15.474  29.859 120.538  1.00182.93           C  
ATOM   1559  O   LEU A 232      15.919  29.907 121.685  1.00189.06           O  
ATOM   1560  CB  LEU A 232      16.375  31.089 118.555  1.00174.64           C  
ATOM   1561  CG  LEU A 232      17.389  31.245 117.420  1.00174.87           C  
ATOM   1562  CD1 LEU A 232      17.186  32.565 116.694  1.00172.54           C  
ATOM   1563  CD2 LEU A 232      18.809  31.134 117.951  1.00183.43           C  
ATOM   1564  N   SER A 233      14.175  29.881 120.261  1.00182.00           N  
ATOM   1565  CA  SER A 233      13.164  29.999 121.303  1.00174.05           C  
ATOM   1566  C   SER A 233      13.218  28.828 122.283  1.00174.16           C  
ATOM   1567  O   SER A 233      13.032  29.011 123.486  1.00176.67           O  
ATOM   1568  CB  SER A 233      11.769  30.094 120.682  1.00167.71           C  
ATOM   1569  OG  SER A 233      11.440  28.905 119.983  1.00166.07           O  
ATOM   1570  N   SER A 234      13.467  27.629 121.768  1.00175.32           N  
ATOM   1571  CA  SER A 234      13.496  26.434 122.605  1.00178.62           C  
ATOM   1572  C   SER A 234      14.750  26.339 123.473  1.00184.07           C  
ATOM   1573  O   SER A 234      14.672  25.998 124.652  1.00184.03           O  
ATOM   1574  CB  SER A 234      13.387  25.178 121.738  1.00180.09           C  
ATOM   1575  OG  SER A 234      14.317  25.214 120.670  1.00177.53           O  
ATOM   1576  N   PHE A 235      15.904  26.636 122.883  1.00188.57           N  
ATOM   1577  CA  PHE A 235      17.176  26.545 123.595  1.00189.65           C  
ATOM   1578  C   PHE A 235      17.398  27.669 124.602  1.00185.02           C  
ATOM   1579  O   PHE A 235      18.152  27.505 125.563  1.00184.18           O  
ATOM   1580  CB  PHE A 235      18.332  26.508 122.597  1.00182.31           C  
ATOM   1581  CG  PHE A 235      18.657  25.128 122.105  1.00180.25           C  
ATOM   1582  CD1 PHE A 235      19.433  24.272 122.867  1.00175.60           C  
ATOM   1583  CD2 PHE A 235      18.167  24.679 120.893  1.00177.49           C  
ATOM   1584  CE1 PHE A 235      19.729  23.000 122.418  1.00170.22           C  
ATOM   1585  CE2 PHE A 235      18.458  23.409 120.439  1.00179.81           C  
ATOM   1586  CZ  PHE A 235      19.240  22.567 121.203  1.00172.70           C  
ATOM   1587  N   THR A 236      16.756  28.810 124.379  1.00184.38           N  
ATOM   1588  CA  THR A 236      16.841  29.916 125.324  1.00183.79           C  
ATOM   1589  C   THR A 236      16.199  29.532 126.650  1.00189.24           C  
ATOM   1590  O   THR A 236      16.800  29.697 127.711  1.00188.99           O  
ATOM   1591  CB  THR A 236      16.156  31.186 124.784  1.00189.84           C  
ATOM   1592  OG1 THR A 236      14.985  30.822 124.042  1.00196.34           O  
ATOM   1593  CG2 THR A 236      17.105  31.966 123.885  1.00185.54           C  
ATOM   1594  N   ASP A 237      14.982  29.002 126.576  1.00188.02           N  
ATOM   1595  CA  ASP A 237      14.227  28.631 127.765  1.00183.10           C  
ATOM   1596  C   ASP A 237      14.902  27.510 128.547  1.00187.07           C  
ATOM   1597  O   ASP A 237      14.828  27.477 129.773  1.00186.39           O  
ATOM   1598  CB  ASP A 237      12.802  28.221 127.382  1.00178.81           C  
ATOM   1599  CG  ASP A 237      12.096  29.278 126.554  1.00183.94           C  
ATOM   1600  OD1 ASP A 237      12.418  30.476 126.714  1.00185.65           O  
ATOM   1601  OD2 ASP A 237      11.219  28.914 125.744  1.00189.74           O  
ATOM   1602  N   LYS A 238      15.565  26.600 127.839  1.00185.99           N  
ATOM   1603  CA  LYS A 238      16.300  25.519 128.489  1.00177.32           C  
ATOM   1604  C   LYS A 238      17.459  26.083 129.298  1.00184.35           C  
ATOM   1605  O   LYS A 238      17.647  25.727 130.462  1.00184.62           O  
ATOM   1606  CB  LYS A 238      16.817  24.513 127.459  1.00162.08           C  
ATOM   1607  CG  LYS A 238      15.728  23.714 126.766  1.00169.24           C  
ATOM   1608  CD  LYS A 238      16.328  22.708 125.798  1.00176.05           C  
ATOM   1609  CE  LYS A 238      15.248  21.945 125.051  1.00175.25           C  
ATOM   1610  NZ  LYS A 238      15.829  20.985 124.074  1.00148.93           N  
ATOM   1611  N   GLU A 239      18.242  26.952 128.665  1.00187.63           N  
ATOM   1612  CA  GLU A 239      19.356  27.609 129.337  1.00179.31           C  
ATOM   1613  C   GLU A 239      18.841  28.456 130.491  1.00179.83           C  
ATOM   1614  O   GLU A 239      19.434  28.485 131.571  1.00171.14           O  
ATOM   1615  CB  GLU A 239      20.142  28.483 128.361  1.00180.55           C  
ATOM   1616  CG  GLU A 239      21.291  29.239 129.010  1.00186.88           C  
ATOM   1617  CD  GLU A 239      22.018  30.145 128.039  1.00204.10           C  
ATOM   1618  OE1 GLU A 239      21.427  30.493 126.995  1.00217.81           O  
ATOM   1619  OE2 GLU A 239      23.179  30.511 128.318  1.00211.65           O  
ATOM   1620  N   LEU A 240      17.738  29.155 130.244  1.00183.93           N  
ATOM   1621  CA  LEU A 240      17.082  29.943 131.277  1.00183.18           C  
ATOM   1622  C   LEU A 240      16.613  29.049 132.417  1.00182.34           C  
ATOM   1623  O   LEU A 240      16.738  29.411 133.583  1.00179.46           O  
ATOM   1624  CB  LEU A 240      15.903  30.725 130.693  1.00181.40           C  
ATOM   1625  CG  LEU A 240      16.263  31.953 129.851  1.00172.48           C  
ATOM   1626  CD1 LEU A 240      15.016  32.639 129.315  1.00162.54           C  
ATOM   1627  CD2 LEU A 240      17.110  32.926 130.656  1.00182.22           C  
ATOM   1628  N   HIS A 241      16.067  27.885 132.072  1.00185.25           N  
ATOM   1629  CA  HIS A 241      15.630  26.909 133.066  1.00183.07           C  
ATOM   1630  C   HIS A 241      16.829  26.352 133.826  1.00179.29           C  
ATOM   1631  O   HIS A 241      16.746  26.059 135.019  1.00169.94           O  
ATOM   1632  CB  HIS A 241      14.855  25.767 132.403  1.00176.53           C  
ATOM   1633  CG  HIS A 241      13.452  26.127 132.023  1.00184.63           C  
ATOM   1634  ND1 HIS A 241      12.731  27.107 132.670  1.00183.04           N  
ATOM   1635  CD2 HIS A 241      12.641  25.641 131.054  1.00187.79           C  
ATOM   1636  CE1 HIS A 241      11.534  27.205 132.120  1.00181.59           C  
ATOM   1637  NE2 HIS A 241      11.453  26.327 131.137  1.00186.39           N  
ATOM   1638  N   ALA A 242      17.944  26.210 133.117  1.00185.10           N  
ATOM   1639  CA  ALA A 242      19.177  25.718 133.716  1.00177.62           C  
ATOM   1640  C   ALA A 242      19.763  26.770 134.647  1.00167.70           C  
ATOM   1641  O   ALA A 242      20.066  26.486 135.807  1.00162.89           O  
ATOM   1642  CB  ALA A 242      20.180  25.335 132.639  1.00166.75           C  
ATOM   1643  N   TYR A 243      19.933  27.985 134.132  1.00154.10           N  
ATOM   1644  CA  TYR A 243      20.507  29.058 134.931  1.00139.83           C  
ATOM   1645  C   TYR A 243      19.547  29.505 136.032  1.00150.42           C  
ATOM   1646  O   TYR A 243      19.965  30.140 136.999  1.00150.14           O  
ATOM   1647  CB  TYR A 243      20.884  30.257 134.060  1.00134.44           C  
ATOM   1648  CG  TYR A 243      21.550  31.359 134.852  1.00151.94           C  
ATOM   1649  CD1 TYR A 243      22.777  31.149 135.471  1.00145.74           C  
ATOM   1650  CD2 TYR A 243      20.934  32.593 135.019  1.00161.49           C  
ATOM   1651  CE1 TYR A 243      23.386  32.145 136.210  1.00143.77           C  
ATOM   1652  CE2 TYR A 243      21.536  33.597 135.758  1.00160.42           C  
ATOM   1653  CZ  TYR A 243      22.761  33.367 136.351  1.00153.74           C  
ATOM   1654  OH  TYR A 243      23.364  34.361 137.088  1.00142.76           O  
ATOM   1655  N   ALA A 244      18.261  29.193 135.877  1.00155.03           N  
ATOM   1656  CA  ALA A 244      17.277  29.479 136.919  1.00154.73           C  
ATOM   1657  C   ALA A 244      17.693  28.787 138.207  1.00152.38           C  
ATOM   1658  O   ALA A 244      17.628  29.370 139.285  1.00144.04           O  
ATOM   1659  CB  ALA A 244      15.886  29.034 136.502  1.00147.38           C  
ATOM   1660  N   LYS A 245      18.109  27.531 138.078  1.00153.59           N  
ATOM   1661  CA  LYS A 245      18.657  26.785 139.201  1.00154.48           C  
ATOM   1662  C   LYS A 245      19.898  27.482 139.740  1.00140.23           C  
ATOM   1663  O   LYS A 245      20.033  27.689 140.944  1.00137.43           O  
ATOM   1664  CB  LYS A 245      18.997  25.354 138.783  1.00150.39           C  
ATOM   1665  CG  LYS A 245      17.796  24.512 138.387  1.00157.52           C  
ATOM   1666  CD  LYS A 245      18.226  23.121 137.947  1.00149.63           C  
ATOM   1667  CE  LYS A 245      17.033  22.292 137.507  1.00148.17           C  
ATOM   1668  NZ  LYS A 245      17.448  20.962 136.986  1.00133.48           N  
ATOM   1669  N   ALA A 246      20.806  27.842 138.838  1.00129.38           N  
ATOM   1670  CA  ALA A 246      21.999  28.591 139.209  1.00119.70           C  
ATOM   1671  C   ALA A 246      21.601  29.955 139.757  1.00116.85           C  
ATOM   1672  O   ALA A 246      22.246  30.491 140.658  1.00112.42           O  
ATOM   1673  CB  ALA A 246      22.928  28.740 138.023  1.00123.37           C  
ATOM   1674  N   GLY A 247      20.538  30.519 139.192  1.00119.95           N  
ATOM   1675  CA  GLY A 247      20.008  31.786 139.656  1.00112.44           C  
ATOM   1676  C   GLY A 247      19.344  31.633 141.007  1.00114.33           C  
ATOM   1677  O   GLY A 247      19.511  32.482 141.880  1.00118.51           O  
ATOM   1678  N   ALA A 248      18.583  30.554 141.175  1.00109.11           N  
ATOM   1679  CA  ALA A 248      17.891  30.290 142.432  1.00110.61           C  
ATOM   1680  C   ALA A 248      18.915  30.067 143.533  1.00109.36           C  
ATOM   1681  O   ALA A 248      18.751  30.557 144.651  1.00104.22           O  
ATOM   1682  CB  ALA A 248      16.965  29.093 142.306  1.00103.66           C  
ATOM   1683  N   VAL A 249      19.949  29.288 143.226  1.00109.59           N  
ATOM   1684  CA  VAL A 249      21.044  29.083 144.166  1.00109.87           C  
ATOM   1685  C   VAL A 249      21.689  30.425 144.489  1.00105.66           C  
ATOM   1686  O   VAL A 249      21.914  30.747 145.651  1.00 95.03           O  
ATOM   1687  CB  VAL A 249      22.114  28.104 143.620  1.00102.87           C  
ATOM   1688  CG1 VAL A 249      23.344  28.097 144.511  1.00122.24           C  
ATOM   1689  CG2 VAL A 249      21.545  26.700 143.483  1.00114.98           C  
ATOM   1690  N   ALA A 250      21.954  31.222 143.460  1.00106.53           N  
ATOM   1691  CA  ALA A 250      22.505  32.556 143.668  1.00105.96           C  
ATOM   1692  C   ALA A 250      21.484  33.464 144.346  1.00102.13           C  
ATOM   1693  O   ALA A 250      21.850  34.426 145.021  1.00 99.04           O  
ATOM   1694  CB  ALA A 250      22.957  33.157 142.350  1.00 99.46           C  
ATOM   1695  N   GLU A 251      20.204  33.168 144.147  1.00107.03           N  
ATOM   1696  CA  GLU A 251      19.138  33.981 144.720  1.00114.43           C  
ATOM   1697  C   GLU A 251      19.105  33.885 146.241  1.00117.29           C  
ATOM   1698  O   GLU A 251      19.177  34.895 146.940  1.00119.42           O  
ATOM   1699  CB  GLU A 251      17.778  33.571 144.154  1.00124.19           C  
ATOM   1700  CG  GLU A 251      16.609  34.230 144.857  1.00134.07           C  
ATOM   1701  CD  GLU A 251      16.652  35.740 144.757  1.00135.83           C  
ATOM   1702  OE1 GLU A 251      17.054  36.256 143.693  1.00122.69           O  
ATOM   1703  OE2 GLU A 251      16.304  36.410 145.752  1.00138.23           O  
ATOM   1704  N   GLU A 252      18.984  32.663 146.748  1.00106.33           N  
ATOM   1705  CA  GLU A 252      18.853  32.447 148.184  1.00100.23           C  
ATOM   1706  C   GLU A 252      20.175  32.626 148.931  1.00100.93           C  
ATOM   1707  O   GLU A 252      20.192  33.191 150.024  1.00 96.07           O  
ATOM   1708  CB  GLU A 252      18.264  31.059 148.468  1.00101.90           C  
ATOM   1709  CG  GLU A 252      19.122  29.887 148.027  1.00102.63           C  
ATOM   1710  CD  GLU A 252      18.602  28.561 148.545  1.00 96.49           C  
ATOM   1711  OE1 GLU A 252      19.387  27.589 148.595  1.00 74.20           O  
ATOM   1712  OE2 GLU A 252      17.406  28.490 148.899  1.00109.87           O  
ATOM   1713  N   VAL A 253      21.270  32.128 148.355  1.00 89.89           N  
ATOM   1714  CA  VAL A 253      22.593  32.226 148.977  1.00 88.03           C  
ATOM   1715  C   VAL A 253      22.966  33.665 149.306  1.00102.96           C  
ATOM   1716  O   VAL A 253      23.380  33.968 150.426  1.00112.11           O  
ATOM   1717  CB  VAL A 253      23.697  31.609 148.075  1.00 62.53           C  
ATOM   1718  CG1 VAL A 253      25.073  32.117 148.466  1.00 91.80           C  
ATOM   1719  CG2 VAL A 253      23.650  30.088 148.122  1.00 70.30           C  
ATOM   1720  N   LEU A 254      22.824  34.549 148.326  1.00 90.59           N  
ATOM   1721  CA  LEU A 254      23.149  35.955 148.518  1.00 84.51           C  
ATOM   1722  C   LEU A 254      22.195  36.630 149.504  1.00 98.92           C  
ATOM   1723  O   LEU A 254      22.546  37.627 150.133  1.00113.95           O  
ATOM   1724  CB  LEU A 254      23.147  36.683 147.175  1.00 80.73           C  
ATOM   1725  CG  LEU A 254      24.240  36.174 146.224  1.00 84.23           C  
ATOM   1726  CD1 LEU A 254      24.341  37.017 144.960  1.00 89.50           C  
ATOM   1727  CD2 LEU A 254      25.579  36.106 146.933  1.00 93.78           C  
ATOM   1728  N   ALA A 255      20.980  36.101 149.618  1.00 97.79           N  
ATOM   1729  CA  ALA A 255      20.045  36.562 150.640  1.00 97.78           C  
ATOM   1730  C   ALA A 255      20.370  35.938 151.996  1.00105.93           C  
ATOM   1731  O   ALA A 255      20.157  36.545 153.045  1.00116.81           O  
ATOM   1732  CB  ALA A 255      18.618  36.233 150.236  1.00 82.28           C  
ATOM   1733  N   ALA A 256      20.889  34.718 151.959  1.00 97.43           N  
ATOM   1734  CA  ALA A 256      21.244  33.981 153.165  1.00 96.95           C  
ATOM   1735  C   ALA A 256      22.709  34.177 153.527  1.00 93.92           C  
ATOM   1736  O   ALA A 256      23.245  33.453 154.365  1.00 95.31           O  
ATOM   1737  CB  ALA A 256      20.946  32.521 152.994  1.00 93.04           C  
ATOM   1738  N   ILE A 257      23.361  35.111 152.842  1.00 87.48           N  
ATOM   1739  CA  ILE A 257      24.792  35.345 153.015  1.00 99.50           C  
ATOM   1740  C   ILE A 257      25.235  35.424 154.476  1.00110.49           C  
ATOM   1741  O   ILE A 257      26.253  34.843 154.839  1.00112.86           O  
ATOM   1742  CB  ILE A 257      25.233  36.647 152.297  1.00100.15           C  
ATOM   1743  CG1 ILE A 257      26.710  36.944 152.571  1.00111.32           C  
ATOM   1744  CG2 ILE A 257      24.358  37.828 152.692  1.00 97.47           C  
ATOM   1745  CD1 ILE A 257      27.656  35.931 151.972  1.00120.74           C  
ATOM   1746  N   ARG A 258      24.462  36.098 155.320  1.00101.76           N  
ATOM   1747  CA  ARG A 258      24.818  36.204 156.729  1.00109.53           C  
ATOM   1748  C   ARG A 258      24.703  34.847 157.423  1.00120.57           C  
ATOM   1749  O   ARG A 258      25.504  34.502 158.309  1.00120.61           O  
ATOM   1750  CB  ARG A 258      23.905  37.224 157.413  1.00 92.06           C  
ATOM   1751  CG  ARG A 258      23.993  38.622 156.823  1.00108.06           C  
ATOM   1752  CD  ARG A 258      23.309  39.651 157.705  1.00108.09           C  
ATOM   1753  NE  ARG A 258      23.683  41.007 157.320  1.00 92.22           N  
ATOM   1754  CZ  ARG A 258      23.314  42.099 157.979  1.00 89.73           C  
ATOM   1755  NH1 ARG A 258      22.557  41.997 159.063  1.00 88.83           N  
ATOM   1756  NH2 ARG A 258      23.703  43.294 157.556  1.00110.35           N  
ATOM   1757  N   THR A 259      23.748  34.050 156.951  1.00112.51           N  
ATOM   1758  CA  THR A 259      23.528  32.708 157.471  1.00 86.99           C  
ATOM   1759  C   THR A 259      24.613  31.750 157.005  1.00 86.35           C  
ATOM   1760  O   THR A 259      25.214  31.059 157.827  1.00 90.08           O  
ATOM   1761  CB  THR A 259      22.147  32.150 157.050  1.00 56.43           C  
ATOM   1762  OG1 THR A 259      21.128  33.122 157.317  1.00 62.91           O  
ATOM   1763  CG2 THR A 259      21.832  30.875 157.816  1.00 60.30           C  
ATOM   1764  N   VAL A 260      24.872  31.704 155.698  1.00 88.64           N  
ATOM   1765  CA  VAL A 260      25.856  30.753 155.186  1.00105.56           C  
ATOM   1766  C   VAL A 260      27.210  31.119 155.794  1.00110.06           C  
ATOM   1767  O   VAL A 260      27.998  30.237 156.133  1.00114.42           O  
ATOM   1768  CB  VAL A 260      25.909  30.728 153.628  1.00 85.04           C  
ATOM   1769  CG1 VAL A 260      26.223  32.094 153.057  1.00 71.27           C  
ATOM   1770  CG2 VAL A 260      26.927  29.705 153.137  1.00 93.50           C  
ATOM   1771  N   ILE A 261      27.476  32.420 155.914  1.00 94.84           N  
ATOM   1772  CA  ILE A 261      28.711  32.900 156.525  1.00107.81           C  
ATOM   1773  C   ILE A 261      28.811  32.366 157.949  1.00113.24           C  
ATOM   1774  O   ILE A 261      29.825  31.774 158.329  1.00118.68           O  
ATOM   1775  CB  ILE A 261      28.826  34.432 156.533  1.00105.78           C  
ATOM   1776  CG1 ILE A 261      29.285  34.929 155.162  1.00103.26           C  
ATOM   1777  CG2 ILE A 261      29.872  34.872 157.523  1.00107.49           C  
ATOM   1778  CD1 ILE A 261      29.439  36.436 155.083  1.00100.19           C  
ATOM   1779  N   ALA A 262      27.761  32.594 158.738  1.00 99.55           N  
ATOM   1780  CA  ALA A 262      27.776  32.165 160.132  1.00104.44           C  
ATOM   1781  C   ALA A 262      27.995  30.658 160.248  1.00102.36           C  
ATOM   1782  O   ALA A 262      28.704  30.196 161.143  1.00108.57           O  
ATOM   1783  CB  ALA A 262      26.483  32.562 160.823  1.00 76.99           C  
ATOM   1784  N   PHE A 263      27.380  29.889 159.357  1.00 84.60           N  
ATOM   1785  CA  PHE A 263      27.524  28.439 159.406  1.00 72.38           C  
ATOM   1786  C   PHE A 263      28.708  27.927 158.581  1.00 66.32           C  
ATOM   1787  O   PHE A 263      29.091  26.762 158.696  1.00 83.43           O  
ATOM   1788  CB  PHE A 263      26.227  27.760 158.966  1.00 88.14           C  
ATOM   1789  CG  PHE A 263      25.087  27.965 159.928  1.00 95.76           C  
ATOM   1790  CD1 PHE A 263      24.247  29.058 159.816  1.00 95.77           C  
ATOM   1791  CD2 PHE A 263      24.874  27.071 160.963  1.00 99.24           C  
ATOM   1792  CE1 PHE A 263      23.205  29.245 160.705  1.00 76.79           C  
ATOM   1793  CE2 PHE A 263      23.836  27.254 161.854  1.00 83.95           C  
ATOM   1794  CZ  PHE A 263      22.999  28.343 161.725  1.00 58.14           C  
ATOM   1795  N   GLY A 264      29.290  28.794 157.758  1.00 63.24           N  
ATOM   1796  CA  GLY A 264      30.446  28.419 156.958  1.00 74.03           C  
ATOM   1797  C   GLY A 264      30.128  27.296 155.990  1.00 74.63           C  
ATOM   1798  O   GLY A 264      30.928  26.381 155.794  1.00110.94           O  
ATOM   1799  N   GLY A 265      28.953  27.374 155.374  1.00 53.96           N  
ATOM   1800  CA  GLY A 265      28.511  26.376 154.412  1.00 65.03           C  
ATOM   1801  C   GLY A 265      28.832  26.771 152.986  1.00 60.63           C  
ATOM   1802  O   GLY A 265      28.215  26.290 152.035  1.00 66.05           O  
ATOM   1803  N   GLN A 266      29.807  27.662 152.850  1.00 58.16           N  
ATOM   1804  CA  GLN A 266      30.221  28.200 151.560  1.00 71.74           C  
ATOM   1805  C   GLN A 266      30.653  27.152 150.526  1.00 94.40           C  
ATOM   1806  O   GLN A 266      30.097  27.109 149.434  1.00106.44           O  
ATOM   1807  CB  GLN A 266      31.358  29.204 151.783  1.00 66.85           C  
ATOM   1808  CG  GLN A 266      31.113  30.165 152.949  1.00 76.19           C  
ATOM   1809  CD  GLN A 266      32.385  30.846 153.434  1.00109.00           C  
ATOM   1810  OE1 GLN A 266      33.182  30.253 154.161  1.00134.11           O  
ATOM   1811  NE2 GLN A 266      32.577  32.101 153.034  1.00108.96           N  
ATOM   1812  N   LYS A 267      31.627  26.310 150.867  1.00 98.90           N  
ATOM   1813  CA  LYS A 267      32.207  25.354 149.909  1.00102.52           C  
ATOM   1814  C   LYS A 267      31.214  24.373 149.264  1.00114.71           C  
ATOM   1815  O   LYS A 267      31.426  23.888 148.139  1.00122.26           O  
ATOM   1816  CB  LYS A 267      33.317  24.551 150.597  1.00 96.07           C  
ATOM   1817  CG  LYS A 267      34.458  25.393 151.150  1.00110.54           C  
ATOM   1818  CD  LYS A 267      35.514  24.515 151.807  1.00135.01           C  
ATOM   1819  CE  LYS A 267      36.655  25.341 152.377  1.00140.38           C  
ATOM   1820  NZ  LYS A 267      37.696  24.481 153.005  1.00113.91           N  
ATOM   1821  N   LYS A 268      30.103  24.128 149.946  1.00103.15           N  
ATOM   1822  CA  LYS A 268      29.083  23.236 149.415  1.00108.28           C  
ATOM   1823  C   LYS A 268      28.281  23.934 148.326  1.00 96.01           C  
ATOM   1824  O   LYS A 268      28.025  23.365 147.258  1.00 99.87           O  
ATOM   1825  CB  LYS A 268      28.163  22.757 150.538  1.00122.32           C  
ATOM   1826  CG  LYS A 268      28.840  21.803 151.510  1.00136.54           C  
ATOM   1827  CD  LYS A 268      27.834  21.119 152.419  1.00125.49           C  
ATOM   1828  CE  LYS A 268      28.513  20.057 153.266  1.00129.52           C  
ATOM   1829  NZ  LYS A 268      27.542  19.340 154.131  1.00151.29           N  
ATOM   1830  N   GLU A 269      27.895  25.175 148.600  1.00 89.18           N  
ATOM   1831  CA  GLU A 269      27.228  26.005 147.608  1.00 95.93           C  
ATOM   1832  C   GLU A 269      28.174  26.234 146.435  1.00102.26           C  
ATOM   1833  O   GLU A 269      27.742  26.376 145.290  1.00101.20           O  
ATOM   1834  CB  GLU A 269      26.782  27.329 148.227  1.00 69.73           C  
ATOM   1835  CG  GLU A 269      26.001  27.157 149.521  1.00 70.76           C  
ATOM   1836  CD  GLU A 269      24.603  26.601 149.299  1.00 78.01           C  
ATOM   1837  OE1 GLU A 269      24.168  26.517 148.130  1.00 83.32           O  
ATOM   1838  OE2 GLU A 269      23.944  26.233 150.297  1.00 78.67           O  
ATOM   1839  N   LEU A 270      29.465  26.300 146.745  1.00 97.64           N  
ATOM   1840  CA  LEU A 270      30.511  26.402 145.740  1.00 81.18           C  
ATOM   1841  C   LEU A 270      30.393  25.238 144.755  1.00 91.39           C  
ATOM   1842  O   LEU A 270      30.266  25.423 143.527  1.00 96.21           O  
ATOM   1843  CB  LEU A 270      31.891  26.371 146.412  1.00 78.27           C  
ATOM   1844  CG  LEU A 270      32.700  27.641 146.697  1.00 75.92           C  
ATOM   1845  CD1 LEU A 270      31.859  28.684 147.406  1.00 84.21           C  
ATOM   1846  CD2 LEU A 270      33.966  27.342 147.489  1.00 92.26           C  
ATOM   1847  N   GLU A 271      30.365  24.032 145.319  1.00 91.00           N  
ATOM   1848  CA  GLU A 271      30.316  22.826 144.499  1.00 99.92           C  
ATOM   1849  C   GLU A 271      29.021  22.717 143.692  1.00 95.73           C  
ATOM   1850  O   GLU A 271      29.044  22.400 142.491  1.00 90.03           O  
ATOM   1851  CB  GLU A 271      30.483  21.587 145.380  1.00112.94           C  
ATOM   1852  CG  GLU A 271      30.674  20.296 144.602  1.00139.16           C  
ATOM   1853  CD  GLU A 271      31.886  20.338 143.691  1.00138.35           C  
ATOM   1854  OE1 GLU A 271      32.917  20.918 144.095  1.00141.54           O  
ATOM   1855  OE2 GLU A 271      31.806  19.799 142.567  1.00126.14           O  
ATOM   1856  N   ARG A 272      27.893  22.982 144.347  1.00 96.89           N  
ATOM   1857  CA  ARG A 272      26.606  22.904 143.666  1.00 97.47           C  
ATOM   1858  C   ARG A 272      26.545  23.905 142.519  1.00 88.25           C  
ATOM   1859  O   ARG A 272      26.072  23.584 141.425  1.00 88.98           O  
ATOM   1860  CB  ARG A 272      25.455  23.143 144.643  1.00 89.71           C  
ATOM   1861  CG  ARG A 272      25.416  22.159 145.800  1.00103.41           C  
ATOM   1862  CD  ARG A 272      24.066  22.180 146.492  1.00115.05           C  
ATOM   1863  NE  ARG A 272      23.550  23.536 146.637  1.00129.35           N  
ATOM   1864  CZ  ARG A 272      22.326  23.822 147.067  1.00132.87           C  
ATOM   1865  NH1 ARG A 272      21.494  22.842 147.390  1.00126.28           N  
ATOM   1866  NH2 ARG A 272      21.934  25.085 147.171  1.00121.21           N  
ATOM   1867  N   TYR A 273      27.018  25.122 142.774  1.00 89.77           N  
ATOM   1868  CA  TYR A 273      27.006  26.163 141.755  1.00 92.98           C  
ATOM   1869  C   TYR A 273      27.906  25.765 140.586  1.00 89.88           C  
ATOM   1870  O   TYR A 273      27.629  26.117 139.426  1.00 88.34           O  
ATOM   1871  CB  TYR A 273      27.449  27.507 142.347  1.00 79.63           C  
ATOM   1872  CG  TYR A 273      27.306  28.675 141.397  1.00 67.54           C  
ATOM   1873  CD1 TYR A 273      26.050  29.173 141.060  1.00 71.09           C  
ATOM   1874  CD2 TYR A 273      28.426  29.287 140.846  1.00 85.61           C  
ATOM   1875  CE1 TYR A 273      25.917  30.241 140.194  1.00 79.95           C  
ATOM   1876  CE2 TYR A 273      28.300  30.357 139.983  1.00 88.95           C  
ATOM   1877  CZ  TYR A 273      27.045  30.829 139.658  1.00 81.97           C  
ATOM   1878  OH  TYR A 273      26.916  31.893 138.798  1.00 82.43           O  
ATOM   1879  N   ASN A 274      28.908  24.931 140.865  1.00 83.84           N  
ATOM   1880  CA  ASN A 274      29.731  24.418 139.773  1.00 78.67           C  
ATOM   1881  C   ASN A 274      29.000  23.342 138.979  1.00 84.38           C  
ATOM   1882  O   ASN A 274      29.181  23.226 137.760  1.00 95.42           O  
ATOM   1883  CB  ASN A 274      31.051  23.852 140.306  1.00 75.40           C  
ATOM   1884  CG  ASN A 274      31.918  24.909 140.953  1.00 84.95           C  
ATOM   1885  OD1 ASN A 274      32.482  24.698 142.026  1.00 97.73           O  
ATOM   1886  ND2 ASN A 274      32.014  26.065 140.309  1.00 85.30           N  
ATOM   1887  N   ASN A 275      28.170  22.559 139.660  1.00 83.97           N  
ATOM   1888  CA  ASN A 275      27.424  21.494 138.990  1.00 94.51           C  
ATOM   1889  C   ASN A 275      26.371  22.099 138.052  1.00 91.79           C  
ATOM   1890  O   ASN A 275      26.230  21.703 136.876  1.00106.44           O  
ATOM   1891  CB  ASN A 275      26.771  20.565 140.017  1.00 98.55           C  
ATOM   1892  CG  ASN A 275      27.782  19.945 140.974  1.00 83.04           C  
ATOM   1893  OD1 ASN A 275      28.967  19.822 140.654  1.00 70.74           O  
ATOM   1894  ND2 ASN A 275      27.316  19.549 142.153  1.00 73.50           N  
ATOM   1895  N   ASN A 276      25.628  23.065 138.587  1.00 81.27           N  
ATOM   1896  CA  ASN A 276      24.611  23.757 137.809  1.00 97.84           C  
ATOM   1897  C   ASN A 276      25.253  24.498 136.639  1.00104.31           C  
ATOM   1898  O   ASN A 276      24.671  24.573 135.547  1.00108.35           O  
ATOM   1899  CB  ASN A 276      23.817  24.722 138.694  1.00112.90           C  
ATOM   1900  CG  ASN A 276      23.126  24.020 139.855  1.00114.75           C  
ATOM   1901  OD1 ASN A 276      21.951  23.661 139.768  1.00117.77           O  
ATOM   1902  ND2 ASN A 276      23.854  23.823 140.947  1.00 99.95           N  
ATOM   1903  N   LEU A 277      26.454  25.038 136.853  1.00105.01           N  
ATOM   1904  CA  LEU A 277      27.145  25.691 135.744  1.00106.98           C  
ATOM   1905  C   LEU A 277      27.531  24.652 134.689  1.00112.65           C  
ATOM   1906  O   LEU A 277      27.542  24.940 133.491  1.00115.40           O  
ATOM   1907  CB  LEU A 277      28.383  26.448 136.224  1.00 90.52           C  
ATOM   1908  CG  LEU A 277      28.123  27.816 136.861  1.00 78.20           C  
ATOM   1909  CD1 LEU A 277      29.423  28.441 137.332  1.00 82.00           C  
ATOM   1910  CD2 LEU A 277      27.409  28.731 135.886  1.00 97.70           C  
ATOM   1911  N   GLU A 278      27.862  23.447 135.149  1.00110.66           N  
ATOM   1912  CA  GLU A 278      28.224  22.350 134.256  1.00108.87           C  
ATOM   1913  C   GLU A 278      27.049  21.988 133.330  1.00109.72           C  
ATOM   1914  O   GLU A 278      27.210  21.779 132.108  1.00112.77           O  
ATOM   1915  CB  GLU A 278      28.641  21.129 135.082  1.00115.96           C  
ATOM   1916  CG  GLU A 278      29.456  20.084 134.349  1.00125.71           C  
ATOM   1917  CD  GLU A 278      30.898  20.516 134.163  1.00129.46           C  
ATOM   1918  OE1 GLU A 278      31.617  19.882 133.362  1.00129.42           O  
ATOM   1919  OE2 GLU A 278      31.317  21.485 134.832  1.00121.94           O  
ATOM   1920  N   GLU A 279      25.843  22.006 133.892  1.00111.41           N  
ATOM   1921  CA  GLU A 279      24.668  21.699 133.076  1.00117.49           C  
ATOM   1922  C   GLU A 279      24.320  22.843 132.126  1.00128.32           C  
ATOM   1923  O   GLU A 279      24.049  22.620 130.931  1.00134.86           O  
ATOM   1924  CB  GLU A 279      23.466  21.381 133.970  1.00114.50           C  
ATOM   1925  CG  GLU A 279      23.599  20.098 134.780  1.00119.47           C  
ATOM   1926  CD  GLU A 279      23.712  18.855 133.916  1.00112.25           C  
ATOM   1927  OE1 GLU A 279      23.255  18.886 132.753  1.00120.63           O  
ATOM   1928  OE2 GLU A 279      24.258  17.842 134.405  1.00 95.37           O  
ATOM   1929  N   ALA A 280      24.326  24.066 132.651  1.00126.74           N  
ATOM   1930  CA  ALA A 280      24.020  25.231 131.828  1.00129.14           C  
ATOM   1931  C   ALA A 280      25.014  25.346 130.672  1.00121.74           C  
ATOM   1932  O   ALA A 280      24.675  25.823 129.576  1.00128.25           O  
ATOM   1933  CB  ALA A 280      24.033  26.494 132.668  1.00136.40           C  
ATOM   1934  N   LYS A 281      26.226  24.845 130.896  1.00119.01           N  
ATOM   1935  CA  LYS A 281      27.237  24.900 129.857  1.00138.91           C  
ATOM   1936  C   LYS A 281      26.926  23.811 128.836  1.00146.11           C  
ATOM   1937  O   LYS A 281      27.146  24.012 127.641  1.00153.04           O  
ATOM   1938  CB  LYS A 281      28.660  24.753 130.419  1.00134.74           C  
ATOM   1939  CG  LYS A 281      29.216  23.340 130.452  1.00118.92           C  
ATOM   1940  CD  LYS A 281      30.736  23.341 130.415  1.00118.15           C  
ATOM   1941  CE  LYS A 281      31.283  21.948 130.150  1.00123.50           C  
ATOM   1942  NZ  LYS A 281      30.891  20.977 131.202  1.00128.41           N  
ATOM   1943  N   ARG A 282      26.410  22.661 129.278  1.00138.60           N  
ATOM   1944  CA  ARG A 282      26.140  21.608 128.293  1.00129.30           C  
ATOM   1945  C   ARG A 282      24.948  21.978 127.392  1.00131.12           C  
ATOM   1946  O   ARG A 282      24.916  21.650 126.186  1.00130.87           O  
ATOM   1947  CB  ARG A 282      25.874  20.273 128.984  1.00119.68           C  
ATOM   1948  CG  ARG A 282      27.082  19.700 129.695  1.00114.58           C  
ATOM   1949  CD  ARG A 282      26.753  18.372 130.347  1.00105.24           C  
ATOM   1950  NE  ARG A 282      27.827  17.928 131.228  1.00 94.11           N  
ATOM   1951  CZ  ARG A 282      27.746  16.869 132.026  1.00 99.27           C  
ATOM   1952  NH1 ARG A 282      26.637  16.141 132.055  1.00103.12           N  
ATOM   1953  NH2 ARG A 282      28.773  16.537 132.796  1.00102.74           N  
ATOM   1954  N   LEU A 283      23.999  22.727 127.948  1.00134.15           N  
ATOM   1955  CA  LEU A 283      22.893  23.201 127.121  1.00145.39           C  
ATOM   1956  C   LEU A 283      23.367  24.349 126.238  1.00143.27           C  
ATOM   1957  O   LEU A 283      22.840  24.568 125.135  1.00146.61           O  
ATOM   1958  CB  LEU A 283      21.705  23.640 127.978  1.00162.14           C  
ATOM   1959  CG  LEU A 283      21.081  22.598 128.908  1.00162.20           C  
ATOM   1960  CD1 LEU A 283      19.869  23.181 129.617  1.00171.26           C  
ATOM   1961  CD2 LEU A 283      20.697  21.346 128.132  1.00152.39           C  
ATOM   1962  N   GLY A 284      24.403  25.043 126.701  1.00140.15           N  
ATOM   1963  CA  GLY A 284      24.977  26.114 125.910  1.00141.79           C  
ATOM   1964  C   GLY A 284      25.648  25.545 124.672  1.00148.66           C  
ATOM   1965  O   GLY A 284      25.409  26.021 123.554  1.00160.62           O  
ATOM   1966  N   ILE A 285      26.491  24.532 124.863  1.00140.59           N  
ATOM   1967  CA  ILE A 285      27.197  23.935 123.735  1.00148.48           C  
ATOM   1968  C   ILE A 285      26.207  23.285 122.770  1.00154.33           C  
ATOM   1969  O   ILE A 285      26.359  23.434 121.554  1.00154.88           O  
ATOM   1970  CB  ILE A 285      28.277  22.903 124.174  1.00150.27           C  
ATOM   1971  CG1 ILE A 285      28.923  22.247 122.950  1.00158.62           C  
ATOM   1972  CG2 ILE A 285      27.711  21.843 125.083  1.00148.63           C  
ATOM   1973  CD1 ILE A 285      29.972  21.202 123.289  1.00152.85           C  
ATOM   1974  N   LYS A 286      25.197  22.573 123.278  1.00153.24           N  
ATOM   1975  CA  LYS A 286      24.229  21.999 122.336  1.00153.26           C  
ATOM   1976  C   LYS A 286      23.500  23.088 121.541  1.00153.24           C  
ATOM   1977  O   LYS A 286      23.224  22.923 120.339  1.00153.74           O  
ATOM   1978  CB  LYS A 286      23.212  21.097 123.040  1.00143.98           C  
ATOM   1979  CG  LYS A 286      23.801  19.830 123.635  1.00128.04           C  
ATOM   1980  CD  LYS A 286      22.722  18.999 124.312  1.00140.19           C  
ATOM   1981  CE  LYS A 286      23.300  17.747 124.948  1.00144.16           C  
ATOM   1982  NZ  LYS A 286      22.257  16.965 125.667  1.00115.25           N  
ATOM   1983  N   LYS A 287      23.224  24.211 122.202  1.00149.00           N  
ATOM   1984  CA  LYS A 287      22.630  25.358 121.518  1.00154.86           C  
ATOM   1985  C   LYS A 287      23.508  25.890 120.391  1.00154.04           C  
ATOM   1986  O   LYS A 287      23.024  26.148 119.285  1.00164.86           O  
ATOM   1987  CB  LYS A 287      22.347  26.494 122.498  1.00164.74           C  
ATOM   1988  CG  LYS A 287      21.731  27.713 121.824  1.00164.89           C  
ATOM   1989  CD  LYS A 287      21.763  28.935 122.721  1.00165.49           C  
ATOM   1990  CE  LYS A 287      20.953  28.723 123.983  1.00172.51           C  
ATOM   1991  NZ  LYS A 287      20.964  29.945 124.828  1.00196.48           N  
ATOM   1992  N   ALA A 288      24.797  26.056 120.671  1.00146.98           N  
ATOM   1993  CA  ALA A 288      25.726  26.542 119.656  1.00146.90           C  
ATOM   1994  C   ALA A 288      25.827  25.568 118.483  1.00155.72           C  
ATOM   1995  O   ALA A 288      25.809  25.982 117.320  1.00156.86           O  
ATOM   1996  CB  ALA A 288      27.098  26.781 120.268  1.00141.03           C  
ATOM   1997  N   ILE A 289      25.912  24.278 118.796  1.00155.17           N  
ATOM   1998  CA  ILE A 289      25.964  23.228 117.782  1.00149.90           C  
ATOM   1999  C   ILE A 289      24.773  23.308 116.825  1.00149.91           C  
ATOM   2000  O   ILE A 289      24.943  23.423 115.597  1.00145.60           O  
ATOM   2001  CB  ILE A 289      25.995  21.824 118.429  1.00143.45           C  
ATOM   2002  CG1 ILE A 289      27.323  21.592 119.155  1.00143.34           C  
ATOM   2003  CG2 ILE A 289      25.761  20.743 117.384  1.00140.94           C  
ATOM   2004  CD1 ILE A 289      27.424  20.233 119.822  1.00142.00           C  
ATOM   2005  N   THR A 290      23.569  23.278 117.394  1.00151.87           N  
ATOM   2006  CA  THR A 290      22.360  23.326 116.576  1.00151.69           C  
ATOM   2007  C   THR A 290      22.296  24.631 115.784  1.00154.48           C  
ATOM   2008  O   THR A 290      21.839  24.650 114.639  1.00158.45           O  
ATOM   2009  CB  THR A 290      21.089  23.184 117.435  1.00148.79           C  
ATOM   2010  OG1 THR A 290      21.069  24.206 118.440  1.00157.66           O  
ATOM   2011  CG2 THR A 290      21.046  21.817 118.104  1.00143.12           C  
ATOM   2012  N   ALA A 291      22.738  25.718 116.409  1.00153.34           N  
ATOM   2013  CA  ALA A 291      22.739  27.031 115.771  1.00150.25           C  
ATOM   2014  C   ALA A 291      23.578  27.014 114.492  1.00157.33           C  
ATOM   2015  O   ALA A 291      23.119  27.434 113.422  1.00159.74           O  
ATOM   2016  CB  ALA A 291      23.252  28.089 116.729  1.00150.56           C  
ATOM   2017  N   ASN A 292      24.813  26.531 114.619  1.00159.80           N  
ATOM   2018  CA  ASN A 292      25.722  26.434 113.481  1.00164.48           C  
ATOM   2019  C   ASN A 292      25.165  25.517 112.398  1.00165.90           C  
ATOM   2020  O   ASN A 292      25.349  25.765 111.198  1.00163.01           O  
ATOM   2021  CB  ASN A 292      27.088  25.918 113.938  1.00154.94           C  
ATOM   2022  CG  ASN A 292      27.855  26.935 114.762  1.00151.53           C  
ATOM   2023  OD1 ASN A 292      27.964  26.803 115.981  1.00147.15           O  
ATOM   2024  ND2 ASN A 292      28.397  27.949 114.102  1.00156.37           N  
ATOM   2025  N   ILE A 293      24.472  24.465 112.831  1.00166.22           N  
ATOM   2026  CA  ILE A 293      23.785  23.566 111.905  1.00157.84           C  
ATOM   2027  C   ILE A 293      22.737  24.326 111.091  1.00150.93           C  
ATOM   2028  O   ILE A 293      22.636  24.161 109.872  1.00139.79           O  
ATOM   2029  CB  ILE A 293      23.111  22.383 112.633  1.00153.37           C  
ATOM   2030  CG1 ILE A 293      24.164  21.487 113.288  1.00158.54           C  
ATOM   2031  CG2 ILE A 293      22.295  21.552 111.657  1.00139.82           C  
ATOM   2032  CD1 ILE A 293      23.577  20.331 114.076  1.00164.82           C  
ATOM   2033  N   SER A 294      21.966  25.168 111.774  1.00161.50           N  
ATOM   2034  CA  SER A 294      20.939  25.972 111.118  1.00167.08           C  
ATOM   2035  C   SER A 294      21.501  27.004 110.143  1.00161.40           C  
ATOM   2036  O   SER A 294      21.083  27.041 108.986  1.00167.60           O  
ATOM   2037  CB  SER A 294      20.079  26.682 112.168  1.00168.97           C  
ATOM   2038  OG  SER A 294      19.493  25.754 113.060  1.00180.11           O  
ATOM   2039  N   MET A 295      22.412  27.859 110.600  1.00160.95           N  
ATOM   2040  CA  MET A 295      22.965  28.893 109.722  1.00172.20           C  
ATOM   2041  C   MET A 295      23.672  28.261 108.524  1.00171.07           C  
ATOM   2042  O   MET A 295      23.541  28.718 107.372  1.00172.26           O  
ATOM   2043  CB  MET A 295      23.941  29.796 110.481  1.00178.72           C  
ATOM   2044  CG  MET A 295      24.357  31.053 109.724  1.00184.07           C  
ATOM   2045  SD  MET A 295      23.353  32.495 110.152  1.00198.88           S  
ATOM   2046  CE  MET A 295      21.899  32.254 109.131  1.00174.11           C  
ATOM   2047  N   GLY A 296      24.366  27.160 108.798  1.00165.04           N  
ATOM   2048  CA  GLY A 296      25.036  26.417 107.752  1.00159.90           C  
ATOM   2049  C   GLY A 296      24.087  25.848 106.723  1.00153.94           C  
ATOM   2050  O   GLY A 296      24.281  26.077 105.532  1.00156.30           O  
ATOM   2051  N   ALA A 297      23.057  25.132 107.161  1.00145.43           N  
ATOM   2052  CA  ALA A 297      22.119  24.542 106.213  1.00139.82           C  
ATOM   2053  C   ALA A 297      21.382  25.628 105.430  1.00143.01           C  
ATOM   2054  O   ALA A 297      21.103  25.461 104.243  1.00149.06           O  
ATOM   2055  CB  ALA A 297      21.132  23.644 106.934  1.00124.01           C  
ATOM   2056  N   ALA A 298      21.043  26.721 106.109  1.00146.88           N  
ATOM   2057  CA  ALA A 298      20.388  27.858 105.468  1.00152.84           C  
ATOM   2058  C   ALA A 298      21.217  28.390 104.297  1.00160.50           C  
ATOM   2059  O   ALA A 298      20.704  28.590 103.182  1.00158.05           O  
ATOM   2060  CB  ALA A 298      20.132  28.962 106.481  1.00155.95           C  
ATOM   2061  N   PHE A 299      22.514  28.580 104.542  1.00166.42           N  
ATOM   2062  CA  PHE A 299      23.382  29.085 103.480  1.00167.16           C  
ATOM   2063  C   PHE A 299      23.604  28.030 102.403  1.00164.42           C  
ATOM   2064  O   PHE A 299      23.795  28.366 101.227  1.00164.00           O  
ATOM   2065  CB  PHE A 299      24.720  29.564 104.046  1.00170.20           C  
ATOM   2066  CG  PHE A 299      24.678  30.967 104.587  1.00176.06           C  
ATOM   2067  CD1 PHE A 299      24.056  31.243 105.792  1.00178.12           C  
ATOM   2068  CD2 PHE A 299      25.248  32.013 103.879  1.00175.92           C  
ATOM   2069  CE1 PHE A 299      24.014  32.532 106.288  1.00181.15           C  
ATOM   2070  CE2 PHE A 299      25.207  33.305 104.370  1.00178.57           C  
ATOM   2071  CZ  PHE A 299      24.589  33.564 105.576  1.00184.34           C  
ATOM   2072  N   LEU A 300      23.584  26.760 102.802  1.00162.71           N  
ATOM   2073  CA  LEU A 300      23.680  25.679 101.832  1.00159.99           C  
ATOM   2074  C   LEU A 300      22.525  25.794 100.855  1.00158.29           C  
ATOM   2075  O   LEU A 300      22.734  25.805  99.655  1.00160.83           O  
ATOM   2076  CB  LEU A 300      23.681  24.301 102.499  1.00153.59           C  
ATOM   2077  CG  LEU A 300      24.837  23.957 103.439  1.00157.40           C  
ATOM   2078  CD1 LEU A 300      24.929  22.456 103.659  1.00152.14           C  
ATOM   2079  CD2 LEU A 300      26.149  24.503 102.895  1.00150.35           C  
ATOM   2080  N   LEU A 301      21.305  25.865 101.378  1.00157.42           N  
ATOM   2081  CA  LEU A 301      20.117  25.979 100.538  1.00159.04           C  
ATOM   2082  C   LEU A 301      20.107  27.250  99.689  1.00160.56           C  
ATOM   2083  O   LEU A 301      19.585  27.252  98.567  1.00155.80           O  
ATOM   2084  CB  LEU A 301      18.855  25.924 101.402  1.00154.10           C  
ATOM   2085  CG  LEU A 301      18.653  24.640 102.209  1.00150.22           C  
ATOM   2086  CD1 LEU A 301      17.340  24.681 102.972  1.00149.19           C  
ATOM   2087  CD2 LEU A 301      18.700  23.432 101.291  1.00146.88           C  
ATOM   2088  N   ILE A 302      20.726  28.314 100.198  1.00162.08           N  
ATOM   2089  CA  ILE A 302      20.829  29.546  99.416  1.00165.44           C  
ATOM   2090  C   ILE A 302      21.763  29.394  98.214  1.00164.15           C  
ATOM   2091  O   ILE A 302      21.364  29.665  97.076  1.00164.67           O  
ATOM   2092  CB  ILE A 302      21.323  30.725 100.281  1.00171.91           C  
ATOM   2093  CG1 ILE A 302      20.260  31.117 101.309  1.00163.98           C  
ATOM   2094  CG2 ILE A 302      21.674  31.922  99.410  1.00175.04           C  
ATOM   2095  CD1 ILE A 302      20.607  32.356 102.111  1.00161.88           C  
ATOM   2096  N   TYR A 303      22.998  28.965  98.456  1.00161.86           N  
ATOM   2097  CA  TYR A 303      23.968  28.832  97.368  1.00163.00           C  
ATOM   2098  C   TYR A 303      23.584  27.707  96.410  1.00157.59           C  
ATOM   2099  O   TYR A 303      23.854  27.778  95.213  1.00160.89           O  
ATOM   2100  CB  TYR A 303      25.381  28.623  97.914  1.00162.33           C  
ATOM   2101  CG  TYR A 303      25.990  29.890  98.473  1.00171.83           C  
ATOM   2102  CD1 TYR A 303      26.444  30.892  97.622  1.00173.53           C  
ATOM   2103  CD2 TYR A 303      26.095  30.095  99.842  1.00170.10           C  
ATOM   2104  CE1 TYR A 303      26.995  32.056  98.118  1.00170.76           C  
ATOM   2105  CE2 TYR A 303      26.647  31.259 100.348  1.00169.54           C  
ATOM   2106  CZ  TYR A 303      27.095  32.235  99.481  1.00168.55           C  
ATOM   2107  OH  TYR A 303      27.644  33.394  99.977  1.00163.69           O  
ATOM   2108  N   ALA A 304      22.985  26.657  96.956  1.00155.44           N  
ATOM   2109  CA  ALA A 304      22.464  25.549  96.166  1.00157.64           C  
ATOM   2110  C   ALA A 304      21.376  26.038  95.221  1.00153.03           C  
ATOM   2111  O   ALA A 304      21.420  25.757  94.027  1.00159.22           O  
ATOM   2112  CB  ALA A 304      21.933  24.443  97.061  1.00159.77           C  
ATOM   2113  N   SER A 305      20.379  26.737  95.760  1.00141.24           N  
ATOM   2114  CA  SER A 305      19.333  27.315  94.917  1.00140.92           C  
ATOM   2115  C   SER A 305      19.880  28.282  93.863  1.00147.77           C  
ATOM   2116  O   SER A 305      19.403  28.316  92.728  1.00155.63           O  
ATOM   2117  CB  SER A 305      18.308  28.041  95.784  1.00136.27           C  
ATOM   2118  OG  SER A 305      18.920  29.051  96.568  1.00149.79           O  
ATOM   2119  N   TYR A 306      20.865  29.081  94.260  1.00144.21           N  
ATOM   2120  CA  TYR A 306      21.542  30.029  93.375  1.00147.85           C  
ATOM   2121  C   TYR A 306      22.269  29.340  92.208  1.00152.27           C  
ATOM   2122  O   TYR A 306      22.192  29.758  91.030  1.00159.99           O  
ATOM   2123  CB  TYR A 306      22.519  30.855  94.221  1.00152.88           C  
ATOM   2124  CG  TYR A 306      23.308  31.908  93.489  1.00156.50           C  
ATOM   2125  CD1 TYR A 306      22.775  33.172  93.263  1.00156.78           C  
ATOM   2126  CD2 TYR A 306      24.606  31.656  93.068  1.00162.16           C  
ATOM   2127  CE1 TYR A 306      23.504  34.145  92.609  1.00159.98           C  
ATOM   2128  CE2 TYR A 306      25.343  32.621  92.419  1.00170.31           C  
ATOM   2129  CZ  TYR A 306      24.788  33.864  92.190  1.00170.33           C  
ATOM   2130  OH  TYR A 306      25.520  34.828  91.537  1.00176.18           O  
ATOM   2131  N   ALA A 307      22.882  28.210  92.538  1.00149.45           N  
ATOM   2132  CA  ALA A 307      23.571  27.393  91.558  1.00152.20           C  
ATOM   2133  C   ALA A 307      22.560  26.728  90.647  1.00154.16           C  
ATOM   2134  O   ALA A 307      22.819  26.577  89.467  1.00154.21           O  
ATOM   2135  CB  ALA A 307      24.445  26.356  92.244  1.00156.54           C  
ATOM   2136  N   LEU A 308      21.442  26.272  91.200  1.00155.29           N  
ATOM   2137  CA  LEU A 308      20.426  25.608  90.395  1.00152.87           C  
ATOM   2138  C   LEU A 308      19.824  26.609  89.410  1.00154.72           C  
ATOM   2139  O   LEU A 308      19.511  26.273  88.253  1.00157.34           O  
ATOM   2140  CB  LEU A 308      19.341  25.018  91.299  1.00147.52           C  
ATOM   2141  CG  LEU A 308      18.389  23.958  90.744  1.00150.19           C  
ATOM   2142  CD1 LEU A 308      18.048  22.935  91.812  1.00152.52           C  
ATOM   2143  CD2 LEU A 308      17.121  24.625  90.245  1.00152.67           C  
ATOM   2144  N   ALA A 309      19.711  27.855  89.873  1.00153.38           N  
ATOM   2145  CA  ALA A 309      19.218  28.952  89.052  1.00149.20           C  
ATOM   2146  C   ALA A 309      20.164  29.157  87.885  1.00152.78           C  
ATOM   2147  O   ALA A 309      19.735  29.420  86.754  1.00158.62           O  
ATOM   2148  CB  ALA A 309      19.086  30.222  89.871  1.00147.09           C  
ATOM   2149  N   PHE A 310      21.458  28.999  88.148  1.00149.60           N  
ATOM   2150  CA  PHE A 310      22.424  29.185  87.070  1.00155.29           C  
ATOM   2151  C   PHE A 310      22.481  27.977  86.146  1.00168.19           C  
ATOM   2152  O   PHE A 310      22.644  28.135  84.951  1.00171.82           O  
ATOM   2153  CB  PHE A 310      23.810  29.525  87.605  1.00158.11           C  
ATOM   2154  CG  PHE A 310      23.924  30.934  88.083  1.00155.04           C  
ATOM   2155  CD1 PHE A 310      22.927  31.847  87.784  1.00146.21           C  
ATOM   2156  CD2 PHE A 310      25.041  31.369  88.766  1.00158.96           C  
ATOM   2157  CE1 PHE A 310      23.019  33.153  88.197  1.00153.25           C  
ATOM   2158  CE2 PHE A 310      25.140  32.678  89.173  1.00162.65           C  
ATOM   2159  CZ  PHE A 310      24.128  33.572  88.892  1.00162.19           C  
ATOM   2160  N   TRP A 311      22.433  26.775  86.701  1.00169.28           N  
ATOM   2161  CA  TRP A 311      22.487  25.563  85.899  1.00170.63           C  
ATOM   2162  C   TRP A 311      21.334  25.493  84.904  1.00174.41           C  
ATOM   2163  O   TRP A 311      21.531  25.161  83.728  1.00179.70           O  
ATOM   2164  CB  TRP A 311      22.471  24.322  86.790  1.00164.58           C  
ATOM   2165  CG  TRP A 311      22.626  23.059  86.009  1.00170.05           C  
ATOM   2166  CD1 TRP A 311      21.674  22.106  85.791  1.00176.15           C  
ATOM   2167  CD2 TRP A 311      23.797  22.624  85.310  1.00175.86           C  
ATOM   2168  NE1 TRP A 311      22.185  21.096  85.013  1.00190.64           N  
ATOM   2169  CE2 TRP A 311      23.487  21.391  84.703  1.00190.69           C  
ATOM   2170  CE3 TRP A 311      25.080  23.154  85.144  1.00169.60           C  
ATOM   2171  CZ2 TRP A 311      24.412  20.680  83.944  1.00194.19           C  
ATOM   2172  CZ3 TRP A 311      25.996  22.447  84.391  1.00173.37           C  
ATOM   2173  CH2 TRP A 311      25.659  21.223  83.800  1.00180.52           C  
ATOM   2174  N   TYR A 312      20.133  25.843  85.358  1.00171.76           N  
ATOM   2175  CA  TYR A 312      19.009  25.903  84.429  1.00175.75           C  
ATOM   2176  C   TYR A 312      18.987  27.172  83.575  1.00176.61           C  
ATOM   2177  O   TYR A 312      18.506  27.151  82.433  1.00182.66           O  
ATOM   2178  CB  TYR A 312      17.688  25.768  85.188  1.00175.41           C  
ATOM   2179  CG  TYR A 312      17.356  24.341  85.564  1.00187.55           C  
ATOM   2180  CD1 TYR A 312      17.065  23.394  84.590  1.00190.94           C  
ATOM   2181  CD2 TYR A 312      17.351  23.935  86.891  1.00188.47           C  
ATOM   2182  CE1 TYR A 312      16.766  22.085  84.930  1.00196.53           C  
ATOM   2183  CE2 TYR A 312      17.052  22.631  87.242  1.00189.24           C  
ATOM   2184  CZ  TYR A 312      16.761  21.710  86.258  1.00192.57           C  
ATOM   2185  OH  TYR A 312      16.465  20.411  86.606  1.00187.45           O  
ATOM   2186  N   GLY A 313      19.636  28.227  84.057  1.00174.15           N  
ATOM   2187  CA  GLY A 313      19.718  29.454  83.287  1.00177.15           C  
ATOM   2188  C   GLY A 313      20.665  29.280  82.122  1.00178.58           C  
ATOM   2189  O   GLY A 313      20.443  29.834  81.050  1.00181.09           O  
ATOM   2190  N   THR A 314      21.708  28.488  82.336  1.00174.81           N  
ATOM   2191  CA  THR A 314      22.707  28.199  81.322  1.00181.96           C  
ATOM   2192  C   THR A 314      22.094  27.169  80.392  1.00189.36           C  
ATOM   2193  O   THR A 314      22.339  27.194  79.175  1.00195.96           O  
ATOM   2194  CB  THR A 314      24.024  27.665  81.923  1.00180.26           C  
ATOM   2195  OG1 THR A 314      23.740  26.597  82.835  1.00189.21           O  
ATOM   2196  CG2 THR A 314      24.771  28.770  82.658  1.00175.96           C  
ATOM   2197  N   SER A 315      21.348  26.223  80.974  1.00185.50           N  
ATOM   2198  CA  SER A 315      20.754  25.167  80.166  1.00181.76           C  
ATOM   2199  C   SER A 315      19.827  25.844  79.165  1.00191.47           C  
ATOM   2200  O   SER A 315      19.558  25.302  78.095  1.00197.85           O  
ATOM   2201  CB  SER A 315      19.981  24.153  81.006  1.00177.47           C  
ATOM   2202  OG  SER A 315      18.861  24.754  81.625  1.00185.84           O  
ATOM   2203  N   LEU A 316      19.342  27.038  79.519  1.00190.90           N  
ATOM   2204  CA  LEU A 316      18.486  27.793  78.606  1.00187.17           C  
ATOM   2205  C   LEU A 316      19.326  28.637  77.642  1.00190.80           C  
ATOM   2206  O   LEU A 316      18.779  29.357  76.807  1.00195.39           O  
ATOM   2207  CB  LEU A 316      17.510  28.702  79.361  1.00181.78           C  
ATOM   2208  CG  LEU A 316      16.544  28.107  80.387  1.00184.42           C  
ATOM   2209  CD1 LEU A 316      15.546  29.151  80.868  1.00179.92           C  
ATOM   2210  CD2 LEU A 316      15.824  26.898  79.824  1.00188.11           C  
ATOM   2211  N   VAL A 317      20.650  28.547  77.757  1.00196.70           N  
ATOM   2212  CA  VAL A 317      21.551  29.265  76.854  1.00198.22           C  
ATOM   2213  C   VAL A 317      22.250  28.383  75.832  1.00197.88           C  
ATOM   2214  O   VAL A 317      22.071  28.569  74.632  1.00197.20           O  
ATOM   2215  CB  VAL A 317      22.658  30.033  77.602  1.00188.66           C  
ATOM   2216  CG1 VAL A 317      23.381  30.955  76.631  1.00180.07           C  
ATOM   2217  CG2 VAL A 317      22.088  30.827  78.747  1.00186.79           C  
ATOM   2218  N   ILE A 318      23.063  27.439  76.303  1.00198.05           N  
ATOM   2219  CA  ILE A 318      23.904  26.659  75.389  1.00202.46           C  
ATOM   2220  C   ILE A 318      23.110  25.952  74.291  1.00205.14           C  
ATOM   2221  O   ILE A 318      23.348  26.186  73.104  1.00206.25           O  
ATOM   2222  CB  ILE A 318      24.726  25.600  76.152  1.00204.27           C  
ATOM   2223  CG1 ILE A 318      25.487  26.246  77.311  1.00197.37           C  
ATOM   2224  CG2 ILE A 318      25.689  24.890  75.209  1.00205.01           C  
ATOM   2225  CD1 ILE A 318      26.266  25.260  78.158  1.00190.43           C  
ATOM   2226  N   SER A 319      22.170  25.099  74.673  1.00206.33           N  
ATOM   2227  CA  SER A 319      21.409  24.345  73.686  1.00211.33           C  
ATOM   2228  C   SER A 319      20.154  25.115  73.281  1.00207.55           C  
ATOM   2229  O   SER A 319      19.762  25.133  72.113  1.00211.58           O  
ATOM   2230  CB  SER A 319      21.036  22.965  74.231  1.00217.72           C  
ATOM   2231  OG  SER A 319      22.184  22.265  74.679  1.00225.63           O  
ATOM   2232  N   LYS A 320      19.533  25.746  74.269  1.00200.62           N  
ATOM   2233  CA  LYS A 320      18.274  26.466  74.100  1.00200.82           C  
ATOM   2234  C   LYS A 320      18.418  27.861  73.486  1.00197.98           C  
ATOM   2235  O   LYS A 320      17.724  28.188  72.522  1.00201.11           O  
ATOM   2236  CB  LYS A 320      17.546  26.534  75.438  1.00196.29           C  
ATOM   2237  CG  LYS A 320      17.272  25.151  76.010  1.00190.86           C  
ATOM   2238  CD  LYS A 320      15.972  25.074  76.781  1.00177.61           C  
ATOM   2239  CE  LYS A 320      15.657  23.631  77.141  1.00171.87           C  
ATOM   2240  NZ  LYS A 320      14.430  23.513  77.971  1.00178.55           N  
ATOM   2241  N   GLU A 321      19.289  28.685  74.075  1.00198.18           N  
ATOM   2242  CA  GLU A 321      19.487  30.080  73.658  1.00198.26           C  
ATOM   2243  C   GLU A 321      18.252  30.947  73.900  1.00195.15           C  
ATOM   2244  O   GLU A 321      17.584  31.368  72.954  1.00189.77           O  
ATOM   2245  CB  GLU A 321      19.891  30.163  72.179  1.00194.90           C  
ATOM   2246  CG  GLU A 321      21.143  29.383  71.810  1.00201.87           C  
ATOM   2247  CD  GLU A 321      21.429  29.410  70.322  1.00213.03           C  
ATOM   2248  OE1 GLU A 321      20.501  29.717  69.545  1.00220.30           O  
ATOM   2249  OE2 GLU A 321      22.579  29.122  69.929  1.00214.15           O  
ATOM   2250  N   TYR A 322      17.955  31.210  75.170  1.00198.04           N  
ATOM   2251  CA  TYR A 322      16.917  32.174  75.530  1.00187.12           C  
ATOM   2252  C   TYR A 322      17.484  33.410  76.224  1.00185.07           C  
ATOM   2253  O   TYR A 322      17.392  34.523  75.704  1.00177.27           O  
ATOM   2254  CB  TYR A 322      15.879  31.525  76.448  1.00186.94           C  
ATOM   2255  CG  TYR A 322      14.933  30.575  75.757  1.00183.96           C  
ATOM   2256  CD1 TYR A 322      15.363  29.327  75.324  1.00188.93           C  
ATOM   2257  CD2 TYR A 322      13.605  30.922  75.546  1.00181.43           C  
ATOM   2258  CE1 TYR A 322      14.499  28.454  74.695  1.00189.59           C  
ATOM   2259  CE2 TYR A 322      12.734  30.056  74.919  1.00180.94           C  
ATOM   2260  CZ  TYR A 322      13.185  28.824  74.495  1.00186.15           C  
ATOM   2261  OH  TYR A 322      12.318  27.958  73.871  1.00188.73           O  
ATOM   2262  N   SER A 323      18.073  33.211  77.400  1.00186.14           N  
ATOM   2263  CA  SER A 323      18.645  34.313  78.165  1.00187.06           C  
ATOM   2264  C   SER A 323      20.131  34.461  77.874  1.00189.65           C  
ATOM   2265  O   SER A 323      20.834  33.474  77.677  1.00189.72           O  
ATOM   2266  CB  SER A 323      18.419  34.101  79.663  1.00190.40           C  
ATOM   2267  OG  SER A 323      19.117  35.069  80.426  1.00188.25           O  
ATOM   2268  N   ILE A 324      20.602  35.702  77.831  1.00183.49           N  
ATOM   2269  CA  ILE A 324      22.013  35.970  77.586  1.00176.70           C  
ATOM   2270  C   ILE A 324      22.730  36.193  78.935  1.00178.20           C  
ATOM   2271  O   ILE A 324      23.938  36.423  78.999  1.00172.33           O  
ATOM   2272  CB  ILE A 324      22.143  37.167  76.594  1.00168.20           C  
ATOM   2273  CG1 ILE A 324      21.582  36.747  75.231  1.00168.53           C  
ATOM   2274  CG2 ILE A 324      23.574  37.674  76.443  1.00170.84           C  
ATOM   2275  CD1 ILE A 324      21.402  37.872  74.243  1.00181.25           C  
ATOM   2276  N   GLY A 325      21.987  36.040  80.027  1.00181.14           N  
ATOM   2277  CA  GLY A 325      22.545  36.250  81.353  1.00181.87           C  
ATOM   2278  C   GLY A 325      22.160  37.555  82.024  1.00184.66           C  
ATOM   2279  O   GLY A 325      22.697  37.907  83.074  1.00191.87           O  
ATOM   2280  N   GLN A 326      21.220  38.267  81.417  1.00177.88           N  
ATOM   2281  CA  GLN A 326      20.719  39.525  81.958  1.00179.56           C  
ATOM   2282  C   GLN A 326      19.839  39.239  83.165  1.00180.43           C  
ATOM   2283  O   GLN A 326      20.134  39.630  84.304  1.00173.43           O  
ATOM   2284  CB  GLN A 326      19.926  40.288  80.898  1.00173.97           C  
ATOM   2285  CG  GLN A 326      20.658  40.456  79.579  1.00171.47           C  
ATOM   2286  CD  GLN A 326      19.801  41.117  78.518  1.00170.72           C  
ATOM   2287  OE1 GLN A 326      19.945  42.308  78.241  1.00173.09           O  
ATOM   2288  NE2 GLN A 326      18.894  40.349  77.925  1.00173.22           N  
ATOM   2289  N   VAL A 327      18.745  38.545  82.886  1.00184.76           N  
ATOM   2290  CA  VAL A 327      17.784  38.164  83.901  1.00184.15           C  
ATOM   2291  C   VAL A 327      18.419  37.208  84.902  1.00185.53           C  
ATOM   2292  O   VAL A 327      18.004  37.160  86.042  1.00180.34           O  
ATOM   2293  CB  VAL A 327      16.524  37.525  83.282  1.00184.81           C  
ATOM   2294  CG1 VAL A 327      15.813  38.528  82.396  1.00167.87           C  
ATOM   2295  CG2 VAL A 327      16.879  36.277  82.494  1.00196.38           C  
ATOM   2296  N   LEU A 328      19.404  36.426  84.479  1.00184.02           N  
ATOM   2297  CA  LEU A 328      20.064  35.504  85.400  1.00186.52           C  
ATOM   2298  C   LEU A 328      20.624  36.244  86.625  1.00190.00           C  
ATOM   2299  O   LEU A 328      20.505  35.770  87.755  1.00186.27           O  
ATOM   2300  CB  LEU A 328      21.173  34.740  84.676  1.00183.69           C  
ATOM   2301  CG  LEU A 328      20.710  33.952  83.446  1.00177.80           C  
ATOM   2302  CD1 LEU A 328      21.816  33.048  82.921  1.00175.64           C  
ATOM   2303  CD2 LEU A 328      19.455  33.149  83.751  1.00170.52           C  
ATOM   2304  N   THR A 329      21.235  37.401  86.386  1.00195.34           N  
ATOM   2305  CA  THR A 329      21.701  38.297  87.448  1.00196.13           C  
ATOM   2306  C   THR A 329      20.559  39.128  88.052  1.00187.74           C  
ATOM   2307  O   THR A 329      20.533  39.419  89.260  1.00181.66           O  
ATOM   2308  CB  THR A 329      22.799  39.254  86.933  1.00194.99           C  
ATOM   2309  OG1 THR A 329      23.773  38.514  86.188  1.00188.79           O  
ATOM   2310  CG2 THR A 329      23.489  39.957  88.094  1.00184.60           C  
ATOM   2311  N   VAL A 330      19.600  39.493  87.207  1.00182.62           N  
ATOM   2312  CA  VAL A 330      18.500  40.347  87.643  1.00180.70           C  
ATOM   2313  C   VAL A 330      17.588  39.650  88.652  1.00176.14           C  
ATOM   2314  O   VAL A 330      17.010  40.298  89.514  1.00177.04           O  
ATOM   2315  CB  VAL A 330      17.650  40.814  86.447  1.00 20.00           C  
ATOM   2316  CG1 VAL A 330      16.447  41.611  86.927  1.00 20.00           C  
ATOM   2317  CG2 VAL A 330      18.492  41.636  85.484  1.00 20.00           C  
ATOM   2318  N   PHE A 331      17.412  38.346  88.503  1.00171.54           N  
ATOM   2319  CA  PHE A 331      16.608  37.561  89.427  1.00180.61           C  
ATOM   2320  C   PHE A 331      17.314  37.474  90.788  1.00183.24           C  
ATOM   2321  O   PHE A 331      16.675  37.368  91.849  1.00180.50           O  
ATOM   2322  CB  PHE A 331      16.366  36.171  88.838  1.00181.19           C  
ATOM   2323  CG  PHE A 331      15.173  36.098  87.921  1.00179.11           C  
ATOM   2324  CD1 PHE A 331      15.304  36.379  86.571  1.00173.47           C  
ATOM   2325  CD2 PHE A 331      13.928  35.746  88.401  1.00178.33           C  
ATOM   2326  CE1 PHE A 331      14.221  36.316  85.720  1.00168.73           C  
ATOM   2327  CE2 PHE A 331      12.842  35.681  87.553  1.00170.37           C  
ATOM   2328  CZ  PHE A 331      12.988  35.966  86.211  1.00167.27           C  
ATOM   2329  N   PHE A 332      18.640  37.575  90.751  1.00182.53           N  
ATOM   2330  CA  PHE A 332      19.420  37.690  91.973  1.00183.80           C  
ATOM   2331  C   PHE A 332      19.137  39.064  92.562  1.00183.57           C  
ATOM   2332  O   PHE A 332      19.125  39.252  93.788  1.00182.27           O  
ATOM   2333  CB  PHE A 332      20.914  37.502  91.704  1.00 20.00           C  
ATOM   2334  CG  PHE A 332      21.263  36.154  91.140  1.00 20.00           C  
ATOM   2335  CD1 PHE A 332      21.074  35.004  91.887  1.00 20.00           C  
ATOM   2336  CD2 PHE A 332      21.780  36.037  89.860  1.00 20.00           C  
ATOM   2337  CE1 PHE A 332      21.393  33.763  91.369  1.00 20.00           C  
ATOM   2338  CE2 PHE A 332      22.102  34.799  89.338  1.00 20.00           C  
ATOM   2339  CZ  PHE A 332      21.908  33.660  90.092  1.00 20.00           C  
ATOM   2340  N   SER A 333      18.879  40.030  91.683  1.00186.66           N  
ATOM   2341  CA  SER A 333      18.536  41.355  92.175  1.00186.53           C  
ATOM   2342  C   SER A 333      17.128  41.286  92.774  1.00179.95           C  
ATOM   2343  O   SER A 333      16.774  42.085  93.634  1.00174.45           O  
ATOM   2344  CB  SER A 333      18.603  42.401  91.060  1.00 20.00           C  
ATOM   2345  OG  SER A 333      19.929  42.554  90.584  1.00 20.00           O  
ATOM   2346  N   VAL A 334      16.320  40.338  92.299  1.00177.82           N  
ATOM   2347  CA  VAL A 334      14.994  40.100  92.868  1.00179.05           C  
ATOM   2348  C   VAL A 334      15.124  39.526  94.272  1.00181.52           C  
ATOM   2349  O   VAL A 334      14.288  39.771  95.153  1.00176.39           O  
ATOM   2350  CB  VAL A 334      14.162  39.140  91.998  1.00 20.00           C  
ATOM   2351  CG1 VAL A 334      12.845  38.806  92.682  1.00 20.00           C  
ATOM   2352  CG2 VAL A 334      13.919  39.743  90.623  1.00 20.00           C  
ATOM   2353  N   LEU A 335      16.199  38.768  94.472  1.00183.44           N  
ATOM   2354  CA  LEU A 335      16.556  38.286  95.804  1.00183.43           C  
ATOM   2355  C   LEU A 335      16.934  39.472  96.688  1.00181.90           C  
ATOM   2356  O   LEU A 335      16.578  39.527  97.872  1.00180.37           O  
ATOM   2357  CB  LEU A 335      17.707  37.280  95.732  1.00 20.00           C  
ATOM   2358  CG  LEU A 335      17.406  35.956  95.025  1.00 20.00           C  
ATOM   2359  CD1 LEU A 335      18.669  35.118  94.897  1.00 20.00           C  
ATOM   2360  CD2 LEU A 335      16.320  35.187  95.761  1.00 20.00           C  
ATOM   2361  N   ILE A 336      17.639  40.434  96.099  1.00182.59           N  
ATOM   2362  CA  ILE A 336      17.962  41.674  96.807  1.00181.05           C  
ATOM   2363  C   ILE A 336      16.687  42.474  97.117  1.00179.83           C  
ATOM   2364  O   ILE A 336      16.619  43.187  98.120  1.00178.03           O  
ATOM   2365  CB  ILE A 336      18.943  42.550  95.992  1.00177.99           C  
ATOM   2366  CG1 ILE A 336      20.155  41.728  95.547  1.00171.81           C  
ATOM   2367  CG2 ILE A 336      19.383  43.770  96.792  1.00180.81           C  
ATOM   2368  CD1 ILE A 336      20.957  41.145  96.691  1.00167.11           C  
ATOM   2369  N   GLY A 337      15.680  42.347  96.258  1.00175.84           N  
ATOM   2370  CA  GLY A 337      14.373  42.936  96.499  1.00165.55           C  
ATOM   2371  C   GLY A 337      13.653  42.265  97.653  1.00168.41           C  
ATOM   2372  O   GLY A 337      12.904  42.907  98.405  1.00165.51           O  
ATOM   2373  N   ALA A 338      13.889  40.967  97.816  1.00168.75           N  
ATOM   2374  CA  ALA A 338      13.276  40.265  98.931  1.00162.58           C  
ATOM   2375  C   ALA A 338      13.992  40.731 100.192  1.00166.56           C  
ATOM   2376  O   ALA A 338      13.393  40.829 101.274  1.00160.59           O  
ATOM   2377  CB  ALA A 338      13.382  38.763  98.758  1.00154.09           C  
ATOM   2378  N   PHE A 339      15.282  41.029 100.051  1.00176.71           N  
ATOM   2379  CA  PHE A 339      16.032  41.533 101.190  1.00176.24           C  
ATOM   2380  C   PHE A 339      15.508  42.927 101.513  1.00165.04           C  
ATOM   2381  O   PHE A 339      15.572  43.382 102.657  1.00160.30           O  
ATOM   2382  CB  PHE A 339      17.532  41.576 100.899  1.00179.16           C  
ATOM   2383  CG  PHE A 339      18.170  40.221 100.793  1.00185.72           C  
ATOM   2384  CD1 PHE A 339      17.602  39.122 101.414  1.00184.35           C  
ATOM   2385  CD2 PHE A 339      19.338  40.046 100.070  1.00181.06           C  
ATOM   2386  CE1 PHE A 339      18.188  37.873 101.318  1.00174.24           C  
ATOM   2387  CE2 PHE A 339      19.929  38.800  99.970  1.00175.51           C  
ATOM   2388  CZ  PHE A 339      19.353  37.712 100.595  1.00168.24           C  
ATOM   2389  N   SER A 340      14.995  43.606 100.487  1.00170.28           N  
ATOM   2390  CA  SER A 340      14.375  44.912 100.669  1.00173.20           C  
ATOM   2391  C   SER A 340      13.069  44.761 101.439  1.00163.60           C  
ATOM   2392  O   SER A 340      12.665  45.663 102.170  1.00159.07           O  
ATOM   2393  CB  SER A 340      14.127  45.599  99.323  1.00166.19           C  
ATOM   2394  OG  SER A 340      15.330  45.759  98.590  1.00169.81           O  
ATOM   2395  N   VAL A 341      12.397  43.625 101.251  1.00160.84           N  
ATOM   2396  CA  VAL A 341      11.219  43.294 102.059  1.00155.12           C  
ATOM   2397  C   VAL A 341      11.624  43.074 103.516  1.00158.33           C  
ATOM   2398  O   VAL A 341      10.918  43.478 104.456  1.00157.24           O  
ATOM   2399  CB  VAL A 341      10.485  42.041 101.537  1.00149.97           C  
ATOM   2400  CG1 VAL A 341       9.189  41.821 102.305  1.00139.58           C  
ATOM   2401  CG2 VAL A 341      10.213  42.163 100.048  1.00151.36           C  
ATOM   2402  N   GLY A 342      12.787  42.452 103.693  1.00158.83           N  
ATOM   2403  CA  GLY A 342      13.341  42.267 105.022  1.00153.14           C  
ATOM   2404  C   GLY A 342      13.733  43.583 105.664  1.00149.45           C  
ATOM   2405  O   GLY A 342      13.746  43.702 106.889  1.00143.77           O  
ATOM   2406  N   GLN A 343      14.067  44.570 104.841  1.00152.38           N  
ATOM   2407  CA  GLN A 343      14.353  45.909 105.341  1.00156.27           C  
ATOM   2408  C   GLN A 343      13.055  46.682 105.543  1.00150.40           C  
ATOM   2409  O   GLN A 343      13.018  47.695 106.242  1.00158.68           O  
ATOM   2410  CB  GLN A 343      15.274  46.662 104.379  1.00164.05           C  
ATOM   2411  CG  GLN A 343      16.720  46.190 104.393  1.00165.07           C  
ATOM   2412  CD  GLN A 343      17.472  46.657 105.626  1.00166.67           C  
ATOM   2413  OE1 GLN A 343      17.314  46.100 106.712  1.00172.93           O  
ATOM   2414  NE2 GLN A 343      18.290  47.691 105.464  1.00164.34           N  
ATOM   2415  N   ALA A 344      11.990  46.190 104.920  1.00138.45           N  
ATOM   2416  CA  ALA A 344      10.681  46.825 104.989  1.00132.66           C  
ATOM   2417  C   ALA A 344      10.013  46.502 106.317  1.00137.53           C  
ATOM   2418  O   ALA A 344       9.402  47.371 106.940  1.00138.13           O  
ATOM   2419  CB  ALA A 344       9.810  46.386 103.827  1.00138.99           C  
ATOM   2420  N   SER A 345      10.108  45.238 106.725  1.00141.68           N  
ATOM   2421  CA  SER A 345       9.448  44.766 107.949  1.00144.75           C  
ATOM   2422  C   SER A 345       9.686  45.648 109.199  1.00143.83           C  
ATOM   2423  O   SER A 345       8.735  45.942 109.923  1.00144.70           O  
ATOM   2424  CB  SER A 345       9.861  43.318 108.247  1.00136.77           C  
ATOM   2425  OG  SER A 345       9.353  42.890 109.500  1.00139.82           O  
ATOM   2426  N   PRO A 346      10.944  46.054 109.475  1.00137.09           N  
ATOM   2427  CA  PRO A 346      11.149  46.936 110.635  1.00132.58           C  
ATOM   2428  C   PRO A 346      10.397  48.262 110.538  1.00137.80           C  
ATOM   2429  O   PRO A 346       9.852  48.728 111.539  1.00141.16           O  
ATOM   2430  CB  PRO A 346      12.661  47.182 110.623  1.00127.65           C  
ATOM   2431  CG  PRO A 346      13.222  45.995 109.950  1.00135.90           C  
ATOM   2432  CD  PRO A 346      12.233  45.643 108.885  1.00136.98           C  
ATOM   2433  N   ASN A 347      10.383  48.857 109.350  1.00136.47           N  
ATOM   2434  CA  ASN A 347       9.673  50.112 109.116  1.00130.79           C  
ATOM   2435  C   ASN A 347       8.182  50.014 109.435  1.00129.93           C  
ATOM   2436  O   ASN A 347       7.592  50.955 109.966  1.00134.19           O  
ATOM   2437  CB  ASN A 347       9.862  50.566 107.664  1.00132.34           C  
ATOM   2438  CG  ASN A 347      11.325  50.678 107.271  1.00143.10           C  
ATOM   2439  OD1 ASN A 347      12.170  51.079 108.076  1.00139.88           O  
ATOM   2440  ND2 ASN A 347      11.632  50.327 106.028  1.00147.02           N  
ATOM   2441  N   ILE A 348       7.572  48.884 109.092  1.00133.35           N  
ATOM   2442  CA  ILE A 348       6.188  48.622 109.475  1.00139.12           C  
ATOM   2443  C   ILE A 348       6.069  48.504 110.993  1.00133.96           C  
ATOM   2444  O   ILE A 348       5.187  49.110 111.605  1.00130.54           O  
ATOM   2445  CB  ILE A 348       5.648  47.338 108.807  1.00143.63           C  
ATOM   2446  CG1 ILE A 348       5.282  47.612 107.348  1.00146.64           C  
ATOM   2447  CG2 ILE A 348       4.434  46.803 109.555  1.00140.80           C  
ATOM   2448  CD1 ILE A 348       4.181  48.636 107.174  1.00142.92           C  
ATOM   2449  N   GLU A 349       6.955  47.715 111.595  1.00131.89           N  
ATOM   2450  CA  GLU A 349       6.996  47.568 113.047  1.00133.76           C  
ATOM   2451  C   GLU A 349       7.272  48.900 113.737  1.00136.34           C  
ATOM   2452  O   GLU A 349       6.820  49.138 114.857  1.00142.41           O  
ATOM   2453  CB  GLU A 349       8.054  46.543 113.454  1.00139.51           C  
ATOM   2454  CG  GLU A 349       8.050  46.209 114.938  1.00138.05           C  
ATOM   2455  CD  GLU A 349       9.121  45.204 115.314  1.00144.21           C  
ATOM   2456  OE1 GLU A 349      10.182  45.189 114.656  1.00152.98           O  
ATOM   2457  OE2 GLU A 349       8.901  44.428 116.268  1.00141.99           O  
ATOM   2458  N   ALA A 350       8.014  49.766 113.058  1.00135.76           N  
ATOM   2459  CA  ALA A 350       8.261  51.115 113.547  1.00134.71           C  
ATOM   2460  C   ALA A 350       6.986  51.948 113.467  1.00131.90           C  
ATOM   2461  O   ALA A 350       6.703  52.755 114.351  1.00126.69           O  
ATOM   2462  CB  ALA A 350       9.383  51.773 112.761  1.00135.59           C  
ATOM   2463  N   PHE A 351       6.225  51.752 112.395  1.00132.28           N  
ATOM   2464  CA  PHE A 351       4.965  52.461 112.199  1.00126.23           C  
ATOM   2465  C   PHE A 351       3.863  51.925 113.106  1.00124.71           C  
ATOM   2466  O   PHE A 351       3.156  52.696 113.754  1.00127.90           O  
ATOM   2467  CB  PHE A 351       4.529  52.364 110.733  1.00133.61           C  
ATOM   2468  CG  PHE A 351       3.204  53.016 110.443  1.00138.14           C  
ATOM   2469  CD1 PHE A 351       3.116  54.386 110.260  1.00132.16           C  
ATOM   2470  CD2 PHE A 351       2.048  52.258 110.348  1.00140.00           C  
ATOM   2471  CE1 PHE A 351       1.903  54.987 109.985  1.00133.34           C  
ATOM   2472  CE2 PHE A 351       0.832  52.854 110.076  1.00130.30           C  
ATOM   2473  CZ  PHE A 351       0.759  54.220 109.894  1.00129.93           C  
ATOM   2474  N   ALA A 352       3.715  50.604 113.135  1.00125.71           N  
ATOM   2475  CA  ALA A 352       2.656  49.959 113.907  1.00130.38           C  
ATOM   2476  C   ALA A 352       2.771  50.241 115.406  1.00131.31           C  
ATOM   2477  O   ALA A 352       1.812  50.697 116.031  1.00129.14           O  
ATOM   2478  CB  ALA A 352       2.660  48.461 113.652  1.00139.17           C  
ATOM   2479  N   ASN A 353       3.934  49.941 115.981  1.00134.71           N  
ATOM   2480  CA  ASN A 353       4.177  50.193 117.399  1.00127.26           C  
ATOM   2481  C   ASN A 353       4.032  51.667 117.758  1.00130.82           C  
ATOM   2482  O   ASN A 353       3.662  52.008 118.882  1.00131.23           O  
ATOM   2483  CB  ASN A 353       5.569  49.700 117.804  1.00125.45           C  
ATOM   2484  CG  ASN A 353       5.857  49.914 119.281  1.00120.56           C  
ATOM   2485  OD1 ASN A 353       5.556  49.056 120.113  1.00124.02           O  
ATOM   2486  ND2 ASN A 353       6.443  51.059 119.613  1.00107.91           N  
ATOM   2487  N   ALA A 354       4.321  52.541 116.802  1.00135.35           N  
ATOM   2488  CA  ALA A 354       4.081  53.962 116.999  1.00135.40           C  
ATOM   2489  C   ALA A 354       2.585  54.225 116.917  1.00135.04           C  
ATOM   2490  O   ALA A 354       2.037  54.986 117.711  1.00132.86           O  
ATOM   2491  CB  ALA A 354       4.831  54.789 115.973  1.00129.22           C  
ATOM   2492  N   ARG A 355       1.932  53.596 115.944  1.00131.81           N  
ATOM   2493  CA  ARG A 355       0.497  53.761 115.755  1.00130.18           C  
ATOM   2494  C   ARG A 355      -0.278  53.262 116.965  1.00131.65           C  
ATOM   2495  O   ARG A 355      -0.998  54.023 117.609  1.00136.30           O  
ATOM   2496  CB  ARG A 355       0.020  53.024 114.501  1.00142.81           C  
ATOM   2497  CG  ARG A 355      -1.331  53.504 113.986  1.00146.81           C  
ATOM   2498  CD  ARG A 355      -1.847  52.640 112.844  1.00139.08           C  
ATOM   2499  NE  ARG A 355      -2.827  51.659 113.303  1.00142.54           N  
ATOM   2500  CZ  ARG A 355      -2.547  50.388 113.566  1.00137.26           C  
ATOM   2501  NH1 ARG A 355      -1.310  49.935 113.414  1.00130.90           N  
ATOM   2502  NH2 ARG A 355      -3.504  49.568 113.981  1.00126.87           N  
ATOM   2503  N   GLY A 356      -0.102  51.981 117.277  1.00135.06           N  
ATOM   2504  CA  GLY A 356      -0.863  51.330 118.326  1.00137.75           C  
ATOM   2505  C   GLY A 356      -0.734  51.993 119.680  1.00136.23           C  
ATOM   2506  O   GLY A 356      -1.723  52.165 120.392  1.00137.33           O  
ATOM   2507  N   ALA A 357       0.487  52.363 120.044  1.00138.53           N  
ATOM   2508  CA  ALA A 357       0.722  53.011 121.325  1.00138.33           C  
ATOM   2509  C   ALA A 357       0.144  54.425 121.365  1.00139.69           C  
ATOM   2510  O   ALA A 357      -0.406  54.845 122.382  1.00137.17           O  
ATOM   2511  CB  ALA A 357       2.212  53.042 121.631  1.00130.87           C  
ATOM   2512  N   ALA A 358       0.270  55.156 120.262  1.00138.72           N  
ATOM   2513  CA  ALA A 358      -0.223  56.531 120.206  1.00134.63           C  
ATOM   2514  C   ALA A 358      -1.745  56.682 120.132  1.00127.32           C  
ATOM   2515  O   ALA A 358      -2.321  57.408 120.938  1.00121.69           O  
ATOM   2516  CB  ALA A 358       0.414  57.260 119.033  1.00132.63           C  
ATOM   2517  N   TYR A 359      -2.398  56.020 119.175  1.00134.40           N  
ATOM   2518  CA  TYR A 359      -3.833  56.251 118.968  1.00131.34           C  
ATOM   2519  C   TYR A 359      -4.644  55.795 120.181  1.00136.30           C  
ATOM   2520  O   TYR A 359      -5.711  56.339 120.464  1.00141.06           O  
ATOM   2521  CB  TYR A 359      -4.348  55.597 117.667  1.00130.19           C  
ATOM   2522  CG  TYR A 359      -4.459  54.084 117.605  1.00134.92           C  
ATOM   2523  CD1 TYR A 359      -5.382  53.392 118.384  1.00143.89           C  
ATOM   2524  CD2 TYR A 359      -3.716  53.358 116.685  1.00140.17           C  
ATOM   2525  CE1 TYR A 359      -5.502  52.020 118.302  1.00146.42           C  
ATOM   2526  CE2 TYR A 359      -3.827  51.985 116.598  1.00149.75           C  
ATOM   2527  CZ  TYR A 359      -4.723  51.322 117.406  1.00154.79           C  
ATOM   2528  OH  TYR A 359      -4.842  49.955 117.321  1.00168.87           O  
ATOM   2529  N   GLU A 360      -4.141  54.785 120.882  1.00143.15           N  
ATOM   2530  CA  GLU A 360      -4.812  54.275 122.071  1.00140.18           C  
ATOM   2531  C   GLU A 360      -4.744  55.296 123.202  1.00142.73           C  
ATOM   2532  O   GLU A 360      -5.718  55.491 123.929  1.00149.56           O  
ATOM   2533  CB  GLU A 360      -4.207  52.939 122.508  1.00138.17           C  
ATOM   2534  CG  GLU A 360      -4.635  51.770 121.631  1.00143.99           C  
ATOM   2535  CD  GLU A 360      -4.117  50.430 122.123  1.00153.83           C  
ATOM   2536  OE1 GLU A 360      -3.008  50.390 122.695  1.00161.30           O  
ATOM   2537  OE2 GLU A 360      -4.818  49.413 121.928  1.00157.44           O  
ATOM   2538  N   VAL A 361      -3.593  55.944 123.355  1.00140.18           N  
ATOM   2539  CA  VAL A 361      -3.464  57.006 124.346  1.00137.69           C  
ATOM   2540  C   VAL A 361      -3.910  58.348 123.758  1.00133.57           C  
ATOM   2541  O   VAL A 361      -4.115  59.310 124.496  1.00131.42           O  
ATOM   2542  CB  VAL A 361      -2.013  57.132 124.879  1.00127.91           C  
ATOM   2543  CG1 VAL A 361      -1.515  55.796 125.413  1.00116.86           C  
ATOM   2544  CG2 VAL A 361      -1.082  57.651 123.802  1.00121.58           C  
ATOM   2545  N   PHE A 362      -4.079  58.398 122.436  1.00134.40           N  
ATOM   2546  CA  PHE A 362      -4.541  59.608 121.744  1.00128.78           C  
ATOM   2547  C   PHE A 362      -5.916  60.050 122.226  1.00136.08           C  
ATOM   2548  O   PHE A 362      -6.189  61.245 122.340  1.00134.70           O  
ATOM   2549  CB  PHE A 362      -4.576  59.379 120.229  1.00129.21           C  
ATOM   2550  CG  PHE A 362      -4.625  60.643 119.412  1.00113.88           C  
ATOM   2551  CD1 PHE A 362      -5.819  61.315 119.216  1.00109.72           C  
ATOM   2552  CD2 PHE A 362      -3.480  61.135 118.806  1.00118.74           C  
ATOM   2553  CE1 PHE A 362      -5.867  62.466 118.455  1.00118.82           C  
ATOM   2554  CE2 PHE A 362      -3.523  62.287 118.043  1.00128.36           C  
ATOM   2555  CZ  PHE A 362      -4.718  62.952 117.867  1.00126.95           C  
ATOM   2556  N   LYS A 363      -6.782  59.076 122.483  1.00146.26           N  
ATOM   2557  CA  LYS A 363      -8.097  59.336 123.052  1.00147.92           C  
ATOM   2558  C   LYS A 363      -7.963  60.103 124.364  1.00137.09           C  
ATOM   2559  O   LYS A 363      -8.760  60.995 124.659  1.00140.23           O  
ATOM   2560  CB  LYS A 363      -8.867  58.030 123.246  1.00159.66           C  
ATOM   2561  CG  LYS A 363      -9.036  57.240 121.954  1.00160.88           C  
ATOM   2562  CD  LYS A 363      -9.720  55.909 122.192  1.00155.34           C  
ATOM   2563  CE  LYS A 363      -8.732  54.863 122.670  1.00145.20           C  
ATOM   2564  NZ  LYS A 363      -9.380  53.533 122.807  1.00135.42           N  
ATOM   2565  N   ILE A 364      -6.951  59.747 125.148  1.00131.12           N  
ATOM   2566  CA  ILE A 364      -6.640  60.486 126.361  1.00140.62           C  
ATOM   2567  C   ILE A 364      -5.886  61.767 126.004  1.00141.75           C  
ATOM   2568  O   ILE A 364      -6.152  62.828 126.572  1.00136.27           O  
ATOM   2569  CB  ILE A 364      -5.785  59.647 127.342  1.00133.35           C  
ATOM   2570  CG1 ILE A 364      -6.421  58.275 127.588  1.00136.86           C  
ATOM   2571  CG2 ILE A 364      -5.568  60.397 128.651  1.00121.23           C  
ATOM   2572  CD1 ILE A 364      -5.644  57.407 128.567  1.00128.46           C  
ATOM   2573  N   ILE A 365      -4.934  61.651 125.077  1.00146.44           N  
ATOM   2574  CA  ILE A 365      -4.123  62.786 124.630  1.00141.91           C  
ATOM   2575  C   ILE A 365      -4.957  64.012 124.256  1.00131.51           C  
ATOM   2576  O   ILE A 365      -4.848  65.063 124.887  1.00133.17           O  
ATOM   2577  CB  ILE A 365      -3.235  62.414 123.407  1.00139.05           C  
ATOM   2578  CG1 ILE A 365      -2.072  61.509 123.821  1.00128.14           C  
ATOM   2579  CG2 ILE A 365      -2.684  63.662 122.727  1.00139.23           C  
ATOM   2580  CD1 ILE A 365      -1.171  61.114 122.661  1.00108.44           C  
ATOM   2581  N   ASP A 366      -5.788  63.871 123.228  1.00127.42           N  
ATOM   2582  CA  ASP A 366      -6.477  65.021 122.656  1.00142.17           C  
ATOM   2583  C   ASP A 366      -7.853  65.319 123.253  1.00147.57           C  
ATOM   2584  O   ASP A 366      -8.247  64.778 124.287  1.00131.07           O  
ATOM   2585  CB  ASP A 366      -6.614  64.849 121.141  1.00152.08           C  
ATOM   2586  CG  ASP A 366      -6.539  66.172 120.396  1.00152.07           C  
ATOM   2587  OD1 ASP A 366      -5.906  67.114 120.921  1.00143.80           O  
ATOM   2588  OD2 ASP A 366      -7.117  66.275 119.295  1.00141.95           O  
ATOM   2589  N   ASN A 367      -8.556  66.203 122.550  1.00167.67           N  
ATOM   2590  CA  ASN A 367      -9.829  66.790 122.947  1.00170.30           C  
ATOM   2591  C   ASN A 367      -9.820  67.470 124.307  1.00157.44           C  
ATOM   2592  O   ASN A 367      -8.784  67.925 124.791  1.00138.45           O  
ATOM   2593  CB  ASN A 367     -10.928  65.732 122.922  1.00167.64           C  
ATOM   2594  CG  ASN A 367     -11.300  65.310 121.517  1.00169.00           C  
ATOM   2595  OD1 ASN A 367     -11.087  66.053 120.557  1.00173.88           O  
ATOM   2596  ND2 ASN A 367     -11.855  64.112 121.385  1.00166.10           N  
ATOM   2597  N   LYS A 368     -10.999  67.513 124.922  1.00161.66           N  
ATOM   2598  CA  LYS A 368     -11.152  67.967 126.295  1.00152.73           C  
ATOM   2599  C   LYS A 368     -12.370  67.371 126.997  1.00143.60           C  
ATOM   2600  O   LYS A 368     -13.420  68.015 127.056  1.00128.51           O  
ATOM   2601  CB  LYS A 368     -11.194  69.498 126.321  1.00139.73           C  
ATOM   2602  CG  LYS A 368     -12.046  70.163 125.246  1.00148.70           C  
ATOM   2603  CD  LYS A 368     -11.997  71.684 125.387  1.00148.52           C  
ATOM   2604  CE  LYS A 368     -13.104  72.369 124.602  1.00141.95           C  
ATOM   2605  NZ  LYS A 368     -12.993  72.095 123.141  1.00139.87           N  
ATOM   2606  N   PRO A 369     -12.250  66.125 127.492  1.00145.39           N  
ATOM   2607  CA  PRO A 369     -13.376  65.495 128.192  1.00133.20           C  
ATOM   2608  C   PRO A 369     -13.939  66.428 129.259  1.00126.34           C  
ATOM   2609  O   PRO A 369     -15.156  66.585 129.341  1.00122.04           O  
ATOM   2610  CB  PRO A 369     -12.742  64.253 128.817  1.00125.06           C  
ATOM   2611  CG  PRO A 369     -11.646  63.898 127.866  1.00119.97           C  
ATOM   2612  CD  PRO A 369     -11.108  65.206 127.344  1.00145.21           C  
ATOM   2613  N   SER A 370     -13.052  67.021 130.058  1.00122.70           N  
ATOM   2614  CA  SER A 370     -13.355  68.207 130.860  1.00126.05           C  
ATOM   2615  C   SER A 370     -14.691  68.176 131.595  1.00128.65           C  
ATOM   2616  O   SER A 370     -14.933  67.345 132.466  1.00120.16           O  
ATOM   2617  CB  SER A 370     -13.304  69.459 129.977  1.00131.46           C  
ATOM   2618  OG  SER A 370     -14.370  69.477 129.042  1.00136.88           O  
ATOM   2619  N   ILE A 371     -15.571  69.094 131.221  1.00137.50           N  
ATOM   2620  CA  ILE A 371     -16.956  69.052 131.667  1.00139.11           C  
ATOM   2621  C   ILE A 371     -17.102  69.119 133.182  1.00127.89           C  
ATOM   2622  O   ILE A 371     -18.046  68.562 133.743  1.00131.71           O  
ATOM   2623  CB  ILE A 371     -17.671  67.786 131.154  1.00148.65           C  
ATOM   2624  CG1 ILE A 371     -17.074  66.535 131.803  1.00133.12           C  
ATOM   2625  CG2 ILE A 371     -17.582  67.700 129.638  1.00148.55           C  
ATOM   2626  CD1 ILE A 371     -17.891  65.282 131.580  1.00119.71           C  
ATOM   2627  N   ASP A 372     -16.183  69.814 133.842  1.00122.24           N  
ATOM   2628  CA  ASP A 372     -16.367  70.137 135.250  1.00118.09           C  
ATOM   2629  C   ASP A 372     -15.660  71.455 135.563  1.00105.28           C  
ATOM   2630  O   ASP A 372     -15.842  72.051 136.625  1.00 89.78           O  
ATOM   2631  CB  ASP A 372     -15.878  68.979 136.131  1.00110.79           C  
ATOM   2632  CG  ASP A 372     -14.385  68.710 135.995  1.00121.51           C  
ATOM   2633  OD1 ASP A 372     -13.664  69.504 135.353  1.00129.07           O  
ATOM   2634  OD2 ASP A 372     -13.932  67.673 136.527  1.00110.37           O  
ATOM   2635  N   SER A 373     -14.860  71.895 134.596  1.00104.21           N  
ATOM   2636  CA  SER A 373     -14.024  73.083 134.721  1.00108.84           C  
ATOM   2637  C   SER A 373     -14.077  73.964 133.473  1.00127.66           C  
ATOM   2638  O   SER A 373     -14.475  75.120 133.530  1.00127.60           O  
ATOM   2639  CB  SER A 373     -12.580  72.680 135.006  1.00121.70           C  
ATOM   2640  OG  SER A 373     -12.063  71.919 133.930  1.00139.30           O  
ATOM   2641  N   PHE A 374     -13.575  73.379 132.383  1.00131.57           N  
ATOM   2642  CA  PHE A 374     -13.193  73.988 131.093  1.00118.39           C  
ATOM   2643  C   PHE A 374     -12.324  75.250 131.198  1.00104.40           C  
ATOM   2644  O   PHE A 374     -11.651  75.458 132.207  1.00 84.70           O  
ATOM   2645  CB  PHE A 374     -14.445  74.266 130.228  1.00120.81           C  
ATOM   2646  CG  PHE A 374     -15.534  75.033 130.928  1.00124.04           C  
ATOM   2647  CD1 PHE A 374     -15.413  76.390 131.171  1.00114.80           C  
ATOM   2648  CD2 PHE A 374     -16.679  74.383 131.359  1.00128.64           C  
ATOM   2649  CE1 PHE A 374     -16.407  77.076 131.835  1.00122.90           C  
ATOM   2650  CE2 PHE A 374     -17.683  75.071 132.007  1.00131.65           C  
ATOM   2651  CZ  PHE A 374     -17.547  76.420 132.243  1.00139.62           C  
ATOM   2652  N   SER A 375     -12.340  76.089 130.160  1.00102.24           N  
ATOM   2653  CA  SER A 375     -11.762  77.434 130.242  1.00105.59           C  
ATOM   2654  C   SER A 375     -12.699  78.615 129.964  1.00112.01           C  
ATOM   2655  O   SER A 375     -12.337  79.764 130.218  1.00112.02           O  
ATOM   2656  CB  SER A 375     -10.574  77.529 129.279  1.00 91.95           C  
ATOM   2657  OG  SER A 375      -9.579  76.565 129.584  1.00 65.31           O  
ATOM   2658  N   LYS A 376     -13.893  78.341 129.446  1.00107.13           N  
ATOM   2659  CA  LYS A 376     -14.578  79.332 128.606  1.00110.38           C  
ATOM   2660  C   LYS A 376     -16.064  79.554 128.872  1.00107.94           C  
ATOM   2661  O   LYS A 376     -16.724  78.753 129.523  1.00105.14           O  
ATOM   2662  CB  LYS A 376     -14.408  78.967 127.128  1.00123.15           C  
ATOM   2663  CG  LYS A 376     -12.968  78.939 126.648  1.00127.03           C  
ATOM   2664  CD  LYS A 376     -12.872  78.455 125.215  1.00127.53           C  
ATOM   2665  CE  LYS A 376     -11.425  78.395 124.757  1.00131.86           C  
ATOM   2666  NZ  LYS A 376     -11.306  77.926 123.349  1.00159.27           N  
ATOM   2667  N   SER A 377     -16.573  80.650 128.315  1.00 97.60           N  
ATOM   2668  CA  SER A 377     -17.981  81.030 128.411  1.00 95.62           C  
ATOM   2669  C   SER A 377     -18.479  81.114 129.847  1.00 98.37           C  
ATOM   2670  O   SER A 377     -17.828  81.709 130.694  1.00106.07           O  
ATOM   2671  CB  SER A 377     -18.851  80.050 127.622  1.00107.03           C  
ATOM   2672  OG  SER A 377     -18.399  79.936 126.285  1.00114.76           O  
ATOM   2673  N   GLY A 378     -19.641  80.527 130.110  1.00 85.85           N  
ATOM   2674  CA  GLY A 378     -20.259  80.585 131.424  1.00 74.92           C  
ATOM   2675  C   GLY A 378     -20.818  81.976 131.672  1.00 90.61           C  
ATOM   2676  O   GLY A 378     -20.875  82.794 130.756  1.00 98.21           O  
ATOM   2677  N   HIS A 379     -21.229  82.253 132.906  1.00 86.99           N  
ATOM   2678  CA  HIS A 379     -21.804  83.555 133.240  1.00 93.96           C  
ATOM   2679  C   HIS A 379     -20.801  84.416 134.002  1.00 87.62           C  
ATOM   2680  O   HIS A 379     -20.094  83.920 134.878  1.00 77.11           O  
ATOM   2681  CB  HIS A 379     -23.092  83.391 134.046  1.00 98.83           C  
ATOM   2682  CG  HIS A 379     -23.929  84.632 134.094  1.00114.76           C  
ATOM   2683  ND1 HIS A 379     -24.878  84.854 135.068  1.00122.81           N  
ATOM   2684  CD2 HIS A 379     -23.963  85.716 133.282  1.00114.05           C  
ATOM   2685  CE1 HIS A 379     -25.459  86.021 134.856  1.00117.75           C  
ATOM   2686  NE2 HIS A 379     -24.922  86.565 133.779  1.00113.23           N  
ATOM   2687  N   LYS A 380     -20.724  85.697 133.659  1.00 86.74           N  
ATOM   2688  CA  LYS A 380     -19.821  86.610 134.354  1.00 74.48           C  
ATOM   2689  C   LYS A 380     -20.579  87.512 135.329  1.00 66.95           C  
ATOM   2690  O   LYS A 380     -21.261  88.445 134.914  1.00 80.58           O  
ATOM   2691  CB  LYS A 380     -19.065  87.462 133.330  1.00 85.82           C  
ATOM   2692  CG  LYS A 380     -18.392  86.648 132.229  1.00 80.81           C  
ATOM   2693  CD  LYS A 380     -17.146  85.937 132.727  1.00 66.73           C  
ATOM   2694  CE  LYS A 380     -16.086  86.937 133.153  1.00 74.88           C  
ATOM   2695  NZ  LYS A 380     -15.730  87.869 132.044  1.00 95.23           N  
ATOM   2696  N   PRO A 381     -20.467  87.230 136.635  1.00 54.80           N  
ATOM   2697  CA  PRO A 381     -21.061  88.072 137.683  1.00 65.03           C  
ATOM   2698  C   PRO A 381     -20.360  89.421 137.828  1.00 80.79           C  
ATOM   2699  O   PRO A 381     -19.137  89.454 137.960  1.00 81.86           O  
ATOM   2700  CB  PRO A 381     -20.879  87.232 138.951  1.00 48.48           C  
ATOM   2701  CG  PRO A 381     -19.741  86.335 138.652  1.00 62.56           C  
ATOM   2702  CD  PRO A 381     -19.784  86.047 137.190  1.00 70.73           C  
ATOM   2703  N   ASP A 382     -21.119  90.512 137.805  1.00 91.22           N  
ATOM   2704  CA  ASP A 382     -20.547  91.826 138.077  1.00 77.51           C  
ATOM   2705  C   ASP A 382     -20.796  92.287 139.510  1.00 83.22           C  
ATOM   2706  O   ASP A 382     -20.409  93.393 139.882  1.00 84.15           O  
ATOM   2707  CB  ASP A 382     -21.095  92.863 137.089  1.00 70.87           C  
ATOM   2708  CG  ASP A 382     -20.731  92.545 135.648  1.00 94.54           C  
ATOM   2709  OD1 ASP A 382     -20.555  91.350 135.325  1.00100.87           O  
ATOM   2710  OD2 ASP A 382     -20.624  93.486 134.835  1.00111.24           O  
ATOM   2711  N   ASN A 383     -21.513  91.482 140.288  1.00 89.96           N  
ATOM   2712  CA  ASN A 383     -21.866  91.873 141.652  1.00 92.86           C  
ATOM   2713  C   ASN A 383     -20.644  91.881 142.583  1.00 94.26           C  
ATOM   2714  O   ASN A 383     -20.701  92.403 143.697  1.00102.70           O  
ATOM   2715  CB  ASN A 383     -22.964  90.955 142.198  1.00104.39           C  
ATOM   2716  CG  ASN A 383     -24.309  91.204 141.531  1.00110.02           C  
ATOM   2717  OD1 ASN A 383     -24.558  92.288 140.996  1.00 96.30           O  
ATOM   2718  ND2 ASN A 383     -25.178  90.201 141.553  1.00122.07           N  
ATOM   2719  N   ILE A 384     -19.549  91.291 142.101  1.00 93.49           N  
ATOM   2720  CA  ILE A 384     -18.198  91.438 142.656  1.00106.43           C  
ATOM   2721  C   ILE A 384     -18.150  91.014 144.149  1.00106.23           C  
ATOM   2722  O   ILE A 384     -17.302  91.445 144.923  1.00109.73           O  
ATOM   2723  CB  ILE A 384     -17.685  92.898 142.431  1.00108.49           C  
ATOM   2724  CG1 ILE A 384     -17.640  93.211 140.942  1.00 94.31           C  
ATOM   2725  CG2 ILE A 384     -16.282  93.112 142.953  1.00101.09           C  
ATOM   2726  CD1 ILE A 384     -16.754  92.295 140.164  1.00 90.94           C  
ATOM   2727  N   GLN A 385     -19.084  90.158 144.549  1.00101.44           N  
ATOM   2728  CA  GLN A 385     -19.095  89.604 145.904  1.00110.32           C  
ATOM   2729  C   GLN A 385     -20.189  88.542 145.940  1.00127.90           C  
ATOM   2730  O   GLN A 385     -20.664  88.099 144.894  1.00129.96           O  
ATOM   2731  CB  GLN A 385     -19.302  90.712 146.962  1.00 93.10           C  
ATOM   2732  CG  GLN A 385     -19.198  90.333 148.454  1.00 99.16           C  
ATOM   2733  CD  GLN A 385     -19.245  91.541 149.383  1.00127.84           C  
ATOM   2734  OE1 GLN A 385     -19.250  92.682 148.936  1.00137.94           O  
ATOM   2735  NE2 GLN A 385     -19.323  91.288 150.681  1.00116.08           N  
ATOM   2736  N   GLY A 386     -20.588  88.139 147.137  1.00127.15           N  
ATOM   2737  CA  GLY A 386     -21.779  87.350 147.340  1.00114.90           C  
ATOM   2738  C   GLY A 386     -21.687  86.757 148.723  1.00101.34           C  
ATOM   2739  O   GLY A 386     -20.649  86.188 149.069  1.00 99.69           O  
ATOM   2740  N   ASN A 387     -22.723  86.924 149.539  1.00 94.74           N  
ATOM   2741  CA  ASN A 387     -22.745  86.209 150.801  1.00 90.27           C  
ATOM   2742  C   ASN A 387     -22.567  84.725 150.499  1.00 91.11           C  
ATOM   2743  O   ASN A 387     -23.355  84.136 149.761  1.00 90.33           O  
ATOM   2744  CB  ASN A 387     -24.060  86.462 151.545  1.00104.81           C  
ATOM   2745  CG  ASN A 387     -24.432  87.935 151.592  1.00119.73           C  
ATOM   2746  OD1 ASN A 387     -24.710  88.549 150.559  1.00114.64           O  
ATOM   2747  ND2 ASN A 387     -24.448  88.505 152.790  1.00124.94           N  
ATOM   2748  N   LEU A 388     -21.533  84.125 151.076  1.00 95.14           N  
ATOM   2749  CA  LEU A 388     -21.265  82.709 150.857  1.00 81.12           C  
ATOM   2750  C   LEU A 388     -22.364  81.879 151.494  1.00 85.00           C  
ATOM   2751  O   LEU A 388     -22.720  82.099 152.651  1.00 83.21           O  
ATOM   2752  CB  LEU A 388     -19.887  82.307 151.397  1.00 76.92           C  
ATOM   2753  CG  LEU A 388     -18.638  82.977 150.800  1.00 80.99           C  
ATOM   2754  CD1 LEU A 388     -18.402  84.385 151.340  1.00 80.56           C  
ATOM   2755  CD2 LEU A 388     -17.404  82.114 151.019  1.00105.53           C  
ATOM   2756  N   GLU A 389     -22.891  80.913 150.751  1.00 92.47           N  
ATOM   2757  CA  GLU A 389     -23.938  80.059 151.294  1.00 89.36           C  
ATOM   2758  C   GLU A 389     -23.634  78.609 150.939  1.00 78.90           C  
ATOM   2759  O   GLU A 389     -23.462  78.264 149.774  1.00 77.45           O  
ATOM   2760  CB  GLU A 389     -25.306  80.480 150.750  1.00100.17           C  
ATOM   2761  CG  GLU A 389     -25.678  81.931 151.060  1.00114.43           C  
ATOM   2762  CD  GLU A 389     -26.164  82.139 152.481  1.00115.78           C  
ATOM   2763  OE1 GLU A 389     -25.340  82.500 153.348  1.00 99.95           O  
ATOM   2764  OE2 GLU A 389     -27.375  81.964 152.727  1.00126.25           O  
ATOM   2765  N   PHE A 390     -23.560  77.771 151.967  1.00 77.03           N  
ATOM   2766  CA  PHE A 390     -23.401  76.331 151.816  1.00 81.66           C  
ATOM   2767  C   PHE A 390     -24.696  75.634 152.228  1.00 86.17           C  
ATOM   2768  O   PHE A 390     -25.121  75.739 153.390  1.00 79.83           O  
ATOM   2769  CB  PHE A 390     -22.261  75.821 152.698  1.00 84.58           C  
ATOM   2770  CG  PHE A 390     -20.883  76.270 152.279  1.00 79.67           C  
ATOM   2771  CD1 PHE A 390     -20.687  77.096 151.190  1.00 80.17           C  
ATOM   2772  CD2 PHE A 390     -19.777  75.886 153.021  1.00 79.96           C  
ATOM   2773  CE1 PHE A 390     -19.411  77.508 150.838  1.00 77.47           C  
ATOM   2774  CE2 PHE A 390     -18.504  76.289 152.669  1.00 81.34           C  
ATOM   2775  CZ  PHE A 390     -18.321  77.102 151.574  1.00 70.83           C  
ATOM   2776  N   LYS A 391     -25.293  74.891 151.298  1.00 87.14           N  
ATOM   2777  CA  LYS A 391     -26.586  74.251 151.531  1.00 82.57           C  
ATOM   2778  C   LYS A 391     -26.599  72.738 151.278  1.00 70.60           C  
ATOM   2779  O   LYS A 391     -26.458  72.299 150.137  1.00 75.50           O  
ATOM   2780  CB  LYS A 391     -27.638  74.935 150.655  1.00104.97           C  
ATOM   2781  CG  LYS A 391     -27.764  76.431 150.935  1.00111.24           C  
ATOM   2782  CD  LYS A 391     -28.708  77.127 149.972  1.00 95.12           C  
ATOM   2783  CE  LYS A 391     -30.112  76.571 150.062  1.00111.01           C  
ATOM   2784  NZ  LYS A 391     -31.023  77.268 149.116  1.00117.17           N  
ATOM   2785  N   ASN A 392     -26.782  71.963 152.349  1.00 74.70           N  
ATOM   2786  CA  ASN A 392     -26.958  70.505 152.287  1.00 75.58           C  
ATOM   2787  C   ASN A 392     -25.968  69.788 151.367  1.00 74.48           C  
ATOM   2788  O   ASN A 392     -26.373  68.999 150.512  1.00 62.17           O  
ATOM   2789  CB  ASN A 392     -28.388  70.161 151.856  1.00 85.26           C  
ATOM   2790  CG  ASN A 392     -28.768  68.726 152.192  1.00 74.15           C  
ATOM   2791  OD1 ASN A 392     -27.993  67.999 152.817  1.00 63.03           O  
ATOM   2792  ND2 ASN A 392     -29.959  68.312 151.776  1.00 78.86           N  
ATOM   2793  N   ILE A 393     -24.679  70.065 151.525  1.00 82.99           N  
ATOM   2794  CA  ILE A 393     -23.691  69.505 150.612  1.00 75.29           C  
ATOM   2795  C   ILE A 393     -23.198  68.147 151.094  1.00 77.46           C  
ATOM   2796  O   ILE A 393     -22.555  68.033 152.135  1.00 73.47           O  
ATOM   2797  CB  ILE A 393     -22.492  70.457 150.439  1.00 66.59           C  
ATOM   2798  CG1 ILE A 393     -22.967  71.784 149.841  1.00 88.14           C  
ATOM   2799  CG2 ILE A 393     -21.424  69.819 149.562  1.00 62.17           C  
ATOM   2800  CD1 ILE A 393     -21.866  72.795 149.606  1.00 93.64           C  
ATOM   2801  N   HIS A 394     -23.484  67.122 150.298  1.00 86.61           N  
ATOM   2802  CA  HIS A 394     -22.982  65.781 150.549  1.00 78.44           C  
ATOM   2803  C   HIS A 394     -21.893  65.497 149.532  1.00 77.59           C  
ATOM   2804  O   HIS A 394     -22.118  65.616 148.328  1.00 80.77           O  
ATOM   2805  CB  HIS A 394     -24.105  64.747 150.429  1.00 82.86           C  
ATOM   2806  CG  HIS A 394     -25.244  64.972 151.375  1.00 83.36           C  
ATOM   2807  ND1 HIS A 394     -25.570  64.083 152.376  1.00 85.90           N  
ATOM   2808  CD2 HIS A 394     -26.145  65.980 151.460  1.00 82.76           C  
ATOM   2809  CE1 HIS A 394     -26.618  64.536 153.041  1.00 85.29           C  
ATOM   2810  NE2 HIS A 394     -26.986  65.686 152.506  1.00 85.95           N  
ATOM   2811  N   PHE A 395     -20.711  65.129 150.007  1.00 72.10           N  
ATOM   2812  CA  PHE A 395     -19.588  64.943 149.102  1.00 75.04           C  
ATOM   2813  C   PHE A 395     -18.700  63.775 149.498  1.00 81.22           C  
ATOM   2814  O   PHE A 395     -18.620  63.409 150.670  1.00 73.69           O  
ATOM   2815  CB  PHE A 395     -18.752  66.226 149.043  1.00 81.37           C  
ATOM   2816  CG  PHE A 395     -17.459  66.075 148.296  1.00 84.27           C  
ATOM   2817  CD1 PHE A 395     -17.440  66.076 146.913  1.00 86.19           C  
ATOM   2818  CD2 PHE A 395     -16.264  65.918 148.978  1.00 77.27           C  
ATOM   2819  CE1 PHE A 395     -16.254  65.936 146.227  1.00 82.32           C  
ATOM   2820  CE2 PHE A 395     -15.077  65.776 148.295  1.00 65.04           C  
ATOM   2821  CZ  PHE A 395     -15.070  65.786 146.919  1.00 74.34           C  
ATOM   2822  N   SER A 396     -18.017  63.215 148.507  1.00 83.03           N  
ATOM   2823  CA  SER A 396     -17.011  62.199 148.741  1.00 81.84           C  
ATOM   2824  C   SER A 396     -15.820  62.457 147.831  1.00 95.35           C  
ATOM   2825  O   SER A 396     -15.984  62.764 146.650  1.00 97.72           O  
ATOM   2826  CB  SER A 396     -17.584  60.803 148.489  1.00 69.74           C  
ATOM   2827  OG  SER A 396     -16.572  59.814 148.585  1.00 81.78           O  
ATOM   2828  N   TYR A 397     -14.622  62.332 148.391  1.00107.42           N  
ATOM   2829  CA  TYR A 397     -13.388  62.447 147.629  1.00110.27           C  
ATOM   2830  C   TYR A 397     -13.344  61.354 146.571  1.00115.83           C  
ATOM   2831  O   TYR A 397     -13.851  60.255 146.790  1.00128.06           O  
ATOM   2832  CB  TYR A 397     -12.182  62.351 148.566  1.00116.00           C  
ATOM   2833  CG  TYR A 397     -10.837  62.500 147.905  1.00121.07           C  
ATOM   2834  CD1 TYR A 397     -10.170  61.391 147.407  1.00131.94           C  
ATOM   2835  CD2 TYR A 397     -10.229  63.743 147.785  1.00116.21           C  
ATOM   2836  CE1 TYR A 397      -8.943  61.509 146.803  1.00130.14           C  
ATOM   2837  CE2 TYR A 397      -8.993  63.874 147.182  1.00118.53           C  
ATOM   2838  CZ  TYR A 397      -8.356  62.748 146.692  1.00126.31           C  
ATOM   2839  OH  TYR A 397      -7.127  62.851 146.088  1.00125.51           O  
ATOM   2840  N   PRO A 398     -12.751  61.650 145.406  1.00106.98           N  
ATOM   2841  CA  PRO A 398     -12.683  60.626 144.358  1.00119.01           C  
ATOM   2842  C   PRO A 398     -11.656  59.539 144.670  1.00114.80           C  
ATOM   2843  O   PRO A 398     -10.810  59.206 143.840  1.00 92.62           O  
ATOM   2844  CB  PRO A 398     -12.278  61.425 143.118  1.00130.71           C  
ATOM   2845  CG  PRO A 398     -11.561  62.607 143.655  1.00118.47           C  
ATOM   2846  CD  PRO A 398     -12.260  62.956 144.933  1.00101.51           C  
ATOM   2847  N   SER A 399     -11.749  58.997 145.880  1.00122.90           N  
ATOM   2848  CA  SER A 399     -11.064  57.768 146.251  1.00125.17           C  
ATOM   2849  C   SER A 399     -12.044  56.622 146.073  1.00137.57           C  
ATOM   2850  O   SER A 399     -11.747  55.477 146.417  1.00142.05           O  
ATOM   2851  CB  SER A 399     -10.552  57.825 147.691  1.00127.47           C  
ATOM   2852  OG  SER A 399      -9.305  58.492 147.768  1.00123.02           O  
ATOM   2853  N   ARG A 400     -13.213  56.955 145.526  1.00142.49           N  
ATOM   2854  CA  ARG A 400     -14.319  56.014 145.370  1.00157.62           C  
ATOM   2855  C   ARG A 400     -14.746  55.465 146.731  1.00154.18           C  
ATOM   2856  O   ARG A 400     -15.285  56.203 147.558  1.00143.49           O  
ATOM   2857  CB  ARG A 400     -13.934  54.881 144.413  1.00164.71           C  
ATOM   2858  CG  ARG A 400     -15.116  54.105 143.857  1.00161.57           C  
ATOM   2859  CD  ARG A 400     -16.032  55.024 143.069  1.00160.79           C  
ATOM   2860  NE  ARG A 400     -17.177  54.313 142.511  1.00175.58           N  
ATOM   2861  CZ  ARG A 400     -18.074  54.862 141.699  1.00182.44           C  
ATOM   2862  NH1 ARG A 400     -17.961  56.136 141.349  1.00181.20           N  
ATOM   2863  NH2 ARG A 400     -19.084  54.138 141.238  1.00188.16           N  
ATOM   2864  N   LYS A 401     -14.510  54.175 146.949  1.00163.22           N  
ATOM   2865  CA  LYS A 401     -15.073  53.421 148.070  1.00168.92           C  
ATOM   2866  C   LYS A 401     -14.900  54.083 149.440  1.00167.65           C  
ATOM   2867  O   LYS A 401     -15.670  53.805 150.363  1.00168.85           O  
ATOM   2868  CB  LYS A 401     -14.428  52.034 148.110  1.00168.78           C  
ATOM   2869  CG  LYS A 401     -14.489  51.302 146.782  1.00157.86           C  
ATOM   2870  CD  LYS A 401     -13.771  49.966 146.844  1.00132.95           C  
ATOM   2871  CE  LYS A 401     -13.845  49.248 145.507  1.00120.14           C  
ATOM   2872  NZ  LYS A 401     -13.177  47.920 145.550  1.00124.41           N  
ATOM   2873  N   GLU A 402     -13.896  54.944 149.578  1.00165.97           N  
ATOM   2874  CA  GLU A 402     -13.734  55.742 150.790  1.00161.87           C  
ATOM   2875  C   GLU A 402     -15.013  56.495 151.145  1.00143.91           C  
ATOM   2876  O   GLU A 402     -15.659  57.098 150.286  1.00127.40           O  
ATOM   2877  CB  GLU A 402     -12.568  56.724 150.637  1.00162.39           C  
ATOM   2878  CG  GLU A 402     -11.205  56.146 151.015  1.00167.03           C  
ATOM   2879  CD  GLU A 402     -10.669  55.139 150.013  1.00171.77           C  
ATOM   2880  OE1 GLU A 402      -9.530  54.663 150.208  1.00181.34           O  
ATOM   2881  OE2 GLU A 402     -11.372  54.824 149.033  1.00170.89           O  
ATOM   2882  N   VAL A 403     -15.359  56.446 152.428  1.00142.22           N  
ATOM   2883  CA  VAL A 403     -16.593  57.018 152.948  1.00127.79           C  
ATOM   2884  C   VAL A 403     -16.612  58.523 152.719  1.00116.07           C  
ATOM   2885  O   VAL A 403     -15.557  59.147 152.584  1.00125.75           O  
ATOM   2886  CB  VAL A 403     -16.766  56.711 154.455  1.00128.76           C  
ATOM   2887  CG1 VAL A 403     -15.832  57.571 155.292  1.00126.71           C  
ATOM   2888  CG2 VAL A 403     -18.208  56.912 154.885  1.00123.87           C  
ATOM   2889  N   GLN A 404     -17.808  59.097 152.622  1.00 99.92           N  
ATOM   2890  CA  GLN A 404     -17.929  60.536 152.478  1.00103.52           C  
ATOM   2891  C   GLN A 404     -17.229  61.206 153.654  1.00104.77           C  
ATOM   2892  O   GLN A 404     -17.554  60.943 154.813  1.00109.50           O  
ATOM   2893  CB  GLN A 404     -19.403  60.957 152.430  1.00 98.60           C  
ATOM   2894  CG  GLN A 404     -20.163  60.511 151.189  1.00 93.38           C  
ATOM   2895  CD  GLN A 404     -20.539  59.039 151.238  1.00107.37           C  
ATOM   2896  OE1 GLN A 404     -20.517  58.417 152.302  1.00100.08           O  
ATOM   2897  NE2 GLN A 404     -20.885  58.475 150.087  1.00120.08           N  
ATOM   2898  N   ILE A 405     -16.267  62.070 153.351  1.00 88.22           N  
ATOM   2899  CA  ILE A 405     -15.536  62.802 154.379  1.00 72.79           C  
ATOM   2900  C   ILE A 405     -16.467  63.857 154.944  1.00 84.94           C  
ATOM   2901  O   ILE A 405     -16.458  64.157 156.139  1.00100.21           O  
ATOM   2902  CB  ILE A 405     -14.258  63.461 153.826  1.00 65.84           C  
ATOM   2903  CG1 ILE A 405     -13.341  62.411 153.198  1.00 80.39           C  
ATOM   2904  CG2 ILE A 405     -13.519  64.215 154.922  1.00 74.03           C  
ATOM   2905  CD1 ILE A 405     -13.568  62.219 151.723  1.00 72.98           C  
ATOM   2906  N   LEU A 406     -17.287  64.400 154.054  1.00 81.20           N  
ATOM   2907  CA  LEU A 406     -18.279  65.397 154.403  1.00 85.38           C  
ATOM   2908  C   LEU A 406     -19.662  64.841 154.095  1.00 90.39           C  
ATOM   2909  O   LEU A 406     -20.018  64.645 152.932  1.00 84.49           O  
ATOM   2910  CB  LEU A 406     -18.022  66.693 153.635  1.00 77.77           C  
ATOM   2911  CG  LEU A 406     -19.025  67.832 153.821  1.00 95.05           C  
ATOM   2912  CD1 LEU A 406     -18.973  68.342 155.240  1.00 89.99           C  
ATOM   2913  CD2 LEU A 406     -18.738  68.958 152.844  1.00100.57           C  
ATOM   2914  N   LYS A 407     -20.437  64.583 155.145  1.00 88.12           N  
ATOM   2915  CA  LYS A 407     -21.817  64.153 154.982  1.00 73.30           C  
ATOM   2916  C   LYS A 407     -22.800  65.245 155.375  1.00 79.36           C  
ATOM   2917  O   LYS A 407     -23.025  65.506 156.558  1.00103.38           O  
ATOM   2918  CB  LYS A 407     -22.050  62.912 155.847  1.00 72.88           C  
ATOM   2919  CG  LYS A 407     -21.407  63.047 157.237  1.00 70.53           C  
ATOM   2920  CD  LYS A 407     -21.426  61.761 158.039  1.00 82.27           C  
ATOM   2921  CE  LYS A 407     -20.879  61.979 159.441  1.00 84.71           C  
ATOM   2922  NZ  LYS A 407     -19.542  62.639 159.410  1.00 97.72           N  
ATOM   2923  N   GLY A 408     -23.376  65.895 154.370  1.00 75.98           N  
ATOM   2924  CA  GLY A 408     -24.298  66.990 154.603  1.00 95.88           C  
ATOM   2925  C   GLY A 408     -23.499  68.221 154.980  1.00 93.19           C  
ATOM   2926  O   GLY A 408     -22.431  68.095 155.578  1.00101.88           O  
ATOM   2927  N   LEU A 409     -23.981  69.411 154.648  1.00 76.31           N  
ATOM   2928  CA  LEU A 409     -23.369  70.592 155.237  1.00 66.43           C  
ATOM   2929  C   LEU A 409     -24.392  71.715 155.252  1.00 70.25           C  
ATOM   2930  O   LEU A 409     -25.123  71.905 154.287  1.00 81.80           O  
ATOM   2931  CB  LEU A 409     -22.112  71.001 154.469  1.00 71.52           C  
ATOM   2932  CG  LEU A 409     -21.174  71.980 155.183  1.00 81.35           C  
ATOM   2933  CD1 LEU A 409     -21.503  73.412 154.893  1.00 91.90           C  
ATOM   2934  CD2 LEU A 409     -21.187  71.735 156.680  1.00 90.14           C  
ATOM   2935  N   ASN A 410     -24.423  72.484 156.331  1.00 66.24           N  
ATOM   2936  CA  ASN A 410     -25.147  73.746 156.334  1.00 76.77           C  
ATOM   2937  C   ASN A 410     -24.346  74.871 156.946  1.00 82.95           C  
ATOM   2938  O   ASN A 410     -24.073  74.866 158.145  1.00103.08           O  
ATOM   2939  CB  ASN A 410     -26.475  73.583 157.062  1.00 79.17           C  
ATOM   2940  CG  ASN A 410     -27.376  72.581 156.383  1.00 87.10           C  
ATOM   2941  OD1 ASN A 410     -28.200  72.948 155.547  1.00 84.41           O  
ATOM   2942  ND2 ASN A 410     -27.208  71.304 156.716  1.00 91.46           N  
ATOM   2943  N   LEU A 411     -23.960  75.838 156.125  1.00 72.12           N  
ATOM   2944  CA  LEU A 411     -23.243  76.988 156.655  1.00 61.25           C  
ATOM   2945  C   LEU A 411     -23.631  78.260 155.939  1.00 64.71           C  
ATOM   2946  O   LEU A 411     -23.638  78.305 154.723  1.00 73.70           O  
ATOM   2947  CB  LEU A 411     -21.729  76.773 156.551  1.00 62.55           C  
ATOM   2948  CG  LEU A 411     -20.807  77.786 157.243  1.00 50.18           C  
ATOM   2949  CD1 LEU A 411     -19.572  77.093 157.791  1.00 48.48           C  
ATOM   2950  CD2 LEU A 411     -20.395  78.894 156.291  1.00 50.40           C  
ATOM   2951  N   LYS A 412     -23.953  79.303 156.687  1.00 62.86           N  
ATOM   2952  CA  LYS A 412     -24.234  80.568 156.036  1.00 67.00           C  
ATOM   2953  C   LYS A 412     -23.467  81.667 156.733  1.00 77.13           C  
ATOM   2954  O   LYS A 412     -23.713  81.984 157.896  1.00 83.44           O  
ATOM   2955  CB  LYS A 412     -25.732  80.886 156.058  1.00 66.59           C  
ATOM   2956  CG  LYS A 412     -26.599  79.961 155.225  1.00 94.80           C  
ATOM   2957  CD  LYS A 412     -28.062  80.360 155.341  1.00 89.34           C  
ATOM   2958  CE  LYS A 412     -28.945  79.537 154.422  1.00104.06           C  
ATOM   2959  NZ  LYS A 412     -30.358  79.998 154.490  1.00103.68           N  
ATOM   2960  N   VAL A 413     -22.528  82.241 155.995  1.00 74.90           N  
ATOM   2961  CA  VAL A 413     -21.705  83.320 156.498  1.00 72.44           C  
ATOM   2962  C   VAL A 413     -22.124  84.615 155.818  1.00 85.98           C  
ATOM   2963  O   VAL A 413     -22.171  84.701 154.590  1.00 91.64           O  
ATOM   2964  CB  VAL A 413     -20.187  83.030 156.303  1.00 64.87           C  
ATOM   2965  CG1 VAL A 413     -19.822  82.852 154.838  1.00 51.14           C  
ATOM   2966  CG2 VAL A 413     -19.341  84.104 156.967  1.00 88.71           C  
ATOM   2967  N   LYS A 414     -22.496  85.607 156.619  1.00 86.56           N  
ATOM   2968  CA  LYS A 414     -22.919  86.877 156.058  1.00 79.46           C  
ATOM   2969  C   LYS A 414     -21.699  87.532 155.433  1.00 79.33           C  
ATOM   2970  O   LYS A 414     -20.563  87.188 155.761  1.00 81.37           O  
ATOM   2971  CB  LYS A 414     -23.563  87.786 157.113  1.00 85.66           C  
ATOM   2972  CG  LYS A 414     -24.781  87.192 157.811  1.00 80.84           C  
ATOM   2973  CD  LYS A 414     -24.434  86.389 159.052  1.00 85.03           C  
ATOM   2974  CE  LYS A 414     -25.701  85.964 159.781  1.00 81.04           C  
ATOM   2975  NZ  LYS A 414     -25.413  85.195 161.022  1.00 92.22           N  
ATOM   2976  N   SER A 415     -21.936  88.469 154.527  1.00 90.91           N  
ATOM   2977  CA  SER A 415     -20.853  89.160 153.851  1.00 94.24           C  
ATOM   2978  C   SER A 415     -20.020  89.971 154.833  1.00 87.50           C  
ATOM   2979  O   SER A 415     -20.533  90.478 155.830  1.00 93.03           O  
ATOM   2980  CB  SER A 415     -21.407  90.067 152.753  1.00 94.06           C  
ATOM   2981  OG  SER A 415     -22.217  91.092 153.303  1.00 97.32           O  
ATOM   2982  N   GLY A 416     -18.727  90.078 154.552  1.00 75.34           N  
ATOM   2983  CA  GLY A 416     -17.849  90.901 155.357  1.00 88.68           C  
ATOM   2984  C   GLY A 416     -17.375  90.279 156.653  1.00 98.74           C  
ATOM   2985  O   GLY A 416     -16.456  90.794 157.287  1.00100.25           O  
ATOM   2986  N   GLN A 417     -17.985  89.171 157.055  1.00 95.85           N  
ATOM   2987  CA  GLN A 417     -17.585  88.535 158.298  1.00 91.93           C  
ATOM   2988  C   GLN A 417     -16.395  87.632 158.025  1.00 82.78           C  
ATOM   2989  O   GLN A 417     -15.975  87.467 156.878  1.00 76.07           O  
ATOM   2990  CB  GLN A 417     -18.733  87.725 158.913  1.00 82.83           C  
ATOM   2991  CG  GLN A 417     -19.969  88.534 159.273  1.00 83.73           C  
ATOM   2992  CD  GLN A 417     -21.003  87.711 160.026  1.00 84.74           C  
ATOM   2993  OE1 GLN A 417     -20.868  86.494 160.157  1.00 81.46           O  
ATOM   2994  NE2 GLN A 417     -22.044  88.374 160.524  1.00 86.39           N  
ATOM   2995  N   THR A 418     -15.867  87.029 159.080  1.00 80.93           N  
ATOM   2996  CA  THR A 418     -14.797  86.060 158.940  1.00 78.17           C  
ATOM   2997  C   THR A 418     -15.203  84.833 159.734  1.00 76.54           C  
ATOM   2998  O   THR A 418     -15.335  84.892 160.957  1.00 79.11           O  
ATOM   2999  CB  THR A 418     -13.440  86.605 159.457  1.00 83.57           C  
ATOM   3000  OG1 THR A 418     -13.518  86.852 160.868  1.00 88.11           O  
ATOM   3001  CG2 THR A 418     -13.060  87.893 158.744  1.00 86.47           C  
ATOM   3002  N   VAL A 419     -15.408  83.721 159.040  1.00 65.31           N  
ATOM   3003  CA  VAL A 419     -15.851  82.509 159.704  1.00 63.09           C  
ATOM   3004  C   VAL A 419     -14.662  81.583 159.876  1.00 60.34           C  
ATOM   3005  O   VAL A 419     -13.840  81.422 158.974  1.00 63.36           O  
ATOM   3006  CB  VAL A 419     -16.994  81.807 158.915  1.00 60.09           C  
ATOM   3007  CG1 VAL A 419     -16.600  81.563 157.472  1.00 59.72           C  
ATOM   3008  CG2 VAL A 419     -17.423  80.519 159.602  1.00 58.16           C  
ATOM   3009  N   ALA A 420     -14.576  80.983 161.054  1.00 65.37           N  
ATOM   3010  CA  ALA A 420     -13.471  80.104 161.373  1.00 67.50           C  
ATOM   3011  C   ALA A 420     -13.987  78.692 161.498  1.00 62.68           C  
ATOM   3012  O   ALA A 420     -15.054  78.456 162.068  1.00 66.04           O  
ATOM   3013  CB  ALA A 420     -12.788  80.540 162.652  1.00 74.49           C  
ATOM   3014  N   LEU A 421     -13.227  77.746 160.966  1.00 56.17           N  
ATOM   3015  CA  LEU A 421     -13.618  76.347 161.065  1.00 60.72           C  
ATOM   3016  C   LEU A 421     -12.567  75.582 161.849  1.00 59.80           C  
ATOM   3017  O   LEU A 421     -11.391  75.930 161.825  1.00 74.45           O  
ATOM   3018  CB  LEU A 421     -13.821  75.725 159.676  1.00 60.05           C  
ATOM   3019  CG  LEU A 421     -15.061  76.095 158.843  1.00 54.94           C  
ATOM   3020  CD1 LEU A 421     -15.079  77.554 158.417  1.00 50.90           C  
ATOM   3021  CD2 LEU A 421     -15.166  75.196 157.614  1.00 44.08           C  
ATOM   3022  N   VAL A 422     -12.996  74.532 162.537  1.00 55.23           N  
ATOM   3023  CA  VAL A 422     -12.086  73.728 163.337  1.00 57.13           C  
ATOM   3024  C   VAL A 422     -12.425  72.254 163.230  1.00 68.42           C  
ATOM   3025  O   VAL A 422     -13.522  71.889 162.814  1.00 79.78           O  
ATOM   3026  CB  VAL A 422     -12.135  74.137 164.827  1.00 47.80           C  
ATOM   3027  CG1 VAL A 422     -11.364  75.416 165.065  1.00 58.33           C  
ATOM   3028  CG2 VAL A 422     -13.574  74.289 165.283  1.00 54.11           C  
ATOM   3029  N   GLY A 423     -11.471  71.410 163.604  1.00 78.97           N  
ATOM   3030  CA  GLY A 423     -11.665  69.974 163.570  1.00 94.39           C  
ATOM   3031  C   GLY A 423     -10.579  69.264 164.348  1.00105.06           C  
ATOM   3032  O   GLY A 423      -9.691  69.902 164.913  1.00105.61           O  
ATOM   3033  N   ASN A 424     -10.646  67.939 164.370  1.00114.97           N  
ATOM   3034  CA  ASN A 424      -9.731  67.138 165.168  1.00131.01           C  
ATOM   3035  C   ASN A 424      -9.042  66.059 164.342  1.00146.59           C  
ATOM   3036  O   ASN A 424      -7.830  66.099 164.128  1.00154.15           O  
ATOM   3037  CB  ASN A 424     -10.463  66.496 166.347  1.00134.37           C  
ATOM   3038  CG  ASN A 424      -9.531  65.706 167.245  1.00133.47           C  
ATOM   3039  OD1 ASN A 424      -8.316  65.916 167.239  1.00123.46           O  
ATOM   3040  ND2 ASN A 424     -10.094  64.786 168.016  1.00143.00           N  
ATOM   3041  N   SER A 425      -9.833  65.097 163.874  1.00148.04           N  
ATOM   3042  CA  SER A 425      -9.316  63.939 163.153  1.00145.18           C  
ATOM   3043  C   SER A 425      -8.637  64.323 161.843  1.00141.31           C  
ATOM   3044  O   SER A 425      -7.926  63.514 161.246  1.00142.04           O  
ATOM   3045  CB  SER A 425     -10.447  62.944 162.877  1.00149.27           C  
ATOM   3046  OG  SER A 425     -10.024  61.917 161.996  1.00163.85           O  
ATOM   3047  N   GLY A 426      -8.855  65.553 161.394  1.00135.54           N  
ATOM   3048  CA  GLY A 426      -8.185  66.035 160.204  1.00137.72           C  
ATOM   3049  C   GLY A 426      -9.084  66.209 159.001  1.00125.59           C  
ATOM   3050  O   GLY A 426     -10.130  65.570 158.881  1.00120.62           O  
ATOM   3051  N   CYS A 427      -8.648  67.089 158.106  1.00112.76           N  
ATOM   3052  CA  CYS A 427      -9.411  67.499 156.933  1.00103.16           C  
ATOM   3053  C   CYS A 427     -10.832  67.913 157.300  1.00110.09           C  
ATOM   3054  O   CYS A 427     -11.082  68.402 158.398  1.00120.00           O  
ATOM   3055  CB  CYS A 427      -9.438  66.373 155.897  1.00118.44           C  
ATOM   3056  SG  CYS A 427      -7.846  65.551 155.650  1.00156.32           S  
ATOM   3057  N   GLY A 428     -11.763  67.697 156.379  1.00107.94           N  
ATOM   3058  CA  GLY A 428     -13.180  67.909 156.623  1.00 96.06           C  
ATOM   3059  C   GLY A 428     -13.546  69.384 156.670  1.00 85.83           C  
ATOM   3060  O   GLY A 428     -14.666  69.773 156.337  1.00 76.77           O  
ATOM   3061  N   LYS A 429     -12.592  70.206 157.100  1.00 95.09           N  
ATOM   3062  CA  LYS A 429     -12.639  71.651 156.915  1.00 70.92           C  
ATOM   3063  C   LYS A 429     -12.037  71.988 155.558  1.00 65.09           C  
ATOM   3064  O   LYS A 429     -12.537  72.845 154.829  1.00 70.97           O  
ATOM   3065  CB  LYS A 429     -11.888  72.383 158.032  1.00 59.91           C  
ATOM   3066  CG  LYS A 429     -12.412  72.155 159.448  1.00 72.56           C  
ATOM   3067  CD  LYS A 429     -11.784  70.936 160.114  1.00 90.57           C  
ATOM   3068  CE  LYS A 429     -10.263  70.987 160.074  1.00 77.93           C  
ATOM   3069  NZ  LYS A 429      -9.646  69.749 160.630  1.00 92.41           N  
ATOM   3070  N   SER A 430     -10.940  71.305 155.243  1.00 56.68           N  
ATOM   3071  CA  SER A 430     -10.207  71.503 153.997  1.00 53.75           C  
ATOM   3072  C   SER A 430     -11.073  71.128 152.798  1.00 65.62           C  
ATOM   3073  O   SER A 430     -10.921  71.672 151.699  1.00 77.13           O  
ATOM   3074  CB  SER A 430      -8.909  70.687 153.996  1.00 66.89           C  
ATOM   3075  OG  SER A 430      -8.008  71.143 154.991  1.00 85.22           O  
ATOM   3076  N   THR A 431     -11.961  70.162 152.993  1.00 71.60           N  
ATOM   3077  CA  THR A 431     -12.887  69.803 151.932  1.00 74.35           C  
ATOM   3078  C   THR A 431     -13.771  70.986 151.521  1.00 64.80           C  
ATOM   3079  O   THR A 431     -13.928  71.244 150.336  1.00 57.70           O  
ATOM   3080  CB  THR A 431     -13.788  68.621 152.352  1.00 85.96           C  
ATOM   3081  OG1 THR A 431     -12.988  67.596 152.957  1.00 75.91           O  
ATOM   3082  CG2 THR A 431     -14.500  68.043 151.142  1.00102.67           C  
ATOM   3083  N   THR A 432     -14.364  71.682 152.490  1.00 67.05           N  
ATOM   3084  CA  THR A 432     -15.232  72.834 152.199  1.00 60.91           C  
ATOM   3085  C   THR A 432     -14.543  73.988 151.453  1.00 54.79           C  
ATOM   3086  O   THR A 432     -15.135  74.619 150.555  1.00 60.49           O  
ATOM   3087  CB  THR A 432     -15.848  73.411 153.499  1.00 60.90           C  
ATOM   3088  OG1 THR A 432     -14.816  73.959 154.331  1.00 58.09           O  
ATOM   3089  CG2 THR A 432     -16.615  72.335 154.263  1.00 72.44           C  
ATOM   3090  N   VAL A 433     -13.272  74.213 151.783  1.00 51.13           N  
ATOM   3091  CA  VAL A 433     -12.474  75.250 151.136  1.00 44.29           C  
ATOM   3092  C   VAL A 433     -12.145  74.748 149.740  1.00 46.78           C  
ATOM   3093  O   VAL A 433     -11.993  75.536 148.805  1.00 41.68           O  
ATOM   3094  CB  VAL A 433     -11.188  75.632 151.955  1.00 42.33           C  
ATOM   3095  CG1 VAL A 433     -10.229  74.499 152.046  1.00 69.07           C  
ATOM   3096  CG2 VAL A 433     -10.471  76.803 151.330  1.00 34.88           C  
ATOM   3097  N   GLN A 434     -12.033  73.431 149.594  1.00 56.79           N  
ATOM   3098  CA  GLN A 434     -11.700  72.872 148.294  1.00 59.87           C  
ATOM   3099  C   GLN A 434     -12.921  72.973 147.372  1.00 64.38           C  
ATOM   3100  O   GLN A 434     -12.788  73.228 146.176  1.00 62.66           O  
ATOM   3101  CB  GLN A 434     -11.255  71.415 148.430  1.00 63.57           C  
ATOM   3102  CG  GLN A 434     -10.421  70.915 147.269  1.00 82.06           C  
ATOM   3103  CD  GLN A 434      -9.132  71.698 147.113  1.00 92.56           C  
ATOM   3104  OE1 GLN A 434      -8.574  72.200 148.090  1.00 88.04           O  
ATOM   3105  NE2 GLN A 434      -8.662  71.822 145.878  1.00 87.37           N  
ATOM   3106  N   LEU A 435     -14.105  72.746 147.936  1.00 71.74           N  
ATOM   3107  CA  LEU A 435     -15.355  72.812 147.190  1.00 62.83           C  
ATOM   3108  C   LEU A 435     -15.666  74.238 146.774  1.00 55.79           C  
ATOM   3109  O   LEU A 435     -16.273  74.472 145.727  1.00 53.28           O  
ATOM   3110  CB  LEU A 435     -16.520  72.259 148.017  1.00 58.56           C  
ATOM   3111  CG  LEU A 435     -16.473  70.796 148.459  1.00 63.66           C  
ATOM   3112  CD1 LEU A 435     -17.765  70.413 149.162  1.00 59.43           C  
ATOM   3113  CD2 LEU A 435     -16.231  69.890 147.269  1.00 75.40           C  
ATOM   3114  N   MET A 436     -15.270  75.194 147.612  1.00 56.24           N  
ATOM   3115  CA  MET A 436     -15.578  76.592 147.330  1.00 51.37           C  
ATOM   3116  C   MET A 436     -14.938  77.080 146.026  1.00 54.93           C  
ATOM   3117  O   MET A 436     -15.450  77.997 145.383  1.00 53.35           O  
ATOM   3118  CB  MET A 436     -15.142  77.487 148.489  1.00 53.82           C  
ATOM   3119  CG  MET A 436     -15.568  78.935 148.314  1.00 55.52           C  
ATOM   3120  SD  MET A 436     -17.337  78.988 147.963  1.00 62.62           S  
ATOM   3121  CE  MET A 436     -17.567  80.701 147.504  1.00 72.91           C  
ATOM   3122  N   GLN A 437     -13.828  76.462 145.632  1.00 56.00           N  
ATOM   3123  CA  GLN A 437     -13.149  76.835 144.393  1.00 54.89           C  
ATOM   3124  C   GLN A 437     -13.672  76.002 143.229  1.00 58.76           C  
ATOM   3125  O   GLN A 437     -13.145  76.077 142.118  1.00 51.94           O  
ATOM   3126  CB  GLN A 437     -11.633  76.665 144.503  1.00 53.67           C  
ATOM   3127  CG  GLN A 437     -10.982  77.329 145.698  1.00 59.90           C  
ATOM   3128  CD  GLN A 437      -9.652  76.684 146.051  1.00 53.45           C  
ATOM   3129  OE1 GLN A 437      -8.952  76.168 145.179  1.00 46.16           O  
ATOM   3130  NE2 GLN A 437      -9.306  76.697 147.334  1.00 56.76           N  
ATOM   3131  N   ARG A 438     -14.692  75.191 143.505  1.00 63.95           N  
ATOM   3132  CA  ARG A 438     -15.340  74.362 142.490  1.00 67.16           C  
ATOM   3133  C   ARG A 438     -14.361  73.341 141.912  1.00 63.49           C  
ATOM   3134  O   ARG A 438     -14.505  72.884 140.778  1.00 71.34           O  
ATOM   3135  CB  ARG A 438     -15.936  75.242 141.385  1.00 71.83           C  
ATOM   3136  CG  ARG A 438     -17.026  74.585 140.553  1.00 84.43           C  
ATOM   3137  CD  ARG A 438     -17.518  75.533 139.474  1.00 86.65           C  
ATOM   3138  NE  ARG A 438     -18.289  74.841 138.449  1.00103.91           N  
ATOM   3139  CZ  ARG A 438     -18.805  75.435 137.378  1.00108.61           C  
ATOM   3140  NH1 ARG A 438     -18.651  76.742 137.199  1.00 96.87           N  
ATOM   3141  NH2 ARG A 438     -19.495  74.725 136.496  1.00104.23           N  
ATOM   3142  N   LEU A 439     -13.353  72.996 142.705  1.00 66.50           N  
ATOM   3143  CA  LEU A 439     -12.383  71.981 142.314  1.00 77.54           C  
ATOM   3144  C   LEU A 439     -13.034  70.605 142.277  1.00 71.39           C  
ATOM   3145  O   LEU A 439     -12.573  69.707 141.583  1.00 66.11           O  
ATOM   3146  CB  LEU A 439     -11.190  71.968 143.274  1.00 67.90           C  
ATOM   3147  CG  LEU A 439      -9.927  72.703 142.824  1.00 61.50           C  
ATOM   3148  CD1 LEU A 439      -9.296  71.978 141.650  1.00 66.17           C  
ATOM   3149  CD2 LEU A 439     -10.235  74.140 142.452  1.00 82.03           C  
ATOM   3150  N   TYR A 440     -14.107  70.437 143.040  1.00 71.16           N  
ATOM   3151  CA  TYR A 440     -14.830  69.175 143.033  1.00 75.42           C  
ATOM   3152  C   TYR A 440     -16.327  69.432 143.018  1.00 88.77           C  
ATOM   3153  O   TYR A 440     -16.848  70.127 143.890  1.00 93.10           O  
ATOM   3154  CB  TYR A 440     -14.457  68.335 144.258  1.00 66.28           C  
ATOM   3155  CG  TYR A 440     -13.016  67.883 144.279  1.00 67.45           C  
ATOM   3156  CD1 TYR A 440     -12.012  68.732 144.735  1.00 68.80           C  
ATOM   3157  CD2 TYR A 440     -12.654  66.617 143.833  1.00 83.97           C  
ATOM   3158  CE1 TYR A 440     -10.696  68.335 144.752  1.00 67.59           C  
ATOM   3159  CE2 TYR A 440     -11.337  66.211 143.848  1.00 98.47           C  
ATOM   3160  CZ  TYR A 440     -10.362  67.075 144.309  1.00 85.33           C  
ATOM   3161  OH  TYR A 440      -9.046  66.681 144.328  1.00101.90           O  
ATOM   3162  N   ASP A 441     -17.022  68.893 142.024  1.00 90.56           N  
ATOM   3163  CA  ASP A 441     -18.469  69.020 142.013  1.00 78.46           C  
ATOM   3164  C   ASP A 441     -19.018  68.124 143.108  1.00 74.29           C  
ATOM   3165  O   ASP A 441     -18.712  66.934 143.155  1.00 72.01           O  
ATOM   3166  CB  ASP A 441     -19.059  68.648 140.649  1.00 79.87           C  
ATOM   3167  CG  ASP A 441     -18.716  69.658 139.568  1.00 88.13           C  
ATOM   3168  OD1 ASP A 441     -19.431  70.678 139.462  1.00 87.17           O  
ATOM   3169  OD2 ASP A 441     -17.737  69.435 138.825  1.00 90.03           O  
ATOM   3170  N   PRO A 442     -19.821  68.700 144.009  1.00 68.97           N  
ATOM   3171  CA  PRO A 442     -20.407  67.951 145.125  1.00 69.93           C  
ATOM   3172  C   PRO A 442     -21.358  66.877 144.625  1.00 83.71           C  
ATOM   3173  O   PRO A 442     -22.022  67.084 143.610  1.00100.38           O  
ATOM   3174  CB  PRO A 442     -21.148  69.028 145.918  1.00 64.96           C  
ATOM   3175  CG  PRO A 442     -21.422  70.102 144.928  1.00 74.32           C  
ATOM   3176  CD  PRO A 442     -20.251  70.108 143.999  1.00 71.09           C  
ATOM   3177  N   LEU A 443     -21.412  65.745 145.319  1.00 75.69           N  
ATOM   3178  CA  LEU A 443     -22.294  64.656 144.915  1.00 76.09           C  
ATOM   3179  C   LEU A 443     -23.749  65.094 145.002  1.00 80.28           C  
ATOM   3180  O   LEU A 443     -24.527  64.868 144.076  1.00 87.83           O  
ATOM   3181  CB  LEU A 443     -22.056  63.410 145.777  1.00 82.70           C  
ATOM   3182  CG  LEU A 443     -22.468  62.048 145.202  1.00 89.77           C  
ATOM   3183  CD1 LEU A 443     -21.719  60.929 145.911  1.00 97.99           C  
ATOM   3184  CD2 LEU A 443     -23.965  61.817 145.306  1.00 92.49           C  
ATOM   3185  N   ASP A 444     -24.112  65.732 146.109  1.00 77.10           N  
ATOM   3186  CA  ASP A 444     -25.476  66.204 146.283  1.00 67.99           C  
ATOM   3187  C   ASP A 444     -25.502  67.564 146.965  1.00 77.98           C  
ATOM   3188  O   ASP A 444     -24.620  67.888 147.760  1.00 84.72           O  
ATOM   3189  CB  ASP A 444     -26.290  65.189 147.088  1.00 68.06           C  
ATOM   3190  CG  ASP A 444     -27.722  65.629 147.309  1.00 86.14           C  
ATOM   3191  OD1 ASP A 444     -27.976  66.358 148.293  1.00 93.13           O  
ATOM   3192  OD2 ASP A 444     -28.593  65.241 146.502  1.00 92.03           O  
ATOM   3193  N   GLY A 445     -26.514  68.361 146.645  1.00 87.56           N  
ATOM   3194  CA  GLY A 445     -26.623  69.698 147.193  1.00 85.64           C  
ATOM   3195  C   GLY A 445     -25.946  70.683 146.263  1.00 79.32           C  
ATOM   3196  O   GLY A 445     -25.551  70.325 145.153  1.00 72.50           O  
ATOM   3197  N   MET A 446     -25.800  71.923 146.714  1.00 83.26           N  
ATOM   3198  CA  MET A 446     -25.153  72.953 145.911  1.00 83.64           C  
ATOM   3199  C   MET A 446     -24.484  73.980 146.805  1.00 72.40           C  
ATOM   3200  O   MET A 446     -24.903  74.200 147.941  1.00 69.99           O  
ATOM   3201  CB  MET A 446     -26.150  73.672 144.996  1.00112.27           C  
ATOM   3202  CG  MET A 446     -27.286  74.380 145.729  1.00118.96           C  
ATOM   3203  SD  MET A 446     -28.479  75.143 144.609  1.00124.35           S  
ATOM   3204  CE  MET A 446     -29.085  73.715 143.717  1.00117.73           C  
ATOM   3205  N   VAL A 447     -23.437  74.602 146.279  1.00 69.77           N  
ATOM   3206  CA  VAL A 447     -22.792  75.726 146.941  1.00 70.15           C  
ATOM   3207  C   VAL A 447     -23.097  77.024 146.193  1.00 73.06           C  
ATOM   3208  O   VAL A 447     -22.856  77.149 144.992  1.00 67.35           O  
ATOM   3209  CB  VAL A 447     -21.267  75.484 147.083  1.00 51.40           C  
ATOM   3210  CG1 VAL A 447     -20.593  75.249 145.750  1.00 53.52           C  
ATOM   3211  CG2 VAL A 447     -20.619  76.595 147.865  1.00 61.08           C  
ATOM   3212  N   SER A 448     -23.673  77.976 146.920  1.00 74.02           N  
ATOM   3213  CA  SER A 448     -24.117  79.237 146.340  1.00 74.62           C  
ATOM   3214  C   SER A 448     -23.283  80.457 146.704  1.00 77.49           C  
ATOM   3215  O   SER A 448     -23.305  80.920 147.850  1.00 70.53           O  
ATOM   3216  CB  SER A 448     -25.569  79.505 146.746  1.00 94.44           C  
ATOM   3217  OG  SER A 448     -26.109  80.594 146.019  1.00103.96           O  
ATOM   3218  N   ILE A 449     -22.531  80.961 145.733  1.00 88.15           N  
ATOM   3219  CA  ILE A 449     -21.896  82.258 145.880  1.00 79.94           C  
ATOM   3220  C   ILE A 449     -22.967  83.273 145.492  1.00 77.97           C  
ATOM   3221  O   ILE A 449     -23.708  83.053 144.534  1.00 83.67           O  
ATOM   3222  CB  ILE A 449     -20.631  82.397 145.000  1.00 75.64           C  
ATOM   3223  CG1 ILE A 449     -20.112  83.837 145.020  1.00 77.19           C  
ATOM   3224  CG2 ILE A 449     -20.928  82.017 143.563  1.00 83.00           C  
ATOM   3225  CD1 ILE A 449     -19.556  84.272 146.347  1.00 89.13           C  
ATOM   3226  N   ASP A 450     -23.051  84.371 146.238  1.00 82.27           N  
ATOM   3227  CA  ASP A 450     -24.156  85.314 146.100  1.00 84.87           C  
ATOM   3228  C   ASP A 450     -25.482  84.568 146.249  1.00 89.05           C  
ATOM   3229  O   ASP A 450     -25.649  83.776 147.174  1.00 92.75           O  
ATOM   3230  CB  ASP A 450     -24.070  86.059 144.759  1.00 80.20           C  
ATOM   3231  CG  ASP A 450     -24.933  87.307 144.723  1.00 66.09           C  
ATOM   3232  OD1 ASP A 450     -24.451  88.375 145.156  1.00 57.52           O  
ATOM   3233  OD2 ASP A 450     -26.091  87.215 144.267  1.00 74.54           O  
ATOM   3234  N   GLY A 451     -26.420  84.819 145.343  1.00 85.94           N  
ATOM   3235  CA  GLY A 451     -27.639  84.038 145.291  1.00 85.35           C  
ATOM   3236  C   GLY A 451     -27.553  82.882 144.310  1.00 82.56           C  
ATOM   3237  O   GLY A 451     -28.255  81.883 144.458  1.00 75.44           O  
ATOM   3238  N   GLN A 452     -26.691  83.012 143.306  1.00 82.82           N  
ATOM   3239  CA  GLN A 452     -26.629  82.016 142.241  1.00 86.79           C  
ATOM   3240  C   GLN A 452     -25.811  80.792 142.616  1.00 78.63           C  
ATOM   3241  O   GLN A 452     -24.938  80.852 143.478  1.00 80.95           O  
ATOM   3242  CB  GLN A 452     -26.041  82.612 140.959  1.00 94.59           C  
ATOM   3243  CG  GLN A 452     -26.827  83.746 140.342  1.00101.49           C  
ATOM   3244  CD  GLN A 452     -26.197  84.233 139.052  1.00100.78           C  
ATOM   3245  OE1 GLN A 452     -25.070  83.862 138.720  1.00 84.76           O  
ATOM   3246  NE2 GLN A 452     -26.928  85.056 138.309  1.00126.18           N  
ATOM   3247  N   ASP A 453     -26.114  79.677 141.961  1.00 81.62           N  
ATOM   3248  CA  ASP A 453     -25.335  78.461 142.126  1.00 83.25           C  
ATOM   3249  C   ASP A 453     -23.938  78.762 141.590  1.00 75.65           C  
ATOM   3250  O   ASP A 453     -23.768  79.647 140.749  1.00 70.12           O  
ATOM   3251  CB  ASP A 453     -25.980  77.278 141.397  1.00 93.21           C  
ATOM   3252  CG  ASP A 453     -25.350  75.945 141.766  1.00 96.34           C  
ATOM   3253  OD1 ASP A 453     -24.107  75.862 141.856  1.00100.13           O  
ATOM   3254  OD2 ASP A 453     -26.108  74.973 141.965  1.00 84.89           O  
ATOM   3255  N   ILE A 454     -22.939  78.034 142.073  1.00 75.80           N  
ATOM   3256  CA  ILE A 454     -21.554  78.302 141.704  1.00 70.27           C  
ATOM   3257  C   ILE A 454     -21.237  77.705 140.338  1.00 76.94           C  
ATOM   3258  O   ILE A 454     -20.216  78.018 139.729  1.00 77.99           O  
ATOM   3259  CB  ILE A 454     -20.572  77.711 142.731  1.00 70.82           C  
ATOM   3260  CG1 ILE A 454     -19.224  78.431 142.691  1.00 72.23           C  
ATOM   3261  CG2 ILE A 454     -20.403  76.218 142.489  1.00 81.38           C  
ATOM   3262  CD1 ILE A 454     -18.198  77.827 143.630  1.00 66.08           C  
ATOM   3263  N   ARG A 455     -22.122  76.839 139.861  1.00 83.06           N  
ATOM   3264  CA  ARG A 455     -21.860  76.084 138.646  1.00 87.37           C  
ATOM   3265  C   ARG A 455     -22.339  76.825 137.402  1.00 86.71           C  
ATOM   3266  O   ARG A 455     -22.069  76.405 136.275  1.00 98.56           O  
ATOM   3267  CB  ARG A 455     -22.510  74.701 138.724  1.00 91.53           C  
ATOM   3268  CG  ARG A 455     -21.903  73.803 139.797  1.00 86.23           C  
ATOM   3269  CD  ARG A 455     -22.494  72.400 139.765  1.00 98.29           C  
ATOM   3270  NE  ARG A 455     -23.846  72.338 140.312  1.00 96.03           N  
ATOM   3271  CZ  ARG A 455     -24.530  71.209 140.465  1.00102.01           C  
ATOM   3272  NH1 ARG A 455     -23.982  70.052 140.113  1.00 93.32           N  
ATOM   3273  NH2 ARG A 455     -25.756  71.234 140.970  1.00109.40           N  
ATOM   3274  N   THR A 456     -23.048  77.929 137.610  1.00 78.80           N  
ATOM   3275  CA  THR A 456     -23.481  78.778 136.507  1.00 85.67           C  
ATOM   3276  C   THR A 456     -22.366  79.709 136.031  1.00 91.36           C  
ATOM   3277  O   THR A 456     -22.160  79.878 134.829  1.00 96.70           O  
ATOM   3278  CB  THR A 456     -24.699  79.634 136.906  1.00 98.69           C  
ATOM   3279  OG1 THR A 456     -24.318  80.565 137.925  1.00 98.70           O  
ATOM   3280  CG2 THR A 456     -25.827  78.757 137.422  1.00 94.48           C  
ATOM   3281  N   ILE A 457     -21.646  80.302 136.979  1.00 91.34           N  
ATOM   3282  CA  ILE A 457     -20.643  81.321 136.671  1.00 79.71           C  
ATOM   3283  C   ILE A 457     -19.448  80.733 135.928  1.00 86.91           C  
ATOM   3284  O   ILE A 457     -19.126  79.556 136.089  1.00 89.96           O  
ATOM   3285  CB  ILE A 457     -20.139  82.031 137.945  1.00 55.24           C  
ATOM   3286  CG1 ILE A 457     -19.619  81.014 138.963  1.00 53.77           C  
ATOM   3287  CG2 ILE A 457     -21.243  82.883 138.552  1.00 65.38           C  
ATOM   3288  CD1 ILE A 457     -19.186  81.630 140.270  1.00 43.49           C  
ATOM   3289  N   ASN A 458     -18.808  81.550 135.096  1.00 86.51           N  
ATOM   3290  CA  ASN A 458     -17.579  81.147 134.424  1.00 87.67           C  
ATOM   3291  C   ASN A 458     -16.523  80.754 135.442  1.00 80.32           C  
ATOM   3292  O   ASN A 458     -16.290  81.472 136.414  1.00 76.07           O  
ATOM   3293  CB  ASN A 458     -17.046  82.268 133.534  1.00 91.25           C  
ATOM   3294  CG  ASN A 458     -15.725  81.910 132.876  1.00 85.33           C  
ATOM   3295  OD1 ASN A 458     -14.659  82.325 133.329  1.00 85.09           O  
ATOM   3296  ND2 ASN A 458     -15.791  81.125 131.806  1.00 91.33           N  
ATOM   3297  N   VAL A 459     -15.899  79.603 135.225  1.00 70.91           N  
ATOM   3298  CA  VAL A 459     -14.929  79.085 136.176  1.00 73.81           C  
ATOM   3299  C   VAL A 459     -13.696  79.979 136.292  1.00 78.58           C  
ATOM   3300  O   VAL A 459     -13.289  80.315 137.396  1.00 76.54           O  
ATOM   3301  CB  VAL A 459     -14.488  77.655 135.794  1.00 75.75           C  
ATOM   3302  CG1 VAL A 459     -13.271  77.230 136.596  1.00 80.49           C  
ATOM   3303  CG2 VAL A 459     -15.631  76.678 135.997  1.00 83.49           C  
ATOM   3304  N   ARG A 460     -13.106  80.359 135.160  1.00 79.78           N  
ATOM   3305  CA  ARG A 460     -11.941  81.249 135.154  1.00 70.42           C  
ATOM   3306  C   ARG A 460     -12.159  82.520 135.975  1.00 60.75           C  
ATOM   3307  O   ARG A 460     -11.306  82.927 136.784  1.00 59.95           O  
ATOM   3308  CB  ARG A 460     -11.566  81.630 133.721  1.00 68.69           C  
ATOM   3309  CG  ARG A 460     -10.711  82.882 133.626  1.00 81.52           C  
ATOM   3310  CD  ARG A 460     -10.198  83.082 132.215  1.00 95.52           C  
ATOM   3311  NE  ARG A 460      -9.264  82.026 131.837  1.00 89.78           N  
ATOM   3312  CZ  ARG A 460      -8.673  81.941 130.651  1.00 90.42           C  
ATOM   3313  NH1 ARG A 460      -8.911  82.858 129.723  1.00101.18           N  
ATOM   3314  NH2 ARG A 460      -7.839  80.943 130.396  1.00 86.53           N  
ATOM   3315  N   TYR A 461     -13.328  83.124 135.791  1.00 65.69           N  
ATOM   3316  CA  TYR A 461     -13.678  84.329 136.524  1.00 71.18           C  
ATOM   3317  C   TYR A 461     -13.814  84.011 138.002  1.00 63.55           C  
ATOM   3318  O   TYR A 461     -13.409  84.805 138.852  1.00 72.57           O  
ATOM   3319  CB  TYR A 461     -14.961  84.958 135.979  1.00 69.31           C  
ATOM   3320  CG  TYR A 461     -15.253  86.306 136.593  1.00 55.09           C  
ATOM   3321  CD1 TYR A 461     -14.591  87.446 136.150  1.00 61.41           C  
ATOM   3322  CD2 TYR A 461     -16.137  86.431 137.659  1.00 56.74           C  
ATOM   3323  CE1 TYR A 461     -14.834  88.675 136.715  1.00 73.19           C  
ATOM   3324  CE2 TYR A 461     -16.390  87.660 138.227  1.00 63.74           C  
ATOM   3325  CZ  TYR A 461     -15.730  88.775 137.755  1.00 69.83           C  
ATOM   3326  OH  TYR A 461     -15.971  90.000 138.316  1.00 69.11           O  
ATOM   3327  N   LEU A 462     -14.402  82.858 138.305  1.00 52.95           N  
ATOM   3328  CA  LEU A 462     -14.586  82.455 139.689  1.00 54.21           C  
ATOM   3329  C   LEU A 462     -13.216  82.384 140.353  1.00 64.04           C  
ATOM   3330  O   LEU A 462     -13.023  82.894 141.458  1.00 67.34           O  
ATOM   3331  CB  LEU A 462     -15.294  81.110 139.796  1.00 41.67           C  
ATOM   3332  CG  LEU A 462     -15.327  80.607 141.245  1.00 32.59           C  
ATOM   3333  CD1 LEU A 462     -16.126  81.559 142.128  1.00 48.91           C  
ATOM   3334  CD2 LEU A 462     -15.868  79.195 141.333  1.00 46.62           C  
ATOM   3335  N   ARG A 463     -12.281  81.717 139.681  1.00 66.03           N  
ATOM   3336  CA  ARG A 463     -10.913  81.592 140.167  1.00 64.05           C  
ATOM   3337  C   ARG A 463     -10.317  82.972 140.382  1.00 68.17           C  
ATOM   3338  O   ARG A 463      -9.515  83.174 141.294  1.00 69.94           O  
ATOM   3339  CB  ARG A 463     -10.048  80.788 139.194  1.00 66.26           C  
ATOM   3340  CG  ARG A 463     -10.656  79.475 138.750  1.00 64.74           C  
ATOM   3341  CD  ARG A 463     -10.537  78.417 139.835  1.00 71.06           C  
ATOM   3342  NE  ARG A 463     -11.204  77.174 139.461  1.00 55.73           N  
ATOM   3343  CZ  ARG A 463     -10.642  76.216 138.731  1.00 71.63           C  
ATOM   3344  NH1 ARG A 463      -9.398  76.355 138.290  1.00 82.66           N  
ATOM   3345  NH2 ARG A 463     -11.324  75.118 138.440  1.00 85.68           N  
ATOM   3346  N   GLU A 464     -10.702  83.925 139.537  1.00 67.53           N  
ATOM   3347  CA  GLU A 464     -10.162  85.271 139.671  1.00 66.32           C  
ATOM   3348  C   GLU A 464     -10.773  85.997 140.872  1.00 63.47           C  
ATOM   3349  O   GLU A 464     -10.161  86.910 141.427  1.00 75.48           O  
ATOM   3350  CB  GLU A 464     -10.379  86.080 138.388  1.00 66.51           C  
ATOM   3351  CG  GLU A 464      -9.555  85.586 137.205  1.00 70.27           C  
ATOM   3352  CD  GLU A 464      -9.705  86.466 135.975  1.00 82.30           C  
ATOM   3353  OE1 GLU A 464     -10.583  87.356 135.976  1.00 81.78           O  
ATOM   3354  OE2 GLU A 464      -8.935  86.275 135.008  1.00 92.77           O  
ATOM   3355  N   ILE A 465     -11.983  85.606 141.267  1.00 52.89           N  
ATOM   3356  CA  ILE A 465     -12.629  86.210 142.435  1.00 55.32           C  
ATOM   3357  C   ILE A 465     -12.234  85.482 143.729  1.00 55.01           C  
ATOM   3358  O   ILE A 465     -12.531  85.943 144.830  1.00 56.57           O  
ATOM   3359  CB  ILE A 465     -14.170  86.211 142.278  1.00 57.32           C  
ATOM   3360  CG1 ILE A 465     -14.555  86.828 140.938  1.00 68.76           C  
ATOM   3361  CG2 ILE A 465     -14.852  87.030 143.364  1.00 70.03           C  
ATOM   3362  CD1 ILE A 465     -14.079  88.258 140.773  1.00 74.17           C  
ATOM   3363  N   ILE A 466     -11.535  84.358 143.602  1.00 54.58           N  
ATOM   3364  CA  ILE A 466     -11.162  83.593 144.786  1.00 52.80           C  
ATOM   3365  C   ILE A 466      -9.653  83.567 144.998  1.00 61.52           C  
ATOM   3366  O   ILE A 466      -8.913  82.974 144.211  1.00 65.24           O  
ATOM   3367  CB  ILE A 466     -11.680  82.140 144.706  1.00 55.07           C  
ATOM   3368  CG1 ILE A 466     -13.211  82.119 144.727  1.00 63.77           C  
ATOM   3369  CG2 ILE A 466     -11.124  81.309 145.853  1.00 50.89           C  
ATOM   3370  CD1 ILE A 466     -13.808  80.725 144.756  1.00 60.33           C  
ATOM   3371  N   GLY A 467      -9.200  84.236 146.054  1.00 67.40           N  
ATOM   3372  CA  GLY A 467      -7.819  84.133 146.480  1.00 66.87           C  
ATOM   3373  C   GLY A 467      -7.699  82.956 147.426  1.00 67.18           C  
ATOM   3374  O   GLY A 467      -8.634  82.660 148.166  1.00 63.31           O  
ATOM   3375  N   VAL A 468      -6.553  82.288 147.407  1.00 62.64           N  
ATOM   3376  CA  VAL A 468      -6.316  81.121 148.252  1.00 54.19           C  
ATOM   3377  C   VAL A 468      -4.914  81.155 148.844  1.00 42.17           C  
ATOM   3378  O   VAL A 468      -3.935  81.318 148.122  1.00 42.30           O  
ATOM   3379  CB  VAL A 468      -6.518  79.800 147.483  1.00 65.97           C  
ATOM   3380  CG1 VAL A 468      -6.133  78.611 148.345  1.00 72.18           C  
ATOM   3381  CG2 VAL A 468      -7.954  79.683 146.998  1.00 59.23           C  
ATOM   3382  N   VAL A 469      -4.825  81.010 150.162  1.00 38.56           N  
ATOM   3383  CA  VAL A 469      -3.536  80.874 150.823  1.00 45.17           C  
ATOM   3384  C   VAL A 469      -3.439  79.528 151.535  1.00 57.51           C  
ATOM   3385  O   VAL A 469      -4.104  79.292 152.542  1.00 62.35           O  
ATOM   3386  CB  VAL A 469      -3.321  82.024 151.834  1.00 43.98           C  
ATOM   3387  CG1 VAL A 469      -2.031  81.849 152.580  1.00 53.75           C  
ATOM   3388  CG2 VAL A 469      -3.371  83.372 151.128  1.00 28.70           C  
ATOM   3389  N   SER A 470      -2.615  78.642 150.976  1.00 60.67           N  
ATOM   3390  CA  SER A 470      -2.370  77.318 151.546  1.00 63.59           C  
ATOM   3391  C   SER A 470      -1.322  77.351 152.653  1.00 68.60           C  
ATOM   3392  O   SER A 470      -0.493  78.260 152.703  1.00 68.00           O  
ATOM   3393  CB  SER A 470      -1.941  76.338 150.452  1.00 64.37           C  
ATOM   3394  OG  SER A 470      -0.972  76.920 149.596  1.00 71.18           O  
ATOM   3395  N   GLN A 471      -1.375  76.363 153.544  1.00 70.78           N  
ATOM   3396  CA  GLN A 471      -0.431  76.260 154.658  1.00 80.64           C  
ATOM   3397  C   GLN A 471       1.027  76.170 154.194  1.00 76.59           C  
ATOM   3398  O   GLN A 471       1.913  76.802 154.771  1.00 64.98           O  
ATOM   3399  CB  GLN A 471      -0.785  75.059 155.559  1.00 82.19           C  
ATOM   3400  CG  GLN A 471      -0.453  73.666 155.025  1.00 74.58           C  
ATOM   3401  CD  GLN A 471      -1.350  73.213 153.885  1.00 73.40           C  
ATOM   3402  OE1 GLN A 471      -1.905  74.024 153.144  1.00 78.20           O  
ATOM   3403  NE2 GLN A 471      -1.488  71.900 153.737  1.00 74.67           N  
ATOM   3404  N   GLU A 472       1.267  75.388 153.147  1.00 78.21           N  
ATOM   3405  CA  GLU A 472       2.609  75.215 152.613  1.00 82.12           C  
ATOM   3406  C   GLU A 472       2.741  76.000 151.324  1.00 79.15           C  
ATOM   3407  O   GLU A 472       2.181  75.620 150.298  1.00 75.23           O  
ATOM   3408  CB  GLU A 472       2.907  73.736 152.369  1.00101.32           C  
ATOM   3409  CG  GLU A 472       4.319  73.449 151.887  1.00110.33           C  
ATOM   3410  CD  GLU A 472       5.376  73.813 152.912  1.00115.00           C  
ATOM   3411  OE1 GLU A 472       6.187  74.723 152.632  1.00115.75           O  
ATOM   3412  OE2 GLU A 472       5.399  73.193 153.997  1.00116.87           O  
ATOM   3413  N   PRO A 473       3.481  77.112 151.376  1.00 82.42           N  
ATOM   3414  CA  PRO A 473       3.612  77.956 150.189  1.00 72.41           C  
ATOM   3415  C   PRO A 473       4.539  77.340 149.152  1.00 61.68           C  
ATOM   3416  O   PRO A 473       5.353  76.482 149.489  1.00 59.36           O  
ATOM   3417  CB  PRO A 473       4.206  79.247 150.752  1.00 58.94           C  
ATOM   3418  CG  PRO A 473       5.001  78.794 151.929  1.00 62.37           C  
ATOM   3419  CD  PRO A 473       4.237  77.642 152.525  1.00 81.52           C  
ATOM   3420  N   VAL A 474       4.418  77.781 147.907  1.00 56.05           N  
ATOM   3421  CA  VAL A 474       5.300  77.325 146.848  1.00 60.68           C  
ATOM   3422  C   VAL A 474       5.623  78.496 145.940  1.00 58.75           C  
ATOM   3423  O   VAL A 474       4.734  79.256 145.556  1.00 43.56           O  
ATOM   3424  CB  VAL A 474       4.663  76.166 146.036  1.00 70.20           C  
ATOM   3425  CG1 VAL A 474       3.234  76.504 145.629  1.00 84.14           C  
ATOM   3426  CG2 VAL A 474       5.508  75.817 144.823  1.00 69.40           C  
ATOM   3427  N   LEU A 475       6.897  78.652 145.604  1.00 68.62           N  
ATOM   3428  CA  LEU A 475       7.286  79.713 144.693  1.00 61.24           C  
ATOM   3429  C   LEU A 475       7.926  79.133 143.447  1.00 54.78           C  
ATOM   3430  O   LEU A 475       8.858  78.330 143.526  1.00 62.28           O  
ATOM   3431  CB  LEU A 475       8.242  80.690 145.384  1.00 65.43           C  
ATOM   3432  CG  LEU A 475       7.676  81.401 146.620  1.00 65.88           C  
ATOM   3433  CD1 LEU A 475       8.667  82.404 147.183  1.00 48.96           C  
ATOM   3434  CD2 LEU A 475       6.363  82.084 146.280  1.00 78.97           C  
ATOM   3435  N   PHE A 476       7.417  79.541 142.293  1.00 58.11           N  
ATOM   3436  CA  PHE A 476       7.983  79.121 141.024  1.00 66.34           C  
ATOM   3437  C   PHE A 476       9.358  79.762 140.892  1.00 78.11           C  
ATOM   3438  O   PHE A 476       9.649  80.753 141.566  1.00 87.07           O  
ATOM   3439  CB  PHE A 476       7.060  79.509 139.868  1.00 75.24           C  
ATOM   3440  CG  PHE A 476       5.657  78.986 140.017  1.00 76.94           C  
ATOM   3441  CD1 PHE A 476       5.352  77.681 139.670  1.00 70.01           C  
ATOM   3442  CD2 PHE A 476       4.650  79.788 140.529  1.00 94.50           C  
ATOM   3443  CE1 PHE A 476       4.066  77.193 139.810  1.00 67.55           C  
ATOM   3444  CE2 PHE A 476       3.361  79.303 140.669  1.00 95.33           C  
ATOM   3445  CZ  PHE A 476       3.069  78.004 140.309  1.00 78.97           C  
ATOM   3446  N   ALA A 477      10.206  79.218 140.029  1.00 84.97           N  
ATOM   3447  CA  ALA A 477      11.557  79.745 139.939  1.00 88.41           C  
ATOM   3448  C   ALA A 477      11.567  80.876 138.930  1.00 77.47           C  
ATOM   3449  O   ALA A 477      11.545  80.641 137.726  1.00 74.85           O  
ATOM   3450  CB  ALA A 477      12.541  78.657 139.542  1.00101.53           C  
ATOM   3451  N   THR A 478      11.718  82.088 139.460  1.00 77.25           N  
ATOM   3452  CA  THR A 478      11.526  83.378 138.789  1.00 82.77           C  
ATOM   3453  C   THR A 478      11.802  84.459 139.817  1.00 87.97           C  
ATOM   3454  O   THR A 478      12.051  84.166 140.987  1.00 89.65           O  
ATOM   3455  CB  THR A 478      10.077  83.656 138.241  1.00 89.09           C  
ATOM   3456  OG1 THR A 478       9.137  83.630 139.324  1.00 89.02           O  
ATOM   3457  CG2 THR A 478       9.618  82.700 137.143  1.00 99.73           C  
ATOM   3458  N   THR A 479      11.762  85.711 139.376  1.00 83.60           N  
ATOM   3459  CA  THR A 479      11.881  86.842 140.282  1.00 84.08           C  
ATOM   3460  C   THR A 479      10.653  86.896 141.179  1.00 79.28           C  
ATOM   3461  O   THR A 479       9.609  86.340 140.834  1.00 83.16           O  
ATOM   3462  CB  THR A 479      12.010  88.170 139.515  1.00 93.44           C  
ATOM   3463  OG1 THR A 479      10.706  88.627 139.137  1.00 95.49           O  
ATOM   3464  CG2 THR A 479      12.858  87.991 138.263  1.00 98.93           C  
ATOM   3465  N   ILE A 480      10.776  87.539 142.338  1.00 65.67           N  
ATOM   3466  CA  ILE A 480       9.628  87.716 143.227  1.00 59.94           C  
ATOM   3467  C   ILE A 480       8.594  88.565 142.494  1.00 73.23           C  
ATOM   3468  O   ILE A 480       7.375  88.384 142.635  1.00 72.34           O  
ATOM   3469  CB  ILE A 480      10.028  88.411 144.545  1.00 43.85           C  
ATOM   3470  CG1 ILE A 480      11.252  87.739 145.172  1.00 37.59           C  
ATOM   3471  CG2 ILE A 480       8.875  88.402 145.524  1.00 52.06           C  
ATOM   3472  CD1 ILE A 480      11.040  86.296 145.511  1.00 54.33           C  
ATOM   3473  N   ALA A 481       9.115  89.456 141.655  1.00 81.70           N  
ATOM   3474  CA  ALA A 481       8.305  90.296 140.792  1.00 89.06           C  
ATOM   3475  C   ALA A 481       7.480  89.439 139.842  1.00 85.35           C  
ATOM   3476  O   ALA A 481       6.329  89.755 139.570  1.00 93.19           O  
ATOM   3477  CB  ALA A 481       9.183  91.267 140.017  1.00 88.51           C  
ATOM   3478  N   GLU A 482       8.079  88.382 139.305  1.00 81.36           N  
ATOM   3479  CA  GLU A 482       7.370  87.515 138.370  1.00 95.71           C  
ATOM   3480  C   GLU A 482       6.360  86.614 139.078  1.00 90.78           C  
ATOM   3481  O   GLU A 482       5.274  86.360 138.551  1.00 95.25           O  
ATOM   3482  CB  GLU A 482       8.353  86.672 137.559  1.00103.82           C  
ATOM   3483  CG  GLU A 482       9.154  87.484 136.563  1.00113.05           C  
ATOM   3484  CD  GLU A 482       8.275  88.112 135.496  1.00125.37           C  
ATOM   3485  OE1 GLU A 482       7.288  87.466 135.079  1.00122.24           O  
ATOM   3486  OE2 GLU A 482       8.564  89.256 135.090  1.00117.94           O  
ATOM   3487  N   ASN A 483       6.731  86.101 140.250  1.00 82.69           N  
ATOM   3488  CA  ASN A 483       5.817  85.274 141.032  1.00 85.62           C  
ATOM   3489  C   ASN A 483       4.575  86.072 141.414  1.00 88.59           C  
ATOM   3490  O   ASN A 483       3.472  85.525 141.485  1.00 93.34           O  
ATOM   3491  CB  ASN A 483       6.501  84.721 142.290  1.00 75.74           C  
ATOM   3492  CG  ASN A 483       7.531  83.644 141.976  1.00 71.37           C  
ATOM   3493  OD1 ASN A 483       7.475  82.995 140.928  1.00 77.79           O  
ATOM   3494  ND2 ASN A 483       8.475  83.448 142.888  1.00 67.86           N  
ATOM   3495  N   ILE A 484       4.758  87.366 141.667  1.00 80.25           N  
ATOM   3496  CA  ILE A 484       3.617  88.259 141.869  1.00 79.45           C  
ATOM   3497  C   ILE A 484       2.894  88.488 140.536  1.00 88.41           C  
ATOM   3498  O   ILE A 484       1.662  88.483 140.470  1.00 97.27           O  
ATOM   3499  CB  ILE A 484       4.051  89.610 142.489  1.00 75.57           C  
ATOM   3500  CG1 ILE A 484       3.965  89.554 144.016  1.00 81.55           C  
ATOM   3501  CG2 ILE A 484       3.170  90.744 142.002  1.00 74.05           C  
ATOM   3502  CD1 ILE A 484       4.951  88.617 144.666  1.00 78.40           C  
ATOM   3503  N   ARG A 485       3.677  88.693 139.479  1.00 87.39           N  
ATOM   3504  CA  ARG A 485       3.166  88.888 138.123  1.00 88.06           C  
ATOM   3505  C   ARG A 485       2.358  87.673 137.673  1.00 90.30           C  
ATOM   3506  O   ARG A 485       1.540  87.755 136.756  1.00 86.02           O  
ATOM   3507  CB  ARG A 485       4.319  89.157 137.150  1.00 89.90           C  
ATOM   3508  CG  ARG A 485       3.897  89.503 135.726  1.00 96.34           C  
ATOM   3509  CD  ARG A 485       5.101  89.829 134.851  1.00 97.92           C  
ATOM   3510  NE  ARG A 485       5.991  90.803 135.486  1.00103.08           N  
ATOM   3511  CZ  ARG A 485       5.819  92.120 135.436  1.00124.28           C  
ATOM   3512  NH1 ARG A 485       4.784  92.633 134.784  1.00130.29           N  
ATOM   3513  NH2 ARG A 485       6.680  92.923 136.044  1.00121.98           N  
ATOM   3514  N   TYR A 486       2.602  86.539 138.321  1.00 90.12           N  
ATOM   3515  CA  TYR A 486       1.825  85.334 138.077  1.00 91.60           C  
ATOM   3516  C   TYR A 486       0.443  85.465 138.705  1.00 93.97           C  
ATOM   3517  O   TYR A 486      -0.503  84.790 138.298  1.00 90.05           O  
ATOM   3518  CB  TYR A 486       2.557  84.105 138.621  1.00 83.67           C  
ATOM   3519  CG  TYR A 486       3.597  83.564 137.668  1.00 94.08           C  
ATOM   3520  CD1 TYR A 486       3.709  84.074 136.380  1.00103.93           C  
ATOM   3521  CD2 TYR A 486       4.469  82.551 138.054  1.00 92.85           C  
ATOM   3522  CE1 TYR A 486       4.653  83.592 135.502  1.00105.53           C  
ATOM   3523  CE2 TYR A 486       5.420  82.059 137.178  1.00101.53           C  
ATOM   3524  CZ  TYR A 486       5.506  82.585 135.903  1.00113.94           C  
ATOM   3525  OH  TYR A 486       6.446  82.108 135.021  1.00132.28           O  
ATOM   3526  N   GLY A 487       0.335  86.333 139.706  1.00 95.06           N  
ATOM   3527  CA  GLY A 487      -0.948  86.646 140.305  1.00 88.21           C  
ATOM   3528  C   GLY A 487      -1.816  87.417 139.327  1.00 89.42           C  
ATOM   3529  O   GLY A 487      -2.974  87.068 139.103  1.00 83.52           O  
ATOM   3530  N   ARG A 488      -1.250  88.471 138.744  1.00 93.13           N  
ATOM   3531  CA  ARG A 488      -1.914  89.209 137.674  1.00 99.95           C  
ATOM   3532  C   ARG A 488      -0.932  89.569 136.562  1.00102.47           C  
ATOM   3533  O   ARG A 488       0.122  90.157 136.815  1.00 95.83           O  
ATOM   3534  CB  ARG A 488      -2.575  90.482 138.208  1.00 97.07           C  
ATOM   3535  CG  ARG A 488      -3.782  90.242 139.102  1.00 97.00           C  
ATOM   3536  CD  ARG A 488      -4.666  91.479 139.178  1.00 97.79           C  
ATOM   3537  NE  ARG A 488      -3.933  92.679 139.570  1.00 89.86           N  
ATOM   3538  CZ  ARG A 488      -4.451  93.903 139.550  1.00 96.82           C  
ATOM   3539  NH1 ARG A 488      -5.705  94.087 139.157  1.00 98.00           N  
ATOM   3540  NH2 ARG A 488      -3.718  94.945 139.923  1.00 93.88           N  
ATOM   3541  N   GLU A 489      -1.292  89.213 135.332  1.00108.99           N  
ATOM   3542  CA  GLU A 489      -0.432  89.424 134.169  1.00100.97           C  
ATOM   3543  C   GLU A 489      -0.079  90.898 133.965  1.00104.51           C  
ATOM   3544  O   GLU A 489       1.094  91.252 133.850  1.00102.53           O  
ATOM   3545  CB  GLU A 489      -1.109  88.874 132.909  1.00119.69           C  
ATOM   3546  CG  GLU A 489      -1.356  87.368 132.923  1.00126.69           C  
ATOM   3547  CD  GLU A 489      -2.646  86.980 133.631  1.00110.89           C  
ATOM   3548  OE1 GLU A 489      -3.135  85.853 133.400  1.00 98.28           O  
ATOM   3549  OE2 GLU A 489      -3.173  87.800 134.412  1.00100.24           O  
ATOM   3550  N   ASP A 490      -1.096  91.752 133.920  1.00113.47           N  
ATOM   3551  CA  ASP A 490      -0.882  93.177 133.695  1.00111.09           C  
ATOM   3552  C   ASP A 490      -0.752  93.908 135.027  1.00111.13           C  
ATOM   3553  O   ASP A 490      -1.728  94.062 135.759  1.00117.08           O  
ATOM   3554  CB  ASP A 490      -2.023  93.776 132.862  1.00109.94           C  
ATOM   3555  CG  ASP A 490      -3.398  93.386 133.381  1.00100.50           C  
ATOM   3556  OD1 ASP A 490      -3.509  92.334 134.047  1.00 89.62           O  
ATOM   3557  OD2 ASP A 490      -4.367  94.135 133.128  1.00 95.49           O  
ATOM   3558  N   VAL A 491       0.457  94.364 135.334  1.00 97.34           N  
ATOM   3559  CA  VAL A 491       0.726  95.018 136.608  1.00 97.29           C  
ATOM   3560  C   VAL A 491       2.001  95.848 136.488  1.00106.12           C  
ATOM   3561  O   VAL A 491       2.810  95.614 135.592  1.00113.33           O  
ATOM   3562  CB  VAL A 491       0.857  93.978 137.752  1.00 97.80           C  
ATOM   3563  CG1 VAL A 491       2.148  93.194 137.615  1.00 95.89           C  
ATOM   3564  CG2 VAL A 491       0.780  94.643 139.116  1.00102.05           C  
ATOM   3565  N   THR A 492       2.175  96.818 137.380  1.00115.15           N  
ATOM   3566  CA  THR A 492       3.392  97.617 137.403  1.00114.06           C  
ATOM   3567  C   THR A 492       3.998  97.538 138.798  1.00107.91           C  
ATOM   3568  O   THR A 492       3.293  97.279 139.773  1.00107.51           O  
ATOM   3569  CB  THR A 492       3.124  99.092 137.024  1.00111.33           C  
ATOM   3570  OG1 THR A 492       2.118  99.155 136.005  1.00124.85           O  
ATOM   3571  CG2 THR A 492       4.392  99.762 136.521  1.00 94.21           C  
ATOM   3572  N   MET A 493       5.308  97.748 138.884  1.00110.20           N  
ATOM   3573  CA  MET A 493       6.050  97.586 140.133  1.00112.12           C  
ATOM   3574  C   MET A 493       5.516  98.443 141.280  1.00108.46           C  
ATOM   3575  O   MET A 493       5.794  98.166 142.442  1.00112.26           O  
ATOM   3576  CB  MET A 493       7.531  97.889 139.904  1.00121.92           C  
ATOM   3577  CG  MET A 493       7.833  99.326 139.520  1.00131.37           C  
ATOM   3578  SD  MET A 493       8.186 100.362 140.955  1.00167.72           S  
ATOM   3579  CE  MET A 493       9.676  99.586 141.578  1.00129.20           C  
ATOM   3580  N   ASP A 494       4.796  99.510 140.950  1.00113.74           N  
ATOM   3581  CA  ASP A 494       4.143 100.341 141.957  1.00129.76           C  
ATOM   3582  C   ASP A 494       3.085  99.551 142.728  1.00116.63           C  
ATOM   3583  O   ASP A 494       2.987  99.636 143.957  1.00121.87           O  
ATOM   3584  CB  ASP A 494       3.509 101.578 141.309  1.00141.94           C  
ATOM   3585  CG  ASP A 494       4.524 102.448 140.582  1.00138.13           C  
ATOM   3586  OD1 ASP A 494       5.716 102.424 140.954  1.00126.67           O  
ATOM   3587  OD2 ASP A 494       4.126 103.169 139.642  1.00129.66           O  
ATOM   3588  N   GLU A 495       2.294  98.781 141.989  1.00107.67           N  
ATOM   3589  CA  GLU A 495       1.298  97.897 142.584  1.00105.45           C  
ATOM   3590  C   GLU A 495       1.961  96.760 143.357  1.00 91.47           C  
ATOM   3591  O   GLU A 495       1.442  96.316 144.380  1.00 89.68           O  
ATOM   3592  CB  GLU A 495       0.362  97.331 141.508  1.00118.54           C  
ATOM   3593  CG  GLU A 495      -0.623  98.338 140.910  1.00122.71           C  
ATOM   3594  CD  GLU A 495       0.025  99.285 139.917  1.00123.37           C  
ATOM   3595  OE1 GLU A 495       1.204  99.065 139.578  1.00125.91           O  
ATOM   3596  OE2 GLU A 495      -0.640 100.246 139.476  1.00127.17           O  
ATOM   3597  N   ILE A 496       3.086  96.269 142.843  1.00 92.44           N  
ATOM   3598  CA  ILE A 496       3.889  95.275 143.553  1.00 99.80           C  
ATOM   3599  C   ILE A 496       4.296  95.837 144.912  1.00 90.37           C  
ATOM   3600  O   ILE A 496       4.174  95.173 145.952  1.00 91.22           O  
ATOM   3601  CB  ILE A 496       5.167  94.887 142.759  1.00 96.09           C  
ATOM   3602  CG1 ILE A 496       4.873  93.821 141.700  1.00 90.19           C  
ATOM   3603  CG2 ILE A 496       6.265  94.394 143.688  1.00 89.90           C  
ATOM   3604  CD1 ILE A 496       4.221  94.341 140.448  1.00 97.68           C  
ATOM   3605  N   GLU A 497       4.741  97.089 144.884  1.00 92.52           N  
ATOM   3606  CA  GLU A 497       5.195  97.791 146.070  1.00105.43           C  
ATOM   3607  C   GLU A 497       4.062  97.908 147.067  1.00101.39           C  
ATOM   3608  O   GLU A 497       4.233  97.576 148.231  1.00 97.57           O  
ATOM   3609  CB  GLU A 497       5.731  99.179 145.718  1.00122.71           C  
ATOM   3610  CG  GLU A 497       6.405  99.891 146.883  1.00137.75           C  
ATOM   3611  CD  GLU A 497       6.889 101.281 146.519  1.00146.59           C  
ATOM   3612  OE1 GLU A 497       6.302 101.891 145.601  1.00133.91           O  
ATOM   3613  OE2 GLU A 497       7.855 101.765 147.148  1.00166.47           O  
ATOM   3614  N   LYS A 498       2.914  98.407 146.619  1.00 98.63           N  
ATOM   3615  CA  LYS A 498       1.783  98.579 147.523  1.00102.47           C  
ATOM   3616  C   LYS A 498       1.334  97.240 148.098  1.00 96.66           C  
ATOM   3617  O   LYS A 498       0.915  97.145 149.258  1.00 99.14           O  
ATOM   3618  CB  LYS A 498       0.612  99.229 146.790  1.00114.87           C  
ATOM   3619  CG  LYS A 498      -0.558  99.587 147.686  1.00137.29           C  
ATOM   3620  CD  LYS A 498      -1.737 100.064 146.862  1.00134.24           C  
ATOM   3621  CE  LYS A 498      -2.252  98.929 145.992  1.00104.98           C  
ATOM   3622  NZ  LYS A 498      -3.459  99.303 145.209  1.00 98.17           N  
ATOM   3623  N   ALA A 499       1.450  96.204 147.275  1.00 90.48           N  
ATOM   3624  CA  ALA A 499       1.050  94.860 147.660  1.00 84.46           C  
ATOM   3625  C   ALA A 499       1.895  94.355 148.820  1.00 83.98           C  
ATOM   3626  O   ALA A 499       1.368  93.999 149.874  1.00 77.42           O  
ATOM   3627  CB  ALA A 499       1.147  93.915 146.477  1.00 78.93           C  
ATOM   3628  N   VAL A 500       3.210  94.311 148.620  1.00 87.22           N  
ATOM   3629  CA  VAL A 500       4.095  93.803 149.664  1.00 79.83           C  
ATOM   3630  C   VAL A 500       4.143  94.731 150.882  1.00 98.11           C  
ATOM   3631  O   VAL A 500       4.305  94.272 152.013  1.00106.08           O  
ATOM   3632  CB  VAL A 500       5.535  93.593 149.140  1.00 72.18           C  
ATOM   3633  CG1 VAL A 500       5.600  92.379 148.234  1.00 73.32           C  
ATOM   3634  CG2 VAL A 500       6.025  94.819 148.404  1.00 82.27           C  
ATOM   3635  N   LYS A 501       4.023  96.035 150.640  1.00 99.07           N  
ATOM   3636  CA  LYS A 501       4.060  97.038 151.702  1.00 89.06           C  
ATOM   3637  C   LYS A 501       2.858  96.885 152.619  1.00 91.93           C  
ATOM   3638  O   LYS A 501       2.963  97.073 153.832  1.00100.17           O  
ATOM   3639  CB  LYS A 501       4.115  98.456 151.130  1.00 86.73           C  
ATOM   3640  CG  LYS A 501       4.371  99.526 152.180  1.00105.41           C  
ATOM   3641  CD  LYS A 501       4.566 100.897 151.555  1.00105.55           C  
ATOM   3642  CE  LYS A 501       4.774 101.950 152.630  1.00 99.17           C  
ATOM   3643  NZ  LYS A 501       5.942 101.611 153.493  1.00 75.49           N  
ATOM   3644  N   GLU A 502       1.713  96.546 152.034  1.00 86.33           N  
ATOM   3645  CA  GLU A 502       0.523  96.297 152.834  1.00 94.64           C  
ATOM   3646  C   GLU A 502       0.649  94.916 153.455  1.00 96.33           C  
ATOM   3647  O   GLU A 502       0.010  94.613 154.463  1.00 99.78           O  
ATOM   3648  CB  GLU A 502      -0.752  96.396 151.995  1.00 96.68           C  
ATOM   3649  CG  GLU A 502      -2.028  96.400 152.829  1.00 92.75           C  
ATOM   3650  CD  GLU A 502      -3.280  96.631 152.004  1.00 90.57           C  
ATOM   3651  OE1 GLU A 502      -3.166  96.771 150.767  1.00100.84           O  
ATOM   3652  OE2 GLU A 502      -4.380  96.668 152.595  1.00 81.62           O  
ATOM   3653  N   ALA A 503       1.476  94.076 152.845  1.00 83.87           N  
ATOM   3654  CA  ALA A 503       1.701  92.736 153.363  1.00 80.08           C  
ATOM   3655  C   ALA A 503       2.915  92.736 154.286  1.00 89.04           C  
ATOM   3656  O   ALA A 503       3.371  91.678 154.717  1.00 94.13           O  
ATOM   3657  CB  ALA A 503       1.897  91.755 152.226  1.00 70.30           C  
ATOM   3658  N   ASN A 504       3.452  93.933 154.530  1.00 89.03           N  
ATOM   3659  CA  ASN A 504       4.662  94.156 155.332  1.00 78.16           C  
ATOM   3660  C   ASN A 504       5.799  93.209 154.943  1.00 78.62           C  
ATOM   3661  O   ASN A 504       6.597  92.797 155.785  1.00 75.44           O  
ATOM   3662  CB  ASN A 504       4.368  94.074 156.840  1.00 76.06           C  
ATOM   3663  CG  ASN A 504       3.930  92.697 157.296  1.00 95.03           C  
ATOM   3664  OD1 ASN A 504       2.737  92.441 157.456  1.00103.77           O  
ATOM   3665  ND2 ASN A 504       4.892  91.808 157.524  1.00 91.44           N  
ATOM   3666  N   ALA A 505       5.872  92.885 153.658  1.00 78.75           N  
ATOM   3667  CA  ALA A 505       6.949  92.063 153.121  1.00 69.32           C  
ATOM   3668  C   ALA A 505       8.053  92.925 152.528  1.00 62.56           C  
ATOM   3669  O   ALA A 505       9.023  92.412 151.971  1.00 57.86           O  
ATOM   3670  CB  ALA A 505       6.410  91.110 152.076  1.00 78.83           C  
ATOM   3671  N   TYR A 506       7.900  94.239 152.658  1.00 74.64           N  
ATOM   3672  CA  TYR A 506       8.785  95.192 151.999  1.00 82.79           C  
ATOM   3673  C   TYR A 506      10.067  95.435 152.795  1.00 84.63           C  
ATOM   3674  O   TYR A 506      10.901  96.245 152.394  1.00 78.06           O  
ATOM   3675  CB  TYR A 506       8.061  96.526 151.769  1.00 85.36           C  
ATOM   3676  CG  TYR A 506       8.725  97.416 150.737  1.00 88.96           C  
ATOM   3677  CD1 TYR A 506       8.801  97.030 149.404  1.00 82.61           C  
ATOM   3678  CD2 TYR A 506       9.297  98.631 151.102  1.00 96.92           C  
ATOM   3679  CE1 TYR A 506       9.414  97.833 148.462  1.00 88.09           C  
ATOM   3680  CE2 TYR A 506       9.913  99.442 150.167  1.00 89.62           C  
ATOM   3681  CZ  TYR A 506       9.967  99.037 148.848  1.00 88.70           C  
ATOM   3682  OH  TYR A 506      10.578  99.837 147.909  1.00 65.43           O  
ATOM   3683  N   ASP A 507      10.236  94.742 153.917  1.00 84.68           N  
ATOM   3684  CA  ASP A 507      11.444  94.933 154.712  1.00 74.80           C  
ATOM   3685  C   ASP A 507      12.596  94.042 154.233  1.00 76.93           C  
ATOM   3686  O   ASP A 507      13.595  94.556 153.728  1.00 76.17           O  
ATOM   3687  CB  ASP A 507      11.157  94.702 156.206  1.00 83.77           C  
ATOM   3688  CG  ASP A 507      10.472  93.375 156.484  1.00 85.79           C  
ATOM   3689  OD1 ASP A 507      11.184  92.364 156.658  1.00 96.80           O  
ATOM   3690  OD2 ASP A 507       9.225  93.345 156.536  1.00 74.46           O  
ATOM   3691  N   PHE A 508      12.475  92.725 154.398  1.00 80.91           N  
ATOM   3692  CA  PHE A 508      13.576  91.819 154.068  1.00 77.35           C  
ATOM   3693  C   PHE A 508      13.976  91.862 152.589  1.00 84.37           C  
ATOM   3694  O   PHE A 508      15.137  91.629 152.256  1.00105.92           O  
ATOM   3695  CB  PHE A 508      13.256  90.371 154.476  1.00 69.45           C  
ATOM   3696  CG  PHE A 508      11.970  89.828 153.915  1.00 65.41           C  
ATOM   3697  CD1 PHE A 508      11.943  89.232 152.665  1.00 65.87           C  
ATOM   3698  CD2 PHE A 508      10.802  89.868 154.655  1.00 72.54           C  
ATOM   3699  CE1 PHE A 508      10.772  88.715 152.153  1.00 62.68           C  
ATOM   3700  CE2 PHE A 508       9.627  89.351 154.146  1.00 71.71           C  
ATOM   3701  CZ  PHE A 508       9.613  88.775 152.893  1.00 59.25           C  
ATOM   3702  N   ILE A 509      13.023  92.162 151.707  1.00 72.36           N  
ATOM   3703  CA  ILE A 509      13.303  92.201 150.269  1.00 81.26           C  
ATOM   3704  C   ILE A 509      14.211  93.367 149.876  1.00 84.74           C  
ATOM   3705  O   ILE A 509      15.047  93.234 148.982  1.00 84.30           O  
ATOM   3706  CB  ILE A 509      12.003  92.285 149.432  1.00 80.70           C  
ATOM   3707  CG1 ILE A 509      11.142  93.465 149.879  1.00 85.17           C  
ATOM   3708  CG2 ILE A 509      11.217  90.987 149.512  1.00 76.19           C  
ATOM   3709  CD1 ILE A 509      11.119  94.587 148.885  1.00 85.22           C  
ATOM   3710  N   MET A 510      14.039  94.512 150.530  1.00 78.87           N  
ATOM   3711  CA  MET A 510      14.862  95.680 150.238  1.00 85.47           C  
ATOM   3712  C   MET A 510      16.278  95.442 150.719  1.00 82.50           C  
ATOM   3713  O   MET A 510      17.250  95.714 150.011  1.00 75.13           O  
ATOM   3714  CB  MET A 510      14.290  96.948 150.873  1.00 95.84           C  
ATOM   3715  CG  MET A 510      12.962  97.392 150.296  1.00103.95           C  
ATOM   3716  SD  MET A 510      13.054  97.652 148.512  1.00127.85           S  
ATOM   3717  CE  MET A 510      14.307  98.930 148.416  1.00 63.98           C  
ATOM   3718  N   LYS A 511      16.376  94.951 151.948  1.00 87.56           N  
ATOM   3719  CA  LYS A 511      17.647  94.574 152.542  1.00 86.73           C  
ATOM   3720  C   LYS A 511      18.309  93.517 151.652  1.00 84.82           C  
ATOM   3721  O   LYS A 511      19.532  93.479 151.517  1.00100.10           O  
ATOM   3722  CB  LYS A 511      17.421  94.048 153.962  1.00 86.88           C  
ATOM   3723  CG  LYS A 511      18.671  93.659 154.724  1.00106.28           C  
ATOM   3724  CD  LYS A 511      19.540  94.894 154.918  1.00112.33           C  
ATOM   3725  CE  LYS A 511      20.789  94.604 155.729  1.00 98.24           C  
ATOM   3726  NZ  LYS A 511      21.591  95.835 155.970  1.00 95.74           N  
ATOM   3727  N   LEU A 512      17.487  92.655 151.056  1.00 80.74           N  
ATOM   3728  CA  LEU A 512      17.949  91.639 150.111  1.00 81.51           C  
ATOM   3729  C   LEU A 512      18.456  92.272 148.812  1.00 91.66           C  
ATOM   3730  O   LEU A 512      17.816  93.166 148.267  1.00 90.89           O  
ATOM   3731  CB  LEU A 512      16.817  90.656 149.794  1.00 74.48           C  
ATOM   3732  CG  LEU A 512      17.201  89.222 149.427  1.00 68.23           C  
ATOM   3733  CD1 LEU A 512      18.007  88.589 150.544  1.00 88.06           C  
ATOM   3734  CD2 LEU A 512      15.965  88.389 149.115  1.00 58.78           C  
ATOM   3735  N   PRO A 513      19.615  91.808 148.315  1.00 88.94           N  
ATOM   3736  CA  PRO A 513      20.152  92.313 147.044  1.00 74.78           C  
ATOM   3737  C   PRO A 513      19.270  91.937 145.856  1.00 71.12           C  
ATOM   3738  O   PRO A 513      18.429  91.046 145.989  1.00 77.39           O  
ATOM   3739  CB  PRO A 513      21.519  91.630 146.944  1.00 67.26           C  
ATOM   3740  CG  PRO A 513      21.391  90.424 147.783  1.00 70.59           C  
ATOM   3741  CD  PRO A 513      20.502  90.804 148.922  1.00 74.57           C  
ATOM   3742  N   HIS A 514      19.454  92.630 144.730  1.00 71.44           N  
ATOM   3743  CA  HIS A 514      18.678  92.413 143.501  1.00 84.71           C  
ATOM   3744  C   HIS A 514      17.219  92.841 143.667  1.00 88.84           C  
ATOM   3745  O   HIS A 514      16.474  92.905 142.689  1.00 85.89           O  
ATOM   3746  CB  HIS A 514      18.762  90.960 143.019  1.00 83.28           C  
ATOM   3747  CG  HIS A 514      20.161  90.441 142.913  1.00 92.11           C  
ATOM   3748  ND1 HIS A 514      20.973  90.721 141.836  1.00 84.58           N  
ATOM   3749  CD2 HIS A 514      20.890  89.653 143.738  1.00110.58           C  
ATOM   3750  CE1 HIS A 514      22.143  90.131 142.002  1.00 96.48           C  
ATOM   3751  NE2 HIS A 514      22.119  89.476 143.149  1.00113.43           N  
ATOM   3752  N   GLN A 515      16.827  93.132 144.906  1.00 87.07           N  
ATOM   3753  CA  GLN A 515      15.479  93.589 145.222  1.00 85.45           C  
ATOM   3754  C   GLN A 515      14.410  92.649 144.683  1.00 80.58           C  
ATOM   3755  O   GLN A 515      14.440  91.440 144.915  1.00 72.12           O  
ATOM   3756  CB  GLN A 515      15.248  94.997 144.663  1.00 90.75           C  
ATOM   3757  CG  GLN A 515      16.331  96.004 145.014  1.00 91.30           C  
ATOM   3758  CD  GLN A 515      16.398  96.293 146.499  1.00 94.91           C  
ATOM   3759  OE1 GLN A 515      15.434  96.071 147.226  1.00 98.72           O  
ATOM   3760  NE2 GLN A 515      17.540  96.795 146.956  1.00 88.63           N  
ATOM   3761  N   PHE A 516      13.451  93.240 143.980  1.00 91.82           N  
ATOM   3762  CA  PHE A 516      12.337  92.526 143.365  1.00 87.35           C  
ATOM   3763  C   PHE A 516      12.795  91.593 142.247  1.00 91.89           C  
ATOM   3764  O   PHE A 516      12.077  90.669 141.865  1.00 93.74           O  
ATOM   3765  CB  PHE A 516      11.326  93.534 142.825  1.00 87.30           C  
ATOM   3766  CG  PHE A 516      10.536  94.221 143.894  1.00 81.57           C  
ATOM   3767  CD1 PHE A 516      10.113  93.528 145.012  1.00 81.43           C  
ATOM   3768  CD2 PHE A 516      10.247  95.571 143.798  1.00 91.11           C  
ATOM   3769  CE1 PHE A 516       9.391  94.160 145.998  1.00 93.45           C  
ATOM   3770  CE2 PHE A 516       9.529  96.209 144.786  1.00 90.18           C  
ATOM   3771  CZ  PHE A 516       9.102  95.505 145.888  1.00 92.61           C  
ATOM   3772  N   ASP A 517      13.993  91.842 141.728  1.00 96.41           N  
ATOM   3773  CA  ASP A 517      14.522  91.060 140.621  1.00 94.79           C  
ATOM   3774  C   ASP A 517      15.245  89.830 141.153  1.00 91.33           C  
ATOM   3775  O   ASP A 517      15.853  89.080 140.389  1.00 85.40           O  
ATOM   3776  CB  ASP A 517      15.477  91.900 139.769  1.00101.93           C  
ATOM   3777  CG  ASP A 517      14.768  93.006 139.006  1.00122.92           C  
ATOM   3778  OD1 ASP A 517      14.600  94.107 139.570  1.00107.35           O  
ATOM   3779  OD2 ASP A 517      14.385  92.777 137.839  1.00150.12           O  
ATOM   3780  N   THR A 518      15.175  89.630 142.466  1.00 92.66           N  
ATOM   3781  CA  THR A 518      15.818  88.483 143.085  1.00 81.36           C  
ATOM   3782  C   THR A 518      15.098  87.223 142.647  1.00 81.31           C  
ATOM   3783  O   THR A 518      13.896  87.075 142.856  1.00 81.11           O  
ATOM   3784  CB  THR A 518      15.807  88.569 144.626  1.00 67.41           C  
ATOM   3785  OG1 THR A 518      16.424  89.791 145.046  1.00 83.43           O  
ATOM   3786  CG2 THR A 518      16.556  87.395 145.234  1.00 39.19           C  
ATOM   3787  N   LEU A 519      15.847  86.318 142.035  1.00 90.84           N  
ATOM   3788  CA  LEU A 519      15.304  85.047 141.595  1.00100.10           C  
ATOM   3789  C   LEU A 519      15.190  84.131 142.803  1.00 96.78           C  
ATOM   3790  O   LEU A 519      15.931  84.291 143.771  1.00 99.50           O  
ATOM   3791  CB  LEU A 519      16.204  84.423 140.525  1.00104.79           C  
ATOM   3792  CG  LEU A 519      16.201  85.069 139.135  1.00105.24           C  
ATOM   3793  CD1 LEU A 519      17.334  84.515 138.286  1.00120.73           C  
ATOM   3794  CD2 LEU A 519      14.873  84.866 138.436  1.00105.75           C  
ATOM   3795  N   VAL A 520      14.275  83.170 142.758  1.00 86.58           N  
ATOM   3796  CA  VAL A 520      14.243  82.161 143.804  1.00 93.69           C  
ATOM   3797  C   VAL A 520      14.934  80.949 143.214  1.00124.39           C  
ATOM   3798  O   VAL A 520      14.381  80.263 142.358  1.00118.01           O  
ATOM   3799  CB  VAL A 520      12.812  81.812 144.248  1.00 73.68           C  
ATOM   3800  CG1 VAL A 520      12.838  80.939 145.488  1.00 90.58           C  
ATOM   3801  CG2 VAL A 520      12.022  83.068 144.511  1.00 55.71           C  
ATOM   3802  N   GLY A 521      16.153  80.697 143.678  1.00139.17           N  
ATOM   3803  CA  GLY A 521      16.977  79.669 143.079  1.00141.99           C  
ATOM   3804  C   GLY A 521      16.762  78.274 143.614  1.00122.04           C  
ATOM   3805  O   GLY A 521      16.484  78.078 144.799  1.00109.86           O  
ATOM   3806  N   GLU A 522      16.912  77.305 142.716  1.00111.44           N  
ATOM   3807  CA  GLU A 522      16.766  75.894 143.036  1.00122.69           C  
ATOM   3808  C   GLU A 522      15.438  75.603 143.731  1.00128.97           C  
ATOM   3809  O   GLU A 522      15.392  75.327 144.931  1.00118.78           O  
ATOM   3810  CB  GLU A 522      17.949  75.439 143.874  1.00112.91           C  
ATOM   3811  CG  GLU A 522      19.238  75.488 143.067  1.00106.86           C  
ATOM   3812  CD  GLU A 522      19.161  74.670 141.796  1.00128.50           C  
ATOM   3813  OE1 GLU A 522      18.617  73.549 141.838  1.00136.39           O  
ATOM   3814  OE2 GLU A 522      19.629  75.159 140.746  1.00128.61           O  
ATOM   3815  N   ARG A 523      14.367  75.679 142.943  1.00138.54           N  
ATOM   3816  CA  ARG A 523      12.993  75.550 143.419  1.00140.97           C  
ATOM   3817  C   ARG A 523      12.704  76.625 144.465  1.00131.41           C  
ATOM   3818  O   ARG A 523      13.092  77.780 144.290  1.00105.80           O  
ATOM   3819  CB  ARG A 523      12.743  74.146 143.986  1.00134.48           C  
ATOM   3820  CG  ARG A 523      11.284  73.695 143.977  1.00132.91           C  
ATOM   3821  CD  ARG A 523      11.110  72.404 144.763  1.00137.48           C  
ATOM   3822  NE  ARG A 523       9.741  72.229 145.240  1.00124.77           N  
ATOM   3823  CZ  ARG A 523       8.749  71.739 144.503  1.00114.15           C  
ATOM   3824  NH1 ARG A 523       8.971  71.368 143.249  1.00125.65           N  
ATOM   3825  NH2 ARG A 523       7.536  71.612 145.022  1.00102.92           N  
ATOM   3826  N   GLY A 524      12.019  76.256 145.541  1.00135.16           N  
ATOM   3827  CA  GLY A 524      11.553  77.239 146.496  1.00126.83           C  
ATOM   3828  C   GLY A 524      12.277  77.322 147.823  1.00127.87           C  
ATOM   3829  O   GLY A 524      11.965  78.194 148.629  1.00108.76           O  
ATOM   3830  N   ALA A 525      13.262  76.463 148.060  1.00138.74           N  
ATOM   3831  CA  ALA A 525      13.964  76.562 149.331  1.00142.06           C  
ATOM   3832  C   ALA A 525      15.197  77.441 149.198  1.00133.64           C  
ATOM   3833  O   ALA A 525      16.230  77.026 148.671  1.00126.71           O  
ATOM   3834  CB  ALA A 525      14.349  75.176 149.831  1.00143.59           C  
ATOM   3835  N   GLN A 526      15.062  78.668 149.690  1.00122.16           N  
ATOM   3836  CA  GLN A 526      16.147  79.638 149.727  1.00 85.64           C  
ATOM   3837  C   GLN A 526      16.147  80.359 151.070  1.00 80.00           C  
ATOM   3838  O   GLN A 526      17.091  80.260 151.855  1.00 78.78           O  
ATOM   3839  CB  GLN A 526      16.008  80.630 148.574  1.00 63.93           C  
ATOM   3840  CG  GLN A 526      17.158  81.592 148.434  1.00 56.40           C  
ATOM   3841  CD  GLN A 526      17.046  82.432 147.181  1.00 77.18           C  
ATOM   3842  OE1 GLN A 526      16.147  82.231 146.364  1.00 91.62           O  
ATOM   3843  NE2 GLN A 526      17.968  83.368 147.012  1.00 81.24           N  
ATOM   3844  N   LEU A 527      15.059  81.089 151.307  1.00 75.84           N  
ATOM   3845  CA  LEU A 527      14.922  82.003 152.435  1.00 56.72           C  
ATOM   3846  C   LEU A 527      13.890  81.461 153.427  1.00 58.75           C  
ATOM   3847  O   LEU A 527      13.362  80.365 153.237  1.00 65.93           O  
ATOM   3848  CB  LEU A 527      14.533  83.405 151.946  1.00 52.23           C  
ATOM   3849  CG  LEU A 527      13.167  83.648 151.278  1.00 46.01           C  
ATOM   3850  CD1 LEU A 527      12.835  85.132 151.247  1.00 38.13           C  
ATOM   3851  CD2 LEU A 527      13.124  83.084 149.872  1.00 55.65           C  
ATOM   3852  N   SER A 528      13.611  82.222 154.482  1.00 51.86           N  
ATOM   3853  CA  SER A 528      12.649  81.814 155.505  1.00 57.99           C  
ATOM   3854  C   SER A 528      11.272  81.511 154.920  1.00 62.86           C  
ATOM   3855  O   SER A 528      10.788  82.222 154.041  1.00 68.02           O  
ATOM   3856  CB  SER A 528      12.541  82.888 156.590  1.00 65.02           C  
ATOM   3857  OG  SER A 528      11.459  82.628 157.467  1.00 84.25           O  
ATOM   3858  N   GLY A 529      10.650  80.449 155.424  1.00 61.21           N  
ATOM   3859  CA  GLY A 529       9.334  80.028 154.976  1.00 62.05           C  
ATOM   3860  C   GLY A 529       8.253  81.052 155.249  1.00 61.74           C  
ATOM   3861  O   GLY A 529       7.311  81.198 154.468  1.00 63.61           O  
ATOM   3862  N   GLY A 530       8.371  81.745 156.376  1.00 62.04           N  
ATOM   3863  CA  GLY A 530       7.416  82.777 156.735  1.00 56.78           C  
ATOM   3864  C   GLY A 530       7.433  83.894 155.710  1.00 50.08           C  
ATOM   3865  O   GLY A 530       6.398  84.478 155.375  1.00 51.48           O  
ATOM   3866  N   GLN A 531       8.627  84.182 155.202  1.00 49.45           N  
ATOM   3867  CA  GLN A 531       8.800  85.201 154.179  1.00 54.84           C  
ATOM   3868  C   GLN A 531       8.189  84.729 152.863  1.00 52.19           C  
ATOM   3869  O   GLN A 531       7.586  85.509 152.121  1.00 58.72           O  
ATOM   3870  CB  GLN A 531      10.289  85.504 153.992  1.00 58.49           C  
ATOM   3871  CG  GLN A 531      10.980  86.088 155.222  1.00 64.07           C  
ATOM   3872  CD  GLN A 531      12.497  85.936 155.170  1.00 60.53           C  
ATOM   3873  OE1 GLN A 531      13.024  85.155 154.379  1.00 51.27           O  
ATOM   3874  NE2 GLN A 531      13.201  86.678 156.019  1.00 76.25           N  
ATOM   3875  N   LYS A 532       8.351  83.439 152.589  1.00 43.24           N  
ATOM   3876  CA  LYS A 532       7.788  82.811 151.403  1.00 41.89           C  
ATOM   3877  C   LYS A 532       6.272  82.951 151.390  1.00 49.52           C  
ATOM   3878  O   LYS A 532       5.669  83.401 150.405  1.00 56.38           O  
ATOM   3879  CB  LYS A 532       8.189  81.335 151.342  1.00 60.31           C  
ATOM   3880  CG  LYS A 532       9.691  81.094 151.332  1.00 73.20           C  
ATOM   3881  CD  LYS A 532      10.013  79.610 151.420  1.00 79.79           C  
ATOM   3882  CE  LYS A 532       9.470  78.855 150.223  1.00 94.35           C  
ATOM   3883  NZ  LYS A 532       9.926  77.438 150.222  1.00 97.12           N  
ATOM   3884  N   GLN A 533       5.661  82.540 152.496  1.00 55.11           N  
ATOM   3885  CA  GLN A 533       4.220  82.618 152.628  1.00 53.64           C  
ATOM   3886  C   GLN A 533       3.755  84.062 152.537  1.00 46.69           C  
ATOM   3887  O   GLN A 533       2.743  84.352 151.906  1.00 49.23           O  
ATOM   3888  CB  GLN A 533       3.742  82.007 153.946  1.00 51.76           C  
ATOM   3889  CG  GLN A 533       2.237  81.985 154.010  1.00 57.24           C  
ATOM   3890  CD  GLN A 533       1.665  81.089 152.935  1.00 70.39           C  
ATOM   3891  OE1 GLN A 533       1.933  79.889 152.907  1.00 84.54           O  
ATOM   3892  NE2 GLN A 533       0.971  81.688 151.979  1.00 59.90           N  
ATOM   3893  N   ARG A 534       4.489  84.961 153.186  1.00 45.21           N  
ATOM   3894  CA  ARG A 534       4.152  86.381 153.164  1.00 50.54           C  
ATOM   3895  C   ARG A 534       4.135  86.919 151.723  1.00 49.21           C  
ATOM   3896  O   ARG A 534       3.268  87.727 151.345  1.00 57.65           O  
ATOM   3897  CB  ARG A 534       5.134  87.155 154.048  1.00 56.50           C  
ATOM   3898  CG  ARG A 534       4.737  88.584 154.374  1.00 65.43           C  
ATOM   3899  CD  ARG A 534       5.829  89.233 155.206  1.00 65.56           C  
ATOM   3900  NE  ARG A 534       6.389  88.269 156.151  1.00 57.66           N  
ATOM   3901  CZ  ARG A 534       7.362  88.537 157.014  1.00 63.32           C  
ATOM   3902  NH1 ARG A 534       7.899  89.749 157.060  1.00 64.18           N  
ATOM   3903  NH2 ARG A 534       7.800  87.589 157.830  1.00 75.68           N  
ATOM   3904  N   ILE A 535       5.080  86.445 150.913  1.00 44.80           N  
ATOM   3905  CA  ILE A 535       5.115  86.812 149.501  1.00 36.69           C  
ATOM   3906  C   ILE A 535       3.893  86.240 148.782  1.00 51.73           C  
ATOM   3907  O   ILE A 535       3.285  86.915 147.946  1.00 56.27           O  
ATOM   3908  CB  ILE A 535       6.402  86.320 148.808  1.00 44.25           C  
ATOM   3909  CG1 ILE A 535       7.628  87.030 149.387  1.00 43.29           C  
ATOM   3910  CG2 ILE A 535       6.338  86.589 147.320  1.00 43.82           C  
ATOM   3911  CD1 ILE A 535       8.940  86.625 148.731  1.00 51.15           C  
ATOM   3912  N   ALA A 536       3.535  84.997 149.101  1.00 52.39           N  
ATOM   3913  CA  ALA A 536       2.346  84.382 148.506  1.00 47.46           C  
ATOM   3914  C   ALA A 536       1.098  85.221 148.818  1.00 48.83           C  
ATOM   3915  O   ALA A 536       0.189  85.357 147.984  1.00 44.19           O  
ATOM   3916  CB  ALA A 536       2.170  82.956 149.003  1.00 44.41           C  
ATOM   3917  N   ILE A 537       1.072  85.780 150.027  1.00 49.02           N  
ATOM   3918  CA  ILE A 537       0.016  86.694 150.447  1.00 37.81           C  
ATOM   3919  C   ILE A 537       0.022  87.939 149.584  1.00 40.23           C  
ATOM   3920  O   ILE A 537      -1.031  88.424 149.190  1.00 52.51           O  
ATOM   3921  CB  ILE A 537       0.149  87.134 151.920  1.00 36.82           C  
ATOM   3922  CG1 ILE A 537       0.279  85.929 152.848  1.00 56.91           C  
ATOM   3923  CG2 ILE A 537      -1.060  87.960 152.342  1.00 42.42           C  
ATOM   3924  CD1 ILE A 537       0.673  86.317 154.253  1.00 67.53           C  
ATOM   3925  N   ALA A 538       1.204  88.488 149.320  1.00 49.88           N  
ATOM   3926  CA  ALA A 538       1.266  89.664 148.456  1.00 56.60           C  
ATOM   3927  C   ALA A 538       0.744  89.347 147.052  1.00 54.91           C  
ATOM   3928  O   ALA A 538       0.066  90.174 146.422  1.00 64.35           O  
ATOM   3929  CB  ALA A 538       2.687  90.194 148.382  1.00 67.44           C  
ATOM   3930  N   ARG A 539       1.017  88.129 146.590  1.00 47.60           N  
ATOM   3931  CA  ARG A 539       0.525  87.663 145.297  1.00 47.40           C  
ATOM   3932  C   ARG A 539      -0.992  87.599 145.268  1.00 55.56           C  
ATOM   3933  O   ARG A 539      -1.622  88.023 144.297  1.00 60.02           O  
ATOM   3934  CB  ARG A 539       1.091  86.278 144.966  1.00 47.61           C  
ATOM   3935  CG  ARG A 539       0.525  85.679 143.682  1.00 58.69           C  
ATOM   3936  CD  ARG A 539       1.083  84.289 143.409  1.00 70.54           C  
ATOM   3937  NE  ARG A 539       0.822  83.383 144.526  1.00 60.02           N  
ATOM   3938  CZ  ARG A 539       1.406  82.201 144.686  1.00 49.74           C  
ATOM   3939  NH1 ARG A 539       2.287  81.766 143.794  1.00 44.89           N  
ATOM   3940  NH2 ARG A 539       1.103  81.450 145.736  1.00 50.60           N  
ATOM   3941  N   ALA A 540      -1.582  87.047 146.325  1.00 53.17           N  
ATOM   3942  CA  ALA A 540      -3.037  86.985 146.398  1.00 50.77           C  
ATOM   3943  C   ALA A 540      -3.634  88.373 146.607  1.00 57.57           C  
ATOM   3944  O   ALA A 540      -4.800  88.610 146.301  1.00 66.79           O  
ATOM   3945  CB  ALA A 540      -3.473  86.048 147.507  1.00 48.80           C  
ATOM   3946  N   LEU A 541      -2.837  89.283 147.156  1.00 59.51           N  
ATOM   3947  CA  LEU A 541      -3.293  90.640 147.419  1.00 51.45           C  
ATOM   3948  C   LEU A 541      -3.397  91.420 146.112  1.00 53.57           C  
ATOM   3949  O   LEU A 541      -4.292  92.251 145.945  1.00 59.97           O  
ATOM   3950  CB  LEU A 541      -2.360  91.352 148.398  1.00 58.25           C  
ATOM   3951  CG  LEU A 541      -2.743  92.810 148.680  1.00 68.27           C  
ATOM   3952  CD1 LEU A 541      -4.102  92.846 149.340  1.00 68.36           C  
ATOM   3953  CD2 LEU A 541      -1.721  93.509 149.551  1.00 79.07           C  
ATOM   3954  N   VAL A 542      -2.477  91.152 145.184  1.00 49.55           N  
ATOM   3955  CA  VAL A 542      -2.545  91.773 143.857  1.00 54.23           C  
ATOM   3956  C   VAL A 542      -3.799  91.300 143.133  1.00 58.72           C  
ATOM   3957  O   VAL A 542      -4.412  92.044 142.366  1.00 69.29           O  
ATOM   3958  CB  VAL A 542      -1.305  91.462 142.982  1.00 69.06           C  
ATOM   3959  CG1 VAL A 542      -1.291  92.338 141.735  1.00 84.48           C  
ATOM   3960  CG2 VAL A 542      -0.029  91.637 143.767  1.00 69.83           C  
ATOM   3961  N   ARG A 543      -4.170  90.051 143.392  1.00 61.52           N  
ATOM   3962  CA  ARG A 543      -5.341  89.426 142.789  1.00 71.44           C  
ATOM   3963  C   ARG A 543      -6.618  90.190 143.117  1.00 65.43           C  
ATOM   3964  O   ARG A 543      -7.616  90.086 142.401  1.00 62.84           O  
ATOM   3965  CB  ARG A 543      -5.473  87.985 143.280  1.00 72.80           C  
ATOM   3966  CG  ARG A 543      -6.438  87.130 142.494  1.00 58.43           C  
ATOM   3967  CD  ARG A 543      -5.759  86.514 141.290  1.00 53.73           C  
ATOM   3968  NE  ARG A 543      -6.459  85.313 140.851  1.00 68.48           N  
ATOM   3969  CZ  ARG A 543      -6.346  84.132 141.451  1.00 82.96           C  
ATOM   3970  NH1 ARG A 543      -5.571  83.998 142.520  1.00100.41           N  
ATOM   3971  NH2 ARG A 543      -7.016  83.086 140.991  1.00 81.89           N  
ATOM   3972  N   ASN A 544      -6.559  90.952 144.206  1.00 64.71           N  
ATOM   3973  CA  ASN A 544      -7.706  91.634 144.802  1.00 58.12           C  
ATOM   3974  C   ASN A 544      -8.988  90.810 144.739  1.00 58.75           C  
ATOM   3975  O   ASN A 544      -9.993  91.247 144.182  1.00 70.13           O  
ATOM   3976  CB  ASN A 544      -7.940  93.004 144.140  1.00 61.88           C  
ATOM   3977  CG  ASN A 544      -8.069  92.924 142.626  1.00 78.84           C  
ATOM   3978  OD1 ASN A 544      -7.084  93.080 141.902  1.00 91.16           O  
ATOM   3979  ND2 ASN A 544      -9.283  92.678 142.142  1.00 80.22           N  
ATOM   3980  N   PRO A 545      -8.962  89.606 145.326  1.00 54.30           N  
ATOM   3981  CA  PRO A 545     -10.161  88.779 145.215  1.00 60.23           C  
ATOM   3982  C   PRO A 545     -11.231  89.286 146.163  1.00 61.85           C  
ATOM   3983  O   PRO A 545     -10.912  89.952 147.145  1.00 53.40           O  
ATOM   3984  CB  PRO A 545      -9.660  87.398 145.619  1.00 68.17           C  
ATOM   3985  CG  PRO A 545      -8.590  87.679 146.602  1.00 69.34           C  
ATOM   3986  CD  PRO A 545      -7.927  88.960 146.159  1.00 62.77           C  
ATOM   3987  N   LYS A 546     -12.486  88.979 145.874  1.00 61.09           N  
ATOM   3988  CA  LYS A 546     -13.573  89.378 146.754  1.00 71.65           C  
ATOM   3989  C   LYS A 546     -13.886  88.275 147.751  1.00 63.13           C  
ATOM   3990  O   LYS A 546     -14.691  88.448 148.664  1.00 69.14           O  
ATOM   3991  CB  LYS A 546     -14.786  89.774 145.919  1.00 80.53           C  
ATOM   3992  CG  LYS A 546     -14.388  90.752 144.818  1.00 81.28           C  
ATOM   3993  CD  LYS A 546     -13.592  91.919 145.411  1.00 71.64           C  
ATOM   3994  CE  LYS A 546     -13.117  92.888 144.346  1.00 72.69           C  
ATOM   3995  NZ  LYS A 546     -12.206  92.224 143.376  1.00 80.65           N  
ATOM   3996  N   ILE A 547     -13.216  87.142 147.569  1.00 48.27           N  
ATOM   3997  CA  ILE A 547     -13.317  86.032 148.501  1.00 50.37           C  
ATOM   3998  C   ILE A 547     -11.883  85.673 148.859  1.00 59.77           C  
ATOM   3999  O   ILE A 547     -11.024  85.610 147.980  1.00 74.01           O  
ATOM   4000  CB  ILE A 547     -14.032  84.809 147.890  1.00 48.77           C  
ATOM   4001  CG1 ILE A 547     -15.225  85.230 147.022  1.00 58.97           C  
ATOM   4002  CG2 ILE A 547     -14.466  83.850 148.982  1.00 53.22           C  
ATOM   4003  CD1 ILE A 547     -16.404  85.764 147.796  1.00 77.09           C  
ATOM   4004  N   LEU A 548     -11.610  85.444 150.136  1.00 52.78           N  
ATOM   4005  CA  LEU A 548     -10.261  85.072 150.534  1.00 47.91           C  
ATOM   4006  C   LEU A 548     -10.300  83.756 151.295  1.00 50.06           C  
ATOM   4007  O   LEU A 548     -11.081  83.587 152.226  1.00 51.05           O  
ATOM   4008  CB  LEU A 548      -9.611  86.181 151.357  1.00 52.62           C  
ATOM   4009  CG  LEU A 548      -8.209  85.837 151.848  1.00 44.32           C  
ATOM   4010  CD1 LEU A 548      -7.310  85.636 150.650  1.00 43.35           C  
ATOM   4011  CD2 LEU A 548      -7.659  86.939 152.738  1.00 42.69           C  
ATOM   4012  N   LEU A 549      -9.469  82.815 150.873  1.00 47.98           N  
ATOM   4013  CA  LEU A 549      -9.441  81.495 151.483  1.00 46.77           C  
ATOM   4014  C   LEU A 549      -8.097  81.188 152.152  1.00 56.34           C  
ATOM   4015  O   LEU A 549      -7.071  81.083 151.481  1.00 65.61           O  
ATOM   4016  CB  LEU A 549      -9.769  80.453 150.401  1.00 43.77           C  
ATOM   4017  CG  LEU A 549     -11.247  80.223 150.034  1.00 47.34           C  
ATOM   4018  CD1 LEU A 549     -11.889  81.457 149.441  1.00 55.82           C  
ATOM   4019  CD2 LEU A 549     -11.372  79.115 149.006  1.00 62.43           C  
ATOM   4020  N   LEU A 550      -8.107  81.054 153.478  1.00 52.37           N  
ATOM   4021  CA  LEU A 550      -6.883  80.778 154.230  1.00 42.90           C  
ATOM   4022  C   LEU A 550      -6.903  79.386 154.841  1.00 61.17           C  
ATOM   4023  O   LEU A 550      -7.665  79.140 155.774  1.00 77.59           O  
ATOM   4024  CB  LEU A 550      -6.690  81.785 155.372  1.00 47.92           C  
ATOM   4025  CG  LEU A 550      -6.418  83.275 155.157  1.00 56.70           C  
ATOM   4026  CD1 LEU A 550      -7.672  83.962 154.682  1.00 51.88           C  
ATOM   4027  CD2 LEU A 550      -5.924  83.928 156.436  1.00 65.40           C  
ATOM   4028  N   ASP A 551      -6.080  78.473 154.335  1.00 66.64           N  
ATOM   4029  CA  ASP A 551      -6.036  77.146 154.934  1.00 77.77           C  
ATOM   4030  C   ASP A 551      -4.758  76.967 155.733  1.00 83.41           C  
ATOM   4031  O   ASP A 551      -3.682  76.780 155.165  1.00 73.04           O  
ATOM   4032  CB  ASP A 551      -6.141  76.054 153.869  1.00 69.18           C  
ATOM   4033  CG  ASP A 551      -6.120  74.660 154.467  1.00 66.76           C  
ATOM   4034  OD1 ASP A 551      -6.522  74.510 155.641  1.00 61.71           O  
ATOM   4035  OD2 ASP A 551      -5.705  73.715 153.762  1.00 69.76           O  
ATOM   4036  N   GLU A 552      -4.898  77.003 157.055  1.00 93.93           N  
ATOM   4037  CA  GLU A 552      -3.796  76.781 157.982  1.00 90.32           C  
ATOM   4038  C   GLU A 552      -2.533  77.558 157.616  1.00 88.04           C  
ATOM   4039  O   GLU A 552      -1.424  77.082 157.851  1.00 88.25           O  
ATOM   4040  CB  GLU A 552      -3.475  75.287 158.054  1.00100.30           C  
ATOM   4041  CG  GLU A 552      -4.657  74.404 158.434  1.00103.76           C  
ATOM   4042  CD  GLU A 552      -4.263  72.946 158.586  1.00120.61           C  
ATOM   4043  OE1 GLU A 552      -3.050  72.655 158.539  1.00134.62           O  
ATOM   4044  OE2 GLU A 552      -5.160  72.087 158.736  1.00110.06           O  
ATOM   4045  N   ALA A 553      -2.703  78.749 157.044  1.00 91.42           N  
ATOM   4046  CA  ALA A 553      -1.570  79.534 156.554  1.00 93.81           C  
ATOM   4047  C   ALA A 553      -0.584  79.799 157.677  1.00106.22           C  
ATOM   4048  O   ALA A 553       0.631  79.808 157.482  1.00107.12           O  
ATOM   4049  CB  ALA A 553      -2.049  80.837 155.963  1.00 89.39           C  
ATOM   4050  N   THR A 554      -1.142  80.020 158.859  1.00116.17           N  
ATOM   4051  CA  THR A 554      -0.376  80.249 160.069  1.00118.56           C  
ATOM   4052  C   THR A 554       0.168  78.937 160.646  1.00113.89           C  
ATOM   4053  O   THR A 554       1.168  78.940 161.366  1.00110.58           O  
ATOM   4054  CB  THR A 554      -1.233  81.016 161.094  1.00126.65           C  
ATOM   4055  OG1 THR A 554      -0.586  81.002 162.373  1.00125.86           O  
ATOM   4056  CG2 THR A 554      -2.600  80.373 161.217  1.00118.83           C  
ATOM   4057  N   SER A 555      -0.492  77.823 160.336  1.00116.66           N  
ATOM   4058  CA  SER A 555      -0.077  76.526 160.864  1.00113.44           C  
ATOM   4059  C   SER A 555       1.267  76.121 160.266  1.00118.06           C  
ATOM   4060  O   SER A 555       1.646  76.617 159.205  1.00121.08           O  
ATOM   4061  CB  SER A 555      -1.123  75.444 160.589  1.00104.24           C  
ATOM   4062  OG  SER A 555      -2.384  75.794 161.134  1.00 95.21           O  
ATOM   4063  N   ALA A 556       1.975  75.218 160.945  1.00122.37           N  
ATOM   4064  CA  ALA A 556       3.288  74.750 160.497  1.00140.60           C  
ATOM   4065  C   ALA A 556       4.261  75.908 160.277  1.00135.09           C  
ATOM   4066  O   ALA A 556       4.860  76.027 159.208  1.00117.79           O  
ATOM   4067  CB  ALA A 556       3.153  73.920 159.222  1.00143.68           C  
ATOM   4068  N   LEU A 557       4.413  76.761 161.286  1.00138.46           N  
ATOM   4069  CA  LEU A 557       5.302  77.913 161.176  1.00131.31           C  
ATOM   4070  C   LEU A 557       5.921  78.309 162.516  1.00129.05           C  
ATOM   4071  O   LEU A 557       5.330  78.088 163.575  1.00116.53           O  
ATOM   4072  CB  LEU A 557       4.534  79.103 160.593  1.00127.62           C  
ATOM   4073  CG  LEU A 557       5.333  80.295 160.057  1.00114.21           C  
ATOM   4074  CD1 LEU A 557       6.327  79.848 158.998  1.00122.24           C  
ATOM   4075  CD2 LEU A 557       4.398  81.362 159.511  1.00 88.19           C  
ATOM   4076  N   ASP A 558       7.122  78.884 162.459  1.00135.91           N  
ATOM   4077  CA  ASP A 558       7.802  79.368 163.656  1.00135.02           C  
ATOM   4078  C   ASP A 558       6.949  80.450 164.301  1.00126.31           C  
ATOM   4079  O   ASP A 558       6.254  81.179 163.604  1.00125.13           O  
ATOM   4080  CB  ASP A 558       9.189  79.915 163.313  1.00138.16           C  
ATOM   4081  CG  ASP A 558       9.128  81.171 162.463  1.00127.40           C  
ATOM   4082  OD1 ASP A 558       9.104  81.059 161.218  1.00106.96           O  
ATOM   4083  OD2 ASP A 558       9.088  82.274 163.048  1.00135.50           O  
ATOM   4084  N   THR A 559       7.022  80.569 165.623  1.00125.29           N  
ATOM   4085  CA  THR A 559       6.169  81.496 166.367  1.00136.31           C  
ATOM   4086  C   THR A 559       6.313  82.977 165.989  1.00137.71           C  
ATOM   4087  O   THR A 559       5.315  83.707 165.895  1.00134.19           O  
ATOM   4088  CB  THR A 559       6.437  81.368 167.878  1.00161.21           C  
ATOM   4089  OG1 THR A 559       7.796  81.734 168.155  1.00156.25           O  
ATOM   4090  CG2 THR A 559       6.201  79.937 168.342  1.00160.48           C  
ATOM   4091  N   GLU A 560       7.546  83.410 165.746  1.00137.91           N  
ATOM   4092  CA  GLU A 560       7.817  84.813 165.442  1.00136.48           C  
ATOM   4093  C   GLU A 560       7.262  85.207 164.082  1.00132.18           C  
ATOM   4094  O   GLU A 560       6.471  86.162 163.954  1.00118.18           O  
ATOM   4095  CB  GLU A 560       9.327  85.077 165.497  1.00123.68           C  
ATOM   4096  CG  GLU A 560       9.729  86.546 165.467  1.00131.66           C  
ATOM   4097  CD  GLU A 560       9.665  87.153 164.078  1.00134.63           C  
ATOM   4098  OE1 GLU A 560       9.397  88.367 163.973  1.00131.34           O  
ATOM   4099  OE2 GLU A 560       9.884  86.413 163.093  1.00128.31           O  
ATOM   4100  N   SER A 561       7.666  84.461 163.061  1.00132.78           N  
ATOM   4101  CA  SER A 561       7.232  84.792 161.720  1.00122.03           C  
ATOM   4102  C   SER A 561       5.745  84.513 161.675  1.00121.72           C  
ATOM   4103  O   SER A 561       5.032  85.087 160.862  1.00116.94           O  
ATOM   4104  CB  SER A 561       7.988  83.993 160.662  1.00115.68           C  
ATOM   4105  OG  SER A 561       7.595  84.384 159.362  1.00106.49           O  
ATOM   4106  N   GLU A 562       5.289  83.588 162.517  1.00124.32           N  
ATOM   4107  CA  GLU A 562       3.864  83.325 162.618  1.00111.74           C  
ATOM   4108  C   GLU A 562       3.146  84.608 162.982  1.00110.33           C  
ATOM   4109  O   GLU A 562       2.184  84.974 162.337  1.00116.63           O  
ATOM   4110  CB  GLU A 562       3.513  82.260 163.648  1.00120.33           C  
ATOM   4111  CG  GLU A 562       2.049  82.346 164.021  1.00133.10           C  
ATOM   4112  CD  GLU A 562       1.569  81.210 164.875  1.00148.04           C  
ATOM   4113  OE1 GLU A 562       2.286  80.196 165.012  1.00153.05           O  
ATOM   4114  OE2 GLU A 562       0.452  81.343 165.405  1.00140.31           O  
ATOM   4115  N   ALA A 563       3.599  85.267 164.046  1.00105.38           N  
ATOM   4116  CA  ALA A 563       2.970  86.520 164.463  1.00 96.17           C  
ATOM   4117  C   ALA A 563       3.080  87.629 163.408  1.00 85.72           C  
ATOM   4118  O   ALA A 563       2.141  88.422 163.228  1.00 81.46           O  
ATOM   4119  CB  ALA A 563       3.571  86.988 165.780  1.00 91.22           C  
ATOM   4120  N   VAL A 564       4.196  87.663 162.680  1.00 88.15           N  
ATOM   4121  CA  VAL A 564       4.366  88.665 161.617  1.00 94.99           C  
ATOM   4122  C   VAL A 564       3.395  88.455 160.447  1.00 89.55           C  
ATOM   4123  O   VAL A 564       2.631  89.359 160.057  1.00 88.02           O  
ATOM   4124  CB  VAL A 564       5.804  88.662 161.056  1.00 96.65           C  
ATOM   4125  CG1 VAL A 564       5.956  89.728 159.982  1.00 83.19           C  
ATOM   4126  CG2 VAL A 564       6.816  88.873 162.168  1.00 95.45           C  
ATOM   4127  N   VAL A 565       3.431  87.245 159.898  1.00 82.11           N  
ATOM   4128  CA  VAL A 565       2.569  86.854 158.793  1.00 68.15           C  
ATOM   4129  C   VAL A 565       1.116  86.958 159.220  1.00 77.98           C  
ATOM   4130  O   VAL A 565       0.266  87.345 158.433  1.00 82.99           O  
ATOM   4131  CB  VAL A 565       2.880  85.408 158.316  1.00 80.31           C  
ATOM   4132  CG1 VAL A 565       1.889  84.948 157.266  1.00 86.17           C  
ATOM   4133  CG2 VAL A 565       4.305  85.303 157.798  1.00 83.86           C  
ATOM   4134  N   GLN A 566       0.829  86.569 160.456  1.00 87.39           N  
ATOM   4135  CA  GLN A 566      -0.510  86.701 161.007  1.00 87.06           C  
ATOM   4136  C   GLN A 566      -0.965  88.149 160.947  1.00 78.06           C  
ATOM   4137  O   GLN A 566      -2.097  88.428 160.573  1.00 68.43           O  
ATOM   4138  CB  GLN A 566      -0.588  86.185 162.442  1.00 91.66           C  
ATOM   4139  CG  GLN A 566      -1.993  86.258 162.986  1.00 97.27           C  
ATOM   4140  CD  GLN A 566      -2.965  85.468 162.130  1.00108.60           C  
ATOM   4141  OE1 GLN A 566      -2.614  84.431 161.563  1.00 94.19           O  
ATOM   4142  NE2 GLN A 566      -4.190  85.966 162.016  1.00119.77           N  
ATOM   4143  N   ALA A 567      -0.090  89.066 161.354  1.00 81.76           N  
ATOM   4144  CA  ALA A 567      -0.407  90.491 161.270  1.00 79.68           C  
ATOM   4145  C   ALA A 567      -0.717  90.890 159.823  1.00 77.56           C  
ATOM   4146  O   ALA A 567      -1.646  91.668 159.554  1.00 87.47           O  
ATOM   4147  CB  ALA A 567       0.733  91.327 161.822  1.00 95.77           C  
ATOM   4148  N   ALA A 568       0.055  90.332 158.893  1.00 73.11           N  
ATOM   4149  CA  ALA A 568      -0.175  90.562 157.465  1.00 71.47           C  
ATOM   4150  C   ALA A 568      -1.544  90.059 156.989  1.00 83.49           C  
ATOM   4151  O   ALA A 568      -2.242  90.744 156.240  1.00 92.39           O  
ATOM   4152  CB  ALA A 568       0.926  89.911 156.652  1.00 73.32           C  
ATOM   4153  N   LEU A 569      -1.905  88.850 157.403  1.00 78.57           N  
ATOM   4154  CA  LEU A 569      -3.215  88.276 157.122  1.00 73.23           C  
ATOM   4155  C   LEU A 569      -4.331  89.124 157.708  1.00 78.19           C  
ATOM   4156  O   LEU A 569      -5.350  89.349 157.065  1.00 80.78           O  
ATOM   4157  CB  LEU A 569      -3.307  86.851 157.678  1.00 85.51           C  
ATOM   4158  CG  LEU A 569      -2.391  85.791 157.063  1.00 86.82           C  
ATOM   4159  CD1 LEU A 569      -2.597  84.440 157.730  1.00 77.73           C  
ATOM   4160  CD2 LEU A 569      -2.655  85.688 155.572  1.00 82.28           C  
ATOM   4161  N   ASP A 570      -4.132  89.583 158.937  1.00 86.70           N  
ATOM   4162  CA  ASP A 570      -5.095  90.445 159.606  1.00 95.01           C  
ATOM   4163  C   ASP A 570      -5.317  91.731 158.822  1.00 84.06           C  
ATOM   4164  O   ASP A 570      -6.449  92.206 158.719  1.00 84.97           O  
ATOM   4165  CB  ASP A 570      -4.627  90.763 161.028  1.00104.76           C  
ATOM   4166  CG  ASP A 570      -5.039  89.697 162.028  1.00 91.01           C  
ATOM   4167  OD1 ASP A 570      -6.174  89.769 162.544  1.00 89.25           O  
ATOM   4168  OD2 ASP A 570      -4.231  88.784 162.302  1.00 78.05           O  
ATOM   4169  N   LYS A 571      -4.249  92.312 158.281  1.00 77.26           N  
ATOM   4170  CA  LYS A 571      -4.447  93.494 157.449  1.00 76.24           C  
ATOM   4171  C   LYS A 571      -5.018  93.081 156.093  1.00 75.81           C  
ATOM   4172  O   LYS A 571      -5.545  93.910 155.350  1.00 74.16           O  
ATOM   4173  CB  LYS A 571      -3.145  94.273 157.255  1.00 98.23           C  
ATOM   4174  CG  LYS A 571      -2.752  95.157 158.428  1.00103.36           C  
ATOM   4175  CD  LYS A 571      -1.410  95.833 158.176  1.00105.86           C  
ATOM   4176  CE  LYS A 571      -0.281  94.823 158.068  1.00100.55           C  
ATOM   4177  NZ  LYS A 571       1.013  95.497 157.770  1.00 92.92           N  
ATOM   4178  N   ALA A 572      -4.904  91.795 155.774  1.00 74.64           N  
ATOM   4179  CA  ALA A 572      -5.512  91.248 154.569  1.00 72.82           C  
ATOM   4180  C   ALA A 572      -6.916  90.753 154.888  1.00 83.04           C  
ATOM   4181  O   ALA A 572      -7.693  90.434 153.989  1.00 70.21           O  
ATOM   4182  CB  ALA A 572      -4.664  90.130 153.999  1.00 69.22           C  
ATOM   4183  N   ARG A 573      -7.233  90.687 156.180  1.00 93.70           N  
ATOM   4184  CA  ARG A 573      -8.560  90.268 156.614  1.00 89.32           C  
ATOM   4185  C   ARG A 573      -9.406  91.500 156.831  1.00 90.76           C  
ATOM   4186  O   ARG A 573      -8.932  92.622 156.649  1.00 95.05           O  
ATOM   4187  CB  ARG A 573      -8.524  89.459 157.913  1.00 95.64           C  
ATOM   4188  CG  ARG A 573      -7.947  88.063 157.835  1.00103.08           C  
ATOM   4189  CD  ARG A 573      -8.381  87.274 159.058  1.00106.04           C  
ATOM   4190  NE  ARG A 573      -7.775  87.785 160.286  1.00100.98           N  
ATOM   4191  CZ  ARG A 573      -7.870  87.184 161.468  1.00113.97           C  
ATOM   4192  NH1 ARG A 573      -8.553  86.054 161.581  1.00122.38           N  
ATOM   4193  NH2 ARG A 573      -7.290  87.711 162.536  1.00114.60           N  
ATOM   4194  N   GLU A 574     -10.671  91.280 157.184  1.00 98.83           N  
ATOM   4195  CA  GLU A 574     -11.587  92.342 157.596  1.00103.52           C  
ATOM   4196  C   GLU A 574     -12.001  93.180 156.388  1.00 96.30           C  
ATOM   4197  O   GLU A 574     -13.005  93.893 156.420  1.00 98.71           O  
ATOM   4198  CB  GLU A 574     -10.957  93.212 158.696  1.00 96.50           C  
ATOM   4199  CG  GLU A 574     -11.800  94.389 159.154  1.00 96.56           C  
ATOM   4200  CD  GLU A 574     -12.373  94.178 160.540  1.00 97.86           C  
ATOM   4201  OE1 GLU A 574     -12.151  93.092 161.119  1.00 84.73           O  
ATOM   4202  OE2 GLU A 574     -13.051  95.095 161.048  1.00114.95           O  
ATOM   4203  N   GLY A 575     -11.243  93.057 155.305  1.00 85.49           N  
ATOM   4204  CA  GLY A 575     -11.564  93.759 154.084  1.00 69.38           C  
ATOM   4205  C   GLY A 575     -12.210  92.940 152.987  1.00 60.54           C  
ATOM   4206  O   GLY A 575     -12.732  93.469 152.009  1.00 55.48           O  
ATOM   4207  N   ARG A 576     -12.179  91.630 153.144  1.00 64.44           N  
ATOM   4208  CA  ARG A 576     -12.675  90.739 152.110  1.00 59.71           C  
ATOM   4209  C   ARG A 576     -13.455  89.635 152.771  1.00 68.54           C  
ATOM   4210  O   ARG A 576     -13.067  89.143 153.835  1.00 82.74           O  
ATOM   4211  CB  ARG A 576     -11.554  90.180 151.229  1.00 63.45           C  
ATOM   4212  CG  ARG A 576     -10.741  91.248 150.527  1.00 61.46           C  
ATOM   4213  CD  ARG A 576      -9.476  90.708 149.907  1.00 44.25           C  
ATOM   4214  NE  ARG A 576      -8.772  91.778 149.214  1.00 50.73           N  
ATOM   4215  CZ  ARG A 576      -7.819  92.517 149.767  1.00 57.23           C  
ATOM   4216  NH1 ARG A 576      -7.457  92.293 151.024  1.00 60.23           N  
ATOM   4217  NH2 ARG A 576      -7.231  93.478 149.067  1.00 50.72           N  
ATOM   4218  N   THR A 577     -14.569  89.264 152.152  1.00 64.20           N  
ATOM   4219  CA  THR A 577     -15.324  88.130 152.636  1.00 71.71           C  
ATOM   4220  C   THR A 577     -14.373  86.963 152.572  1.00 69.45           C  
ATOM   4221  O   THR A 577     -13.742  86.710 151.552  1.00 60.58           O  
ATOM   4222  CB  THR A 577     -16.575  87.861 151.793  1.00 79.21           C  
ATOM   4223  OG1 THR A 577     -16.186  87.369 150.506  1.00 90.26           O  
ATOM   4224  CG2 THR A 577     -17.346  89.134 151.616  1.00 88.10           C  
ATOM   4225  N   THR A 578     -14.267  86.256 153.683  1.00 72.06           N  
ATOM   4226  CA  THR A 578     -13.294  85.198 153.771  1.00 57.07           C  
ATOM   4227  C   THR A 578     -13.769  84.058 154.643  1.00 65.34           C  
ATOM   4228  O   THR A 578     -14.707  84.188 155.432  1.00 68.85           O  
ATOM   4229  CB  THR A 578     -11.944  85.722 154.323  1.00 52.42           C  
ATOM   4230  OG1 THR A 578     -10.998  84.646 154.373  1.00 73.27           O  
ATOM   4231  CG2 THR A 578     -12.123  86.300 155.716  1.00 41.69           C  
ATOM   4232  N   ILE A 579     -13.099  82.929 154.473  1.00 61.36           N  
ATOM   4233  CA  ILE A 579     -13.310  81.762 155.297  1.00 55.16           C  
ATOM   4234  C   ILE A 579     -11.940  81.235 155.701  1.00 50.71           C  
ATOM   4235  O   ILE A 579     -11.061  81.029 154.863  1.00 50.77           O  
ATOM   4236  CB  ILE A 579     -14.156  80.691 154.550  1.00 53.26           C  
ATOM   4237  CG1 ILE A 579     -14.444  79.511 155.474  1.00 62.51           C  
ATOM   4238  CG2 ILE A 579     -13.447  80.188 153.292  1.00 57.44           C  
ATOM   4239  CD1 ILE A 579     -15.502  78.566 154.946  1.00 74.05           C  
ATOM   4240  N   VAL A 580     -11.739  81.075 157.003  1.00 47.48           N  
ATOM   4241  CA  VAL A 580     -10.433  80.684 157.492  1.00 37.22           C  
ATOM   4242  C   VAL A 580     -10.516  79.393 158.284  1.00 51.74           C  
ATOM   4243  O   VAL A 580     -11.370  79.212 159.162  1.00 63.15           O  
ATOM   4244  CB  VAL A 580      -9.792  81.796 158.369  1.00 31.65           C  
ATOM   4245  CG1 VAL A 580     -10.751  82.269 159.446  1.00 48.08           C  
ATOM   4246  CG2 VAL A 580      -8.488  81.317 158.981  1.00 42.00           C  
ATOM   4247  N   ILE A 581      -9.638  78.472 157.914  1.00 54.34           N  
ATOM   4248  CA  ILE A 581      -9.487  77.243 158.649  1.00 59.72           C  
ATOM   4249  C   ILE A 581      -8.074  77.147 159.165  1.00 77.35           C  
ATOM   4250  O   ILE A 581      -7.124  77.200 158.385  1.00 90.16           O  
ATOM   4251  CB  ILE A 581      -9.769  76.008 157.777  1.00 59.04           C  
ATOM   4252  CG1 ILE A 581     -11.216  76.006 157.281  1.00 78.99           C  
ATOM   4253  CG2 ILE A 581      -9.441  74.744 158.548  1.00 72.78           C  
ATOM   4254  CD1 ILE A 581     -11.373  76.501 155.858  1.00 78.06           C  
ATOM   4255  N   ALA A 582      -7.923  77.009 160.472  1.00 84.89           N  
ATOM   4256  CA  ALA A 582      -6.627  76.658 160.999  1.00101.11           C  
ATOM   4257  C   ALA A 582      -6.801  75.987 162.334  1.00 96.24           C  
ATOM   4258  O   ALA A 582      -7.891  75.959 162.905  1.00 64.10           O  
ATOM   4259  CB  ALA A 582      -5.747  77.894 161.138  1.00103.74           C  
ATOM   4260  N   HIS A 583      -5.698  75.467 162.838  1.00121.74           N  
ATOM   4261  CA  HIS A 583      -5.677  74.817 164.125  1.00132.42           C  
ATOM   4262  C   HIS A 583      -5.084  75.774 165.146  1.00125.60           C  
ATOM   4263  O   HIS A 583      -4.979  75.440 166.305  1.00125.90           O  
ATOM   4264  CB  HIS A 583      -4.916  73.497 164.053  1.00142.24           C  
ATOM   4265  CG  HIS A 583      -5.424  72.565 162.998  1.00139.57           C  
ATOM   4266  ND1 HIS A 583      -6.482  71.707 163.209  1.00130.70           N  
ATOM   4267  CD2 HIS A 583      -5.016  72.354 161.725  1.00136.11           C  
ATOM   4268  CE1 HIS A 583      -6.704  71.008 162.110  1.00137.22           C  
ATOM   4269  NE2 HIS A 583      -5.828  71.382 161.194  1.00147.45           N  
ATOM   4270  N   ARG A 584      -4.716  76.968 164.701  1.00120.71           N  
ATOM   4271  CA  ARG A 584      -4.229  77.971 165.627  1.00123.54           C  
ATOM   4272  C   ARG A 584      -5.450  78.704 166.147  1.00119.92           C  
ATOM   4273  O   ARG A 584      -6.186  79.330 165.384  1.00112.51           O  
ATOM   4274  CB  ARG A 584      -3.283  78.943 164.924  1.00123.34           C  
ATOM   4275  CG  ARG A 584      -1.991  78.309 164.437  1.00134.46           C  
ATOM   4276  CD  ARG A 584      -1.139  77.827 165.600  1.00134.72           C  
ATOM   4277  NE  ARG A 584       0.118  77.237 165.150  1.00142.31           N  
ATOM   4278  CZ  ARG A 584       0.223  76.030 164.602  1.00131.06           C  
ATOM   4279  NH1 ARG A 584      -0.858  75.280 164.434  1.00121.61           N  
ATOM   4280  NH2 ARG A 584       1.408  75.573 164.222  1.00126.20           N  
ATOM   4281  N   LEU A 585      -5.664  78.620 167.454  1.00125.46           N
[truncated: 470,530 more chars]
