# Supplementary material for: Development of a synthetic library of humanized nanobodies for targeted IL-6 inhibition
Source: Front Bioeng Biotechnol. 2024 Jul 23;12:1440150. doi: 10.3389/fbioe.2024.1440150 (PMC11300276; doi:10.3389/fbioe.2024.1440150)
Supplement: Supplementary file 2 [file DataSheet1.ZIP › Nanobody-antigen complexes/4ldo.pdb]

HEADER    MEMBRANE PROTEIN/HYDROLASE              24-JUN-13   4LDO              
TITLE     STRUCTURE OF BETA2 ADRENOCEPTOR BOUND TO ADRENALINE AND AN ENGINEERED 
TITLE    2 NANOBODY                                                             
COMPND    MOL_ID: 1;                                                            
COMPND   2 MOLECULE: LYSOZYME, BETA-2 ADRENERGIC RECEPTOR;                      
COMPND   3 CHAIN: A;                                                            
COMPND   4 SYNONYM: ENDOLYSIN, LYSIS PROTEIN, MURAMIDASE, BETA-2 ADRENORECEPTOR,
COMPND   5 BETA-2 ADRENOCEPTOR;                                                 
COMPND   6 EC: 3.2.1.17;                                                        
COMPND   7 ENGINEERED: YES;                                                     
COMPND   8 MUTATION: YES;                                                       
COMPND   9 MOL_ID: 2;                                                           
COMPND  10 MOLECULE: CAMELID ANTIBODY FRAGMENT;                                 
COMPND  11 CHAIN: B;                                                            
COMPND  12 ENGINEERED: YES                                                      
SOURCE    MOL_ID: 1;                                                            
SOURCE   2 ORGANISM_SCIENTIFIC: ENTEROBACTERIA PHAGE T4, HOMO SAPIENS;          
SOURCE   3 ORGANISM_TAXID: 10665, 9606;                                         
SOURCE   4 GENE: ADRB2;                                                         
SOURCE   5 EXPRESSION_SYSTEM: SPODOPTERA FRUGIPERDA;                            
SOURCE   6 EXPRESSION_SYSTEM_COMMON: FALL ARMYWORM;                             
SOURCE   7 EXPRESSION_SYSTEM_TAXID: 7108;                                       
SOURCE   8 EXPRESSION_SYSTEM_STRAIN: SF9;                                       
SOURCE   9 EXPRESSION_SYSTEM_VECTOR_TYPE: PLASMID;                              
SOURCE  10 EXPRESSION_SYSTEM_PLASMID: PVL1392;                                  
SOURCE  11 MOL_ID: 2;                                                           
SOURCE  12 ORGANISM_SCIENTIFIC: LAMA GLAMA;                                     
SOURCE  13 ORGANISM_COMMON: LLAMA;                                              
SOURCE  14 ORGANISM_TAXID: 9844;                                                
SOURCE  15 EXPRESSION_SYSTEM: ESCHERICHIA COLI;                                 
SOURCE  16 EXPRESSION_SYSTEM_TAXID: 469008;                                     
SOURCE  17 EXPRESSION_SYSTEM_STRAIN: BL21(DE3);                                 
SOURCE  18 EXPRESSION_SYSTEM_VECTOR_TYPE: PLASMID;                              
SOURCE  19 EXPRESSION_SYSTEM_PLASMID: PET26B                                    
KEYWDS    G PROTEIN COUPLED RECEPTOR, MEMBRANE PROTEIN-HYDROLASE COMPLEX        
EXPDTA    X-RAY DIFFRACTION                                                     
AUTHOR    A.M.RING,A.MANGLIK,A.C.KRUSE,M.D.ENOS,W.I.WEIS,K.C.GARCIA,B.K.KOBILKA 
REVDAT   3   09-AUG-17 4LDO    1       SOURCE REMARK                            
REVDAT   2   30-OCT-13 4LDO    1       JRNL                                     
REVDAT   1   25-SEP-13 4LDO    0                                                
JRNL        AUTH   A.M.RING,A.MANGLIK,A.C.KRUSE,M.D.ENOS,W.I.WEIS,K.C.GARCIA,   
JRNL        AUTH 2 B.K.KOBILKA                                                  
JRNL        TITL   ADRENALINE-ACTIVATED STRUCTURE OF BETA 2-ADRENOCEPTOR        
JRNL        TITL 2 STABILIZED BY AN ENGINEERED NANOBODY.                        
JRNL        REF    NATURE                        V. 502   575 2013              
JRNL        REFN                   ISSN 0028-0836                               
JRNL        PMID   24056936                                                     
JRNL        DOI    10.1038/NATURE12572                                          
REMARK   2                                                                      
REMARK   2 RESOLUTION.    3.20 ANGSTROMS.                                       
REMARK   3                                                                      
REMARK   3 REFINEMENT.                                                          
REMARK   3   PROGRAM     : PHENIX (PHENIX.REFINE: DEV_1243)                     
REMARK   3   AUTHORS     : PAUL ADAMS,PAVEL AFONINE,VINCENT CHEN,IAN            
REMARK   3               : DAVIS,KRESHNA GOPAL,RALF GROSSE-KUNSTLEVE,           
REMARK   3               : LI-WEI HUNG,ROBERT IMMORMINO,TOM IOERGER,            
REMARK   3               : AIRLIE MCCOY,ERIK MCKEE,NIGEL MORIARTY,              
REMARK   3               : REETAL PAI,RANDY READ,JANE RICHARDSON,               
REMARK   3               : DAVID RICHARDSON,TOD ROMO,JIM SACCHETTINI,           
REMARK   3               : NICHOLAS SAUTER,JACOB SMITH,LAURENT                  
REMARK   3               : STORONI,TOM TERWILLIGER,PETER ZWART                  
REMARK   3                                                                      
REMARK   3    REFINEMENT TARGET : ML                                            
REMARK   3                                                                      
REMARK   3  DATA USED IN REFINEMENT.                                            
REMARK   3   RESOLUTION RANGE HIGH (ANGSTROMS) : 3.20                           
REMARK   3   RESOLUTION RANGE LOW  (ANGSTROMS) : 33.27                          
REMARK   3   MIN(FOBS/SIGMA_FOBS)              : 1.340                          
REMARK   3   COMPLETENESS FOR RANGE        (%) : 86.2                           
REMARK   3   NUMBER OF REFLECTIONS             : 16359                          
REMARK   3                                                                      
REMARK   3  FIT TO DATA USED IN REFINEMENT.                                     
REMARK   3   R VALUE     (WORKING + TEST SET) : 0.224                           
REMARK   3   R VALUE            (WORKING SET) : 0.222                           
REMARK   3   FREE R VALUE                     : 0.254                           
REMARK   3   FREE R VALUE TEST SET SIZE   (%) : 5.050                           
REMARK   3   FREE R VALUE TEST SET COUNT      : 758                             
REMARK   3                                                                      
REMARK   3  FIT TO DATA USED IN REFINEMENT (IN BINS).                           
REMARK   3   BIN  RESOLUTION RANGE  COMPL.    NWORK NFREE   RWORK  RFREE        
REMARK   3     1 33.2664 -  6.8763    0.88     2658   156  0.1961 0.2153        
REMARK   3     2  6.8763 -  5.4658    0.89     2690   135  0.2541 0.2428        
REMARK   3     3  5.4658 -  4.7771    0.89     2694   145  0.1986 0.2548        
REMARK   3     4  4.7771 -  4.3414    0.88     2690   152  0.1857 0.2313        
REMARK   3     5  4.3414 -  4.0308    0.89     2696   145  0.2015 0.2344        
REMARK   3     6  4.0308 -  3.7935    0.88     2664   141  0.2233 0.2680        
REMARK   3     7  3.7935 -  3.6037    0.88     2672   142  0.2565 0.3231        
REMARK   3     8  3.6037 -  3.4470    0.87     2654   142  0.2836 0.3484        
REMARK   3     9  3.4470 -  3.3145    0.84     2506   125  0.2929 0.3113        
REMARK   3    10  3.3145 -  3.2002    0.72     2249   110  0.2955 0.3244        
REMARK   3                                                                      
REMARK   3  BULK SOLVENT MODELLING.                                             
REMARK   3   METHOD USED        : FLAT BULK SOLVENT MODEL                       
REMARK   3   SOLVENT RADIUS     : 1.11                                          
REMARK   3   SHRINKAGE RADIUS   : 0.90                                          
REMARK   3   K_SOL              : NULL                                          
REMARK   3   B_SOL              : NULL                                          
REMARK   3                                                                      
REMARK   3  ERROR ESTIMATES.                                                    
REMARK   3   COORDINATE ERROR (MAXIMUM-LIKELIHOOD BASED)     : 0.420            
REMARK   3   PHASE ERROR (DEGREES, MAXIMUM-LIKELIHOOD BASED) : 28.580           
REMARK   3                                                                      
REMARK   3  B VALUES.                                                           
REMARK   3   FROM WILSON PLOT           (A**2) : NULL                           
REMARK   3   MEAN B VALUE      (OVERALL, A**2) : NULL                           
REMARK   3   OVERALL ANISOTROPIC B VALUE.                                       
REMARK   3    B11 (A**2) : NULL                                                 
REMARK   3    B22 (A**2) : NULL                                                 
REMARK   3    B33 (A**2) : NULL                                                 
REMARK   3    B12 (A**2) : NULL                                                 
REMARK   3    B13 (A**2) : NULL                                                 
REMARK   3    B23 (A**2) : NULL                                                 
REMARK   3                                                                      
REMARK   3  TWINNING INFORMATION.                                               
REMARK   3   FRACTION: NULL                                                     
REMARK   3   OPERATOR: NULL                                                     
REMARK   3                                                                      
REMARK   3  DEVIATIONS FROM IDEAL VALUES.                                       
REMARK   3                 RMSD          COUNT                                  
REMARK   3   BOND      :  0.003           4571                                  
REMARK   3   ANGLE     :  0.595           6212                                  
REMARK   3   CHIRALITY :  0.043            720                                  
REMARK   3   PLANARITY :  0.002            777                                  
REMARK   3   DIHEDRAL  :  9.905           1566                                  
REMARK   3                                                                      
REMARK   3  TLS DETAILS                                                         
REMARK   3   NUMBER OF TLS GROUPS  : 9                                          
REMARK   3   TLS GROUP : 1                                                      
REMARK   3    SELECTION: CHAIN 'A' AND (RESID 858 THROUGH 945 )                 
REMARK   3    ORIGIN FOR THE GROUP (A): -10.6885 -21.0561 -76.4016              
REMARK   3    T TENSOR                                                          
REMARK   3      T11:   0.6152 T22:   0.4804                                     
REMARK   3      T33:   0.6200 T12:   0.0091                                     
REMARK   3      T13:   0.0499 T23:  -0.0081                                     
REMARK   3    L TENSOR                                                          
REMARK   3      L11:   8.5921 L22:   4.8170                                     
REMARK   3      L33:   3.9000 L12:   5.1063                                     
REMARK   3      L13:   1.2734 L23:  -0.1991                                     
REMARK   3    S TENSOR                                                          
REMARK   3      S11:   0.0903 S12:   0.3421 S13:   0.2061                       
REMARK   3      S21:   0.0237 S22:   0.3177 S23:  -0.0210                       
REMARK   3      S31:  -0.0595 S32:   0.6345 S33:  -0.3399                       
REMARK   3   TLS GROUP : 2                                                      
REMARK   3    SELECTION: CHAIN 'A' AND (RESID 946 THROUGH 1023 )                
REMARK   3    ORIGIN FOR THE GROUP (A): -21.9904 -38.2967 -78.7018              
REMARK   3    T TENSOR                                                          
REMARK   3      T11:   0.6833 T22:   0.3641                                     
REMARK   3      T33:   0.6264 T12:  -0.0700                                     
REMARK   3      T13:   0.0235 T23:  -0.0982                                     
REMARK   3    L TENSOR                                                          
REMARK   3      L11:   8.5854 L22:   9.4579                                     
REMARK   3      L33:   6.2880 L12:   5.1156                                     
REMARK   3      L13:  -0.2401 L23:  -2.5484                                     
REMARK   3    S TENSOR                                                          
REMARK   3      S11:   0.0111 S12:   0.3364 S13:  -0.3986                       
REMARK   3      S21:   0.5074 S22:   0.2956 S23:   0.1361                       
REMARK   3      S31:   0.4169 S32:  -0.1975 S33:  -0.2366                       
REMARK   3   TLS GROUP : 3                                                      
REMARK   3    SELECTION: CHAIN 'A' AND (RESID 1024 THROUGH 1295 )               
REMARK   3    ORIGIN FOR THE GROUP (A):  -3.4649 -10.7268 -40.5190              
REMARK   3    T TENSOR                                                          
REMARK   3      T11:   0.5881 T22:   0.5551                                     
REMARK   3      T33:   0.4357 T12:   0.0047                                     
REMARK   3      T13:   0.0229 T23:   0.0032                                     
REMARK   3    L TENSOR                                                          
REMARK   3      L11:   1.5884 L22:   1.0872                                     
REMARK   3      L33:   5.3328 L12:   0.2054                                     
REMARK   3      L13:   0.0157 L23:   0.0697                                     
REMARK   3    S TENSOR                                                          
REMARK   3      S11:   0.0404 S12:  -0.3141 S13:   0.0141                       
REMARK   3      S21:   0.0322 S22:  -0.0731 S23:  -0.0334                       
REMARK   3      S31:  -0.2764 S32:   0.1497 S33:   0.0801                       
REMARK   3   TLS GROUP : 4                                                      
REMARK   3    SELECTION: CHAIN 'A' AND (RESID 1296 THROUGH 1342 )               
REMARK   3    ORIGIN FOR THE GROUP (A):  -9.4226 -17.8757 -38.6352              
REMARK   3    T TENSOR                                                          
REMARK   3      T11:   0.6268 T22:   0.7519                                     
REMARK   3      T33:   0.6162 T12:  -0.1590                                     
REMARK   3      T13:  -0.0570 T23:  -0.0342                                     
REMARK   3    L TENSOR                                                          
REMARK   3      L11:   3.4054 L22:   5.5171                                     
REMARK   3      L33:   3.1404 L12:  -1.7404                                     
REMARK   3      L13:   1.5743 L23:   2.5876                                     
REMARK   3    S TENSOR                                                          
REMARK   3      S11:  -0.2385 S12:   0.1755 S13:  -0.3117                       
REMARK   3      S21:  -0.0211 S22:  -0.3065 S23:   0.2656                       
REMARK   3      S31:   0.3310 S32:  -0.4961 S33:   0.7024                       
REMARK   3   TLS GROUP : 5                                                      
REMARK   3    SELECTION: CHAIN 'B' AND (RESID 1 THROUGH 66 )                    
REMARK   3    ORIGIN FOR THE GROUP (A):   0.8740 -16.4305   1.3250              
REMARK   3    T TENSOR                                                          
REMARK   3      T11:   0.7311 T22:   1.0416                                     
REMARK   3      T33:   0.5409 T12:   0.0314                                     
REMARK   3      T13:  -0.0558 T23:   0.0940                                     
REMARK   3    L TENSOR                                                          
REMARK   3      L11:   2.9488 L22:   1.5066                                     
REMARK   3      L33:   7.1940 L12:   0.2493                                     
REMARK   3      L13:  -0.1476 L23:   1.8003                                     
REMARK   3    S TENSOR                                                          
REMARK   3      S11:   0.1255 S12:  -0.1215 S13:   0.0784                       
REMARK   3      S21:  -0.1190 S22:   0.1655 S23:  -0.0127                       
REMARK   3      S31:  -0.0647 S32:   0.4730 S33:  -0.2545                       
REMARK   3   TLS GROUP : 6                                                      
REMARK   3    SELECTION: CHAIN 'B' AND (RESID 67 THROUGH 76 )                   
REMARK   3    ORIGIN FOR THE GROUP (A):   7.5875 -23.2135   0.3895              
REMARK   3    T TENSOR                                                          
REMARK   3      T11:   1.1343 T22:   1.0164                                     
REMARK   3      T33:   0.9919 T12:   0.0133                                     
REMARK   3      T13:  -0.0629 T23:  -0.2824                                     
REMARK   3    L TENSOR                                                          
REMARK   3      L11:   3.9654 L22:   5.6681                                     
REMARK   3      L33:   8.7198 L12:   3.4148                                     
REMARK   3      L13:  -0.2600 L23:  -5.0973                                     
REMARK   3    S TENSOR                                                          
REMARK   3      S11:  -0.4219 S12:   0.7492 S13:  -2.3604                       
REMARK   3      S21:  -1.0025 S22:   0.0935 S23:  -0.6815                       
REMARK   3      S31:   1.9354 S32:   0.2564 S33:   0.1982                       
REMARK   3   TLS GROUP : 7                                                      
REMARK   3    SELECTION: CHAIN 'B' AND (RESID 77 THROUGH 99 )                   
REMARK   3    ORIGIN FOR THE GROUP (A):   0.7310 -14.4905   5.2220              
REMARK   3    T TENSOR                                                          
REMARK   3      T11:   0.7924 T22:   1.0371                                     
REMARK   3      T33:   0.5923 T12:   0.2407                                     
REMARK   3      T13:   0.0119 T23:  -0.0759                                     
REMARK   3    L TENSOR                                                          
REMARK   3      L11:   7.9551 L22:   6.3519                                     
REMARK   3      L33:   4.9406 L12:   1.9582                                     
REMARK   3      L13:   5.0702 L23:   4.4182                                     
REMARK   3    S TENSOR                                                          
REMARK   3      S11:  -0.1958 S12:   0.0326 S13:   0.2327                       
REMARK   3      S21:   1.1221 S22:   0.3986 S23:  -0.2559                       
REMARK   3      S31:   0.4275 S32:   0.2709 S33:  -0.1674                       
REMARK   3   TLS GROUP : 8                                                      
REMARK   3    SELECTION: CHAIN 'B' AND (RESID 100 THROUGH 106 )                 
REMARK   3    ORIGIN FOR THE GROUP (A):  -3.1113 -19.7768 -18.3220              
REMARK   3    T TENSOR                                                          
REMARK   3      T11:   0.5742 T22:   0.7800                                     
REMARK   3      T33:   0.6570 T12:   0.0112                                     
REMARK   3      T13:  -0.0814 T23:  -0.0238                                     
REMARK   3    L TENSOR                                                          
REMARK   3      L11:   3.2852 L22:   5.5353                                     
REMARK   3      L33:   9.8324 L12:  -3.9493                                     
REMARK   3      L13:   2.3930 L23:  -5.4073                                     
REMARK   3    S TENSOR                                                          
REMARK   3      S11:   0.5954 S12:  -0.3662 S13:  -0.7021                       
REMARK   3      S21:   0.8802 S22:   0.1102 S23:  -0.2527                       
REMARK   3      S31:  -0.7735 S32:   0.0070 S33:  -0.5880                       
REMARK   3   TLS GROUP : 9                                                      
REMARK   3    SELECTION: CHAIN 'B' AND (RESID 107 THROUGH 120 )                 
REMARK   3    ORIGIN FOR THE GROUP (A):  -6.4466 -16.2829   3.7923              
REMARK   3    T TENSOR                                                          
REMARK   3      T11:   0.6242 T22:   0.9670                                     
REMARK   3      T33:   0.8071 T12:   0.0766                                     
REMARK   3      T13:   0.0665 T23:  -0.0285                                     
REMARK   3    L TENSOR                                                          
REMARK   3      L11:   8.2999 L22:   5.7405                                     
REMARK   3      L33:   7.6978 L12:   0.3264                                     
REMARK   3      L13:   1.9027 L23:   4.3626                                     
REMARK   3    S TENSOR                                                          
REMARK   3      S11:  -0.0423 S12:  -0.3889 S13:   0.1744                       
REMARK   3      S21:   0.1042 S22:  -0.3145 S23:   0.5271                       
REMARK   3      S31:  -0.3788 S32:  -1.5829 S33:   0.6969                       
REMARK   3                                                                      
REMARK   3  NCS DETAILS                                                         
REMARK   3   NUMBER OF NCS GROUPS : NULL                                        
REMARK   3                                                                      
REMARK   3  OTHER REFINEMENT REMARKS: NULL                                      
REMARK   4                                                                      
REMARK   4 4LDO COMPLIES WITH FORMAT V. 3.30, 13-JUL-11                         
REMARK 100                                                                      
REMARK 100 THIS ENTRY HAS BEEN PROCESSED BY RCSB ON 12-JUL-13.                  
REMARK 100 THE DEPOSITION ID IS D_1000080498.                                   
REMARK 200                                                                      
REMARK 200 EXPERIMENTAL DETAILS                                                 
REMARK 200  EXPERIMENT TYPE                : X-RAY DIFFRACTION                  
REMARK 200  DATE OF DATA COLLECTION        : 23-FEB-13                          
REMARK 200  TEMPERATURE           (KELVIN) : 78                                 
REMARK 200  PH                             : 6.5                                
REMARK 200  NUMBER OF CRYSTALS USED        : 41                                 
REMARK 200                                                                      
REMARK 200  SYNCHROTRON              (Y/N) : Y                                  
REMARK 200  RADIATION SOURCE               : APS                                
REMARK 200  BEAMLINE                       : 23-ID-D                            
REMARK 200  X-RAY GENERATOR MODEL          : NULL                               
REMARK 200  MONOCHROMATIC OR LAUE    (M/L) : M                                  
REMARK 200  WAVELENGTH OR RANGE        (A) : 1.033                              
REMARK 200  MONOCHROMATOR                  : DOUBLE CRYSTAL CRYO-COOLED         
REMARK 200                                   SI(111)                            
REMARK 200  OPTICS                         : NULL                               
REMARK 200                                                                      
REMARK 200  DETECTOR TYPE                  : CCD                                
REMARK 200  DETECTOR MANUFACTURER          : MARMOSAIC 300 MM CCD               
REMARK 200  INTENSITY-INTEGRATION SOFTWARE : HKL-2000                           
REMARK 200  DATA SCALING SOFTWARE          : PHENIX (PHENIX.REFINE: DEV_1243)   
REMARK 200                                                                      
REMARK 200  NUMBER OF UNIQUE REFLECTIONS   : 16359                              
REMARK 200  RESOLUTION RANGE HIGH      (A) : 3.200                              
REMARK 200  RESOLUTION RANGE LOW       (A) : 33.300                             
REMARK 200  REJECTION CRITERIA  (SIGMA(I)) : NULL                               
REMARK 200                                                                      
REMARK 200 OVERALL.                                                             
REMARK 200  COMPLETENESS FOR RANGE     (%) : 92.7                               
REMARK 200  DATA REDUNDANCY                : 5.500                              
REMARK 200  R MERGE                    (I) : 0.18800                            
REMARK 200  R SYM                      (I) : NULL                               
REMARK 200  <I/SIGMA(I)> FOR THE DATA SET  : 6.0000                             
REMARK 200                                                                      
REMARK 200 IN THE HIGHEST RESOLUTION SHELL.                                     
REMARK 200  HIGHEST RESOLUTION SHELL, RANGE HIGH (A) : 3.20                     
REMARK 200  HIGHEST RESOLUTION SHELL, RANGE LOW  (A) : 3.30                     
REMARK 200  COMPLETENESS FOR SHELL     (%) : 78.8                               
REMARK 200  DATA REDUNDANCY IN SHELL       : 3.80                               
REMARK 200  R MERGE FOR SHELL          (I) : 0.67900                            
REMARK 200  R SYM FOR SHELL            (I) : NULL                               
REMARK 200  <I/SIGMA(I)> FOR SHELL         : 1.900                              
REMARK 200                                                                      
REMARK 200 DIFFRACTION PROTOCOL: SINGLE WAVELENGTH                              
REMARK 200 METHOD USED TO DETERMINE THE STRUCTURE: MOLECULAR REPLACEMENT        
REMARK 200 SOFTWARE USED: PHASER                                                
REMARK 200 STARTING MODEL: PDB ENTRY 4LDE                                       
REMARK 200                                                                      
REMARK 200 REMARK: NULL                                                         
REMARK 280                                                                      
REMARK 280 CRYSTAL                                                              
REMARK 280 SOLVENT CONTENT, VS   (%): 67.35                                     
REMARK 280 MATTHEWS COEFFICIENT, VM (ANGSTROMS**3/DA): 3.77                     
REMARK 280                                                                      
REMARK 280 CRYSTALLIZATION CONDITIONS: 100 MM MES PH 6.2-6.7, 40-100 MM         
REMARK 280  AMMONIUM PHOSPHATE DIBASIC, 18-24% PEG400, LIPIDIC CUBIC PHASE,     
REMARK 280  TEMPERATURE 293K, PH 6.5                                            
REMARK 290                                                                      
REMARK 290 CRYSTALLOGRAPHIC SYMMETRY                                            
REMARK 290 SYMMETRY OPERATORS FOR SPACE GROUP: P 21 21 21                       
REMARK 290                                                                      
REMARK 290      SYMOP   SYMMETRY                                                
REMARK 290     NNNMMM   OPERATOR                                                
REMARK 290       1555   X,Y,Z                                                   
REMARK 290       2555   -X+1/2,-Y,Z+1/2                                         
REMARK 290       3555   -X,Y+1/2,-Z+1/2                                         
REMARK 290       4555   X+1/2,-Y+1/2,-Z                                         
REMARK 290                                                                      
REMARK 290     WHERE NNN -> OPERATOR NUMBER                                     
REMARK 290           MMM -> TRANSLATION VECTOR                                  
REMARK 290                                                                      
REMARK 290 CRYSTALLOGRAPHIC SYMMETRY TRANSFORMATIONS                            
REMARK 290 THE FOLLOWING TRANSFORMATIONS OPERATE ON THE ATOM/HETATM             
REMARK 290 RECORDS IN THIS ENTRY TO PRODUCE CRYSTALLOGRAPHICALLY                
REMARK 290 RELATED MOLECULES.                                                   
REMARK 290   SMTRY1   1  1.000000  0.000000  0.000000        0.00000            
REMARK 290   SMTRY2   1  0.000000  1.000000  0.000000        0.00000            
REMARK 290   SMTRY3   1  0.000000  0.000000  1.000000        0.00000            
REMARK 290   SMTRY1   2 -1.000000  0.000000  0.000000       24.83500            
REMARK 290   SMTRY2   2  0.000000 -1.000000  0.000000        0.00000            
REMARK 290   SMTRY3   2  0.000000  0.000000  1.000000      151.55000            
REMARK 290   SMTRY1   3 -1.000000  0.000000  0.000000        0.00000            
REMARK 290   SMTRY2   3  0.000000  1.000000  0.000000       33.24000            
REMARK 290   SMTRY3   3  0.000000  0.000000 -1.000000      151.55000            
REMARK 290   SMTRY1   4  1.000000  0.000000  0.000000       24.83500            
REMARK 290   SMTRY2   4  0.000000 -1.000000  0.000000       33.24000            
REMARK 290   SMTRY3   4  0.000000  0.000000 -1.000000        0.00000            
REMARK 290                                                                      
REMARK 290 REMARK: NULL                                                         
REMARK 300                                                                      
REMARK 300 BIOMOLECULE: 1                                                       
REMARK 300 SEE REMARK 350 FOR THE AUTHOR PROVIDED AND/OR PROGRAM                
REMARK 300 GENERATED ASSEMBLY INFORMATION FOR THE STRUCTURE IN                  
REMARK 300 THIS ENTRY. THE REMARK MAY ALSO PROVIDE INFORMATION ON               
REMARK 300 BURIED SURFACE AREA.                                                 
REMARK 350                                                                      
REMARK 350 COORDINATES FOR A COMPLETE MULTIMER REPRESENTING THE KNOWN           
REMARK 350 BIOLOGICALLY SIGNIFICANT OLIGOMERIZATION STATE OF THE                
REMARK 350 MOLECULE CAN BE GENERATED BY APPLYING BIOMT TRANSFORMATIONS          
REMARK 350 GIVEN BELOW.  BOTH NON-CRYSTALLOGRAPHIC AND                          
REMARK 350 CRYSTALLOGRAPHIC OPERATIONS ARE GIVEN.                               
REMARK 350                                                                      
REMARK 350 BIOMOLECULE: 1                                                       
REMARK 350 AUTHOR DETERMINED BIOLOGICAL UNIT: DIMERIC                           
REMARK 350 SOFTWARE DETERMINED QUATERNARY STRUCTURE: DIMERIC                    
REMARK 350 SOFTWARE USED: PISA                                                  
REMARK 350 TOTAL BURIED SURFACE AREA: 2310 ANGSTROM**2                          
REMARK 350 SURFACE AREA OF THE COMPLEX: 27860 ANGSTROM**2                       
REMARK 350 CHANGE IN SOLVENT FREE ENERGY: -18.0 KCAL/MOL                        
REMARK 350 APPLY THE FOLLOWING TO CHAINS: A, B                                  
REMARK 350   BIOMT1   1  1.000000  0.000000  0.000000        0.00000            
REMARK 350   BIOMT2   1  0.000000  1.000000  0.000000        0.00000            
REMARK 350   BIOMT3   1  0.000000  0.000000  1.000000        0.00000            
REMARK 465                                                                      
REMARK 465 MISSING RESIDUES                                                     
REMARK 465 THE FOLLOWING RESIDUES WERE NOT LOCATED IN THE                       
REMARK 465 EXPERIMENT. (M=MODEL NUMBER; RES=RESIDUE NAME; C=CHAIN               
REMARK 465 IDENTIFIER; SSSEQ=SEQUENCE NUMBER; I=INSERTION CODE.)                
REMARK 465                                                                      
REMARK 465   M RES C SSSEQI                                                     
REMARK 465     ASP A   852                                                      
REMARK 465     TYR A   853                                                      
REMARK 465     LYS A   854                                                      
REMARK 465     ASP A   855                                                      
REMARK 465     ASP A   856                                                      
REMARK 465     ASP A   857                                                      
REMARK 465     LYS A  1260                                                      
REMARK 465     ILE A  1261                                                      
REMARK 465     ASP A  1262                                                      
REMARK 465     ARG A  1343                                                      
REMARK 465     ARG A  1344                                                      
REMARK 465     SER A  1345                                                      
REMARK 465     SER A  1346                                                      
REMARK 465     LEU A  1347                                                      
REMARK 465     LYS A  1348                                                      
REMARK 470                                                                      
REMARK 470 MISSING ATOM                                                         
REMARK 470 THE FOLLOWING RESIDUES HAVE MISSING ATOMS (M=MODEL NUMBER;           
REMARK 470 RES=RESIDUE NAME; C=CHAIN IDENTIFIER; SSEQ=SEQUENCE NUMBER;          
REMARK 470 I=INSERTION CODE):                                                   
REMARK 470   M RES CSSEQI  ATOMS                                                
REMARK 470     ASP A 858    CG   OD1  OD2                                       
REMARK 470     LEU A 862    CG   CD1  CD2                                       
REMARK 470     GLU A 887    CG   CD   OE1  OE2                                  
REMARK 470     LYS A 913    CG   CD   CE   NZ                                   
REMARK 470     LYS A 930    CG   CD   CE   NZ                                   
REMARK 470     ARG A 945    CG   CD   NE   CZ   NH1  NH2                        
REMARK 470     ARG A1002    CG   CD   NE   CZ   NH1  NH2                        
REMARK 470     ASN A1005    CG   OD1  ND2                                       
REMARK 470     LYS A1012    CG   CD   CE   NZ                                   
REMARK 470     LYS A1060    CG   CD   CE   NZ                                   
REMARK 470     GLU A1062    CG   CD   OE1  OE2                                  
REMARK 470     ARG A1063    CG   CD   NE   CZ   NH1  NH2                        
REMARK 470     LYS A1149    CG   CD   CE   NZ                                   
REMARK 470     PHE A1223    CG   CD1  CD2  CE1  CE2  CZ                         
REMARK 470     LYS A1227    CG   CD   CE   NZ                                   
REMARK 470     GLN A1231    CG   CD   OE1  NE2                                  
REMARK 470     LYS A1263    CG   CD   CE   NZ                                   
REMARK 470     PHE A1264    CD1  CD2  CE1  CE2  CZ                              
REMARK 470     LEU A1266    CG   CD1  CD2                                       
REMARK 470     LYS A1270    CG   CD   CE   NZ                                   
REMARK 470     LEU A1302    CG   CD1  CD2                                       
REMARK 470     GLN B   1    CG   CD   OE1  NE2                                  
REMARK 470     GLN B  13    CG   CD   OE1  NE2                                  
REMARK 470     SER B  25    OG                                                  
REMARK 470     LYS B  43    CG   CD   CE   NZ                                   
REMARK 470     GLN B  44    CG   CD   OE1  NE2                                  
REMARK 470     LYS B  64    CG   CD   CE   NZ                                   
REMARK 470     LYS B  86    CD   CE   NZ                                        
REMARK 470     SER B 120    OG                                                  
REMARK 500                                                                      
REMARK 500 GEOMETRY AND STEREOCHEMISTRY                                         
REMARK 500 SUBTOPIC: TORSION ANGLES                                             
REMARK 500                                                                      
REMARK 500 TORSION ANGLES OUTSIDE THE EXPECTED RAMACHANDRAN REGIONS:            
REMARK 500 (M=MODEL NUMBER; RES=RESIDUE NAME; C=CHAIN IDENTIFIER;               
REMARK 500 SSEQ=SEQUENCE NUMBER; I=INSERTION CODE).                             
REMARK 500                                                                      
REMARK 500 STANDARD TABLE:                                                      
REMARK 500 FORMAT:(10X,I3,1X,A3,1X,A1,I4,A1,4X,F7.2,3X,F7.2)                    
REMARK 500                                                                      
REMARK 500 EXPECTED VALUES: GJ KLEYWEGT AND TA JONES (1996). PHI/PSI-           
REMARK 500 CHOLOGY: RAMACHANDRAN REVISITED. STRUCTURE 4, 1395 - 1400            
REMARK 500                                                                      
REMARK 500  M RES CSSEQI        PSI       PHI                                   
REMARK 500    PHE A 864       85.85     66.52                                   
REMARK 500    SER A 955       33.60    -86.34                                   
REMARK 500    PHE A 979       77.24    -67.91                                   
REMARK 500    LYS A1097      -12.63     66.18                                   
REMARK 500    PHE A1101      -20.76   -144.49                                   
REMARK 500    SER A1165      -83.19   -121.88                                   
REMARK 500    CYS A1191       41.51   -144.38                                   
REMARK 500    PHE A1264       56.31     36.46                                   
REMARK 500    CYS A1327       47.02   -141.22                                   
REMARK 500    PRO B  41      103.12    -56.84                                   
REMARK 500    ALA B  49      118.66   -160.42                                   
REMARK 500    ALA B  74      -19.84   -140.84                                   
REMARK 500    ILE B 103      -56.74     62.67                                   
REMARK 500                                                                      
REMARK 500 REMARK: NULL                                                         
REMARK 610                                                                      
REMARK 610 MISSING HETEROATOM                                                   
REMARK 610 THE FOLLOWING RESIDUES HAVE MISSING ATOMS (M=MODEL NUMBER;           
REMARK 610 RES=RESIDUE NAME; C=CHAIN IDENTIFIER; SSEQ=SEQUENCE NUMBER;          
REMARK 610 I=INSERTION CODE):                                                   
REMARK 610   M RES C SSEQI                                                      
REMARK 610     1WV A 1401                                                       
REMARK 620                                                                      
REMARK 620 METAL COORDINATION                                                   
REMARK 620 (M=MODEL NUMBER; RES=RESIDUE NAME; C=CHAIN IDENTIFIER;               
REMARK 620 SSEQ=SEQUENCE NUMBER; I=INSERTION CODE):                             
REMARK 620                                                                      
REMARK 620 COORDINATION ANGLES FOR:  M RES CSSEQI METAL                         
REMARK 620                              NA A1403  NA                            
REMARK 620 N RES CSSEQI ATOM                                                    
REMARK 620 1 ASN A1103   OD1                                                    
REMARK 620 2 CYS A1190   O   116.1                                              
REMARK 620 3 HOH A1502   O   110.1  99.1                                        
REMARK 620 4 GLU A1187   O    71.4  97.5 160.3                                  
REMARK 620 5 CYS A1184   O   129.6 103.4  92.2  73.5                            
REMARK 620 N                    1     2     3     4                             
REMARK 650                                                                      
REMARK 650 HELIX                                                                
REMARK 650 DETERMINATION METHOD: AUTHOR DETERMINED                              
REMARK 800                                                                      
REMARK 800 SITE                                                                 
REMARK 800 SITE_IDENTIFIER: AC1                                                 
REMARK 800 EVIDENCE_CODE: SOFTWARE                                              
REMARK 800 SITE_DESCRIPTION: BINDING SITE FOR RESIDUE 1WV A 1401                
REMARK 800                                                                      
REMARK 800 SITE_IDENTIFIER: AC2                                                 
REMARK 800 EVIDENCE_CODE: SOFTWARE                                              
REMARK 800 SITE_DESCRIPTION: BINDING SITE FOR RESIDUE ALE A 1402                
REMARK 800                                                                      
REMARK 800 SITE_IDENTIFIER: AC3                                                 
REMARK 800 EVIDENCE_CODE: SOFTWARE                                              
REMARK 800 SITE_DESCRIPTION: BINDING SITE FOR RESIDUE NA A 1403                 
REMARK 800                                                                      
REMARK 800 SITE_IDENTIFIER: AC4                                                 
REMARK 800 EVIDENCE_CODE: SOFTWARE                                              
REMARK 800 SITE_DESCRIPTION: BINDING SITE FOR RESIDUE NA A 1404                 
REMARK 900                                                                      
REMARK 900 RELATED ENTRIES                                                      
REMARK 900 RELATED ID: 4LDE   RELATED DB: PDB                                   
REMARK 900 THE SAME PROTEIN COMPLEXED TO BI167107                               
REMARK 900 RELATED ID: 4LDL   RELATED DB: PDB                                   
REMARK 900 THE SAME PROTEIN COMPLEXED TO HYDROXYBENZYLISOPROTERENOL             
DBREF  4LDO A  867  1026  UNP    P00720   LYS_BPT4         2    161             
DBREF  4LDO A 1029  1263  UNP    P07550   ADRB2_HUMAN     29    235             
DBREF  4LDO A 1264  1348  UNP    P07550   ADRB2_HUMAN    264    348             
DBREF  4LDO B    1   120  PDB    4LDO     4LDO             1    120             
SEQADV 4LDO ASP A  852  UNP  P00720              EXPRESSION TAG                 
SEQADV 4LDO TYR A  853  UNP  P00720              EXPRESSION TAG                 
SEQADV 4LDO LYS A  854  UNP  P00720              EXPRESSION TAG                 
SEQADV 4LDO ASP A  855  UNP  P00720              EXPRESSION TAG                 
SEQADV 4LDO ASP A  856  UNP  P00720              EXPRESSION TAG                 
SEQADV 4LDO ASP A  857  UNP  P00720              EXPRESSION TAG                 
SEQADV 4LDO ASP A  858  UNP  P00720              EXPRESSION TAG                 
SEQADV 4LDO ALA A  859  UNP  P00720              EXPRESSION TAG                 
SEQADV 4LDO GLU A  860  UNP  P00720              EXPRESSION TAG                 
SEQADV 4LDO ASN A  861  UNP  P00720              EXPRESSION TAG                 
SEQADV 4LDO LEU A  862  UNP  P00720              EXPRESSION TAG                 
SEQADV 4LDO TYR A  863  UNP  P00720              EXPRESSION TAG                 
SEQADV 4LDO PHE A  864  UNP  P00720              EXPRESSION TAG                 
SEQADV 4LDO GLN A  865  UNP  P00720              EXPRESSION TAG                 
SEQADV 4LDO GLY A  866  UNP  P00720              EXPRESSION TAG                 
SEQADV 4LDO THR A  919  UNP  P00720    CYS    54 ENGINEERED MUTATION            
SEQADV 4LDO ALA A  962  UNP  P00720    CYS    97 ENGINEERED MUTATION            
SEQADV 4LDO ALA A 1027  UNP  P00720              LINKER                         
SEQADV 4LDO ALA A 1028  UNP  P00720              LINKER                         
SEQADV 4LDO THR A 1096  UNP  P07550    MET    96 ENGINEERED MUTATION            
SEQADV 4LDO THR A 1098  UNP  P07550    MET    98 ENGINEERED MUTATION            
SEQADV 4LDO GLU A 1187  UNP  P07550    ASN   187 ENGINEERED MUTATION            
SEQADV 4LDO ALA A 1265  UNP  P07550    CYS   265 ENGINEERED MUTATION            
SEQRES   1 A  469  ASP TYR LYS ASP ASP ASP ASP ALA GLU ASN LEU TYR PHE          
SEQRES   2 A  469  GLN GLY ASN ILE PHE GLU MET LEU ARG ILE ASP GLU GLY          
SEQRES   3 A  469  LEU ARG LEU LYS ILE TYR LYS ASP THR GLU GLY TYR TYR          
SEQRES   4 A  469  THR ILE GLY ILE GLY HIS LEU LEU THR LYS SER PRO SER          
SEQRES   5 A  469  LEU ASN ALA ALA LYS SER GLU LEU ASP LYS ALA ILE GLY          
SEQRES   6 A  469  ARG ASN THR ASN GLY VAL ILE THR LYS ASP GLU ALA GLU          
SEQRES   7 A  469  LYS LEU PHE ASN GLN ASP VAL ASP ALA ALA VAL ARG GLY          
SEQRES   8 A  469  ILE LEU ARG ASN ALA LYS LEU LYS PRO VAL TYR ASP SER          
SEQRES   9 A  469  LEU ASP ALA VAL ARG ARG ALA ALA LEU ILE ASN MET VAL          
SEQRES  10 A  469  PHE GLN MET GLY GLU THR GLY VAL ALA GLY PHE THR ASN          
SEQRES  11 A  469  SER LEU ARG MET LEU GLN GLN LYS ARG TRP ASP GLU ALA          
SEQRES  12 A  469  ALA VAL ASN LEU ALA LYS SER ARG TRP TYR ASN GLN THR          
SEQRES  13 A  469  PRO ASN ARG ALA LYS ARG VAL ILE THR THR PHE ARG THR          
SEQRES  14 A  469  GLY THR TRP ASP ALA TYR ALA ALA ASP GLU VAL TRP VAL          
SEQRES  15 A  469  VAL GLY MET GLY ILE VAL MET SER LEU ILE VAL LEU ALA          
SEQRES  16 A  469  ILE VAL PHE GLY ASN VAL LEU VAL ILE THR ALA ILE ALA          
SEQRES  17 A  469  LYS PHE GLU ARG LEU GLN THR VAL THR ASN TYR PHE ILE          
SEQRES  18 A  469  THR SER LEU ALA CYS ALA ASP LEU VAL MET GLY LEU ALA          
SEQRES  19 A  469  VAL VAL PRO PHE GLY ALA ALA HIS ILE LEU THR LYS THR          
SEQRES  20 A  469  TRP THR PHE GLY ASN PHE TRP CYS GLU PHE TRP THR SER          
SEQRES  21 A  469  ILE ASP VAL LEU CYS VAL THR ALA SER ILE GLU THR LEU          
SEQRES  22 A  469  CYS VAL ILE ALA VAL ASP ARG TYR PHE ALA ILE THR SER          
SEQRES  23 A  469  PRO PHE LYS TYR GLN SER LEU LEU THR LYS ASN LYS ALA          
SEQRES  24 A  469  ARG VAL ILE ILE LEU MET VAL TRP ILE VAL SER GLY LEU          
SEQRES  25 A  469  THR SER PHE LEU PRO ILE GLN MET HIS TRP TYR ARG ALA          
SEQRES  26 A  469  THR HIS GLN GLU ALA ILE ASN CYS TYR ALA GLU GLU THR          
SEQRES  27 A  469  CYS CYS ASP PHE PHE THR ASN GLN ALA TYR ALA ILE ALA          
SEQRES  28 A  469  SER SER ILE VAL SER PHE TYR VAL PRO LEU VAL ILE MET          
SEQRES  29 A  469  VAL PHE VAL TYR SER ARG VAL PHE GLN GLU ALA LYS ARG          
SEQRES  30 A  469  GLN LEU GLN LYS ILE ASP LYS PHE ALA LEU LYS GLU HIS          
SEQRES  31 A  469  LYS ALA LEU LYS THR LEU GLY ILE ILE MET GLY THR PHE          
SEQRES  32 A  469  THR LEU CYS TRP LEU PRO PHE PHE ILE VAL ASN ILE VAL          
SEQRES  33 A  469  HIS VAL ILE GLN ASP ASN LEU ILE ARG LYS GLU VAL TYR          
SEQRES  34 A  469  ILE LEU LEU ASN TRP ILE GLY TYR VAL ASN SER GLY PHE          
SEQRES  35 A  469  ASN PRO LEU ILE TYR CYS ARG SER PRO ASP PHE ARG ILE          
SEQRES  36 A  469  ALA PHE GLN GLU LEU LEU CYS LEU ARG ARG SER SER LEU          
SEQRES  37 A  469  LYS                                                          
SEQRES   1 B  120  GLN VAL GLN LEU GLN GLU SER GLY GLY GLY LEU VAL GLN          
SEQRES   2 B  120  ALA GLY GLY SER LEU ARG LEU SER CYS ALA ALA SER GLY          
SEQRES   3 B  120  SER ILE PHE ALA LEU ASN ILE MET GLY TRP TYR ARG GLN          
SEQRES   4 B  120  ALA PRO GLY LYS GLN ARG GLU LEU VAL ALA ALA ILE HIS          
SEQRES   5 B  120  SER GLY GLY THR THR ASN TYR ALA ASN SER VAL LYS GLY          
SEQRES   6 B  120  ARG PHE THR ILE SER ARG ASP ASN ALA ALA ASN THR VAL          
SEQRES   7 B  120  TYR LEU GLN MET ASN SER LEU LYS PRO GLU ASP THR ALA          
SEQRES   8 B  120  VAL TYR TYR CYS ASN VAL LYS ASP PHE GLY ALA ILE ILE          
SEQRES   9 B  120  TYR ASP TYR ASP TYR TRP GLY GLN GLY THR GLN VAL THR          
SEQRES  10 B  120  VAL SER SER                                                  
HET    1WV  A1401      15                                                       
HET    ALE  A1402      13                                                       
HET     NA  A1403       1                                                       
HET     NA  A1404       1                                                       
HETNAM     1WV (2S)-2,3-DIHYDROXYPROPYL (7Z)-TETRADEC-7-ENOATE                  
HETNAM     ALE L-EPINEPHRINE                                                    
HETNAM      NA SODIUM ION                                                       
HETSYN     ALE ADRENALINE                                                       
FORMUL   3  1WV    C17 H32 O4                                                   
FORMUL   4  ALE    C9 H13 N O3                                                  
FORMUL   5   NA    2(NA 1+)                                                     
FORMUL   7  HOH   *2(H2 O)                                                      
HELIX    1   1 ASN A  867  GLU A  876  1                                  10    
HELIX    2   2 SER A  903  GLY A  916  1                                  14    
HELIX    3   3 THR A  924  ASN A  946  1                                  23    
HELIX    4   4 LEU A  949  SER A  955  1                                   7    
HELIX    5   5 ASP A  957  MET A  971  1                                  15    
HELIX    6   6 GLU A  973  GLY A  978  1                                   6    
HELIX    7   7 THR A  980  GLN A  988  1                                   9    
HELIX    8   8 ARG A  990  ALA A  999  1                                  10    
HELIX    9   9 ARG A 1002  GLN A 1006  1                                   5    
HELIX   10  10 PRO A 1008  GLY A 1021  1                                  14    
HELIX   11  11 ASP A 1029  PHE A 1061  1                                  33    
HELIX   12  12 THR A 1066  ALA A 1085  1                                  20    
HELIX   13  13 ALA A 1085  THR A 1096  1                                  12    
HELIX   14  14 GLY A 1102  THR A 1136  1                                  35    
HELIX   15  15 PRO A 1138  LEU A 1144  1                                   7    
HELIX   16  16 LYS A 1147  THR A 1164  1                                  18    
HELIX   17  17 SER A 1165  MET A 1171  1                                   7    
HELIX   18  18 HIS A 1178  GLU A 1187  1                                  10    
HELIX   19  19 ASN A 1196  PHE A 1208  1                                  13    
HELIX   20  20 PHE A 1208  ALA A 1226  1                                  19    
HELIX   21  21 LYS A 1227  GLN A 1229  5                                   3    
HELIX   22  22 LEU A 1266  GLN A 1299  1                                  34    
HELIX   23  23 ARG A 1304  VAL A 1317  1                                  14    
HELIX   24  24 VAL A 1317  ASN A 1322  1                                   6    
HELIX   25  25 PRO A 1323  ILE A 1325  5                                   3    
HELIX   26  26 SER A 1329  LEU A 1340  1                                  12    
HELIX   27  27 LYS B   86  THR B   90  5                                   5    
SHEET    1   A 3 ARG A 879  LYS A 884  0                                        
SHEET    2   A 3 TYR A 890  GLY A 893 -1  O  THR A 891   N  TYR A 883           
SHEET    3   A 3 HIS A 896  THR A 899 -1  O  LEU A 898   N  TYR A 890           
SHEET    1   B 4 GLN B   3  SER B   7  0                                        
SHEET    2   B 4 LEU B  18  SER B  25 -1  O  ALA B  23   N  GLN B   5           
SHEET    3   B 4 THR B  77  MET B  82 -1  O  MET B  82   N  LEU B  18           
SHEET    4   B 4 PHE B  67  ARG B  71 -1  N  THR B  68   O  GLN B  81           
SHEET    1   C 6 LEU B  11  GLN B  13  0                                        
SHEET    2   C 6 THR B 114  SER B 119  1  O  SER B 119   N  VAL B  12           
SHEET    3   C 6 ALA B  91  ASP B  99 -1  N  TYR B  93   O  THR B 114           
SHEET    4   C 6 ASN B  32  GLN B  39 -1  N  TYR B  37   O  TYR B  94           
SHEET    5   C 6 ARG B  45  HIS B  52 -1  O  GLU B  46   N  ARG B  38           
SHEET    6   C 6 THR B  57  TYR B  59 -1  O  ASN B  58   N  ALA B  50           
SHEET    1   D 4 LEU B  11  GLN B  13  0                                        
SHEET    2   D 4 THR B 114  SER B 119  1  O  SER B 119   N  VAL B  12           
SHEET    3   D 4 ALA B  91  ASP B  99 -1  N  TYR B  93   O  THR B 114           
SHEET    4   D 4 TYR B 107  TRP B 110 -1  O  TYR B 107   N  ASP B  99           
SSBOND   1 CYS A 1106    CYS A 1191                          1555   1555  2.03  
SSBOND   2 CYS A 1184    CYS A 1190                          1555   1555  2.03  
SSBOND   3 CYS B   22    CYS B   95                          1555   1555  2.03  
LINK         OD1 ASN A 861                NA    NA A1404     1555   1555  2.13  
LINK         OD1 ASN A1103                NA    NA A1403     1555   1555  2.38  
LINK         O   CYS A1190                NA    NA A1403     1555   1555  2.38  
LINK        NA    NA A1403                 O   HOH A1502     1555   1555  2.39  
LINK         O   GLU A1187                NA    NA A1403     1555   1555  2.41  
LINK         O   CYS A1184                NA    NA A1403     1555   1555  2.43  
SITE     1 AC1  2 ILE A1094  TRP A1313                                          
SITE     1 AC2  7 ASP A1113  SER A1203  SER A1207  PHE A1289                    
SITE     2 AC2  7 ASN A1293  ASN A1312  TYR A1316                               
SITE     1 AC3  5 ASN A1103  CYS A1184  GLU A1187  CYS A1190                    
SITE     2 AC3  5 HOH A1502                                                     
SITE     1 AC4  4 ASN A 861  PHE A 979  SER A 982  ASN A 997                    
CRYST1   49.670   66.480  303.100  90.00  90.00  90.00 P 21 21 21    4          
ORIGX1      1.000000  0.000000  0.000000        0.00000                         
ORIGX2      0.000000  1.000000  0.000000        0.00000                         
ORIGX3      0.000000  0.000000  1.000000        0.00000                         
SCALE1      0.020133  0.000000  0.000000        0.00000                         
SCALE2      0.000000  0.015042  0.000000        0.00000                         
SCALE3      0.000000  0.000000  0.003299        0.00000                         
ATOM      1  N   ASP A 858     -38.137 -16.845 -74.773  1.00146.74           N  
ANISOU    1  N   ASP A 858    13153  14540  28060   1361   1737   2722       N  
ATOM      2  CA  ASP A 858     -38.426 -18.038 -73.987  1.00143.52           C  
ANISOU    2  CA  ASP A 858    12959  14707  26867   1114   1979   2435       C  
ATOM      3  C   ASP A 858     -38.692 -17.687 -72.526  1.00154.06           C  
ANISOU    3  C   ASP A 858    14040  16106  28391   1167   2702   1608       C  
ATOM      4  O   ASP A 858     -38.992 -18.565 -71.716  1.00157.67           O  
ANISOU    4  O   ASP A 858    14611  17055  28241    917   2962   1328       O  
ATOM      5  CB  ASP A 858     -37.269 -19.036 -74.085  1.00128.35           C  
ANISOU    5  CB  ASP A 858    11837  13143  23787    846   1769   2463       C  
ATOM      6  N   ALA A 859     -38.582 -16.398 -72.208  1.00158.03           N  
ANISOU    6  N   ALA A 859    14208  16114  29722   1444   3015   1216       N  
ATOM      7  CA  ALA A 859     -38.763 -15.894 -70.846  1.00158.62           C  
ANISOU    7  CA  ALA A 859    14181  16238  29851   1408   3681    329       C  
ATOM      8  C   ALA A 859     -37.852 -16.604 -69.848  1.00154.00           C  
ANISOU    8  C   ALA A 859    14069  16146  28299   1130   4037   -165       C  
ATOM      9  O   ALA A 859     -38.244 -16.863 -68.710  1.00158.89           O  
ANISOU    9  O   ALA A 859    14572  17149  28649    925   4563   -746       O  
ATOM     10  CB  ALA A 859     -40.224 -15.998 -70.417  1.00158.45           C  
ANISOU   10  CB  ALA A 859    13660  16380  30165   1383   3911    169       C  
ATOM     11  N   GLU A 860     -36.635 -16.913 -70.284  1.00143.72           N  
ANISOU   11  N   GLU A 860    13412  14876  26320   1035   3666     92       N  
ATOM     12  CA  GLU A 860     -35.683 -17.640 -69.454  1.00141.61           C  
ANISOU   12  CA  GLU A 860    13752  15067  24987    710   3798   -235       C  
ATOM     13  C   GLU A 860     -34.531 -16.753 -68.995  1.00133.80           C  
ANISOU   13  C   GLU A 860    13006  13838  23992    753   4022   -705       C  
ATOM     14  O   GLU A 860     -33.540 -16.585 -69.707  1.00107.65           O  
ANISOU   14  O   GLU A 860    10047  10323  20534    825   3653   -403       O  
ATOM     15  CB  GLU A 860     -35.135 -18.854 -70.207  1.00143.89           C  
ANISOU   15  CB  GLU A 860    14588  15631  24452    535   3217    365       C  
ATOM     16  CG  GLU A 860     -36.185 -19.889 -70.570  1.00149.94           C  
ANISOU   16  CG  GLU A 860    15214  16693  25063    400   2985    797       C  
ATOM     17  CD  GLU A 860     -35.599 -21.068 -71.319  1.00146.35           C  
ANISOU   17  CD  GLU A 860    15309  16447  23849    225   2439   1301       C  
ATOM     18  OE1 GLU A 860     -34.379 -21.053 -71.589  1.00136.34           O  
ANISOU   18  OE1 GLU A 860    14486  15096  22219    238   2253   1313       O  
ATOM     19  OE2 GLU A 860     -36.356 -22.009 -71.638  1.00149.68           O  
ANISOU   19  OE2 GLU A 860    15699  17109  24064     66   2210   1653       O  
ATOM     20  N   ASN A 861     -34.670 -16.189 -67.800  1.00146.26           N  
ANISOU   20  N   ASN A 861    14385  15478  25708    666   4647  -1470       N  
ATOM     21  CA  ASN A 861     -33.610 -15.388 -67.203  1.00146.55           C  
ANISOU   21  CA  ASN A 861    14664  15354  25664    624   4912  -2000       C  
ATOM     22  C   ASN A 861     -33.218 -15.914 -65.828  1.00149.44           C  
ANISOU   22  C   ASN A 861    15336  16325  25118    169   5310  -2571       C  
ATOM     23  O   ASN A 861     -32.665 -15.186 -65.003  1.00152.81           O  
ANISOU   23  O   ASN A 861    15824  16716  25522     45   5720  -3212       O  
ATOM     24  CB  ASN A 861     -34.018 -13.917 -67.124  1.00146.66           C  
ANISOU   24  CB  ASN A 861    14274  14787  26662    854   5144  -2375       C  
ATOM     25  CG  ASN A 861     -34.043 -13.250 -68.484  1.00139.06           C  
ANISOU   25  CG  ASN A 861    13177  13231  26428   1174   4605  -1720       C  
ATOM     26  OD1 ASN A 861     -32.997 -12.953 -69.060  1.00119.24           O  
ANISOU   26  OD1 ASN A 861    10980  10508  23819   1223   4309  -1468       O  
ATOM     27  ND2 ASN A 861     -35.240 -13.012 -69.006  1.00150.91           N  
ANISOU   27  ND2 ASN A 861    14217  14510  28611   1333   4451  -1416       N  
ATOM     28  N   LEU A 862     -33.520 -17.186 -65.590  1.00144.93           N  
ANISOU   28  N   LEU A 862    14958  16316  23794   -127   5159  -2308       N  
ATOM     29  CA  LEU A 862     -33.090 -17.865 -64.378  1.00143.29           C  
ANISOU   29  CA  LEU A 862    15098  16733  22611   -639   5378  -2652       C  
ATOM     30  C   LEU A 862     -31.684 -18.411 -64.594  1.00150.13           C  
ANISOU   30  C   LEU A 862    16606  17688  22750   -752   4903  -2310       C  
ATOM     31  O   LEU A 862     -31.290 -18.687 -65.727  1.00154.91           O  
ANISOU   31  O   LEU A 862    17388  18027  23442   -494   4379  -1729       O  
ATOM     32  CB  LEU A 862     -34.051 -19.002 -64.031  1.00135.32           C  
ANISOU   32  CB  LEU A 862    13996  16257  21162   -939   5378  -2460       C  
ATOM     33  N   TYR A 863     -30.932 -18.560 -63.509  1.00155.23           N  
ANISOU   33  N   TYR A 863    17567  18729  22684  -1165   5089  -2681       N  
ATOM     34  CA  TYR A 863     -29.550 -19.025 -63.588  1.00153.50           C  
ANISOU   34  CA  TYR A 863    17892  18598  21831  -1280   4666  -2405       C  
ATOM     35  C   TYR A 863     -29.475 -20.424 -64.199  1.00155.03           C  
ANISOU   35  C   TYR A 863    18371  18961  21572  -1305   4076  -1702       C  
ATOM     36  O   TYR A 863     -30.339 -21.267 -63.952  1.00155.87           O  
ANISOU   36  O   TYR A 863    18394  19379  21451  -1509   4063  -1539       O  
ATOM     37  CB  TYR A 863     -28.906 -19.013 -62.197  1.00152.22           C  
ANISOU   37  CB  TYR A 863    17965  18912  20959  -1808   4955  -2890       C  
ATOM     38  CG  TYR A 863     -27.391 -18.925 -62.197  1.00143.52           C  
ANISOU   38  CG  TYR A 863    17263  17736  19531  -1845   4699  -2851       C  
ATOM     39  CD1 TYR A 863     -26.627 -19.662 -63.092  1.00141.20           C  
ANISOU   39  CD1 TYR A 863    17132  17042  19475  -1450   4223  -2378       C  
ATOM     40  CD2 TYR A 863     -26.728 -18.102 -61.297  1.00146.38           C  
ANISOU   40  CD2 TYR A 863    17820  18481  19319  -2324   4940  -3292       C  
ATOM     41  CE1 TYR A 863     -25.247 -19.585 -63.089  1.00142.40           C  
ANISOU   41  CE1 TYR A 863    17599  17160  19346  -1491   4009  -2354       C  
ATOM     42  CE2 TYR A 863     -25.348 -18.017 -61.288  1.00145.89           C  
ANISOU   42  CE2 TYR A 863    18085  18372  18974  -2374   4688  -3233       C  
ATOM     43  CZ  TYR A 863     -24.613 -18.761 -62.186  1.00143.79           C  
ANISOU   43  CZ  TYR A 863    17945  17690  19000  -1936   4230  -2766       C  
ATOM     44  OH  TYR A 863     -23.239 -18.679 -62.180  1.00143.99           O  
ANISOU   44  OH  TYR A 863    18249  17698  18763  -1991   3996  -2718       O  
ATOM     45  N   PHE A 864     -28.442 -20.642 -65.011  1.00153.38           N  
ANISOU   45  N   PHE A 864    18477  18532  21269  -1108   3611  -1324       N  
ATOM     46  CA  PHE A 864     -28.176 -21.922 -65.666  1.00151.46           C  
ANISOU   46  CA  PHE A 864    18523  18367  20657  -1100   3055   -736       C  
ATOM     47  C   PHE A 864     -29.230 -22.309 -66.702  1.00147.55           C  
ANISOU   47  C   PHE A 864    17808  17699  20554   -870   2861   -337       C  
ATOM     48  O   PHE A 864     -30.184 -23.027 -66.401  1.00146.04           O  
ANISOU   48  O   PHE A 864    17506  17760  20221  -1061   2887   -226       O  
ATOM     49  CB  PHE A 864     -27.973 -23.047 -64.643  1.00150.77           C  
ANISOU   49  CB  PHE A 864    18710  18772  19802  -1569   2936   -668       C  
ATOM     50  CG  PHE A 864     -27.593 -24.365 -65.257  1.00143.42           C  
ANISOU   50  CG  PHE A 864    18082  17835  18576  -1549   2355   -113       C  
ATOM     51  CD1 PHE A 864     -26.335 -24.550 -65.805  1.00136.55           C  
ANISOU   51  CD1 PHE A 864    17486  16779  17617  -1378   1997     62       C  
ATOM     52  CD2 PHE A 864     -28.491 -25.420 -65.279  1.00142.47           C  
ANISOU   52  CD2 PHE A 864    17948  17884  18299  -1714   2182    197       C  
ATOM     53  CE1 PHE A 864     -25.980 -25.761 -66.369  1.00133.67           C  
ANISOU   53  CE1 PHE A 864    17361  16363  17063  -1341   1503    484       C  
ATOM     54  CE2 PHE A 864     -28.142 -26.634 -65.841  1.00138.03           C  
ANISOU   54  CE2 PHE A 864    17663  17251  17532  -1698   1656    654       C  
ATOM     55  CZ  PHE A 864     -26.885 -26.805 -66.387  1.00135.37           C  
ANISOU   55  CZ  PHE A 864    17582  16694  17158  -1497   1329    771       C  
ATOM     56  N   GLN A 865     -29.046 -21.819 -67.923  1.00143.71           N  
ANISOU   56  N   GLN A 865    17257  16815  20532   -512   2650    -99       N  
ATOM     57  CA  GLN A 865     -29.878 -22.220 -69.049  1.00146.44           C  
ANISOU   57  CA  GLN A 865    17445  17018  21177   -342   2369    355       C  
ATOM     58  C   GLN A 865     -29.142 -23.291 -69.843  1.00150.64           C  
ANISOU   58  C   GLN A 865    18370  17582  21286   -351   1860    755       C  
ATOM     59  O   GLN A 865     -27.935 -23.187 -70.064  1.00158.22           O  
ANISOU   59  O   GLN A 865    19590  18463  22063   -289   1715    725       O  
ATOM     60  CB  GLN A 865     -30.186 -21.020 -69.946  1.00148.98           C  
ANISOU   60  CB  GLN A 865    17427  16908  22269    -16   2410    422       C  
ATOM     61  CG  GLN A 865     -30.844 -19.854 -69.227  1.00154.67           C  
ANISOU   61  CG  GLN A 865    17711  17471  23584     61   2926    -37       C  
ATOM     62  CD  GLN A 865     -31.121 -18.682 -70.149  1.00160.07           C  
ANISOU   62  CD  GLN A 865    18044  17639  25137    392   2880    113       C  
ATOM     63  OE1 GLN A 865     -31.076 -18.815 -71.372  1.00160.92           O  
ANISOU   63  OE1 GLN A 865    18188  17587  25368    510   2448    639       O  
ATOM     64  NE2 GLN A 865     -31.406 -17.524 -69.565  1.00164.75           N  
ANISOU   64  NE2 GLN A 865    18288  17963  26346    509   3317   -351       N  
ATOM     65  N   GLY A 866     -29.867 -24.321 -70.266  1.00147.07           N  
ANISOU   65  N   GLY A 866    17938  17240  20702   -440   1608   1092       N  
ATOM     66  CA  GLY A 866     -29.267 -25.427 -70.989  1.00147.28           C  
ANISOU   66  CA  GLY A 866    18316  17272  20370   -468   1160   1396       C  
ATOM     67  C   GLY A 866     -28.691 -25.031 -72.335  1.00151.47           C  
ANISOU   67  C   GLY A 866    18890  17559  21101   -246    931   1574       C  
ATOM     68  O   GLY A 866     -29.429 -24.845 -73.303  1.00158.25           O  
ANISOU   68  O   GLY A 866    19551  18312  22265   -174    806   1848       O  
ATOM     69  N   ASN A 867     -27.369 -24.902 -72.396  1.00145.10           N  
ANISOU   69  N   ASN A 867    18325  16703  20103   -181    863   1440       N  
ATOM     70  CA  ASN A 867     -26.689 -24.564 -73.644  1.00134.12           C  
ANISOU   70  CA  ASN A 867    16993  15160  18809    -40    665   1577       C  
ATOM     71  C   ASN A 867     -25.278 -25.141 -73.747  1.00128.71           C  
ANISOU   71  C   ASN A 867    16627  14520  17755    -35    493   1469       C  
ATOM     72  O   ASN A 867     -24.764 -25.731 -72.796  1.00133.52           O  
ANISOU   72  O   ASN A 867    17408  15237  18086   -120    495   1320       O  
ATOM     73  CB  ASN A 867     -26.665 -23.047 -73.861  1.00131.34           C  
ANISOU   73  CB  ASN A 867    16386  14598  18919    106    865   1511       C  
ATOM     74  CG  ASN A 867     -26.053 -22.295 -72.692  1.00133.22           C  
ANISOU   74  CG  ASN A 867    16628  14822  19167    112   1188   1108       C  
ATOM     75  OD1 ASN A 867     -25.371 -22.876 -71.848  1.00131.59           O  
ANISOU   75  OD1 ASN A 867    16652  14798  18547     -5   1208    917       O  
ATOM     76  ND2 ASN A 867     -26.295 -20.990 -72.642  1.00133.56           N  
ANISOU   76  ND2 ASN A 867    16406  14632  19711    224   1421    989       N  
ATOM     77  N   ILE A 868     -24.660 -24.957 -74.909  1.00119.38           N  
ANISOU   77  N   ILE A 868    15494  13276  16589     36    335   1560       N  
ATOM     78  CA  ILE A 868     -23.327 -25.485 -75.181  1.00108.05           C  
ANISOU   78  CA  ILE A 868    14290  11887  14876     62    194   1427       C  
ATOM     79  C   ILE A 868     -22.234 -24.663 -74.490  1.00 94.76           C  
ANISOU   79  C   ILE A 868    12621  10198  13185    122    367   1177       C  
ATOM     80  O   ILE A 868     -21.212 -25.203 -74.058  1.00 93.86           O  
ANISOU   80  O   ILE A 868    12665  10151  12849    126    291   1027       O  
ATOM     81  CB  ILE A 868     -23.064 -25.550 -76.708  1.00 91.69           C  
ANISOU   81  CB  ILE A 868    12238   9831  12771     46     14   1561       C  
ATOM     82  CG1 ILE A 868     -21.632 -25.999 -77.006  1.00 88.42           C  
ANISOU   82  CG1 ILE A 868    11990   9481  12126     88    -62   1339       C  
ATOM     83  CG2 ILE A 868     -23.350 -24.205 -77.364  1.00 93.87           C  
ANISOU   83  CG2 ILE A 868    12298  10034  13337     50     86   1731       C  
ATOM     84  CD1 ILE A 868     -21.313 -27.387 -76.514  1.00 87.00           C  
ANISOU   84  CD1 ILE A 868    11991   9291  11774    101   -210   1220       C  
ATOM     85  N   PHE A 869     -22.472 -23.361 -74.368  1.00 87.15           N  
ANISOU   85  N   PHE A 869    11472   9129  12513    159    581   1140       N  
ATOM     86  CA  PHE A 869     -21.471 -22.430 -73.856  1.00 88.57           C  
ANISOU   86  CA  PHE A 869    11658   9277  12718    183    747    903       C  
ATOM     87  C   PHE A 869     -21.065 -22.694 -72.406  1.00 95.21           C  
ANISOU   87  C   PHE A 869    12606  10245  13325     89    871    649       C  
ATOM     88  O   PHE A 869     -19.878 -22.832 -72.104  1.00100.70           O  
ANISOU   88  O   PHE A 869    13430  11030  13800     67    805    522       O  
ATOM     89  CB  PHE A 869     -21.960 -20.990 -74.019  1.00 84.17           C  
ANISOU   89  CB  PHE A 869    10864   8498  12618    233    939    917       C  
ATOM     90  CG  PHE A 869     -22.310 -20.630 -75.434  1.00 80.36           C  
ANISOU   90  CG  PHE A 869    10262   7908  12363    256    754   1258       C  
ATOM     91  CD1 PHE A 869     -23.613 -20.740 -75.889  1.00 86.58           C  
ANISOU   91  CD1 PHE A 869    10866   8622  13408    260    680   1534       C  
ATOM     92  CD2 PHE A 869     -21.334 -20.193 -76.313  1.00 79.95           C  
ANISOU   92  CD2 PHE A 869    10265   7875  12238    220    635   1332       C  
ATOM     93  CE1 PHE A 869     -23.937 -20.414 -77.192  1.00 89.84           C  
ANISOU   93  CE1 PHE A 869    11164   8977  13993    210    455   1913       C  
ATOM     94  CE2 PHE A 869     -21.651 -19.867 -77.616  1.00 84.46           C  
ANISOU   94  CE2 PHE A 869    10734   8415  12942    144    437   1689       C  
ATOM     95  CZ  PHE A 869     -22.954 -19.976 -78.056  1.00 88.52           C  
ANISOU   95  CZ  PHE A 869    11078   8852  13703    129    328   1999       C  
ATOM     96  N   GLU A 870     -22.047 -22.761 -71.512  1.00 97.35           N  
ANISOU   96  N   GLU A 870    12799  10562  13628     -8   1042    587       N  
ATOM     97  CA  GLU A 870     -21.764 -23.005 -70.102  1.00102.61           C  
ANISOU   97  CA  GLU A 870    13565  11426  13996   -207   1157    373       C  
ATOM     98  C   GLU A 870     -21.183 -24.401 -69.901  1.00 99.02           C  
ANISOU   98  C   GLU A 870    13334  11119  13171   -288    826    525       C  
ATOM     99  O   GLU A 870     -20.290 -24.602 -69.076  1.00107.49           O  
ANISOU   99  O   GLU A 870    14527  12332  13981   -423    762    433       O  
ATOM    100  CB  GLU A 870     -23.025 -22.826 -69.254  1.00114.75           C  
ANISOU  100  CB  GLU A 870    14942  13044  15614   -350   1442    255       C  
ATOM    101  CG  GLU A 870     -22.787 -22.981 -67.759  1.00123.59           C  
ANISOU  101  CG  GLU A 870    16158  14452  16348   -666   1597     13       C  
ATOM    102  CD  GLU A 870     -21.781 -21.980 -67.219  1.00124.57           C  
ANISOU  102  CD  GLU A 870    16317  14581  16433   -731   1784   -310       C  
ATOM    103  OE1 GLU A 870     -21.137 -22.279 -66.192  1.00123.65           O  
ANISOU  103  OE1 GLU A 870    16355  14736  15891  -1016   1756   -415       O  
ATOM    104  OE2 GLU A 870     -21.637 -20.894 -67.819  1.00124.43           O  
ANISOU  104  OE2 GLU A 870    16171  14298  16808   -534   1928   -426       O  
ATOM    105  N   MET A 871     -21.697 -25.358 -70.668  1.00 87.18           N  
ANISOU  105  N   MET A 871    11873   9562  11690   -221    591    771       N  
ATOM    106  CA  MET A 871     -21.206 -26.731 -70.648  1.00 83.73           C  
ANISOU  106  CA  MET A 871    11624   9152  11038   -256    247    917       C  
ATOM    107  C   MET A 871     -19.713 -26.776 -70.960  1.00 85.88           C  
ANISOU  107  C   MET A 871    11970   9386  11275   -130     97    825       C  
ATOM    108  O   MET A 871     -18.931 -27.410 -70.244  1.00 80.60           O  
ANISOU  108  O   MET A 871    11399   8777  10447   -208    -95    841       O  
ATOM    109  CB  MET A 871     -21.982 -27.569 -71.666  1.00 80.95           C  
ANISOU  109  CB  MET A 871    11287   8691  10779   -192     58   1128       C  
ATOM    110  CG  MET A 871     -21.547 -29.020 -71.768  1.00 81.82           C  
ANISOU  110  CG  MET A 871    11579   8730  10778   -204   -300   1242       C  
ATOM    111  SD  MET A 871     -22.450 -29.880 -73.072  1.00 78.99           S  
ANISOU  111  SD  MET A 871    11250   8242  10521   -173   -480   1408       S  
ATOM    112  CE  MET A 871     -21.825 -31.549 -72.890  1.00173.95           C  
ANISOU  112  CE  MET A 871    23487  20098  22510   -191   -878   1461       C  
ATOM    113  N   LEU A 872     -19.323 -26.088 -72.029  1.00 84.08           N  
ANISOU  113  N   LEU A 872    11665   9076  11207     36    168    757       N  
ATOM    114  CA  LEU A 872     -17.925 -26.037 -72.439  1.00 81.27           C  
ANISOU  114  CA  LEU A 872    11324   8726  10827    144     77    637       C  
ATOM    115  C   LEU A 872     -17.066 -25.239 -71.464  1.00 82.95           C  
ANISOU  115  C   LEU A 872    11521   9043  10952     60    200    478       C  
ATOM    116  O   LEU A 872     -15.884 -25.533 -71.290  1.00 94.45           O  
ANISOU  116  O   LEU A 872    12995  10555  12337     89     54    418       O  
ATOM    117  CB  LEU A 872     -17.796 -25.459 -73.847  1.00 75.11           C  
ANISOU  117  CB  LEU A 872    10460   7904  10173    248    133    628       C  
ATOM    118  CG  LEU A 872     -18.124 -26.410 -74.996  1.00 73.42           C  
ANISOU  118  CG  LEU A 872    10287   7654   9958    291    -40    713       C  
ATOM    119  CD1 LEU A 872     -18.043 -25.676 -76.319  1.00 79.61           C  
ANISOU  119  CD1 LEU A 872    10981   8485  10781    278     27    737       C  
ATOM    120  CD2 LEU A 872     -17.180 -27.601 -74.982  1.00 69.54           C  
ANISOU  120  CD2 LEU A 872     9870   7137   9414    374   -250    589       C  
ATOM    121  N   ARG A 873     -17.656 -24.227 -70.837  1.00 76.90           N  
ANISOU  121  N   ARG A 873    10697   8298  10222    -53    474    386       N  
ATOM    122  CA  ARG A 873     -16.939 -23.454 -69.829  1.00 74.47           C  
ANISOU  122  CA  ARG A 873    10395   8105   9795   -203    618    186       C  
ATOM    123  C   ARG A 873     -16.615 -24.328 -68.620  1.00 81.56           C  
ANISOU  123  C   ARG A 873    11407   9196  10387   -419    438    240       C  
ATOM    124  O   ARG A 873     -15.527 -24.234 -68.050  1.00 83.54           O  
ANISOU  124  O   ARG A 873    11685   9572  10485   -521    343    181       O  
ATOM    125  CB  ARG A 873     -17.739 -22.220 -69.406  1.00 72.09           C  
ANISOU  125  CB  ARG A 873     9992   7744   9656   -289    988     -1       C  
ATOM    126  CG  ARG A 873     -17.158 -21.492 -68.203  1.00 82.77           C  
ANISOU  126  CG  ARG A 873    11375   9241  10833   -528   1178   -278       C  
ATOM    127  CD  ARG A 873     -17.794 -20.125 -68.000  1.00 95.80           C  
ANISOU  127  CD  ARG A 873    12890  10731  12777   -557   1577   -556       C  
ATOM    128  NE  ARG A 873     -17.188 -19.105 -68.851  1.00 96.86           N  
ANISOU  128  NE  ARG A 873    12956  10639  13208   -407   1610   -586       N  
ATOM    129  CZ  ARG A 873     -17.675 -18.723 -70.027  1.00100.87           C  
ANISOU  129  CZ  ARG A 873    13341  10894  14092   -195   1581   -402       C  
ATOM    130  NH1 ARG A 873     -17.053 -17.786 -70.730  1.00 92.82           N  
ANISOU  130  NH1 ARG A 873    12271   9704  13293   -139   1578   -387       N  
ATOM    131  NH2 ARG A 873     -18.783 -19.275 -70.501  1.00113.07           N  
ANISOU  131  NH2 ARG A 873    14810  12379  15773    -88   1526   -196       N  
ATOM    132  N   ILE A 874     -17.559 -25.183 -68.240  1.00 85.06           N  
ANISOU  132  N   ILE A 874    11903   9678  10739   -526    354    397       N  
ATOM    133  CA  ILE A 874     -17.340 -26.120 -67.143  1.00 90.48           C  
ANISOU  133  CA  ILE A 874    12701  10545  11131   -789    106    553       C  
ATOM    134  C   ILE A 874     -16.306 -27.172 -67.530  1.00 96.43           C  
ANISOU  134  C   ILE A 874    13496  11186  11956   -633   -321    743       C  
ATOM    135  O   ILE A 874     -15.402 -27.484 -66.753  1.00101.34           O  
ANISOU  135  O   ILE A 874    14144  11927  12433   -786   -552    832       O  
ATOM    136  CB  ILE A 874     -18.645 -26.826 -66.727  1.00 85.21           C  
ANISOU  136  CB  ILE A 874    12072   9945  10358   -974     99    714       C  
ATOM    137  CG1 ILE A 874     -19.651 -25.811 -66.182  1.00 79.37           C  
ANISOU  137  CG1 ILE A 874    11228   9346   9585  -1147    560    464       C  
ATOM    138  CG2 ILE A 874     -18.365 -27.902 -65.686  1.00 78.62           C  
ANISOU  138  CG2 ILE A 874    11365   9283   9222  -1290   -252    977       C  
ATOM    139  CD1 ILE A 874     -20.990 -26.415 -65.823  1.00 73.73           C  
ANISOU  139  CD1 ILE A 874    10491   8743   8779  -1338    609    590       C  
ATOM    140  N   ASP A 875     -16.440 -27.710 -68.739  1.00 92.08           N  
ANISOU  140  N   ASP A 875    12923  10408  11653   -347   -426    792       N  
ATOM    141  CA  ASP A 875     -15.528 -28.744 -69.221  1.00 89.10           C  
ANISOU  141  CA  ASP A 875    12541   9871  11442   -159   -777    877       C  
ATOM    142  C   ASP A 875     -14.102 -28.235 -69.433  1.00 77.40           C  
ANISOU  142  C   ASP A 875    10944   8430  10036    -28   -781    713       C  
ATOM    143  O   ASP A 875     -13.142 -28.847 -68.963  1.00 78.74           O  
ANISOU  143  O   ASP A 875    11069   8589  10259    -26  -1077    807       O  
ATOM    144  CB  ASP A 875     -16.060 -29.372 -70.510  1.00 95.36           C  
ANISOU  144  CB  ASP A 875    13338  10447  12445     61   -817    871       C  
ATOM    145  CG  ASP A 875     -17.252 -30.275 -70.267  1.00103.70           C  
ANISOU  145  CG  ASP A 875    14506  11430  13465    -75   -954   1094       C  
ATOM    146  OD1 ASP A 875     -17.266 -30.975 -69.233  1.00111.82           O  
ANISOU  146  OD1 ASP A 875    15612  12487  14389   -279  -1198   1309       O  
ATOM    147  OD2 ASP A 875     -18.174 -30.285 -71.109  1.00103.17           O  
ANISOU  147  OD2 ASP A 875    14443  11297  13460    -20   -843   1090       O  
ATOM    148  N   GLU A 876     -13.964 -27.118 -70.140  1.00 72.89           N  
ANISOU  148  N   GLU A 876    10298   7899   9496     65   -482    504       N  
ATOM    149  CA  GLU A 876     -12.644 -26.582 -70.459  1.00 76.28           C  
ANISOU  149  CA  GLU A 876    10603   8397   9983    162   -461    346       C  
ATOM    150  C   GLU A 876     -12.068 -25.749 -69.319  1.00 86.14           C  
ANISOU  150  C   GLU A 876    11850   9844  11035    -74   -393    303       C  
ATOM    151  O   GLU A 876     -11.070 -26.127 -68.706  1.00105.08           O  
ANISOU  151  O   GLU A 876    14192  12330  13402   -131   -634    371       O  
ATOM    152  CB  GLU A 876     -12.691 -25.748 -71.742  1.00 69.02           C  
ANISOU  152  CB  GLU A 876     9612   7458   9156    288   -212    190       C  
ATOM    153  CG  GLU A 876     -13.184 -26.501 -72.970  1.00 71.55           C  
ANISOU  153  CG  GLU A 876     9932   7654   9598    445   -265    198       C  
ATOM    154  CD  GLU A 876     -12.211 -27.565 -73.444  1.00 89.40           C  
ANISOU  154  CD  GLU A 876    12102   9858  12008    620   -476     90       C  
ATOM    155  OE1 GLU A 876     -11.033 -27.533 -73.030  1.00102.13           O  
ANISOU  155  OE1 GLU A 876    13592  11542  13671    659   -562     16       O  
ATOM    156  OE2 GLU A 876     -12.627 -28.436 -74.237  1.00 95.81           O  
ANISOU  156  OE2 GLU A 876    12941  10545  12919    713   -550     56       O  
ATOM    157  N   GLY A 877     -12.699 -24.613 -69.042  1.00 74.11           N  
ANISOU  157  N   GLY A 877    10368   8377   9413   -222    -73    181       N  
ATOM    158  CA  GLY A 877     -12.207 -23.701 -68.027  1.00 73.42           C  
ANISOU  158  CA  GLY A 877    10293   8471   9132   -484     57     51       C  
ATOM    159  C   GLY A 877     -11.430 -22.550 -68.637  1.00 75.78           C  
ANISOU  159  C   GLY A 877    10499   8759   9536   -420    238   -137       C  
ATOM    160  O   GLY A 877     -10.643 -22.742 -69.564  1.00 88.19           O  
ANISOU  160  O   GLY A 877    11964  10304  11240   -222    132   -127       O  
ATOM    161  N   LEU A 878     -11.650 -21.350 -68.111  1.00 71.67           N  
ANISOU  161  N   LEU A 878    10006   8259   8964   -614    525   -334       N  
ATOM    162  CA  LEU A 878     -11.028 -20.145 -68.648  1.00 72.29           C  
ANISOU  162  CA  LEU A 878    10015   8278   9175   -601    697   -490       C  
ATOM    163  C   LEU A 878      -9.606 -19.934 -68.135  1.00 81.03           C  
ANISOU  163  C   LEU A 878    11080   9598  10109   -763    569   -547       C  
ATOM    164  O   LEU A 878      -9.381 -19.813 -66.931  1.00 86.82           O  
ANISOU  164  O   LEU A 878    11883  10513  10592  -1060    561   -622       O  
ATOM    165  CB  LEU A 878     -11.882 -18.919 -68.318  1.00 70.91           C  
ANISOU  165  CB  LEU A 878     9865   7945   9133   -725   1054   -705       C  
ATOM    166  CG  LEU A 878     -11.327 -17.574 -68.788  1.00 73.16           C  
ANISOU  166  CG  LEU A 878    10092   8091   9616   -755   1214   -844       C  
ATOM    167  CD1 LEU A 878     -11.215 -17.550 -70.302  1.00 80.67           C  
ANISOU  167  CD1 LEU A 878    10947   8916  10786   -521   1117   -641       C  
ATOM    168  CD2 LEU A 878     -12.194 -16.429 -68.292  1.00 75.18           C  
ANISOU  168  CD2 LEU A 878    10349   8115  10101   -871   1562  -1104       C  
ATOM    169  N   ARG A 879      -8.650 -19.894 -69.059  1.00 83.99           N  
ANISOU  169  N   ARG A 879    11325   9995  10592   -610    471   -513       N  
ATOM    170  CA  ARG A 879      -7.256 -19.605 -68.731  1.00 84.24           C  
ANISOU  170  CA  ARG A 879    11258  10236  10513   -748    358   -561       C  
ATOM    171  C   ARG A 879      -6.677 -18.641 -69.766  1.00 84.65           C  
ANISOU  171  C   ARG A 879    11207  10253  10705   -708    498   -642       C  
ATOM    172  O   ARG A 879      -6.782 -18.879 -70.968  1.00 88.76           O  
ANISOU  172  O   ARG A 879    11646  10711  11369   -502    501   -579       O  
ATOM    173  CB  ARG A 879      -6.427 -20.893 -68.681  1.00 87.87           C  
ANISOU  173  CB  ARG A 879    11580  10832  10973   -615      3   -397       C  
ATOM    174  CG  ARG A 879      -6.963 -21.944 -67.715  1.00105.31           C  
ANISOU  174  CG  ARG A 879    13889  13058  13067   -688   -222   -218       C  
ATOM    175  CD  ARG A 879      -6.033 -23.144 -67.597  1.00113.33           C  
ANISOU  175  CD  ARG A 879    14728  14133  14198   -563   -633    -18       C  
ATOM    176  NE  ARG A 879      -4.803 -22.821 -66.878  1.00114.67           N  
ANISOU  176  NE  ARG A 879    14767  14547  14254   -783   -804     18       N  
ATOM    177  CZ  ARG A 879      -3.897 -23.720 -66.507  1.00118.35           C  
ANISOU  177  CZ  ARG A 879    15035  15084  14851   -742  -1210    236       C  
ATOM    178  NH1 ARG A 879      -4.081 -25.003 -66.785  1.00119.76           N  
ANISOU  178  NH1 ARG A 879    15134  15055  15313   -473  -1475    407       N  
ATOM    179  NH2 ARG A 879      -2.808 -23.336 -65.856  1.00122.97           N  
ANISOU  179  NH2 ARG A 879    15480  15919  15324   -979  -1373    295       N  
ATOM    180  N   LEU A 880      -6.069 -17.556 -69.298  1.00 85.96           N  
ANISOU  180  N   LEU A 880    11381  10481  10798   -963    606   -778       N  
ATOM    181  CA  LEU A 880      -5.580 -16.509 -70.195  1.00 87.82           C  
ANISOU  181  CA  LEU A 880    11540  10665  11163  -1004    730   -820       C  
ATOM    182  C   LEU A 880      -4.182 -16.783 -70.750  1.00 96.47           C  
ANISOU  182  C   LEU A 880    12416  12038  12202   -981    571   -780       C  
ATOM    183  O   LEU A 880      -3.846 -16.339 -71.847  1.00104.72           O  
ANISOU  183  O   LEU A 880    13355  13106  13327   -963    635   -754       O  
ATOM    184  CB  LEU A 880      -5.610 -15.145 -69.499  1.00 81.85           C  
ANISOU  184  CB  LEU A 880    10894   9786  10420  -1303    933  -1011       C  
ATOM    185  CG  LEU A 880      -6.984 -14.661 -69.031  1.00 88.81           C  
ANISOU  185  CG  LEU A 880    11925  10358  11461  -1323   1172  -1143       C  
ATOM    186  CD1 LEU A 880      -6.901 -13.241 -68.490  1.00 92.00           C  
ANISOU  186  CD1 LEU A 880    12400  10576  11979  -1603   1401  -1408       C  
ATOM    187  CD2 LEU A 880      -8.003 -14.755 -70.157  1.00 87.47           C  
ANISOU  187  CD2 LEU A 880    11722   9926  11587  -1052   1215   -969       C  
ATOM    188  N   LYS A 881      -3.371 -17.510 -69.990  1.00 92.80           N  
ANISOU  188  N   LYS A 881    11851  11801  11609  -1011    354   -759       N  
ATOM    189  CA  LYS A 881      -2.012 -17.827 -70.416  1.00 85.41           C  
ANISOU  189  CA  LYS A 881    10631  11130  10691   -965    203   -747       C  
ATOM    190  C   LYS A 881      -1.968 -19.189 -71.104  1.00 91.56           C  
ANISOU  190  C   LYS A 881    11236  11919  11635   -615     58   -696       C  
ATOM    191  O   LYS A 881      -2.734 -20.089 -70.759  1.00106.90           O  
ANISOU  191  O   LYS A 881    13285  13711  13623   -467    -53   -611       O  
ATOM    192  CB  LYS A 881      -1.058 -17.798 -69.219  1.00 81.19           C  
ANISOU  192  CB  LYS A 881    10022  10827   9999  -1211      5   -724       C  
ATOM    193  CG  LYS A 881       0.414 -17.882 -69.589  1.00 81.91           C  
ANISOU  193  CG  LYS A 881     9766  11207  10150  -1208   -130   -721       C  
ATOM    194  CD  LYS A 881       1.305 -17.813 -68.360  1.00 81.86           C  
ANISOU  194  CD  LYS A 881     9678  11440   9983  -1498   -372   -641       C  
ATOM    195  CE  LYS A 881       2.772 -17.926 -68.742  1.00 91.39           C  
ANISOU  195  CE  LYS A 881    10469  12942  11311  -1474   -516   -626       C  
ATOM    196  NZ  LYS A 881       3.666 -17.870 -67.553  1.00101.62           N  
ANISOU  196  NZ  LYS A 881    11654  14498  12459  -1788   -808   -488       N  
ATOM    197  N   ILE A 882      -1.075 -19.330 -72.080  1.00 80.82           N  
ANISOU  197  N   ILE A 882     9599  10739  10369   -512     78   -780       N  
ATOM    198  CA  ILE A 882      -0.921 -20.583 -72.817  1.00 81.24           C  
ANISOU  198  CA  ILE A 882     9444  10797  10626   -190     -5   -843       C  
ATOM    199  C   ILE A 882      -0.552 -21.738 -71.889  1.00 91.93           C  
ANISOU  199  C   ILE A 882    10669  12104  12154    -33   -336   -741       C  
ATOM    200  O   ILE A 882       0.394 -21.641 -71.107  1.00 97.90           O  
ANISOU  200  O   ILE A 882    11257  13026  12913   -155   -524   -668       O  
ATOM    201  CB  ILE A 882       0.152 -20.460 -73.921  1.00 75.41           C  
ANISOU  201  CB  ILE A 882     8368  10345   9941   -172    120  -1032       C  
ATOM    202  CG1 ILE A 882      -0.223 -19.357 -74.914  1.00 66.55           C  
ANISOU  202  CG1 ILE A 882     7371   9285   8630   -392    387  -1048       C  
ATOM    203  CG2 ILE A 882       0.335 -21.787 -74.643  1.00 81.45           C  
ANISOU  203  CG2 ILE A 882     8888  11098  10963    159     81  -1207       C  
ATOM    204  CD1 ILE A 882       0.753 -19.214 -76.063  1.00 66.98           C  
ANISOU  204  CD1 ILE A 882     7108   9699   8643   -470    537  -1228       C  
ATOM    205  N   TYR A 883      -1.305 -22.830 -71.979  1.00 90.27           N  
ANISOU  205  N   TYR A 883    10535  11660  12102    204   -444   -695       N  
ATOM    206  CA  TYR A 883      -1.057 -24.000 -71.145  1.00 91.99           C  
ANISOU  206  CA  TYR A 883    10643  11762  12548    342   -817   -527       C  
ATOM    207  C   TYR A 883      -1.108 -25.288 -71.964  1.00 98.27           C  
ANISOU  207  C   TYR A 883    11261  12354  13724    713   -886   -656       C  
ATOM    208  O   TYR A 883      -1.544 -25.286 -73.115  1.00 90.68           O  
ANISOU  208  O   TYR A 883    10335  11370  12751    815   -622   -879       O  
ATOM    209  CB  TYR A 883      -2.068 -24.064 -69.995  1.00 87.23           C  
ANISOU  209  CB  TYR A 883    10381  11029  11732    151   -951   -276       C  
ATOM    210  CG  TYR A 883      -3.505 -24.227 -70.442  1.00 84.63           C  
ANISOU  210  CG  TYR A 883    10338  10480  11339    224   -776   -292       C  
ATOM    211  CD1 TYR A 883      -4.274 -23.126 -70.795  1.00 90.26           C  
ANISOU  211  CD1 TYR A 883    11262  11197  11836     79   -445   -383       C  
ATOM    212  CD2 TYR A 883      -4.096 -25.484 -70.504  1.00 90.85           C  
ANISOU  212  CD2 TYR A 883    11162  11028  12331    428   -970   -192       C  
ATOM    213  CE1 TYR A 883      -5.587 -23.270 -71.205  1.00 98.89           C  
ANISOU  213  CE1 TYR A 883    12563  12098  12913    143   -314   -361       C  
ATOM    214  CE2 TYR A 883      -5.408 -25.638 -70.912  1.00 97.03           C  
ANISOU  214  CE2 TYR A 883    12186  11637  13043    465   -825   -189       C  
ATOM    215  CZ  TYR A 883      -6.149 -24.528 -71.261  1.00101.27           C  
ANISOU  215  CZ  TYR A 883    12899  12219  13359    326   -498   -267       C  
ATOM    216  OH  TYR A 883      -7.456 -24.677 -71.666  1.00103.83           O  
ANISOU  216  OH  TYR A 883    13413  12381  13657    361   -382   -230       O  
ATOM    217  N   LYS A 884      -0.656 -26.385 -71.364  1.00106.89           N  
ANISOU  217  N   LYS A 884    12156  13289  15169    883  -1262   -509       N  
ATOM    218  CA  LYS A 884      -0.715 -27.690 -72.010  1.00106.85           C  
ANISOU  218  CA  LYS A 884    11980  12995  15624   1243  -1362   -651       C  
ATOM    219  C   LYS A 884      -1.876 -28.510 -71.460  1.00114.71           C  
ANISOU  219  C   LYS A 884    13284  13662  16638   1253  -1592   -387       C  
ATOM    220  O   LYS A 884      -2.080 -28.578 -70.249  1.00118.16           O  
ANISOU  220  O   LYS A 884    13863  14082  16949   1048  -1891    -13       O  
ATOM    221  CB  LYS A 884       0.597 -28.453 -71.813  1.00 99.18           C  
ANISOU  221  CB  LYS A 884    10509  11974  15203   1477  -1658   -670       C  
ATOM    222  CG  LYS A 884       1.807 -27.810 -72.469  1.00 93.75           C  
ANISOU  222  CG  LYS A 884     9429  11629  14564   1495  -1415   -982       C  
ATOM    223  CD  LYS A 884       3.051 -28.667 -72.279  1.00 99.07           C  
ANISOU  223  CD  LYS A 884     9534  12210  15899   1777  -1716  -1013       C  
ATOM    224  CE  LYS A 884       4.265 -28.049 -72.957  1.00100.57           C  
ANISOU  224  CE  LYS A 884     9280  12792  16140   1780  -1441  -1355       C  
ATOM    225  NZ  LYS A 884       5.491 -28.875 -72.770  1.00104.22           N  
ANISOU  225  NZ  LYS A 884     9107  13156  17335   2085  -1726  -1403       N  
ATOM    226  N   ASP A 885      -2.637 -29.132 -72.356  1.00121.66           N  
ANISOU  226  N   ASP A 885    14267  14325  17633   1434  -1452   -580       N  
ATOM    227  CA  ASP A 885      -3.740 -29.994 -71.948  1.00133.85           C  
ANISOU  227  CA  ASP A 885    16080  15550  19225   1442  -1669   -344       C  
ATOM    228  C   ASP A 885      -3.219 -31.348 -71.475  1.00152.95           C  
ANISOU  228  C   ASP A 885    18266  17618  22231   1666  -2139   -184       C  
ATOM    229  O   ASP A 885      -2.014 -31.532 -71.300  1.00159.34           O  
ANISOU  229  O   ASP A 885    18692  18444  23408   1804  -2318   -209       O  
ATOM    230  CB  ASP A 885      -4.737 -30.174 -73.096  1.00131.63           C  
ANISOU  230  CB  ASP A 885    15988  15169  18858   1516  -1378   -593       C  
ATOM    231  CG  ASP A 885      -4.079 -30.666 -74.372  1.00140.66           C  
ANISOU  231  CG  ASP A 885    16836  16282  20324   1774  -1192  -1066       C  
ATOM    232  OD1 ASP A 885      -4.509 -30.239 -75.464  1.00133.91           O  
ANISOU  232  OD1 ASP A 885    16072  15592  19216   1705   -841  -1328       O  
ATOM    233  OD2 ASP A 885      -3.135 -31.479 -74.284  1.00155.50           O  
ANISOU  233  OD2 ASP A 885    18372  17986  22725   2022  -1398  -1181       O  
ATOM    234  N   THR A 886      -4.129 -32.295 -71.269  1.00159.31           N  
ANISOU  234  N   THR A 886    19277  18083  23169   1694  -2361      5       N  
ATOM    235  CA  THR A 886      -3.751 -33.631 -70.821  1.00166.06           C  
ANISOU  235  CA  THR A 886    19934  18509  24652   1890  -2864    218       C  
ATOM    236  C   THR A 886      -2.961 -34.378 -71.893  1.00169.88           C  
ANISOU  236  C   THR A 886    20023  18726  25799   2318  -2780   -267       C  
ATOM    237  O   THR A 886      -2.221 -35.315 -71.591  1.00174.79           O  
ANISOU  237  O   THR A 886    20312  18991  27110   2557  -3174   -174       O  
ATOM    238  CB  THR A 886      -4.983 -34.464 -70.417  1.00166.26           C  
ANISOU  238  CB  THR A 886    20297  18223  24650   1774  -3113    534       C  
ATOM    239  OG1 THR A 886      -5.929 -34.475 -71.493  1.00165.65           O  
ANISOU  239  OG1 THR A 886    20433  18098  24409   1837  -2733    191       O  
ATOM    240  CG2 THR A 886      -5.640 -33.875 -69.178  1.00162.32           C  
ANISOU  240  CG2 THR A 886    20109  18004  23561   1321  -3237   1009       C  
ATOM    241  N   GLU A 887      -3.122 -33.956 -73.143  1.00164.71           N  
ANISOU  241  N   GLU A 887    19384  18250  24951   2387  -2269   -787       N  
ATOM    242  CA  GLU A 887      -2.390 -34.551 -74.255  1.00160.50           C  
ANISOU  242  CA  GLU A 887    18472  17574  24937   2720  -2068  -1373       C  
ATOM    243  C   GLU A 887      -0.978 -33.980 -74.344  1.00153.63           C  
ANISOU  243  C   GLU A 887    17138  17010  24225   2813  -1952  -1580       C  
ATOM    244  O   GLU A 887      -0.003 -34.724 -74.448  1.00161.32           O  
ANISOU  244  O   GLU A 887    17637  17743  25913   3131  -2099  -1795       O  
ATOM    245  CB  GLU A 887      -3.136 -34.322 -75.571  1.00155.62           C  
ANISOU  245  CB  GLU A 887    18062  17116  23952   2648  -1575  -1828       C  
ATOM    246  N   GLY A 888      -0.876 -32.655 -74.304  1.00137.92           N  
ANISOU  246  N   GLY A 888    15262  15528  21613   2534  -1692  -1518       N  
ATOM    247  CA  GLY A 888       0.411 -31.987 -74.363  1.00133.00           C  
ANISOU  247  CA  GLY A 888    14234  15256  21044   2544  -1574  -1674       C  
ATOM    248  C   GLY A 888       0.436 -30.824 -75.337  1.00128.85           C  
ANISOU  248  C   GLY A 888    13775  15229  19952   2326  -1041  -2002       C  
ATOM    249  O   GLY A 888       1.433 -30.107 -75.434  1.00134.73           O  
ANISOU  249  O   GLY A 888    14228  16333  20631   2254   -902  -2117       O  
ATOM    250  N   TYR A 889      -0.663 -30.636 -76.061  1.00121.59           N  
ANISOU  250  N   TYR A 889    13227  14339  18633   2186   -776  -2109       N  
ATOM    251  CA  TYR A 889      -0.764 -29.557 -77.039  1.00112.81           C  
ANISOU  251  CA  TYR A 889    12205  13673  16986   1925   -332  -2331       C  
ATOM    252  C   TYR A 889      -0.977 -28.210 -76.354  1.00100.18           C  
ANISOU  252  C   TYR A 889    10860  12316  14890   1608   -332  -1937       C  
ATOM    253  O   TYR A 889      -1.561 -28.140 -75.274  1.00 95.38           O  
ANISOU  253  O   TYR A 889    10513  11529  14198   1537   -590  -1532       O  
ATOM    254  CB  TYR A 889      -1.901 -29.833 -78.024  1.00109.01           C  
ANISOU  254  CB  TYR A 889    12017  13131  16271   1847   -116  -2507       C  
ATOM    255  CG  TYR A 889      -1.704 -31.079 -78.858  1.00110.27           C  
ANISOU  255  CG  TYR A 889    11943  13084  16869   2096    -30  -3018       C  
ATOM    256  CD1 TYR A 889      -0.430 -31.553 -79.144  1.00114.33           C  
ANISOU  256  CD1 TYR A 889    11935  13640  17867   2329     52  -3454       C  
ATOM    257  CD2 TYR A 889      -2.792 -31.784 -79.356  1.00105.80           C  
ANISOU  257  CD2 TYR A 889    11656  12275  16267   2088    -16  -3099       C  
ATOM    258  CE1 TYR A 889      -0.246 -32.692 -79.905  1.00116.09           C  
ANISOU  258  CE1 TYR A 889    11916  13634  18560   2566    175  -4014       C  
ATOM    259  CE2 TYR A 889      -2.617 -32.924 -80.117  1.00106.37           C  
ANISOU  259  CE2 TYR A 889    11530  12130  16754   2287     84  -3632       C  
ATOM    260  CZ  TYR A 889      -1.342 -33.374 -80.388  1.00109.28           C  
ANISOU  260  CZ  TYR A 889    11376  12511  17634   2534    195  -4116       C  
ATOM    261  OH  TYR A 889      -1.165 -34.508 -81.146  1.00109.95           O  
ANISOU  261  OH  TYR A 889    11235  12342  18199   2741    338  -4735       O  
ATOM    262  N   TYR A 890      -0.502 -27.142 -76.989  1.00 99.11           N  
ANISOU  262  N   TYR A 890    10640  12589  14427   1385    -33  -2078       N  
ATOM    263  CA  TYR A 890      -0.620 -25.802 -76.422  1.00 94.27           C  
ANISOU  263  CA  TYR A 890    10240  12163  13415   1080    -10  -1769       C  
ATOM    264  C   TYR A 890      -2.026 -25.236 -76.585  1.00 96.19           C  
ANISOU  264  C   TYR A 890    10931  12309  13306    891     89  -1561       C  
ATOM    265  O   TYR A 890      -2.457 -24.918 -77.694  1.00 90.68           O  
ANISOU  265  O   TYR A 890    10307  11752  12394    760    329  -1687       O  
ATOM    266  CB  TYR A 890       0.408 -24.856 -77.048  1.00 95.05           C  
ANISOU  266  CB  TYR A 890    10080  12700  13336    880    238  -1955       C  
ATOM    267  CG  TYR A 890       1.841 -25.223 -76.739  1.00 98.60           C  
ANISOU  267  CG  TYR A 890    10037  13286  14139   1036    134  -2115       C  
ATOM    268  CD1 TYR A 890       2.418 -24.881 -75.522  1.00 95.98           C  
ANISOU  268  CD1 TYR A 890     9643  12957  13867    977   -139  -1825       C  
ATOM    269  CD2 TYR A 890       2.618 -25.908 -77.663  1.00101.29           C  
ANISOU  269  CD2 TYR A 890     9946  13774  14766   1217    316  -2576       C  
ATOM    270  CE1 TYR A 890       3.728 -25.214 -75.235  1.00102.07           C  
ANISOU  270  CE1 TYR A 890     9922  13860  15001   1110   -280  -1916       C  
ATOM    271  CE2 TYR A 890       3.929 -26.244 -77.385  1.00108.04           C  
ANISOU  271  CE2 TYR A 890    10278  14737  16035   1390    222  -2729       C  
ATOM    272  CZ  TYR A 890       4.479 -25.895 -76.169  1.00110.19           C  
ANISOU  272  CZ  TYR A 890    10484  14997  16388   1344   -101  -2361       C  
ATOM    273  OH  TYR A 890       5.784 -26.228 -75.887  1.00116.60           O  
ANISOU  273  OH  TYR A 890    10733  15923  17647   1506   -239  -2460       O  
ATOM    274  N   THR A 891      -2.733 -25.107 -75.468  1.00105.38           N  
ANISOU  274  N   THR A 891    12366  13260  14415    845   -102  -1237       N  
ATOM    275  CA  THR A 891      -4.102 -24.610 -75.472  1.00106.62           C  
ANISOU  275  CA  THR A 891    12889  13288  14332    702    -17  -1044       C  
ATOM    276  C   THR A 891      -4.181 -23.279 -74.727  1.00104.13           C  
ANISOU  276  C   THR A 891    12722  13045  13796    444     44   -862       C  
ATOM    277  O   THR A 891      -3.376 -23.011 -73.836  1.00113.02           O  
ANISOU  277  O   THR A 891    13752  14264  14926    370    -70   -817       O  
ATOM    278  CB  THR A 891      -5.060 -25.626 -74.814  1.00112.52           C  
ANISOU  278  CB  THR A 891    13829  13718  15207    835   -237   -876       C  
ATOM    279  OG1 THR A 891      -4.706 -26.953 -75.222  1.00122.03           O  
ANISOU  279  OG1 THR A 891    14849  14780  16737   1095   -368  -1057       O  
ATOM    280  CG2 THR A 891      -6.502 -25.347 -75.209  1.00114.13           C  
ANISOU  280  CG2 THR A 891    14320  13810  15234    739   -110   -758       C  
ATOM    281  N   ILE A 892      -5.146 -22.447 -75.102  1.00 91.92           N  
ANISOU  281  N   ILE A 892    11391  11442  12093    293    214   -765       N  
ATOM    282  CA  ILE A 892      -5.344 -21.157 -74.453  1.00 84.67           C  
ANISOU  282  CA  ILE A 892    10611  10503  11058     65    305   -652       C  
ATOM    283  C   ILE A 892      -6.826 -20.791 -74.467  1.00 88.52           C  
ANISOU  283  C   ILE A 892    11337  10754  11544     26    396   -509       C  
ATOM    284  O   ILE A 892      -7.609 -21.386 -75.207  1.00 99.34           O  
ANISOU  284  O   ILE A 892    12753  12042  12949    129    393   -465       O  
ATOM    285  CB  ILE A 892      -4.524 -20.046 -75.147  1.00 81.88           C  
ANISOU  285  CB  ILE A 892    10130  10363  10618   -133    455   -713       C  
ATOM    286  CG1 ILE A 892      -4.258 -18.885 -74.185  1.00 81.18           C  
ANISOU  286  CG1 ILE A 892    10124  10248  10474   -360    492   -671       C  
ATOM    287  CG2 ILE A 892      -5.220 -19.574 -76.419  1.00 76.37           C  
ANISOU  287  CG2 ILE A 892     9490   9655   9872   -227    593   -636       C  
ATOM    288  CD1 ILE A 892      -3.556 -17.712 -74.822  1.00 86.54           C  
ANISOU  288  CD1 ILE A 892    10711  11079  11091   -599    613   -682       C  
ATOM    289  N   GLY A 893      -7.210 -19.821 -73.642  1.00 85.23           N  
ANISOU  289  N   GLY A 893    11046  10226  11110   -134    485   -463       N  
ATOM    290  CA  GLY A 893      -8.588 -19.369 -73.582  1.00 78.50           C  
ANISOU  290  CA  GLY A 893    10348   9130  10348   -156    600   -364       C  
ATOM    291  C   GLY A 893      -9.512 -20.429 -73.019  1.00 76.08           C  
ANISOU  291  C   GLY A 893    10145   8724  10039    -37    509   -305       C  
ATOM    292  O   GLY A 893      -9.337 -20.881 -71.888  1.00 83.74           O  
ANISOU  292  O   GLY A 893    11163   9743  10913    -83    414   -328       O  
ATOM    293  N   ILE A 894     -10.502 -20.826 -73.811  1.00 70.16           N  
ANISOU  293  N   ILE A 894     9428   7859   9369     64    511   -192       N  
ATOM    294  CA  ILE A 894     -11.431 -21.871 -73.401  1.00 74.51           C  
ANISOU  294  CA  ILE A 894    10074   8319   9920    153    412   -112       C  
ATOM    295  C   ILE A 894     -11.367 -23.053 -74.365  1.00 84.88           C  
ANISOU  295  C   ILE A 894    11351   9657  11241    305    261    -97       C  
ATOM    296  O   ILE A 894     -12.203 -23.187 -75.259  1.00 88.39           O  
ANISOU  296  O   ILE A 894    11821  10042  11722    321    283     -7       O  
ATOM    297  CB  ILE A 894     -12.878 -21.347 -73.314  1.00 68.63           C  
ANISOU  297  CB  ILE A 894     9392   7390   9296    114    556     -9       C  
ATOM    298  CG1 ILE A 894     -12.920 -20.006 -72.576  1.00 67.84           C  
ANISOU  298  CG1 ILE A 894     9285   7209   9281    -29    770   -118       C  
ATOM    299  CG2 ILE A 894     -13.776 -22.363 -72.622  1.00 66.39           C  
ANISOU  299  CG2 ILE A 894     9199   7066   8961    136    469     65       C  
ATOM    300  CD1 ILE A 894     -14.311 -19.427 -72.439  1.00 68.01           C  
ANISOU  300  CD1 ILE A 894     9291   7010   9539    -34    945    -75       C  
ATOM    301  N   GLY A 895     -10.360 -23.901 -74.181  1.00 89.46           N  
ANISOU  301  N   GLY A 895    11852  10317  11820    401    102   -200       N  
ATOM    302  CA  GLY A 895     -10.196 -25.088 -75.000  1.00 92.23           C  
ANISOU  302  CA  GLY A 895    12144  10645  12254    559    -19   -284       C  
ATOM    303  C   GLY A 895      -9.839 -24.792 -76.444  1.00 89.18           C  
ANISOU  303  C   GLY A 895    11649  10416  11821    533    121   -427       C  
ATOM    304  O   GLY A 895     -10.170 -25.565 -77.343  1.00 94.65           O  
ANISOU  304  O   GLY A 895    12344  11096  12522    579    104   -510       O  
ATOM    305  N   HIS A 896      -9.160 -23.672 -76.668  1.00 84.53           N  
ANISOU  305  N   HIS A 896    10969   9998  11151    404    259   -460       N  
ATOM    306  CA  HIS A 896      -8.759 -23.283 -78.015  1.00 88.45           C  
ANISOU  306  CA  HIS A 896    11354  10722  11532    280    388   -558       C  
ATOM    307  C   HIS A 896      -7.388 -23.844 -78.376  1.00 93.06           C  
ANISOU  307  C   HIS A 896    11700  11520  12139    362    406   -870       C  
ATOM    308  O   HIS A 896      -6.366 -23.395 -77.858  1.00 97.17           O  
ANISOU  308  O   HIS A 896    12081  12152  12685    352    413   -931       O  
ATOM    309  CB  HIS A 896      -8.758 -21.759 -78.161  1.00 86.14           C  
ANISOU  309  CB  HIS A 896    11071  10489  11169     54    504   -393       C  
ATOM    310  CG  HIS A 896      -8.320 -21.284 -79.511  1.00 88.15           C  
ANISOU  310  CG  HIS A 896    11214  11027  11251   -168    600   -415       C  
ATOM    311  ND1 HIS A 896      -9.128 -21.360 -80.625  1.00 87.70           N  
ANISOU  311  ND1 HIS A 896    11210  11037  11077   -322    598   -282       N  
ATOM    312  CD2 HIS A 896      -7.157 -20.731 -79.928  1.00 86.57           C  
ANISOU  312  CD2 HIS A 896    10846  11113  10934   -325    689   -534       C  
ATOM    313  CE1 HIS A 896      -8.483 -20.873 -81.669  1.00 88.76           C  
ANISOU  313  CE1 HIS A 896    11226  11504  10996   -594    680   -311       C  
ATOM    314  NE2 HIS A 896      -7.284 -20.484 -81.273  1.00 85.31           N  
ANISOU  314  NE2 HIS A 896    10648  11204  10560   -594    750   -474       N  
ATOM    315  N   LEU A 897      -7.375 -24.829 -79.268  1.00 91.71           N  
ANISOU  315  N   LEU A 897    11458  11406  11981    429    427  -1096       N  
ATOM    316  CA  LEU A 897      -6.131 -25.431 -79.729  1.00 85.52           C  
ANISOU  316  CA  LEU A 897    10388  10813  11292    527    498  -1482       C  
ATOM    317  C   LEU A 897      -5.367 -24.471 -80.635  1.00 93.63           C  
ANISOU  317  C   LEU A 897    11253  12257  12067    253    716  -1589       C  
ATOM    318  O   LEU A 897      -5.901 -23.987 -81.633  1.00 96.96           O  
ANISOU  318  O   LEU A 897    11762  12865  12214    -26    824  -1506       O  
ATOM    319  CB  LEU A 897      -6.414 -26.739 -80.471  1.00 84.97           C  
ANISOU  319  CB  LEU A 897    10293  10662  11330    646    506  -1775       C  
ATOM    320  CG  LEU A 897      -5.224 -27.410 -81.160  1.00 93.62           C  
ANISOU  320  CG  LEU A 897    11047  11950  12576    743    657  -2294       C  
ATOM    321  CD1 LEU A 897      -4.156 -27.790 -80.147  1.00 95.93           C  
ANISOU  321  CD1 LEU A 897    11084  12091  13273   1038    502  -2362       C  
ATOM    322  CD2 LEU A 897      -5.682 -28.629 -81.949  1.00100.30           C  
ANISOU  322  CD2 LEU A 897    11913  12676  13521    809    701  -2632       C  
ATOM    323  N   LEU A 898      -4.117 -24.198 -80.278  1.00 99.61           N  
ANISOU  323  N   LEU A 898    11759  13180  12909    292    750  -1731       N  
ATOM    324  CA  LEU A 898      -3.269 -23.316 -81.071  1.00 95.38           C  
ANISOU  324  CA  LEU A 898    11036  13075  12131      1    951  -1835       C  
ATOM    325  C   LEU A 898      -2.537 -24.095 -82.159  1.00101.26           C  
ANISOU  325  C   LEU A 898    11482  14142  12852    -10   1162  -2332       C  
ATOM    326  O   LEU A 898      -2.691 -23.812 -83.347  1.00104.07           O  
ANISOU  326  O   LEU A 898    11839  14839  12864   -343   1348  -2421       O  
ATOM    327  CB  LEU A 898      -2.267 -22.585 -80.175  1.00 79.47           C  
ANISOU  327  CB  LEU A 898     8875  11125  10196     -3    899  -1756       C  
ATOM    328  CG  LEU A 898      -2.855 -21.538 -79.227  1.00 66.91           C  
ANISOU  328  CG  LEU A 898     7556   9303   8563   -109    782  -1358       C  
ATOM    329  CD1 LEU A 898      -1.774 -20.958 -78.329  1.00 70.80           C  
ANISOU  329  CD1 LEU A 898     7896   9888   9115   -147    726  -1346       C  
ATOM    330  CD2 LEU A 898      -3.546 -20.437 -80.015  1.00 59.17           C  
ANISOU  330  CD2 LEU A 898     6752   8390   7341   -443    876  -1114       C  
ATOM    331  N   THR A 899      -1.744 -25.077 -81.745  1.00 96.64           N  
ANISOU  331  N   THR A 899    10619  13450  12650    327   1126  -2659       N  
ATOM    332  CA  THR A 899      -1.002 -25.909 -82.684  1.00 99.57           C  
ANISOU  332  CA  THR A 899    10641  14066  13123    379   1364  -3242       C  
ATOM    333  C   THR A 899      -0.589 -27.231 -82.048  1.00101.30           C  
ANISOU  333  C   THR A 899    10633  13898  13958    861   1209  -3506       C  
ATOM    334  O   THR A 899      -0.529 -27.351 -80.823  1.00 95.68           O  
ANISOU  334  O   THR A 899     9958  12851  13545   1098    902  -3198       O  
ATOM    335  CB  THR A 899       0.257 -25.188 -83.207  1.00104.56           C  
ANISOU  335  CB  THR A 899    10910  15239  13578    136   1611  -3467       C  
ATOM    336  OG1 THR A 899       0.940 -26.030 -84.144  1.00110.90           O  
ANISOU  336  OG1 THR A 899    11336  16310  14490    173   1906  -4124       O  
ATOM    337  CG2 THR A 899       1.195 -24.850 -82.059  1.00105.76           C  
ANISOU  337  CG2 THR A 899    10852  15308  14024    325   1432  -3306       C  
ATOM    338  N   LYS A 900      -0.312 -28.223 -82.887  1.00105.62           N  
ANISOU  338  N   LYS A 900    10939  14486  14705    970   1412  -4077       N  
ATOM    339  CA  LYS A 900       0.171 -29.513 -82.413  1.00107.52           C  
ANISOU  339  CA  LYS A 900    10892  14306  15655   1442   1267  -4376       C  
ATOM    340  C   LYS A 900       1.696 -29.522 -82.389  1.00116.70           C  
ANISOU  340  C   LYS A 900    11468  15702  17173   1592   1395  -4734       C  
ATOM    341  O   LYS A 900       2.320 -30.543 -82.100  1.00120.49           O  
ANISOU  341  O   LYS A 900    11576  15859  18348   1996   1295  -5035       O  
ATOM    342  CB  LYS A 900      -0.355 -30.644 -83.298  1.00102.87           C  
ANISOU  342  CB  LYS A 900    10330  13548  15206   1509   1425  -4874       C  
ATOM    343  CG  LYS A 900      -1.871 -30.769 -83.313  1.00 99.95           C  
ANISOU  343  CG  LYS A 900    10500  12934  14544   1373   1267  -4520       C  
ATOM    344  CD  LYS A 900      -2.319 -31.926 -84.192  1.00112.80           C  
ANISOU  344  CD  LYS A 900    12143  14400  16314   1404   1418  -5051       C  
ATOM    345  CE  LYS A 900      -3.833 -32.074 -84.187  1.00112.83           C  
ANISOU  345  CE  LYS A 900    12658  14176  16038   1251   1233  -4668       C  
ATOM    346  NZ  LYS A 900      -4.285 -33.205 -85.046  1.00116.95           N  
ANISOU  346  NZ  LYS A 900    13220  14542  16673   1230   1367  -5194       N  
ATOM    347  N   SER A 901       2.287 -28.371 -82.696  1.00116.38           N  
ANISOU  347  N   SER A 901    11323  16203  16695   1256   1596  -4677       N  
ATOM    348  CA  SER A 901       3.737 -28.224 -82.701  1.00122.95           C  
ANISOU  348  CA  SER A 901    11580  17349  17786   1327   1738  -4980       C  
ATOM    349  C   SER A 901       4.279 -28.102 -81.281  1.00122.86           C  
ANISOU  349  C   SER A 901    11450  17058  18174   1583   1320  -4532       C  
ATOM    350  O   SER A 901       3.761 -27.325 -80.480  1.00122.77           O  
ANISOU  350  O   SER A 901    11826  16961  17861   1426   1074  -3950       O  
ATOM    351  CB  SER A 901       4.144 -27.001 -83.525  1.00127.55           C  
ANISOU  351  CB  SER A 901    12118  18635  17710    799   2072  -5020       C  
ATOM    352  OG  SER A 901       5.551 -26.835 -83.533  1.00134.33           O  
ANISOU  352  OG  SER A 901    12395  19846  18796    834   2223  -5311       O  
ATOM    353  N   PRO A 902       5.330 -28.876 -80.967  1.00129.91           N  
ANISOU  353  N   PRO A 902    11779  17811  19769   1957   1236  -4816       N  
ATOM    354  CA  PRO A 902       5.964 -28.875 -79.644  1.00127.55           C  
ANISOU  354  CA  PRO A 902    11287  17282  19892   2170    790  -4381       C  
ATOM    355  C   PRO A 902       6.591 -27.527 -79.296  1.00122.24           C  
ANISOU  355  C   PRO A 902    10590  17086  18770   1815    806  -4073       C  
ATOM    356  O   PRO A 902       6.835 -27.249 -78.122  1.00118.90           O  
ANISOU  356  O   PRO A 902    10199  16529  18447   1830    419  -3592       O  
ATOM    357  CB  PRO A 902       7.062 -29.936 -79.781  1.00137.64           C  
ANISOU  357  CB  PRO A 902    11842  18410  22044   2604    802  -4877       C  
ATOM    358  CG  PRO A 902       6.625 -30.800 -80.914  1.00140.44           C  
ANISOU  358  CG  PRO A 902    12170  18656  22535   2717   1160  -5533       C  
ATOM    359  CD  PRO A 902       5.932 -29.877 -81.864  1.00138.78           C  
ANISOU  359  CD  PRO A 902    12392  18953  21385   2198   1551  -5591       C  
ATOM    360  N   SER A 903       6.852 -26.705 -80.308  1.00122.17           N  
ANISOU  360  N   SER A 903    10529  17639  18251   1447   1234  -4341       N  
ATOM    361  CA  SER A 903       7.467 -25.400 -80.096  1.00126.50           C  
ANISOU  361  CA  SER A 903    11050  18636  18380   1065   1268  -4077       C  
ATOM    362  C   SER A 903       6.454 -24.386 -79.577  1.00123.02           C  
ANISOU  362  C   SER A 903    11273  18082  17388    751   1105  -3504       C  
ATOM    363  O   SER A 903       5.383 -24.213 -80.159  1.00128.56           O  
ANISOU  363  O   SER A 903    12400  18724  17724    591   1234  -3460       O  
ATOM    364  CB  SER A 903       8.102 -24.891 -81.391  1.00138.51           C  
ANISOU  364  CB  SER A 903    12270  20812  19545    723   1766  -4536       C  
ATOM    365  OG  SER A 903       8.707 -23.624 -81.198  1.00147.50           O  
ANISOU  365  OG  SER A 903    13386  22363  20296    322   1774  -4254       O  
ATOM    366  N   LEU A 904       6.800 -23.717 -78.482  1.00117.46           N  
ANISOU  366  N   LEU A 904    10628  17350  16652    651    823  -3087       N  
ATOM    367  CA  LEU A 904       5.925 -22.711 -77.888  1.00106.34           C  
ANISOU  367  CA  LEU A 904     9794  15811  14800    360    698  -2619       C  
ATOM    368  C   LEU A 904       5.875 -21.452 -78.749  1.00106.41           C  
ANISOU  368  C   LEU A 904     9954  16205  14273   -111    993  -2607       C  
ATOM    369  O   LEU A 904       4.871 -20.737 -78.764  1.00106.94           O  
ANISOU  369  O   LEU A 904    10498  16118  14015   -326    995  -2335       O  
ATOM    370  CB  LEU A 904       6.383 -22.371 -76.468  1.00 94.06           C  
ANISOU  370  CB  LEU A 904     8237  14158  13343    325    339  -2250       C  
ATOM    371  CG  LEU A 904       5.584 -21.312 -75.705  1.00 76.61           C  
ANISOU  371  CG  LEU A 904     6572  11808  10729     13    240  -1858       C  
ATOM    372  CD1 LEU A 904       4.106 -21.666 -75.674  1.00 70.98           C  
ANISOU  372  CD1 LEU A 904     6330  10698   9939    125    221  -1741       C  
ATOM    373  CD2 LEU A 904       6.123 -21.149 -74.293  1.00 74.27           C  
ANISOU  373  CD2 LEU A 904     6232  11475  10512    -62   -109  -1571       C  
ATOM    374  N   ASN A 905       6.961 -21.189 -79.468  1.00104.56           N  
ANISOU  374  N   ASN A 905     9281  16465  13982   -283   1227  -2888       N  
ATOM    375  CA  ASN A 905       7.033 -20.032 -80.351  1.00105.31           C  
ANISOU  375  CA  ASN A 905     9469  16977  13567   -794   1478  -2845       C  
ATOM    376  C   ASN A 905       6.024 -20.133 -81.490  1.00 99.81           C  
ANISOU  376  C   ASN A 905     9050  16307  12566   -939   1691  -2931       C  
ATOM    377  O   ASN A 905       5.446 -19.130 -81.915  1.00 94.68           O  
ANISOU  377  O   ASN A 905     8733  15725  11517  -1338   1726  -2639       O  
ATOM    378  CB  ASN A 905       8.448 -19.873 -80.910  1.00121.02           C  
ANISOU  378  CB  ASN A 905    10871  19557  15554   -971   1703  -3165       C  
ATOM    379  CG  ASN A 905       9.497 -19.782 -79.820  1.00130.25           C  
ANISOU  379  CG  ASN A 905    11711  20741  17036   -857   1461  -3052       C  
ATOM    380  OD1 ASN A 905       9.762 -18.705 -79.287  1.00129.65           O  
ANISOU  380  OD1 ASN A 905    11782  20749  16730  -1187   1339  -2728       O  
ATOM    381  ND2 ASN A 905      10.100 -20.916 -79.483  1.00139.11           N  
ANISOU  381  ND2 ASN A 905    12375  21763  18720   -407   1367  -3307       N  
ATOM    382  N   ALA A 906       5.819 -21.353 -81.977  1.00 98.21           N  
ANISOU  382  N   ALA A 906     8697  16030  12591   -632   1804  -3318       N  
ATOM    383  CA  ALA A 906       4.839 -21.612 -83.023  1.00 91.80           C  
ANISOU  383  CA  ALA A 906     8140  15247  11491   -774   1980  -3426       C  
ATOM    384  C   ALA A 906       3.433 -21.370 -82.492  1.00 97.02           C  
ANISOU  384  C   ALA A 906     9378  15402  12082   -727   1729  -2954       C  
ATOM    385  O   ALA A 906       2.574 -20.835 -83.196  1.00111.57           O  
ANISOU  385  O   ALA A 906    11530  17305  13558  -1044   1785  -2748       O  
ATOM    386  CB  ALA A 906       4.975 -23.037 -83.533  1.00 92.83           C  
ANISOU  386  CB  ALA A 906     7972  15349  11951   -435   2150  -4006       C  
ATOM    387  N   ALA A 907       3.207 -21.767 -81.244  1.00 92.92           N  
ANISOU  387  N   ALA A 907     8971  14410  11924   -360   1442  -2768       N  
ATOM    388  CA  ALA A 907       1.929 -21.540 -80.583  1.00 85.90           C  
ANISOU  388  CA  ALA A 907     8577  13065  10997   -312   1228  -2359       C  
ATOM    389  C   ALA A 907       1.671 -20.047 -80.426  1.00 93.33           C  
ANISOU  389  C   ALA A 907     9779  14043  11638   -694   1205  -1968       C  
ATOM    390  O   ALA A 907       0.547 -19.581 -80.606  1.00101.75           O  
ANISOU  390  O   ALA A 907    11201  14900  12558   -823   1174  -1697       O  
ATOM    391  CB  ALA A 907       1.900 -22.232 -79.231  1.00 75.78           C  
ANISOU  391  CB  ALA A 907     7316  11373  10104     64    933  -2247       C  
ATOM    392  N   LYS A 908       2.720 -19.301 -80.091  1.00 93.05           N  
ANISOU  392  N   LYS A 908     9542  14247  11567   -875   1208  -1942       N  
ATOM    393  CA  LYS A 908       2.619 -17.852 -79.969  1.00 95.63           C  
ANISOU  393  CA  LYS A 908    10084  14583  11669  -1263   1188  -1614       C  
ATOM    394  C   LYS A 908       2.333 -17.212 -81.323  1.00 99.99           C  
ANISOU  394  C   LYS A 908    10693  15416  11883  -1671   1356  -1529       C  
ATOM    395  O   LYS A 908       1.607 -16.222 -81.410  1.00104.67           O  
ANISOU  395  O   LYS A 908    11583  15812  12374  -1923   1287  -1172       O  
ATOM    396  CB  LYS A 908       3.901 -17.267 -79.375  1.00 99.64           C  
ANISOU  396  CB  LYS A 908    10332  15328  12199  -1410   1151  -1633       C  
ATOM    397  CG  LYS A 908       4.160 -17.650 -77.928  1.00 96.70           C  
ANISOU  397  CG  LYS A 908     9947  14703  12091  -1144    915  -1591       C  
ATOM    398  CD  LYS A 908       5.502 -17.110 -77.458  1.00106.46           C  
ANISOU  398  CD  LYS A 908    10877  16249  13324  -1338    866  -1609       C  
ATOM    399  CE  LYS A 908       5.747 -17.420 -75.991  1.00115.73           C  
ANISOU  399  CE  LYS A 908    12055  17221  14696  -1177    582  -1500       C  
ATOM    400  NZ  LYS A 908       4.744 -16.761 -75.113  1.00125.76           N  
ANISOU  400  NZ  LYS A 908    13821  18106  15856  -1297    486  -1260       N  
ATOM    401  N   SER A 909       2.910 -17.780 -82.378  1.00 99.53           N  
ANISOU  401  N   SER A 909    10326  15820  11672  -1761   1569  -1860       N  
ATOM    402  CA  SER A 909       2.695 -17.277 -83.730  1.00 99.36           C  
ANISOU  402  CA  SER A 909    10334  16179  11239  -2241   1721  -1783       C  
ATOM    403  C   SER A 909       1.250 -17.494 -84.172  1.00106.14           C  
ANISOU  403  C   SER A 909    11547  16753  12027  -2231   1643  -1569       C  
ATOM    404  O   SER A 909       0.608 -16.582 -84.696  1.00107.02           O  
ANISOU  404  O   SER A 909    11884  16846  11934  -2608   1561  -1159       O  
ATOM    405  CB  SER A 909       3.654 -17.950 -84.713  1.00105.84           C  
ANISOU  405  CB  SER A 909    10713  17619  11882  -2363   2023  -2295       C  
ATOM    406  OG  SER A 909       3.450 -17.473 -86.031  1.00115.15           O  
ANISOU  406  OG  SER A 909    11929  19255  12566  -2930   2168  -2209       O  
ATOM    407  N   GLU A 910       0.746 -18.706 -83.956  1.00112.64           N  
ANISOU  407  N   GLU A 910    12400  17337  13060  -1811   1637  -1813       N  
ATOM    408  CA  GLU A 910      -0.636 -19.035 -84.286  1.00114.34           C  
ANISOU  408  CA  GLU A 910    12931  17276  13238  -1772   1549  -1626       C  
ATOM    409  C   GLU A 910      -1.609 -18.200 -83.459  1.00109.70           C  
ANISOU  409  C   GLU A 910    12689  16171  12821  -1721   1315  -1126       C  
ATOM    410  O   GLU A 910      -2.663 -17.790 -83.948  1.00110.14           O  
ANISOU  410  O   GLU A 910    12972  16091  12785  -1909   1225   -788       O  
ATOM    411  CB  GLU A 910      -0.903 -20.525 -84.060  1.00121.26           C  
ANISOU  411  CB  GLU A 910    13763  17945  14365  -1317   1565  -1995       C  
ATOM    412  CG  GLU A 910      -0.091 -21.451 -84.953  1.00133.67           C  
ANISOU  412  CG  GLU A 910    14979  19952  15859  -1334   1836  -2586       C  
ATOM    413  CD  GLU A 910      -0.506 -21.374 -86.409  1.00145.67           C  
ANISOU  413  CD  GLU A 910    16549  21910  16888  -1821   2012  -2648       C  
ATOM    414  OE1 GLU A 910      -1.667 -21.001 -86.681  1.00140.92           O  
ANISOU  414  OE1 GLU A 910    16282  21147  16114  -2012   1855  -2227       O  
ATOM    415  OE2 GLU A 910       0.330 -21.687 -87.282  1.00156.95           O  
ANISOU  415  OE2 GLU A 910    17658  23874  18102  -2044   2307  -3121       O  
ATOM    416  N   LEU A 911      -1.246 -17.953 -82.203  1.00102.40           N  
ANISOU  416  N   LEU A 911    11774  14973  12160  -1489   1219  -1097       N  
ATOM    417  CA  LEU A 911      -2.069 -17.150 -81.305  1.00 92.75           C  
ANISOU  417  CA  LEU A 911    10841  13277  11124  -1448   1063   -744       C  
ATOM    418  C   LEU A 911      -2.144 -15.701 -81.772  1.00 95.09           C  
ANISOU  418  C   LEU A 911    11220  13589  11319  -1880   1036   -390       C  
ATOM    419  O   LEU A 911      -3.227 -15.118 -81.844  1.00 99.16           O  
ANISOU  419  O   LEU A 911    11955  13770  11954  -1948    934    -57       O  
ATOM    420  CB  LEU A 911      -1.520 -17.213 -79.879  1.00 84.99           C  
ANISOU  420  CB  LEU A 911     9830  12104  10358  -1207    989   -847       C  
ATOM    421  CG  LEU A 911      -2.213 -16.332 -78.838  1.00 72.90           C  
ANISOU  421  CG  LEU A 911     8566  10139   8992  -1216    897   -607       C  
ATOM    422  CD1 LEU A 911      -3.670 -16.736 -78.671  1.00 71.76           C  
ANISOU  422  CD1 LEU A 911     8659   9624   8981  -1019    844   -475       C  
ATOM    423  CD2 LEU A 911      -1.477 -16.402 -77.510  1.00 65.44           C  
ANISOU  423  CD2 LEU A 911     7568   9156   8140  -1106    829   -737       C  
ATOM    424  N   ASP A 912      -0.988 -15.124 -82.087  1.00 92.03           N  
ANISOU  424  N   ASP A 912    10630  13575  10761  -2176   1109   -447       N  
ATOM    425  CA  ASP A 912      -0.921 -13.751 -82.572  1.00 93.81           C  
ANISOU  425  CA  ASP A 912    10916  13827  10899  -2642   1049    -84       C  
ATOM    426  C   ASP A 912      -1.638 -13.605 -83.912  1.00102.29           C  
ANISOU  426  C   ASP A 912    12050  15070  11746  -2980   1008    206       C  
ATOM    427  O   ASP A 912      -2.247 -12.571 -84.190  1.00106.89           O  
ANISOU  427  O   ASP A 912    12782  15403  12427  -3256    844    664       O  
ATOM    428  CB  ASP A 912       0.534 -13.290 -82.696  1.00 99.81           C  
ANISOU  428  CB  ASP A 912    11415  15038  11471  -2933   1140   -218       C  
ATOM    429  CG  ASP A 912       1.234 -13.198 -81.353  1.00108.58           C  
ANISOU  429  CG  ASP A 912    12477  15982  12797  -2709   1116   -395       C  
ATOM    430  OD1 ASP A 912       0.548 -12.961 -80.337  1.00116.45           O  
ANISOU  430  OD1 ASP A 912    13714  16471  14062  -2496   1015   -305       O  
ATOM    431  OD2 ASP A 912       2.472 -13.362 -81.313  1.00110.53           O  
ANISOU  431  OD2 ASP A 912    12425  16639  12934  -2778   1201   -631       O  
ATOM    432  N   LYS A 913      -1.565 -14.645 -84.736  1.00103.54           N  
ANISOU  432  N   LYS A 913    12078  15638  11625  -2981   1139    -62       N  
ATOM    433  CA  LYS A 913      -2.242 -14.641 -86.028  1.00105.60           C  
ANISOU  433  CA  LYS A 913    12397  16147  11580  -3364   1097    183       C  
ATOM    434  C   LYS A 913      -3.755 -14.699 -85.850  1.00102.20           C  
ANISOU  434  C   LYS A 913    12231  15193  11408  -3165    901    513       C  
ATOM    435  O   LYS A 913      -4.499 -14.017 -86.554  1.00108.45           O  
ANISOU  435  O   LYS A 913    13126  15926  12153  -3515    714   1005       O  
ATOM    436  CB  LYS A 913      -1.767 -15.814 -86.889  1.00108.38           C  
ANISOU  436  CB  LYS A 913    12538  17074  11566  -3421   1339   -308       C  
ATOM    437  N   ALA A 914      -4.202 -15.516 -84.901  1.00 97.04           N  
ANISOU  437  N   ALA A 914    11658  14168  11043  -2627    921    273       N  
ATOM    438  CA  ALA A 914      -5.628 -15.687 -84.641  1.00100.30           C  
ANISOU  438  CA  ALA A 914    12282  14116  11710  -2408    770    525       C  
ATOM    439  C   ALA A 914      -6.252 -14.442 -84.017  1.00102.41           C  
ANISOU  439  C   ALA A 914    12681  13856  12374  -2415    608    944       C  
ATOM    440  O   ALA A 914      -7.320 -13.997 -84.436  1.00104.88           O  
ANISOU  440  O   ALA A 914    13081  13924  12843  -2534    435   1365       O  
ATOM    441  CB  ALA A 914      -5.864 -16.902 -83.755  1.00100.10           C  
ANISOU  441  CB  ALA A 914    12297  13876  11862  -1887    833    159       C  
ATOM    442  N   ILE A 915      -5.582 -13.883 -83.014  1.00105.33           N  
ANISOU  442  N   ILE A 915    13039  14039  12941  -2297    662    812       N  
ATOM    443  CA  ILE A 915      -6.087 -12.699 -82.326  1.00102.01           C  
ANISOU  443  CA  ILE A 915    12730  13082  12946  -2295    564   1082       C  
ATOM    444  C   ILE A 915      -6.018 -11.460 -83.215  1.00 95.89           C  
ANISOU  444  C   ILE A 915    11927  12310  12197  -2779    405   1548       C  
ATOM    445  O   ILE A 915      -7.045 -10.877 -83.561  1.00100.38           O  
ANISOU  445  O   ILE A 915    12553  12522  13066  -2863    220   1976       O  
ATOM    446  CB  ILE A 915      -5.323 -12.430 -81.014  1.00 97.53           C  
ANISOU  446  CB  ILE A 915    12171  12366  12520  -2123    671    773       C  
ATOM    447  CG1 ILE A 915      -5.490 -13.607 -80.051  1.00 89.63           C  
ANISOU  447  CG1 ILE A 915    11208  11319  11528  -1694    755    419       C  
ATOM    448  CG2 ILE A 915      -5.810 -11.143 -80.367  1.00 92.02           C  
ANISOU  448  CG2 ILE A 915    11582  11110  12272  -2174    617    965       C  
ATOM    449  CD1 ILE A 915      -6.928 -13.889 -79.675  1.00 78.52           C  
ANISOU  449  CD1 ILE A 915     9944   9504  10388  -1442    719    524       C  
ATOM    450  N   GLY A 916      -4.804 -11.063 -83.582  1.00 83.69           N  
ANISOU  450  N   GLY A 916    10267  11165  10365  -3115    451   1498       N  
ATOM    451  CA  GLY A 916      -4.611  -9.910 -84.440  1.00 92.51           C  
ANISOU  451  CA  GLY A 916    11353  12341  11454  -3653    273   1974       C  
ATOM    452  C   GLY A 916      -3.661  -8.884 -83.853  1.00105.47           C  
ANISOU  452  C   GLY A 916    12975  13865  13236  -3825    287   1944       C  
ATOM    453  O   GLY A 916      -3.658  -7.723 -84.263  1.00117.49           O  
ANISOU  453  O   GLY A 916    14514  15194  14932  -4218     92   2384       O  
ATOM    454  N   ARG A 917      -2.851  -9.314 -82.892  1.00100.94           N  
ANISOU  454  N   ARG A 917    12358  13395  12601  -3561    482   1458       N  
ATOM    455  CA  ARG A 917      -1.887  -8.427 -82.251  1.00 99.50           C  
ANISOU  455  CA  ARG A 917    12152  13147  12506  -3739    503   1379       C  
ATOM    456  C   ARG A 917      -0.766  -9.220 -81.592  1.00100.74           C  
ANISOU  456  C   ARG A 917    12159  13716  12401  -3550    692    877       C  
ATOM    457  O   ARG A 917      -0.759 -10.450 -81.627  1.00 98.45           O  
ANISOU  457  O   ARG A 917    11779  13696  11930  -3253    798    594       O  
ATOM    458  CB  ARG A 917      -2.578  -7.552 -81.204  1.00101.96           C  
ANISOU  458  CB  ARG A 917    12651  12695  13394  -3567    446   1426       C  
ATOM    459  CG  ARG A 917      -3.171  -8.337 -80.046  1.00102.07           C  
ANISOU  459  CG  ARG A 917    12759  12450  13571  -3046    583   1049       C  
ATOM    460  CD  ARG A 917      -3.721  -7.419 -78.969  1.00100.78           C  
ANISOU  460  CD  ARG A 917    12750  11615  13928  -2949    604    979       C  
ATOM    461  NE  ARG A 917      -4.292  -8.176 -77.859  1.00 99.87           N  
ANISOU  461  NE  ARG A 917    12719  11341  13885  -2538    749    620       N  
ATOM    462  CZ  ARG A 917      -3.597  -8.600 -76.809  1.00 93.69           C  
ANISOU  462  CZ  ARG A 917    11949  10750  12900  -2448    862    240       C  
ATOM    463  NH1 ARG A 917      -2.300  -8.341 -76.722  1.00 80.18           N  
ANISOU  463  NH1 ARG A 917    10148   9378  10940  -2700    855    148       N  
ATOM    464  NH2 ARG A 917      -4.197  -9.284 -75.845  1.00 99.69           N  
ANISOU  464  NH2 ARG A 917    12793  11390  13695  -2147    959    -14       N  
ATOM    465  N   ASN A 918       0.179  -8.506 -80.989  1.00107.75           N  
ANISOU  465  N   ASN A 918    13005  14621  13315  -3734    705    788       N  
ATOM    466  CA  ASN A 918       1.272  -9.138 -80.263  1.00102.00           C  
ANISOU  466  CA  ASN A 918    12100  14245  12409  -3582    824    380       C  
ATOM    467  C   ASN A 918       0.845  -9.432 -78.830  1.00 93.44           C  
ANISOU  467  C   ASN A 918    11175  12745  11582  -3189    837    143       C  
ATOM    468  O   ASN A 918       0.850  -8.545 -77.977  1.00 90.71           O  
ANISOU  468  O   ASN A 918    10975  12040  11449  -3295    810    134       O  
ATOM    469  CB  ASN A 918       2.512  -8.244 -80.283  1.00109.40           C  
ANISOU  469  CB  ASN A 918    12899  15456  13212  -4024    812    417       C  
ATOM    470  CG  ASN A 918       3.778  -8.990 -79.909  1.00119.65           C  
ANISOU  470  CG  ASN A 918    13891  17288  14283  -3933    917     55       C  
ATOM    471  OD1 ASN A 918       3.799  -9.770 -78.957  1.00119.87           O  
ANISOU  471  OD1 ASN A 918    13903  17234  14408  -3544    931   -210       O  
ATOM    472  ND2 ASN A 918       4.845  -8.756 -80.665  1.00129.74           N  
ANISOU  472  ND2 ASN A 918    14892  19130  15275  -4317    973     69       N  
ATOM    473  N   THR A 919       0.480 -10.684 -78.572  1.00 92.45           N  
ANISOU  473  N   THR A 919    11021  12683  11422  -2782    881    -62       N  
ATOM    474  CA  THR A 919      -0.116 -11.066 -77.296  1.00 93.85           C  
ANISOU  474  CA  THR A 919    11366  12503  11790  -2456    876   -228       C  
ATOM    475  C   THR A 919       0.900 -11.534 -76.255  1.00 92.09           C  
ANISOU  475  C   THR A 919    11011  12518  11462  -2385    857   -487       C  
ATOM    476  O   THR A 919       0.610 -11.532 -75.058  1.00 94.71           O  
ANISOU  476  O   THR A 919    11495  12608  11883  -2294    835   -596       O  
ATOM    477  CB  THR A 919      -1.176 -12.168 -77.490  1.00 84.44           C  
ANISOU  477  CB  THR A 919    10242  11198  10644  -2089    880   -242       C  
ATOM    478  OG1 THR A 919      -0.567 -13.318 -78.089  1.00 75.77           O  
ANISOU  478  OG1 THR A 919     8909  10545   9337  -1953    904   -399       O  
ATOM    479  CG2 THR A 919      -2.300 -11.672 -78.387  1.00 81.01           C  
ANISOU  479  CG2 THR A 919     9937  10493  10350  -2172    853     64       C  
ATOM    480  N   ASN A 920       2.083 -11.932 -76.718  1.00 86.98           N  
ANISOU  480  N   ASN A 920    10053  12370  10624  -2459    861   -579       N  
ATOM    481  CA  ASN A 920       3.124 -12.481 -75.848  1.00 86.10           C  
ANISOU  481  CA  ASN A 920     9727  12522  10466  -2378    790   -769       C  
ATOM    482  C   ASN A 920       2.663 -13.705 -75.057  1.00 94.08           C  
ANISOU  482  C   ASN A 920    10770  13401  11577  -1975    699   -873       C  
ATOM    483  O   ASN A 920       3.120 -13.942 -73.938  1.00103.59           O  
ANISOU  483  O   ASN A 920    11939  14636  12786  -1956    569   -927       O  
ATOM    484  CB  ASN A 920       3.683 -11.411 -74.902  1.00 79.73           C  
ANISOU  484  CB  ASN A 920     9009  11643   9641  -2705    737   -760       C  
ATOM    485  CG  ASN A 920       4.385 -10.289 -75.640  1.00 95.12           C  
ANISOU  485  CG  ASN A 920    10871  13772  11498  -3140    781   -644       C  
ATOM    486  OD1 ASN A 920       4.016  -9.121 -75.513  1.00102.15           O  
ANISOU  486  OD1 ASN A 920    12003  14323  12487  -3412    787   -526       O  
ATOM    487  ND2 ASN A 920       5.405 -10.638 -76.416  1.00100.46           N  
ANISOU  487  ND2 ASN A 920    11181  14973  12016  -3222    817   -690       N  
ATOM    488  N   GLY A 921       1.755 -14.477 -75.645  1.00 89.38           N  
ANISOU  488  N   GLY A 921    10245  12673  11044  -1704    738   -864       N  
ATOM    489  CA  GLY A 921       1.269 -15.697 -75.027  1.00 80.30           C  
ANISOU  489  CA  GLY A 921     9126  11383  10002  -1344    634   -927       C  
ATOM    490  C   GLY A 921       0.136 -15.470 -74.046  1.00 85.47           C  
ANISOU  490  C   GLY A 921    10129  11634  10710  -1315    604   -846       C  
ATOM    491  O   GLY A 921      -0.377 -16.416 -73.449  1.00 96.12           O  
ANISOU  491  O   GLY A 921    11544  12862  12115  -1082    503   -852       O  
ATOM    492  N   VAL A 922      -0.257 -14.212 -73.878  1.00 81.27           N  
ANISOU  492  N   VAL A 922     9804  10887  10188  -1571    699   -785       N  
ATOM    493  CA  VAL A 922      -1.318 -13.864 -72.939  1.00 70.69           C  
ANISOU  493  CA  VAL A 922     8752   9174   8933  -1575    743   -796       C  
ATOM    494  C   VAL A 922      -2.406 -13.027 -73.607  1.00 70.83           C  
ANISOU  494  C   VAL A 922     8934   8830   9148  -1611    872   -679       C  
ATOM    495  O   VAL A 922      -2.127 -11.982 -74.195  1.00 77.46           O  
ANISOU  495  O   VAL A 922     9759   9615  10056  -1847    912   -588       O  
ATOM    496  CB  VAL A 922      -0.764 -13.098 -71.719  1.00 62.44           C  
ANISOU  496  CB  VAL A 922     7786   8138   7802  -1870    737   -918       C  
ATOM    497  CG1 VAL A 922      -1.899 -12.594 -70.843  1.00 59.84           C  
ANISOU  497  CG1 VAL A 922     7735   7435   7567  -1928    870  -1025       C  
ATOM    498  CG2 VAL A 922       0.180 -13.983 -70.919  1.00 65.22           C  
ANISOU  498  CG2 VAL A 922     7969   8828   7982  -1854    537   -951       C  
ATOM    499  N   ILE A 923      -3.646 -13.498 -73.513  1.00 65.30           N  
ANISOU  499  N   ILE A 923     8367   7876   8569  -1394    904   -645       N  
ATOM    500  CA  ILE A 923      -4.786 -12.772 -74.060  1.00 55.72           C  
ANISOU  500  CA  ILE A 923     7262   6282   7625  -1394    989   -501       C  
ATOM    501  C   ILE A 923      -5.694 -12.264 -72.942  1.00 72.79           C  
ANISOU  501  C   ILE A 923     9594   8073   9992  -1397   1123   -655       C  
ATOM    502  O   ILE A 923      -5.487 -12.581 -71.770  1.00 75.38           O  
ANISOU  502  O   ILE A 923     9984   8502  10156  -1437   1149   -866       O  
ATOM    503  CB  ILE A 923      -5.607 -13.649 -75.024  1.00 67.42           C  
ANISOU  503  CB  ILE A 923     8718   7776   9123  -1168    937   -329       C  
ATOM    504  CG1 ILE A 923      -6.194 -14.853 -74.285  1.00 59.43           C  
ANISOU  504  CG1 ILE A 923     7769   6763   8047   -914    910   -432       C  
ATOM    505  CG2 ILE A 923      -4.748 -14.102 -76.195  1.00 74.46           C  
ANISOU  505  CG2 ILE A 923     9431   9062   9798  -1219    870   -263       C  
ATOM    506  CD1 ILE A 923      -7.014 -15.771 -75.168  1.00 60.41           C  
ANISOU  506  CD1 ILE A 923     7884   6886   8182   -715    854   -292       C  
ATOM    507  N   THR A 924      -6.697 -11.474 -73.312  1.00 71.88           N  
ANISOU  507  N   THR A 924     9523   7543  10245  -1384   1205   -551       N  
ATOM    508  CA  THR A 924      -7.638 -10.921 -72.345  1.00 72.49           C  
ANISOU  508  CA  THR A 924     9701   7235  10608  -1373   1394   -767       C  
ATOM    509  C   THR A 924      -8.929 -11.734 -72.303  1.00 89.38           C  
ANISOU  509  C   THR A 924    11850   9271  12838  -1109   1429   -717       C  
ATOM    510  O   THR A 924      -9.101 -12.678 -73.075  1.00 93.54           O  
ANISOU  510  O   THR A 924    12331   9986  13222   -946   1284   -496       O  
ATOM    511  CB  THR A 924      -7.979  -9.455 -72.668  1.00 71.27           C  
ANISOU  511  CB  THR A 924     9534   6586  10961  -1502   1467   -716       C  
ATOM    512  OG1 THR A 924      -8.636  -9.384 -73.939  1.00 72.72           O  
ANISOU  512  OG1 THR A 924     9624   6602  11404  -1395   1326   -311       O  
ATOM    513  CG2 THR A 924      -6.715  -8.611 -72.707  1.00 63.38           C  
ANISOU  513  CG2 THR A 924     8537   5674   9871  -1812   1420   -748       C  
ATOM    514  N   LYS A 925      -9.831 -11.363 -71.399  1.00100.87           N  
ANISOU  514  N   LYS A 925    13352  10443  14530  -1095   1642   -961       N  
ATOM    515  CA  LYS A 925     -11.112 -12.050 -71.262  1.00101.22           C  
ANISOU  515  CA  LYS A 925    13381  10399  14681   -882   1705   -935       C  
ATOM    516  C   LYS A 925     -11.961 -11.918 -72.521  1.00109.37           C  
ANISOU  516  C   LYS A 925    14295  11177  16085   -709   1592   -563       C  
ATOM    517  O   LYS A 925     -12.540 -12.896 -72.993  1.00109.00           O  
ANISOU  517  O   LYS A 925    14229  11266  15921   -547   1480   -365       O  
ATOM    518  CB  LYS A 925     -11.888 -11.513 -70.057  1.00100.04           C  
ANISOU  518  CB  LYS A 925    13253  10015  14743   -952   2018  -1334       C  
ATOM    519  CG  LYS A 925     -11.828 -12.401 -68.825  1.00105.53           C  
ANISOU  519  CG  LYS A 925    14058  11085  14953  -1071   2091  -1581       C  
ATOM    520  CD  LYS A 925     -12.782 -11.903 -67.750  1.00116.96           C  
ANISOU  520  CD  LYS A 925    15497  12354  16590  -1176   2456  -2007       C  
ATOM    521  CE  LYS A 925     -12.843 -12.862 -66.572  1.00126.05           C  
ANISOU  521  CE  LYS A 925    16759  13944  17190  -1371   2499  -2176       C  
ATOM    522  NZ  LYS A 925     -13.808 -12.402 -65.534  1.00133.46           N  
ANISOU  522  NZ  LYS A 925    17665  14793  18249  -1534   2911  -2648       N  
ATOM    523  N   ASP A 926     -12.028 -10.702 -73.054  1.00114.88           N  
ANISOU  523  N   ASP A 926    14914  11497  17239   -781   1590   -443       N  
ATOM    524  CA  ASP A 926     -12.817 -10.414 -74.247  1.00112.30           C  
ANISOU  524  CA  ASP A 926    14454  10909  17308   -691   1424    -10       C  
ATOM    525  C   ASP A 926     -12.371 -11.276 -75.425  1.00104.44           C  
ANISOU  525  C   ASP A 926    13466  10328  15889   -717   1165    343       C  
ATOM    526  O   ASP A 926     -13.193 -11.898 -76.103  1.00118.53           O  
ANISOU  526  O   ASP A 926    15196  12147  17692   -603   1047    604       O  
ATOM    527  CB  ASP A 926     -12.700  -8.931 -74.608  1.00114.02           C  
ANISOU  527  CB  ASP A 926    14591  10657  18076   -833   1391    115       C  
ATOM    528  CG  ASP A 926     -13.692  -8.507 -75.674  1.00119.14           C  
ANISOU  528  CG  ASP A 926    15062  10944  19261   -762   1186    608       C  
ATOM    529  OD1 ASP A 926     -14.176  -7.357 -75.608  1.00116.27           O  
ANISOU  529  OD1 ASP A 926    14571   9996  19612   -756   1213    644       O  
ATOM    530  OD2 ASP A 926     -13.989  -9.319 -76.575  1.00127.49           O  
ANISOU  530  OD2 ASP A 926    16095  12287  20057   -730    983    962       O  
ATOM    531  N   GLU A 927     -11.063 -11.313 -75.654  1.00 79.25           N  
ANISOU  531  N   GLU A 927    10325   7470  12318   -891   1096    312       N  
ATOM    532  CA  GLU A 927     -10.494 -12.103 -76.738  1.00 76.20           C  
ANISOU  532  CA  GLU A 927     9914   7520  11518   -949    920    525       C  
ATOM    533  C   GLU A 927     -10.735 -13.593 -76.521  1.00 86.76           C  
ANISOU  533  C   GLU A 927    11295   9137  12533   -739    919    396       C  
ATOM    534  O   GLU A 927     -10.945 -14.343 -77.475  1.00 96.93           O  
ANISOU  534  O   GLU A 927    12554  10633  13643   -718    798    577       O  
ATOM    535  CB  GLU A 927      -8.998 -11.817 -76.870  1.00 72.08           C  
ANISOU  535  CB  GLU A 927     9380   7309  10696  -1173    901    436       C  
ATOM    536  CG  GLU A 927      -8.689 -10.359 -77.164  1.00 82.99           C  
ANISOU  536  CG  GLU A 927    10733   8420  12379  -1438    862    607       C  
ATOM    537  CD  GLU A 927      -7.206 -10.056 -77.142  1.00 82.42           C  
ANISOU  537  CD  GLU A 927    10641   8674  12001  -1686    862    490       C  
ATOM    538  OE1 GLU A 927      -6.428 -10.910 -76.669  1.00 89.28           O  
ANISOU  538  OE1 GLU A 927    11500   9925  12496  -1611    914    226       O  
ATOM    539  OE2 GLU A 927      -6.817  -8.960 -77.599  1.00 74.16           O  
ANISOU  539  OE2 GLU A 927     9566   7488  11122  -1968    786    691       O  
ATOM    540  N   ALA A 928     -10.712 -14.014 -75.260  1.00 86.23           N  
ANISOU  540  N   ALA A 928    11303   9075  12387   -630   1040     90       N  
ATOM    541  CA  ALA A 928     -10.945 -15.411 -74.915  1.00 79.80           C  
ANISOU  541  CA  ALA A 928    10537   8466  11318   -456    999      4       C  
ATOM    542  C   ALA A 928     -12.380 -15.818 -75.232  1.00 83.33           C  
ANISOU  542  C   ALA A 928    10977   8729  11954   -316    980    180       C  
ATOM    543  O   ALA A 928     -12.624 -16.898 -75.771  1.00 83.93           O  
ANISOU  543  O   ALA A 928    11065   8973  11850   -223    863    273       O  
ATOM    544  CB  ALA A 928     -10.633 -15.655 -73.448  1.00 66.11           C  
ANISOU  544  CB  ALA A 928     8882   6791   9443   -468   1090   -286       C  
ATOM    545  N   GLU A 929     -13.325 -14.945 -74.894  1.00 86.74           N  
ANISOU  545  N   GLU A 929    11367   8801  12788   -304   1102    202       N  
ATOM    546  CA  GLU A 929     -14.733 -15.193 -75.178  1.00 86.38           C  
ANISOU  546  CA  GLU A 929    11254   8566  13001   -178   1086    390       C  
ATOM    547  C   GLU A 929     -14.986 -15.186 -76.682  1.00 85.38           C  
ANISOU  547  C   GLU A 929    11051   8469  12920   -234    867    799       C  
ATOM    548  O   GLU A 929     -15.756 -16.001 -77.196  1.00 79.89           O  
ANISOU  548  O   GLU A 929    10345   7855  12156   -171    757    975       O  
ATOM    549  CB  GLU A 929     -15.614 -14.148 -74.490  1.00 89.08           C  
ANISOU  549  CB  GLU A 929    11492   8486  13868   -142   1292    277       C  
ATOM    550  CG  GLU A 929     -15.478 -14.115 -72.975  1.00 94.48           C  
ANISOU  550  CG  GLU A 929    12252   9196  14450   -177   1554   -176       C  
ATOM    551  CD  GLU A 929     -15.952 -15.394 -72.312  1.00105.70           C  
ANISOU  551  CD  GLU A 929    13750  10876  15534   -122   1568   -263       C  
ATOM    552  OE1 GLU A 929     -16.802 -16.095 -72.901  1.00114.32           O  
ANISOU  552  OE1 GLU A 929    14793  11979  16664     -5   1450    -19       O  
ATOM    553  OE2 GLU A 929     -15.476 -15.697 -71.197  1.00104.52           O  
ANISOU  553  OE2 GLU A 929    13712  10931  15071   -239   1669   -545       O  
ATOM    554  N   LYS A 930     -14.333 -14.260 -77.380  1.00 80.75           N  
ANISOU  554  N   LYS A 930    10418   7848  12414   -411    789    963       N  
ATOM    555  CA  LYS A 930     -14.441 -14.183 -78.832  1.00 73.36           C  
ANISOU  555  CA  LYS A 930     9417   7030  11427   -583    560   1379       C  
ATOM    556  C   LYS A 930     -13.951 -15.475 -79.479  1.00 75.13           C  
ANISOU  556  C   LYS A 930     9715   7731  11100   -619    485   1317       C  
ATOM    557  O   LYS A 930     -14.622 -16.034 -80.347  1.00 80.79           O  
ANISOU  557  O   LYS A 930    10413   8562  11720   -674    345   1551       O  
ATOM    558  CB  LYS A 930     -13.658 -12.985 -79.372  1.00 56.00           C  
ANISOU  558  CB  LYS A 930     7169   4769   9339   -840    484   1560       C  
ATOM    559  N   LEU A 931     -12.786 -15.951 -79.047  1.00 72.21           N  
ANISOU  559  N   LEU A 931     9407   7624  10407   -595    575    985       N  
ATOM    560  CA  LEU A 931     -12.250 -17.217 -79.538  1.00 73.03           C  
ANISOU  560  CA  LEU A 931     9538   8110  10101   -573    538    828       C  
ATOM    561  C   LEU A 931     -13.185 -18.372 -79.204  1.00 78.79           C  
ANISOU  561  C   LEU A 931    10338   8774  10825   -367    509    779       C  
ATOM    562  O   LEU A 931     -13.344 -19.301 -79.994  1.00 77.15           O  
ANISOU  562  O   LEU A 931    10146   8763  10406   -394    428    789       O  
ATOM    563  CB  LEU A 931     -10.866 -17.492 -78.948  1.00 65.53           C  
ANISOU  563  CB  LEU A 931     8579   7375   8947   -531    622    488       C  
ATOM    564  CG  LEU A 931      -9.680 -16.748 -79.561  1.00 56.82           C  
ANISOU  564  CG  LEU A 931     7378   6516   7695   -779    641    486       C  
ATOM    565  CD1 LEU A 931      -8.387 -17.195 -78.903  1.00 52.77           C  
ANISOU  565  CD1 LEU A 931     6805   6221   7023   -696    705    149       C  
ATOM    566  CD2 LEU A 931      -9.627 -16.977 -81.062  1.00 61.77           C  
ANISOU  566  CD2 LEU A 931     7939   7464   8066  -1016    576    633       C  
ATOM    567  N   PHE A 932     -13.796 -18.307 -78.026  1.00 84.23           N  
ANISOU  567  N   PHE A 932    11069   9205  11731   -205    589    703       N  
ATOM    568  CA  PHE A 932     -14.719 -19.343 -77.583  1.00 84.91           C  
ANISOU  568  CA  PHE A 932    11218   9233  11812    -54    560    684       C  
ATOM    569  C   PHE A 932     -15.915 -19.448 -78.524  1.00 84.78           C  
ANISOU  569  C   PHE A 932    11156   9152  11903   -107    447    999       C  
ATOM    570  O   PHE A 932     -16.217 -20.526 -79.041  1.00 91.54           O  
ANISOU  570  O   PHE A 932    12066  10149  12566   -102    342   1016       O  
ATOM    571  CB  PHE A 932     -15.184 -19.067 -76.153  1.00 86.88           C  
ANISOU  571  CB  PHE A 932    11493   9279  12238     36    704    545       C  
ATOM    572  CG  PHE A 932     -16.140 -20.091 -75.618  1.00 84.70           C  
ANISOU  572  CG  PHE A 932    11274   8980  11928    131    676    550       C  
ATOM    573  CD1 PHE A 932     -15.747 -21.409 -75.466  1.00 84.89           C  
ANISOU  573  CD1 PHE A 932    11396   9166  11691    187    548    462       C  
ATOM    574  CD2 PHE A 932     -17.427 -19.734 -75.256  1.00 86.10           C  
ANISOU  574  CD2 PHE A 932    11377   8956  12382    157    773    643       C  
ATOM    575  CE1 PHE A 932     -16.621 -22.354 -74.972  1.00 88.18           C  
ANISOU  575  CE1 PHE A 932    11878   9550  12077    228    490    509       C  
ATOM    576  CE2 PHE A 932     -18.306 -20.674 -74.759  1.00 89.76           C  
ANISOU  576  CE2 PHE A 932    11880   9443  12782    196    752    660       C  
ATOM    577  CZ  PHE A 932     -17.903 -21.986 -74.617  1.00 92.38           C  
ANISOU  577  CZ  PHE A 932    12351   9944  12806    212    597    614       C  
ATOM    578  N   ASN A 933     -16.585 -18.322 -78.751  1.00 81.06           N  
ANISOU  578  N   ASN A 933    10570   8449  11780   -171    447   1256       N  
ATOM    579  CA  ASN A 933     -17.727 -18.286 -79.660  1.00 83.64           C  
ANISOU  579  CA  ASN A 933    10804   8709  12268   -254    286   1640       C  
ATOM    580  C   ASN A 933     -17.352 -18.637 -81.096  1.00 90.67           C  
ANISOU  580  C   ASN A 933    11717   9926  12806   -508    105   1824       C  
ATOM    581  O   ASN A 933     -18.115 -19.300 -81.799  1.00 98.66           O  
ANISOU  581  O   ASN A 933    12733  11047  13704   -599    -38   2013       O  
ATOM    582  CB  ASN A 933     -18.420 -16.925 -79.609  1.00 83.28           C  
ANISOU  582  CB  ASN A 933    10573   8286  12782   -260    285   1905       C  
ATOM    583  CG  ASN A 933     -19.373 -16.803 -78.440  1.00 95.37           C  
ANISOU  583  CG  ASN A 933    12017   9520  14700    -40    470   1751       C  
ATOM    584  OD1 ASN A 933     -20.564 -17.089 -78.566  1.00 98.96           O  
ANISOU  584  OD1 ASN A 933    12353   9882  15366     15    408   1949       O  
ATOM    585  ND2 ASN A 933     -18.855 -16.382 -77.292  1.00102.12           N  
ANISOU  585  ND2 ASN A 933    12914  10266  15621     44    709   1379       N  
ATOM    586  N   GLN A 934     -16.175 -18.191 -81.525  1.00 79.50           N  
ANISOU  586  N   GLN A 934    10311   8705  11189   -668    126   1748       N  
ATOM    587  CA  GLN A 934     -15.676 -18.529 -82.853  1.00 70.06           C  
ANISOU  587  CA  GLN A 934     9127   7914   9579   -973     20   1827       C  
ATOM    588  C   GLN A 934     -15.502 -20.036 -83.004  1.00 73.90           C  
ANISOU  588  C   GLN A 934     9716   8650   9712   -899     59   1492       C  
ATOM    589  O   GLN A 934     -15.880 -20.610 -84.023  1.00 82.54           O  
ANISOU  589  O   GLN A 934    10831   9981  10549  -1120    -46   1589       O  
ATOM    590  CB  GLN A 934     -14.350 -17.822 -83.135  1.00 72.74           C  
ANISOU  590  CB  GLN A 934     9432   8458   9750  -1160     86   1734       C  
ATOM    591  CG  GLN A 934     -14.483 -16.352 -83.495  1.00 82.14           C  
ANISOU  591  CG  GLN A 934    10522   9461  11227  -1388    -39   2167       C  
ATOM    592  CD  GLN A 934     -13.146 -15.718 -83.825  1.00 95.40           C  
ANISOU  592  CD  GLN A 934    12173  11392  12682  -1635     14   2089       C  
ATOM    593  OE1 GLN A 934     -13.042 -14.500 -83.973  1.00108.75           O  
ANISOU  593  OE1 GLN A 934    13799  12898  14623  -1822    -84   2400       O  
ATOM    594  NE2 GLN A 934     -12.113 -16.544 -83.944  1.00 89.21           N  
ANISOU  594  NE2 GLN A 934    11411  11013  11470  -1640    163   1674       N  
ATOM    595  N   ASP A 935     -14.935 -20.672 -81.983  1.00 66.82           N  
ANISOU  595  N   ASP A 935     8878   7685   8825   -616    189   1110       N  
ATOM    596  CA  ASP A 935     -14.689 -22.109 -82.019  1.00 75.97           C  
ANISOU  596  CA  ASP A 935    10113   8978   9774   -505    200    785       C  
ATOM    597  C   ASP A 935     -15.983 -22.914 -81.926  1.00 81.49           C  
ANISOU  597  C   ASP A 935    10893   9521  10548   -436     90    919       C  
ATOM    598  O   ASP A 935     -16.110 -23.969 -82.550  1.00 93.42           O  
ANISOU  598  O   ASP A 935    12466  11167  11861   -500     37    781       O  
ATOM    599  CB  ASP A 935     -13.723 -22.523 -80.906  1.00 86.31           C  
ANISOU  599  CB  ASP A 935    11431  10221  11141   -244    291    440       C  
ATOM    600  CG  ASP A 935     -12.326 -21.968 -81.107  1.00 99.17           C  
ANISOU  600  CG  ASP A 935    12952  12073  12655   -327    393    256       C  
ATOM    601  OD1 ASP A 935     -11.920 -21.778 -82.273  1.00103.44           O  
ANISOU  601  OD1 ASP A 935    13423  12915  12965   -584    420    249       O  
ATOM    602  OD2 ASP A 935     -11.632 -21.725 -80.097  1.00 99.69           O  
ANISOU  602  OD2 ASP A 935    12994  12056  12828   -184    443    124       O  
ATOM    603  N   VAL A 936     -16.940 -22.419 -81.145  1.00 74.62           N  
ANISOU  603  N   VAL A 936    10006   8371   9975   -325     77   1149       N  
ATOM    604  CA  VAL A 936     -18.243 -23.070 -81.040  1.00 72.52           C  
ANISOU  604  CA  VAL A 936     9774   7982   9797   -292    -22   1316       C  
ATOM    605  C   VAL A 936     -18.983 -23.000 -82.374  1.00 75.48           C  
ANISOU  605  C   VAL A 936    10104   8507  10066   -576   -185   1639       C  
ATOM    606  O   VAL A 936     -19.510 -24.005 -82.861  1.00 77.33           O  
ANISOU  606  O   VAL A 936    10417   8838  10125   -665   -287   1628       O  
ATOM    607  CB  VAL A 936     -19.112 -22.442 -79.929  1.00 74.41           C  
ANISOU  607  CB  VAL A 936     9939   7932  10401   -139     52   1452       C  
ATOM    608  CG1 VAL A 936     -20.537 -22.970 -80.001  1.00 71.25           C  
ANISOU  608  CG1 VAL A 936     9510   7455  10109   -157    -52   1685       C  
ATOM    609  CG2 VAL A 936     -18.509 -22.723 -78.562  1.00 77.79           C  
ANISOU  609  CG2 VAL A 936    10443   8286  10826     48    184   1144       C  
ATOM    610  N   ASP A 937     -19.008 -21.809 -82.964  1.00 79.93           N  
ANISOU  610  N   ASP A 937    10544   9089  10738   -758   -239   1950       N  
ATOM    611  CA  ASP A 937     -19.647 -21.605 -84.260  1.00 96.80           C  
ANISOU  611  CA  ASP A 937    12617  11409  12754  -1111   -453   2353       C  
ATOM    612  C   ASP A 937     -18.975 -22.436 -85.350  1.00100.13           C  
ANISOU  612  C   ASP A 937    13151  12263  12631  -1403   -465   2124       C  
ATOM    613  O   ASP A 937     -19.647 -23.009 -86.207  1.00104.91           O  
ANISOU  613  O   ASP A 937    13791  13062  13009  -1671   -615   2271       O  
ATOM    614  CB  ASP A 937     -19.637 -20.122 -84.635  1.00109.35           C  
ANISOU  614  CB  ASP A 937    14042  12903  14604  -1275   -552   2768       C  
ATOM    615  CG  ASP A 937     -20.537 -19.289 -83.740  1.00119.68           C  
ANISOU  615  CG  ASP A 937    15183  13744  16545  -1018   -544   2990       C  
ATOM    616  OD1 ASP A 937     -20.829 -19.732 -82.609  1.00119.91           O  
ANISOU  616  OD1 ASP A 937    15244  13582  16734   -706   -371   2710       O  
ATOM    617  OD2 ASP A 937     -20.951 -18.191 -84.168  1.00126.89           O  
ANISOU  617  OD2 ASP A 937    15913  14481  17817  -1151   -711   3441       O  
ATOM    618  N   ALA A 938     -17.648 -22.501 -85.308  1.00 97.04           N  
ANISOU  618  N   ALA A 938    12794  12039  12039  -1371   -289   1730       N  
ATOM    619  CA  ALA A 938     -16.888 -23.307 -86.256  1.00 89.94           C  
ANISOU  619  CA  ALA A 938    11953  11550  10672  -1613   -215   1371       C  
ATOM    620  C   ALA A 938     -17.202 -24.787 -86.073  1.00 86.95           C  
ANISOU  620  C   ALA A 938    11698  11103  10237  -1453   -195   1024       C  
ATOM    621  O   ALA A 938     -17.224 -25.551 -87.039  1.00 93.86           O  
ANISOU  621  O   ALA A 938    12631  12260  10773  -1731   -199    831       O  
ATOM    622  CB  ALA A 938     -15.398 -23.056 -86.097  1.00 81.12           C  
ANISOU  622  CB  ALA A 938    10778  10587   9457  -1549    -10    997       C  
ATOM    623  N   ALA A 939     -17.446 -25.186 -84.828  1.00 73.36           N  
ANISOU  623  N   ALA A 939    10021   9012   8840  -1051   -179    942       N  
ATOM    624  CA  ALA A 939     -17.821 -26.562 -84.531  1.00 66.46           C  
ANISOU  624  CA  ALA A 939     9270   7995   7986   -903   -217    700       C  
ATOM    625  C   ALA A 939     -19.187 -26.879 -85.126  1.00 75.14           C  
ANISOU  625  C   ALA A 939    10421   9121   9008  -1142   -400   1021       C  
ATOM    626  O   ALA A 939     -19.368 -27.917 -85.763  1.00 82.73           O  
ANISOU  626  O   ALA A 939    11486  10190   9759  -1301   -440    805       O  
ATOM    627  CB  ALA A 939     -17.821 -26.804 -83.029  1.00 48.78           C  
ANISOU  627  CB  ALA A 939     7060   5403   6070   -512   -202    645       C  
ATOM    628  N   VAL A 940     -20.143 -25.975 -84.922  1.00 77.22           N  
ANISOU  628  N   VAL A 940    10589   9271   9481  -1172   -511   1520       N  
ATOM    629  CA  VAL A 940     -21.495 -26.153 -85.447  1.00 80.81           C  
ANISOU  629  CA  VAL A 940    11026   9752   9925  -1398   -718   1907       C  
ATOM    630  C   VAL A 940     -21.500 -26.219 -86.973  1.00 82.07           C  
ANISOU  630  C   VAL A 940    11206  10325   9652  -1903   -832   1997       C  
ATOM    631  O   VAL A 940     -22.120 -27.107 -87.565  1.00 77.55           O  
ANISOU  631  O   VAL A 940    10729   9880   8855  -2138   -945   1972       O  
ATOM    632  CB  VAL A 940     -22.434 -25.021 -84.985  1.00 75.32           C  
ANISOU  632  CB  VAL A 940    10135   8841   9643  -1316   -805   2420       C  
ATOM    633  CG1 VAL A 940     -23.807 -25.173 -85.622  1.00 73.10           C  
ANISOU  633  CG1 VAL A 940     9772   8618   9384  -1572  -1054   2868       C  
ATOM    634  CG2 VAL A 940     -22.544 -25.011 -83.469  1.00 75.80           C  
ANISOU  634  CG2 VAL A 940    10179   8565  10057   -904   -654   2277       C  
ATOM    635  N   ARG A 941     -20.803 -25.278 -87.603  1.00 78.07           N  
ANISOU  635  N   ARG A 941    10614  10055   8995  -2125   -808   2103       N  
ATOM    636  CA  ARG A 941     -20.691 -25.252 -89.056  1.00 77.10           C  
ANISOU  636  CA  ARG A 941    10504  10419   8369  -2703   -904   2193       C  
ATOM    637  C   ARG A 941     -19.998 -26.509 -89.570  1.00 80.56           C  
ANISOU  637  C   ARG A 941    11098  11116   8394  -2827   -717   1523       C  
ATOM    638  O   ARG A 941     -20.342 -27.030 -90.632  1.00 82.06           O  
ANISOU  638  O   ARG A 941    11360  11659   8159  -3300   -796   1489       O  
ATOM    639  CB  ARG A 941     -19.939 -24.003 -89.520  1.00 81.27           C  
ANISOU  639  CB  ARG A 941    10913  11157   8811  -2931   -901   2420       C  
ATOM    640  CG  ARG A 941     -20.675 -22.702 -89.246  1.00 94.31           C  
ANISOU  640  CG  ARG A 941    12382  12526  10924  -2890  -1130   3114       C  
ATOM    641  CD  ARG A 941     -19.980 -21.510 -89.889  1.00106.54           C  
ANISOU  641  CD  ARG A 941    13829  14291  12360  -3229  -1200   3411       C  
ATOM    642  NE  ARG A 941     -18.633 -21.299 -89.364  1.00116.37           N  
ANISOU  642  NE  ARG A 941    15101  15533  13583  -3000   -905   2942       N  
ATOM    643  CZ  ARG A 941     -17.519 -21.654 -89.997  1.00120.89           C  
ANISOU  643  CZ  ARG A 941    15725  16559  13646  -3259   -715   2513       C  
ATOM    644  NH1 ARG A 941     -17.586 -22.238 -91.186  1.00121.63           N  
ANISOU  644  NH1 ARG A 941    15877  17165  13173  -3784   -756   2443       N  
ATOM    645  NH2 ARG A 941     -16.337 -21.423 -89.442  1.00117.19           N  
ANISOU  645  NH2 ARG A 941    15231  16062  13232  -3023   -470   2129       N  
ATOM    646  N   GLY A 942     -19.025 -26.994 -88.806  1.00 88.37           N  
ANISOU  646  N   GLY A 942    12118  11917   9541  -2415   -476    981       N  
ATOM    647  CA  GLY A 942     -18.342 -28.230 -89.137  1.00 95.57           C  
ANISOU  647  CA  GLY A 942    13123  12939  10250  -2420   -289    291       C  
ATOM    648  C   GLY A 942     -19.287 -29.414 -89.084  1.00 94.42           C  
ANISOU  648  C   GLY A 942    13130  12595  10152  -2408   -412    211       C  
ATOM    649  O   GLY A 942     -19.187 -30.339 -89.890  1.00 95.96           O  
ANISOU  649  O   GLY A 942    13417  12988  10056  -2678   -341   -218       O  
ATOM    650  N   ILE A 943     -20.212 -29.383 -88.129  1.00 90.62           N  
ANISOU  650  N   ILE A 943    12667  11731  10035  -2123   -580    594       N  
ATOM    651  CA  ILE A 943     -21.214 -30.433 -88.001  1.00 90.03           C  
ANISOU  651  CA  ILE A 943    12726  11463  10019  -2139   -731    612       C  
ATOM    652  C   ILE A 943     -22.180 -30.402 -89.180  1.00 97.67           C  
ANISOU  652  C   ILE A 943    13718  12776  10614  -2703   -921    931       C  
ATOM    653  O   ILE A 943     -22.483 -31.436 -89.776  1.00103.38           O  
ANISOU  653  O   ILE A 943    14586  13588  11107  -2961   -954    653       O  
ATOM    654  CB  ILE A 943     -22.011 -30.297 -86.690  1.00 79.77           C  
ANISOU  654  CB  ILE A 943    11398   9756   9154  -1767   -846    978       C  
ATOM    655  CG1 ILE A 943     -21.097 -30.525 -85.487  1.00 76.69           C  
ANISOU  655  CG1 ILE A 943    11016   9053   9068  -1291   -706    666       C  
ATOM    656  CG2 ILE A 943     -23.161 -31.282 -86.661  1.00 71.73           C  
ANISOU  656  CG2 ILE A 943    10496   8605   8153  -1877  -1030   1091       C  
ATOM    657  CD1 ILE A 943     -21.799 -30.403 -84.155  1.00 69.10           C  
ANISOU  657  CD1 ILE A 943    10034   7774   8447  -1006   -779    968       C  
ATOM    658  N   LEU A 944     -22.651 -29.205 -89.514  1.00101.88           N  
ANISOU  658  N   LEU A 944    14101  13490  11118  -2916  -1069   1527       N  
ATOM    659  CA  LEU A 944     -23.605 -29.032 -90.605  1.00102.54           C  
ANISOU  659  CA  LEU A 944    14161  13918  10880  -3488  -1329   1979       C  
ATOM    660  C   LEU A 944     -22.991 -29.341 -91.970  1.00108.82           C  
ANISOU  660  C   LEU A 944    15049  15265  11031  -4078  -1246   1633       C  
ATOM    661  O   LEU A 944     -23.697 -29.735 -92.898  1.00118.53           O  
ANISOU  661  O   LEU A 944    16348  16813  11875  -4616  -1425   1773       O  
ATOM    662  CB  LEU A 944     -24.179 -27.613 -90.591  1.00 94.74           C  
ANISOU  662  CB  LEU A 944    12939  12921  10137  -3543  -1546   2742       C  
ATOM    663  CG  LEU A 944     -24.951 -27.210 -89.332  1.00 85.53           C  
ANISOU  663  CG  LEU A 944    11626  11261   9608  -3038  -1599   3073       C  
ATOM    664  CD1 LEU A 944     -25.414 -25.763 -89.419  1.00 85.00           C  
ANISOU  664  CD1 LEU A 944    11286  11137   9874  -3089  -1790   3749       C  
ATOM    665  CD2 LEU A 944     -26.133 -28.140 -89.103  1.00 79.80           C  
ANISOU  665  CD2 LEU A 944    10947  10410   8962  -3047  -1747   3174       C  
ATOM    666  N   ARG A 945     -21.678 -29.166 -92.088  1.00107.70           N  
ANISOU  666  N   ARG A 945    14894  15276  10752  -4016   -964   1162       N  
ATOM    667  CA  ARG A 945     -20.987 -29.407 -93.352  1.00104.07           C  
ANISOU  667  CA  ARG A 945    14482  15402   9658  -4597   -806    743       C  
ATOM    668  C   ARG A 945     -20.681 -30.886 -93.576  1.00103.94           C  
ANISOU  668  C   ARG A 945    14629  15361   9501  -4602   -579    -92       C  
ATOM    669  O   ARG A 945     -20.499 -31.323 -94.712  1.00110.62           O  
ANISOU  669  O   ARG A 945    15544  16701   9785  -5188   -468   -470       O  
ATOM    670  CB  ARG A 945     -19.694 -28.591 -93.423  1.00 77.09           C  
ANISOU  670  CB  ARG A 945    10935  12200   6157  -4564   -573    562       C  
ATOM    671  N   ASN A 946     -20.625 -31.652 -92.492  1.00 96.29           N  
ANISOU  671  N   ASN A 946    12297  14119  10171  -3980   -768    416       N  
ATOM    672  CA  ASN A 946     -20.288 -33.069 -92.578  1.00101.72           C  
ANISOU  672  CA  ASN A 946    13194  14844  10611  -4019   -454   -275       C  
ATOM    673  C   ASN A 946     -21.503 -33.930 -92.912  1.00107.77           C  
ANISOU  673  C   ASN A 946    14041  15692  11213  -4308   -673   -251       C  
ATOM    674  O   ASN A 946     -22.629 -33.602 -92.540  1.00112.21           O  
ANISOU  674  O   ASN A 946    14411  16120  12104  -4219  -1004    240       O  
ATOM    675  CB  ASN A 946     -19.634 -33.545 -91.279  1.00 96.69           C  
ANISOU  675  CB  ASN A 946    12547  13726  10464  -3394   -157   -690       C  
ATOM    676  CG  ASN A 946     -18.906 -34.864 -91.441  1.00 96.32           C  
ANISOU  676  CG  ASN A 946    12671  13664  10263  -3384    227  -1394       C  
ATOM    677  OD1 ASN A 946     -19.496 -35.934 -91.294  1.00108.15           O  
ANISOU  677  OD1 ASN A 946    14304  14999  11789  -3380    246  -1649       O  
ATOM    678  ND2 ASN A 946     -17.615 -34.794 -91.745  1.00 87.84           N  
ANISOU  678  ND2 ASN A 946    11563  12726   9086  -3376    554  -1701       N  
ATOM    679  N   ALA A 947     -21.267 -35.034 -93.615  1.00110.31           N  
ANISOU  679  N   ALA A 947    14636  16216  11059  -4667   -460   -797       N  
ATOM    680  CA  ALA A 947     -22.349 -35.906 -94.064  1.00107.15           C  
ANISOU  680  CA  ALA A 947    14379  15928  10404  -5083   -686   -825       C  
ATOM    681  C   ALA A 947     -22.725 -36.951 -93.017  1.00101.71           C  
ANISOU  681  C   ALA A 947    13722  14738  10186  -4659   -559  -1149       C  
ATOM    682  O   ALA A 947     -23.777 -37.582 -93.110  1.00103.03           O  
ANISOU  682  O   ALA A 947    13929  14904  10315  -4923   -801  -1058       O  
ATOM    683  CB  ALA A 947     -21.976 -36.579 -95.377  1.00110.11           C  
ANISOU  683  CB  ALA A 947    15124  16741   9972  -5778   -504  -1298       C  
ATOM    684  N   LYS A 948     -21.860 -37.132 -92.024  1.00 94.29           N  
ANISOU  684  N   LYS A 948    12756  13389   9681  -4055   -220  -1475       N  
ATOM    685  CA  LYS A 948     -22.108 -38.102 -90.962  1.00 89.55           C  
ANISOU  685  CA  LYS A 948    12205  12299   9522  -3662   -113  -1727       C  
ATOM    686  C   LYS A 948     -22.669 -37.445 -89.706  1.00 90.99           C  
ANISOU  686  C   LYS A 948    12138  12187  10248  -3193   -275  -1261       C  
ATOM    687  O   LYS A 948     -23.374 -38.085 -88.926  1.00 97.79           O  
ANISOU  687  O   LYS A 948    13001  12758  11396  -3032   -313  -1243       O  
ATOM    688  CB  LYS A 948     -20.826 -38.865 -90.617  1.00 88.27           C  
ANISOU  688  CB  LYS A 948    12173  11844   9521  -3323    328  -2349       C  
ATOM    689  CG  LYS A 948     -20.436 -39.932 -91.626  1.00 87.32           C  
ANISOU  689  CG  LYS A 948    12351  11814   9014  -3698    630  -2986       C  
ATOM    690  CD  LYS A 948     -19.179 -40.665 -91.185  1.00 86.95           C  
ANISOU  690  CD  LYS A 948    12318  11383   9337  -3246   1086  -3539       C  
ATOM    691  CE  LYS A 948     -18.916 -41.885 -92.051  1.00112.44           C  
ANISOU  691  CE  LYS A 948    15868  14530  12323  -3544   1471  -4256       C  
ATOM    692  NZ  LYS A 948     -20.001 -42.898 -91.924  1.00124.00           N  
ANISOU  692  NZ  LYS A 948    17567  15715  13833  -3717   1273  -4288       N  
ATOM    693  N   LEU A 949     -22.355 -36.169 -89.514  1.00 89.36           N  
ANISOU  693  N   LEU A 949    11744  12039  10169  -3010   -334   -906       N  
ATOM    694  CA  LEU A 949     -22.755 -35.460 -88.303  1.00 86.20           C  
ANISOU  694  CA  LEU A 949    11171  11317  10264  -2566   -381   -570       C  
ATOM    695  C   LEU A 949     -24.150 -34.850 -88.413  1.00 96.25           C  
ANISOU  695  C   LEU A 949    12187  12667  11715  -2685   -672     15       C  
ATOM    696  O   LEU A 949     -24.944 -34.931 -87.476  1.00 99.76           O  
ANISOU  696  O   LEU A 949    12517  12844  12544  -2423   -646    167       O  
ATOM    697  CB  LEU A 949     -21.735 -34.371 -87.960  1.00 74.27           C  
ANISOU  697  CB  LEU A 949     9612   9739   8869  -2315   -284   -509       C  
ATOM    698  CG  LEU A 949     -20.287 -34.827 -87.773  1.00 71.31           C  
ANISOU  698  CG  LEU A 949     9358   9298   8439  -2159    -21   -988       C  
ATOM    699  CD1 LEU A 949     -19.399 -33.650 -87.407  1.00 64.01           C  
ANISOU  699  CD1 LEU A 949     8350   8328   7643  -1990     -1   -838       C  
ATOM    700  CD2 LEU A 949     -20.198 -35.915 -86.718  1.00 77.07           C  
ANISOU  700  CD2 LEU A 949    10202   9652   9427  -1843    106  -1291       C  
ATOM    701  N   LYS A 950     -24.441 -34.242 -89.558  1.00 98.21           N  
ANISOU  701  N   LYS A 950    12320  13293  11701  -3098   -944    378       N  
ATOM    702  CA  LYS A 950     -25.710 -33.542 -89.761  1.00 96.52           C  
ANISOU  702  CA  LYS A 950    11759  13156  11757  -3204  -1285   1055       C  
ATOM    703  C   LYS A 950     -26.979 -34.404 -89.626  1.00 94.56           C  
ANISOU  703  C   LYS A 950    11369  12914  11647  -3351  -1438   1180       C  
ATOM    704  O   LYS A 950     -27.931 -33.983 -88.966  1.00 93.62           O  
ANISOU  704  O   LYS A 950    10911  12595  12067  -3085  -1477   1582       O  
ATOM    705  CB  LYS A 950     -25.709 -32.771 -91.088  1.00 96.96           C  
ANISOU  705  CB  LYS A 950    11730  13649  11462  -3699  -1635   1501       C  
ATOM    706  CG  LYS A 950     -26.913 -31.864 -91.270  1.00103.75           C  
ANISOU  706  CG  LYS A 950    12143  14525  12753  -3736  -2037   2328       C  
ATOM    707  CD  LYS A 950     -26.823 -31.081 -92.567  1.00114.78           C  
ANISOU  707  CD  LYS A 950    13481  16346  13782  -4266  -2447   2852       C  
ATOM    708  CE  LYS A 950     -27.994 -30.123 -92.710  1.00124.34           C  
ANISOU  708  CE  LYS A 950    14170  17496  15578  -4237  -2890   3775       C  
ATOM    709  NZ  LYS A 950     -29.300 -30.837 -92.684  1.00128.38           N  
ANISOU  709  NZ  LYS A 950    14379  18102  16296  -4388  -3142   4026       N  
ATOM    710  N   PRO A 951     -27.010 -35.601 -90.251  1.00 94.04           N  
ANISOU  710  N   PRO A 951    11552  13057  11123  -3792  -1490    823       N  
ATOM    711  CA  PRO A 951     -28.201 -36.441 -90.064  1.00 96.82           C  
ANISOU  711  CA  PRO A 951    11773  13386  11626  -3975  -1651    948       C  
ATOM    712  C   PRO A 951     -28.412 -36.824 -88.601  1.00 98.46           C  
ANISOU  712  C   PRO A 951    11941  13129  12341  -3436  -1333    790       C  
ATOM    713  O   PRO A 951     -29.548 -37.029 -88.175  1.00 95.00           O  
ANISOU  713  O   PRO A 951    11214  12633  12246  -3438  -1425   1108       O  
ATOM    714  CB  PRO A 951     -27.881 -37.690 -90.889  1.00 97.02           C  
ANISOU  714  CB  PRO A 951    12222  13596  11044  -4510  -1655    409       C  
ATOM    715  CG  PRO A 951     -26.921 -37.224 -91.918  1.00102.86           C  
ANISOU  715  CG  PRO A 951    13172  14663  11246  -4794  -1639    259       C  
ATOM    716  CD  PRO A 951     -26.079 -36.196 -91.229  1.00 93.34           C  
ANISOU  716  CD  PRO A 951    11851  13238  10375  -4206  -1400    322       C  
ATOM    717  N   VAL A 952     -27.321 -36.917 -87.848  1.00 99.57           N  
ANISOU  717  N   VAL A 952    12350  12972  12509  -3026   -976    339       N  
ATOM    718  CA  VAL A 952     -27.397 -37.191 -86.420  1.00 90.92           C  
ANISOU  718  CA  VAL A 952    11281  11467  11796  -2570   -696    219       C  
ATOM    719  C   VAL A 952     -27.776 -35.923 -85.666  1.00 96.97           C  
ANISOU  719  C   VAL A 952    11758  12081  13004  -2178   -594    611       C  
ATOM    720  O   VAL A 952     -28.643 -35.945 -84.794  1.00103.40           O  
ANISOU  720  O   VAL A 952    12388  12716  14184  -1988   -455    793       O  
ATOM    721  CB  VAL A 952     -26.056 -37.717 -85.876  1.00 75.60           C  
ANISOU  721  CB  VAL A 952     9709   9275   9741  -2312   -430   -327       C  
ATOM    722  CG1 VAL A 952     -26.153 -37.974 -84.380  1.00 76.58           C  
ANISOU  722  CG1 VAL A 952     9899   9021  10177  -1932   -212   -369       C  
ATOM    723  CG2 VAL A 952     -25.643 -38.980 -86.612  1.00 70.60           C  
ANISOU  723  CG2 VAL A 952     9357   8686   8781  -2633   -435   -778       C  
ATOM    724  N   TYR A 953     -27.126 -34.820 -86.023  1.00 95.07           N  
ANISOU  724  N   TYR A 953    11490  11896  12736  -2083   -624    722       N  
ATOM    725  CA  TYR A 953     -27.338 -33.532 -85.369  1.00 98.43           C  
ANISOU  725  CA  TYR A 953    11713  12086  13598  -1714   -493   1023       C  
ATOM    726  C   TYR A 953     -28.795 -33.079 -85.430  1.00108.08           C  
ANISOU  726  C   TYR A 953    12447  13322  15298  -1704   -603   1588       C  
ATOM    727  O   TYR A 953     -29.329 -32.552 -84.455  1.00111.23           O  
ANISOU  727  O   TYR A 953    12680  13410  16171  -1333   -313   1698       O  
ATOM    728  CB  TYR A 953     -26.434 -32.472 -86.001  1.00 97.15           C  
ANISOU  728  CB  TYR A 953    11599  12005  13309  -1740   -593   1109       C  
ATOM    729  CG  TYR A 953     -26.506 -31.111 -85.347  1.00 96.48           C  
ANISOU  729  CG  TYR A 953    11390  11581  13687  -1375   -443   1351       C  
ATOM    730  CD1 TYR A 953     -25.789 -30.836 -84.190  1.00 90.84           C  
ANISOU  730  CD1 TYR A 953    10953  10522  13041  -1050   -123   1002       C  
ATOM    731  CD2 TYR A 953     -27.279 -30.096 -85.896  1.00100.52           C  
ANISOU  731  CD2 TYR A 953    11522  12088  14584  -1387   -642   1939       C  
ATOM    732  CE1 TYR A 953     -25.848 -29.591 -83.592  1.00 89.04           C  
ANISOU  732  CE1 TYR A 953    10693   9932  13206   -768     53   1142       C  
ATOM    733  CE2 TYR A 953     -27.344 -28.849 -85.305  1.00100.67           C  
ANISOU  733  CE2 TYR A 953    11452  11692  15106  -1031   -456   2118       C  
ATOM    734  CZ  TYR A 953     -26.627 -28.602 -84.154  1.00 92.21           C  
ANISOU  734  CZ  TYR A 953    10726  10260  14047   -733    -80   1671       C  
ATOM    735  OH  TYR A 953     -26.689 -27.360 -83.563  1.00 87.08           O  
ANISOU  735  OH  TYR A 953    10066   9149  13871   -428    142   1771       O  
ATOM    736  N   ASP A 954     -29.432 -33.286 -86.579  1.00112.01           N  
ANISOU  736  N   ASP A 954    12702  14185  15671  -2138  -1011   1949       N  
ATOM    737  CA  ASP A 954     -30.827 -32.897 -86.761  1.00114.22           C  
ANISOU  737  CA  ASP A 954    12407  14528  16465  -2176  -1212   2592       C  
ATOM    738  C   ASP A 954     -31.769 -33.754 -85.921  1.00116.27           C  
ANISOU  738  C   ASP A 954    12501  14681  16996  -2098  -1003   2543       C  
ATOM    739  O   ASP A 954     -32.745 -33.254 -85.362  1.00121.56           O  
ANISOU  739  O   ASP A 954    12703  15184  18300  -1823   -838   2913       O  
ATOM    740  CB  ASP A 954     -31.222 -32.975 -88.237  1.00115.27           C  
ANISOU  740  CB  ASP A 954    12354  15146  16299  -2783  -1803   3033       C  
ATOM    741  CG  ASP A 954     -30.536 -31.920 -89.081  1.00116.11           C  
ANISOU  741  CG  ASP A 954    12507  15379  16232  -2892  -2035   3288       C  
ATOM    742  OD1 ASP A 954     -30.296 -30.808 -88.566  1.00114.23           O  
ANISOU  742  OD1 ASP A 954    12163  14793  16445  -2442  -1836   3434       O  
ATOM    743  OD2 ASP A 954     -30.237 -32.203 -90.260  1.00118.48           O  
ANISOU  743  OD2 ASP A 954    12981  16117  15919  -3471  -2397   3330       O  
ATOM    744  N   SER A 955     -31.469 -35.046 -85.831  1.00109.42           N  
ANISOU  744  N   SER A 955    12006  13882  15688  -2341   -976   2088       N  
ATOM    745  CA  SER A 955     -32.298 -35.973 -85.069  1.00104.16           C  
ANISOU  745  CA  SER A 955    11241  13123  15211  -2357   -806   2047       C  
ATOM    746  C   SER A 955     -31.905 -36.007 -83.594  1.00101.09           C  
ANISOU  746  C   SER A 955    11112  12341  14956  -1891   -268   1683       C  
ATOM    747  O   SER A 955     -31.993 -37.048 -82.943  1.00107.45           O  
ANISOU  747  O   SER A 955    12135  13046  15646  -1961   -117   1433       O  
ATOM    748  CB  SER A 955     -32.221 -37.380 -85.668  1.00111.77           C  
ANISOU  748  CB  SER A 955    12512  14273  15683  -2883  -1053   1759       C  
ATOM    749  OG  SER A 955     -30.887 -37.859 -85.677  1.00118.95           O  
ANISOU  749  OG  SER A 955    13998  15059  16139  -2841   -923   1158       O  
ATOM    750  N   LEU A 956     -31.471 -34.862 -83.075  1.00 94.94           N  
ANISOU  750  N   LEU A 956    10346  11334  14393  -1473     -6   1672       N  
ATOM    751  CA  LEU A 956     -31.107 -34.741 -81.668  1.00 90.31           C  
ANISOU  751  CA  LEU A 956    10048  10405  13863  -1106    487   1345       C  
ATOM    752  C   LEU A 956     -31.803 -33.549 -81.024  1.00 85.37           C  
ANISOU  752  C   LEU A 956     9079   9541  13818   -726    862   1592       C  
ATOM    753  O   LEU A 956     -31.971 -32.503 -81.652  1.00 76.95           O  
ANISOU  753  O   LEU A 956     7698   8456  13084   -617    729   1923       O  
ATOM    754  CB  LEU A 956     -29.591 -34.590 -81.510  1.00 80.87           C  
ANISOU  754  CB  LEU A 956     9376   9089  12262  -1005    499    913       C  
ATOM    755  CG  LEU A 956     -28.714 -35.831 -81.676  1.00 70.50           C  
ANISOU  755  CG  LEU A 956     8467   7842  10480  -1222    339    529       C  
ATOM    756  CD1 LEU A 956     -27.244 -35.465 -81.537  1.00 62.41           C  
ANISOU  756  CD1 LEU A 956     7795   6713   9204  -1075    357    206       C  
ATOM    757  CD2 LEU A 956     -29.097 -36.904 -80.674  1.00 76.80           C  
ANISOU  757  CD2 LEU A 956     9428   8492  11262  -1244    526    399       C  
ATOM    758  N   ASP A 957     -32.205 -33.711 -79.767  1.00 88.01           N  
ANISOU  758  N   ASP A 957     9491   9668  14281   -539   1358   1428       N  
ATOM    759  CA  ASP A 957     -32.763 -32.606 -78.999  1.00 98.14           C  
ANISOU  759  CA  ASP A 957    10551  10651  16087   -153   1879   1504       C  
ATOM    760  C   ASP A 957     -31.661 -31.606 -78.666  1.00106.47           C  
ANISOU  760  C   ASP A 957    12047  11414  16994     71   2012   1191       C  
ATOM    761  O   ASP A 957     -30.483 -31.881 -78.886  1.00109.49           O  
ANISOU  761  O   ASP A 957    12873  11867  16862    -74   1728    929       O  
ATOM    762  CB  ASP A 957     -33.427 -33.118 -77.720  1.00100.97           C  
ANISOU  762  CB  ASP A 957    10961  10915  16489   -101   2440   1343       C  
ATOM    763  CG  ASP A 957     -32.502 -33.986 -76.891  1.00103.38           C  
ANISOU  763  CG  ASP A 957    11968  11197  16114   -267   2484    892       C  
ATOM    764  OD1 ASP A 957     -32.488 -35.216 -77.108  1.00104.87           O  
ANISOU  764  OD1 ASP A 957    12249  11581  16016   -572   2190    903       O  
ATOM    765  OD2 ASP A 957     -31.790 -33.439 -76.022  1.00104.51           O  
ANISOU  765  OD2 ASP A 957    12573  11102  16033   -118   2782    550       O  
ATOM    766  N   ALA A 958     -32.050 -30.452 -78.130  1.00106.01           N  
ANISOU  766  N   ALA A 958    11847  11002  17431    415   2468   1212       N  
ATOM    767  CA  ALA A 958     -31.112 -29.366 -77.851  1.00103.64           C  
ANISOU  767  CA  ALA A 958    11945  10365  17070    591   2591    946       C  
ATOM    768  C   ALA A 958     -29.940 -29.787 -76.963  1.00103.58           C  
ANISOU  768  C   ALA A 958    12678  10325  16351    447   2659    412       C  
ATOM    769  O   ALA A 958     -28.794 -29.407 -77.212  1.00104.67           O  
ANISOU  769  O   ALA A 958    13147  10425  16196    379   2392    258       O  
ATOM    770  CB  ALA A 958     -31.844 -28.181 -77.236  1.00100.02           C  
ANISOU  770  CB  ALA A 958    11267   9438  17299    982   3200    963       C  
ATOM    771  N   VAL A 959     -30.232 -30.577 -75.936  1.00100.14           N  
ANISOU  771  N   VAL A 959    12468   9926  15654    365   2986    190       N  
ATOM    772  CA  VAL A 959     -29.213 -31.010 -74.984  1.00 98.39           C  
ANISOU  772  CA  VAL A 959    12923   9680  14781    192   3010   -220       C  
ATOM    773  C   VAL A 959     -28.191 -31.946 -75.631  1.00 93.70           C  
ANISOU  773  C   VAL A 959    12492   9355  13756    -38   2397   -223       C  
ATOM    774  O   VAL A 959     -26.978 -31.728 -75.533  1.00101.54           O  
ANISOU  774  O   VAL A 959    13851  10302  14427   -100   2182   -425       O  
ATOM    775  CB  VAL A 959     -29.849 -31.711 -73.769  1.00100.07           C  
ANISOU  775  CB  VAL A 959    13325   9907  14789     90   3470   -363       C  
ATOM    776  CG1 VAL A 959     -28.809 -31.945 -72.690  1.00101.17           C  
ANISOU  776  CG1 VAL A 959    14190   9991  14259   -122   3476   -719       C  
ATOM    777  CG2 VAL A 959     -31.000 -30.881 -73.225  1.00103.89           C  
ANISOU  777  CG2 VAL A 959    13538  10152  15785    338   4188   -371       C  
ATOM    778  N   ARG A 960     -28.684 -32.986 -76.293  1.00 83.58           N  
ANISOU  778  N   ARG A 960    10919   8332  12505   -178   2140    -11       N  
ATOM    779  CA  ARG A 960     -27.809 -33.938 -76.967  1.00 87.59           C  
ANISOU  779  CA  ARG A 960    11561   9037  12683   -375   1653    -68       C  
ATOM    780  C   ARG A 960     -27.080 -33.274 -78.132  1.00 95.91           C  
ANISOU  780  C   ARG A 960    12496  10181  13765   -363   1323    -13       C  
ATOM    781  O   ARG A 960     -25.950 -33.645 -78.466  1.00 97.73           O  
ANISOU  781  O   ARG A 960    12937  10493  13702   -457   1052   -185       O  
ATOM    782  CB  ARG A 960     -28.600 -35.160 -77.434  1.00 88.27           C  
ANISOU  782  CB  ARG A 960    11405   9321  12811   -575   1496    105       C  
ATOM    783  CG  ARG A 960     -29.180 -35.980 -76.290  1.00 92.00           C  
ANISOU  783  CG  ARG A 960    12038   9728  13189   -664   1777     75       C  
ATOM    784  CD  ARG A 960     -29.869 -37.233 -76.799  1.00 96.72           C  
ANISOU  784  CD  ARG A 960    12434  10484  13831   -923   1566    242       C  
ATOM    785  NE  ARG A 960     -30.299 -38.107 -75.711  1.00 94.97           N  
ANISOU  785  NE  ARG A 960    12411  10191  13480  -1066   1789    245       N  
ATOM    786  CZ  ARG A 960     -31.502 -38.064 -75.149  1.00 96.40           C  
ANISOU  786  CZ  ARG A 960    12329  10416  13883  -1100   2178    434       C  
ATOM    787  NH1 ARG A 960     -32.402 -37.187 -75.571  1.00 98.93           N  
ANISOU  787  NH1 ARG A 960    12122  10812  14655   -944   2377    646       N  
ATOM    788  NH2 ARG A 960     -31.805 -38.899 -74.164  1.00102.15           N  
ANISOU  788  NH2 ARG A 960    13286  11107  14418  -1295   2374    451       N  
ATOM    789  N   ARG A 961     -27.730 -32.286 -78.742  1.00 99.31           N  
ANISOU  789  N   ARG A 961    12557  10590  14587   -253   1360    262       N  
ATOM    790  CA  ARG A 961     -27.078 -31.462 -79.750  1.00 95.56           C  
ANISOU  790  CA  ARG A 961    11997  10176  14135   -273   1079    378       C  
ATOM    791  C   ARG A 961     -25.892 -30.747 -79.126  1.00 86.66           C  
ANISOU  791  C   ARG A 961    11278   8830  12817   -193   1162     91       C  
ATOM    792  O   ARG A 961     -24.820 -30.683 -79.718  1.00 86.32           O  
ANISOU  792  O   ARG A 961    11343   8918  12535   -314    890     17       O  
ATOM    793  CB  ARG A 961     -28.045 -30.439 -80.342  1.00 97.68           C  
ANISOU  793  CB  ARG A 961    11794  10373  14947   -149   1096    813       C  
ATOM    794  CG  ARG A 961     -28.872 -30.963 -81.497  1.00102.79           C  
ANISOU  794  CG  ARG A 961    11991  11366  15697   -376    742   1218       C  
ATOM    795  CD  ARG A 961     -29.681 -29.847 -82.126  1.00109.45           C  
ANISOU  795  CD  ARG A 961    12330  12128  17127   -259    651   1758       C  
ATOM    796  NE  ARG A 961     -30.467 -30.313 -83.262  1.00114.50           N  
ANISOU  796  NE  ARG A 961    12534  13153  17818   -569    211   2222       N  
ATOM    797  CZ  ARG A 961     -31.212 -29.521 -84.024  1.00117.52           C  
ANISOU  797  CZ  ARG A 961    12400  13564  18688   -571    -45   2838       C  
ATOM    798  NH1 ARG A 961     -31.268 -28.221 -83.771  1.00117.58           N  
ANISOU  798  NH1 ARG A 961    12260  13164  19250   -217    144   3038       N  
ATOM    799  NH2 ARG A 961     -31.899 -30.027 -85.040  1.00122.30           N  
ANISOU  799  NH2 ARG A 961    12648  14578  19242   -956   -519   3275       N  
ATOM    800  N   ALA A 962     -26.091 -30.219 -77.922  1.00 83.96           N  
ANISOU  800  N   ALA A 962    11166   8170  12563    -36   1560    -82       N  
ATOM    801  CA  ALA A 962     -25.013 -29.557 -77.197  1.00 87.63           C  
ANISOU  801  CA  ALA A 962    12080   8420  12795    -47   1620   -371       C  
ATOM    802  C   ALA A 962     -23.891 -30.537 -76.868  1.00 82.72           C  
ANISOU  802  C   ALA A 962    11769   7978  11682   -233   1358   -587       C  
ATOM    803  O   ALA A 962     -22.721 -30.164 -76.846  1.00 82.56           O  
ANISOU  803  O   ALA A 962    11953   7946  11472   -321   1164   -706       O  
ATOM    804  CB  ALA A 962     -25.542 -28.901 -75.930  1.00 89.00           C  
ANISOU  804  CB  ALA A 962    12512   8227  13076     80   2150   -577       C  
ATOM    805  N   ALA A 963     -24.248 -31.793 -76.616  1.00 77.07           N  
ANISOU  805  N   ALA A 963    11052   7406  10827   -296   1337   -596       N  
ATOM    806  CA  ALA A 963     -23.239 -32.816 -76.354  1.00 72.08           C  
ANISOU  806  CA  ALA A 963    10645   6880   9864   -426   1066   -731       C  
ATOM    807  C   ALA A 963     -22.392 -33.096 -77.598  1.00 71.14           C  
ANISOU  807  C   ALA A 963    10317   6976   9739   -474    724   -712       C  
ATOM    808  O   ALA A 963     -21.160 -33.182 -77.523  1.00 71.28           O  
ANISOU  808  O   ALA A 963    10456   7020   9608   -519    525   -827       O  
ATOM    809  CB  ALA A 963     -23.894 -34.091 -75.851  1.00 66.22           C  
ANISOU  809  CB  ALA A 963     9944   6170   9045   -492   1123   -701       C  
ATOM    810  N   LEU A 964     -23.059 -33.233 -78.740  1.00 67.49           N  
ANISOU  810  N   LEU A 964     9525   6688   9430   -501    666   -557       N  
ATOM    811  CA  LEU A 964     -22.367 -33.458 -80.006  1.00 58.05           C  
ANISOU  811  CA  LEU A 964     8167   5738   8151   -616    425   -574       C  
ATOM    812  C   LEU A 964     -21.465 -32.278 -80.360  1.00 62.32           C  
ANISOU  812  C   LEU A 964     8703   6297   8680   -626    355   -552       C  
ATOM    813  O   LEU A 964     -20.314 -32.460 -80.768  1.00 58.33           O  
ANISOU  813  O   LEU A 964     8202   5925   8036   -697    222   -683       O  
ATOM    814  CB  LEU A 964     -23.374 -33.702 -81.130  1.00 51.24           C  
ANISOU  814  CB  LEU A 964     7008   5090   7369   -750    349   -372       C  
ATOM    815  CG  LEU A 964     -22.788 -34.026 -82.504  1.00 48.95           C  
ANISOU  815  CG  LEU A 964     6619   5104   6876   -971    152   -433       C  
ATOM    816  CD1 LEU A 964     -21.937 -35.281 -82.433  1.00 54.88           C  
ANISOU  816  CD1 LEU A 964     7535   5841   7476   -987    145   -779       C  
ATOM    817  CD2 LEU A 964     -23.899 -34.186 -83.527  1.00 53.47           C  
ANISOU  817  CD2 LEU A 964     6948   5912   7455  -1206     16   -180       C  
ATOM    818  N   ILE A 965     -21.998 -31.070 -80.198  1.00 65.39           N  
ANISOU  818  N   ILE A 965     9056   6518   9269   -551    471   -378       N  
ATOM    819  CA  ILE A 965     -21.234 -29.850 -80.433  1.00 73.55           C  
ANISOU  819  CA  ILE A 965    10125   7481  10338   -588    408   -324       C  
ATOM    820  C   ILE A 965     -20.042 -29.793 -79.483  1.00 85.61           C  
ANISOU  820  C   ILE A 965    11962   8890  11677   -614    380   -575       C  
ATOM    821  O   ILE A 965     -18.987 -29.279 -79.836  1.00 93.01           O  
ANISOU  821  O   ILE A 965    12892   9904  12545   -732    230   -583       O  
ATOM    822  CB  ILE A 965     -22.111 -28.585 -80.271  1.00 73.48           C  
ANISOU  822  CB  ILE A 965    10055   7170  10694   -458    582   -106       C  
ATOM    823  CG1 ILE A 965     -23.224 -28.569 -81.318  1.00 73.81           C  
ANISOU  823  CG1 ILE A 965     9691   7369  10984   -467    495    273       C  
ATOM    824  CG2 ILE A 965     -21.277 -27.320 -80.407  1.00 62.77           C  
ANISOU  824  CG2 ILE A 965     8806   5647   9396   -526    511    -63       C  
ATOM    825  CD1 ILE A 965     -24.182 -27.407 -81.172  1.00 68.79           C  
ANISOU  825  CD1 ILE A 965     8880   6381  10876   -267    671    558       C  
ATOM    826  N   ASN A 966     -20.213 -30.338 -78.283  1.00 86.73           N  
ANISOU  826  N   ASN A 966    12359   8875  11719   -557    496   -734       N  
ATOM    827  CA  ASN A 966     -19.119 -30.429 -77.322  1.00 77.28           C  
ANISOU  827  CA  ASN A 966    11455   7608  10299   -652    375   -901       C  
ATOM    828  C   ASN A 966     -18.010 -31.343 -77.845  1.00 82.24           C  
ANISOU  828  C   ASN A 966    11905   8486  10858   -700    104   -933       C  
ATOM    829  O   ASN A 966     -16.832 -30.971 -77.836  1.00 82.50           O  
ANISOU  829  O   ASN A 966    11924   8575  10848   -804    -79   -952       O  
ATOM    830  CB  ASN A 966     -19.635 -30.917 -75.964  1.00 55.11           C  
ANISOU  830  CB  ASN A 966     8979   4631   7330   -653    535  -1004       C  
ATOM    831  CG  ASN A 966     -18.593 -30.811 -74.861  1.00 63.33           C  
ANISOU  831  CG  ASN A 966    10384   5597   8082   -843    356  -1110       C  
ATOM    832  OD1 ASN A 966     -17.468 -31.294 -74.997  1.00 69.99           O  
ANISOU  832  OD1 ASN A 966    11127   6589   8879   -915     23  -1071       O  
ATOM    833  ND2 ASN A 966     -18.967 -30.172 -73.759  1.00 71.49           N  
ANISOU  833  ND2 ASN A 966    11832   6402   8928   -951    588  -1244       N  
ATOM    834  N   MET A 967     -18.392 -32.535 -78.302  1.00 77.03           N  
ANISOU  834  N   MET A 967    11089   7947  10234   -632    103   -947       N  
ATOM    835  CA  MET A 967     -17.425 -33.476 -78.867  1.00 65.20           C  
ANISOU  835  CA  MET A 967     9400   6609   8763   -625    -50  -1036       C  
ATOM    836  C   MET A 967     -16.666 -32.872 -80.050  1.00 66.20           C  
ANISOU  836  C   MET A 967     9271   6975   8906   -713    -77  -1039       C  
ATOM    837  O   MET A 967     -15.436 -32.951 -80.116  1.00 66.73           O  
ANISOU  837  O   MET A 967     9207   7132   9017   -734   -184  -1095       O  
ATOM    838  CB  MET A 967     -18.112 -34.775 -79.298  1.00 59.81           C  
ANISOU  838  CB  MET A 967     8642   5949   8134   -573     10  -1099       C  
ATOM    839  CG  MET A 967     -18.696 -35.592 -78.158  1.00 56.79           C  
ANISOU  839  CG  MET A 967     8489   5350   7739   -530     14  -1065       C  
ATOM    840  SD  MET A 967     -19.375 -37.173 -78.716  1.00 70.32           S  
ANISOU  840  SD  MET A 967    10128   7031   9559   -527     44  -1141       S  
ATOM    841  CE  MET A 967     -17.905 -37.977 -79.343  1.00 81.93           C  
ANISOU  841  CE  MET A 967    11422   8500  11207   -434    -62  -1345       C  
ATOM    842  N   VAL A 968     -17.405 -32.271 -80.978  1.00 63.70           N  
ANISOU  842  N   VAL A 968     8852   6782   8569   -790      8   -930       N  
ATOM    843  CA  VAL A 968     -16.810 -31.658 -82.165  1.00 57.93           C  
ANISOU  843  CA  VAL A 968     7915   6320   7777   -955    -14   -873       C  
ATOM    844  C   VAL A 968     -15.905 -30.485 -81.790  1.00 62.39           C  
ANISOU  844  C   VAL A 968     8519   6816   8370  -1037   -103   -787       C  
ATOM    845  O   VAL A 968     -14.862 -30.264 -82.408  1.00 67.32           O  
ANISOU  845  O   VAL A 968     8960   7661   8957  -1172   -139   -798       O  
ATOM    846  CB  VAL A 968     -17.897 -31.205 -83.163  1.00 56.94           C  
ANISOU  846  CB  VAL A 968     7691   6332   7611  -1080      5   -655       C  
ATOM    847  CG1 VAL A 968     -17.282 -30.464 -84.341  1.00 54.53           C  
ANISOU  847  CG1 VAL A 968     7227   6323   7171  -1331    -46   -523       C  
ATOM    848  CG2 VAL A 968     -18.691 -32.407 -83.644  1.00 63.78           C  
ANISOU  848  CG2 VAL A 968     8515   7316   8401  -1107     43   -750       C  
ATOM    849  N   PHE A 969     -16.310 -29.747 -80.763  1.00 60.56           N  
ANISOU  849  N   PHE A 969     8540   6270   8199   -987   -103   -728       N  
ATOM    850  CA  PHE A 969     -15.519 -28.648 -80.229  1.00 58.66           C  
ANISOU  850  CA  PHE A 969     8438   5881   7968  -1117   -200   -692       C  
ATOM    851  C   PHE A 969     -14.193 -29.174 -79.702  1.00 61.55           C  
ANISOU  851  C   PHE A 969     8757   6347   8282  -1178   -382   -799       C  
ATOM    852  O   PHE A 969     -13.147 -28.554 -79.890  1.00 68.53           O  
ANISOU  852  O   PHE A 969     9526   7332   9181  -1362   -513   -740       O  
ATOM    853  CB  PHE A 969     -16.285 -27.951 -79.101  1.00 55.69           C  
ANISOU  853  CB  PHE A 969     8429   5100   7632  -1060    -84   -720       C  
ATOM    854  CG  PHE A 969     -15.560 -26.781 -78.497  1.00 63.29           C  
ANISOU  854  CG  PHE A 969     9637   5834   8574  -1256   -170   -742       C  
ATOM    855  CD1 PHE A 969     -14.694 -26.956 -77.428  1.00 69.24           C  
ANISOU  855  CD1 PHE A 969    10624   6546   9140  -1407   -343   -875       C  
ATOM    856  CD2 PHE A 969     -15.759 -25.501 -78.985  1.00 50.26           C  
ANISOU  856  CD2 PHE A 969     8004   3988   7104  -1331   -118   -595       C  
ATOM    857  CE1 PHE A 969     -14.033 -25.881 -76.869  1.00 74.04           C  
ANISOU  857  CE1 PHE A 969    11501   6947   9683  -1676   -457   -911       C  
ATOM    858  CE2 PHE A 969     -15.104 -24.423 -78.426  1.00 52.87           C  
ANISOU  858  CE2 PHE A 969     8612   4047   7430  -1555   -195   -645       C  
ATOM    859  CZ  PHE A 969     -14.238 -24.613 -77.369  1.00 74.97           C  
ANISOU  859  CZ  PHE A 969    11668   6832   9984  -1751   -361   -828       C  
ATOM    860  N   GLN A 970     -14.241 -30.325 -79.039  1.00 62.38           N  
ANISOU  860  N   GLN A 970     8912   6415   8373  -1041   -417   -902       N  
ATOM    861  CA  GLN A 970     -13.047 -30.884 -78.419  1.00 64.56           C  
ANISOU  861  CA  GLN A 970     9100   6737   8692  -1072   -654   -911       C  
ATOM    862  C   GLN A 970     -12.081 -31.507 -79.426  1.00 65.25           C  
ANISOU  862  C   GLN A 970     8719   7107   8967  -1018   -641   -946       C  
ATOM    863  O   GLN A 970     -10.921 -31.100 -79.508  1.00 67.25           O  
ANISOU  863  O   GLN A 970     8738   7498   9314  -1149   -779   -874       O  
ATOM    864  CB  GLN A 970     -13.420 -31.907 -77.345  1.00 66.43           C  
ANISOU  864  CB  GLN A 970     9552   6802   8884   -963   -732   -929       C  
ATOM    865  CG  GLN A 970     -12.226 -32.463 -76.586  1.00 64.53           C  
ANISOU  865  CG  GLN A 970     9213   6574   8732  -1013  -1076   -822       C  
ATOM    866  CD  GLN A 970     -12.628 -33.465 -75.522  1.00 74.18           C  
ANISOU  866  CD  GLN A 970    10681   7620   9885   -960  -1203   -752       C  
ATOM    867  OE1 GLN A 970     -13.804 -33.803 -75.384  1.00 76.55           O  
ANISOU  867  OE1 GLN A 970    11210   7806  10070   -882   -983   -822       O  
ATOM    868  NE2 GLN A 970     -11.651 -33.945 -74.763  1.00 83.38           N  
ANISOU  868  NE2 GLN A 970    11769   8774  11136  -1034  -1587   -556       N  
ATOM    869  N   MET A 971     -12.554 -32.486 -80.193  1.00 57.75           N  
ANISOU  869  N   MET A 971     7629   6238   8076   -856   -444  -1078       N  
ATOM    870  CA  MET A 971     -11.651 -33.263 -81.041  1.00 56.20           C  
ANISOU  870  CA  MET A 971     7031   6243   8078   -776   -329  -1214       C  
ATOM    871  C   MET A 971     -11.871 -33.090 -82.544  1.00 59.55           C  
ANISOU  871  C   MET A 971     7308   6964   8355   -897    -44  -1334       C  
ATOM    872  O   MET A 971     -11.503 -33.958 -83.335  1.00 69.27           O  
ANISOU  872  O   MET A 971     8317   8328   9674   -831    184  -1563       O  
ATOM    873  CB  MET A 971     -11.700 -34.745 -80.658  1.00 50.00           C  
ANISOU  873  CB  MET A 971     6214   5260   7523   -524   -328  -1328       C  
ATOM    874  CG  MET A 971     -13.033 -35.419 -80.916  1.00 68.53           C  
ANISOU  874  CG  MET A 971     8800   7497   9740   -470   -173  -1448       C  
ATOM    875  SD  MET A 971     -13.417 -36.635 -79.645  1.00 80.08           S  
ANISOU  875  SD  MET A 971    10477   8579  11370   -288   -354  -1377       S  
ATOM    876  CE  MET A 971     -13.799 -35.548 -78.275  1.00157.41           C  
ANISOU  876  CE  MET A 971    20640  18284  20885   -450   -579  -1124       C  
ATOM    877  N   GLY A 972     -12.462 -31.967 -82.934  1.00 68.52           N  
ANISOU  877  N   GLY A 972     8584   8183   9268  -1100    -53  -1174       N  
ATOM    878  CA  GLY A 972     -12.617 -31.645 -84.341  1.00 82.88           C  
ANISOU  878  CA  GLY A 972    10285  10331  10876  -1320    127  -1176       C  
ATOM    879  C   GLY A 972     -13.762 -32.360 -85.032  1.00 92.08           C  
ANISOU  879  C   GLY A 972    11563  11555  11867  -1339    247  -1278       C  
ATOM    880  O   GLY A 972     -14.372 -33.272 -84.474  1.00 98.88           O  
ANISOU  880  O   GLY A 972    12554  12194  12824  -1149    238  -1394       O  
ATOM    881  N   GLU A 973     -14.044 -31.941 -86.261  1.00 96.74           N  
ANISOU  881  N   GLU A 973    12114  12467  12175  -1634    324  -1197       N  
ATOM    882  CA  GLU A 973     -15.146 -32.489 -87.044  1.00100.51           C  
ANISOU  882  CA  GLU A 973    12700  13073  12415  -1783    359  -1229       C  
ATOM    883  C   GLU A 973     -14.898 -33.929 -87.486  1.00107.22           C  
ANISOU  883  C   GLU A 973    13544  13983  13212  -1753    611  -1682       C  
ATOM    884  O   GLU A 973     -15.727 -34.809 -87.252  1.00115.85           O  
ANISOU  884  O   GLU A 973    14781  14892  14343  -1668    588  -1797       O  
ATOM    885  CB  GLU A 973     -15.403 -31.611 -88.270  1.00108.85           C  
ANISOU  885  CB  GLU A 973    13727  14504  13128  -2199    305   -952       C  
ATOM    886  CG  GLU A 973     -16.341 -32.226 -89.295  1.00123.62           C  
ANISOU  886  CG  GLU A 973    15693  16633  14645  -2499    303   -985       C  
ATOM    887  CD  GLU A 973     -16.404 -31.424 -90.580  1.00132.40           C  
ANISOU  887  CD  GLU A 973    16783  18193  15332  -3005    216   -677       C  
ATOM    888  OE1 GLU A 973     -15.818 -30.321 -90.624  1.00130.91           O  
ANISOU  888  OE1 GLU A 973    16498  18055  15188  -3085    151   -392       O  
ATOM    889  OE2 GLU A 973     -17.037 -31.896 -91.548  1.00135.68           O  
ANISOU  889  OE2 GLU A 973    17300  18911  15340  -3381    182   -695       O  
ATOM    890  N   THR A 974     -13.757 -34.158 -88.130  1.00105.54           N  
ANISOU  890  N   THR A 974    13154  14000  12946  -1833    888  -1949       N  
ATOM    891  CA  THR A 974     -13.431 -35.463 -88.699  1.00103.63           C  
ANISOU  891  CA  THR A 974    12906  13779  12691  -1812   1238  -2453       C  
ATOM    892  C   THR A 974     -13.341 -36.555 -87.634  1.00104.65           C  
ANISOU  892  C   THR A 974    13037  13424  13300  -1375   1222  -2638       C  
ATOM    893  O   THR A 974     -13.821 -37.673 -87.836  1.00111.38           O  
ANISOU  893  O   THR A 974    14050  14104  14166  -1351   1351  -2939       O  
ATOM    894  CB  THR A 974     -12.106 -35.415 -89.483  1.00107.38           C  
ANISOU  894  CB  THR A 974    13113  14564  13121  -1923   1635  -2713       C  
ATOM    895  OG1 THR A 974     -12.134 -34.320 -90.408  1.00102.60           O  
ANISOU  895  OG1 THR A 974    12519  14422  12043  -2383   1611  -2454       O  
ATOM    896  CG2 THR A 974     -11.884 -36.714 -90.244  1.00118.26           C  
ANISOU  896  CG2 THR A 974    14538  15946  14450  -1946   2108  -3314       C  
ATOM    897  N   GLY A 975     -12.725 -36.221 -86.504  1.00101.02           N  
ANISOU  897  N   GLY A 975    12427  12741  13214  -1085   1029  -2428       N  
ATOM    898  CA  GLY A 975     -12.572 -37.161 -85.409  1.00101.70           C  
ANISOU  898  CA  GLY A 975    12510  12390  13742   -718    924  -2477       C  
ATOM    899  C   GLY A 975     -13.903 -37.650 -84.873  1.00 95.43           C  
ANISOU  899  C   GLY A 975    12044  11338  12877   -698    744  -2393       C  
ATOM    900  O   GLY A 975     -14.085 -38.844 -84.635  1.00105.91           O  
ANISOU  900  O   GLY A 975    13452  12361  14428   -542    800  -2586       O  
ATOM    901  N   VAL A 976     -14.836 -36.723 -84.683  1.00 79.25           N  
ANISOU  901  N   VAL A 976    10156   9383  10573   -856    547  -2090       N  
ATOM    902  CA  VAL A 976     -16.177 -37.064 -84.222  1.00 79.56           C  
ANISOU  902  CA  VAL A 976    10431   9239  10560   -866    422  -1970       C  
ATOM    903  C   VAL A 976     -16.932 -37.829 -85.305  1.00 87.27           C  
ANISOU  903  C   VAL A 976    11499  10340  11319  -1107    552  -2189       C  
ATOM    904  O   VAL A 976     -17.699 -38.748 -85.014  1.00 91.57           O  
ANISOU  904  O   VAL A 976    12195  10660  11938  -1092    520  -2251       O  
ATOM    905  CB  VAL A 976     -16.962 -35.806 -83.804  1.00 67.50           C  
ANISOU  905  CB  VAL A 976     8974   7756   8915   -938    255  -1600       C  
ATOM    906  CG1 VAL A 976     -18.410 -36.148 -83.492  1.00 62.44           C  
ANISOU  906  CG1 VAL A 976     8476   6991   8259   -967    201  -1470       C  
ATOM    907  CG2 VAL A 976     -16.302 -35.165 -82.602  1.00 62.42           C  
ANISOU  907  CG2 VAL A 976     8359   6928   8428   -769    130  -1456       C  
ATOM    908  N   ALA A 977     -16.690 -37.458 -86.559  1.00 88.17           N  
ANISOU  908  N   ALA A 977    11548  10828  11123  -1394    689  -2299       N  
ATOM    909  CA  ALA A 977     -17.277 -38.164 -87.691  1.00 84.43           C  
ANISOU  909  CA  ALA A 977    11218  10535  10329  -1740    809  -2552       C  
ATOM    910  C   ALA A 977     -16.736 -39.589 -87.780  1.00 78.92           C  
ANISOU  910  C   ALA A 977    10595   9553   9838  -1605   1093  -3073       C  
ATOM    911  O   ALA A 977     -17.314 -40.441 -88.455  1.00 82.64           O  
ANISOU  911  O   ALA A 977    11279  10011  10111  -1869   1192  -3359       O  
ATOM    912  CB  ALA A 977     -17.010 -37.409 -88.984  1.00 88.16           C  
ANISOU  912  CB  ALA A 977    11644  11511  10343  -2145    898  -2539       C  
ATOM    913  N   GLY A 978     -15.623 -39.838 -87.095  1.00 70.14           N  
ANISOU  913  N   GLY A 978     9301   8182   9166  -1211   1206  -3175       N  
ATOM    914  CA  GLY A 978     -15.041 -41.166 -87.037  1.00 79.92           C  
ANISOU  914  CA  GLY A 978    10539   9032  10796   -975   1465  -3600       C  
ATOM    915  C   GLY A 978     -15.897 -42.146 -86.256  1.00 82.21           C  
ANISOU  915  C   GLY A 978    11055   8864  11319   -868   1275  -3547       C  
ATOM    916  O   GLY A 978     -15.900 -43.344 -86.544  1.00 86.08           O  
ANISOU  916  O   GLY A 978    11684   9022  12001   -848   1480  -3934       O  
ATOM    917  N   PHE A 979     -16.623 -41.637 -85.264  1.00 77.17           N  
ANISOU  917  N   PHE A 979    10467   8183  10670   -820    922  -3084       N  
ATOM    918  CA  PHE A 979     -17.519 -42.462 -84.458  1.00 76.15           C  
ANISOU  918  CA  PHE A 979    10543   7685  10706   -781    744  -2957       C  
ATOM    919  C   PHE A 979     -18.698 -42.958 -85.286  1.00 91.86           C  
ANISOU  919  C   PHE A 979    12755   9765  12383  -1183    766  -3105       C  
ATOM    920  O   PHE A 979     -19.804 -42.434 -85.171  1.00 91.18           O  
ANISOU  920  O   PHE A 979    12701   9878  12066  -1393    566  -2782       O  
ATOM    921  CB  PHE A 979     -18.047 -41.674 -83.258  1.00 69.05           C  
ANISOU  921  CB  PHE A 979     9652   6797   9787   -696    459  -2464       C  
ATOM    922  CG  PHE A 979     -16.989 -41.294 -82.263  1.00 71.38           C  
ANISOU  922  CG  PHE A 979     9813   6970  10337   -396    344  -2283       C  
ATOM    923  CD1 PHE A 979     -16.401 -40.042 -82.304  1.00 69.95           C  
ANISOU  923  CD1 PHE A 979     9474   7082  10020   -396    314  -2151       C  
ATOM    924  CD2 PHE A 979     -16.591 -42.185 -81.281  1.00 72.50           C  
ANISOU  924  CD2 PHE A 979     9994   6698  10853   -170    212  -2195       C  
ATOM    925  CE1 PHE A 979     -15.430 -39.686 -81.386  1.00 69.95           C  
ANISOU  925  CE1 PHE A 979     9363   6992  10221   -207    151  -1972       C  
ATOM    926  CE2 PHE A 979     -15.620 -41.837 -80.361  1.00 73.36           C  
ANISOU  926  CE2 PHE A 979     9974   6739  11162     26     15  -1962       C  
ATOM    927  CZ  PHE A 979     -15.039 -40.585 -80.414  1.00 72.10           C  
ANISOU  927  CZ  PHE A 979     9662   6901  10831     -9    -17  -1868       C  
ATOM    928  N   THR A 980     -18.462 -43.969 -86.114  1.00103.24           N  
ANISOU  928  N   THR A 980    14336  11043  13848  -1307   1019  -3598       N  
ATOM    929  CA  THR A 980     -19.503 -44.500 -86.985  1.00104.49           C  
ANISOU  929  CA  THR A 980    14754  11299  13648  -1795   1016  -3790       C  
ATOM    930  C   THR A 980     -20.629 -45.146 -86.184  1.00 99.39           C  
ANISOU  930  C   THR A 980    14251  10350  13163  -1860    756  -3526       C  
ATOM    931  O   THR A 980     -21.793 -44.761 -86.306  1.00 96.14           O  
ANISOU  931  O   THR A 980    13841  10216  12472  -2187    528  -3219       O  
ATOM    932  CB  THR A 980     -18.931 -45.527 -87.977  1.00114.69           C  
ANISOU  932  CB  THR A 980    16219  12431  14927  -1893   1384  -4395       C  
ATOM    933  OG1 THR A 980     -17.943 -44.895 -88.801  1.00115.82           O  
ANISOU  933  OG1 THR A 980    16213  12933  14860  -1907   1694  -4643       O  
ATOM    934  CG2 THR A 980     -20.035 -46.090 -88.859  1.00121.10           C  
ANISOU  934  CG2 THR A 980    17313  13399  15300  -2429   1287  -4479       C  
ATOM    935  N   ASN A 981     -20.269 -46.125 -85.360  1.00 99.91           N  
ANISOU  935  N   ASN A 981    14395   9845  13722  -1557    782  -3595       N  
ATOM    936  CA  ASN A 981     -21.238 -46.847 -84.541  1.00 98.66           C  
ANISOU  936  CA  ASN A 981    14390   9360  13736  -1640    563  -3335       C  
ATOM    937  C   ASN A 981     -22.008 -45.957 -83.570  1.00 93.02           C  
ANISOU  937  C   ASN A 981    13530   8892  12920  -1606    317  -2743       C  
ATOM    938  O   ASN A 981     -23.234 -46.041 -83.485  1.00 94.88           O  
ANISOU  938  O   ASN A 981    13801   9230  13019  -1909    177  -2510       O  
ATOM    939  CB  ASN A 981     -20.552 -47.982 -83.780  1.00100.82           C  
ANISOU  939  CB  ASN A 981    14744   8986  14577  -1278    586  -3391       C  
ATOM    940  CG  ASN A 981     -20.378 -49.226 -84.624  1.00107.00           C  
ANISOU  940  CG  ASN A 981    15712   9511  15432  -1331    739  -3774       C  
ATOM    941  OD1 ASN A 981     -20.968 -50.269 -84.341  1.00117.25           O  
ANISOU  941  OD1 ASN A 981    17223  10429  16897  -1438    610  -3717       O  
ATOM    942  ND2 ASN A 981     -19.576 -49.121 -85.676  1.00106.11           N  
ANISOU  942  ND2 ASN A 981    15535   9595  15187  -1288   1045  -4177       N  
ATOM    943  N   SER A 982     -21.287 -45.109 -82.842  1.00 88.60           N  
ANISOU  943  N   SER A 982    12800   8421  12444  -1262    291  -2520       N  
ATOM    944  CA  SER A 982     -21.909 -44.237 -81.850  1.00 83.56           C  
ANISOU  944  CA  SER A 982    12081   7953  11714  -1212    152  -2051       C  
ATOM    945  C   SER A 982     -22.940 -43.306 -82.477  1.00 82.43           C  
ANISOU  945  C   SER A 982    11797   8264  11259  -1484    124  -1874       C  
ATOM    946  O   SER A 982     -24.045 -43.162 -81.960  1.00 91.17           O  
ANISOU  946  O   SER A 982    12859   9423  12357  -1599     64  -1563       O  
ATOM    947  CB  SER A 982     -20.854 -43.431 -81.090  1.00 73.89           C  
ANISOU  947  CB  SER A 982    10754   6750  10571   -878    127  -1918       C  
ATOM    948  OG  SER A 982     -19.966 -44.290 -80.396  1.00 67.97           O  
ANISOU  948  OG  SER A 982    10069   5584  10173   -636     61  -1943       O  
ATOM    949  N   LEU A 983     -22.579 -42.684 -83.594  1.00 71.96           N  
ANISOU  949  N   LEU A 983    10369   7265   9708  -1597    173  -2034       N  
ATOM    950  CA  LEU A 983     -23.504 -41.808 -84.304  1.00 68.00           C  
ANISOU  950  CA  LEU A 983     9702   7184   8951  -1880     71  -1787       C  
ATOM    951  C   LEU A 983     -24.657 -42.602 -84.913  1.00 77.19           C  
ANISOU  951  C   LEU A 983    10922   8404  10002  -2319    -51  -1781       C  
ATOM    952  O   LEU A 983     -25.783 -42.107 -85.002  1.00 77.71           O  
ANISOU  952  O   LEU A 983    10783   8708  10035  -2518   -206  -1400       O  
ATOM    953  CB  LEU A 983     -22.772 -41.012 -85.385  1.00 63.65           C  
ANISOU  953  CB  LEU A 983     9067   6980   8136  -1972    116  -1914       C  
ATOM    954  CG  LEU A 983     -21.767 -39.976 -84.878  1.00 63.77           C  
ANISOU  954  CG  LEU A 983     8967   7017   8244  -1632    182  -1826       C  
ATOM    955  CD1 LEU A 983     -20.954 -39.413 -86.031  1.00 59.34           C  
ANISOU  955  CD1 LEU A 983     8342   6790   7416  -1789    264  -1990       C  
ATOM    956  CD2 LEU A 983     -22.474 -38.863 -84.119  1.00 65.59           C  
ANISOU  956  CD2 LEU A 983     9057   7288   8574  -1509     88  -1379       C  
ATOM    957  N   ARG A 984     -24.374 -43.834 -85.324  1.00 82.06           N  
ANISOU  957  N   ARG A 984    11796   8772  10612  -2478     18  -2196       N  
ATOM    958  CA  ARG A 984     -25.404 -44.699 -85.888  1.00 89.30           C  
ANISOU  958  CA  ARG A 984    12839   9689  11403  -2973   -118  -2246       C  
ATOM    959  C   ARG A 984     -26.428 -45.070 -84.821  1.00 91.41           C  
ANISOU  959  C   ARG A 984    13031   9757  11943  -2960   -229  -1869       C  
ATOM    960  O   ARG A 984     -27.593 -45.324 -85.125  1.00 96.65           O  
ANISOU  960  O   ARG A 984    13613  10574  12536  -3378   -414  -1658       O  
ATOM    961  CB  ARG A 984     -24.787 -45.967 -86.482  1.00102.23           C  
ANISOU  961  CB  ARG A 984    14836  10979  13027  -3121     52  -2856       C  
ATOM    962  CG  ARG A 984     -25.721 -46.722 -87.416  1.00122.05           C  
ANISOU  962  CG  ARG A 984    17555  13574  15244  -3785    -94  -3019       C  
ATOM    963  CD  ARG A 984     -25.164 -48.085 -87.795  1.00139.17           C  
ANISOU  963  CD  ARG A 984    20034  15317  17526  -3712    111  -3524       C  
ATOM    964  NE  ARG A 984     -25.329 -49.063 -86.723  1.00146.82           N  
ANISOU  964  NE  ARG A 984    21092  15700  18990  -3484     77  -3439       N  
ATOM    965  CZ  ARG A 984     -24.388 -49.372 -85.838  1.00149.97           C  
ANISOU  965  CZ  ARG A 984    21496  15644  19843  -2939    221  -3486       C  
ATOM    966  NH1 ARG A 984     -23.203 -48.779 -85.893  1.00151.35           N  
ANISOU  966  NH1 ARG A 984    21551  15885  20071  -2549    429  -3645       N  
ATOM    967  NH2 ARG A 984     -24.630 -50.275 -84.898  1.00150.44           N  
ANISOU  967  NH2 ARG A 984    21655  15200  20305  -2820    121  -3319       N  
ATOM    968  N   MET A 985     -25.983 -45.097 -83.569  1.00 89.87           N  
ANISOU  968  N   MET A 985    12857   9255  12036  -2530   -125  -1759       N  
ATOM    969  CA  MET A 985     -26.865 -45.406 -82.451  1.00 83.48           C  
ANISOU  969  CA  MET A 985    12007   8283  11427  -2530   -160  -1401       C  
ATOM    970  C   MET A 985     -27.590 -44.165 -81.940  1.00 75.44           C  
ANISOU  970  C   MET A 985    10656   7594  10412  -2417   -128   -958       C  
ATOM    971  O   MET A 985     -28.726 -44.250 -81.473  1.00 80.67           O  
ANISOU  971  O   MET A 985    11153   8315  11184  -2577   -131   -634       O  
ATOM    972  CB  MET A 985     -26.085 -46.075 -81.319  1.00 79.56           C  
ANISOU  972  CB  MET A 985    11739   7311  11179  -2210    -91  -1449       C  
ATOM    973  CG  MET A 985     -25.728 -47.523 -81.600  1.00 81.09           C  
ANISOU  973  CG  MET A 985    12229   7021  11559  -2329   -116  -1780       C  
ATOM    974  SD  MET A 985     -24.719 -48.265 -80.308  1.00113.21           S  
ANISOU  974  SD  MET A 985    16495  10504  16016  -1928   -130  -1705       S  
ATOM    975  CE  MET A 985     -23.195 -47.362 -80.531  1.00 61.18           C  
ANISOU  975  CE  MET A 985     9756   4057   9433  -1481    -34  -1911       C  
ATOM    976  N   LEU A 986     -26.932 -43.014 -82.027  1.00 66.48           N  
ANISOU  976  N   LEU A 986     9410   6644   9205  -2145    -62   -953       N  
ATOM    977  CA  LEU A 986     -27.550 -41.757 -81.624  1.00 72.64           C  
ANISOU  977  CA  LEU A 986     9894   7649  10057  -2003     15   -590       C  
ATOM    978  C   LEU A 986     -28.648 -41.379 -82.608  1.00 82.61           C  
ANISOU  978  C   LEU A 986    10815   9261  11312  -2326   -153   -316       C  
ATOM    979  O   LEU A 986     -29.663 -40.795 -82.230  1.00 89.22           O  
ANISOU  979  O   LEU A 986    11319  10209  12370  -2297    -95     67       O  
ATOM    980  CB  LEU A 986     -26.509 -40.637 -81.542  1.00 70.47           C  
ANISOU  980  CB  LEU A 986     9628   7423   9723  -1683     94   -665       C  
ATOM    981  CG  LEU A 986     -25.462 -40.729 -80.429  1.00 71.01           C  
ANISOU  981  CG  LEU A 986     9955   7210   9815  -1380    198   -809       C  
ATOM    982  CD1 LEU A 986     -24.414 -39.639 -80.592  1.00 71.94           C  
ANISOU  982  CD1 LEU A 986    10051   7423   9861  -1172    214   -890       C  
ATOM    983  CD2 LEU A 986     -26.115 -40.647 -79.058  1.00 61.57           C  
ANISOU  983  CD2 LEU A 986     8815   5879   8700  -1298    361   -585       C  
ATOM    984  N   GLN A 987     -28.437 -41.722 -83.874  1.00 83.51           N  
ANISOU  984  N   GLN A 987    11000   9552  11177  -2655   -354   -503       N  
ATOM    985  CA  GLN A 987     -29.413 -41.428 -84.915  1.00 90.78           C  
ANISOU  985  CA  GLN A 987    11629  10853  12010  -3075   -628   -197       C  
ATOM    986  C   GLN A 987     -30.664 -42.286 -84.752  1.00 92.12           C  
ANISOU  986  C   GLN A 987    11664  11012  12324  -3427   -755     20       C  
ATOM    987  O   GLN A 987     -31.773 -41.850 -85.059  1.00 97.00           O  
ANISOU  987  O   GLN A 987    11850  11912  13096  -3644   -947    491       O  
ATOM    988  CB  GLN A 987     -28.796 -41.640 -86.296  1.00 90.12           C  
ANISOU  988  CB  GLN A 987    11762  10991  11488  -3442   -790   -507       C  
ATOM    989  CG  GLN A 987     -29.696 -41.236 -87.446  1.00 90.32           C  
ANISOU  989  CG  GLN A 987    11524  11479  11314  -3963  -1164   -131       C  
ATOM    990  CD  GLN A 987     -28.959 -41.214 -88.766  1.00107.91           C  
ANISOU  990  CD  GLN A 987    14017  13990  12994  -4341  -1263   -434       C  
ATOM    991  OE1 GLN A 987     -27.734 -41.100 -88.803  1.00102.17           O  
ANISOU  991  OE1 GLN A 987    13532  13158  12131  -4085  -1001   -838       O  
ATOM    992  NE2 GLN A 987     -29.702 -41.328 -89.860  1.00128.37           N  
ANISOU  992  NE2 GLN A 987    16556  16973  15246  -5000  -1642   -225       N  
ATOM    993  N   GLN A 988     -30.479 -43.508 -84.262  1.00 86.30           N  
ANISOU  993  N   GLN A 988    11262   9932  11595  -3489   -666   -278       N  
ATOM    994  CA  GLN A 988     -31.597 -44.412 -84.018  1.00 85.94           C  
ANISOU  994  CA  GLN A 988    11133   9826  11694  -3859   -773    -82       C  
ATOM    995  C   GLN A 988     -32.140 -44.241 -82.602  1.00 86.31           C  
ANISOU  995  C   GLN A 988    10982   9727  12085  -3553   -510    231       C  
ATOM    996  O   GLN A 988     -32.969 -45.030 -82.147  1.00 83.80           O  
ANISOU  996  O   GLN A 988    10612   9315  11915  -3813   -517    401       O  
ATOM    997  CB  GLN A 988     -31.177 -45.864 -84.251  1.00 83.89           C  
ANISOU  997  CB  GLN A 988    11370   9205  11299  -4142   -815   -546       C  
ATOM    998  CG  GLN A 988     -30.703 -46.157 -85.664  1.00 85.60           C  
ANISOU  998  CG  GLN A 988    11853   9549  11120  -4528   -976   -959       C  
ATOM    999  CD  GLN A 988     -30.354 -47.618 -85.868  1.00 93.90           C  
ANISOU  999  CD  GLN A 988    13412  10140  12127  -4793   -939  -1476       C  
ATOM   1000  OE1 GLN A 988     -30.810 -48.487 -85.125  1.00 99.62           O  
ANISOU 1000  OE1 GLN A 988    14228  10511  13113  -4863   -936  -1391       O  
ATOM   1001  NE2 GLN A 988     -29.536 -47.897 -86.876  1.00 94.74           N  
ANISOU 1001  NE2 GLN A 988    13859  10217  11919  -4950   -873  -2024       N  
ATOM   1002  N   LYS A 989     -31.660 -43.205 -81.918  1.00 84.37           N  
ANISOU 1002  N   LYS A 989    10659   9469  11928  -3055   -258    285       N  
ATOM   1003  CA  LYS A 989     -32.096 -42.878 -80.560  1.00 81.02           C  
ANISOU 1003  CA  LYS A 989    10111   8936  11736  -2778     79    511       C  
ATOM   1004  C   LYS A 989     -31.852 -44.010 -79.564  1.00 85.82           C  
ANISOU 1004  C   LYS A 989    11111   9193  12303  -2817    189    377       C  
ATOM   1005  O   LYS A 989     -32.726 -44.350 -78.766  1.00 91.85           O  
ANISOU 1005  O   LYS A 989    11751   9938  13210  -2943    357    634       O  
ATOM   1006  CB  LYS A 989     -33.566 -42.445 -80.547  1.00 73.55           C  
ANISOU 1006  CB  LYS A 989     8570   8256  11119  -2921    130   1000       C  
ATOM   1007  CG  LYS A 989     -33.848 -41.233 -81.418  1.00 76.52           C  
ANISOU 1007  CG  LYS A 989     8499   8928  11645  -2836    -10   1262       C  
ATOM   1008  CD  LYS A 989     -35.271 -40.735 -81.248  1.00 78.33           C  
ANISOU 1008  CD  LYS A 989     8038   9357  12366  -2865     91   1804       C  
ATOM   1009  CE  LYS A 989     -35.545 -39.553 -82.163  1.00 81.49           C  
ANISOU 1009  CE  LYS A 989     7962   9999  13002  -2781   -132   2159       C  
ATOM   1010  NZ  LYS A 989     -34.563 -38.452 -81.960  1.00 69.02           N  
ANISOU 1010  NZ  LYS A 989     6593   8255  11377  -2303     75   1954       N  
ATOM   1011  N   ARG A 990     -30.655 -44.585 -79.621  1.00 81.03           N  
ANISOU 1011  N   ARG A 990    10944   8305  11537  -2715     98     12       N  
ATOM   1012  CA  ARG A 990     -30.246 -45.613 -78.673  1.00 77.08           C  
ANISOU 1012  CA  ARG A 990    10823   7410  11053  -2706    135    -55       C  
ATOM   1013  C   ARG A 990     -29.170 -45.041 -77.759  1.00 76.82           C  
ANISOU 1013  C   ARG A 990    11004   7250  10933  -2292    272   -132       C  
ATOM   1014  O   ARG A 990     -27.980 -45.278 -77.961  1.00 70.29           O  
ANISOU 1014  O   ARG A 990    10406   6219  10082  -2110    154   -397       O  
ATOM   1015  CB  ARG A 990     -29.724 -46.844 -79.413  1.00 70.73           C  
ANISOU 1015  CB  ARG A 990    10325   6290  10260  -2913    -95   -378       C  
ATOM   1016  CG  ARG A 990     -30.718 -47.414 -80.408  1.00 72.63           C  
ANISOU 1016  CG  ARG A 990    10437   6661  10497  -3430   -282   -360       C  
ATOM   1017  CD  ARG A 990     -30.274 -48.761 -80.949  1.00 82.56           C  
ANISOU 1017  CD  ARG A 990    12100   7483  11786  -3675   -428   -738       C  
ATOM   1018  NE  ARG A 990     -29.141 -48.651 -81.862  1.00 87.87           N  
ANISOU 1018  NE  ARG A 990    12951   8100  12335  -3507   -419  -1219       N  
ATOM   1019  CZ  ARG A 990     -28.652 -49.669 -82.563  1.00111.93           C  
ANISOU 1019  CZ  ARG A 990    16340  10778  15410  -3683   -448  -1677       C  
ATOM   1020  NH1 ARG A 990     -29.200 -50.872 -82.456  1.00121.09           N  
ANISOU 1020  NH1 ARG A 990    17731  11548  16729  -4045   -546  -1699       N  
ATOM   1021  NH2 ARG A 990     -27.620 -49.487 -83.374  1.00121.52           N  
ANISOU 1021  NH2 ARG A 990    17671  11992  16511  -3516   -339  -2130       N  
ATOM   1022  N   TRP A 991     -29.604 -44.288 -76.753  1.00 87.00           N  
ANISOU 1022  N   TRP A 991    12205   8664  12186  -2172    541     93       N  
ATOM   1023  CA  TRP A 991     -28.695 -43.496 -75.930  1.00 91.26           C  
ANISOU 1023  CA  TRP A 991    12944   9160  12569  -1862    666     21       C  
ATOM   1024  C   TRP A 991     -27.797 -44.328 -75.018  1.00 94.06           C  
ANISOU 1024  C   TRP A 991    13721   9193  12825  -1847    527     14       C  
ATOM   1025  O   TRP A 991     -26.627 -43.999 -74.828  1.00100.48           O  
ANISOU 1025  O   TRP A 991    14698   9921  13560  -1626    413   -115       O  
ATOM   1026  CB  TRP A 991     -29.477 -42.477 -75.095  1.00 93.12           C  
ANISOU 1026  CB  TRP A 991    13029   9581  12771  -1791   1064    196       C  
ATOM   1027  CG  TRP A 991     -30.609 -41.824 -75.832  1.00 92.48           C  
ANISOU 1027  CG  TRP A 991    12434   9761  12943  -1817   1199    350       C  
ATOM   1028  CD1 TRP A 991     -31.928 -41.836 -75.482  1.00 97.73           C  
ANISOU 1028  CD1 TRP A 991    12775  10558  13799  -1963   1475    619       C  
ATOM   1029  CD2 TRP A 991     -30.526 -41.070 -77.049  1.00 86.64           C  
ANISOU 1029  CD2 TRP A 991    11396   9193  12329  -1717   1033    316       C  
ATOM   1030  NE1 TRP A 991     -32.669 -41.133 -76.399  1.00 97.36           N  
ANISOU 1030  NE1 TRP A 991    12199  10734  14058  -1927   1455    785       N  
ATOM   1031  CE2 TRP A 991     -31.832 -40.653 -77.372  1.00 87.08           C  
ANISOU 1031  CE2 TRP A 991    10937   9462  12689  -1799   1160    620       C  
ATOM   1032  CE3 TRP A 991     -29.473 -40.705 -77.894  1.00 92.88           C  
ANISOU 1032  CE3 TRP A 991    12281   9997  13012  -1594    791     97       C  
ATOM   1033  CZ2 TRP A 991     -32.114 -39.890 -78.503  1.00 91.06           C  
ANISOU 1033  CZ2 TRP A 991    11043  10174  13380  -1775    978    763       C  
ATOM   1034  CZ3 TRP A 991     -29.756 -39.950 -79.017  1.00 90.53           C  
ANISOU 1034  CZ3 TRP A 991    11639   9932  12829  -1604    663    198       C  
ATOM   1035  CH2 TRP A 991     -31.065 -39.550 -79.311  1.00 90.38           C  
ANISOU 1035  CH2 TRP A 991    11134  10106  13102  -1700    720    553       C  
ATOM   1036  N   ASP A 992     -28.343 -45.397 -74.449  1.00 90.73           N  
ANISOU 1036  N   ASP A 992    13445   8593  12436  -2109    499    214       N  
ATOM   1037  CA  ASP A 992     -27.584 -46.222 -73.514  1.00 99.69           C  
ANISOU 1037  CA  ASP A 992    14965   9398  13515  -2135    311    335       C  
ATOM   1038  C   ASP A 992     -26.504 -47.036 -74.223  1.00102.48           C  
ANISOU 1038  C   ASP A 992    15413   9393  14131  -1989    -22    129       C  
ATOM   1039  O   ASP A 992     -25.375 -47.140 -73.738  1.00111.11           O  
ANISOU 1039  O   ASP A 992    16680  10285  15252  -1799   -213    153       O  
ATOM   1040  CB  ASP A 992     -28.515 -47.138 -72.720  1.00111.69           C  
ANISOU 1040  CB  ASP A 992    16616  10813  15008  -2503    374    664       C  
ATOM   1041  CG  ASP A 992     -29.489 -46.367 -71.852  1.00114.04           C  
ANISOU 1041  CG  ASP A 992    16830  11451  15049  -2634    810    846       C  
ATOM   1042  OD1 ASP A 992     -30.627 -46.123 -72.306  1.00109.04           O  
ANISOU 1042  OD1 ASP A 992    15826  11050  14554  -2747   1049    889       O  
ATOM   1043  OD2 ASP A 992     -29.115 -46.001 -70.718  1.00117.01           O  
ANISOU 1043  OD2 ASP A 992    17500  11865  15092  -2645    926    946       O  
ATOM   1044  N   GLU A 993     -26.856 -47.609 -75.370  1.00 93.67           N  
ANISOU 1044  N   GLU A 993    14171   8199  13222  -2102    -76    -76       N  
ATOM   1045  CA  GLU A 993     -25.899 -48.365 -76.169  1.00 83.19           C  
ANISOU 1045  CA  GLU A 993    12930   6511  12168  -1964   -261   -384       C  
ATOM   1046  C   GLU A 993     -24.780 -47.453 -76.657  1.00 79.37           C  
ANISOU 1046  C   GLU A 993    12316   6196  11644  -1613   -242   -642       C  
ATOM   1047  O   GLU A 993     -23.609 -47.835 -76.658  1.00 80.56           O  
ANISOU 1047  O   GLU A 993    12528   6053  12027  -1366   -364   -763       O  
ATOM   1048  CB  GLU A 993     -26.590 -49.027 -77.361  1.00 85.10           C  
ANISOU 1048  CB  GLU A 993    13121   6699  12513  -2253   -267   -627       C  
ATOM   1049  CG  GLU A 993     -27.667 -50.030 -76.987  1.00104.53           C  
ANISOU 1049  CG  GLU A 993    15698   8956  15064  -2663   -322   -379       C  
ATOM   1050  CD  GLU A 993     -28.211 -50.768 -78.194  1.00114.22           C  
ANISOU 1050  CD  GLU A 993    16946  10073  16379  -3018   -390   -665       C  
ATOM   1051  OE1 GLU A 993     -29.297 -51.375 -78.084  1.00127.89           O  
ANISOU 1051  OE1 GLU A 993    18682  11773  18139  -3447   -441   -453       O  
ATOM   1052  OE2 GLU A 993     -27.550 -50.743 -79.254  1.00103.22           O  
ANISOU 1052  OE2 GLU A 993    15580   8644  14996  -2919   -382  -1109       O  
ATOM   1053  N   ALA A 994     -25.150 -46.244 -77.066  1.00 77.57           N  
ANISOU 1053  N   ALA A 994    11868   6425  11181  -1595    -90   -684       N  
ATOM   1054  CA  ALA A 994     -24.178 -45.255 -77.514  1.00 71.65           C  
ANISOU 1054  CA  ALA A 994    10991   5872  10361  -1327    -66   -877       C  
ATOM   1055  C   ALA A 994     -23.298 -44.802 -76.356  1.00 68.25           C  
ANISOU 1055  C   ALA A 994    10678   5379   9873  -1116   -139   -705       C  
ATOM   1056  O   ALA A 994     -22.132 -44.468 -76.548  1.00 69.05           O  
ANISOU 1056  O   ALA A 994    10719   5469  10049   -893   -221   -837       O  
ATOM   1057  CB  ALA A 994     -24.881 -44.065 -78.148  1.00 52.91           C  
ANISOU 1057  CB  ALA A 994     8368   3941   7796  -1391     75   -867       C  
ATOM   1058  N   ALA A 995     -23.864 -44.793 -75.154  1.00 70.14           N  
ANISOU 1058  N   ALA A 995    11089   5609   9952  -1244   -107   -402       N  
ATOM   1059  CA  ALA A 995     -23.118 -44.427 -73.955  1.00 66.66           C  
ANISOU 1059  CA  ALA A 995    10850   5134   9342  -1178   -218   -211       C  
ATOM   1060  C   ALA A 995     -22.058 -45.479 -73.642  1.00 72.03           C  
ANISOU 1060  C   ALA A 995    11639   5424  10304  -1080   -560   -100       C  
ATOM   1061  O   ALA A 995     -20.879 -45.157 -73.461  1.00 76.72           O  
ANISOU 1061  O   ALA A 995    12190   5995  10966   -896   -754    -91       O  
ATOM   1062  CB  ALA A 995     -24.064 -44.261 -72.778  1.00 64.19           C  
ANISOU 1062  CB  ALA A 995    10749   4925   8716  -1424    -38     55       C  
ATOM   1063  N   VAL A 996     -22.490 -46.736 -73.581  1.00 68.06           N  
ANISOU 1063  N   VAL A 996    11243   4587  10027  -1210   -648     20       N  
ATOM   1064  CA  VAL A 996     -21.588 -47.855 -73.328  1.00 72.22           C  
ANISOU 1064  CA  VAL A 996    11843   4627  10972  -1088   -969    169       C  
ATOM   1065  C   VAL A 996     -20.496 -47.928 -74.393  1.00 83.26           C  
ANISOU 1065  C   VAL A 996    12975   5879  12782   -742   -982   -191       C  
ATOM   1066  O   VAL A 996     -19.326 -48.155 -74.082  1.00 95.22           O  
ANISOU 1066  O   VAL A 996    14395   7167  14615   -508  -1227    -63       O  
ATOM   1067  CB  VAL A 996     -22.354 -49.194 -73.284  1.00 74.24           C  
ANISOU 1067  CB  VAL A 996    12264   4479  11466  -1307  -1016    305       C  
ATOM   1068  CG1 VAL A 996     -21.389 -50.362 -73.139  1.00 78.94           C  
ANISOU 1068  CG1 VAL A 996    12898   4453  12644  -1116  -1335    449       C  
ATOM   1069  CG2 VAL A 996     -23.365 -49.189 -72.147  1.00 82.86           C  
ANISOU 1069  CG2 VAL A 996    13599   5731  12153  -1684   -974    709       C  
ATOM   1070  N   ASN A 997     -20.885 -47.719 -75.646  1.00 82.58           N  
ANISOU 1070  N   ASN A 997    12743   5954  12679   -743   -713   -616       N  
ATOM   1071  CA  ASN A 997     -19.943 -47.769 -76.760  1.00 83.04           C  
ANISOU 1071  CA  ASN A 997    12578   5937  13037   -486   -611  -1029       C  
ATOM   1072  C   ASN A 997     -18.937 -46.619 -76.739  1.00 73.76           C  
ANISOU 1072  C   ASN A 997    11180   5093  11753   -275   -630  -1044       C  
ATOM   1073  O   ASN A 997     -17.757 -46.812 -77.031  1.00 73.56           O  
ANISOU 1073  O   ASN A 997    10940   4903  12107      0   -665  -1163       O  
ATOM   1074  CB  ASN A 997     -20.696 -47.794 -78.089  1.00 80.09           C  
ANISOU 1074  CB  ASN A 997    12179   5730  12521   -675   -344  -1447       C  
ATOM   1075  CG  ASN A 997     -19.771 -47.897 -79.283  1.00 84.06           C  
ANISOU 1075  CG  ASN A 997    12517   6185  13239   -489   -151  -1932       C  
ATOM   1076  OD1 ASN A 997     -19.417 -46.891 -79.898  1.00 80.02           O  
ANISOU 1076  OD1 ASN A 997    11822   6098  12483   -450    -24  -2090       O  
ATOM   1077  ND2 ASN A 997     -19.374 -49.119 -79.620  1.00 91.55           N  
ANISOU 1077  ND2 ASN A 997    13537   6588  14659   -387    -89  -2180       N  
ATOM   1078  N   LEU A 998     -19.408 -45.425 -76.391  1.00 65.75           N  
ANISOU 1078  N   LEU A 998    10196   4513  10273   -408   -583   -923       N  
ATOM   1079  CA  LEU A 998     -18.530 -44.266 -76.259  1.00 68.31           C  
ANISOU 1079  CA  LEU A 998    10372   5123  10460   -285   -629   -906       C  
ATOM   1080  C   LEU A 998     -17.635 -44.405 -75.032  1.00 82.29           C  
ANISOU 1080  C   LEU A 998    12204   6727  12336   -219   -978   -542       C  
ATOM   1081  O   LEU A 998     -16.611 -43.731 -74.920  1.00 81.64           O  
ANISOU 1081  O   LEU A 998    11953   6785  12283   -114  -1111   -503       O  
ATOM   1082  CB  LEU A 998     -19.341 -42.968 -76.183  1.00 59.44           C  
ANISOU 1082  CB  LEU A 998     9306   4402   8876   -448   -462   -885       C  
ATOM   1083  CG  LEU A 998     -19.876 -42.400 -77.500  1.00 60.96           C  
ANISOU 1083  CG  LEU A 998     9322   4873   8966   -500   -222  -1152       C  
ATOM   1084  CD1 LEU A 998     -20.826 -41.241 -77.242  1.00 47.76           C  
ANISOU 1084  CD1 LEU A 998     7681   3474   6991   -622    -80  -1024       C  
ATOM   1085  CD2 LEU A 998     -18.730 -41.960 -78.394  1.00 67.47           C  
ANISOU 1085  CD2 LEU A 998     9908   5833   9893   -353   -194  -1382       C  
ATOM   1086  N   ALA A 999     -18.027 -45.285 -74.115  1.00 93.68           N  
ANISOU 1086  N   ALA A 999    13886   7887  13821   -339  -1167   -226       N  
ATOM   1087  CA  ALA A 999     -17.219 -45.569 -72.933  1.00104.16           C  
ANISOU 1087  CA  ALA A 999    15298   9046  15234   -354  -1593    219       C  
ATOM   1088  C   ALA A 999     -16.144 -46.617 -73.226  1.00111.54           C  
ANISOU 1088  C   ALA A 999    15945   9529  16904    -40  -1818    287       C  
ATOM   1089  O   ALA A 999     -15.557 -47.190 -72.308  1.00116.53           O  
ANISOU 1089  O   ALA A 999    16602   9902  17773    -39  -2245    755       O  
ATOM   1090  CB  ALA A 999     -18.105 -46.021 -71.781  1.00107.31           C  
ANISOU 1090  CB  ALA A 999    16099   9365  15309   -681  -1704    593       C  
ATOM   1091  N   LYS A1000     -15.894 -46.862 -74.510  1.00104.21           N  
ANISOU 1091  N   LYS A1000    14742   8503  16349    211  -1517   -170       N  
ATOM   1092  CA  LYS A1000     -14.893 -47.836 -74.932  1.00 98.86           C  
ANISOU 1092  CA  LYS A1000    13750   7352  16462    569  -1572   -228       C  
ATOM   1093  C   LYS A1000     -13.908 -47.233 -75.931  1.00 99.34           C  
ANISOU 1093  C   LYS A1000    13379   7632  16734    826  -1322   -608       C  
ATOM   1094  O   LYS A1000     -13.213 -47.960 -76.641  1.00104.28           O  
ANISOU 1094  O   LYS A1000    13710   7912  18001   1141  -1134   -866       O  
ATOM   1095  CB  LYS A1000     -15.565 -49.061 -75.558  1.00 92.81           C  
ANISOU 1095  CB  LYS A1000    13131   6104  16029    592  -1344   -500       C  
ATOM   1096  CG  LYS A1000     -16.414 -49.881 -74.601  1.00 89.35           C  
ANISOU 1096  CG  LYS A1000    13067   5348  15534    343  -1603    -76       C  
ATOM   1097  CD  LYS A1000     -16.944 -51.136 -75.283  1.00 89.60           C  
ANISOU 1097  CD  LYS A1000    13211   4969  15864    344  -1348   -357       C  
ATOM   1098  CE  LYS A1000     -17.751 -51.993 -74.320  1.00 91.65           C  
ANISOU 1098  CE  LYS A1000    13796   4988  16037     65  -1577    109       C  
ATOM   1099  NZ  LYS A1000     -18.235 -53.247 -74.962  1.00 92.88           N  
ANISOU 1099  NZ  LYS A1000    14083   4771  16437     30  -1330   -151       N  
ATOM   1100  N   SER A1001     -13.852 -45.906 -75.984  1.00 94.68           N  
ANISOU 1100  N   SER A1001    12758   7591  15625    680  -1280   -651       N  
ATOM   1101  CA  SER A1001     -12.997 -45.218 -76.946  1.00 89.94           C  
ANISOU 1101  CA  SER A1001    11773   7272  15127    834  -1030   -975       C  
ATOM   1102  C   SER A1001     -11.703 -44.724 -76.310  1.00102.74           C  
ANISOU 1102  C   SER A1001    13044   8998  16995    944  -1381   -619       C  
ATOM   1103  O   SER A1001     -11.489 -44.884 -75.108  1.00108.87           O  
ANISOU 1103  O   SER A1001    13915   9651  17801    864  -1862   -109       O  
ATOM   1104  CB  SER A1001     -13.743 -44.041 -77.576  1.00 79.50           C  
ANISOU 1104  CB  SER A1001    10606   6460  13140    579   -764  -1232       C  
ATOM   1105  OG  SER A1001     -14.061 -43.060 -76.603  1.00 71.42           O  
ANISOU 1105  OG  SER A1001     9807   5695  11635    350  -1007   -913       O  
ATOM   1106  N   ARG A1002     -10.843 -44.127 -77.129  1.00109.91           N  
ANISOU 1106  N   ARG A1002    13547  10165  18047   1066  -1157   -862       N  
ATOM   1107  CA  ARG A1002      -9.609 -43.523 -76.643  1.00109.77           C  
ANISOU 1107  CA  ARG A1002    13133  10326  18248   1107  -1482   -531       C  
ATOM   1108  C   ARG A1002      -9.920 -42.174 -76.009  1.00106.32           C  
ANISOU 1108  C   ARG A1002    13005  10316  17075    717  -1710   -347       C  
ATOM   1109  O   ARG A1002      -9.189 -41.696 -75.141  1.00112.58           O  
ANISOU 1109  O   ARG A1002    13701  11221  17852    582  -2158     51       O  
ATOM   1110  CB  ARG A1002      -8.608 -43.351 -77.787  1.00106.20           C  
ANISOU 1110  CB  ARG A1002    12115  10024  18210   1336  -1090   -871       C  
ATOM   1111  N   TRP A1003     -11.016 -41.569 -76.455  1.00102.14           N  
ANISOU 1111  N   TRP A1003    12844   9996  15968    521  -1403   -634       N  
ATOM   1112  CA  TRP A1003     -11.488 -40.305 -75.906  1.00 99.21           C  
ANISOU 1112  CA  TRP A1003    12811   9924  14960    192  -1507   -534       C  
ATOM   1113  C   TRP A1003     -11.871 -40.459 -74.439  1.00102.02           C  
ANISOU 1113  C   TRP A1003    13576  10146  15042    -18  -1893   -152       C  
ATOM   1114  O   TRP A1003     -11.664 -39.553 -73.633  1.00 95.40           O  
ANISOU 1114  O   TRP A1003    12943   9482  13824   -294  -2134     31       O  
ATOM   1115  CB  TRP A1003     -12.681 -39.792 -76.717  1.00 92.01           C  
ANISOU 1115  CB  TRP A1003    12137   9180  13643     89  -1094   -862       C  
ATOM   1116  CG  TRP A1003     -13.443 -38.683 -76.057  1.00 83.62           C  
ANISOU 1116  CG  TRP A1003    11461   8271  12038   -180  -1122   -771       C  
ATOM   1117  CD1 TRP A1003     -12.946 -37.484 -75.637  1.00 81.70           C  
ANISOU 1117  CD1 TRP A1003    11275   8205  11561   -366  -1264   -676       C  
ATOM   1118  CD2 TRP A1003     -14.844 -38.663 -75.759  1.00 75.31           C  
ANISOU 1118  CD2 TRP A1003    10777   7173  10666   -293   -950   -796       C  
ATOM   1119  NE1 TRP A1003     -13.950 -36.722 -75.089  1.00 73.14           N  
ANISOU 1119  NE1 TRP A1003    10607   7135  10047   -557  -1149   -687       N  
ATOM   1120  CE2 TRP A1003     -15.125 -37.423 -75.152  1.00 69.94           C  
ANISOU 1120  CE2 TRP A1003    10356   6615   9603   -496   -940   -746       C  
ATOM   1121  CE3 TRP A1003     -15.888 -39.576 -75.944  1.00 77.89           C  
ANISOU 1121  CE3 TRP A1003    11219   7349  11027   -260   -789   -858       C  
ATOM   1122  CZ2 TRP A1003     -16.406 -37.072 -74.729  1.00 70.70           C  
ANISOU 1122  CZ2 TRP A1003    10770   6685   9406   -607   -713   -766       C  
ATOM   1123  CZ3 TRP A1003     -17.159 -39.225 -75.522  1.00 73.78           C  
ANISOU 1123  CZ3 TRP A1003    10984   6859  10189   -411   -622   -822       C  
ATOM   1124  CH2 TRP A1003     -17.407 -37.984 -74.921  1.00 69.12           C  
ANISOU 1124  CH2 TRP A1003    10597   6391   9274   -553   -556   -782       C  
ATOM   1125  N   TYR A1004     -12.428 -41.617 -74.100  1.00110.57           N  
ANISOU 1125  N   TYR A1004    14815  10911  16284     58  -1938    -44       N  
ATOM   1126  CA  TYR A1004     -12.815 -41.909 -72.727  1.00117.08           C  
ANISOU 1126  CA  TYR A1004    16047  11620  16817   -191  -2285    353       C  
ATOM   1127  C   TYR A1004     -11.595 -42.270 -71.884  1.00126.34           C  
ANISOU 1127  C   TYR A1004    17010  12684  18308   -205  -2876    848       C  
ATOM   1128  O   TYR A1004     -11.606 -42.124 -70.663  1.00131.32           O  
ANISOU 1128  O   TYR A1004    17987  13367  18540   -548  -3271   1232       O  
ATOM   1129  CB  TYR A1004     -13.842 -43.044 -72.694  1.00117.69           C  
ANISOU 1129  CB  TYR A1004    16348  11393  16977   -153  -2145    353       C  
ATOM   1130  CG  TYR A1004     -14.346 -43.383 -71.309  1.00117.59           C  
ANISOU 1130  CG  TYR A1004    16786  11295  16598   -470  -2442    776       C  
ATOM   1131  CD1 TYR A1004     -15.354 -42.637 -70.713  1.00110.33           C  
ANISOU 1131  CD1 TYR A1004    16318  10613  14989   -799  -2234    717       C  
ATOM   1132  CD2 TYR A1004     -13.817 -44.454 -70.599  1.00121.90           C  
ANISOU 1132  CD2 TYR A1004    17298  11510  17508   -452  -2905   1253       C  
ATOM   1133  CE1 TYR A1004     -15.818 -42.944 -69.448  1.00111.12           C  
ANISOU 1133  CE1 TYR A1004    16863  10683  14675  -1148  -2427   1071       C  
ATOM   1134  CE2 TYR A1004     -14.275 -44.769 -69.334  1.00122.21           C  
ANISOU 1134  CE2 TYR A1004    17788  11515  17130   -824  -3194   1689       C  
ATOM   1135  CZ  TYR A1004     -15.275 -44.011 -68.764  1.00118.43           C  
ANISOU 1135  CZ  TYR A1004    17794  11335  15869  -1195  -2926   1571       C  
ATOM   1136  OH  TYR A1004     -15.734 -44.322 -67.504  1.00123.76           O  
ANISOU 1136  OH  TYR A1004    18948  12021  16052  -1622  -3138   1973       O  
ATOM   1137  N   ASN A1005     -10.540 -42.736 -72.547  1.00126.68           N  
ANISOU 1137  N   ASN A1005    16471  12591  19072    142  -2926    849       N  
ATOM   1138  CA  ASN A1005      -9.322 -43.146 -71.857  1.00124.40           C  
ANISOU 1138  CA  ASN A1005    15818  12173  19273    193  -3515   1387       C  
ATOM   1139  C   ASN A1005      -8.356 -41.990 -71.609  1.00127.54           C  
ANISOU 1139  C   ASN A1005    16008  12963  19489    -34  -3802   1533       C  
ATOM   1140  O   ASN A1005      -7.535 -42.045 -70.694  1.00130.98           O  
ANISOU 1140  O   ASN A1005    16311  13416  20039   -218  -4435   2086       O  
ATOM   1141  CB  ASN A1005      -8.617 -44.263 -72.631  1.00118.73           C  
ANISOU 1141  CB  ASN A1005    14494  11051  19566    719  -3394   1343       C  
ATOM   1142  N   GLN A1006      -8.455 -40.945 -72.426  1.00127.33           N  
ANISOU 1142  N   GLN A1006    15953  13246  19181    -69  -3384   1083       N  
ATOM   1143  CA  GLN A1006      -7.575 -39.787 -72.288  1.00126.38           C  
ANISOU 1143  CA  GLN A1006    15654  13474  18890   -324  -3616   1181       C  
ATOM   1144  C   GLN A1006      -8.149 -38.734 -71.341  1.00125.15           C  
ANISOU 1144  C   GLN A1006    16181  13524  17847   -859  -3778   1212       C  
ATOM   1145  O   GLN A1006      -7.422 -38.148 -70.539  1.00137.00           O  
ANISOU 1145  O   GLN A1006    17729  15192  19132  -1233  -4277   1530       O  
ATOM   1146  CB  GLN A1006      -7.267 -39.171 -73.655  1.00125.86           C  
ANISOU 1146  CB  GLN A1006    15191  13618  19011   -132  -3107    735       C  
ATOM   1147  CG  GLN A1006      -6.434 -40.069 -74.559  1.00135.19           C  
ANISOU 1147  CG  GLN A1006    15651  14646  21071    343  -2897    661       C  
ATOM   1148  CD  GLN A1006      -6.052 -39.397 -75.863  1.00135.98           C  
ANISOU 1148  CD  GLN A1006    15387  15036  21242    425  -2385    246       C  
ATOM   1149  OE1 GLN A1006      -6.476 -38.277 -76.147  1.00135.32           O  
ANISOU 1149  OE1 GLN A1006    15600  15239  20578    141  -2221     50       O  
ATOM   1150  NE2 GLN A1006      -5.242 -40.080 -76.665  1.00137.10           N  
ANISOU 1150  NE2 GLN A1006    14885  15086  22120    804  -2104    120       N  
ATOM   1151  N   THR A1007      -9.452 -38.493 -71.441  1.00119.50           N  
ANISOU 1151  N   THR A1007    15981  12783  16639   -914  -3340    871       N  
ATOM   1152  CA  THR A1007     -10.129 -37.557 -70.547  1.00119.79           C  
ANISOU 1152  CA  THR A1007    16687  12938  15889  -1366  -3341    817       C  
ATOM   1153  C   THR A1007     -11.390 -38.191 -69.969  1.00121.72           C  
ANISOU 1153  C   THR A1007    17428  13019  15801  -1420  -3152    807       C  
ATOM   1154  O   THR A1007     -12.495 -37.901 -70.421  1.00123.51           O  
ANISOU 1154  O   THR A1007    17860  13237  15831  -1337  -2630    455       O  
ATOM   1155  CB  THR A1007     -10.504 -36.246 -71.268  1.00107.28           C  
ANISOU 1155  CB  THR A1007    15200  11513  14050  -1410  -2894    387       C  
ATOM   1156  OG1 THR A1007     -11.318 -36.540 -72.410  1.00 98.44           O  
ANISOU 1156  OG1 THR A1007    13919  10338  13147  -1055  -2369     64       O  
ATOM   1157  CG2 THR A1007      -9.255 -35.505 -71.718  1.00105.13           C  
ANISOU 1157  CG2 THR A1007    14497  11432  14016  -1476  -3101    438       C  
ATOM   1158  N   PRO A1008     -11.223 -39.054 -68.954  1.00118.58           N  
ANISOU 1158  N   PRO A1008    17193  12503  15357  -1592  -3604   1254       N  
ATOM   1159  CA  PRO A1008     -12.307 -39.869 -68.391  1.00119.50           C  
ANISOU 1159  CA  PRO A1008    17717  12455  15234  -1666  -3474   1343       C  
ATOM   1160  C   PRO A1008     -13.452 -39.064 -67.774  1.00119.46           C  
ANISOU 1160  C   PRO A1008    18360  12584  14444  -2016  -3072   1079       C  
ATOM   1161  O   PRO A1008     -14.611 -39.439 -67.946  1.00120.20           O  
ANISOU 1161  O   PRO A1008    18607  12589  14474  -1916  -2638    910       O  
ATOM   1162  CB  PRO A1008     -11.599 -40.695 -67.311  1.00128.14           C  
ANISOU 1162  CB  PRO A1008    18857  13455  16375  -1904  -4186   1992       C  
ATOM   1163  CG  PRO A1008     -10.387 -39.905 -66.960  1.00131.56           C  
ANISOU 1163  CG  PRO A1008    19143  14114  16732  -2163  -4676   2196       C  
ATOM   1164  CD  PRO A1008      -9.952 -39.260 -68.238  1.00122.84           C  
ANISOU 1164  CD  PRO A1008    17521  13085  16066  -1792  -4331   1783       C  
ATOM   1165  N   ASN A1009     -13.134 -37.984 -67.069  1.00119.36           N  
ANISOU 1165  N   ASN A1009    18709  12761  13880  -2431  -3188   1031       N  
ATOM   1166  CA  ASN A1009     -14.154 -37.193 -66.385  1.00113.69           C  
ANISOU 1166  CA  ASN A1009    18635  12116  12446  -2769  -2740    735       C  
ATOM   1167  C   ASN A1009     -15.104 -36.485 -67.347  1.00108.51           C  
ANISOU 1167  C   ASN A1009    17869  11419  11940  -2443  -2031    230       C  
ATOM   1168  O   ASN A1009     -16.323 -36.670 -67.284  1.00111.81           O  
ANISOU 1168  O   ASN A1009    18468  11783  12230  -2388  -1550     77       O  
ATOM   1169  CB  ASN A1009     -13.501 -36.176 -65.447  1.00116.12           C  
ANISOU 1169  CB  ASN A1009    19398  12581  12141  -3327  -3025    737       C  
ATOM   1170  CG  ASN A1009     -12.609 -36.830 -64.411  1.00121.89           C  
ANISOU 1170  CG  ASN A1009    20266  13404  12643  -3759  -3816   1326       C  
ATOM   1171  OD1 ASN A1009     -12.855 -37.959 -63.986  1.00116.95           O  
ANISOU 1171  OD1 ASN A1009    19673  12706  12058  -3773  -4025   1711       O  
ATOM   1172  ND2 ASN A1009     -11.563 -36.123 -64.000  1.00129.59           N  
ANISOU 1172  ND2 ASN A1009    21313  14533  13394  -4152  -4310   1452       N  
ATOM   1173  N   ARG A1010     -14.534 -35.673 -68.231  1.00105.29           N  
ANISOU 1173  N   ARG A1010    17130  11051  11824  -2256  -1999     32       N  
ATOM   1174  CA  ARG A1010     -15.313 -34.936 -69.220  1.00 96.44           C  
ANISOU 1174  CA  ARG A1010    15855   9896  10891  -1973  -1438   -344       C  
ATOM   1175  C   ARG A1010     -16.087 -35.888 -70.123  1.00 88.05           C  
ANISOU 1175  C   ARG A1010    14436   8775  10244  -1589  -1194   -356       C  
ATOM   1176  O   ARG A1010     -17.240 -35.629 -70.472  1.00 84.93           O  
ANISOU 1176  O   ARG A1010    14072   8349   9849  -1471   -720   -552       O  
ATOM   1177  CB  ARG A1010     -14.398 -34.045 -70.059  1.00 91.17           C  
ANISOU 1177  CB  ARG A1010    14858   9300  10483  -1890  -1551   -444       C  
ATOM   1178  CG  ARG A1010     -15.116 -33.276 -71.150  1.00 77.59           C  
ANISOU 1178  CG  ARG A1010    12951   7549   8980  -1632  -1070   -726       C  
ATOM   1179  CD  ARG A1010     -14.144 -32.438 -71.957  1.00 75.27           C  
ANISOU 1179  CD  ARG A1010    12347   7345   8906  -1621  -1215   -758       C  
ATOM   1180  NE  ARG A1010     -14.823 -31.687 -73.007  1.00 77.47           N  
ANISOU 1180  NE  ARG A1010    12462   7596   9377  -1425   -823   -936       N  
ATOM   1181  CZ  ARG A1010     -14.212 -30.863 -73.850  1.00 81.74           C  
ANISOU 1181  CZ  ARG A1010    12753   8210  10092  -1430   -860   -954       C  
ATOM   1182  NH1 ARG A1010     -12.901 -30.681 -73.770  1.00 86.13           N  
ANISOU 1182  NH1 ARG A1010    13160   8886  10679  -1611  -1231   -841       N  
ATOM   1183  NH2 ARG A1010     -14.912 -30.220 -74.775  1.00 83.75           N  
ANISOU 1183  NH2 ARG A1010    12877   8433  10510  -1286   -553  -1028       N  
ATOM   1184  N   ALA A1011     -15.445 -36.991 -70.495  1.00 83.84           N  
ANISOU 1184  N   ALA A1011    13552   8203  10101  -1409  -1523   -140       N  
ATOM   1185  CA  ALA A1011     -16.098 -38.021 -71.291  1.00 79.56           C  
ANISOU 1185  CA  ALA A1011    12748   7557   9925  -1121  -1334   -175       C  
ATOM   1186  C   ALA A1011     -17.291 -38.597 -70.540  1.00 87.38           C  
ANISOU 1186  C   ALA A1011    14088   8463  10649  -1270  -1136    -92       C  
ATOM   1187  O   ALA A1011     -18.340 -38.836 -71.128  1.00 85.91           O  
ANISOU 1187  O   ALA A1011    13808   8256  10579  -1144   -783   -228       O  
ATOM   1188  CB  ALA A1011     -15.116 -39.123 -71.655  1.00 76.05           C  
ANISOU 1188  CB  ALA A1011    11928   6987   9982   -915  -1694     15       C  
ATOM   1189  N   LYS A1012     -17.125 -38.812 -69.239  1.00 92.46           N  
ANISOU 1189  N   LYS A1012    15130   9093  10908  -1595  -1383    165       N  
ATOM   1190  CA  LYS A1012     -18.203 -39.336 -68.408  1.00 92.83           C  
ANISOU 1190  CA  LYS A1012    15545   9104  10623  -1819  -1172    276       C  
ATOM   1191  C   LYS A1012     -19.377 -38.363 -68.365  1.00 96.78           C  
ANISOU 1191  C   LYS A1012    16230   9700  10840  -1869   -542    -50       C  
ATOM   1192  O   LYS A1012     -20.535 -38.770 -68.480  1.00104.60           O  
ANISOU 1192  O   LYS A1012    17187  10671  11885  -1829   -176    -77       O  
ATOM   1193  CB  LYS A1012     -17.703 -39.627 -66.991  1.00 89.99           C  
ANISOU 1193  CB  LYS A1012    15632   8771   9787  -2258  -1584    640       C  
ATOM   1194  N   ARG A1013     -19.072 -37.078 -68.208  1.00 89.81           N  
ANISOU 1194  N   ARG A1013    15508   8890   9724  -1955   -416   -281       N  
ATOM   1195  CA  ARG A1013     -20.110 -36.051 -68.162  1.00 86.72           C  
ANISOU 1195  CA  ARG A1013    15262   8500   9188  -1945    212   -601       C  
ATOM   1196  C   ARG A1013     -20.874 -35.936 -69.482  1.00 95.69           C  
ANISOU 1196  C   ARG A1013    15888   9616  10854  -1550    512   -721       C  
ATOM   1197  O   ARG A1013     -22.106 -35.899 -69.492  1.00102.72           O  
ANISOU 1197  O   ARG A1013    16724  10496  11807  -1492    978   -782       O  
ATOM   1198  CB  ARG A1013     -19.515 -34.695 -67.771  1.00 91.62           C  
ANISOU 1198  CB  ARG A1013    16184   9106   9521  -2124    250   -837       C  
ATOM   1199  CG  ARG A1013     -18.980 -34.640 -66.348  1.00106.43           C  
ANISOU 1199  CG  ARG A1013    18680  11039  10717  -2652     21   -764       C  
ATOM   1200  CD  ARG A1013     -18.627 -33.218 -65.940  1.00107.61           C  
ANISOU 1200  CD  ARG A1013    19222  11125  10542  -2892    182  -1101       C  
ATOM   1201  NE  ARG A1013     -17.533 -32.671 -66.736  1.00103.01           N  
ANISOU 1201  NE  ARG A1013    18313  10535  10291  -2762   -223  -1082       N  
ATOM   1202  CZ  ARG A1013     -16.254 -32.712 -66.376  1.00107.99           C  
ANISOU 1202  CZ  ARG A1013    19014  11272  10747  -3058   -861   -866       C  
ATOM   1203  NH1 ARG A1013     -15.905 -33.276 -65.227  1.00110.20           N  
ANISOU 1203  NH1 ARG A1013    19703  11666  10500  -3515  -1232   -616       N  
ATOM   1204  NH2 ARG A1013     -15.324 -32.189 -67.162  1.00109.41           N  
ANISOU 1204  NH2 ARG A1013    18827  11466  11278  -2935  -1149   -851       N  
ATOM   1205  N   VAL A1014     -20.138 -35.884 -70.590  1.00 93.80           N  
ANISOU 1205  N   VAL A1014    15260   9399  10982  -1321    239   -725       N  
ATOM   1206  CA  VAL A1014     -20.749 -35.764 -71.913  1.00 79.88           C  
ANISOU 1206  CA  VAL A1014    13049   7670   9631  -1041    432   -800       C  
ATOM   1207  C   VAL A1014     -21.574 -37.001 -72.267  1.00 87.31           C  
ANISOU 1207  C   VAL A1014    13803   8611  10761   -988    473   -678       C  
ATOM   1208  O   VAL A1014     -22.690 -36.888 -72.777  1.00 93.54           O  
ANISOU 1208  O   VAL A1014    14380   9438  11722   -910    774   -692       O  
ATOM   1209  CB  VAL A1014     -19.689 -35.508 -73.005  1.00 62.89           C  
ANISOU 1209  CB  VAL A1014    10575   5591   7731   -895    147   -839       C  
ATOM   1210  CG1 VAL A1014     -20.317 -35.560 -74.389  1.00 55.22           C  
ANISOU 1210  CG1 VAL A1014     9199   4707   7075   -712    287   -875       C  
ATOM   1211  CG2 VAL A1014     -19.011 -34.166 -72.777  1.00 62.80           C  
ANISOU 1211  CG2 VAL A1014    10714   5568   7581   -984    131   -946       C  
ATOM   1212  N   ILE A1015     -21.019 -38.177 -71.990  1.00 82.47           N  
ANISOU 1212  N   ILE A1015    13250   7926  10160  -1047    139   -523       N  
ATOM   1213  CA  ILE A1015     -21.724 -39.439 -72.206  1.00 79.05           C  
ANISOU 1213  CA  ILE A1015    12721   7413   9902  -1057    140   -404       C  
ATOM   1214  C   ILE A1015     -23.006 -39.498 -71.378  1.00 82.61           C  
ANISOU 1214  C   ILE A1015    13366   7887  10133  -1246    501   -315       C  
ATOM   1215  O   ILE A1015     -24.052 -39.930 -71.867  1.00 77.65           O  
ANISOU 1215  O   ILE A1015    12525   7283   9697  -1241    697   -283       O  
ATOM   1216  CB  ILE A1015     -20.822 -40.649 -71.874  1.00 81.05           C  
ANISOU 1216  CB  ILE A1015    13048   7479  10269  -1081   -291   -211       C  
ATOM   1217  CG1 ILE A1015     -19.812 -40.885 -72.999  1.00 82.80           C  
ANISOU 1217  CG1 ILE A1015    12927   7652  10880   -832   -505   -346       C  
ATOM   1218  CG2 ILE A1015     -21.648 -41.901 -71.655  1.00 82.00           C  
ANISOU 1218  CG2 ILE A1015    13237   7441  10477  -1199   -274    -36       C  
ATOM   1219  CD1 ILE A1015     -18.795 -41.960 -72.684  1.00 88.01           C  
ANISOU 1219  CD1 ILE A1015    13567   8062  11809   -768   -905   -151       C  
ATOM   1220  N   THR A1016     -22.922 -39.052 -70.127  1.00 89.96           N  
ANISOU 1220  N   THR A1016    14701   8837  10642  -1460    604   -281       N  
ATOM   1221  CA  THR A1016     -24.095 -38.987 -69.260  1.00 92.22           C  
ANISOU 1221  CA  THR A1016    15195   9177  10668  -1666   1067   -250       C  
ATOM   1222  C   THR A1016     -25.139 -38.047 -69.855  1.00 89.76           C  
ANISOU 1222  C   THR A1016    14570   8931  10606  -1471   1581   -435       C  
ATOM   1223  O   THR A1016     -26.339 -38.327 -69.816  1.00 93.58           O  
ANISOU 1223  O   THR A1016    14879   9465  11213  -1509   1938   -357       O  
ATOM   1224  CB  THR A1016     -23.729 -38.510 -67.841  1.00 90.31           C  
ANISOU 1224  CB  THR A1016    15520   8970   9822  -1991   1140   -267       C  
ATOM   1225  OG1 THR A1016     -22.742 -39.383 -67.279  1.00 94.55           O  
ANISOU 1225  OG1 THR A1016    16300   9458  10169  -2198    561     22       O  
ATOM   1226  CG2 THR A1016     -24.959 -38.500 -66.944  1.00 88.43           C  
ANISOU 1226  CG2 THR A1016    15505   8812   9283  -2232   1730   -278       C  
ATOM   1227  N   THR A1017     -24.668 -36.936 -70.413  1.00 87.38           N  
ANISOU 1227  N   THR A1017    14154   8615  10432  -1273   1589   -627       N  
ATOM   1228  CA  THR A1017     -25.543 -35.959 -71.053  1.00 89.93           C  
ANISOU 1228  CA  THR A1017    14136   8941  11094  -1053   1991   -726       C  
ATOM   1229  C   THR A1017     -26.254 -36.570 -72.260  1.00 91.75           C  
ANISOU 1229  C   THR A1017    13842   9266  11752   -931   1885   -557       C  
ATOM   1230  O   THR A1017     -27.431 -36.299 -72.502  1.00 96.80           O  
ANISOU 1230  O   THR A1017    14154   9948  12678   -857   2227   -473       O  
ATOM   1231  CB  THR A1017     -24.759 -34.708 -71.492  1.00 86.31           C  
ANISOU 1231  CB  THR A1017    13678   8407  10708   -903   1915   -900       C  
ATOM   1232  OG1 THR A1017     -24.065 -34.158 -70.366  1.00 91.57           O  
ANISOU 1232  OG1 THR A1017    14878   8984  10931  -1103   1961  -1073       O  
ATOM   1233  CG2 THR A1017     -25.696 -33.658 -72.063  1.00 78.73           C  
ANISOU 1233  CG2 THR A1017    12372   7375  10167   -669   2316   -928       C  
ATOM   1234  N   PHE A1018     -25.533 -37.398 -73.010  1.00 84.45           N  
ANISOU 1234  N   PHE A1018    12834   8370  10884   -935   1420   -509       N  
ATOM   1235  CA  PHE A1018     -26.114 -38.114 -74.139  1.00 74.16           C  
ANISOU 1235  CA  PHE A1018    11151   7155   9872   -931   1280   -403       C  
ATOM   1236  C   PHE A1018     -27.171 -39.108 -73.668  1.00 77.21           C  
ANISOU 1236  C   PHE A1018    11517   7540  10277  -1124   1424   -229       C  
ATOM   1237  O   PHE A1018     -28.239 -39.227 -74.268  1.00 76.74           O  
ANISOU 1237  O   PHE A1018    11092   7591  10476  -1166   1532    -97       O  
ATOM   1238  CB  PHE A1018     -25.031 -38.865 -74.917  1.00 67.46           C  
ANISOU 1238  CB  PHE A1018    10309   6278   9046   -918    847   -485       C  
ATOM   1239  CG  PHE A1018     -24.459 -38.092 -76.071  1.00 66.91           C  
ANISOU 1239  CG  PHE A1018    10014   6326   9081   -790    727   -595       C  
ATOM   1240  CD1 PHE A1018     -25.262 -37.713 -77.134  1.00 67.31           C  
ANISOU 1240  CD1 PHE A1018     9717   6544   9315   -802    771   -514       C  
ATOM   1241  CD2 PHE A1018     -23.113 -37.768 -76.106  1.00 66.50           C  
ANISOU 1241  CD2 PHE A1018    10075   6248   8944   -706    535   -724       C  
ATOM   1242  CE1 PHE A1018     -24.737 -37.009 -78.202  1.00 63.74           C  
ANISOU 1242  CE1 PHE A1018     9092   6230   8896   -756    640   -560       C  
ATOM   1243  CE2 PHE A1018     -22.581 -37.067 -77.172  1.00 62.04           C  
ANISOU 1243  CE2 PHE A1018     9304   5822   8447   -641    454   -802       C  
ATOM   1244  CZ  PHE A1018     -23.395 -36.686 -78.222  1.00 59.99           C  
ANISOU 1244  CZ  PHE A1018     8757   5729   8307   -678    511   -720       C  
ATOM   1245  N   ARG A1019     -26.860 -39.819 -72.589  1.00 78.29           N  
ANISOU 1245  N   ARG A1019    12036   7569  10142  -1289   1384   -176       N  
ATOM   1246  CA  ARG A1019     -27.723 -40.884 -72.090  1.00 75.34           C  
ANISOU 1246  CA  ARG A1019    11699   7173   9752  -1536   1471     30       C  
ATOM   1247  C   ARG A1019     -29.024 -40.354 -71.496  1.00 80.28           C  
ANISOU 1247  C   ARG A1019    12177   7933  10391  -1606   2035    109       C  
ATOM   1248  O   ARG A1019     -30.111 -40.676 -71.976  1.00 82.29           O  
ANISOU 1248  O   ARG A1019    12043   8287  10936  -1678   2160    265       O  
ATOM   1249  CB  ARG A1019     -26.980 -41.729 -71.052  1.00 67.32           C  
ANISOU 1249  CB  ARG A1019    11151   5998   8430  -1726   1234    146       C  
ATOM   1250  CG  ARG A1019     -27.775 -42.915 -70.530  1.00 69.20           C  
ANISOU 1250  CG  ARG A1019    11474   6173   8646  -2032   1267    414       C  
ATOM   1251  CD  ARG A1019     -26.959 -43.732 -69.541  1.00 89.89           C  
ANISOU 1251  CD  ARG A1019    14553   8605  10994  -2229    938    623       C  
ATOM   1252  NE  ARG A1019     -26.507 -42.927 -68.409  1.00102.96           N  
ANISOU 1252  NE  ARG A1019    16589  10374  12156  -2333   1073    602       N  
ATOM   1253  CZ  ARG A1019     -27.170 -42.811 -67.263  1.00110.30           C  
ANISOU 1253  CZ  ARG A1019    17812  11442  12653  -2653   1451    711       C  
ATOM   1254  NH1 ARG A1019     -28.319 -43.451 -67.090  1.00105.36           N  
ANISOU 1254  NH1 ARG A1019    17076  10872  12086  -2873   1736    895       N  
ATOM   1255  NH2 ARG A1019     -26.683 -42.056 -66.287  1.00118.72           N  
ANISOU 1255  NH2 ARG A1019    19300  12609  13200  -2807   1562    625       N  
ATOM   1256  N   THR A1020     -28.906 -39.542 -70.451  1.00 85.87           N  
ANISOU 1256  N   THR A1020    13188   8643  10797  -1611   2392    -10       N  
ATOM   1257  CA  THR A1020     -30.075 -39.021 -69.752  1.00 98.02           C  
ANISOU 1257  CA  THR A1020    14625  10272  12347  -1662   3062     -7       C  
ATOM   1258  C   THR A1020     -30.861 -38.040 -70.615  1.00 99.99           C  
ANISOU 1258  C   THR A1020    14293  10563  13137  -1355   3343    -32       C  
ATOM   1259  O   THR A1020     -32.092 -38.030 -70.598  1.00104.50           O  
ANISOU 1259  O   THR A1020    14450  11231  14025  -1361   3750    121       O  
ATOM   1260  CB  THR A1020     -29.675 -38.317 -68.444  1.00105.04           C  
ANISOU 1260  CB  THR A1020    16070  11123  12718  -1781   3425   -227       C  
ATOM   1261  OG1 THR A1020     -28.874 -37.168 -68.746  1.00104.07           O  
ANISOU 1261  OG1 THR A1020    16031  10891  12619  -1539   3354   -488       O  
ATOM   1262  CG2 THR A1020     -28.886 -39.261 -67.549  1.00109.91           C  
ANISOU 1262  CG2 THR A1020    17251  11726  12781  -2142   3054    -91       C  
ATOM   1263  N   GLY A1021     -30.142 -37.217 -71.370  1.00 96.64           N  
ANISOU 1263  N   GLY A1021    13801  10065  12852  -1102   3105   -168       N  
ATOM   1264  CA  GLY A1021     -30.765 -36.200 -72.197  1.00 95.57           C  
ANISOU 1264  CA  GLY A1021    13142   9927  13243   -817   3286   -119       C  
ATOM   1265  C   GLY A1021     -31.016 -34.930 -71.410  1.00 92.21           C  
ANISOU 1265  C   GLY A1021    12830   9327  12880   -632   3917   -341       C  
ATOM   1266  O   GLY A1021     -31.578 -33.963 -71.926  1.00 86.62           O  
ANISOU 1266  O   GLY A1021    11689   8521  12699   -348   4151   -285       O  
ATOM   1267  N   THR A1022     -30.597 -34.937 -70.149  1.00 94.50           N  
ANISOU 1267  N   THR A1022    13724   9549  12631   -821   4188   -588       N  
ATOM   1268  CA  THR A1022     -30.759 -33.783 -69.277  1.00106.61           C  
ANISOU 1268  CA  THR A1022    15524  10882  14102   -730   4852   -914       C  
ATOM   1269  C   THR A1022     -29.406 -33.163 -68.951  1.00106.95           C  
ANISOU 1269  C   THR A1022    16167  10774  13695   -806   4586  -1204       C  
ATOM   1270  O   THR A1022     -28.388 -33.533 -69.536  1.00113.14           O  
ANISOU 1270  O   THR A1022    17018  11622  14349   -848   3906  -1108       O  
ATOM   1271  CB  THR A1022     -31.466 -34.165 -67.964  1.00118.87           C  
ANISOU 1271  CB  THR A1022    17366  12514  15287  -1003   5498  -1017       C  
ATOM   1272  OG1 THR A1022     -30.683 -35.140 -67.263  1.00115.59           O  
ANISOU 1272  OG1 THR A1022    17536  12236  14146  -1423   5099   -974       O  
ATOM   1273  CG2 THR A1022     -32.846 -34.738 -68.249  1.00127.42           C  
ANISOU 1273  CG2 THR A1022    17787  13762  16867   -957   5800   -703       C  
ATOM   1274  N   TRP A1023     -29.401 -32.221 -68.014  1.00102.96           N  
ANISOU 1274  N   TRP A1023    16091  10064  12965   -849   5152  -1576       N  
ATOM   1275  CA  TRP A1023     -28.170 -31.553 -67.613  1.00100.34           C  
ANISOU 1275  CA  TRP A1023    16362   9584  12180  -1007   4916  -1862       C  
ATOM   1276  C   TRP A1023     -27.746 -31.965 -66.208  1.00111.26           C  
ANISOU 1276  C   TRP A1023    18510  11075  12687  -1514   5009  -2042       C  
ATOM   1277  O   TRP A1023     -27.086 -31.199 -65.506  1.00115.40           O  
ANISOU 1277  O   TRP A1023    19629  11451  12767  -1738   5108  -2381       O  
ATOM   1278  CB  TRP A1023     -28.332 -30.032 -67.691  1.00 98.60           C  
ANISOU 1278  CB  TRP A1023    16144   8974  12344   -739   5404  -2182       C  
ATOM   1279  CG  TRP A1023     -28.575 -29.519 -69.078  1.00104.28           C  
ANISOU 1279  CG  TRP A1023    16169   9578  13875   -304   5181  -1923       C  
ATOM   1280  CD1 TRP A1023     -29.782 -29.221 -69.643  1.00110.99           C  
ANISOU 1280  CD1 TRP A1023    16349  10333  15491     59   5567  -1727       C  
ATOM   1281  CD2 TRP A1023     -27.586 -29.242 -70.078  1.00105.56           C  
ANISOU 1281  CD2 TRP A1023    16220   9740  14147   -237   4498  -1777       C  
ATOM   1282  NE1 TRP A1023     -29.605 -28.777 -70.931  1.00111.58           N  
ANISOU 1282  NE1 TRP A1023    15945  10353  16098    313   5109  -1436       N  
ATOM   1283  CE2 TRP A1023     -28.266 -28.780 -71.222  1.00105.04           C  
ANISOU 1283  CE2 TRP A1023    15471   9591  14849    128   4488  -1487       C  
ATOM   1284  CE3 TRP A1023     -26.191 -29.340 -70.116  1.00 99.64           C  
ANISOU 1284  CE3 TRP A1023    15845   9076  12937   -474   3896  -1826       C  
ATOM   1285  CZ2 TRP A1023     -27.600 -28.417 -72.391  1.00 98.06           C  
ANISOU 1285  CZ2 TRP A1023    14345   8726  14189    216   3923  -1271       C  
ATOM   1286  CZ3 TRP A1023     -25.532 -28.979 -71.278  1.00 94.90           C  
ANISOU 1286  CZ3 TRP A1023    14946   8486  12626   -341   3397  -1644       C  
ATOM   1287  CH2 TRP A1023     -26.237 -28.524 -72.399  1.00 94.41           C  
ANISOU 1287  CH2 TRP A1023    14278   8359  13237    -20   3426  -1381       C  
ATOM   1288  N   ASP A1024     -28.122 -33.178 -65.806  1.00133.08           N  
ANISOU 1288  N   ASP A1024    18479  19383  12703  -6909  -1131  -1590       N  
ATOM   1289  CA  ASP A1024     -27.804 -33.682 -64.471  1.00138.84           C  
ANISOU 1289  CA  ASP A1024    19411  19783  13561  -6989  -1019  -1495       C  
ATOM   1290  C   ASP A1024     -26.297 -33.740 -64.206  1.00132.37           C  
ANISOU 1290  C   ASP A1024    19014  18282  13000  -6526   -899  -1455       C  
ATOM   1291  O   ASP A1024     -25.855 -33.602 -63.066  1.00133.95           O  
ANISOU 1291  O   ASP A1024    19222  18300  13372  -6334   -810  -1334       O  
ATOM   1292  CB  ASP A1024     -28.439 -35.058 -64.247  1.00148.50           C  
ANISOU 1292  CB  ASP A1024    20948  20888  14587  -7668  -1010  -1545       C  
ATOM   1293  CG  ASP A1024     -29.964 -35.007 -64.245  1.00157.01           C  
ANISOU 1293  CG  ASP A1024    21525  22667  15465  -8005  -1051  -1496       C  
ATOM   1294  OD1 ASP A1024     -30.531 -33.956 -63.855  1.00157.15           O  
ANISOU 1294  OD1 ASP A1024    20962  23260  15487  -7834  -1103  -1435       O  
ATOM   1295  OD2 ASP A1024     -30.596 -36.017 -64.631  1.00162.10           O  
ANISOU 1295  OD2 ASP A1024    22362  23294  15934  -8424  -1026  -1518       O  
ATOM   1296  N   ALA A1025     -25.514 -33.936 -65.262  1.00121.79           N  
ANISOU 1296  N   ALA A1025    18004  16600  11669  -6345   -899  -1558       N  
ATOM   1297  CA  ALA A1025     -24.062 -34.038 -65.135  1.00107.94           C  
ANISOU 1297  CA  ALA A1025    16639  14244  10129  -5906   -787  -1536       C  
ATOM   1298  C   ALA A1025     -23.403 -32.685 -64.875  1.00102.83           C  
ANISOU 1298  C   ALA A1025    15650  13711   9710  -5289   -750  -1420       C  
ATOM   1299  O   ALA A1025     -22.279 -32.622 -64.376  1.00 98.30           O  
ANISOU 1299  O   ALA A1025    15278  12739   9333  -4928   -651  -1359       O  
ATOM   1300  CB  ALA A1025     -23.466 -34.686 -66.378  1.00108.11           C  
ANISOU 1300  CB  ALA A1025    17108  13908  10062  -5913   -791  -1697       C  
ATOM   1301  N   TYR A1026     -24.104 -31.608 -65.214  1.00109.14           N  
ANISOU 1301  N   TYR A1026    15944  15058  10467  -5172   -834  -1390       N  
ATOM   1302  CA  TYR A1026     -23.545 -30.264 -65.092  1.00115.90           C  
ANISOU 1302  CA  TYR A1026    16507  16022  11509  -4610   -810  -1288       C  
ATOM   1303  C   TYR A1026     -24.320 -29.385 -64.111  1.00135.26           C  
ANISOU 1303  C   TYR A1026    18468  18926  14001  -4535   -829  -1168       C  
ATOM   1304  O   TYR A1026     -23.839 -28.325 -63.710  1.00139.31           O  
ANISOU 1304  O   TYR A1026    18785  19467  14681  -4092   -793  -1073       O  
ATOM   1305  CB  TYR A1026     -23.476 -29.584 -66.463  1.00108.06           C  
ANISOU 1305  CB  TYR A1026    15406  15210  10444  -4398   -883  -1349       C  
ATOM   1306  CG  TYR A1026     -22.566 -30.284 -67.448  1.00104.95           C  
ANISOU 1306  CG  TYR A1026    15475  14379  10022  -4375   -846  -1468       C  
ATOM   1307  CD1 TYR A1026     -23.086 -31.073 -68.466  1.00109.86           C  
ANISOU 1307  CD1 TYR A1026    16280  15048  10413  -4751   -920  -1617       C  
ATOM   1308  CD2 TYR A1026     -21.187 -30.156 -67.359  1.00 93.13           C  
ANISOU 1308  CD2 TYR A1026    14225  12447   8714  -3976   -735  -1440       C  
ATOM   1309  CE1 TYR A1026     -22.257 -31.714 -69.368  1.00105.17           C  
ANISOU 1309  CE1 TYR A1026    16124  14055   9780  -4710   -879  -1740       C  
ATOM   1310  CE2 TYR A1026     -20.350 -30.792 -68.255  1.00 91.16           C  
ANISOU 1310  CE2 TYR A1026    14381  11832   8426  -3923   -691  -1556       C  
ATOM   1311  CZ  TYR A1026     -20.890 -31.570 -69.258  1.00100.77           C  
ANISOU 1311  CZ  TYR A1026    15795  13080   9415  -4280   -761  -1709       C  
ATOM   1312  OH  TYR A1026     -20.058 -32.205 -70.152  1.00110.19           O  
ANISOU 1312  OH  TYR A1026    17405  13907  10554  -4208   -710  -1837       O  
ATOM   1313  N   ALA A1027     -25.516 -29.821 -63.729  1.00143.70           N  
ANISOU 1313  N   ALA A1027    19343  20356  14901  -4977   -883  -1179       N  
ATOM   1314  CA  ALA A1027     -26.352 -29.038 -62.825  1.00141.21           C  
ANISOU 1314  CA  ALA A1027    18538  20530  14586  -4919   -899  -1080       C  
ATOM   1315  C   ALA A1027     -25.861 -29.097 -61.379  1.00136.08           C  
ANISOU 1315  C   ALA A1027    17963  19630  14113  -4817   -784   -972       C  
ATOM   1316  O   ALA A1027     -26.306 -28.317 -60.536  1.00132.46           O  
ANISOU 1316  O   ALA A1027    17132  19502  13696  -4658   -773   -885       O  
ATOM   1317  CB  ALA A1027     -27.804 -29.488 -62.916  1.00145.04           C  
ANISOU 1317  CB  ALA A1027    18751  21553  14807  -5440   -991  -1130       C  
ATOM   1318  N   ALA A1028     -24.943 -30.018 -61.099  1.00138.97           N  
ANISOU 1318  N   ALA A1028    18815  19419  14569  -4888   -701   -979       N  
ATOM   1319  CA  ALA A1028     -24.450 -30.224 -59.740  1.00146.81           C  
ANISOU 1319  CA  ALA A1028    19925  20151  15705  -4824   -600   -874       C  
ATOM   1320  C   ALA A1028     -23.439 -29.164 -59.298  1.00154.90           C  
ANISOU 1320  C   ALA A1028    20861  21026  16966  -4242   -538   -788       C  
ATOM   1321  O   ALA A1028     -22.998 -29.160 -58.148  1.00157.61           O  
ANISOU 1321  O   ALA A1028    21251  21202  17432  -4134   -460   -696       O  
ATOM   1322  CB  ALA A1028     -23.851 -31.625 -59.602  1.00146.12           C  
ANISOU 1322  CB  ALA A1028    20412  19500  15604  -5092   -542   -906       C  
ATOM   1323  N   ASP A1029     -23.080 -28.273 -60.216  1.00157.94           N  
ANISOU 1323  N   ASP A1029    21128  21481  17400  -3891   -574   -815       N  
ATOM   1324  CA  ASP A1029     -22.125 -27.212 -59.922  1.00160.70           C  
ANISOU 1324  CA  ASP A1029    21398  21710  17951  -3376   -522   -740       C  
ATOM   1325  C   ASP A1029     -22.824 -25.988 -59.339  1.00166.90           C  
ANISOU 1325  C   ASP A1029    21712  22956  18744  -3175   -552   -671       C  
ATOM   1326  O   ASP A1029     -22.426 -25.473 -58.295  1.00170.42           O  
ANISOU 1326  O   ASP A1029    22076  23333  19342  -2861   -494   -590       O  
ATOM   1327  CB  ASP A1029     -21.349 -26.823 -61.183  1.00155.34           C  
ANISOU 1327  CB  ASP A1029    20858  20861  17304  -3111   -539   -797       C  
ATOM   1328  CG  ASP A1029     -20.355 -25.707 -60.934  1.00149.95           C  
ANISOU 1328  CG  ASP A1029    20111  20056  16808  -2626   -485   -721       C  
ATOM   1329  OD1 ASP A1029     -19.558 -25.820 -59.979  1.00150.83           O  
ANISOU 1329  OD1 ASP A1029    20347  19898  17063  -2497   -400   -659       O  
ATOM   1330  OD2 ASP A1029     -20.370 -24.715 -61.694  1.00142.90           O  
ANISOU 1330  OD2 ASP A1029    19049  19343  15904  -2388   -532   -721       O  
ATOM   1331  N   GLU A1030     -23.868 -25.529 -60.021  1.00165.94           N  
ANISOU 1331  N   GLU A1030    21285  23321  18445  -3351   -646   -709       N  
ATOM   1332  CA  GLU A1030     -24.625 -24.367 -59.571  1.00164.17           C  
ANISOU 1332  CA  GLU A1030    20613  23563  18200  -3107   -684   -657       C  
ATOM   1333  C   GLU A1030     -24.919 -24.448 -58.077  1.00154.14           C  
ANISOU 1333  C   GLU A1030    19163  22454  16950  -3190   -624   -590       C  
ATOM   1334  O   GLU A1030     -24.790 -23.459 -57.354  1.00145.90           O  
ANISOU 1334  O   GLU A1030    17842  21638  15956  -2880   -611   -535       O  
ATOM   1335  CB  GLU A1030     -25.931 -24.241 -60.358  1.00174.74           C  
ANISOU 1335  CB  GLU A1030    21648  25424  19320  -3238   -809   -714       C  
ATOM   1336  CG  GLU A1030     -26.753 -23.012 -60.003  1.00182.61           C  
ANISOU 1336  CG  GLU A1030    22196  26905  20283  -2907   -853   -661       C  
ATOM   1337  CD  GLU A1030     -26.054 -21.718 -60.369  1.00183.04           C  
ANISOU 1337  CD  GLU A1030    22320  26695  20531  -2373   -808   -595       C  
ATOM   1338  OE1 GLU A1030     -25.053 -21.771 -61.113  1.00179.64           O  
ANISOU 1338  OE1 GLU A1030    22151  25932  20175  -2220   -808   -609       O  
ATOM   1339  OE2 GLU A1030     -26.506 -20.647 -59.911  1.00184.85           O  
ANISOU 1339  OE2 GLU A1030    22356  27053  20827  -2125   -767   -534       O  
ATOM   1340  N   VAL A1031     -25.314 -25.632 -57.620  1.00149.85           N  
ANISOU 1340  N   VAL A1031    18806  21776  16355  -3610   -583   -595       N  
ATOM   1341  CA  VAL A1031     -25.623 -25.845 -56.211  1.00143.31           C  
ANISOU 1341  CA  VAL A1031    17861  21052  15538  -3721   -514   -523       C  
ATOM   1342  C   VAL A1031     -24.390 -25.630 -55.340  1.00140.09           C  
ANISOU 1342  C   VAL A1031    17692  20181  15355  -3405   -417   -450       C  
ATOM   1343  O   VAL A1031     -24.499 -25.234 -54.180  1.00143.75           O  
ANISOU 1343  O   VAL A1031    17995  20749  15874  -3276   -362   -382       O  
ATOM   1344  CB  VAL A1031     -26.176 -27.260 -55.962  1.00141.54           C  
ANISOU 1344  CB  VAL A1031    17775  20849  15154  -4322   -506   -540       C  
ATOM   1345  CG1 VAL A1031     -26.373 -27.498 -54.473  1.00143.06           C  
ANISOU 1345  CG1 VAL A1031    18531  20416  15410  -4482   -467   -562       C  
ATOM   1346  CG2 VAL A1031     -27.480 -27.461 -56.719  1.00136.35           C  
ANISOU 1346  CG2 VAL A1031    16930  20409  14468  -4459   -438   -460       C  
ATOM   1347  N   TRP A1032     -23.218 -25.893 -55.908  1.00137.32           N  
ANISOU 1347  N   TRP A1032    17703  19354  15118  -3267   -400   -471       N  
ATOM   1348  CA  TRP A1032     -21.962 -25.726 -55.187  1.00137.01           C  
ANISOU 1348  CA  TRP A1032    17889  18891  15277  -2966   -317   -410       C  
ATOM   1349  C   TRP A1032     -21.614 -24.251 -55.023  1.00125.87           C  
ANISOU 1349  C   TRP A1032    16247  17593  13984  -2503   -310   -372       C  
ATOM   1350  O   TRP A1032     -21.031 -23.848 -54.016  1.00123.13           O  
ANISOU 1350  O   TRP A1032    15897  17135  13753  -2317   -246   -305       O  
ATOM   1351  CB  TRP A1032     -20.828 -26.457 -55.909  1.00149.32           C  
ANISOU 1351  CB  TRP A1032    19867  19971  16897  -2931   -301   -454       C  
ATOM   1352  CG  TRP A1032     -20.889 -27.947 -55.768  1.00163.15           C  
ANISOU 1352  CG  TRP A1032    22023  21336  18632  -3207   -253   -447       C  
ATOM   1353  CD1 TRP A1032     -21.294 -28.843 -56.713  1.00167.44           C  
ANISOU 1353  CD1 TRP A1032    22971  21421  19227  -3135   -222   -481       C  
ATOM   1354  CD2 TRP A1032     -20.532 -28.715 -54.612  1.00171.46           C  
ANISOU 1354  CD2 TRP A1032    23136  22415  19596  -3576   -229   -399       C  
ATOM   1355  NE1 TRP A1032     -21.212 -30.123 -56.218  1.00171.71           N  
ANISOU 1355  NE1 TRP A1032    23844  21676  19720  -3407   -185   -458       N  
ATOM   1356  CE2 TRP A1032     -20.747 -30.071 -54.930  1.00173.61           C  
ANISOU 1356  CE2 TRP A1032    23892  22196  19875  -3701   -190   -401       C  
ATOM   1357  CE3 TRP A1032     -20.052 -28.389 -53.340  1.00173.48           C  
ANISOU 1357  CE3 TRP A1032    23091  23070  19754  -3808   -232   -353       C  
ATOM   1358  CZ2 TRP A1032     -20.498 -31.099 -54.023  1.00174.74           C  
ANISOU 1358  CZ2 TRP A1032    24260  22203  19932  -4061   -160   -348       C  
ATOM   1359  CZ3 TRP A1032     -19.806 -29.411 -52.441  1.00172.90           C  
ANISOU 1359  CZ3 TRP A1032    23207  22893  19592  -4190   -196   -303       C  
ATOM   1360  CH2 TRP A1032     -20.029 -30.749 -52.787  1.00173.31           C  
ANISOU 1360  CH2 TRP A1032    23776  22419  19654  -4322   -163   -296       C  
ATOM   1361  N   VAL A1033     -21.977 -23.448 -56.018  1.00120.97           N  
ANISOU 1361  N   VAL A1033    15458  17183  13323  -2327   -378   -413       N  
ATOM   1362  CA  VAL A1033     -21.706 -22.016 -55.986  1.00119.69           C  
ANISOU 1362  CA  VAL A1033    15110  17119  13247  -1900   -379   -377       C  
ATOM   1363  C   VAL A1033     -22.323 -21.368 -54.751  1.00129.55           C  
ANISOU 1363  C   VAL A1033    16069  18663  14489  -1805   -353   -328       C  
ATOM   1364  O   VAL A1033     -21.615 -20.808 -53.913  1.00135.27           O  
ANISOU 1364  O   VAL A1033    16833  19224  15341  -1570   -291   -279       O  
ATOM   1365  CB  VAL A1033     -22.242 -21.312 -57.246  1.00116.70           C  
ANISOU 1365  CB  VAL A1033    14590  16967  12781  -1752   -470   -418       C  
ATOM   1366  CG1 VAL A1033     -22.063 -19.806 -57.128  1.00109.12           C  
ANISOU 1366  CG1 VAL A1033    13425  16168  11868  -1342   -480   -374       C  
ATOM   1367  CG2 VAL A1033     -21.544 -21.843 -58.488  1.00121.13           C  
ANISOU 1367  CG2 VAL A1033    15451  17193  13379  -1729   -475   -458       C  
ATOM   1368  N   VAL A1034     -23.645 -21.447 -54.645  1.00132.20           N  
ANISOU 1368  N   VAL A1034    16109  19459  14661  -1991   -398   -349       N  
ATOM   1369  CA  VAL A1034     -24.361 -20.869 -53.507  1.00126.22           C  
ANISOU 1369  CA  VAL A1034    15052  19040  13864  -1907   -368   -316       C  
ATOM   1370  C   VAL A1034     -23.996 -21.628 -52.236  1.00123.17           C  
ANISOU 1370  C   VAL A1034    14806  18460  13533  -2110   -277   -267       C  
ATOM   1371  O   VAL A1034     -23.931 -21.051 -51.141  1.00122.55           O  
ANISOU 1371  O   VAL A1034    14619  18441  13502  -1937   -219   -227       O  
ATOM   1372  CB  VAL A1034     -25.882 -20.921 -53.713  1.00122.42           C  
ANISOU 1372  CB  VAL A1034    14197  19150  13168  -2095   -434   -352       C  
ATOM   1373  CG1 VAL A1034     -26.613 -20.193 -52.594  1.00124.31           C  
ANISOU 1373  CG1 VAL A1034    14100  19778  13353  -1935   -395   -328       C  
ATOM   1374  CG2 VAL A1034     -26.254 -20.322 -55.059  1.00122.55           C  
ANISOU 1374  CG2 VAL A1034    14097  19362  13105  -1922   -539   -395       C  
ATOM   1375  N   GLY A1035     -23.756 -22.928 -52.401  1.00122.40           N  
ANISOU 1375  N   GLY A1035    14975  18116  13415  -2471   -266   -271       N  
ATOM   1376  CA  GLY A1035     -23.338 -23.790 -51.312  1.00120.27           C  
ANISOU 1376  CA  GLY A1035    14911  17601  13184  -2677   -189   -212       C  
ATOM   1377  C   GLY A1035     -22.089 -23.301 -50.601  1.00118.05           C  
ANISOU 1377  C   GLY A1035    14796  16971  13089  -2348   -125   -156       C  
ATOM   1378  O   GLY A1035     -21.954 -23.484 -49.391  1.00117.38           O  
ANISOU 1378  O   GLY A1035    14726  16849  13023  -2392    -62    -94       O  
ATOM   1379  N   MET A1036     -21.171 -22.686 -51.343  1.00115.70           N  
ANISOU 1379  N   MET A1036    14616  16434  12911  -2038   -140   -176       N  
ATOM   1380  CA  MET A1036     -19.994 -22.094 -50.712  1.00109.19           C  
ANISOU 1380  CA  MET A1036    13905  15335  12245  -1732    -86   -129       C  
ATOM   1381  C   MET A1036     -20.249 -20.628 -50.357  1.00113.05           C  
ANISOU 1381  C   MET A1036    14130  16067  12756  -1410    -88   -131       C  
ATOM   1382  O   MET A1036     -19.614 -20.078 -49.449  1.00127.46           O  
ANISOU 1382  O   MET A1036    15976  17785  14669  -1221    -38    -94       O  
ATOM   1383  CB  MET A1036     -18.754 -22.233 -51.601  1.00 95.80           C  
ANISOU 1383  CB  MET A1036    12490  13253  10658  -1587    -86   -144       C  
ATOM   1384  CG  MET A1036     -18.668 -21.204 -52.711  1.00 85.97           C  
ANISOU 1384  CG  MET A1036    11157  12078   9429  -1339   -134   -188       C  
ATOM   1385  SD  MET A1036     -17.130 -21.277 -53.647  1.00123.27           S  
ANISOU 1385  SD  MET A1036    16179  16391  14266  -1163   -114   -200       S  
ATOM   1386  CE  MET A1036     -17.381 -19.900 -54.762  1.00 77.28           C  
ANISOU 1386  CE  MET A1036    10197  10749   8417   -912   -174   -230       C  
ATOM   1387  N   GLY A1037     -21.182 -20.002 -51.073  1.00 98.56           N  
ANISOU 1387  N   GLY A1037    12063  14558  10826  -1341   -149   -176       N  
ATOM   1388  CA  GLY A1037     -21.578 -18.638 -50.761  1.00 93.98           C  
ANISOU 1388  CA  GLY A1037    11251  14219  10236  -1020   -156   -182       C  
ATOM   1389  C   GLY A1037     -22.072 -18.482 -49.331  1.00 99.91           C  
ANISOU 1389  C   GLY A1037    11827  15185  10948  -1033    -98   -159       C  
ATOM   1390  O   GLY A1037     -21.615 -17.598 -48.591  1.00103.17           O  
ANISOU 1390  O   GLY A1037    12243  15526  11432   -771    -57   -147       O  
ATOM   1391  N   ILE A1038     -23.002 -19.349 -48.935  1.00 99.82           N  
ANISOU 1391  N   ILE A1038    11674  15443  10809  -1360    -91   -157       N  
ATOM   1392  CA  ILE A1038     -23.544 -19.309 -47.579  1.00 96.39           C  
ANISOU 1392  CA  ILE A1038    11061  15255  10308  -1417    -27   -133       C  
ATOM   1393  C   ILE A1038     -22.456 -19.572 -46.538  1.00 90.82           C  
ANISOU 1393  C   ILE A1038    10595  14189   9722  -1411     46    -74       C  
ATOM   1394  O   ILE A1038     -22.499 -19.032 -45.428  1.00 93.93           O  
ANISOU 1394  O   ILE A1038    10888  14691  10111  -1282    100    -60       O  
ATOM   1395  CB  ILE A1038     -24.717 -20.301 -47.390  1.00102.51           C  
ANISOU 1395  CB  ILE A1038    11654  16394  10903  -1842    -28   -132       C  
ATOM   1396  CG1 ILE A1038     -24.284 -21.732 -47.719  1.00108.79           C  
ANISOU 1396  CG1 ILE A1038    12759  16866  11711  -2237    -31   -102       C  
ATOM   1397  CG2 ILE A1038     -25.905 -19.894 -48.250  1.00 94.36           C  
ANISOU 1397  CG2 ILE A1038    10296  15836   9721  -1816   -103   -192       C  
ATOM   1398  CD1 ILE A1038     -25.369 -22.763 -47.491  1.00107.34           C  
ANISOU 1398  CD1 ILE A1038    12455  16991  11338  -2720    -27    -95       C  
ATOM   1399  N   VAL A1039     -21.480 -20.396 -46.907  1.00 86.88           N  
ANISOU 1399  N   VAL A1039    10414  13277   9319  -1532     45    -42       N  
ATOM   1400  CA  VAL A1039     -20.338 -20.663 -46.045  1.00 92.23           C  
ANISOU 1400  CA  VAL A1039    11326  13611  10106  -1490     99     19       C  
ATOM   1401  C   VAL A1039     -19.541 -19.382 -45.829  1.00 97.52           C  
ANISOU 1401  C   VAL A1039    11993  14171  10888  -1103    111      6       C  
ATOM   1402  O   VAL A1039     -19.166 -19.061 -44.700  1.00111.10           O  
ANISOU 1402  O   VAL A1039    13713  15867  12634  -1016    159     36       O  
ATOM   1403  CB  VAL A1039     -19.423 -21.755 -46.634  1.00 83.77           C  
ANISOU 1403  CB  VAL A1039    10594  12130   9104  -1632     90     46       C  
ATOM   1404  CG1 VAL A1039     -18.156 -21.900 -45.802  1.00 67.08           C  
ANISOU 1404  CG1 VAL A1039     8695   9693   7100  -1512    136    111       C  
ATOM   1405  CG2 VAL A1039     -20.167 -23.079 -46.717  1.00 82.50           C  
ANISOU 1405  CG2 VAL A1039    10506  12020   8819  -2051     84     61       C  
ATOM   1406  N   MET A1040     -19.296 -18.648 -46.912  1.00 84.12           N  
ANISOU 1406  N   MET A1040    10308  12412   9241   -894     65    -39       N  
ATOM   1407  CA  MET A1040     -18.614 -17.359 -46.818  1.00 83.17           C  
ANISOU 1407  CA  MET A1040    10208  12189   9205   -558     71    -55       C  
ATOM   1408  C   MET A1040     -19.375 -16.408 -45.897  1.00 89.75           C  
ANISOU 1408  C   MET A1040    10820  13314   9966   -397     96    -81       C  
ATOM   1409  O   MET A1040     -18.777 -15.734 -45.047  1.00 96.79           O  
ANISOU 1409  O   MET A1040    11764  14106  10907   -236    135    -77       O  
ATOM   1410  CB  MET A1040     -18.444 -16.728 -48.202  1.00 75.35           C  
ANISOU 1410  CB  MET A1040     9260  11129   8242   -392     15    -91       C  
ATOM   1411  CG  MET A1040     -17.502 -17.481 -49.125  1.00 81.38           C  
ANISOU 1411  CG  MET A1040    10258  11585   9079   -487      3    -79       C  
ATOM   1412  SD  MET A1040     -17.357 -16.691 -50.739  1.00121.24           S  
ANISOU 1412  SD  MET A1040    15346  16589  14131   -302    -57   -115       S  
ATOM   1413  CE  MET A1040     -16.167 -17.762 -51.541  1.00128.11           C  
ANISOU 1413  CE  MET A1040    16490  17112  15075   -432    -43   -107       C  
ATOM   1414  N   SER A1041     -20.694 -16.363 -46.068  1.00 83.82           N  
ANISOU 1414  N   SER A1041     9820  12944   9084   -439     73   -113       N  
ATOM   1415  CA  SER A1041     -21.547 -15.545 -45.208  1.00 89.45           C  
ANISOU 1415  CA  SER A1041    10294  13992   9700   -271    102   -148       C  
ATOM   1416  C   SER A1041     -21.350 -15.892 -43.732  1.00 96.06           C  
ANISOU 1416  C   SER A1041    11137  14834  10526   -385    180   -115       C  
ATOM   1417  O   SER A1041     -21.111 -15.008 -42.900  1.00 97.33           O  
ANISOU 1417  O   SER A1041    11294  14990  10696   -164    219   -139       O  
ATOM   1418  CB  SER A1041     -23.017 -15.713 -45.591  1.00 89.22           C  
ANISOU 1418  CB  SER A1041     9959  14436   9507   -356     69   -180       C  
ATOM   1419  OG  SER A1041     -23.243 -15.315 -46.931  1.00 91.54           O  
ANISOU 1419  OG  SER A1041    10234  14757   9790   -223    -12   -208       O  
ATOM   1420  N   LEU A1042     -21.442 -17.182 -43.420  1.00 91.03           N  
ANISOU 1420  N   LEU A1042    10537  14194   9857   -738    200    -60       N  
ATOM   1421  CA  LEU A1042     -21.247 -17.656 -42.052  1.00 78.19           C  
ANISOU 1421  CA  LEU A1042     8942  12562   8205   -880    269     -8       C  
ATOM   1422  C   LEU A1042     -19.868 -17.283 -41.514  1.00 76.16           C  
ANISOU 1422  C   LEU A1042     8918  11940   8080   -714    289     18       C  
ATOM   1423  O   LEU A1042     -19.722 -16.957 -40.336  1.00 75.04           O  
ANISOU 1423  O   LEU A1042     8749  11851   7910   -655    340     25       O  
ATOM   1424  CB  LEU A1042     -21.453 -19.169 -41.969  1.00 70.05           C  
ANISOU 1424  CB  LEU A1042     7996  11502   7119  -1298    278     62       C  
ATOM   1425  CG  LEU A1042     -22.877 -19.666 -42.224  1.00 75.62           C  
ANISOU 1425  CG  LEU A1042     8449  12630   7653  -1562    269     43       C  
ATOM   1426  CD1 LEU A1042     -22.947 -21.181 -42.104  1.00 83.00           C  
ANISOU 1426  CD1 LEU A1042     9551  13454   8530  -2011    280    118       C  
ATOM   1427  CD2 LEU A1042     -23.856 -19.001 -41.268  1.00 67.31           C  
ANISOU 1427  CD2 LEU A1042     7071  12044   6462  -1476    323     10       C  
ATOM   1428  N   ILE A1043     -18.861 -17.333 -42.382  1.00 79.42           N  
ANISOU 1428  N   ILE A1043     9543  12012   8620   -648    250     28       N  
ATOM   1429  CA  ILE A1043     -17.507 -16.946 -42.001  1.00 76.34           C  
ANISOU 1429  CA  ILE A1043     9345  11316   8343   -499    262     48       C  
ATOM   1430  C   ILE A1043     -17.461 -15.482 -41.577  1.00 84.98           C  
ANISOU 1430  C   ILE A1043    10371  12481   9437   -211    275    -16       C  
ATOM   1431  O   ILE A1043     -16.989 -15.161 -40.480  1.00 90.32           O  
ANISOU 1431  O   ILE A1043    11081  13127  10111   -159    312    -10       O  
ATOM   1432  CB  ILE A1043     -16.501 -17.181 -43.145  1.00 62.44           C  
ANISOU 1432  CB  ILE A1043     7787   9238   6698   -466    222     59       C  
ATOM   1433  CG1 ILE A1043     -16.323 -18.678 -43.399  1.00 58.97           C  
ANISOU 1433  CG1 ILE A1043     7494   8653   6261   -725    218    120       C  
ATOM   1434  CG2 ILE A1043     -15.159 -16.547 -42.815  1.00 57.17           C  
ANISOU 1434  CG2 ILE A1043     7259   8336   6127   -294    233     67       C  
ATOM   1435  CD1 ILE A1043     -15.406 -18.994 -44.558  1.00 66.86           C  
ANISOU 1435  CD1 ILE A1043     8683   9370   7352   -683    188    118       C  
ATOM   1436  N   VAL A1044     -17.959 -14.602 -42.445  1.00 84.83           N  
ANISOU 1436  N   VAL A1044    10278  12549   9407    -23    240    -79       N  
ATOM   1437  CA  VAL A1044     -17.998 -13.171 -42.145  1.00 79.94           C  
ANISOU 1437  CA  VAL A1044     9641  11965   8770    271    248   -146       C  
ATOM   1438  C   VAL A1044     -18.721 -12.902 -40.828  1.00 84.24           C  
ANISOU 1438  C   VAL A1044    10025  12781   9202    308    305   -178       C  
ATOM   1439  O   VAL A1044     -18.196 -12.210 -39.946  1.00 85.19           O  
ANISOU 1439  O   VAL A1044    10226  12816   9325    428    339   -206       O  
ATOM   1440  CB  VAL A1044     -18.701 -12.374 -43.259  1.00 70.97           C  
ANISOU 1440  CB  VAL A1044     8434  10933   7598    476    198   -196       C  
ATOM   1441  CG1 VAL A1044     -18.716 -10.890 -42.920  1.00 54.10           C  
ANISOU 1441  CG1 VAL A1044     6344   8780   5432    799    208   -263       C  
ATOM   1442  CG2 VAL A1044     -18.019 -12.608 -44.591  1.00 70.29           C  
ANISOU 1442  CG2 VAL A1044     8504  10600   7604    437    146   -167       C  
ATOM   1443  N   LEU A1045     -19.921 -13.465 -40.704  1.00 86.19           N  
ANISOU 1443  N   LEU A1045    10041  13374   9333    185    318   -177       N  
ATOM   1444  CA  LEU A1045     -20.730 -13.311 -39.498  1.00 91.77           C  
ANISOU 1444  CA  LEU A1045    10555  14408   9906    198    383   -207       C  
ATOM   1445  C   LEU A1045     -19.972 -13.732 -38.242  1.00 90.65           C  
ANISOU 1445  C   LEU A1045    10527  14137   9778     60    435   -159       C  
ATOM   1446  O   LEU A1045     -19.894 -12.974 -37.273  1.00 89.72           O  
ANISOU 1446  O   LEU A1045    10405  14074   9612    216    479   -210       O  
ATOM   1447  CB  LEU A1045     -22.031 -14.110 -39.618  1.00100.74           C  
ANISOU 1447  CB  LEU A1045    11420  15950  10908    -11    390   -193       C  
ATOM   1448  CG  LEU A1045     -23.273 -13.390 -40.149  1.00110.42           C  
ANISOU 1448  CG  LEU A1045    12377  17564  12014    207    369   -269       C  
ATOM   1449  CD1 LEU A1045     -23.015 -12.746 -41.503  1.00112.81           C  
ANISOU 1449  CD1 LEU A1045    12787  17676  12399    425    288   -293       C  
ATOM   1450  CD2 LEU A1045     -24.446 -14.355 -40.233  1.00115.89           C  
ANISOU 1450  CD2 LEU A1045    12790  18679  12563    -89    375   -246       C  
ATOM   1451  N   ALA A1046     -19.407 -14.936 -38.271  1.00 85.35           N  
ANISOU 1451  N   ALA A1046     9978  13289   9163   -219    426    -64       N  
ATOM   1452  CA  ALA A1046     -18.670 -15.471 -37.130  1.00 76.69           C  
ANISOU 1452  CA  ALA A1046     9000  12072   8069   -353    463      3       C  
ATOM   1453  C   ALA A1046     -17.494 -14.580 -36.738  1.00 84.36           C  
ANISOU 1453  C   ALA A1046    10137  12794   9121   -149    458    -27       C  
ATOM   1454  O   ALA A1046     -17.340 -14.230 -35.566  1.00 97.44           O  
ANISOU 1454  O   ALA A1046    11786  14521  10714   -110    500    -42       O  
ATOM   1455  CB  ALA A1046     -18.194 -16.888 -37.419  1.00 72.95           C  
ANISOU 1455  CB  ALA A1046     8678  11396   7644   -633    442    112       C  
ATOM   1456  N   ILE A1047     -16.673 -14.214 -37.720  1.00 81.58           N  
ANISOU 1456  N   ILE A1047     9932  12171   8894    -41    408    -38       N  
ATOM   1457  CA  ILE A1047     -15.512 -13.361 -37.466  1.00 76.15           C  
ANISOU 1457  CA  ILE A1047     9403  11257   8273    107    399    -67       C  
ATOM   1458  C   ILE A1047     -15.903 -12.021 -36.843  1.00 81.16           C  
ANISOU 1458  C   ILE A1047     9995  12010   8830    328    428   -173       C  
ATOM   1459  O   ILE A1047     -15.414 -11.659 -35.764  1.00 87.71           O  
ANISOU 1459  O   ILE A1047    10880  12826   9621    347    455   -193       O  
ATOM   1460  CB  ILE A1047     -14.706 -13.090 -38.751  1.00 60.80           C  
ANISOU 1460  CB  ILE A1047     7600   9051   6451    178    347    -68       C  
ATOM   1461  CG1 ILE A1047     -14.125 -14.389 -39.309  1.00 59.73           C  
ANISOU 1461  CG1 ILE A1047     7546   8761   6388     -5    325     24       C  
ATOM   1462  CG2 ILE A1047     -13.590 -12.103 -38.474  1.00 46.81           C  
ANISOU 1462  CG2 ILE A1047     5974   7090   4721    298    342   -105       C  
ATOM   1463  CD1 ILE A1047     -13.341 -14.200 -40.589  1.00 58.16           C  
ANISOU 1463  CD1 ILE A1047     7469   8339   6291     59    285     21       C  
ATOM   1464  N   VAL A1048     -16.787 -11.295 -37.525  1.00 74.34           N  
ANISOU 1464  N   VAL A1048     9049  11267   7932    509    418   -244       N  
ATOM   1465  CA  VAL A1048     -17.222  -9.982 -37.054  1.00 69.06           C  
ANISOU 1465  CA  VAL A1048     8375  10685   7178    772    445   -354       C  
ATOM   1466  C   VAL A1048     -17.833 -10.052 -35.655  1.00 81.47           C  
ANISOU 1466  C   VAL A1048     9809  12531   8615    754    514   -386       C  
ATOM   1467  O   VAL A1048     -17.424  -9.313 -34.757  1.00 84.11           O  
ANISOU 1467  O   VAL A1048    10243  12809   8904    853    543   -449       O  
ATOM   1468  CB  VAL A1048     -18.231  -9.328 -38.021  1.00 64.29           C  
ANISOU 1468  CB  VAL A1048     7680  10214   6534    998    419   -411       C  
ATOM   1469  CG1 VAL A1048     -18.747  -8.019 -37.444  1.00 53.46           C  
ANISOU 1469  CG1 VAL A1048     6324   8934   5053   1310    452   -527       C  
ATOM   1470  CG2 VAL A1048     -17.591  -9.097 -39.380  1.00 61.12           C  
ANISOU 1470  CG2 VAL A1048     7443   9532   6248   1034    353   -383       C  
ATOM   1471  N   PHE A1049     -18.798 -10.951 -35.477  1.00 91.15           N  
ANISOU 1471  N   PHE A1049    10811  14061   9761    605    542   -344       N  
ATOM   1472  CA  PHE A1049     -19.469 -11.121 -34.189  1.00 92.78           C  
ANISOU 1472  CA  PHE A1049    10857  14580   9817    555    617   -363       C  
ATOM   1473  C   PHE A1049     -18.472 -11.418 -33.074  1.00 88.41           C  
ANISOU 1473  C   PHE A1049    10447  13876   9270    415    638   -318       C  
ATOM   1474  O   PHE A1049     -18.454 -10.737 -32.046  1.00 94.66           O  
ANISOU 1474  O   PHE A1049    11253  14746   9967    529    685   -392       O  
ATOM   1475  CB  PHE A1049     -20.518 -12.235 -34.274  1.00100.20           C  
ANISOU 1475  CB  PHE A1049    11555  15846  10672    320    639   -297       C  
ATOM   1476  CG  PHE A1049     -21.228 -12.508 -32.977  1.00107.50           C  
ANISOU 1476  CG  PHE A1049    12300  17123  11423    223    724   -301       C  
ATOM   1477  CD1 PHE A1049     -22.301 -11.726 -32.580  1.00109.79           C  
ANISOU 1477  CD1 PHE A1049    12370  17788  11557    448    782   -410       C  
ATOM   1478  CD2 PHE A1049     -20.831 -13.556 -32.161  1.00106.87           C  
ANISOU 1478  CD2 PHE A1049    12275  17012  11319    -80    750   -192       C  
ATOM   1479  CE1 PHE A1049     -22.959 -11.978 -31.389  1.00107.29           C  
ANISOU 1479  CE1 PHE A1049    11872  17830  11063    353    871   -417       C  
ATOM   1480  CE2 PHE A1049     -21.485 -13.813 -30.969  1.00108.65           C  
ANISOU 1480  CE2 PHE A1049    12343  17572  11367   -190    833   -186       C  
ATOM   1481  CZ  PHE A1049     -22.550 -13.023 -30.584  1.00109.95           C  
ANISOU 1481  CZ  PHE A1049    12268  18130  11376     16    898   -302       C  
ATOM   1482  N   GLY A1050     -17.637 -12.430 -33.293  1.00 89.95           N  
ANISOU 1482  N   GLY A1050    10754  13858   9563    185    601   -200       N  
ATOM   1483  CA  GLY A1050     -16.649 -12.839 -32.311  1.00 95.73           C  
ANISOU 1483  CA  GLY A1050    11614  14463  10297     58    606   -135       C  
ATOM   1484  C   GLY A1050     -15.695 -11.732 -31.905  1.00 90.03           C  
ANISOU 1484  C   GLY A1050    11051  13559   9599    224    592   -215       C  
ATOM   1485  O   GLY A1050     -15.530 -11.447 -30.714  1.00 92.57           O  
ANISOU 1485  O   GLY A1050    11384  13969   9820    227    628   -245       O  
ATOM   1486  N   ASN A1051     -15.071 -11.095 -32.891  1.00 84.98           N  
ANISOU 1486  N   ASN A1051    10541  12672   9075    341    542   -251       N  
ATOM   1487  CA  ASN A1051     -14.095 -10.048 -32.599  1.00 84.25           C  
ANISOU 1487  CA  ASN A1051    10625  12388   8999    446    524   -324       C  
ATOM   1488  C   ASN A1051     -14.697  -8.782 -31.987  1.00 84.58           C  
ANISOU 1488  C   ASN A1051    10682  12532   8922    659    568   -471       C  
ATOM   1489  O   ASN A1051     -14.090  -8.169 -31.104  1.00 88.56           O  
ANISOU 1489  O   ASN A1051    11303  12980   9366    673    578   -532       O  
ATOM   1490  CB  ASN A1051     -13.257  -9.721 -33.834  1.00 82.65           C  
ANISOU 1490  CB  ASN A1051    10565  11903   8934    479    465   -314       C  
ATOM   1491  CG  ASN A1051     -12.329 -10.855 -34.217  1.00 84.31           C  
ANISOU 1491  CG  ASN A1051    10804  11985   9244    298    427   -188       C  
ATOM   1492  OD1 ASN A1051     -11.286 -11.054 -33.593  1.00 73.73           O  
ANISOU 1492  OD1 ASN A1051     9532  10575   7907    213    411   -147       O  
ATOM   1493  ND2 ASN A1051     -12.705 -11.610 -35.242  1.00 95.83           N  
ANISOU 1493  ND2 ASN A1051    12213  13424  10773    251    409   -129       N  
ATOM   1494  N   VAL A1052     -15.883  -8.393 -32.450  1.00 74.91           N  
ANISOU 1494  N   VAL A1052     9345  11468   7649    835    592   -533       N  
ATOM   1495  CA  VAL A1052     -16.592  -7.265 -31.850  1.00 69.76           C  
ANISOU 1495  CA  VAL A1052     8699  10944   6862   1087    642   -676       C  
ATOM   1496  C   VAL A1052     -16.906  -7.581 -30.394  1.00 73.60           C  
ANISOU 1496  C   VAL A1052     9073  11690   7203   1008    711   -693       C  
ATOM   1497  O   VAL A1052     -16.763  -6.729 -29.512  1.00 75.44           O  
ANISOU 1497  O   VAL A1052     9415  11918   7333   1125    745   -804       O  
ATOM   1498  CB  VAL A1052     -17.898  -6.931 -32.605  1.00 55.70           C  
ANISOU 1498  CB  VAL A1052     6765   9362   5036   1316    654   -725       C  
ATOM   1499  CG1 VAL A1052     -18.809  -6.058 -31.753  1.00 72.25           C  
ANISOU 1499  CG1 VAL A1052     8800  11698   6955   1581    725   -864       C  
ATOM   1500  CG2 VAL A1052     -17.588  -6.245 -33.922  1.00 68.35           C  
ANISOU 1500  CG2 VAL A1052     8538  10688   6744   1464    589   -737       C  
ATOM   1501  N   LEU A1053     -17.315  -8.823 -30.149  1.00 77.49           N  
ANISOU 1501  N   LEU A1053     9371  12397   7674    792    731   -581       N  
ATOM   1502  CA  LEU A1053     -17.604  -9.282 -28.797  1.00 79.15           C  
ANISOU 1502  CA  LEU A1053     9473  12864   7736    671    797   -566       C  
ATOM   1503  C   LEU A1053     -16.367  -9.180 -27.903  1.00 82.20           C  
ANISOU 1503  C   LEU A1053    10046  13066   8119    570    777   -554       C  
ATOM   1504  O   LEU A1053     -16.440  -8.649 -26.794  1.00 57.34           O  
ANISOU 1504  O   LEU A1053     6918  10041   4828    631    827   -641       O  
ATOM   1505  CB  LEU A1053     -18.127 -10.719 -28.824  1.00 80.96           C  
ANISOU 1505  CB  LEU A1053     9519  13290   7952    403    811   -421       C  
ATOM   1506  CG  LEU A1053     -18.668 -11.274 -27.507  1.00 99.00           C  
ANISOU 1506  CG  LEU A1053    11664  15897  10055    254    891   -388       C  
ATOM   1507  CD1 LEU A1053     -19.885 -10.483 -27.051  1.00103.67           C  
ANISOU 1507  CD1 LEU A1053    12063  16855  10472    471    977   -529       C  
ATOM   1508  CD2 LEU A1053     -19.003 -12.750 -27.647  1.00106.37           C  
ANISOU 1508  CD2 LEU A1053    12497  16932  10986    -63    891   -224       C  
ATOM   1509  N   VAL A1054     -15.235  -9.679 -28.394  1.00 82.20           N  
ANISOU 1509  N   VAL A1054    10174  12797   8261    426    704   -453       N  
ATOM   1510  CA  VAL A1054     -13.981  -9.630 -27.639  1.00 72.08           C  
ANISOU 1510  CA  VAL A1054     9041  11372   6973    327    670   -431       C  
ATOM   1511  C   VAL A1054     -13.542  -8.198 -27.326  1.00 64.85           C  
ANISOU 1511  C   VAL A1054     8298  10334   6010    485    668   -592       C  
ATOM   1512  O   VAL A1054     -13.267  -7.861 -26.169  1.00 67.57           O  
ANISOU 1512  O   VAL A1054     8691  10757   6225    461    690   -650       O  
ATOM   1513  CB  VAL A1054     -12.837 -10.351 -28.383  1.00 73.67           C  
ANISOU 1513  CB  VAL A1054     9329  11329   7333    191    590   -303       C  
ATOM   1514  CG1 VAL A1054     -11.510 -10.114 -27.678  1.00 67.70           C  
ANISOU 1514  CG1 VAL A1054     8702  10466   6557    121    546   -298       C  
ATOM   1515  CG2 VAL A1054     -13.130 -11.839 -28.498  1.00 76.52           C  
ANISOU 1515  CG2 VAL A1054     9590  11768   7718     14    591   -142       C  
ATOM   1516  N   ILE A1055     -13.479  -7.364 -28.362  1.00 70.69           N  
ANISOU 1516  N   ILE A1055     9151  10869   6839    632    640   -664       N  
ATOM   1517  CA  ILE A1055     -13.076  -5.968 -28.208  1.00 71.45           C  
ANISOU 1517  CA  ILE A1055     9469  10789   6887    769    635   -816       C  
ATOM   1518  C   ILE A1055     -13.978  -5.225 -27.226  1.00 76.67           C  
ANISOU 1518  C   ILE A1055    10126  11641   7365    950    713   -964       C  
ATOM   1519  O   ILE A1055     -13.498  -4.481 -26.368  1.00 86.52           O  
ANISOU 1519  O   ILE A1055    11536  12830   8506    955    722  -1071       O  
ATOM   1520  CB  ILE A1055     -13.075  -5.226 -29.562  1.00 65.38           C  
ANISOU 1520  CB  ILE A1055     8835   9778   6227    914    600   -853       C  
ATOM   1521  CG1 ILE A1055     -12.021  -5.823 -30.495  1.00 69.22           C  
ANISOU 1521  CG1 ILE A1055     9353  10070   6877    736    530   -728       C  
ATOM   1522  CG2 ILE A1055     -12.813  -3.742 -29.362  1.00 63.00           C  
ANISOU 1522  CG2 ILE A1055     8812   9277   5849   1059    604  -1015       C  
ATOM   1523  CD1 ILE A1055     -11.965  -5.159 -31.850  1.00 76.95           C  
ANISOU 1523  CD1 ILE A1055    10466  10820   7953    849    496   -748       C  
ATOM   1524  N   THR A1056     -15.285  -5.439 -27.353  1.00 71.44           N  
ANISOU 1524  N   THR A1056     9266  11228   6650   1096    770   -975       N  
ATOM   1525  CA  THR A1056     -16.250  -4.814 -26.455  1.00 78.79           C  
ANISOU 1525  CA  THR A1056    10144  12401   7390   1301    857  -1116       C  
ATOM   1526  C   THR A1056     -16.028  -5.282 -25.021  1.00 89.05           C  
ANISOU 1526  C   THR A1056    11384  13900   8552   1128    898  -1103       C  
ATOM   1527  O   THR A1056     -16.088  -4.487 -24.082  1.00 89.31           O  
ANISOU 1527  O   THR A1056    11524  13981   8428   1239    945  -1247       O  
ATOM   1528  CB  THR A1056     -17.698  -5.135 -26.869  1.00 81.68           C  
ANISOU 1528  CB  THR A1056    10237  13085   7712   1456    910  -1108       C  
ATOM   1529  OG1 THR A1056     -17.904  -4.751 -28.234  1.00 87.26           O  
ANISOU 1529  OG1 THR A1056    10993  13625   8538   1618    860  -1107       O  
ATOM   1530  CG2 THR A1056     -18.686  -4.395 -25.981  1.00 79.79           C  
ANISOU 1530  CG2 THR A1056     9934  13124   7260   1719   1007  -1269       C  
ATOM   1531  N   ALA A1057     -15.764  -6.576 -24.864  1.00 93.06           N  
ANISOU 1531  N   ALA A1057    11744  14508   9105    860    879   -930       N  
ATOM   1532  CA  ALA A1057     -15.541  -7.163 -23.547  1.00 88.60           C  
ANISOU 1532  CA  ALA A1057    11124  14136   8406    679    910   -882       C  
ATOM   1533  C   ALA A1057     -14.317  -6.569 -22.856  1.00 91.65           C  
ANISOU 1533  C   ALA A1057    11736  14334   8754    613    863   -942       C  
ATOM   1534  O   ALA A1057     -14.370  -6.220 -21.677  1.00 88.14           O  
ANISOU 1534  O   ALA A1057    11321  14039   8129    619    909  -1029       O  
ATOM   1535  CB  ALA A1057     -15.407  -8.674 -23.655  1.00 78.73           C  
ANISOU 1535  CB  ALA A1057     9734  12958   7221    415    884   -667       C  
ATOM   1536  N   ILE A1058     -13.216  -6.457 -23.593  1.00 93.31           N  
ANISOU 1536  N   ILE A1058    12095  14241   9117    537    773   -899       N  
ATOM   1537  CA  ILE A1058     -11.986  -5.905 -23.031  1.00 90.40           C  
ANISOU 1537  CA  ILE A1058    11920  13719   8708    435    718   -951       C  
ATOM   1538  C   ILE A1058     -12.113  -4.404 -22.769  1.00 86.58           C  
ANISOU 1538  C   ILE A1058    11657  13121   8119    612    748  -1175       C  
ATOM   1539  O   ILE A1058     -11.556  -3.883 -21.801  1.00 78.78           O  
ANISOU 1539  O   ILE A1058    10802  12137   6993    543    742  -1269       O  
ATOM   1540  CB  ILE A1058     -10.774  -6.172 -23.948  1.00 91.26           C  
ANISOU 1540  CB  ILE A1058    12103  13576   8995    300    620   -847       C  
ATOM   1541  CG1 ILE A1058     -10.668  -7.663 -24.269  1.00 92.91           C  
ANISOU 1541  CG1 ILE A1058    12137  13860   9305    164    593   -635       C  
ATOM   1542  CG2 ILE A1058      -9.488  -5.681 -23.301  1.00 86.98           C  
ANISOU 1542  CG2 ILE A1058    11713  12950   8386    155    560   -892       C  
ATOM   1543  CD1 ILE A1058      -9.509  -8.010 -25.176  1.00 91.45           C  
ANISOU 1543  CD1 ILE A1058    12002  13463   9282     66    507   -534       C  
ATOM   1544  N   ALA A1059     -12.860  -3.715 -23.626  1.00 88.11           N  
ANISOU 1544  N   ALA A1059    11908  13209   8362    846    776  -1261       N  
ATOM   1545  CA  ALA A1059     -13.012  -2.267 -23.512  1.00 84.81           C  
ANISOU 1545  CA  ALA A1059    11757  12621   7846   1054    802  -1470       C  
ATOM   1546  C   ALA A1059     -13.914  -1.853 -22.351  1.00 92.30           C  
ANISOU 1546  C   ALA A1059    12679  13819   8571   1227    900  -1618       C  
ATOM   1547  O   ALA A1059     -13.595  -0.923 -21.610  1.00 91.33           O  
ANISOU 1547  O   ALA A1059    12795  13599   8306   1263    914  -1782       O  
ATOM   1548  CB  ALA A1059     -13.529  -1.681 -24.819  1.00 78.38           C  
ANISOU 1548  CB  ALA A1059    11028  11612   7142   1284    795  -1500       C  
ATOM   1549  N   LYS A1060     -15.039  -2.544 -22.198  1.00103.44           N  
ANISOU 1549  N   LYS A1060    13801  15564   9937   1320    971  -1566       N  
ATOM   1550  CA  LYS A1060     -16.041  -2.168 -21.203  1.00104.71           C  
ANISOU 1550  CA  LYS A1060    13889  16019   9876   1519   1080  -1707       C  
ATOM   1551  C   LYS A1060     -15.632  -2.511 -19.771  1.00107.87           C  
ANISOU 1551  C   LYS A1060    14266  16611  10107   1318   1106  -1713       C  
ATOM   1552  O   LYS A1060     -15.699  -1.663 -18.881  1.00115.38           O  
ANISOU 1552  O   LYS A1060    15381  17586  10871   1434   1156  -1895       O  
ATOM   1553  CB  LYS A1060     -17.390  -2.815 -21.531  1.00100.29           C  
ANISOU 1553  CB  LYS A1060    12992  15812   9304   1652   1151  -1644       C  
ATOM   1554  N   PHE A1061     -15.212  -3.752 -19.553  1.00103.12           N  
ANISOU 1554  N   PHE A1061    13484  16138   9560   1027   1070  -1513       N  
ATOM   1555  CA  PHE A1061     -14.878  -4.224 -18.211  1.00101.34           C  
ANISOU 1555  CA  PHE A1061    13212  16128   9165    834   1088  -1482       C  
ATOM   1556  C   PHE A1061     -13.484  -3.788 -17.766  1.00109.33           C  
ANISOU 1556  C   PHE A1061    14468  16912  10159    663    999  -1520       C  
ATOM   1557  O   PHE A1061     -12.575  -3.646 -18.583  1.00116.92           O  
ANISOU 1557  O   PHE A1061    15556  17579  11288    579    905  -1475       O  
ATOM   1558  CB  PHE A1061     -15.015  -5.745 -18.131  1.00 98.52           C  
ANISOU 1558  CB  PHE A1061    12597  15987   8849    603   1083  -1242       C  
ATOM   1559  CG  PHE A1061     -16.408  -6.240 -18.398  1.00105.40           C  
ANISOU 1559  CG  PHE A1061    13205  17153   9690    698   1176  -1205       C  
ATOM   1560  CD1 PHE A1061     -16.809  -6.566 -19.684  1.00110.28           C  
ANISOU 1560  CD1 PHE A1061    13725  17684  10492    745   1151  -1127       C  
ATOM   1561  CD2 PHE A1061     -17.320  -6.374 -17.365  1.00111.90           C  
ANISOU 1561  CD2 PHE A1061    13864  18370  10282    724   1290  -1251       C  
ATOM   1562  CE1 PHE A1061     -18.092  -7.018 -19.932  1.00110.66           C  
ANISOU 1562  CE1 PHE A1061    13510  18044  10493    804   1229  -1098       C  
ATOM   1563  CE2 PHE A1061     -18.604  -6.826 -17.607  1.00110.85           C  
ANISOU 1563  CE2 PHE A1061    13456  18562  10100    783   1377  -1218       C  
ATOM   1564  CZ  PHE A1061     -18.989  -7.149 -18.892  1.00107.51           C  
ANISOU 1564  CZ  PHE A1061    12931  18058   9861    817   1343  -1142       C  
ATOM   1565  N   GLU A1062     -13.325  -3.580 -16.462  1.00111.91           N  
ANISOU 1565  N   GLU A1062    14847  17408  10267    600   1030  -1605       N  
ATOM   1566  CA  GLU A1062     -12.060  -3.113 -15.902  1.00113.90           C  
ANISOU 1566  CA  GLU A1062    15315  17507  10455    424    946  -1662       C  
ATOM   1567  C   GLU A1062     -11.188  -4.268 -15.417  1.00110.96           C  
ANISOU 1567  C   GLU A1062    14809  17263  10088    137    866  -1447       C  
ATOM   1568  O   GLU A1062      -9.973  -4.124 -15.280  1.00109.54           O  
ANISOU 1568  O   GLU A1062    14745  16960   9915    -38    765  -1432       O  
ATOM   1569  CB  GLU A1062     -12.314  -2.131 -14.755  1.00115.36           C  
ANISOU 1569  CB  GLU A1062    15671  17785  10375    522   1014  -1900       C  
ATOM   1570  N   ARG A1063     -11.814  -5.412 -15.160  1.00106.50           N  
ANISOU 1570  N   ARG A1063    14006  16955   9505     89    910  -1277       N  
ATOM   1571  CA  ARG A1063     -11.092  -6.593 -14.698  1.00 92.08           C  
ANISOU 1571  CA  ARG A1063    12076  15239   7669   -146    839  -1052       C  
ATOM   1572  C   ARG A1063     -10.361  -7.281 -15.847  1.00 85.14           C  
ANISOU 1572  C   ARG A1063    11169  14135   7044   -225    740   -874       C  
ATOM   1573  O   ARG A1063      -9.555  -8.185 -15.629  1.00 82.60           O  
ANISOU 1573  O   ARG A1063    10802  13842   6739   -383    660   -690       O  
ATOM   1574  CB  ARG A1063     -12.050  -7.575 -14.020  1.00 79.23           C  
ANISOU 1574  CB  ARG A1063    10250  13940   5915   -190    927   -927       C  
ATOM   1575  N   LEU A1064     -10.650  -6.848 -17.070  1.00 80.81           N  
ANISOU 1575  N   LEU A1064    10654  13370   6679    -94    746   -928       N  
ATOM   1576  CA  LEU A1064     -10.009  -7.402 -18.257  1.00 86.79           C  
ANISOU 1576  CA  LEU A1064    11394  13910   7673   -149    664   -785       C  
ATOM   1577  C   LEU A1064      -8.975  -6.440 -18.830  1.00 93.10           C  
ANISOU 1577  C   LEU A1064    12376  14443   8554   -160    588   -890       C  
ATOM   1578  O   LEU A1064      -8.662  -6.488 -20.019  1.00 95.03           O  
ANISOU 1578  O   LEU A1064    12638  14479   8992   -142    546   -840       O  
ATOM   1579  CB  LEU A1064     -11.055  -7.736 -19.322  1.00 92.43           C  
ANISOU 1579  CB  LEU A1064    11999  14588   8531    -28    720   -744       C  
ATOM   1580  CG  LEU A1064     -11.879  -9.004 -19.099  1.00 94.08           C  
ANISOU 1580  CG  LEU A1064    12015  15022   8710   -104    771   -577       C  
ATOM   1581  CD1 LEU A1064     -13.022  -9.079 -20.097  1.00 87.26           C  
ANISOU 1581  CD1 LEU A1064    11038  14168   7947     16    830   -590       C  
ATOM   1582  CD2 LEU A1064     -10.989 -10.230 -19.214  1.00 99.03           C  
ANISOU 1582  CD2 LEU A1064    12626  15580   9421   -281    685   -350       C  
ATOM   1583  N   GLN A1065      -8.449  -5.567 -17.977  1.00 95.54           N  
ANISOU 1583  N   GLN A1065    12831  14768   8701   -212    571  -1037       N  
ATOM   1584  CA  GLN A1065      -7.465  -4.581 -18.404  1.00 94.81           C  
ANISOU 1584  CA  GLN A1065    12937  14440   8646   -277    502  -1150       C  
ATOM   1585  C   GLN A1065      -6.046  -5.042 -18.092  1.00 89.67           C  
ANISOU 1585  C   GLN A1065    12244  13848   7977   -503    387  -1037       C  
ATOM   1586  O   GLN A1065      -5.369  -4.465 -17.241  1.00 87.58           O  
ANISOU 1586  O   GLN A1065    12080  13652   7546   -633    346  -1138       O  
ATOM   1587  CB  GLN A1065      -7.740  -3.231 -17.737  1.00105.17           C  
ANISOU 1587  CB  GLN A1065    14480  15703   9778   -210    550  -1406       C  
ATOM   1588  CG  GLN A1065      -9.091  -2.624 -18.088  1.00110.83           C  
ANISOU 1588  CG  GLN A1065    15254  16361  10495     71    660  -1538       C  
ATOM   1589  CD  GLN A1065      -9.161  -2.134 -19.521  1.00119.49           C  
ANISOU 1589  CD  GLN A1065    16458  17156  11788    184    645  -1552       C  
ATOM   1590  OE1 GLN A1065      -8.854  -0.977 -19.808  1.00127.01           O  
ANISOU 1590  OE1 GLN A1065    17687  17852  12718    214    632  -1708       O  
ATOM   1591  NE2 GLN A1065      -9.569  -3.012 -20.430  1.00120.54           N  
ANISOU 1591  NE2 GLN A1065    16393  17309  12099    236    647  -1389       N  
ATOM   1592  N   THR A1066      -5.603  -6.088 -18.783  1.00 89.30           N  
ANISOU 1592  N   THR A1066    12049  13791   8091   -541    335   -833       N  
ATOM   1593  CA  THR A1066      -4.252  -6.606 -18.606  1.00 88.65           C  
ANISOU 1593  CA  THR A1066    11895  13789   7998   -703    224   -710       C  
ATOM   1594  C   THR A1066      -3.470  -6.542 -19.915  1.00 89.16           C  
ANISOU 1594  C   THR A1066    11963  13657   8255   -731    168   -665       C  
ATOM   1595  O   THR A1066      -4.058  -6.450 -20.992  1.00 87.78           O  
ANISOU 1595  O   THR A1066    11817  13292   8243   -618    214   -673       O  
ATOM   1596  CB  THR A1066      -4.262  -8.057 -18.089  1.00 83.62           C  
ANISOU 1596  CB  THR A1066    11084  13351   7337   -709    202   -485       C  
ATOM   1597  OG1 THR A1066      -4.859  -8.914 -19.069  1.00 85.51           O  
ANISOU 1597  OG1 THR A1066    11246  13479   7764   -609    237   -353       O  
ATOM   1598  CG2 THR A1066      -5.046  -8.153 -16.790  1.00 83.46           C  
ANISOU 1598  CG2 THR A1066    11053  13549   7108   -705    265   -516       C  
ATOM   1599  N   VAL A1067      -2.145  -6.591 -19.807  1.00 89.83           N  
ANISOU 1599  N   VAL A1067    12005  13822   8304   -882     70   -618       N  
ATOM   1600  CA  VAL A1067      -1.256  -6.514 -20.965  1.00 91.13           C  
ANISOU 1600  CA  VAL A1067    12150  13859   8617   -934     18   -578       C  
ATOM   1601  C   VAL A1067      -1.580  -7.588 -22.002  1.00 89.05           C  
ANISOU 1601  C   VAL A1067    11773  13503   8557   -793     36   -410       C  
ATOM   1602  O   VAL A1067      -1.706  -7.301 -23.202  1.00 91.45           O  
ANISOU 1602  O   VAL A1067    12128  13603   9017   -746     60   -434       O  
ATOM   1603  CB  VAL A1067       0.218  -6.652 -20.536  1.00 89.54           C  
ANISOU 1603  CB  VAL A1067    11843  13866   8313  -1106    -93   -522       C  
ATOM   1604  CG1 VAL A1067       1.131  -6.636 -21.751  1.00101.52           C  
ANISOU 1604  CG1 VAL A1067    13304  15300   9970  -1157   -135   -474       C  
ATOM   1605  CG2 VAL A1067       0.592  -5.545 -19.560  1.00 73.36           C  
ANISOU 1605  CG2 VAL A1067     9921  11905   6047  -1292   -119   -703       C  
ATOM   1606  N   THR A1068      -1.714  -8.824 -21.528  1.00 84.70           N  
ANISOU 1606  N   THR A1068    11096  13096   7990   -734     24   -241       N  
ATOM   1607  CA  THR A1068      -2.110  -9.937 -22.380  1.00 74.87           C  
ANISOU 1607  CA  THR A1068     9781  11756   6910   -615     45    -85       C  
ATOM   1608  C   THR A1068      -3.394  -9.587 -23.117  1.00 68.32           C  
ANISOU 1608  C   THR A1068     9022  10747   6189   -520    137   -167       C  
ATOM   1609  O   THR A1068      -3.506  -9.814 -24.317  1.00 69.94           O  
ANISOU 1609  O   THR A1068     9223  10791   6561   -458    148   -130       O  
ATOM   1610  CB  THR A1068      -2.324 -11.230 -21.571  1.00 74.71           C  
ANISOU 1610  CB  THR A1068     9685  11887   6817   -581     34     94       C  
ATOM   1611  OG1 THR A1068      -1.114 -11.574 -20.884  1.00 89.19           O  
ANISOU 1611  OG1 THR A1068    11445  13907   8534   -633    -63    182       O  
ATOM   1612  CG2 THR A1068      -2.721 -12.375 -22.491  1.00 59.17           C  
ANISOU 1612  CG2 THR A1068     7692   9781   5009   -484     54    244       C  
ATOM   1613  N   ASN A1069      -4.350  -9.008 -22.396  1.00 70.97           N  
ANISOU 1613  N   ASN A1069     9414  11136   6415   -496    203   -284       N  
ATOM   1614  CA  ASN A1069      -5.615  -8.596 -22.994  1.00 81.28           C  
ANISOU 1614  CA  ASN A1069    10764  12330   7791   -376    289   -373       C  
ATOM   1615  C   ASN A1069      -5.483  -7.393 -23.929  1.00 88.88           C  
ANISOU 1615  C   ASN A1069    11865  13073   8833   -338    292   -518       C  
ATOM   1616  O   ASN A1069      -6.344  -7.171 -24.778  1.00 98.46           O  
ANISOU 1616  O   ASN A1069    13103  14164  10142   -214    341   -556       O  
ATOM   1617  CB  ASN A1069      -6.668  -8.328 -21.916  1.00 77.62           C  
ANISOU 1617  CB  ASN A1069    10301  12029   7162   -331    365   -460       C  
ATOM   1618  CG  ASN A1069      -7.098  -9.591 -21.194  1.00 79.09           C  
ANISOU 1618  CG  ASN A1069    10360  12412   7280   -370    384   -298       C  
ATOM   1619  OD1 ASN A1069      -6.882 -10.702 -21.681  1.00 71.65           O  
ANISOU 1619  OD1 ASN A1069     9352  11432   6438   -396    352   -123       O  
ATOM   1620  ND2 ASN A1069      -7.716  -9.427 -20.031  1.00 88.21           N  
ANISOU 1620  ND2 ASN A1069    11501  13766   8247   -377    439   -355       N  
ATOM   1621  N   TYR A1070      -4.417  -6.614 -23.769  1.00 79.97           N  
ANISOU 1621  N   TYR A1070    10833  11904   7649   -458    237   -596       N  
ATOM   1622  CA  TYR A1070      -4.116  -5.549 -24.721  1.00 83.86           C  
ANISOU 1622  CA  TYR A1070    11487  12166   8212   -469    231   -705       C  
ATOM   1623  C   TYR A1070      -3.695  -6.184 -26.040  1.00 84.82           C  
ANISOU 1623  C   TYR A1070    11524  12183   8519   -459    203   -577       C  
ATOM   1624  O   TYR A1070      -4.147  -5.781 -27.119  1.00 94.69           O  
ANISOU 1624  O   TYR A1070    12855  13243   9879   -371    231   -611       O  
ATOM   1625  CB  TYR A1070      -3.004  -4.634 -24.200  1.00 99.96           C  
ANISOU 1625  CB  TYR A1070    13649  14209  10123   -663    176   -809       C  
ATOM   1626  CG  TYR A1070      -3.480  -3.470 -23.357  1.00123.24           C  
ANISOU 1626  CG  TYR A1070    16808  17113  12903   -658    215  -1011       C  
ATOM   1627  CD1 TYR A1070      -3.632  -3.598 -21.982  1.00132.10           C  
ANISOU 1627  CD1 TYR A1070    17896  18449  13849   -688    222  -1048       C  
ATOM   1628  CD2 TYR A1070      -3.763  -2.239 -23.934  1.00133.22           C  
ANISOU 1628  CD2 TYR A1070    18333  18112  14173   -614    246  -1164       C  
ATOM   1629  CE1 TYR A1070      -4.062  -2.536 -21.207  1.00135.33           C  
ANISOU 1629  CE1 TYR A1070    18514  18816  14090   -669    264  -1248       C  
ATOM   1630  CE2 TYR A1070      -4.193  -1.171 -23.167  1.00141.07           C  
ANISOU 1630  CE2 TYR A1070    19563  19036  15002   -581    285  -1358       C  
ATOM   1631  CZ  TYR A1070      -4.341  -1.325 -21.804  1.00138.81           C  
ANISOU 1631  CZ  TYR A1070    19227  18973  14541   -607    296  -1407       C  
ATOM   1632  OH  TYR A1070      -4.768  -0.266 -21.036  1.00137.31           O  
ANISOU 1632  OH  TYR A1070    19285  18713  14173   -561    340  -1616       O  
ATOM   1633  N   PHE A1071      -2.826  -7.187 -25.945  1.00 69.88           N  
ANISOU 1633  N   PHE A1071     9479  10423   6648   -530    147   -429       N  
ATOM   1634  CA  PHE A1071      -2.410  -7.936 -27.126  1.00 54.32           C  
ANISOU 1634  CA  PHE A1071     7424   8377   4839   -497    126   -306       C  
ATOM   1635  C   PHE A1071      -3.612  -8.624 -27.775  1.00 65.62           C  
ANISOU 1635  C   PHE A1071     8823   9725   6386   -349    181   -248       C  
ATOM   1636  O   PHE A1071      -3.730  -8.667 -29.004  1.00 74.25           O  
ANISOU 1636  O   PHE A1071     9933  10668   7611   -295    191   -230       O  
ATOM   1637  CB  PHE A1071      -1.331  -8.956 -26.763  1.00 54.53           C  
ANISOU 1637  CB  PHE A1071     7298   8582   4840   -547     58   -159       C  
ATOM   1638  CG  PHE A1071      -0.073  -8.338 -26.222  1.00 66.58           C  
ANISOU 1638  CG  PHE A1071     8807  10246   6244   -709     -8   -208       C  
ATOM   1639  CD1 PHE A1071       0.322  -7.075 -26.628  1.00 70.97           C  
ANISOU 1639  CD1 PHE A1071     9488  10698   6779   -838     -8   -347       C  
ATOM   1640  CD2 PHE A1071       0.710  -9.014 -25.302  1.00 73.71           C  
ANISOU 1640  CD2 PHE A1071     9578  11393   7035   -746    -73   -111       C  
ATOM   1641  CE1 PHE A1071       1.476  -6.498 -26.132  1.00 74.31           C  
ANISOU 1641  CE1 PHE A1071     9894  11271   7070  -1037    -71   -398       C  
ATOM   1642  CE2 PHE A1071       1.865  -8.441 -24.801  1.00 70.64           C  
ANISOU 1642  CE2 PHE A1071     9146  11181   6514   -914   -142   -160       C  
ATOM   1643  CZ  PHE A1071       2.248  -7.182 -25.217  1.00 70.87           C  
ANISOU 1643  CZ  PHE A1071     9288  11119   6521  -1078   -139   -308       C  
ATOM   1644  N   ILE A1072      -4.507  -9.148 -26.940  1.00 69.25           N  
ANISOU 1644  N   ILE A1072     9233  10302   6776   -303    218   -220       N  
ATOM   1645  CA  ILE A1072      -5.747  -9.753 -27.414  1.00 70.74           C  
ANISOU 1645  CA  ILE A1072     9378  10463   7036   -205    273   -177       C  
ATOM   1646  C   ILE A1072      -6.593  -8.715 -28.141  1.00 78.02           C  
ANISOU 1646  C   ILE A1072    10386  11257   7999   -100    320   -313       C  
ATOM   1647  O   ILE A1072      -7.240  -9.022 -29.138  1.00 84.48           O  
ANISOU 1647  O   ILE A1072    11175  11997   8925    -25    339   -283       O  
ATOM   1648  CB  ILE A1072      -6.574 -10.359 -26.256  1.00 72.66           C  
ANISOU 1648  CB  ILE A1072     9551  10899   7158   -213    314   -135       C  
ATOM   1649  CG1 ILE A1072      -5.782 -11.452 -25.539  1.00 71.62           C  
ANISOU 1649  CG1 ILE A1072     9364  10876   6973   -294    262     22       C  
ATOM   1650  CG2 ILE A1072      -7.886 -10.932 -26.771  1.00 73.00           C  
ANISOU 1650  CG2 ILE A1072     9530  10952   7255   -152    373   -100       C  
ATOM   1651  CD1 ILE A1072      -5.291 -12.546 -26.451  1.00 75.07           C  
ANISOU 1651  CD1 ILE A1072     9776  11204   7542   -280    225    171       C  
ATOM   1652  N   THR A1073      -6.577  -7.484 -27.639  1.00 79.83           N  
ANISOU 1652  N   THR A1073    10739  11462   8130    -89    332   -464       N  
ATOM   1653  CA  THR A1073      -7.311  -6.392 -28.268  1.00 75.90           C  
ANISOU 1653  CA  THR A1073    10371  10818   7649     46    370   -597       C  
ATOM   1654  C   THR A1073      -6.752  -6.105 -29.655  1.00 76.43           C  
ANISOU 1654  C   THR A1073    10517  10671   7851     38    336   -577       C  
ATOM   1655  O   THR A1073      -7.507  -5.934 -30.613  1.00 75.34           O  
ANISOU 1655  O   THR A1073    10399  10436   7790    168    358   -589       O  
ATOM   1656  CB  THR A1073      -7.262  -5.106 -27.420  1.00 67.13           C  
ANISOU 1656  CB  THR A1073     9441   9678   6388     57    386   -770       C  
ATOM   1657  OG1 THR A1073      -7.901  -5.338 -26.159  1.00 76.84           O  
ANISOU 1657  OG1 THR A1073    10593  11126   7476     86    431   -800       O  
ATOM   1658  CG2 THR A1073      -7.969  -3.964 -28.135  1.00 55.18           C  
ANISOU 1658  CG2 THR A1073     8109   7971   4885    234    420   -898       C  
ATOM   1659  N   SER A1074      -5.426  -6.062 -29.759  1.00 78.96           N  
ANISOU 1659  N   SER A1074    10865  10950   8184   -119    282   -543       N  
ATOM   1660  CA  SER A1074      -4.770  -5.854 -31.049  1.00 83.42           C  
ANISOU 1660  CA  SER A1074    11487  11350   8860   -158    255   -514       C  
ATOM   1661  C   SER A1074      -5.134  -6.953 -32.048  1.00 80.22           C  
ANISOU 1661  C   SER A1074    10948  10939   8595    -83    259   -391       C  
ATOM   1662  O   SER A1074      -5.550  -6.672 -33.179  1.00 77.09           O  
ANISOU 1662  O   SER A1074    10610  10402   8280     -2    270   -401       O  
ATOM   1663  CB  SER A1074      -3.253  -5.790 -30.872  1.00 81.33           C  
ANISOU 1663  CB  SER A1074    11210  11131   8561   -355    200   -487       C  
ATOM   1664  OG  SER A1074      -2.598  -5.637 -32.119  1.00 77.30           O  
ANISOU 1664  OG  SER A1074    10730  10497   8142   -406    184   -454       O  
ATOM   1665  N   LEU A1075      -4.977  -8.203 -31.617  1.00 74.14           N  
ANISOU 1665  N   LEU A1075    10022  10311   7836   -111    247   -274       N  
ATOM   1666  CA  LEU A1075      -5.323  -9.359 -32.440  1.00 67.16           C  
ANISOU 1666  CA  LEU A1075     9043   9410   7063    -61    250   -161       C  
ATOM   1667  C   LEU A1075      -6.777  -9.302 -32.910  1.00 86.27           C  
ANISOU 1667  C   LEU A1075    11458  11807   9512     55    294   -196       C  
ATOM   1668  O   LEU A1075      -7.076  -9.530 -34.086  1.00 94.62           O  
ANISOU 1668  O   LEU A1075    12515  12771  10666    103    294   -171       O  
ATOM   1669  CB  LEU A1075      -5.080 -10.650 -31.656  1.00 52.54           C  
ANISOU 1669  CB  LEU A1075     7083   7697   5182   -102    234    -36       C  
ATOM   1670  CG  LEU A1075      -5.594 -11.950 -32.276  1.00 57.46           C  
ANISOU 1670  CG  LEU A1075     7652   8291   5888    -70    244     77       C  
ATOM   1671  CD1 LEU A1075      -4.823 -12.294 -33.542  1.00 64.87           C  
ANISOU 1671  CD1 LEU A1075     8606   9103   6941    -52    219    123       C  
ATOM   1672  CD2 LEU A1075      -5.527 -13.088 -31.266  1.00 46.84           C  
ANISOU 1672  CD2 LEU A1075     6260   7062   4476   -112    234    194       C  
ATOM   1673  N   ALA A1076      -7.672  -8.984 -31.980  1.00 86.16           N  
ANISOU 1673  N   ALA A1076    11429  11910   9398    102    332   -260       N  
ATOM   1674  CA  ALA A1076      -9.099  -8.915 -32.264  1.00 83.12           C  
ANISOU 1674  CA  ALA A1076    10993  11583   9006    222    376   -300       C  
ATOM   1675  C   ALA A1076      -9.423  -7.780 -33.225  1.00 87.27           C  
ANISOU 1675  C   ALA A1076    11636  11958   9564    357    377   -397       C  
ATOM   1676  O   ALA A1076     -10.370  -7.872 -34.001  1.00100.54           O  
ANISOU 1676  O   ALA A1076    13263  13657  11280    462    390   -397       O  
ATOM   1677  CB  ALA A1076      -9.892  -8.763 -30.974  1.00 79.71           C  
ANISOU 1677  CB  ALA A1076    10504  11349   8433    253    424   -356       C  
ATOM   1678  N   CYS A1077      -8.639  -6.707 -33.166  1.00 76.87           N  
ANISOU 1678  N   CYS A1077    10490  10497   8219    344    360   -475       N  
ATOM   1679  CA  CYS A1077      -8.807  -5.598 -34.098  1.00 74.35           C  
ANISOU 1679  CA  CYS A1077    10342   9986   7920    457    356   -551       C  
ATOM   1680  C   CYS A1077      -8.387  -6.021 -35.498  1.00 77.50           C  
ANISOU 1680  C   CYS A1077    10731  10269   8446    419    324   -465       C  
ATOM   1681  O   CYS A1077      -9.094  -5.756 -36.475  1.00 85.99           O  
ANISOU 1681  O   CYS A1077    11836  11279   9558    549    325   -474       O  
ATOM   1682  CB  CYS A1077      -8.001  -4.378 -33.652  1.00 69.11           C  
ANISOU 1682  CB  CYS A1077     9906   9175   7178    398    345   -653       C  
ATOM   1683  SG  CYS A1077      -8.709  -3.484 -32.251  1.00 91.16           S  
ANISOU 1683  SG  CYS A1077    12800  12039   9798    515    391   -806       S  
ATOM   1684  N   ALA A1078      -7.236  -6.683 -35.589  1.00 72.22           N  
ANISOU 1684  N   ALA A1078    10015   9596   7829    256    297   -383       N  
ATOM   1685  CA  ALA A1078      -6.755  -7.196 -36.867  1.00 74.90           C  
ANISOU 1685  CA  ALA A1078    10333   9850   8276    220    276   -304       C  
ATOM   1686  C   ALA A1078      -7.783  -8.131 -37.501  1.00 88.56           C  
ANISOU 1686  C   ALA A1078    11940  11643  10066    302    285   -248       C  
ATOM   1687  O   ALA A1078      -8.117  -7.995 -38.681  1.00104.81           O  
ANISOU 1687  O   ALA A1078    14032  13615  12176    367    277   -243       O  
ATOM   1688  CB  ALA A1078      -5.423  -7.908 -36.689  1.00 73.07           C  
ANISOU 1688  CB  ALA A1078    10031   9664   8068     72    252   -226       C  
ATOM   1689  N   ASP A1079      -8.293  -9.068 -36.707  1.00 85.76           N  
ANISOU 1689  N   ASP A1079    11451  11445   9687    279    299   -205       N  
ATOM   1690  CA  ASP A1079      -9.294 -10.012 -37.195  1.00 84.88           C  
ANISOU 1690  CA  ASP A1079    11227  11414   9609    301    308   -154       C  
ATOM   1691  C   ASP A1079     -10.624  -9.328 -37.513  1.00 81.18           C  
ANISOU 1691  C   ASP A1079    10736  11011   9099    449    325   -229       C  
ATOM   1692  O   ASP A1079     -11.379  -9.788 -38.370  1.00 77.35           O  
ANISOU 1692  O   ASP A1079    10178  10568   8644    476    318   -205       O  
ATOM   1693  CB  ASP A1079      -9.508 -11.138 -36.183  1.00 98.15           C  
ANISOU 1693  CB  ASP A1079    12801  13242  11248    206    323    -83       C  
ATOM   1694  CG  ASP A1079      -8.247 -11.937 -35.924  1.00113.83           C  
ANISOU 1694  CG  ASP A1079    14808  15176  13267    107    298      8       C  
ATOM   1695  OD1 ASP A1079      -7.412 -12.047 -36.846  1.00117.16           O  
ANISOU 1695  OD1 ASP A1079    15276  15473  13765    103    274     34       O  
ATOM   1696  OD2 ASP A1079      -8.092 -12.455 -34.798  1.00123.88           O  
ANISOU 1696  OD2 ASP A1079    16044  16550  14475     46    303     55       O  
ATOM   1697  N   LEU A1080     -10.909  -8.230 -36.819  1.00 81.84           N  
ANISOU 1697  N   LEU A1080    10884  11114   9097    556    345   -326       N  
ATOM   1698  CA  LEU A1080     -12.138  -7.482 -37.062  1.00 77.48           C  
ANISOU 1698  CA  LEU A1080    10316  10637   8485    756    362   -405       C  
ATOM   1699  C   LEU A1080     -12.086  -6.786 -38.414  1.00 81.74           C  
ANISOU 1699  C   LEU A1080    10985  10998   9076    864    328   -417       C  
ATOM   1700  O   LEU A1080     -13.032  -6.867 -39.198  1.00 85.87           O  
ANISOU 1700  O   LEU A1080    11426  11604   9598    978    317   -413       O  
ATOM   1701  CB  LEU A1080     -12.392  -6.458 -35.955  1.00 77.61           C  
ANISOU 1701  CB  LEU A1080    10411  10694   8384    874    397   -516       C  
ATOM   1702  CG  LEU A1080     -13.656  -5.614 -36.132  1.00 80.19           C  
ANISOU 1702  CG  LEU A1080    10730  11111   8626   1144    417   -608       C  
ATOM   1703  CD1 LEU A1080     -14.873  -6.508 -36.304  1.00 83.99           C  
ANISOU 1703  CD1 LEU A1080    10940  11886   9087   1165    434   -566       C  
ATOM   1704  CD2 LEU A1080     -13.845  -4.671 -34.955  1.00 77.36           C  
ANISOU 1704  CD2 LEU A1080    10471  10783   8138   1271    460   -730       C  
ATOM   1705  N   VAL A1081     -10.978  -6.101 -38.685  1.00 84.30           N  
ANISOU 1705  N   VAL A1081    11505  11096   9428    813    309   -428       N  
ATOM   1706  CA  VAL A1081     -10.792  -5.463 -39.983  1.00 82.26           C  
ANISOU 1706  CA  VAL A1081    11395  10651   9208    878    279   -422       C  
ATOM   1707  C   VAL A1081     -10.711  -6.536 -41.069  1.00 82.74           C  
ANISOU 1707  C   VAL A1081    11339  10738   9362    792    257   -329       C  
ATOM   1708  O   VAL A1081     -11.105  -6.308 -42.213  1.00 85.60           O  
ANISOU 1708  O   VAL A1081    11738  11046   9740    883    232   -317       O  
ATOM   1709  CB  VAL A1081      -9.538  -4.564 -40.009  1.00 79.68           C  
ANISOU 1709  CB  VAL A1081    11303  10096   8875    777    271   -446       C  
ATOM   1710  CG1 VAL A1081      -9.466  -3.788 -41.314  1.00 81.45           C  
ANISOU 1710  CG1 VAL A1081    11713  10123   9111    848    246   -437       C  
ATOM   1711  CG2 VAL A1081      -9.559  -3.601 -38.836  1.00 84.84           C  
ANISOU 1711  CG2 VAL A1081    12096  10715   9424    824    293   -549       C  
ATOM   1712  N   MET A1082     -10.213  -7.712 -40.695  1.00 80.38           N  
ANISOU 1712  N   MET A1082    10915  10515   9110    628    263   -265       N  
ATOM   1713  CA  MET A1082     -10.221  -8.869 -41.584  1.00 81.44           C  
ANISOU 1713  CA  MET A1082    10954  10672   9316    550    248   -188       C  
ATOM   1714  C   MET A1082     -11.643  -9.236 -42.000  1.00 92.27           C  
ANISOU 1714  C   MET A1082    12197  12202  10661    631    241   -193       C  
ATOM   1715  O   MET A1082     -11.932  -9.392 -43.186  1.00103.61           O  
ANISOU 1715  O   MET A1082    13632  13611  12124    657    214   -175       O  
ATOM   1716  CB  MET A1082      -9.561 -10.072 -40.905  1.00 84.32           C  
ANISOU 1716  CB  MET A1082    11239  11086   9711    397    258   -121       C  
ATOM   1717  CG  MET A1082      -8.111 -10.298 -41.286  1.00 90.55           C  
ANISOU 1717  CG  MET A1082    12095  11753  10556    308    248    -76       C  
ATOM   1718  SD  MET A1082      -7.947 -10.937 -42.961  1.00125.03           S  
ANISOU 1718  SD  MET A1082    16480  16029  14996    301    233    -33       S  
ATOM   1719  CE  MET A1082      -8.997 -12.384 -42.856  1.00 96.93           C  
ANISOU 1719  CE  MET A1082    12808  12580  11440    254    233     10       C  
ATOM   1720  N   GLY A1083     -12.529  -9.364 -41.016  1.00 87.01           N  
ANISOU 1720  N   GLY A1083    11407  11727   9924    660    267   -221       N  
ATOM   1721  CA  GLY A1083     -13.896  -9.783 -41.271  1.00 78.32           C  
ANISOU 1721  CA  GLY A1083    10136  10849   8773    702    265   -226       C  
ATOM   1722  C   GLY A1083     -14.797  -8.712 -41.856  1.00 77.99           C  
ANISOU 1722  C   GLY A1083    10095  10867   8670    941    246   -290       C  
ATOM   1723  O   GLY A1083     -15.822  -9.022 -42.465  1.00 84.36           O  
ANISOU 1723  O   GLY A1083    10755  11859   9438    982    226   -287       O  
ATOM   1724  N   LEU A1084     -14.423  -7.449 -41.675  1.00 70.83           N  
ANISOU 1724  N   LEU A1084     9365   9807   7740   1098    249   -348       N  
ATOM   1725  CA  LEU A1084     -15.241  -6.339 -42.156  1.00 64.58           C  
ANISOU 1725  CA  LEU A1084     8626   9035   6874   1375    230   -407       C  
ATOM   1726  C   LEU A1084     -14.855  -5.877 -43.559  1.00 74.46           C  
ANISOU 1726  C   LEU A1084    10042  10080   8169   1429    180   -374       C  
ATOM   1727  O   LEU A1084     -15.708  -5.428 -44.324  1.00 80.55           O  
ANISOU 1727  O   LEU A1084    10794  10926   8886   1629    145   -383       O  
ATOM   1728  CB  LEU A1084     -15.171  -5.157 -41.186  1.00 64.45           C  
ANISOU 1728  CB  LEU A1084     8765   8941   6781   1540    263   -497       C  
ATOM   1729  CG  LEU A1084     -15.929  -5.291 -39.864  1.00 75.07           C  
ANISOU 1729  CG  LEU A1084     9943  10549   8032   1592    316   -556       C  
ATOM   1730  CD1 LEU A1084     -15.702  -4.065 -38.992  1.00 77.37           C  
ANISOU 1730  CD1 LEU A1084    10448  10707   8242   1753    347   -659       C  
ATOM   1731  CD2 LEU A1084     -17.412  -5.498 -40.120  1.00 78.29           C  
ANISOU 1731  CD2 LEU A1084    10099  11292   8353   1759    315   -571       C  
ATOM   1732  N   ALA A1085     -13.574  -5.987 -43.895  1.00 78.34           N  
ANISOU 1732  N   ALA A1085    10683  10338   8743   1256    178   -331       N  
ATOM   1733  CA  ALA A1085     -13.081  -5.459 -45.164  1.00 81.18           C  
ANISOU 1733  CA  ALA A1085    11222  10494   9127   1283    142   -298       C  
ATOM   1734  C   ALA A1085     -12.625  -6.543 -46.139  1.00 86.23           C  
ANISOU 1734  C   ALA A1085    11785  11132   9847   1104    125   -226       C  
ATOM   1735  O   ALA A1085     -13.206  -6.704 -47.212  1.00 93.73           O  
ANISOU 1735  O   ALA A1085    12694  12138  10783   1166     86   -203       O  
ATOM   1736  CB  ALA A1085     -11.959  -4.458 -44.919  1.00 76.08           C  
ANISOU 1736  CB  ALA A1085    10846   9582   8480   1240    157   -318       C  
ATOM   1737  N   VAL A1086     -11.585  -7.279 -45.759  1.00 78.45           N  
ANISOU 1737  N   VAL A1086    10786  10092   8930    899    151   -195       N  
ATOM   1738  CA  VAL A1086     -10.968  -8.271 -46.637  1.00 76.89           C  
ANISOU 1738  CA  VAL A1086    10557   9858   8799    751    145   -137       C  
ATOM   1739  C   VAL A1086     -11.932  -9.366 -47.089  1.00 85.82           C  
ANISOU 1739  C   VAL A1086    11519  11160   9929    722    124   -120       C  
ATOM   1740  O   VAL A1086     -12.167  -9.546 -48.286  1.00 95.29           O  
ANISOU 1740  O   VAL A1086    12727  12353  11125    733     93   -104       O  
ATOM   1741  CB  VAL A1086      -9.760  -8.938 -45.956  1.00 71.61           C  
ANISOU 1741  CB  VAL A1086     9879   9142   8186    583    177   -109       C  
ATOM   1742  CG1 VAL A1086      -9.083  -9.912 -46.909  1.00 67.69           C  
ANISOU 1742  CG1 VAL A1086     9372   8600   7745    480    176    -60       C  
ATOM   1743  CG2 VAL A1086      -8.779  -7.883 -45.474  1.00 77.89           C  
ANISOU 1743  CG2 VAL A1086    10822   9809   8964    563    192   -132       C  
ATOM   1744  N   VAL A1087     -12.483 -10.094 -46.123  1.00 78.40           N  
ANISOU 1744  N   VAL A1087    10434  10376   8976    660    142   -124       N  
ATOM   1745  CA  VAL A1087     -13.359 -11.232 -46.406  1.00 68.53           C  
ANISOU 1745  CA  VAL A1087     9036   9293   7711    564    128   -107       C  
ATOM   1746  C   VAL A1087     -14.608 -10.918 -47.254  1.00 71.49           C  
ANISOU 1746  C   VAL A1087     9314   9837   8012    676     83   -132       C  
ATOM   1747  O   VAL A1087     -14.888 -11.640 -48.212  1.00 72.93           O  
ANISOU 1747  O   VAL A1087     9461  10056   8191    587     52   -116       O  
ATOM   1748  CB  VAL A1087     -13.756 -11.986 -45.111  1.00 60.63           C  
ANISOU 1748  CB  VAL A1087     7912   8439   6684    454    162    -98       C  
ATOM   1749  CG1 VAL A1087     -14.593 -13.205 -45.442  1.00 63.22           C  
ANISOU 1749  CG1 VAL A1087     8123   8915   6982    296    149    -75       C  
ATOM   1750  CG2 VAL A1087     -12.516 -12.393 -44.335  1.00 60.46           C  
ANISOU 1750  CG2 VAL A1087     7981   8271   6722    357    193    -60       C  
ATOM   1751  N   PRO A1088     -15.363  -9.852 -46.913  1.00 75.04           N  
ANISOU 1751  N   PRO A1088     9725  10399   8389    884     77   -176       N  
ATOM   1752  CA  PRO A1088     -16.558  -9.579 -47.724  1.00 77.52           C  
ANISOU 1752  CA  PRO A1088     9921  10917   8616   1023     25   -193       C  
ATOM   1753  C   PRO A1088     -16.234  -9.215 -49.172  1.00 88.60           C  
ANISOU 1753  C   PRO A1088    11459  12174  10030   1085    -25   -168       C  
ATOM   1754  O   PRO A1088     -16.836  -9.771 -50.094  1.00 89.08           O  
ANISOU 1754  O   PRO A1088    11422  12372  10053   1034    -71   -158       O  
ATOM   1755  CB  PRO A1088     -17.195  -8.377 -47.017  1.00 67.03           C  
ANISOU 1755  CB  PRO A1088     8576   9685   7206   1293     35   -246       C  
ATOM   1756  CG  PRO A1088     -16.680  -8.437 -45.627  1.00 74.66           C  
ANISOU 1756  CG  PRO A1088     9565  10601   8200   1215     99   -265       C  
ATOM   1757  CD  PRO A1088     -15.279  -8.939 -45.757  1.00 73.91           C  
ANISOU 1757  CD  PRO A1088     9627  10239   8218   1013    113   -218       C  
ATOM   1758  N   PHE A1089     -15.298  -8.290 -49.363  1.00 84.37           N  
ANISOU 1758  N   PHE A1089    11151  11376   9529   1170    -16   -160       N  
ATOM   1759  CA  PHE A1089     -14.903  -7.861 -50.701  1.00 82.07           C  
ANISOU 1759  CA  PHE A1089    11014  10935   9234   1217    -55   -126       C  
ATOM   1760  C   PHE A1089     -14.311  -9.021 -51.494  1.00 76.10           C  
ANISOU 1760  C   PHE A1089    10246  10133   8536    993    -54    -95       C  
ATOM   1761  O   PHE A1089     -14.505  -9.117 -52.707  1.00 71.15           O  
ANISOU 1761  O   PHE A1089     9639   9521   7872   1003    -98    -78       O  
ATOM   1762  CB  PHE A1089     -13.905  -6.703 -50.625  1.00 93.78           C  
ANISOU 1762  CB  PHE A1089    12761  12139  10734   1285    -33   -119       C  
ATOM   1763  CG  PHE A1089     -14.535  -5.377 -50.294  1.00101.26           C  
ANISOU 1763  CG  PHE A1089    13814  13066  11596   1558    -50   -150       C  
ATOM   1764  CD1 PHE A1089     -14.543  -4.349 -51.222  1.00104.15           C  
ANISOU 1764  CD1 PHE A1089    14392  13282  11898   1725    -90   -121       C  
ATOM   1765  CD2 PHE A1089     -15.124  -5.161 -49.059  1.00100.86           C  
ANISOU 1765  CD2 PHE A1089    13670  13140  11513   1661    -23   -207       C  
ATOM   1766  CE1 PHE A1089     -15.121  -3.129 -50.922  1.00107.90           C  
ANISOU 1766  CE1 PHE A1089    15011  13705  12283   2010   -107   -149       C  
ATOM   1767  CE2 PHE A1089     -15.704  -3.946 -48.753  1.00102.86           C  
ANISOU 1767  CE2 PHE A1089    14043  13365  11675   1948    -34   -248       C  
ATOM   1768  CZ  PHE A1089     -15.703  -2.928 -49.685  1.00107.23           C  
ANISOU 1768  CZ  PHE A1089    14833  13741  12169   2134    -78   -219       C  
ATOM   1769  N   GLY A1090     -13.593  -9.899 -50.801  1.00 74.62           N  
ANISOU 1769  N   GLY A1090    10037   9889   8424    810     -5    -91       N  
ATOM   1770  CA  GLY A1090     -13.050 -11.094 -51.421  1.00 69.50           C  
ANISOU 1770  CA  GLY A1090     9395   9190   7822    626      3    -71       C  
ATOM   1771  C   GLY A1090     -14.152 -12.029 -51.878  1.00 68.50           C  
ANISOU 1771  C   GLY A1090     9123   9262   7642    542    -36    -85       C  
ATOM   1772  O   GLY A1090     -14.072 -12.620 -52.956  1.00 67.40           O  
ANISOU 1772  O   GLY A1090     9020   9097   7490    461    -59    -84       O  
ATOM   1773  N   ALA A1091     -15.187 -12.158 -51.054  1.00 70.94           N  
ANISOU 1773  N   ALA A1091     9264   9786   7903    544    -42   -104       N  
ATOM   1774  CA  ALA A1091     -16.334 -12.995 -51.386  1.00 70.66           C  
ANISOU 1774  CA  ALA A1091     9062   9993   7791    426    -80   -120       C  
ATOM   1775  C   ALA A1091     -17.064 -12.442 -52.605  1.00 77.14           C  
ANISOU 1775  C   ALA A1091     9839  10947   8525    553   -153   -131       C  
ATOM   1776  O   ALA A1091     -17.475 -13.195 -53.490  1.00 84.22           O  
ANISOU 1776  O   ALA A1091    10693  11935   9371    418   -195   -141       O  
ATOM   1777  CB  ALA A1091     -17.278 -13.097 -50.198  1.00 65.06           C  
ANISOU 1777  CB  ALA A1091     8160   9533   7028    406    -62   -136       C  
ATOM   1778  N   ALA A1092     -17.217 -11.122 -52.645  1.00 73.11           N  
ANISOU 1778  N   ALA A1092     9360  10437   7981    817   -172   -129       N  
ATOM   1779  CA  ALA A1092     -17.854 -10.458 -53.777  1.00 73.09           C  
ANISOU 1779  CA  ALA A1092     9345  10543   7884    990   -247   -123       C  
ATOM   1780  C   ALA A1092     -17.024 -10.627 -55.047  1.00 84.20           C  
ANISOU 1780  C   ALA A1092    10933  11744   9316    918   -264    -97       C  
ATOM   1781  O   ALA A1092     -17.570 -10.776 -56.141  1.00 83.63           O  
ANISOU 1781  O   ALA A1092    10816  11800   9158    921   -330    -95       O  
ATOM   1782  CB  ALA A1092     -18.069  -8.984 -53.474  1.00 70.22           C  
ANISOU 1782  CB  ALA A1092     9048  10156   7478   1310   -257   -120       C  
ATOM   1783  N   HIS A1093     -15.704 -10.603 -54.892  1.00 90.14           N  
ANISOU 1783  N   HIS A1093    11872  12207  10169    852   -202    -79       N  
ATOM   1784  CA  HIS A1093     -14.792 -10.776 -56.018  1.00 84.26           C  
ANISOU 1784  CA  HIS A1093    11291  11283   9442    780   -198    -57       C  
ATOM   1785  C   HIS A1093     -14.850 -12.198 -56.565  1.00 80.82           C  
ANISOU 1785  C   HIS A1093    10805  10898   9004    559   -202    -85       C  
ATOM   1786  O   HIS A1093     -14.770 -12.411 -57.775  1.00 91.34           O  
ANISOU 1786  O   HIS A1093    12199  12221  10285    526   -233    -87       O  
ATOM   1787  CB  HIS A1093     -13.359 -10.433 -55.606  1.00 91.31           C  
ANISOU 1787  CB  HIS A1093    12353  11913  10427    752   -125    -36       C  
ATOM   1788  CG  HIS A1093     -12.344 -10.687 -56.677  1.00 98.60           C  
ANISOU 1788  CG  HIS A1093    13413  12690  11360    667   -103    -18       C  
ATOM   1789  ND1 HIS A1093     -11.618 -11.857 -56.753  1.00107.45           N  
ANISOU 1789  ND1 HIS A1093    14539  13751  12535    506    -57    -36       N  
ATOM   1790  CD2 HIS A1093     -11.934  -9.923 -57.717  1.00 99.35           C  
ANISOU 1790  CD2 HIS A1093    13652  12696  11402    731   -115     16       C  
ATOM   1791  CE1 HIS A1093     -10.806 -11.802 -57.793  1.00111.64           C  
ANISOU 1791  CE1 HIS A1093    15188  14186  13046    485    -37    -24       C  
ATOM   1792  NE2 HIS A1093     -10.978 -10.639 -58.395  1.00109.87           N  
ANISOU 1792  NE2 HIS A1093    15045  13946  12755    601    -70     12       N  
ATOM   1793  N   ILE A1094     -14.987 -13.168 -55.667  1.00 70.35           N  
ANISOU 1793  N   ILE A1094     9394   9615   7722    405   -170   -106       N  
ATOM   1794  CA  ILE A1094     -15.029 -14.574 -56.059  1.00 67.28           C  
ANISOU 1794  CA  ILE A1094     9012   9228   7324    181   -170   -135       C  
ATOM   1795  C   ILE A1094     -16.360 -14.958 -56.700  1.00 71.88           C  
ANISOU 1795  C   ILE A1094     9448  10079   7784     98   -247   -168       C  
ATOM   1796  O   ILE A1094     -16.390 -15.546 -57.782  1.00 71.15           O  
ANISOU 1796  O   ILE A1094     9416   9982   7635     -8   -279   -195       O  
ATOM   1797  CB  ILE A1094     -14.768 -15.503 -54.858  1.00 64.47           C  
ANISOU 1797  CB  ILE A1094     8649   8810   7036     33   -114   -134       C  
ATOM   1798  CG1 ILE A1094     -13.321 -15.370 -54.383  1.00 70.73           C  
ANISOU 1798  CG1 ILE A1094     9582   9356   7934     87    -45   -106       C  
ATOM   1799  CG2 ILE A1094     -15.061 -16.949 -55.227  1.00 67.89           C  
ANISOU 1799  CG2 ILE A1094     9119   9245   7431   -206   -123   -166       C  
ATOM   1800  CD1 ILE A1094     -13.011 -16.199 -53.158  1.00 84.34           C  
ANISOU 1800  CD1 ILE A1094    11310  11021   9713    -18      2    -89       C  
ATOM   1801  N   LEU A1095     -17.456 -14.624 -56.027  1.00 76.63           N  
ANISOU 1801  N   LEU A1095     9847  10941   8327    144   -277   -170       N  
ATOM   1802  CA  LEU A1095     -18.784 -15.033 -56.476  1.00 78.34           C  
ANISOU 1802  CA  LEU A1095     9868  11488   8408     39   -351   -202       C  
ATOM   1803  C   LEU A1095     -19.189 -14.402 -57.806  1.00 79.85           C  
ANISOU 1803  C   LEU A1095    10043  11799   8496    179   -436   -201       C  
ATOM   1804  O   LEU A1095     -19.712 -15.083 -58.688  1.00 84.15           O  
ANISOU 1804  O   LEU A1095    10543  12486   8943     15   -494   -235       O  
ATOM   1805  CB  LEU A1095     -19.834 -14.729 -55.403  1.00 75.04           C  
ANISOU 1805  CB  LEU A1095     9204  11372   7937     88   -354   -204       C  
ATOM   1806  CG  LEU A1095     -19.725 -15.544 -54.112  1.00 72.43           C  
ANISOU 1806  CG  LEU A1095     8853  11007   7662   -111   -282   -202       C  
ATOM   1807  CD1 LEU A1095     -20.790 -15.121 -53.113  1.00 67.81           C  
ANISOU 1807  CD1 LEU A1095     8005  10761   7000    -40   -279   -207       C  
ATOM   1808  CD2 LEU A1095     -19.824 -17.033 -54.408  1.00 76.79           C  
ANISOU 1808  CD2 LEU A1095     9462  11530   8183   -468   -284   -224       C  
ATOM   1809  N   THR A1096     -18.940 -13.104 -57.952  1.00 82.66           N  
ANISOU 1809  N   THR A1096    10458  12087   8861    473   -446   -161       N  
ATOM   1810  CA  THR A1096     -19.346 -12.384 -59.157  1.00 83.85           C  
ANISOU 1810  CA  THR A1096    10613  12346   8899    645   -531   -141       C  
ATOM   1811  C   THR A1096     -18.370 -12.578 -60.317  1.00 84.89           C  
ANISOU 1811  C   THR A1096    10973  12233   9047    578   -523   -132       C  
ATOM   1812  O   THR A1096     -18.499 -11.928 -61.356  1.00 88.40           O  
ANISOU 1812  O   THR A1096    11473  12714   9400    719   -585   -101       O  
ATOM   1813  CB  THR A1096     -19.523 -10.877 -58.887  1.00 78.19           C  
ANISOU 1813  CB  THR A1096     9917  11631   8160   1002   -549    -95       C  
ATOM   1814  OG1 THR A1096     -18.265 -10.301 -58.516  1.00 94.77           O  
ANISOU 1814  OG1 THR A1096    12260  13365  10382   1063   -471    -63       O  
ATOM   1815  CG2 THR A1096     -20.528 -10.654 -57.769  1.00 73.46           C  
ANISOU 1815  CG2 THR A1096     9079  11308   7523   1107   -550   -116       C  
ATOM   1816  N   LYS A1097     -17.391 -13.459 -60.120  1.00 81.16           N  
ANISOU 1816  N   LYS A1097    10634  11523   8678    381   -445   -155       N  
ATOM   1817  CA  LYS A1097     -16.413 -13.823 -61.150  1.00 77.33           C  
ANISOU 1817  CA  LYS A1097    10349  10830   8203    304   -419   -162       C  
ATOM   1818  C   LYS A1097     -15.468 -12.691 -61.566  1.00 79.66           C  
ANISOU 1818  C   LYS A1097    10818  10926   8524    490   -389   -102       C  
ATOM   1819  O   LYS A1097     -14.469 -12.935 -62.243  1.00 92.81           O  
ANISOU 1819  O   LYS A1097    12640  12416  10207    429   -342   -104       O  
ATOM   1820  CB  LYS A1097     -17.106 -14.418 -62.384  1.00 79.61           C  
ANISOU 1820  CB  LYS A1097    10600  11298   8349    185   -499   -205       C  
ATOM   1821  CG  LYS A1097     -17.880 -15.698 -62.117  1.00 87.32           C  
ANISOU 1821  CG  LYS A1097    11461  12434   9284    -84   -521   -274       C  
ATOM   1822  CD  LYS A1097     -16.955 -16.827 -61.692  1.00101.80           C  
ANISOU 1822  CD  LYS A1097    13461  13995  11222   -274   -429   -312       C  
ATOM   1823  CE  LYS A1097     -17.707 -18.143 -61.580  1.00115.10           C  
ANISOU 1823  CE  LYS A1097    15103  15789  12839   -577   -454   -379       C  
ATOM   1824  NZ  LYS A1097     -18.842 -18.057 -60.620  1.00122.68           N  
ANISOU 1824  NZ  LYS A1097    15817  17030  13764   -632   -487   -365       N  
ATOM   1825  N   THR A1098     -15.779 -11.461 -61.167  1.00 70.45           N  
ANISOU 1825  N   THR A1098     9634   9787   7345    711   -413    -50       N  
ATOM   1826  CA  THR A1098     -14.959 -10.308 -61.531  1.00 74.06           C  
ANISOU 1826  CA  THR A1098    10291  10043   7807    860   -390     14       C  
ATOM   1827  C   THR A1098     -14.727  -9.362 -60.353  1.00 80.44           C  
ANISOU 1827  C   THR A1098    11141  10737   8687    997   -350     41       C  
ATOM   1828  O   THR A1098     -14.902  -9.739 -59.194  1.00 89.54           O  
ANISOU 1828  O   THR A1098    12177  11930   9913    953   -318      7       O  
ATOM   1829  CB  THR A1098     -15.580  -9.508 -62.700  1.00 78.06           C  
ANISOU 1829  CB  THR A1098    10843  10654   8162   1027   -482     63       C  
ATOM   1830  OG1 THR A1098     -16.920  -9.125 -62.366  1.00 84.81           O  
ANISOU 1830  OG1 THR A1098    11519  11766   8939   1199   -566     63       O  
ATOM   1831  CG2 THR A1098     -15.598 -10.338 -63.978  1.00 82.39           C  
ANISOU 1831  CG2 THR A1098    11397  11285   8625    879   -515     35       C  
ATOM   1832  N   TRP A1099     -14.325  -8.134 -60.666  1.00 79.10           N  
ANISOU 1832  N   TRP A1099    11160  10412   8481   1150   -353    102       N  
ATOM   1833  CA  TRP A1099     -14.087  -7.104 -59.660  1.00 78.97           C  
ANISOU 1833  CA  TRP A1099    11243  10255   8508   1280   -321    121       C  
ATOM   1834  C   TRP A1099     -14.675  -5.777 -60.125  1.00 84.93           C  
ANISOU 1834  C   TRP A1099    12140  10985   9144   1550   -389    180       C  
ATOM   1835  O   TRP A1099     -14.283  -5.249 -61.166  1.00 91.98           O  
ANISOU 1835  O   TRP A1099    13222  11762   9962   1573   -407    242       O  
ATOM   1836  CB  TRP A1099     -12.587  -6.946 -59.396  1.00 76.88           C  
ANISOU 1836  CB  TRP A1099    11148   9736   8329   1133   -228    137       C  
ATOM   1837  CG  TRP A1099     -12.248  -5.803 -58.483  1.00 68.43           C  
ANISOU 1837  CG  TRP A1099    10227   8494   7278   1228   -199    152       C  
ATOM   1838  CD1 TRP A1099     -11.929  -4.527 -58.849  1.00 60.39           C  
ANISOU 1838  CD1 TRP A1099     9471   7286   6190   1326   -206    210       C  
ATOM   1839  CD2 TRP A1099     -12.193  -5.834 -57.051  1.00 56.17           C  
ANISOU 1839  CD2 TRP A1099     8602   6934   5807   1217   -158    107       C  
ATOM   1840  NE1 TRP A1099     -11.681  -3.762 -57.735  1.00 51.46           N  
ANISOU 1840  NE1 TRP A1099     8445   6016   5090   1371   -173    193       N  
ATOM   1841  CE2 TRP A1099     -11.836  -4.541 -56.618  1.00 51.82           C  
ANISOU 1841  CE2 TRP A1099     8275   6184   5228   1311   -143    127       C  
ATOM   1842  CE3 TRP A1099     -12.411  -6.829 -56.094  1.00 53.11           C  
ANISOU 1842  CE3 TRP A1099     8001   6680   5498   1127   -132     54       C  
ATOM   1843  CZ2 TRP A1099     -11.693  -4.218 -55.271  1.00 52.80           C  
ANISOU 1843  CZ2 TRP A1099     8404   6256   5401   1321   -106     83       C  
ATOM   1844  CZ3 TRP A1099     -12.268  -6.506 -54.757  1.00 61.57           C  
ANISOU 1844  CZ3 TRP A1099     9067   7710   6617   1144    -94     24       C  
ATOM   1845  CH2 TRP A1099     -11.912  -5.212 -54.358  1.00 59.22           C  
ANISOU 1845  CH2 TRP A1099     8981   7229   6290   1243    -82     33       C  
ATOM   1846  N   THR A1100     -15.611  -5.237 -59.352  1.00 83.15           N  
ANISOU 1846  N   THR A1100    11835  10870   8888   1768   -424    162       N  
ATOM   1847  CA  THR A1100     -16.300  -4.010 -59.739  1.00 87.89           C  
ANISOU 1847  CA  THR A1100    12573  11461   9361   2087   -496    214       C  
ATOM   1848  C   THR A1100     -16.117  -2.886 -58.724  1.00 93.52           C  
ANISOU 1848  C   THR A1100    13479  11965  10089   2260   -460    209       C  
ATOM   1849  O   THR A1100     -17.086  -2.423 -58.122  1.00100.28           O  
ANISOU 1849  O   THR A1100    14253  12959  10889   2523   -494    181       O  
ATOM   1850  CB  THR A1100     -17.808  -4.253 -59.937  1.00 89.14           C  
ANISOU 1850  CB  THR A1100    12458  12000   9410   2280   -591    194       C  
ATOM   1851  OG1 THR A1100     -18.372  -4.778 -58.728  1.00 85.14           O  
ANISOU 1851  OG1 THR A1100    11699  11693   8960   2257   -561    118       O  
ATOM   1852  CG2 THR A1100     -18.046  -5.240 -61.070  1.00 95.61           C  
ANISOU 1852  CG2 THR A1100    13130  13019  10179   2108   -643    197       C  
ATOM   1853  N   PHE A1101     -14.876  -2.446 -58.541  1.00 94.00           N  
ANISOU 1853  N   PHE A1101    13795  11711  10211   2107   -389    230       N  
ATOM   1854  CA  PHE A1101     -14.581  -1.353 -57.619  1.00 92.34           C  
ANISOU 1854  CA  PHE A1101    13820  11262  10001   2220   -353    218       C  
ATOM   1855  C   PHE A1101     -13.448  -0.467 -58.131  1.00 92.96           C  
ANISOU 1855  C   PHE A1101    14278  10992  10050   2108   -321    287       C  
ATOM   1856  O   PHE A1101     -13.309   0.681 -57.712  1.00 97.23           O  
ANISOU 1856  O   PHE A1101    15114  11289  10539   2231   -314    296       O  
ATOM   1857  CB  PHE A1101     -14.243  -1.891 -56.224  1.00 90.39           C  
ANISOU 1857  CB  PHE A1101    13420  11049   9875   2069   -279    135       C  
ATOM   1858  CG  PHE A1101     -15.382  -2.612 -55.557  1.00 82.72           C  
ANISOU 1858  CG  PHE A1101    12110  10408   8913   2170   -299     72       C  
ATOM   1859  CD1 PHE A1101     -15.418  -3.997 -55.520  1.00 82.09           C  
ANISOU 1859  CD1 PHE A1101    11747  10536   8906   1944   -284     46       C  
ATOM   1860  CD2 PHE A1101     -16.417  -1.905 -54.969  1.00 73.51           C  
ANISOU 1860  CD2 PHE A1101    10919   9347   7664   2487   -330     38       C  
ATOM   1861  CE1 PHE A1101     -16.464  -4.662 -54.908  1.00 73.03           C  
ANISOU 1861  CE1 PHE A1101    10301   9699   7748   1988   -299     -5       C  
ATOM   1862  CE2 PHE A1101     -17.467  -2.565 -54.355  1.00 73.58           C  
ANISOU 1862  CE2 PHE A1101    10589   9707   7661   2556   -341    -19       C  
ATOM   1863  CZ  PHE A1101     -17.490  -3.945 -54.325  1.00 71.46           C  
ANISOU 1863  CZ  PHE A1101    10041   9646   7463   2282   -325    -37       C  
ATOM   1864  N   GLY A1102     -12.638  -1.006 -59.038  1.00 91.97           N  
ANISOU 1864  N   GLY A1102    14155  10849   9943   1864   -297    331       N  
ATOM   1865  CA  GLY A1102     -11.537  -0.257 -59.616  1.00 90.32           C  
ANISOU 1865  CA  GLY A1102    14269  10362   9685   1709   -259    402       C  
ATOM   1866  C   GLY A1102     -10.180  -0.760 -59.167  1.00 95.47           C  
ANISOU 1866  C   GLY A1102    14877  10958  10441   1367   -161    372       C  
ATOM   1867  O   GLY A1102     -10.078  -1.510 -58.196  1.00103.54           O  
ANISOU 1867  O   GLY A1102    15672  12095  11574   1287   -125    298       O  
ATOM   1868  N   ASN A1103      -9.133  -0.345 -59.875  1.00 95.70           N  
ANISOU 1868  N   ASN A1103    15115  10830  10417   1168   -119    437       N  
ATOM   1869  CA  ASN A1103      -7.773  -0.763 -59.553  1.00 99.58           C  
ANISOU 1869  CA  ASN A1103    15547  11311  10977    851    -27    416       C  
ATOM   1870  C   ASN A1103      -7.293  -0.222 -58.212  1.00108.77           C  
ANISOU 1870  C   ASN A1103    16794  12348  12187    771     13    366       C  
ATOM   1871  O   ASN A1103      -6.635  -0.929 -57.445  1.00115.62           O  
ANISOU 1871  O   ASN A1103    17460  13320  13150    608     66    311       O  
ATOM   1872  CB  ASN A1103      -6.803  -0.343 -60.659  1.00 94.03           C  
ANISOU 1872  CB  ASN A1103    15044  10509  10175    650     13    501       C  
ATOM   1873  CG  ASN A1103      -7.029  -1.103 -61.948  1.00 99.10           C  
ANISOU 1873  CG  ASN A1103    15562  11316  10776    668     -7    533       C  
ATOM   1874  OD1 ASN A1103      -7.471  -2.251 -61.935  1.00107.86           O  
ANISOU 1874  OD1 ASN A1103    16388  12632  11962    717    -21    473       O  
ATOM   1875  ND2 ASN A1103      -6.725  -0.465 -63.072  1.00 98.34           N  
ANISOU 1875  ND2 ASN A1103    15698  11122  10543    613     -8    627       N  
ATOM   1876  N   PHE A1104      -7.624   1.036 -57.939  1.00102.24           N  
ANISOU 1876  N   PHE A1104    16282  11289  11277    896    -16    384       N  
ATOM   1877  CA  PHE A1104      -7.229   1.677 -56.692  1.00 99.66           C  
ANISOU 1877  CA  PHE A1104    16089  10813  10966    823     16    326       C  
ATOM   1878  C   PHE A1104      -7.768   0.923 -55.481  1.00101.01           C  
ANISOU 1878  C   PHE A1104    15962  11169  11250    926     16    228       C  
ATOM   1879  O   PHE A1104      -7.016   0.585 -54.565  1.00112.75           O  
ANISOU 1879  O   PHE A1104    17335  12701  12803    733     67    176       O  
ATOM   1880  CB  PHE A1104      -7.697   3.132 -56.662  1.00 98.73           C  
ANISOU 1880  CB  PHE A1104    16399  10390  10722   1003    -23    353       C  
ATOM   1881  CG  PHE A1104      -7.496   3.803 -55.335  1.00101.88           C  
ANISOU 1881  CG  PHE A1104    16957  10629  11123    972      2    270       C  
ATOM   1882  CD1 PHE A1104      -6.234   4.205 -54.932  1.00107.59           C  
ANISOU 1882  CD1 PHE A1104    17832  11223  11825    616     62    261       C  
ATOM   1883  CD2 PHE A1104      -8.570   4.031 -54.491  1.00100.91           C  
ANISOU 1883  CD2 PHE A1104    16821  10514  11005   1292    -33    196       C  
ATOM   1884  CE1 PHE A1104      -6.045   4.820 -53.709  1.00109.76           C  
ANISOU 1884  CE1 PHE A1104    18262  11357  12085    567     80    175       C  
ATOM   1885  CE2 PHE A1104      -8.388   4.646 -53.268  1.00103.90           C  
ANISOU 1885  CE2 PHE A1104    17358  10747  11370   1267     -6    109       C  
ATOM   1886  CZ  PHE A1104      -7.125   5.042 -52.876  1.00108.47           C  
ANISOU 1886  CZ  PHE A1104    18109  11175  11930    899     47     96       C  
ATOM   1887  N   TRP A1105      -9.069   0.653 -55.486  1.00 89.68           N  
ANISOU 1887  N   TRP A1105    14389   9864   9819   1222    -41    209       N  
ATOM   1888  CA  TRP A1105      -9.696  -0.086 -54.396  1.00 83.34           C  
ANISOU 1888  CA  TRP A1105    13298   9264   9102   1313    -39    125       C  
ATOM   1889  C   TRP A1105      -9.262  -1.546 -54.385  1.00 83.47           C  
ANISOU 1889  C   TRP A1105    12979   9505   9229   1117     -7    113       C  
ATOM   1890  O   TRP A1105      -9.349  -2.218 -53.358  1.00 88.56           O  
ANISOU 1890  O   TRP A1105    13418  10280   9949   1084     16     55       O  
ATOM   1891  CB  TRP A1105     -11.220   0.019 -54.470  1.00 91.42           C  
ANISOU 1891  CB  TRP A1105    14240  10419  10077   1665   -107    111       C  
ATOM   1892  CG  TRP A1105     -11.727   1.399 -54.204  1.00106.31           C  
ANISOU 1892  CG  TRP A1105    16446  12093  11853   1926   -135    103       C  
ATOM   1893  CD1 TRP A1105     -12.366   2.223 -55.084  1.00114.50           C  
ANISOU 1893  CD1 TRP A1105    17709  13025  12770   2185   -199    165       C  
ATOM   1894  CD2 TRP A1105     -11.620   2.128 -52.976  1.00107.97           C  
ANISOU 1894  CD2 TRP A1105    16821  12154  12049   1971   -102     27       C  
ATOM   1895  NE1 TRP A1105     -12.673   3.416 -54.476  1.00116.28           N  
ANISOU 1895  NE1 TRP A1105    18246  13026  12910   2410   -206    132       N  
ATOM   1896  CE2 TRP A1105     -12.225   3.384 -53.182  1.00111.33           C  
ANISOU 1896  CE2 TRP A1105    17590  12365  12345   2275   -144     40       C  
ATOM   1897  CE3 TRP A1105     -11.076   1.840 -51.721  1.00103.87           C  
ANISOU 1897  CE3 TRP A1105    16204  11661  11601   1794    -45    -52       C  
ATOM   1898  CZ2 TRP A1105     -12.300   4.350 -52.181  1.00111.13           C  
ANISOU 1898  CZ2 TRP A1105    17829  12134  12260   2403   -124    -37       C  
ATOM   1899  CZ3 TRP A1105     -11.151   2.799 -50.728  1.00103.95           C  
ANISOU 1899  CZ3 TRP A1105    16453  11492  11550   1900    -27   -126       C  
ATOM   1900  CH2 TRP A1105     -11.758   4.039 -50.964  1.00109.97           C  
ANISOU 1900  CH2 TRP A1105    17573  12026  12186   2200    -64   -125       C  
ATOM   1901  N   CYS A1106      -8.796  -2.034 -55.530  1.00 79.24           N  
ANISOU 1901  N   CYS A1106    12415   9005   8690    997     -2    167       N  
ATOM   1902  CA  CYS A1106      -8.250  -3.382 -55.607  1.00 76.98           C  
ANISOU 1902  CA  CYS A1106    11871   8886   8491    824     35    153       C  
ATOM   1903  C   CYS A1106      -6.949  -3.471 -54.816  1.00 88.43           C  
ANISOU 1903  C   CYS A1106    13311  10297   9993    597    104    135       C  
ATOM   1904  O   CYS A1106      -6.810  -4.310 -53.923  1.00 91.78           O  
ANISOU 1904  O   CYS A1106    13536  10839  10499    548    126     93       O  
ATOM   1905  CB  CYS A1106      -8.021  -3.800 -57.062  1.00 56.17           C  
ANISOU 1905  CB  CYS A1106     9236   6291   5816    766     30    205       C  
ATOM   1906  SG  CYS A1106      -6.968  -5.254 -57.226  1.00 85.19           S  
ANISOU 1906  SG  CYS A1106    12692  10102   9574    549     97    184       S  
ATOM   1907  N   GLU A1107      -6.002  -2.595 -55.138  1.00 89.82           N  
ANISOU 1907  N   GLU A1107    13704  10321  10105    450    135    172       N  
ATOM   1908  CA  GLU A1107      -4.716  -2.576 -54.448  1.00 92.09           C  
ANISOU 1908  CA  GLU A1107    13970  10610  10411    213    194    156       C  
ATOM   1909  C   GLU A1107      -4.854  -2.134 -52.993  1.00 88.37           C  
ANISOU 1909  C   GLU A1107    13527  10091   9959    232    190     95       C  
ATOM   1910  O   GLU A1107      -4.042  -2.502 -52.143  1.00 86.33           O  
ANISOU 1910  O   GLU A1107    13145   9919   9739     80    225     66       O  
ATOM   1911  CB  GLU A1107      -3.716  -1.686 -55.189  1.00 95.83           C  
ANISOU 1911  CB  GLU A1107    14671  10957  10783     10    228    212       C  
ATOM   1912  CG  GLU A1107      -3.249  -2.269 -56.512  1.00100.13           C  
ANISOU 1912  CG  GLU A1107    15139  11603  11301    -64    256    264       C  
ATOM   1913  CD  GLU A1107      -2.195  -1.418 -57.189  1.00106.43           C  
ANISOU 1913  CD  GLU A1107    16140  12317  11982   -305    303    324       C  
ATOM   1914  OE1 GLU A1107      -1.462  -1.952 -58.047  1.00107.66           O  
ANISOU 1914  OE1 GLU A1107    16186  12611  12109   -424    352    354       O  
ATOM   1915  OE2 GLU A1107      -2.102  -0.215 -56.866  1.00106.06           O  
ANISOU 1915  OE2 GLU A1107    16375  12066  11858   -382    295    339       O  
ATOM   1916  N   PHE A1108      -5.888  -1.348 -52.712  1.00 85.01           N  
ANISOU 1916  N   PHE A1108    13263   9544   9493    438    148     73       N  
ATOM   1917  CA  PHE A1108      -6.171  -0.914 -51.349  1.00 80.59           C  
ANISOU 1917  CA  PHE A1108    12742   8944   8935    495    147      1       C  
ATOM   1918  C   PHE A1108      -6.686  -2.087 -50.522  1.00 77.55           C  
ANISOU 1918  C   PHE A1108    12035   8787   8644    567    147    -41       C  
ATOM   1919  O   PHE A1108      -6.252  -2.303 -49.390  1.00 73.83           O  
ANISOU 1919  O   PHE A1108    11476   8374   8201    471    171    -85       O  
ATOM   1920  CB  PHE A1108      -7.198   0.218 -51.356  1.00 79.09           C  
ANISOU 1920  CB  PHE A1108    12817   8575   8661    749    105    -16       C  
ATOM   1921  CG  PHE A1108      -7.373   0.886 -50.025  1.00 86.61           C  
ANISOU 1921  CG  PHE A1108    13885   9440   9582    804    114   -101       C  
ATOM   1922  CD1 PHE A1108      -6.492   1.870 -49.609  1.00 93.14           C  
ANISOU 1922  CD1 PHE A1108    15002  10050  10337    612    137   -124       C  
ATOM   1923  CD2 PHE A1108      -8.423   0.537 -49.192  1.00 86.29           C  
ANISOU 1923  CD2 PHE A1108    13670   9548   9567   1029    101   -164       C  
ATOM   1924  CE1 PHE A1108      -6.651   2.491 -48.385  1.00 87.98           C  
ANISOU 1924  CE1 PHE A1108    14479   9308   9641    657    145   -217       C  
ATOM   1925  CE2 PHE A1108      -8.588   1.156 -47.966  1.00 82.26           C  
ANISOU 1925  CE2 PHE A1108    13271   8970   9014   1089    116   -252       C  
ATOM   1926  CZ  PHE A1108      -7.700   2.133 -47.562  1.00 78.39           C  
ANISOU 1926  CZ  PHE A1108    13087   8242   8454    911    136   -283       C  
ATOM   1927  N   TRP A1109      -7.617  -2.838 -51.103  1.00 75.90           N  
ANISOU 1927  N   TRP A1109    11660   8711   8466    718    117    -25       N  
ATOM   1928  CA  TRP A1109      -8.143  -4.048 -50.481  1.00 72.49           C  
ANISOU 1928  CA  TRP A1109    10941   8492   8109    748    118    -51       C  
ATOM   1929  C   TRP A1109      -7.035  -5.082 -50.268  1.00 78.88           C  
ANISOU 1929  C   TRP A1109    11597   9384   8990    538    158    -35       C  
ATOM   1930  O   TRP A1109      -7.006  -5.776 -49.250  1.00 78.46           O  
ANISOU 1930  O   TRP A1109    11390   9439   8983    503    172    -58       O  
ATOM   1931  CB  TRP A1109      -9.275  -4.622 -51.337  1.00 64.01           C  
ANISOU 1931  CB  TRP A1109     9745   7545   7031    895     74    -33       C  
ATOM   1932  CG  TRP A1109      -9.664  -6.027 -51.010  1.00 66.54           C  
ANISOU 1932  CG  TRP A1109     9799   8065   7417    847     78    -44       C  
ATOM   1933  CD1 TRP A1109     -10.350  -6.455 -49.912  1.00 61.09           C  
ANISOU 1933  CD1 TRP A1109     8955   7514   6742    888     82    -83       C  
ATOM   1934  CD2 TRP A1109      -9.413  -7.191 -51.805  1.00 75.42           C  
ANISOU 1934  CD2 TRP A1109    10812   9262   8584    740     81    -17       C  
ATOM   1935  NE1 TRP A1109     -10.530  -7.816 -49.967  1.00 64.08           N  
ANISOU 1935  NE1 TRP A1109     9148   8029   7168    790     85    -71       N  
ATOM   1936  CE2 TRP A1109      -9.965  -8.291 -51.121  1.00 77.11           C  
ANISOU 1936  CE2 TRP A1109    10832   9628   8837    707     83    -37       C  
ATOM   1937  CE3 TRP A1109      -8.769  -7.410 -53.027  1.00 79.13           C  
ANISOU 1937  CE3 TRP A1109    11341   9677   9047    664     86     19       C  
ATOM   1938  CZ2 TRP A1109      -9.892  -9.591 -51.617  1.00 91.03           C  
ANISOU 1938  CZ2 TRP A1109    12496  11454  10636    604     86    -25       C  
ATOM   1939  CZ3 TRP A1109      -8.698  -8.701 -53.518  1.00 88.95           C  
ANISOU 1939  CZ3 TRP A1109    12465  11005  10327    584     93     20       C  
ATOM   1940  CH2 TRP A1109      -9.256  -9.774 -52.814  1.00 95.25           C  
ANISOU 1940  CH2 TRP A1109    13105  11920  11167    555     90     -3       C  
ATOM   1941  N   THR A1110      -6.121  -5.169 -51.231  1.00 84.66           N  
ANISOU 1941  N   THR A1110    12375  10076   9716    414    178      9       N  
ATOM   1942  CA  THR A1110      -4.965  -6.053 -51.120  1.00 86.14           C  
ANISOU 1942  CA  THR A1110    12426  10354   9949    252    219     23       C  
ATOM   1943  C   THR A1110      -4.065  -5.606 -49.969  1.00 79.39           C  
ANISOU 1943  C   THR A1110    11586   9496   9082    123    243      1       C  
ATOM   1944  O   THR A1110      -3.554  -6.429 -49.197  1.00 77.45           O  
ANISOU 1944  O   THR A1110    11176   9372   8879     69    259     -3       O  
ATOM   1945  CB  THR A1110      -4.147  -6.066 -52.428  1.00 83.81           C  
ANISOU 1945  CB  THR A1110    12182  10042   9622    156    245     67       C  
ATOM   1946  OG1 THR A1110      -4.955  -6.578 -53.495  1.00 84.86           O  
ANISOU 1946  OG1 THR A1110    12292  10196   9755    264    219     81       O  
ATOM   1947  CG2 THR A1110      -2.911  -6.934 -52.279  1.00 81.39           C  
ANISOU 1947  CG2 THR A1110    11721   9861   9345     30    293     75       C  
ATOM   1948  N   SER A1111      -3.884  -4.293 -49.861  1.00 77.40           N  
ANISOU 1948  N   SER A1111    11552   9098   8757     72    241    -12       N  
ATOM   1949  CA  SER A1111      -3.088  -3.707 -48.790  1.00 83.33           C  
ANISOU 1949  CA  SER A1111    12355   9836   9470    -80    257    -46       C  
ATOM   1950  C   SER A1111      -3.684  -4.043 -47.430  1.00 88.14           C  
ANISOU 1950  C   SER A1111    12857  10519  10111     12    243    -97       C  
ATOM   1951  O   SER A1111      -2.962  -4.402 -46.499  1.00 96.20           O  
ANISOU 1951  O   SER A1111    13762  11652  11138   -100    255   -109       O  
ATOM   1952  CB  SER A1111      -2.994  -2.191 -48.962  1.00 81.51           C  
ANISOU 1952  CB  SER A1111    12447   9385   9139   -145    252    -60       C  
ATOM   1953  OG  SER A1111      -2.389  -1.854 -50.198  1.00 82.66           O  
ANISOU 1953  OG  SER A1111    12703   9468   9235   -265    270     -1       O  
ATOM   1954  N   ILE A1112      -5.004  -3.928 -47.322  1.00 80.31           N  
ANISOU 1954  N   ILE A1112    11894   9495   9127    220    218   -123       N  
ATOM   1955  CA  ILE A1112      -5.701  -4.282 -46.091  1.00 76.39           C  
ANISOU 1955  CA  ILE A1112    11280   9100   8645    313    214   -169       C  
ATOM   1956  C   ILE A1112      -5.539  -5.772 -45.795  1.00 76.04           C  
ANISOU 1956  C   ILE A1112    10974   9240   8676    273    222   -133       C  
ATOM   1957  O   ILE A1112      -5.371  -6.165 -44.643  1.00 85.87           O  
ANISOU 1957  O   ILE A1112    12121  10583   9924    233    229   -148       O  
ATOM   1958  CB  ILE A1112      -7.198  -3.909 -46.155  1.00 80.34           C  
ANISOU 1958  CB  ILE A1112    11822   9586   9120    557    191   -202       C  
ATOM   1959  CG1 ILE A1112      -7.363  -2.402 -46.357  1.00 83.59           C  
ANISOU 1959  CG1 ILE A1112    12540   9779   9441    642    180   -237       C  
ATOM   1960  CG2 ILE A1112      -7.919  -4.342 -44.888  1.00 78.27           C  
ANISOU 1960  CG2 ILE A1112    11407   9474   8857    635    198   -248       C  
ATOM   1961  CD1 ILE A1112      -8.803  -1.938 -46.321  1.00 88.01           C  
ANISOU 1961  CD1 ILE A1112    13139  10346   9953    935    156   -276       C  
ATOM   1962  N   ASP A1113      -5.578  -6.592 -46.843  1.00 66.73           N  
ANISOU 1962  N   ASP A1113     9714   8095   7545    285    220    -84       N  
ATOM   1963  CA  ASP A1113      -5.358  -8.032 -46.709  1.00 64.23           C  
ANISOU 1963  CA  ASP A1113     9212   7904   7290    251    229    -48       C  
ATOM   1964  C   ASP A1113      -4.010  -8.310 -46.044  1.00 73.82           C  
ANISOU 1964  C   ASP A1113    10365   9180   8505    122    249    -30       C  
ATOM   1965  O   ASP A1113      -3.951  -8.878 -44.943  1.00 80.81           O  
ANISOU 1965  O   ASP A1113    11151  10157   9397    113    247    -26       O  
ATOM   1966  CB  ASP A1113      -5.421  -8.705 -48.086  1.00 72.48           C  
ANISOU 1966  CB  ASP A1113    10237   8940   8365    270    227    -14       C  
ATOM   1967  CG  ASP A1113      -5.492 -10.223 -48.005  1.00 88.79           C  
ANISOU 1967  CG  ASP A1113    12165  11089  10481    265    232     12       C  
ATOM   1968  OD1 ASP A1113      -5.125 -10.800 -46.960  1.00 93.81           O  
ANISOU 1968  OD1 ASP A1113    12724  11788  11132    231    241     25       O  
ATOM   1969  OD2 ASP A1113      -5.914 -10.846 -49.002  1.00 99.97           O  
ANISOU 1969  OD2 ASP A1113    13575  12499  11910    291    224     21       O  
ATOM   1970  N   VAL A1114      -2.936  -7.899 -46.714  1.00 80.50           N  
ANISOU 1970  N   VAL A1114    11260  10001   9326     21    266    -15       N  
ATOM   1971  CA  VAL A1114      -1.581  -8.135 -46.217  1.00 82.16           C  
ANISOU 1971  CA  VAL A1114    11376  10326   9516   -101    282      3       C  
ATOM   1972  C   VAL A1114      -1.368  -7.553 -44.820  1.00 80.51           C  
ANISOU 1972  C   VAL A1114    11175  10156   9258   -174    269    -33       C  
ATOM   1973  O   VAL A1114      -0.834  -8.224 -43.931  1.00 90.53           O  
ANISOU 1973  O   VAL A1114    12308  11564  10525   -194    263    -13       O  
ATOM   1974  CB  VAL A1114      -0.520  -7.559 -47.175  1.00 85.08           C  
ANISOU 1974  CB  VAL A1114    11794  10696   9836   -230    309     18       C  
ATOM   1975  CG1 VAL A1114       0.879  -7.884 -46.676  1.00 81.22           C  
ANISOU 1975  CG1 VAL A1114    11152  10397   9309   -345    324     36       C  
ATOM   1976  CG2 VAL A1114      -0.727  -8.101 -48.580  1.00 90.71           C  
ANISOU 1976  CG2 VAL A1114    12509  11378  10580   -157    325     46       C  
ATOM   1977  N   LEU A1115      -1.798  -6.307 -44.634  1.00 68.75           N  
ANISOU 1977  N   LEU A1115     9867   8539   7717   -200    262    -86       N  
ATOM   1978  CA  LEU A1115      -1.681  -5.627 -43.347  1.00 73.74           C  
ANISOU 1978  CA  LEU A1115    10553   9182   8285   -270    251   -141       C  
ATOM   1979  C   LEU A1115      -2.352  -6.406 -42.220  1.00 85.60           C  
ANISOU 1979  C   LEU A1115    11926  10788   9811   -166    240   -145       C  
ATOM   1980  O   LEU A1115      -1.744  -6.654 -41.180  1.00 90.81           O  
ANISOU 1980  O   LEU A1115    12495  11575  10435   -244    231   -145       O  
ATOM   1981  CB  LEU A1115      -2.285  -4.224 -43.427  1.00 63.01           C  
ANISOU 1981  CB  LEU A1115     9460   7619   6864   -253    247   -206       C  
ATOM   1982  CG  LEU A1115      -2.365  -3.448 -42.111  1.00 61.14           C  
ANISOU 1982  CG  LEU A1115     9329   7356   6546   -297    240   -287       C  
ATOM   1983  CD1 LEU A1115      -0.975  -3.092 -41.617  1.00 71.23           C  
ANISOU 1983  CD1 LEU A1115    10605   8712   7747   -561    237   -299       C  
ATOM   1984  CD2 LEU A1115      -3.220  -2.201 -42.266  1.00 63.45           C  
ANISOU 1984  CD2 LEU A1115     9910   7417   6780   -189    238   -354       C  
ATOM   1985  N   CYS A1116      -3.606  -6.791 -42.437  1.00 88.00           N  
ANISOU 1985  N   CYS A1116    12216  11061  10160     -4    240   -145       N  
ATOM   1986  CA  CYS A1116      -4.380  -7.507 -41.428  1.00 84.88           C  
ANISOU 1986  CA  CYS A1116    11706  10773   9771     73    238   -144       C  
ATOM   1987  C   CYS A1116      -3.800  -8.879 -41.104  1.00 84.33           C  
ANISOU 1987  C   CYS A1116    11469  10832   9740     37    235    -68       C  
ATOM   1988  O   CYS A1116      -3.715  -9.257 -39.934  1.00 88.98           O  
ANISOU 1988  O   CYS A1116    11987  11527  10294     15    230    -59       O  
ATOM   1989  CB  CYS A1116      -5.840  -7.645 -41.864  1.00 84.55           C  
ANISOU 1989  CB  CYS A1116    11659  10714   9752    226    239   -157       C  
ATOM   1990  SG  CYS A1116      -6.790  -6.113 -41.794  1.00110.02           S  
ANISOU 1990  SG  CYS A1116    15070  13829  12905    361    239   -251       S  
ATOM   1991  N   VAL A1117      -3.407  -9.625 -42.134  1.00 75.70           N  
ANISOU 1991  N   VAL A1117    10333   9724   8704     45    239    -14       N  
ATOM   1992  CA  VAL A1117      -2.819 -10.946 -41.913  1.00 71.98           C  
ANISOU 1992  CA  VAL A1117     9746   9343   8260     50    236     58       C  
ATOM   1993  C   VAL A1117      -1.512 -10.843 -41.126  1.00 76.49           C  
ANISOU 1993  C   VAL A1117    10250  10036   8778    -29    225     74       C  
ATOM   1994  O   VAL A1117      -1.319 -11.536 -40.116  1.00 79.40           O  
ANISOU 1994  O   VAL A1117    10542  10505   9121    -15    210    116       O  
ATOM   1995  CB  VAL A1117      -2.570 -11.694 -43.238  1.00 69.01           C  
ANISOU 1995  CB  VAL A1117     9364   8917   7940     92    248     94       C  
ATOM   1996  CG1 VAL A1117      -1.793 -12.978 -42.987  1.00 71.16           C  
ANISOU 1996  CG1 VAL A1117     9555   9261   8222    131    247    162       C  
ATOM   1997  CG2 VAL A1117      -3.889 -11.994 -43.934  1.00 55.33           C  
ANISOU 1997  CG2 VAL A1117     7674   7105   6245    153    248     82       C  
ATOM   1998  N   THR A1118      -0.628  -9.963 -41.589  1.00 78.03           N  
ANISOU 1998  N   THR A1118    10474  10236   8939   -125    230     46       N  
ATOM   1999  CA  THR A1118       0.657  -9.740 -40.934  1.00 79.47           C  
ANISOU 1999  CA  THR A1118    10569  10579   9047   -236    216     53       C  
ATOM   2000  C   THR A1118       0.477  -9.327 -39.476  1.00 76.68           C  
ANISOU 2000  C   THR A1118    10223  10288   8624   -289    191     18       C  
ATOM   2001  O   THR A1118       1.074  -9.920 -38.575  1.00 78.32           O  
ANISOU 2001  O   THR A1118    10310  10661   8788   -291    166     61       O  
ATOM   2002  CB  THR A1118       1.484  -8.665 -41.668  1.00 69.36           C  
ANISOU 2002  CB  THR A1118     9345   9292   7717   -390    230     17       C  
ATOM   2003  OG1 THR A1118       1.692  -9.064 -43.029  1.00 65.51           O  
ANISOU 2003  OG1 THR A1118     8842   8770   7277   -341    259     49       O  
ATOM   2004  CG2 THR A1118       2.832  -8.471 -40.989  1.00 53.53           C  
ANISOU 2004  CG2 THR A1118     7213   7510   5615   -538    211     22       C  
ATOM   2005  N   ALA A1119      -0.358  -8.315 -39.253  1.00 69.68           N  
ANISOU 2005  N   ALA A1119     9486   9275   7715   -312    198    -60       N  
ATOM   2006  CA  ALA A1119      -0.637  -7.824 -37.907  1.00 68.65           C  
ANISOU 2006  CA  ALA A1119     9390   9190   7504   -352    184   -114       C  
ATOM   2007  C   ALA A1119      -1.191  -8.926 -37.011  1.00 62.48           C  
ANISOU 2007  C   ALA A1119     8497   8510   6733   -251    177    -59       C  
ATOM   2008  O   ALA A1119      -0.785  -9.054 -35.859  1.00 58.89           O  
ANISOU 2008  O   ALA A1119     7981   8194   6200   -301    154    -52       O  
ATOM   2009  CB  ALA A1119      -1.600  -6.646 -37.956  1.00 69.11           C  
ANISOU 2009  CB  ALA A1119     9647   9073   7537   -326    201   -211       C  
ATOM   2010  N   SER A1120      -2.109  -9.722 -37.550  1.00 65.22           N  
ANISOU 2010  N   SER A1120     8829   8792   7160   -130    194    -17       N  
ATOM   2011  CA  SER A1120      -2.701 -10.828 -36.803  1.00 58.98           C  
ANISOU 2011  CA  SER A1120     7962   8078   6371    -67    193     46       C  
ATOM   2012  C   SER A1120      -1.652 -11.847 -36.359  1.00 62.53           C  
ANISOU 2012  C   SER A1120     8309   8647   6801    -70    165    144       C  
ATOM   2013  O   SER A1120      -1.544 -12.162 -35.169  1.00 64.79           O  
ANISOU 2013  O   SER A1120     8551   9052   7015    -85    146    176       O  
ATOM   2014  CB  SER A1120      -3.786 -11.517 -37.635  1.00 52.77           C  
ANISOU 2014  CB  SER A1120     7186   7202   5662     17    215     73       C  
ATOM   2015  OG  SER A1120      -4.348 -12.613 -36.936  1.00 54.56           O  
ANISOU 2015  OG  SER A1120     7363   7493   5875     32    217    141       O  
ATOM   2016  N   ILE A1121      -0.874 -12.354 -37.313  1.00 57.24           N  
ANISOU 2016  N   ILE A1121     7604   7961   6184    -35    162    190       N  
ATOM   2017  CA  ILE A1121       0.119 -13.381 -37.001  1.00 65.74           C  
ANISOU 2017  CA  ILE A1121     8587   9154   7237     23    135    285       C  
ATOM   2018  C   ILE A1121       1.215 -12.871 -36.060  1.00 73.35           C  
ANISOU 2018  C   ILE A1121     9455  10321   8095    -56     97    280       C  
ATOM   2019  O   ILE A1121       1.572 -13.537 -35.079  1.00 84.03           O  
ANISOU 2019  O   ILE A1121    10744  11803   9382    -13     62    351       O  
ATOM   2020  CB  ILE A1121       0.756 -13.966 -38.275  1.00 68.62           C  
ANISOU 2020  CB  ILE A1121     8931   9478   7665    105    149    319       C  
ATOM   2021  CG1 ILE A1121      -0.328 -14.484 -39.222  1.00 70.43           C  
ANISOU 2021  CG1 ILE A1121     9262   9517   7983    160    179    317       C  
ATOM   2022  CG2 ILE A1121       1.727 -15.080 -37.918  1.00 70.51           C  
ANISOU 2022  CG2 ILE A1121     9086   9837   7866    224    122    417       C  
ATOM   2023  CD1 ILE A1121       0.212 -15.107 -40.490  1.00 71.44           C  
ANISOU 2023  CD1 ILE A1121     9394   9589   8160    246    198    337       C  
ATOM   2024  N   GLU A1122       1.743 -11.687 -36.356  1.00 64.49           N  
ANISOU 2024  N   GLU A1122     8335   9228   6939   -186     99    198       N  
ATOM   2025  CA  GLU A1122       2.779 -11.096 -35.516  1.00 69.29           C  
ANISOU 2025  CA  GLU A1122     8854  10044   7428   -315     59    176       C  
ATOM   2026  C   GLU A1122       2.263 -10.811 -34.107  1.00 79.25           C  
ANISOU 2026  C   GLU A1122    10153  11353   8604   -364     37    146       C  
ATOM   2027  O   GLU A1122       2.997 -10.962 -33.127  1.00 89.44           O  
ANISOU 2027  O   GLU A1122    11341  12854   9788   -404    -10    176       O  
ATOM   2028  CB  GLU A1122       3.348  -9.830 -36.159  1.00 69.74           C  
ANISOU 2028  CB  GLU A1122     8954  10091   7454   -496     72     89       C  
ATOM   2029  CG  GLU A1122       4.165 -10.099 -37.414  1.00 87.26           C  
ANISOU 2029  CG  GLU A1122    11088  12354   9712   -477     93    125       C  
ATOM   2030  CD  GLU A1122       4.797  -8.844 -37.982  1.00109.55           C  
ANISOU 2030  CD  GLU A1122    13958  15189  12477   -703    107     52       C  
ATOM   2031  OE1 GLU A1122       4.580  -7.757 -37.408  1.00120.89           O  
ANISOU 2031  OE1 GLU A1122    15526  16560  13845   -868     97    -31       O  
ATOM   2032  OE2 GLU A1122       5.511  -8.946 -39.002  1.00112.61           O  
ANISOU 2032  OE2 GLU A1122    14268  15645  12873   -720    132     76       O  
ATOM   2033  N   THR A1123       0.997 -10.413 -34.006  1.00 69.44           N  
ANISOU 2033  N   THR A1123     9045   9944   7395   -348     72     86       N  
ATOM   2034  CA  THR A1123       0.376 -10.211 -32.702  1.00 61.92           C  
ANISOU 2034  CA  THR A1123     8126   9044   6355   -370     66     52       C  
ATOM   2035  C   THR A1123       0.260 -11.542 -31.964  1.00 65.82           C  
ANISOU 2035  C   THR A1123     8536   9642   6831   -270     47    175       C  
ATOM   2036  O   THR A1123       0.433 -11.594 -30.749  1.00 71.07           O  
ANISOU 2036  O   THR A1123     9165  10456   7382   -309     17    189       O  
ATOM   2037  CB  THR A1123      -1.012  -9.547 -32.810  1.00 58.96           C  
ANISOU 2037  CB  THR A1123     7892   8503   6009   -334    116    -39       C  
ATOM   2038  OG1 THR A1123      -0.895  -8.308 -33.519  1.00 63.03           O  
ANISOU 2038  OG1 THR A1123     8533   8885   6531   -405    129   -142       O  
ATOM   2039  CG2 THR A1123      -1.591  -9.276 -31.429  1.00 48.76           C  
ANISOU 2039  CG2 THR A1123     6624   7300   4603   -353    120    -89       C  
ATOM   2040  N   LEU A1124      -0.024 -12.615 -32.700  1.00 65.33           N  
ANISOU 2040  N   LEU A1124     8467   9488   6866   -152     62    266       N  
ATOM   2041  CA  LEU A1124      -0.032 -13.954 -32.110  1.00 73.16           C  
ANISOU 2041  CA  LEU A1124     9429  10533   7835    -60     41    398       C  
ATOM   2042  C   LEU A1124       1.340 -14.296 -31.531  1.00 76.49           C  
ANISOU 2042  C   LEU A1124     9736  11160   8166    -33    -22    471       C  
ATOM   2043  O   LEU A1124       1.445 -14.861 -30.436  1.00 79.05           O  
ANISOU 2043  O   LEU A1124    10039  11603   8393     -6    -58    552       O  
ATOM   2044  CB  LEU A1124      -0.441 -15.007 -33.141  1.00 71.84           C  
ANISOU 2044  CB  LEU A1124     9316  10201   7780     47     66    469       C  
ATOM   2045  CG  LEU A1124      -1.901 -15.016 -33.595  1.00 81.08           C  
ANISOU 2045  CG  LEU A1124    10572  11219   9017     27    118    429       C  
ATOM   2046  CD1 LEU A1124      -2.119 -16.076 -34.662  1.00 88.62           C  
ANISOU 2046  CD1 LEU A1124    11587  12022  10064    102    132    492       C  
ATOM   2047  CD2 LEU A1124      -2.824 -15.249 -32.413  1.00 84.28           C  
ANISOU 2047  CD2 LEU A1124    10993  11689   9338    -21    131    453       C  
ATOM   2048  N   CYS A1125       2.387 -13.947 -32.273  1.00 69.50           N  
ANISOU 2048  N   CYS A1125     8768  10341   7296    -42    -37    447       N  
ATOM   2049  CA  CYS A1125       3.756 -14.140 -31.804  1.00 64.87           C  
ANISOU 2049  CA  CYS A1125     8026  10015   6607    -20   -100    503       C  
ATOM   2050  C   CYS A1125       4.014 -13.368 -30.509  1.00 69.24           C  
ANISOU 2050  C   CYS A1125     8532  10763   7012   -170   -144    453       C  
ATOM   2051  O   CYS A1125       4.548 -13.917 -29.533  1.00 75.45           O  
ANISOU 2051  O   CYS A1125     9233  11749   7685   -117   -203    538       O  
ATOM   2052  CB  CYS A1125       4.752 -13.712 -32.884  1.00 55.85           C  
ANISOU 2052  CB  CYS A1125     6783   8947   5492    -48    -93    463       C  
ATOM   2053  SG  CYS A1125       6.487 -13.810 -32.390  1.00111.53           S  
ANISOU 2053  SG  CYS A1125    13580  16404  12391    -40   -169    515       S  
ATOM   2054  N   VAL A1126       3.626 -12.094 -30.509  1.00 65.68           N  
ANISOU 2054  N   VAL A1126     8161  10245   6552   -348   -117    313       N  
ATOM   2055  CA  VAL A1126       3.769 -11.241 -29.332  1.00 69.11           C  
ANISOU 2055  CA  VAL A1126     8599  10823   6838   -511   -150    234       C  
ATOM   2056  C   VAL A1126       3.040 -11.834 -28.126  1.00 73.24           C  
ANISOU 2056  C   VAL A1126     9157  11381   7291   -446   -158    290       C  
ATOM   2057  O   VAL A1126       3.551 -11.801 -27.010  1.00 78.41           O  
ANISOU 2057  O   VAL A1126     9741  12255   7794   -503   -215    306       O  
ATOM   2058  CB  VAL A1126       3.257  -9.809 -29.603  1.00 63.66           C  
ANISOU 2058  CB  VAL A1126     8063   9970   6153   -676   -106     68       C  
ATOM   2059  CG1 VAL A1126       3.292  -8.973 -28.331  1.00 60.05           C  
ANISOU 2059  CG1 VAL A1126     7656   9628   5531   -833   -134    -30       C  
ATOM   2060  CG2 VAL A1126       4.084  -9.151 -30.694  1.00 54.21           C  
ANISOU 2060  CG2 VAL A1126     6848   8759   4989   -790   -102     21       C  
ATOM   2061  N   ILE A1127       1.854 -12.384 -28.364  1.00 66.78           N  
ANISOU 2061  N   ILE A1127     8439  10368   6567   -343   -102    323       N  
ATOM   2062  CA  ILE A1127       1.089 -13.061 -27.320  1.00 60.02           C  
ANISOU 2062  CA  ILE A1127     7618   9545   5642   -298    -97    394       C  
ATOM   2063  C   ILE A1127       1.855 -14.263 -26.777  1.00 64.01           C  
ANISOU 2063  C   ILE A1127     8042  10201   6078   -188   -163    565       C  
ATOM   2064  O   ILE A1127       1.925 -14.468 -25.564  1.00 72.84           O  
ANISOU 2064  O   ILE A1127     9142  11481   7053   -209   -200    614       O  
ATOM   2065  CB  ILE A1127      -0.289 -13.523 -27.838  1.00 65.25           C  
ANISOU 2065  CB  ILE A1127     8380   9997   6415   -233    -24    407       C  
ATOM   2066  CG1 ILE A1127      -1.180 -12.317 -28.134  1.00 72.27           C  
ANISOU 2066  CG1 ILE A1127     9348  10776   7334   -298     35    243       C  
ATOM   2067  CG2 ILE A1127      -0.970 -14.433 -26.828  1.00 64.98           C  
ANISOU 2067  CG2 ILE A1127     8374  10019   6298   -210    -17    513       C  
ATOM   2068  CD1 ILE A1127      -2.496 -12.675 -28.785  1.00 75.54           C  
ANISOU 2068  CD1 ILE A1127     9818  11034   7848   -235    100    246       C  
ATOM   2069  N   ALA A1128       2.432 -15.051 -27.681  1.00 68.96           N  
ANISOU 2069  N   ALA A1128     8634  10774   6795    -54   -176    654       N  
ATOM   2070  CA  ALA A1128       3.215 -16.221 -27.287  1.00 80.03           C  
ANISOU 2070  CA  ALA A1128     9982  12296   8129    109   -240    820       C  
ATOM   2071  C   ALA A1128       4.376 -15.841 -26.369  1.00 85.93           C  
ANISOU 2071  C   ALA A1128    10569  13373   8707     69   -327    827       C  
ATOM   2072  O   ALA A1128       4.531 -16.405 -25.279  1.00 99.72           O  
ANISOU 2072  O   ALA A1128    12306  15262  10319    122   -381    933       O  
ATOM   2073  CB  ALA A1128       3.727 -16.957 -28.515  1.00 90.34           C  
ANISOU 2073  CB  ALA A1128    11279  13497   9550    278   -233    880       C  
ATOM   2074  N   VAL A1129       5.184 -14.880 -26.811  1.00 80.97           N  
ANISOU 2074  N   VAL A1129     9818  12876   8071    -44   -341    718       N  
ATOM   2075  CA  VAL A1129       6.309 -14.401 -26.008  1.00 78.52           C  
ANISOU 2075  CA  VAL A1129     9335  12916   7585   -136   -427    703       C  
ATOM   2076  C   VAL A1129       5.838 -13.848 -24.662  1.00 81.14           C  
ANISOU 2076  C   VAL A1129     9722  13336   7772   -291   -446    648       C  
ATOM   2077  O   VAL A1129       6.403 -14.165 -23.608  1.00 83.07           O  
ANISOU 2077  O   VAL A1129     9874  13841   7848   -269   -526    725       O  
ATOM   2078  CB  VAL A1129       7.118 -13.322 -26.758  1.00 71.13           C  
ANISOU 2078  CB  VAL A1129     8286  12084   6655   -311   -425    575       C  
ATOM   2079  CG1 VAL A1129       8.083 -12.617 -25.816  1.00 64.04           C  
ANISOU 2079  CG1 VAL A1129     7233  11546   5552   -497   -508    525       C  
ATOM   2080  CG2 VAL A1129       7.863 -13.940 -27.932  1.00 75.40           C  
ANISOU 2080  CG2 VAL A1129     8713  12652   7285   -144   -418    643       C  
ATOM   2081  N   ASP A1130       4.790 -13.029 -24.715  1.00 82.31           N  
ANISOU 2081  N   ASP A1130    10024  13276   7975   -425   -371    515       N  
ATOM   2082  CA  ASP A1130       4.186 -12.438 -23.526  1.00 82.14           C  
ANISOU 2082  CA  ASP A1130    10081  13307   7820   -555   -367    435       C  
ATOM   2083  C   ASP A1130       3.829 -13.495 -22.493  1.00 80.42           C  
ANISOU 2083  C   ASP A1130     9878  13172   7506   -439   -392    586       C  
ATOM   2084  O   ASP A1130       4.174 -13.363 -21.321  1.00 88.21           O  
ANISOU 2084  O   ASP A1130    10817  14392   8305   -507   -451    594       O  
ATOM   2085  CB  ASP A1130       2.933 -11.644 -23.906  1.00 84.89           C  
ANISOU 2085  CB  ASP A1130    10603  13387   8264   -622   -268    291       C  
ATOM   2086  CG  ASP A1130       2.122 -11.217 -22.699  1.00 91.79           C  
ANISOU 2086  CG  ASP A1130    11568  14305   9002   -696   -242    216       C  
ATOM   2087  OD1 ASP A1130       2.379 -10.119 -22.162  1.00 95.09           O  
ANISOU 2087  OD1 ASP A1130    12024  14805   9300   -859   -257     68       O  
ATOM   2088  OD2 ASP A1130       1.221 -11.979 -22.289  1.00 94.54           O  
ANISOU 2088  OD2 ASP A1130    11959  14609   9351   -603   -203    302       O  
ATOM   2089  N   ARG A1131       3.145 -14.546 -22.933  1.00 70.39           N  
ANISOU 2089  N   ARG A1131     8688  11707   6350   -282   -349    708       N  
ATOM   2090  CA  ARG A1131       2.747 -15.615 -22.025  1.00 78.45           C  
ANISOU 2090  CA  ARG A1131     9767  12764   7277   -191   -365    869       C  
ATOM   2091  C   ARG A1131       3.948 -16.412 -21.532  1.00 89.56           C  
ANISOU 2091  C   ARG A1131    11066  14399   8562    -54   -475   1031       C  
ATOM   2092  O   ARG A1131       3.954 -16.895 -20.398  1.00 97.94           O  
ANISOU 2092  O   ARG A1131    12146  15606   9459    -32   -521   1138       O  
ATOM   2093  CB  ARG A1131       1.710 -16.534 -22.675  1.00 78.26           C  
ANISOU 2093  CB  ARG A1131     9882  12459   7393   -100   -290    955       C  
ATOM   2094  CG  ARG A1131       0.365 -15.864 -22.909  1.00 80.65           C  
ANISOU 2094  CG  ARG A1131    10270  12606   7770   -216   -187    817       C  
ATOM   2095  CD  ARG A1131      -0.093 -15.102 -21.673  1.00 75.82           C  
ANISOU 2095  CD  ARG A1131     9659  12157   6990   -347   -171    724       C  
ATOM   2096  NE  ARG A1131      -0.226 -15.968 -20.505  1.00 75.33           N  
ANISOU 2096  NE  ARG A1131     9628  12227   6768   -334   -198    875       N  
ATOM   2097  CZ  ARG A1131      -0.501 -15.533 -19.279  1.00 78.36           C  
ANISOU 2097  CZ  ARG A1131    10010  12796   6968   -433   -194    829       C  
ATOM   2098  NH1 ARG A1131      -0.672 -14.236 -19.058  1.00 84.73           N  
ANISOU 2098  NH1 ARG A1131    10803  13661   7732   -540   -164    623       N  
ATOM   2099  NH2 ARG A1131      -0.606 -16.392 -18.275  1.00 69.39           N  
ANISOU 2099  NH2 ARG A1131     8912  11774   5679   -422   -218    988       N  
ATOM   2100  N   TYR A1132       4.967 -16.542 -22.377  1.00 90.57           N  
ANISOU 2100  N   TYR A1132    11076  14581   8755     51   -516   1051       N  
ATOM   2101  CA  TYR A1132       6.199 -17.201 -21.954  1.00 96.14           C  
ANISOU 2101  CA  TYR A1132    11640  15560   9329    216   -626   1191       C  
ATOM   2102  C   TYR A1132       6.835 -16.473 -20.777  1.00100.61           C  
ANISOU 2102  C   TYR A1132    12066  16486   9676     65   -710   1140       C  
ATOM   2103  O   TYR A1132       7.166 -17.088 -19.765  1.00100.90           O  
ANISOU 2103  O   TYR A1132    12078  16719   9542    159   -790   1276       O  
ATOM   2104  CB  TYR A1132       7.205 -17.293 -23.098  1.00 95.74           C  
ANISOU 2104  CB  TYR A1132    11443  15564   9368    342   -645   1189       C  
ATOM   2105  CG  TYR A1132       8.563 -17.783 -22.650  1.00 99.56           C  
ANISOU 2105  CG  TYR A1132    11722  16415   9690    516   -763   1307       C  
ATOM   2106  CD1 TYR A1132       8.759 -19.110 -22.291  1.00 98.07           C  
ANISOU 2106  CD1 TYR A1132    11602  16220   9439    813   -815   1515       C  
ATOM   2107  CD2 TYR A1132       9.648 -16.918 -22.578  1.00 98.55           C  
ANISOU 2107  CD2 TYR A1132    11340  16650   9454    383   -825   1214       C  
ATOM   2108  CE1 TYR A1132       9.996 -19.563 -21.875  1.00 99.37           C  
ANISOU 2108  CE1 TYR A1132    11571  16743   9441   1020   -930   1630       C  
ATOM   2109  CE2 TYR A1132      10.889 -17.363 -22.163  1.00100.73           C  
ANISOU 2109  CE2 TYR A1132    11387  17323   9564    551   -938   1322       C  
ATOM   2110  CZ  TYR A1132      11.057 -18.686 -21.814  1.00104.35           C  
ANISOU 2110  CZ  TYR A1132    11902  17781   9964    894   -992   1531       C  
ATOM   2111  OH  TYR A1132      12.290 -19.135 -21.401  1.00115.16           O  
ANISOU 2111  OH  TYR A1132    13036  19566  11153   1108  -1111   1645       O  
ATOM   2112  N   PHE A1133       7.005 -15.162 -20.914  1.00103.54           N  
ANISOU 2112  N   PHE A1133    12368  16933  10038   -177   -695    945       N  
ATOM   2113  CA  PHE A1133       7.597 -14.368 -19.842  1.00 99.66           C  
ANISOU 2113  CA  PHE A1133    11766  16771   9328   -369   -772    865       C  
ATOM   2114  C   PHE A1133       6.677 -14.258 -18.629  1.00 95.04           C  
ANISOU 2114  C   PHE A1133    11325  16165   8620   -458   -752    849       C  
ATOM   2115  O   PHE A1133       7.142 -14.133 -17.498  1.00 94.87           O  
ANISOU 2115  O   PHE A1133    11229  16439   8379   -528   -835    865       O  
ATOM   2116  CB  PHE A1133       7.988 -12.978 -20.349  1.00104.06           C  
ANISOU 2116  CB  PHE A1133    12270  17368   9901   -634   -755    653       C  
ATOM   2117  CG  PHE A1133       9.261 -12.963 -21.144  1.00112.07           C  
ANISOU 2117  CG  PHE A1133    13060  18598  10925   -614   -808    671       C  
ATOM   2118  CD1 PHE A1133       9.487 -11.989 -22.102  1.00116.59           C  
ANISOU 2118  CD1 PHE A1133    13625  19090  11585   -806   -761    521       C  
ATOM   2119  CD2 PHE A1133      10.236 -13.922 -20.929  1.00112.74           C  
ANISOU 2119  CD2 PHE A1133    12942  18981  10913   -393   -904    841       C  
ATOM   2120  CE1 PHE A1133      10.660 -11.974 -22.832  1.00116.51           C  
ANISOU 2120  CE1 PHE A1133    13388  19317  11564   -809   -800    538       C  
ATOM   2121  CE2 PHE A1133      11.411 -13.913 -21.655  1.00112.13           C  
ANISOU 2121  CE2 PHE A1133    12624  19155  10825   -356   -946    853       C  
ATOM   2122  CZ  PHE A1133      11.623 -12.938 -22.608  1.00114.19           C  
ANISOU 2122  CZ  PHE A1133    12858  19358  11172   -581   -890    699       C  
ATOM   2123  N   ALA A1134       5.372 -14.314 -18.869  1.00 87.49           N  
ANISOU 2123  N   ALA A1134    10561  14892   7791   -455   -641    816       N  
ATOM   2124  CA  ALA A1134       4.393 -14.213 -17.792  1.00 79.04           C  
ANISOU 2124  CA  ALA A1134     9616  13813   6603   -535   -599    794       C  
ATOM   2125  C   ALA A1134       4.360 -15.482 -16.947  1.00 80.36           C  
ANISOU 2125  C   ALA A1134     9808  14076   6650   -382   -648   1023       C  
ATOM   2126  O   ALA A1134       4.078 -15.433 -15.750  1.00 86.97           O  
ANISOU 2126  O   ALA A1134    10680  15070   7296   -457   -664   1036       O  
ATOM   2127  CB  ALA A1134       3.013 -13.916 -18.357  1.00 69.65           C  
ANISOU 2127  CB  ALA A1134     8587  12306   5573   -565   -465    694       C  
ATOM   2128  N   ILE A1135       4.651 -16.615 -17.577  1.00 80.17           N  
ANISOU 2128  N   ILE A1135     9791  13945   6725   -164   -671   1203       N  
ATOM   2129  CA  ILE A1135       4.615 -17.905 -16.894  1.00 77.84           C  
ANISOU 2129  CA  ILE A1135     9580  13674   6322      3   -716   1440       C  
ATOM   2130  C   ILE A1135       5.968 -18.282 -16.284  1.00 79.69           C  
ANISOU 2130  C   ILE A1135     9658  14249   6373    140   -864   1568       C  
ATOM   2131  O   ILE A1135       6.041 -18.713 -15.132  1.00 71.53           O  
ANISOU 2131  O   ILE A1135     8652  13394   5131    166   -928   1693       O  
ATOM   2132  CB  ILE A1135       4.150 -19.025 -17.847  1.00 78.21           C  
ANISOU 2132  CB  ILE A1135     9777  13388   6550    180   -663   1575       C  
ATOM   2133  CG1 ILE A1135       2.689 -18.813 -18.244  1.00 78.84           C  
ANISOU 2133  CG1 ILE A1135    10004  13188   6764     39   -526   1482       C
[truncated: 358,669 more chars]
