# Supplementary material for: Development of a synthetic library of humanized nanobodies for targeted IL-6 inhibition
Source: Front Bioeng Biotechnol. 2024 Jul 23;12:1440150. doi: 10.3389/fbioe.2024.1440150 (PMC11300276; doi:10.3389/fbioe.2024.1440150)
Supplement: Supplementary file 2 [file DataSheet1.ZIP › Nanobody-antigen complexes/4mqs.pdb]

HEADER    SIGNALING PROTEIN                       16-SEP-13   4MQS              
TITLE     STRUCTURE OF ACTIVE HUMAN M2 MUSCARINIC ACETYLCHOLINE RECEPTOR BOUND  
TITLE    2 TO THE AGONIST IPEROXO                                               
COMPND    MOL_ID: 1;                                                            
COMPND   2 MOLECULE: MUSCARINIC ACETYLCHOLINE RECEPTOR M2;                      
COMPND   3 CHAIN: A;                                                            
COMPND   4 FRAGMENT: UNP RESIDUES 1-232, 373-466;                               
COMPND   5 ENGINEERED: YES;                                                     
COMPND   6 MUTATION: YES;                                                       
COMPND   7 MOL_ID: 2;                                                           
COMPND   8 MOLECULE: NANOBODY 9-8;                                              
COMPND   9 CHAIN: B;                                                            
COMPND  10 ENGINEERED: YES                                                      
SOURCE    MOL_ID: 1;                                                            
SOURCE   2 ORGANISM_SCIENTIFIC: HOMO SAPIENS;                                   
SOURCE   3 ORGANISM_COMMON: HUMAN;                                              
SOURCE   4 ORGANISM_TAXID: 9606;                                                
SOURCE   5 GENE: CHRM2;                                                         
SOURCE   6 EXPRESSION_SYSTEM: SPODOPTERA FRUGIPERDA;                            
SOURCE   7 EXPRESSION_SYSTEM_TAXID: 7108;                                       
SOURCE   8 EXPRESSION_SYSTEM_VECTOR_TYPE: PLASMID;                              
SOURCE   9 EXPRESSION_SYSTEM_PLASMID: PVL1392;                                  
SOURCE  10 MOL_ID: 2;                                                           
SOURCE  11 ORGANISM_SCIENTIFIC: LAMA GLAMA;                                     
SOURCE  12 ORGANISM_TAXID: 9844;                                                
SOURCE  13 EXPRESSION_SYSTEM: ESCHERICHIA COLI;                                 
SOURCE  14 EXPRESSION_SYSTEM_TAXID: 469008;                                     
SOURCE  15 EXPRESSION_SYSTEM_STRAIN: BL21(DE3);                                 
SOURCE  16 EXPRESSION_SYSTEM_VECTOR_TYPE: PLASMID;                              
SOURCE  17 EXPRESSION_SYSTEM_PLASMID: PMAL3CBN                                  
KEYWDS    G PROTEIN-COUPLED RECEPTOR, MUSCARINIC ACETYLCHOLINE RECEPTOR,        
KEYWDS   2 SIGNALING PROTEIN                                                    
EXPDTA    X-RAY DIFFRACTION                                                     
AUTHOR    A.C.KRUSE,A.M.RING,A.MANGLIK,J.HU,K.HU,K.EITEL,H.HUEBNER,E.PARDON,    
AUTHOR   2 C.VALANT,P.M.SEXTON,A.CHRISTOPOULOS,C.C.FELDER,P.GMEINER,J.STEYAERT, 
AUTHOR   3 W.I.WEIS,K.C.GARCIA,J.WESS,B.K.KOBILKA                               
REVDAT   4   05-JUL-17 4MQS    1       SOURCE                                   
REVDAT   3   18-DEC-13 4MQS    1       JRNL                                     
REVDAT   2   04-DEC-13 4MQS    1       JRNL                                     
REVDAT   1   27-NOV-13 4MQS    0                                                
JRNL        AUTH   A.C.KRUSE,A.M.RING,A.MANGLIK,J.HU,K.HU,K.EITEL,H.HUBNER,     
JRNL        AUTH 2 E.PARDON,C.VALANT,P.M.SEXTON,A.CHRISTOPOULOS,C.C.FELDER,     
JRNL        AUTH 3 P.GMEINER,J.STEYAERT,W.I.WEIS,K.C.GARCIA,J.WESS,B.K.KOBILKA  
JRNL        TITL   ACTIVATION AND ALLOSTERIC MODULATION OF A MUSCARINIC         
JRNL        TITL 2 ACETYLCHOLINE RECEPTOR.                                      
JRNL        REF    NATURE                        V. 504   101 2013              
JRNL        REFN                   ISSN 0028-0836                               
JRNL        PMID   24256733                                                     
JRNL        DOI    10.1038/NATURE12735                                          
REMARK   2                                                                      
REMARK   2 RESOLUTION.    3.50 ANGSTROMS.                                       
REMARK   3                                                                      
REMARK   3 REFINEMENT.                                                          
REMARK   3   PROGRAM     : PHENIX (PHENIX.REFINE: DEV_1241)                     
REMARK   3   AUTHORS     : PAUL ADAMS,PAVEL AFONINE,VINCENT CHEN,IAN            
REMARK   3               : DAVIS,KRESHNA GOPAL,RALF GROSSE-KUNSTLEVE,           
REMARK   3               : LI-WEI HUNG,ROBERT IMMORMINO,TOM IOERGER,            
REMARK   3               : AIRLIE MCCOY,ERIK MCKEE,NIGEL MORIARTY,              
REMARK   3               : REETAL PAI,RANDY READ,JANE RICHARDSON,               
REMARK   3               : DAVID RICHARDSON,TOD ROMO,JIM SACCHETTINI,           
REMARK   3               : NICHOLAS SAUTER,JACOB SMITH,LAURENT                  
REMARK   3               : STORONI,TOM TERWILLIGER,PETER ZWART                  
REMARK   3                                                                      
REMARK   3    REFINEMENT TARGET : ML                                            
REMARK   3                                                                      
REMARK   3  DATA USED IN REFINEMENT.                                            
REMARK   3   RESOLUTION RANGE HIGH (ANGSTROMS) : 3.50                           
REMARK   3   RESOLUTION RANGE LOW  (ANGSTROMS) : 32.52                          
REMARK   3   MIN(FOBS/SIGMA_FOBS)              : 1.380                          
REMARK   3   COMPLETENESS FOR RANGE        (%) : 96.1                           
REMARK   3   NUMBER OF REFLECTIONS             : 10237                          
REMARK   3                                                                      
REMARK   3  FIT TO DATA USED IN REFINEMENT.                                     
REMARK   3   R VALUE     (WORKING + TEST SET) : 0.254                           
REMARK   3   R VALUE            (WORKING SET) : 0.249                           
REMARK   3   FREE R VALUE                     : 0.298                           
REMARK   3   FREE R VALUE TEST SET SIZE   (%) : 10.060                          
REMARK   3   FREE R VALUE TEST SET COUNT      : 1030                            
REMARK   3                                                                      
REMARK   3  FIT TO DATA USED IN REFINEMENT (IN BINS).                           
REMARK   3   BIN  RESOLUTION RANGE  COMPL.    NWORK NFREE   RWORK  RFREE        
REMARK   3     1 32.5232 -  6.6787    0.97     1422   159  0.2208 0.2430        
REMARK   3     2  6.6787 -  5.3086    0.98     1365   148  0.2721 0.2932        
REMARK   3     3  5.3086 -  4.6397    0.98     1346   151  0.2210 0.2807        
REMARK   3     4  4.6397 -  4.2165    0.98     1327   148  0.2296 0.3334        
REMARK   3     5  4.2165 -  3.9148    0.99     1318   149  0.2707 0.3416        
REMARK   3     6  3.9148 -  3.6843    0.96     1300   146  0.2964 0.3606        
REMARK   3     7  3.6843 -  3.5000    0.86     1129   129  0.3442 0.3975        
REMARK   3                                                                      
REMARK   3  BULK SOLVENT MODELLING.                                             
REMARK   3   METHOD USED        : FLAT BULK SOLVENT MODEL                       
REMARK   3   SOLVENT RADIUS     : 1.11                                          
REMARK   3   SHRINKAGE RADIUS   : 0.90                                          
REMARK   3   K_SOL              : NULL                                          
REMARK   3   B_SOL              : NULL                                          
REMARK   3                                                                      
REMARK   3  ERROR ESTIMATES.                                                    
REMARK   3   COORDINATE ERROR (MAXIMUM-LIKELIHOOD BASED)     : 0.570            
REMARK   3   PHASE ERROR (DEGREES, MAXIMUM-LIKELIHOOD BASED) : 35.280           
REMARK   3                                                                      
REMARK   3  B VALUES.                                                           
REMARK   3   FROM WILSON PLOT           (A**2) : NULL                           
REMARK   3   MEAN B VALUE      (OVERALL, A**2) : NULL                           
REMARK   3   OVERALL ANISOTROPIC B VALUE.                                       
REMARK   3    B11 (A**2) : NULL                                                 
REMARK   3    B22 (A**2) : NULL                                                 
REMARK   3    B33 (A**2) : NULL                                                 
REMARK   3    B12 (A**2) : NULL                                                 
REMARK   3    B13 (A**2) : NULL                                                 
REMARK   3    B23 (A**2) : NULL                                                 
REMARK   3                                                                      
REMARK   3  TWINNING INFORMATION.                                               
REMARK   3   FRACTION: NULL                                                     
REMARK   3   OPERATOR: NULL                                                     
REMARK   3                                                                      
REMARK   3  DEVIATIONS FROM IDEAL VALUES.                                       
REMARK   3                 RMSD          COUNT                                  
REMARK   3   BOND      :  0.004           3125                                  
REMARK   3   ANGLE     :  0.861           4290                                  
REMARK   3   CHIRALITY :  0.061            508                                  
REMARK   3   PLANARITY :  0.004            526                                  
REMARK   3   DIHEDRAL  : 14.153           1026                                  
REMARK   3                                                                      
REMARK   3  TLS DETAILS                                                         
REMARK   3   NUMBER OF TLS GROUPS  : NULL                                       
REMARK   3                                                                      
REMARK   3  NCS DETAILS                                                         
REMARK   3   NUMBER OF NCS GROUPS : NULL                                        
REMARK   3                                                                      
REMARK   3  OTHER REFINEMENT REMARKS: NULL                                      
REMARK   4                                                                      
REMARK   4 4MQS COMPLIES WITH FORMAT V. 3.30, 13-JUL-11                         
REMARK 100                                                                      
REMARK 100 THIS ENTRY HAS BEEN PROCESSED BY RCSB ON 20-SEP-13.                  
REMARK 100 THE DEPOSITION ID IS D_1000082249.                                   
REMARK 200                                                                      
REMARK 200 EXPERIMENTAL DETAILS                                                 
REMARK 200  EXPERIMENT TYPE                : X-RAY DIFFRACTION                  
REMARK 200  DATE OF DATA COLLECTION        : 23-FEB-13                          
REMARK 200  TEMPERATURE           (KELVIN) : 77                                 
REMARK 200  PH                             : NULL                               
REMARK 200  NUMBER OF CRYSTALS USED        : 1                                  
REMARK 200                                                                      
REMARK 200  SYNCHROTRON              (Y/N) : Y                                  
REMARK 200  RADIATION SOURCE               : APS                                
REMARK 200  BEAMLINE                       : 23-ID-D                            
REMARK 200  X-RAY GENERATOR MODEL          : NULL                               
REMARK 200  MONOCHROMATIC OR LAUE    (M/L) : M                                  
REMARK 200  WAVELENGTH OR RANGE        (A) : 1.033                              
REMARK 200  MONOCHROMATOR                  : DOUBLE CRYSTAL CRYO-COOLED         
REMARK 200                                   SI(111)                            
REMARK 200  OPTICS                         : MIRRORS                            
REMARK 200                                                                      
REMARK 200  DETECTOR TYPE                  : CCD                                
REMARK 200  DETECTOR MANUFACTURER          : MARMOSAIC 300 MM CCD               
REMARK 200  INTENSITY-INTEGRATION SOFTWARE : HKL-2000                           
REMARK 200  DATA SCALING SOFTWARE          : HKL-2000                           
REMARK 200                                                                      
REMARK 200  NUMBER OF UNIQUE REFLECTIONS   : 10386                              
REMARK 200  RESOLUTION RANGE HIGH      (A) : 3.500                              
REMARK 200  RESOLUTION RANGE LOW       (A) : 33.000                             
REMARK 200  REJECTION CRITERIA  (SIGMA(I)) : -3.000                             
REMARK 200                                                                      
REMARK 200 OVERALL.                                                             
REMARK 200  COMPLETENESS FOR RANGE     (%) : 95.9                               
REMARK 200  DATA REDUNDANCY                : 4.800                              
REMARK 200  R MERGE                    (I) : 0.18800                            
REMARK 200  R SYM                      (I) : NULL                               
REMARK 200  <I/SIGMA(I)> FOR THE DATA SET  : NULL                               
REMARK 200                                                                      
REMARK 200 IN THE HIGHEST RESOLUTION SHELL.                                     
REMARK 200  HIGHEST RESOLUTION SHELL, RANGE HIGH (A) : 3.50                     
REMARK 200  HIGHEST RESOLUTION SHELL, RANGE LOW  (A) : 3.60                     
REMARK 200  COMPLETENESS FOR SHELL     (%) : 83.1                               
REMARK 200  DATA REDUNDANCY IN SHELL       : 2.50                               
REMARK 200  R MERGE FOR SHELL          (I) : 0.74400                            
REMARK 200  R SYM FOR SHELL            (I) : NULL                               
REMARK 200  <I/SIGMA(I)> FOR SHELL         : NULL                               
REMARK 200                                                                      
REMARK 200 DIFFRACTION PROTOCOL: SINGLE WAVELENGTH                              
REMARK 200 METHOD USED TO DETERMINE THE STRUCTURE: MOLECULAR REPLACEMENT        
REMARK 200 SOFTWARE USED: PHASER                                                
REMARK 200 STARTING MODEL: PDB ENTRY 3UON                                       
REMARK 200                                                                      
REMARK 200 REMARK: NULL                                                         
REMARK 280                                                                      
REMARK 280 CRYSTAL                                                              
REMARK 280 SOLVENT CONTENT, VS   (%): 67.31                                     
REMARK 280 MATTHEWS COEFFICIENT, VM (ANGSTROMS**3/DA): 3.76                     
REMARK 280                                                                      
REMARK 280 CRYSTALLIZATION CONDITIONS: RECONSTITUTED IN 10:1                    
REMARK 280  MONOOLEIN:CHOLESTEROL MIX. PRECIPITANT SOLUTION: 10 - 20% PEG300,   
REMARK 280  100 MM HEPES, PH 7.2 - 7.9, 1.2% 1,2,3-HEPTANETRIOL, AND 20 -       
REMARK 280  80 MM EDTA, PH 8.0, LIPIDIC CUBIC PHASE, TEMPERATURE 293K           
REMARK 290                                                                      
REMARK 290 CRYSTALLOGRAPHIC SYMMETRY                                            
REMARK 290 SYMMETRY OPERATORS FOR SPACE GROUP: P 21 21 21                       
REMARK 290                                                                      
REMARK 290      SYMOP   SYMMETRY                                                
REMARK 290     NNNMMM   OPERATOR                                                
REMARK 290       1555   X,Y,Z                                                   
REMARK 290       2555   -X+1/2,-Y,Z+1/2                                         
REMARK 290       3555   -X,Y+1/2,-Z+1/2                                         
REMARK 290       4555   X+1/2,-Y+1/2,-Z                                         
REMARK 290                                                                      
REMARK 290     WHERE NNN -> OPERATOR NUMBER                                     
REMARK 290           MMM -> TRANSLATION VECTOR                                  
REMARK 290                                                                      
REMARK 290 CRYSTALLOGRAPHIC SYMMETRY TRANSFORMATIONS                            
REMARK 290 THE FOLLOWING TRANSFORMATIONS OPERATE ON THE ATOM/HETATM             
REMARK 290 RECORDS IN THIS ENTRY TO PRODUCE CRYSTALLOGRAPHICALLY                
REMARK 290 RELATED MOLECULES.                                                   
REMARK 290   SMTRY1   1  1.000000  0.000000  0.000000        0.00000            
REMARK 290   SMTRY2   1  0.000000  1.000000  0.000000        0.00000            
REMARK 290   SMTRY3   1  0.000000  0.000000  1.000000        0.00000            
REMARK 290   SMTRY1   2 -1.000000  0.000000  0.000000       31.44800            
REMARK 290   SMTRY2   2  0.000000 -1.000000  0.000000        0.00000            
REMARK 290   SMTRY3   2  0.000000  0.000000  1.000000       81.74100            
REMARK 290   SMTRY1   3 -1.000000  0.000000  0.000000        0.00000            
REMARK 290   SMTRY2   3  0.000000  1.000000  0.000000       39.06500            
REMARK 290   SMTRY3   3  0.000000  0.000000 -1.000000       81.74100            
REMARK 290   SMTRY1   4  1.000000  0.000000  0.000000       31.44800            
REMARK 290   SMTRY2   4  0.000000 -1.000000  0.000000       39.06500            
REMARK 290   SMTRY3   4  0.000000  0.000000 -1.000000        0.00000            
REMARK 290                                                                      
REMARK 290 REMARK: NULL                                                         
REMARK 300                                                                      
REMARK 300 BIOMOLECULE: 1                                                       
REMARK 300 SEE REMARK 350 FOR THE AUTHOR PROVIDED AND/OR PROGRAM                
REMARK 300 GENERATED ASSEMBLY INFORMATION FOR THE STRUCTURE IN                  
REMARK 300 THIS ENTRY. THE REMARK MAY ALSO PROVIDE INFORMATION ON               
REMARK 300 BURIED SURFACE AREA.                                                 
REMARK 350                                                                      
REMARK 350 COORDINATES FOR A COMPLETE MULTIMER REPRESENTING THE KNOWN           
REMARK 350 BIOLOGICALLY SIGNIFICANT OLIGOMERIZATION STATE OF THE                
REMARK 350 MOLECULE CAN BE GENERATED BY APPLYING BIOMT TRANSFORMATIONS          
REMARK 350 GIVEN BELOW.  BOTH NON-CRYSTALLOGRAPHIC AND                          
REMARK 350 CRYSTALLOGRAPHIC OPERATIONS ARE GIVEN.                               
REMARK 350                                                                      
REMARK 350 BIOMOLECULE: 1                                                       
REMARK 350 AUTHOR DETERMINED BIOLOGICAL UNIT: DIMERIC                           
REMARK 350 SOFTWARE DETERMINED QUATERNARY STRUCTURE: DIMERIC                    
REMARK 350 SOFTWARE USED: PISA                                                  
REMARK 350 TOTAL BURIED SURFACE AREA: 1620 ANGSTROM**2                          
REMARK 350 SURFACE AREA OF THE COMPLEX: 18500 ANGSTROM**2                       
REMARK 350 CHANGE IN SOLVENT FREE ENERGY: -15.0 KCAL/MOL                        
REMARK 350 APPLY THE FOLLOWING TO CHAINS: A, B                                  
REMARK 350   BIOMT1   1  1.000000  0.000000  0.000000        0.00000            
REMARK 350   BIOMT2   1  0.000000  1.000000  0.000000        0.00000            
REMARK 350   BIOMT3   1  0.000000  0.000000  1.000000        0.00000            
REMARK 465                                                                      
REMARK 465 MISSING RESIDUES                                                     
REMARK 465 THE FOLLOWING RESIDUES WERE NOT LOCATED IN THE                       
REMARK 465 EXPERIMENT. (M=MODEL NUMBER; RES=RESIDUE NAME; C=CHAIN               
REMARK 465 IDENTIFIER; SSSEQ=SEQUENCE NUMBER; I=INSERTION CODE.)                
REMARK 465                                                                      
REMARK 465   M RES C SSSEQI                                                     
REMARK 465     ASP A   -16                                                      
REMARK 465     TYR A   -15                                                      
REMARK 465     LYS A   -14                                                      
REMARK 465     ASP A   -13                                                      
REMARK 465     ASP A   -12                                                      
REMARK 465     ASP A   -11                                                      
REMARK 465     GLU A   -10                                                      
REMARK 465     ASN A    -9                                                      
REMARK 465     LEU A    -8                                                      
REMARK 465     TYR A    -7                                                      
REMARK 465     PHE A    -6                                                      
REMARK 465     GLN A    -5                                                      
REMARK 465     GLY A    -4                                                      
REMARK 465     LEU A    -3                                                      
REMARK 465     GLU A    -2                                                      
REMARK 465     MET A    -1                                                      
REMARK 465     ASP A     0                                                      
REMARK 465     ASP A     1                                                      
REMARK 465     SER A     2                                                      
REMARK 465     THR A     3                                                      
REMARK 465     ASP A     4                                                      
REMARK 465     SER A     5                                                      
REMARK 465     SER A     6                                                      
REMARK 465     ASP A     7                                                      
REMARK 465     ASN A     8                                                      
REMARK 465     SER A     9                                                      
REMARK 465     LEU A    10                                                      
REMARK 465     ALA A    11                                                      
REMARK 465     LEU A    12                                                      
REMARK 465     THR A    13                                                      
REMARK 465     SER A    14                                                      
REMARK 465     PRO A    15                                                      
REMARK 465     TYR A    16                                                      
REMARK 465     LEU A    17                                                      
REMARK 465     GLU A    18                                                      
REMARK 465     ARG A   216                                                      
REMARK 465     ILE A   217                                                      
REMARK 465     LYS A   218                                                      
REMARK 465     LYS A   219                                                      
REMARK 465     ASP A   220                                                      
REMARK 465     LYS A   221                                                      
REMARK 465     LYS A   222                                                      
REMARK 465     GLU A   223                                                      
REMARK 465     PRO A   224                                                      
REMARK 465     VAL A   225                                                      
REMARK 465     ALA A   226                                                      
REMARK 465     ASN A   227                                                      
REMARK 465     GLN A   228                                                      
REMARK 465     ASP A   229                                                      
REMARK 465     PRO A   230                                                      
REMARK 465     VAL A   231                                                      
REMARK 465     SER A   232                                                      
REMARK 465     THR A   373                                                      
REMARK 465     ARG A   374                                                      
REMARK 465     LYS A   375                                                      
REMARK 465     LYS A   376                                                      
REMARK 465     CYS A   457                                                      
REMARK 465     HIS A   458                                                      
REMARK 465     TYR A   459                                                      
REMARK 465     LYS A   460                                                      
REMARK 465     ASN A   461                                                      
REMARK 465     ILE A   462                                                      
REMARK 465     GLY A   463                                                      
REMARK 465     ALA A   464                                                      
REMARK 465     THR A   465                                                      
REMARK 465     ARG A   466                                                      
REMARK 465     HIS A   467                                                      
REMARK 465     HIS A   468                                                      
REMARK 465     HIS A   469                                                      
REMARK 465     HIS A   470                                                      
REMARK 465     HIS A   471                                                      
REMARK 465     HIS A   472                                                      
REMARK 465     HIS A   473                                                      
REMARK 465     HIS A   474                                                      
REMARK 465     GLY B    -3                                                      
REMARK 465     PRO B    -2                                                      
REMARK 465     GLY B    -1                                                      
REMARK 465     SER B     0                                                      
REMARK 470                                                                      
REMARK 470 MISSING ATOM                                                         
REMARK 470 THE FOLLOWING RESIDUES HAVE MISSING ATOMS (M=MODEL NUMBER;           
REMARK 470 RES=RESIDUE NAME; C=CHAIN IDENTIFIER; SSEQ=SEQUENCE NUMBER;          
REMARK 470 I=INSERTION CODE):                                                   
REMARK 470   M RES CSSEQI  ATOMS                                                
REMARK 470     LYS A  19    CG   CD   CE   NZ                                   
REMARK 470     ARG A  52    CG   CD   NE   CZ   NH1  NH2                        
REMARK 470     HIS A  53    CG   ND1  CD2  CE1  NE2                             
REMARK 470     LYS A 127    CG   CD   CE   NZ                                   
REMARK 470     LYS A 134    CG   CD   CE   NZ                                   
REMARK 470     LYS A 138    CG   CD   CE   NZ                                   
REMARK 470     ILE A 165    CG1  CG2  CD1                                       
REMARK 470     ASP A 173    CG   OD1  OD2                                       
REMARK 470     GLU A 175    CG   CD   OE1  OE2                                  
REMARK 470     LYS A 214    CG   CD   CE   NZ                                   
REMARK 470     SER A 215    OG                                                  
REMARK 470     ARG A 381    CG   CD   NE   CZ   NH1  NH2                        
REMARK 470     LYS A 383    CG   CD   CE   NZ                                   
REMARK 470     LYS A 384    CG   CD   CE   NZ                                   
REMARK 470     ASN A 444    CG   OD1  ND2                                       
REMARK 470     LYS A 448    CG   CD   CE   NZ                                   
REMARK 470     LYS A 449    CG   CD   CE   NZ                                   
REMARK 470     LEU A 455    CG   CD1  CD2                                       
REMARK 470     MET A 456    CG   SD   CE                                        
REMARK 470     GLN B   1    CG   CD   OE1  NE2                                  
REMARK 470     GLN B   5    CG   CD   OE1  NE2                                  
REMARK 470     PHE B  29    CG   CD1  CD2  CE1  CE2  CZ                         
REMARK 470     ASP B  58    CG   OD1  OD2                                       
REMARK 470     ILE B  62    CG1  CG2  CD1                                       
REMARK 470     LYS B  68    CG   CD   CE   NZ                                   
REMARK 470     ASP B  76    CG   OD1  OD2                                       
REMARK 470     LYS B  90    CG   CD   CE   NZ                                   
REMARK 500                                                                      
REMARK 500 GEOMETRY AND STEREOCHEMISTRY                                         
REMARK 500 SUBTOPIC: CLOSE CONTACTS IN SAME ASYMMETRIC UNIT                     
REMARK 500                                                                      
REMARK 500 THE FOLLOWING ATOMS ARE IN CLOSE CONTACT.                            
REMARK 500                                                                      
REMARK 500  ATM1  RES C  SSEQI   ATM2  RES C  SSEQI           DISTANCE          
REMARK 500   O    ASP B    33     OG   SER B    57              2.18            
REMARK 500                                                                      
REMARK 500 REMARK: NULL                                                         
REMARK 500                                                                      
REMARK 500 GEOMETRY AND STEREOCHEMISTRY                                         
REMARK 500 SUBTOPIC: TORSION ANGLES                                             
REMARK 500                                                                      
REMARK 500 TORSION ANGLES OUTSIDE THE EXPECTED RAMACHANDRAN REGIONS:            
REMARK 500 (M=MODEL NUMBER; RES=RESIDUE NAME; C=CHAIN IDENTIFIER;               
REMARK 500 SSEQ=SEQUENCE NUMBER; I=INSERTION CODE).                             
REMARK 500                                                                      
REMARK 500 STANDARD TABLE:                                                      
REMARK 500 FORMAT:(10X,I3,1X,A3,1X,A1,I4,A1,4X,F7.2,3X,F7.2)                    
REMARK 500                                                                      
REMARK 500 EXPECTED VALUES: GJ KLEYWEGT AND TA JONES (1996). PHI/PSI-           
REMARK 500 CHOLOGY: RAMACHANDRAN REVISITED. STRUCTURE 4, 1395 - 1400            
REMARK 500                                                                      
REMARK 500  M RES CSSEQI        PSI       PHI                                   
REMARK 500    PHE A  75      -63.49    -97.14                                   
REMARK 500    PHE A 195      -64.48   -127.21                                   
REMARK 500    PRO A 437        2.26    -67.84                                   
REMARK 500    PHE B  29       -0.98     65.22                                   
REMARK 500    PRO B  44      107.87    -54.98                                   
REMARK 500                                                                      
REMARK 500 REMARK: NULL                                                         
REMARK 650                                                                      
REMARK 650 HELIX                                                                
REMARK 650 DETERMINATION METHOD: AUTHOR DETERMINED                              
REMARK 800                                                                      
REMARK 800 SITE                                                                 
REMARK 800 SITE_IDENTIFIER: AC1                                                 
REMARK 800 EVIDENCE_CODE: SOFTWARE                                              
REMARK 800 SITE_DESCRIPTION: BINDING SITE FOR RESIDUE IXO A 501                 
REMARK 900                                                                      
REMARK 900 RELATED ENTRIES                                                      
REMARK 900 RELATED ID: 3UON   RELATED DB: PDB                                   
REMARK 900 STRUCTURE OF THE M2 MUSCARINIC RECEPTOR IN AN INACTIVE CONFORMATION  
REMARK 900 RELATED ID: 4MQT   RELATED DB: PDB                                   
DBREF  4MQS A   -1   232  UNP    P08172   ACM2_HUMAN       1    232             
DBREF  4MQS A  373   466  UNP    P08172   ACM2_HUMAN     373    466             
DBREF  4MQS B   -3   121  PDB    4MQS     4MQS            -3    121             
SEQADV 4MQS ASP A  -16  UNP  P08172              EXPRESSION TAG                 
SEQADV 4MQS TYR A  -15  UNP  P08172              EXPRESSION TAG                 
SEQADV 4MQS LYS A  -14  UNP  P08172              EXPRESSION TAG                 
SEQADV 4MQS ASP A  -13  UNP  P08172              EXPRESSION TAG                 
SEQADV 4MQS ASP A  -12  UNP  P08172              EXPRESSION TAG                 
SEQADV 4MQS ASP A  -11  UNP  P08172              EXPRESSION TAG                 
SEQADV 4MQS GLU A  -10  UNP  P08172              EXPRESSION TAG                 
SEQADV 4MQS ASN A   -9  UNP  P08172              EXPRESSION TAG                 
SEQADV 4MQS LEU A   -8  UNP  P08172              EXPRESSION TAG                 
SEQADV 4MQS TYR A   -7  UNP  P08172              EXPRESSION TAG                 
SEQADV 4MQS PHE A   -6  UNP  P08172              EXPRESSION TAG                 
SEQADV 4MQS GLN A   -5  UNP  P08172              EXPRESSION TAG                 
SEQADV 4MQS GLY A   -4  UNP  P08172              EXPRESSION TAG                 
SEQADV 4MQS LEU A   -3  UNP  P08172              EXPRESSION TAG                 
SEQADV 4MQS GLU A   -2  UNP  P08172              EXPRESSION TAG                 
SEQADV 4MQS ASP A    0  UNP  P08172    ASN     2 ENGINEERED MUTATION            
SEQADV 4MQS ASP A    1  UNP  P08172    ASN     3 ENGINEERED MUTATION            
SEQADV 4MQS ASP A    4  UNP  P08172    ASN     6 ENGINEERED MUTATION            
SEQADV 4MQS ASP A    7  UNP  P08172    ASN     9 ENGINEERED MUTATION            
SEQADV 4MQS LEU A   17  UNP  P08172              INSERTION                      
SEQADV 4MQS GLU A   18  UNP  P08172              INSERTION                      
SEQADV 4MQS THR A  373  UNP  P08172    ALA   373 ENGINEERED MUTATION            
SEQADV 4MQS ARG A  374  UNP  P08172    LYS   374 ENGINEERED MUTATION            
SEQADV 4MQS HIS A  467  UNP  P08172              EXPRESSION TAG                 
SEQADV 4MQS HIS A  468  UNP  P08172              EXPRESSION TAG                 
SEQADV 4MQS HIS A  469  UNP  P08172              EXPRESSION TAG                 
SEQADV 4MQS HIS A  470  UNP  P08172              EXPRESSION TAG                 
SEQADV 4MQS HIS A  471  UNP  P08172              EXPRESSION TAG                 
SEQADV 4MQS HIS A  472  UNP  P08172              EXPRESSION TAG                 
SEQADV 4MQS HIS A  473  UNP  P08172              EXPRESSION TAG                 
SEQADV 4MQS HIS A  474  UNP  P08172              EXPRESSION TAG                 
SEQRES   1 A  351  ASP TYR LYS ASP ASP ASP GLU ASN LEU TYR PHE GLN GLY          
SEQRES   2 A  351  LEU GLU MET ASP ASP SER THR ASP SER SER ASP ASN SER          
SEQRES   3 A  351  LEU ALA LEU THR SER PRO TYR LEU GLU LYS THR PHE GLU          
SEQRES   4 A  351  VAL VAL PHE ILE VAL LEU VAL ALA GLY SER LEU SER LEU          
SEQRES   5 A  351  VAL THR ILE ILE GLY ASN ILE LEU VAL MET VAL SER ILE          
SEQRES   6 A  351  LYS VAL ASN ARG HIS LEU GLN THR VAL ASN ASN TYR PHE          
SEQRES   7 A  351  LEU PHE SER LEU ALA CYS ALA ASP LEU ILE ILE GLY VAL          
SEQRES   8 A  351  PHE SER MET ASN LEU TYR THR LEU TYR THR VAL ILE GLY          
SEQRES   9 A  351  TYR TRP PRO LEU GLY PRO VAL VAL CYS ASP LEU TRP LEU          
SEQRES  10 A  351  ALA LEU ASP TYR VAL VAL SER ASN ALA SER VAL MET ASN          
SEQRES  11 A  351  LEU LEU ILE ILE SER PHE ASP ARG TYR PHE CYS VAL THR          
SEQRES  12 A  351  LYS PRO LEU THR TYR PRO VAL LYS ARG THR THR LYS MET          
SEQRES  13 A  351  ALA GLY MET MET ILE ALA ALA ALA TRP VAL LEU SER PHE          
SEQRES  14 A  351  ILE LEU TRP ALA PRO ALA ILE LEU PHE TRP GLN PHE ILE          
SEQRES  15 A  351  VAL GLY VAL ARG THR VAL GLU ASP GLY GLU CYS TYR ILE          
SEQRES  16 A  351  GLN PHE PHE SER ASN ALA ALA VAL THR PHE GLY THR ALA          
SEQRES  17 A  351  ILE ALA ALA PHE TYR LEU PRO VAL ILE ILE MET THR VAL          
SEQRES  18 A  351  LEU TYR TRP HIS ILE SER ARG ALA SER LYS SER ARG ILE          
SEQRES  19 A  351  LYS LYS ASP LYS LYS GLU PRO VAL ALA ASN GLN ASP PRO          
SEQRES  20 A  351  VAL SER THR ARG LYS LYS PRO PRO PRO SER ARG GLU LYS          
SEQRES  21 A  351  LYS VAL THR ARG THR ILE LEU ALA ILE LEU LEU ALA PHE          
SEQRES  22 A  351  ILE ILE THR TRP ALA PRO TYR ASN VAL MET VAL LEU ILE          
SEQRES  23 A  351  ASN THR PHE CYS ALA PRO CYS ILE PRO ASN THR VAL TRP          
SEQRES  24 A  351  THR ILE GLY TYR TRP LEU CYS TYR ILE ASN SER THR ILE          
SEQRES  25 A  351  ASN PRO ALA CYS TYR ALA LEU CYS ASN ALA THR PHE LYS          
SEQRES  26 A  351  LYS THR PHE LYS HIS LEU LEU MET CYS HIS TYR LYS ASN          
SEQRES  27 A  351  ILE GLY ALA THR ARG HIS HIS HIS HIS HIS HIS HIS HIS          
SEQRES   1 B  125  GLY PRO GLY SER GLN VAL GLN LEU GLN GLU SER GLY GLY          
SEQRES   2 B  125  GLY LEU VAL GLN ALA GLY ASP SER LEU ARG LEU SER CYS          
SEQRES   3 B  125  ALA ALA SER GLY PHE ASP PHE ASP ASN PHE ASP ASP TYR          
SEQRES   4 B  125  ALA ILE GLY TRP PHE ARG GLN ALA PRO GLY GLN GLU ARG          
SEQRES   5 B  125  GLU GLY VAL SER CYS ILE ASP PRO SER ASP GLY SER THR          
SEQRES   6 B  125  ILE TYR ALA ASP SER ALA LYS GLY ARG PHE THR ILE SER          
SEQRES   7 B  125  SER ASP ASN ALA GLU ASN THR VAL TYR LEU GLN MET ASN          
SEQRES   8 B  125  SER LEU LYS PRO GLU ASP THR ALA VAL TYR VAL CYS SER          
SEQRES   9 B  125  ALA TRP THR LEU PHE HIS SER ASP GLU TYR TRP GLY GLN          
SEQRES  10 B  125  GLY THR GLN VAL THR VAL SER SER                              
HET    IXO  A 501      14                                                       
HETNAM     IXO 4-(4,5-DIHYDRO-1,2-OXAZOL-3-YLOXY)-N,N,N-TRIMETHYLBUT-           
HETNAM   2 IXO  2-YN-1-AMINIUM                                                  
HETSYN     IXO IPEROXO                                                          
FORMUL   3  IXO    C10 H17 N2 O2 1+                                             
HELIX    1   1 GLU A   22  VAL A   50  1                                  29    
HELIX    2   2 VAL A   57  ILE A   71  1                                  15    
HELIX    3   3 MET A   77  ILE A   86  1                                  10    
HELIX    4   4 PRO A   93  THR A  126  1                                  34    
HELIX    5   5 TYR A  131  LYS A  134  1                                   4    
HELIX    6   6 THR A  137  LEU A  160  1                                  24    
HELIX    7   7 TRP A  162  VAL A  166  1                                   5    
HELIX    8   8 ALA A  184  ALA A  191  1                                   8    
HELIX    9   9 LEU A  197  SER A  213  1                                  17    
HELIX   10  10 ARG A  381  ASN A  410  1                                  30    
HELIX   11  11 ASN A  419  TYR A  430  1                                  12    
HELIX   12  12 ASN A  432  ASN A  436  1                                   5    
HELIX   13  13 ALA A  445  LYS A  452  1                                   8    
HELIX   14  14 ASN B   31  TYR B   35  5                                   5    
HELIX   15  15 LYS B   90  THR B   94  5                                   5    
HELIX   16  16 LEU B  104  SER B  107  5                                   4    
SHEET    1   A 4 GLN B   3  GLU B   6  0                                        
SHEET    2   A 4 LEU B  18  SER B  25 -1  O  ALA B  23   N  GLN B   5           
SHEET    3   A 4 THR B  81  MET B  86 -1  O  LEU B  84   N  LEU B  20           
SHEET    4   A 4 PHE B  71  ASP B  76 -1  N  THR B  72   O  GLN B  85           
SHEET    1   B 6 LEU B  11  VAL B  12  0                                        
SHEET    2   B 6 THR B 115  VAL B 119  1  O  THR B 118   N  VAL B  12           
SHEET    3   B 6 ALA B  95  TRP B 102 -1  N  TYR B  97   O  THR B 115           
SHEET    4   B 6 ALA B  36  GLN B  42 -1  N  PHE B  40   O  VAL B  98           
SHEET    5   B 6 GLU B  49  ASP B  55 -1  O  ILE B  54   N  ILE B  37           
SHEET    6   B 6 SER B  60  TYR B  63 -1  O  ILE B  62   N  CYS B  53           
SHEET    1   C 4 LEU B  11  VAL B  12  0                                        
SHEET    2   C 4 THR B 115  VAL B 119  1  O  THR B 118   N  VAL B  12           
SHEET    3   C 4 ALA B  95  TRP B 102 -1  N  TYR B  97   O  THR B 115           
SHEET    4   C 4 GLU B 109  TRP B 111 -1  O  TYR B 110   N  ALA B 101           
SSBOND   1 CYS A   96    CYS A  176                          1555   1555  2.03  
SSBOND   2 CYS A  413    CYS A  416                          1555   1555  2.03  
SSBOND   3 CYS B   22    CYS B   99                          1555   1555  2.03  
SITE     1 AC1 12 ASP A 103  TYR A 104  SER A 107  VAL A 111                    
SITE     2 AC1 12 TRP A 155  ALA A 194  TRP A 400  TYR A 403                    
SITE     3 AC1 12 ASN A 404  TYR A 426  CYS A 429  TYR A 430                    
CRYST1   62.896   78.130  163.482  90.00  90.00  90.00 P 21 21 21    4          
ORIGX1      1.000000  0.000000  0.000000        0.00000                         
ORIGX2      0.000000  1.000000  0.000000        0.00000                         
ORIGX3      0.000000  0.000000  1.000000        0.00000                         
SCALE1      0.015899  0.000000  0.000000        0.00000                         
SCALE2      0.000000  0.012799  0.000000        0.00000                         
SCALE3      0.000000  0.000000  0.006117        0.00000                         
ATOM      1  N   LYS A  19      -3.965 -39.386 -16.887  1.00107.67           N  
ATOM      2  CA  LYS A  19      -4.205 -37.950 -16.977  1.00144.52           C  
ATOM      3  C   LYS A  19      -5.627 -37.601 -16.541  1.00148.38           C  
ATOM      4  O   LYS A  19      -5.952 -36.436 -16.306  1.00128.17           O  
ATOM      5  CB  LYS A  19      -3.953 -37.454 -18.403  1.00131.64           C  
ATOM      6  N   THR A  20      -6.472 -38.620 -16.436  1.00128.47           N  
ATOM      7  CA  THR A  20      -7.850 -38.426 -16.012  1.00119.59           C  
ATOM      8  C   THR A  20      -7.942 -38.400 -14.491  1.00155.78           C  
ATOM      9  O   THR A  20      -8.880 -37.840 -13.924  1.00156.07           O  
ATOM     10  CB  THR A  20      -8.759 -39.537 -16.557  1.00138.24           C  
ATOM     11  OG1 THR A  20      -8.305 -40.808 -16.075  1.00134.09           O  
ATOM     12  CG2 THR A  20      -8.730 -39.540 -18.078  1.00130.17           C  
ATOM     13  N   PHE A  21      -6.960 -39.016 -13.839  1.00172.38           N  
ATOM     14  CA  PHE A  21      -6.890 -39.042 -12.383  1.00146.66           C  
ATOM     15  C   PHE A  21      -6.546 -37.654 -11.860  1.00125.25           C  
ATOM     16  O   PHE A  21      -7.010 -37.241 -10.799  1.00112.35           O  
ATOM     17  CB  PHE A  21      -5.818 -40.034 -11.921  1.00146.43           C  
ATOM     18  CG  PHE A  21      -5.865 -41.361 -12.630  1.00155.67           C  
ATOM     19  CD1 PHE A  21      -6.692 -42.375 -12.175  1.00175.41           C  
ATOM     20  CD2 PHE A  21      -5.073 -41.597 -13.744  1.00139.20           C  
ATOM     21  CE1 PHE A  21      -6.736 -43.597 -12.821  1.00185.92           C  
ATOM     22  CE2 PHE A  21      -5.113 -42.816 -14.395  1.00154.48           C  
ATOM     23  CZ  PHE A  21      -5.945 -43.818 -13.933  1.00186.36           C  
ATOM     24  N   GLU A  22      -5.728 -36.945 -12.630  1.00148.92           N  
ATOM     25  CA  GLU A  22      -5.207 -35.632 -12.258  1.00144.01           C  
ATOM     26  C   GLU A  22      -6.289 -34.609 -11.913  1.00144.24           C  
ATOM     27  O   GLU A  22      -6.160 -33.862 -10.941  1.00120.59           O  
ATOM     28  CB  GLU A  22      -4.325 -35.100 -13.394  1.00146.90           C  
ATOM     29  CG  GLU A  22      -4.002 -33.619 -13.319  1.00128.90           C  
ATOM     30  CD  GLU A  22      -3.288 -33.126 -14.561  1.00154.01           C  
ATOM     31  OE1 GLU A  22      -2.542 -33.920 -15.174  1.00164.12           O  
ATOM     32  OE2 GLU A  22      -3.481 -31.948 -14.931  1.00164.86           O  
ATOM     33  N   VAL A  23      -7.357 -34.588 -12.703  1.00161.77           N  
ATOM     34  CA  VAL A  23      -8.373 -33.542 -12.599  1.00145.07           C  
ATOM     35  C   VAL A  23      -9.312 -33.668 -11.392  1.00136.36           C  
ATOM     36  O   VAL A  23      -9.993 -32.707 -11.035  1.00142.11           O  
ATOM     37  CB  VAL A  23      -9.207 -33.441 -13.894  1.00141.14           C  
ATOM     38  CG1 VAL A  23      -8.338 -32.957 -15.048  1.00131.13           C  
ATOM     39  CG2 VAL A  23      -9.834 -34.784 -14.225  1.00153.32           C  
ATOM     40  N   VAL A  24      -9.349 -34.843 -10.767  1.00138.89           N  
ATOM     41  CA  VAL A  24     -10.192 -35.054  -9.586  1.00151.99           C  
ATOM     42  C   VAL A  24      -9.420 -34.752  -8.298  1.00116.51           C  
ATOM     43  O   VAL A  24      -9.978 -34.249  -7.312  1.00104.84           O  
ATOM     44  CB  VAL A  24     -10.792 -36.490  -9.559  1.00134.27           C  
ATOM     45  CG1 VAL A  24     -10.221 -37.330 -10.693  1.00120.06           C  
ATOM     46  CG2 VAL A  24     -10.558 -37.173  -8.212  1.00 91.86           C  
ATOM     47  N   PHE A  25      -8.126 -35.045  -8.325  1.00111.44           N  
ATOM     48  CA  PHE A  25      -7.259 -34.792  -7.188  1.00118.02           C  
ATOM     49  C   PHE A  25      -7.265 -33.315  -6.811  1.00129.02           C  
ATOM     50  O   PHE A  25      -7.226 -32.973  -5.629  1.00143.64           O  
ATOM     51  CB  PHE A  25      -5.835 -35.253  -7.501  1.00121.24           C  
ATOM     52  CG  PHE A  25      -4.870 -35.053  -6.369  1.00117.97           C  
ATOM     53  CD1 PHE A  25      -4.854 -35.926  -5.294  1.00119.89           C  
ATOM     54  CD2 PHE A  25      -3.970 -33.999  -6.385  1.00128.69           C  
ATOM     55  CE1 PHE A  25      -3.963 -35.748  -4.251  1.00123.63           C  
ATOM     56  CE2 PHE A  25      -3.077 -33.816  -5.346  1.00139.60           C  
ATOM     57  CZ  PHE A  25      -3.074 -34.692  -4.277  1.00146.80           C  
ATOM     58  N   ILE A  26      -7.324 -32.441  -7.812  1.00100.24           N  
ATOM     59  CA  ILE A  26      -7.306 -31.005  -7.549  1.00 94.08           C  
ATOM     60  C   ILE A  26      -8.600 -30.527  -6.882  1.00119.65           C  
ATOM     61  O   ILE A  26      -8.562 -29.695  -5.973  1.00125.00           O  
ATOM     62  CB  ILE A  26      -6.971 -30.171  -8.818  1.00 76.72           C  
ATOM     63  CG1 ILE A  26      -6.826 -28.688  -8.462  1.00107.22           C  
ATOM     64  CG2 ILE A  26      -8.010 -30.382  -9.906  1.00 94.19           C  
ATOM     65  CD1 ILE A  26      -6.472 -27.800  -9.639  1.00110.96           C  
ATOM     66  N   VAL A  27      -9.740 -31.068  -7.307  1.00131.77           N  
ATOM     67  CA  VAL A  27     -11.011 -30.695  -6.693  1.00117.78           C  
ATOM     68  C   VAL A  27     -11.085 -31.272  -5.286  1.00109.59           C  
ATOM     69  O   VAL A  27     -11.750 -30.714  -4.413  1.00131.23           O  
ATOM     70  CB  VAL A  27     -12.241 -31.129  -7.536  1.00117.16           C  
ATOM     71  CG1 VAL A  27     -12.619 -32.581  -7.265  1.00 54.04           C  
ATOM     72  CG2 VAL A  27     -13.423 -30.219  -7.244  1.00148.69           C  
ATOM     73  N   LEU A  28     -10.381 -32.379  -5.064  1.00112.78           N  
ATOM     74  CA  LEU A  28     -10.317 -32.965  -3.731  1.00112.58           C  
ATOM     75  C   LEU A  28      -9.475 -32.114  -2.790  1.00104.00           C  
ATOM     76  O   LEU A  28      -9.896 -31.814  -1.678  1.00 91.34           O  
ATOM     77  CB  LEU A  28      -9.784 -34.396  -3.788  1.00106.53           C  
ATOM     78  CG  LEU A  28     -10.780 -35.399  -4.369  1.00118.16           C  
ATOM     79  CD1 LEU A  28     -10.218 -36.807  -4.315  1.00123.56           C  
ATOM     80  CD2 LEU A  28     -12.110 -35.314  -3.632  1.00100.04           C  
ATOM     81  N   VAL A  29      -8.291 -31.720  -3.243  1.00106.34           N  
ATOM     82  CA  VAL A  29      -7.397 -30.902  -2.429  1.00 96.16           C  
ATOM     83  C   VAL A  29      -7.978 -29.518  -2.155  1.00109.68           C  
ATOM     84  O   VAL A  29      -8.125 -29.119  -0.999  1.00116.03           O  
ATOM     85  CB  VAL A  29      -6.013 -30.755  -3.085  1.00 85.22           C  
ATOM     86  CG1 VAL A  29      -5.195 -29.688  -2.372  1.00 97.52           C  
ATOM     87  CG2 VAL A  29      -5.287 -32.090  -3.081  1.00 76.84           C  
ATOM     88  N   ALA A  30      -8.311 -28.795  -3.221  1.00130.77           N  
ATOM     89  CA  ALA A  30      -8.844 -27.439  -3.104  1.00116.16           C  
ATOM     90  C   ALA A  30     -10.205 -27.433  -2.419  1.00104.29           C  
ATOM     91  O   ALA A  30     -10.502 -26.553  -1.604  1.00116.21           O  
ATOM     92  CB  ALA A  30      -8.940 -26.792  -4.473  1.00114.88           C  
ATOM     93  N   GLY A  31     -11.028 -28.420  -2.756  1.00108.49           N  
ATOM     94  CA  GLY A  31     -12.337 -28.556  -2.151  1.00100.17           C  
ATOM     95  C   GLY A  31     -12.242 -28.815  -0.663  1.00 92.80           C  
ATOM     96  O   GLY A  31     -12.919 -28.162   0.130  1.00112.53           O  
ATOM     97  N   SER A  32     -11.393 -29.763  -0.279  1.00 73.58           N  
ATOM     98  CA  SER A  32     -11.250 -30.128   1.127  1.00 81.21           C  
ATOM     99  C   SER A  32     -10.578 -29.020   1.923  1.00 77.14           C  
ATOM    100  O   SER A  32     -10.809 -28.880   3.120  1.00 86.04           O  
ATOM    101  CB  SER A  32     -10.458 -31.424   1.273  1.00 63.03           C  
ATOM    102  OG  SER A  32     -11.000 -32.438   0.445  1.00117.40           O  
ATOM    103  N   LEU A  33      -9.741 -28.242   1.247  1.00 98.28           N  
ATOM    104  CA  LEU A  33      -9.082 -27.097   1.860  1.00 93.43           C  
ATOM    105  C   LEU A  33     -10.090 -25.988   2.138  1.00 94.17           C  
ATOM    106  O   LEU A  33     -10.064 -25.364   3.201  1.00 83.27           O  
ATOM    107  CB  LEU A  33      -7.972 -26.587   0.945  1.00 91.79           C  
ATOM    108  CG  LEU A  33      -7.298 -25.271   1.309  1.00 87.10           C  
ATOM    109  CD1 LEU A  33      -6.763 -25.325   2.726  1.00109.97           C  
ATOM    110  CD2 LEU A  33      -6.181 -25.007   0.321  1.00105.75           C  
ATOM    111  N   SER A  34     -10.972 -25.748   1.172  1.00 97.42           N  
ATOM    112  CA  SER A  34     -12.076 -24.812   1.350  1.00103.54           C  
ATOM    113  C   SER A  34     -12.957 -25.259   2.513  1.00 94.39           C  
ATOM    114  O   SER A  34     -13.308 -24.466   3.398  1.00 85.23           O  
ATOM    115  CB  SER A  34     -12.904 -24.730   0.067  1.00 91.44           C  
ATOM    116  OG  SER A  34     -14.024 -23.882   0.239  1.00116.99           O  
ATOM    117  N   LEU A  35     -13.298 -26.543   2.495  1.00 76.52           N  
ATOM    118  CA  LEU A  35     -14.094 -27.178   3.540  1.00112.82           C  
ATOM    119  C   LEU A  35     -13.503 -26.945   4.930  1.00106.12           C  
ATOM    120  O   LEU A  35     -14.175 -26.440   5.839  1.00100.57           O  
ATOM    121  CB  LEU A  35     -14.185 -28.680   3.267  1.00 70.94           C  
ATOM    122  CG  LEU A  35     -14.919 -29.505   4.318  1.00 67.40           C  
ATOM    123  CD1 LEU A  35     -16.370 -29.066   4.403  1.00 79.51           C  
ATOM    124  CD2 LEU A  35     -14.818 -30.983   3.992  1.00 96.44           C  
ATOM    125  N   VAL A  36     -12.239 -27.321   5.082  1.00 84.94           N  
ATOM    126  CA  VAL A  36     -11.508 -27.116   6.322  1.00 72.93           C  
ATOM    127  C   VAL A  36     -11.508 -25.644   6.722  1.00 81.63           C  
ATOM    128  O   VAL A  36     -11.644 -25.312   7.901  1.00 91.82           O  
ATOM    129  CB  VAL A  36     -10.063 -27.633   6.197  1.00 63.69           C  
ATOM    130  CG1 VAL A  36      -9.178 -27.050   7.284  1.00 55.55           C  
ATOM    131  CG2 VAL A  36     -10.045 -29.152   6.240  1.00 59.87           C  
ATOM    132  N   THR A  37     -11.374 -24.767   5.732  1.00 74.11           N  
ATOM    133  CA  THR A  37     -11.378 -23.329   5.982  1.00 96.31           C  
ATOM    134  C   THR A  37     -12.679 -22.894   6.663  1.00108.93           C  
ATOM    135  O   THR A  37     -12.668 -22.367   7.795  1.00119.62           O  
ATOM    136  CB  THR A  37     -11.173 -22.532   4.673  1.00 79.76           C  
ATOM    137  OG1 THR A  37     -10.016 -23.027   3.986  1.00 89.16           O  
ATOM    138  CG2 THR A  37     -10.994 -21.049   4.963  1.00 68.65           C  
ATOM    139  N   ILE A  38     -13.800 -23.136   5.986  1.00 89.06           N  
ATOM    140  CA  ILE A  38     -15.090 -22.723   6.534  1.00115.53           C  
ATOM    141  C   ILE A  38     -15.415 -23.387   7.872  1.00 85.65           C  
ATOM    142  O   ILE A  38     -15.887 -22.720   8.791  1.00 87.58           O  
ATOM    143  CB  ILE A  38     -16.260 -22.890   5.533  1.00135.75           C  
ATOM    144  CG1 ILE A  38     -16.167 -24.219   4.783  1.00111.10           C  
ATOM    145  CG2 ILE A  38     -16.270 -21.741   4.550  1.00128.56           C  
ATOM    146  CD1 ILE A  38     -17.170 -24.342   3.649  1.00 68.40           C  
ATOM    147  N   ILE A  39     -15.149 -24.686   7.985  1.00 62.81           N  
ATOM    148  CA  ILE A  39     -15.337 -25.376   9.259  1.00 80.87           C  
ATOM    149  C   ILE A  39     -14.558 -24.702  10.389  1.00 78.98           C  
ATOM    150  O   ILE A  39     -15.103 -24.430  11.461  1.00 64.28           O  
ATOM    151  CB  ILE A  39     -14.916 -26.849   9.174  1.00 81.26           C  
ATOM    152  CG1 ILE A  39     -15.861 -27.608   8.242  1.00 72.01           C  
ATOM    153  CG2 ILE A  39     -14.899 -27.481  10.565  1.00 54.95           C  
ATOM    154  CD1 ILE A  39     -15.499 -29.062   8.051  1.00 70.61           C  
ATOM    155  N   GLY A  40     -13.284 -24.425  10.133  1.00 97.39           N  
ATOM    156  CA  GLY A  40     -12.431 -23.763  11.103  1.00101.48           C  
ATOM    157  C   GLY A  40     -12.977 -22.429  11.574  1.00 88.21           C  
ATOM    158  O   GLY A  40     -13.148 -22.204  12.781  1.00 83.04           O  
ATOM    159  N   ASN A  41     -13.263 -21.538  10.628  1.00 99.36           N  
ATOM    160  CA  ASN A  41     -13.762 -20.214  11.003  1.00109.33           C  
ATOM    161  C   ASN A  41     -15.149 -20.237  11.659  1.00116.30           C  
ATOM    162  O   ASN A  41     -15.466 -19.388  12.505  1.00114.92           O  
ATOM    163  CB  ASN A  41     -13.717 -19.253   9.814  1.00100.35           C  
ATOM    164  CG  ASN A  41     -12.300 -18.864   9.441  1.00 92.16           C  
ATOM    165  OD1 ASN A  41     -11.737 -17.920   9.995  1.00 91.18           O  
ATOM    166  ND2 ASN A  41     -11.712 -19.599   8.505  1.00 92.44           N  
ATOM    167  N   ILE A  42     -15.962 -21.218  11.273  1.00107.30           N  
ATOM    168  CA  ILE A  42     -17.260 -21.443  11.906  1.00 98.41           C  
ATOM    169  C   ILE A  42     -17.061 -21.849  13.358  1.00 95.08           C  
ATOM    170  O   ILE A  42     -17.786 -21.397  14.243  1.00 83.37           O  
ATOM    171  CB  ILE A  42     -18.070 -22.525  11.167  1.00 87.12           C  
ATOM    172  CG1 ILE A  42     -18.830 -21.905   9.996  1.00 83.92           C  
ATOM    173  CG2 ILE A  42     -19.047 -23.209  12.103  1.00 63.83           C  
ATOM    174  CD1 ILE A  42     -19.467 -22.924   9.086  1.00 59.00           C  
ATOM    175  N   LEU A  43     -16.062 -22.696  13.596  1.00 96.27           N  
ATOM    176  CA  LEU A  43     -15.700 -23.077  14.955  1.00 68.76           C  
ATOM    177  C   LEU A  43     -15.207 -21.878  15.745  1.00 68.20           C  
ATOM    178  O   LEU A  43     -15.430 -21.799  16.946  1.00 90.10           O  
ATOM    179  CB  LEU A  43     -14.636 -24.172  14.960  1.00 58.58           C  
ATOM    180  CG  LEU A  43     -15.130 -25.568  14.596  1.00 89.45           C  
ATOM    181  CD1 LEU A  43     -14.084 -26.606  14.958  1.00 90.23           C  
ATOM    182  CD2 LEU A  43     -16.444 -25.857  15.295  1.00 77.28           C  
ATOM    183  N   VAL A  44     -14.532 -20.948  15.076  1.00 95.05           N  
ATOM    184  CA  VAL A  44     -14.105 -19.726  15.753  1.00105.50           C  
ATOM    185  C   VAL A  44     -15.317 -18.910  16.204  1.00100.05           C  
ATOM    186  O   VAL A  44     -15.469 -18.617  17.396  1.00 86.45           O  
ATOM    187  CB  VAL A  44     -13.187 -18.855  14.866  1.00101.71           C  
ATOM    188  CG1 VAL A  44     -12.795 -17.576  15.600  1.00 76.31           C  
ATOM    189  CG2 VAL A  44     -11.954 -19.635  14.457  1.00 70.34           C  
ATOM    190  N   MET A  45     -16.182 -18.564  15.250  1.00104.61           N  
ATOM    191  CA  MET A  45     -17.386 -17.778  15.545  1.00125.42           C  
ATOM    192  C   MET A  45     -18.252 -18.417  16.637  1.00128.13           C  
ATOM    193  O   MET A  45     -18.681 -17.745  17.592  1.00132.21           O  
ATOM    194  CB  MET A  45     -18.230 -17.582  14.281  1.00135.37           C  
ATOM    195  CG  MET A  45     -17.530 -16.822  13.166  1.00125.77           C  
ATOM    196  SD  MET A  45     -18.423 -16.861  11.592  1.00136.39           S  
ATOM    197  CE  MET A  45     -19.907 -15.935  11.985  1.00131.43           C  
ATOM    198  N   VAL A  46     -18.505 -19.715  16.478  1.00126.43           N  
ATOM    199  CA  VAL A  46     -19.276 -20.502  17.439  1.00 91.74           C  
ATOM    200  C   VAL A  46     -18.638 -20.502  18.824  1.00 87.45           C  
ATOM    201  O   VAL A  46     -19.299 -20.201  19.812  1.00 76.04           O  
ATOM    202  CB  VAL A  46     -19.446 -21.960  16.966  1.00 87.03           C  
ATOM    203  CG1 VAL A  46     -19.824 -22.863  18.131  1.00 55.71           C  
ATOM    204  CG2 VAL A  46     -20.481 -22.042  15.851  1.00105.91           C  
ATOM    205  N   SER A  47     -17.349 -20.829  18.887  1.00101.07           N  
ATOM    206  CA  SER A  47     -16.642 -20.919  20.161  1.00 96.97           C  
ATOM    207  C   SER A  47     -16.520 -19.568  20.861  1.00111.50           C  
ATOM    208  O   SER A  47     -16.312 -19.510  22.073  1.00 93.03           O  
ATOM    209  CB  SER A  47     -15.256 -21.535  19.973  1.00 91.29           C  
ATOM    210  OG  SER A  47     -14.438 -20.701  19.170  1.00108.74           O  
ATOM    211  N   ILE A  48     -16.636 -18.483  20.101  1.00125.06           N  
ATOM    212  CA  ILE A  48     -16.671 -17.156  20.710  1.00106.89           C  
ATOM    213  C   ILE A  48     -18.058 -16.851  21.275  1.00115.61           C  
ATOM    214  O   ILE A  48     -18.178 -16.380  22.407  1.00133.73           O  
ATOM    215  CB  ILE A  48     -16.249 -16.047  19.729  1.00121.23           C  
ATOM    216  CG1 ILE A  48     -14.746 -16.119  19.465  1.00126.26           C  
ATOM    217  CG2 ILE A  48     -16.597 -14.677  20.288  1.00118.48           C  
ATOM    218  CD1 ILE A  48     -14.216 -14.969  18.636  1.00143.47           C  
ATOM    219  N   LYS A  49     -19.103 -17.130  20.497  1.00 98.18           N  
ATOM    220  CA  LYS A  49     -20.463 -16.846  20.959  1.00123.08           C  
ATOM    221  C   LYS A  49     -20.920 -17.763  22.099  1.00139.84           C  
ATOM    222  O   LYS A  49     -21.781 -17.388  22.896  1.00162.01           O  
ATOM    223  CB  LYS A  49     -21.460 -16.908  19.798  1.00139.85           C  
ATOM    224  CG  LYS A  49     -21.340 -15.759  18.810  1.00135.73           C  
ATOM    225  CD  LYS A  49     -21.496 -14.413  19.494  1.00120.17           C  
ATOM    226  CE  LYS A  49     -21.301 -13.288  18.496  1.00126.17           C  
ATOM    227  NZ  LYS A  49     -21.227 -11.960  19.156  1.00132.64           N  
ATOM    228  N   VAL A  50     -20.338 -18.958  22.171  1.00122.68           N  
ATOM    229  CA  VAL A  50     -20.699 -19.944  23.188  1.00133.38           C  
ATOM    230  C   VAL A  50     -19.938 -19.711  24.492  1.00128.45           C  
ATOM    231  O   VAL A  50     -20.535 -19.637  25.566  1.00131.88           O  
ATOM    232  CB  VAL A  50     -20.463 -21.390  22.687  1.00116.50           C  
ATOM    233  CG1 VAL A  50     -20.453 -22.373  23.849  1.00 99.40           C  
ATOM    234  CG2 VAL A  50     -21.520 -21.777  21.661  1.00129.27           C  
ATOM    235  N   ASN A  51     -18.618 -19.590  24.392  1.00141.46           N  
ATOM    236  CA  ASN A  51     -17.787 -19.307  25.556  1.00148.11           C  
ATOM    237  C   ASN A  51     -17.811 -17.822  25.899  1.00156.86           C  
ATOM    238  O   ASN A  51     -17.420 -16.984  25.089  1.00159.30           O  
ATOM    239  CB  ASN A  51     -16.346 -19.766  25.311  1.00163.14           C  
ATOM    240  CG  ASN A  51     -15.504 -19.770  26.578  1.00156.64           C  
ATOM    241  OD1 ASN A  51     -15.764 -19.020  27.519  1.00128.06           O  
ATOM    242  ND2 ASN A  51     -14.485 -20.620  26.604  1.00175.97           N  
ATOM    243  N   ARG A  52     -18.258 -17.505  27.110  1.00168.69           N  
ATOM    244  CA  ARG A  52     -18.361 -16.118  27.551  1.00174.19           C  
ATOM    245  C   ARG A  52     -17.028 -15.566  28.056  1.00160.61           C  
ATOM    246  O   ARG A  52     -16.839 -14.351  28.124  1.00168.08           O  
ATOM    247  CB  ARG A  52     -19.434 -15.980  28.635  1.00173.88           C  
ATOM    248  N   HIS A  53     -16.106 -16.458  28.407  1.00146.12           N  
ATOM    249  CA  HIS A  53     -14.812 -16.045  28.944  1.00143.52           C  
ATOM    250  C   HIS A  53     -13.912 -15.420  27.878  1.00146.17           C  
ATOM    251  O   HIS A  53     -13.225 -14.431  28.138  1.00126.16           O  
ATOM    252  CB  HIS A  53     -14.102 -17.224  29.614  1.00125.51           C  
ATOM    253  N   LEU A  54     -13.923 -15.999  26.681  1.00162.53           N  
ATOM    254  CA  LEU A  54     -13.102 -15.505  25.577  1.00151.61           C  
ATOM    255  C   LEU A  54     -13.785 -14.381  24.803  1.00158.37           C  
ATOM    256  O   LEU A  54     -13.320 -13.986  23.735  1.00165.61           O  
ATOM    257  CB  LEU A  54     -12.740 -16.643  24.619  1.00144.29           C  
ATOM    258  CG  LEU A  54     -11.632 -17.599  25.064  1.00151.47           C  
ATOM    259  CD1 LEU A  54     -11.482 -18.736  24.065  1.00140.92           C  
ATOM    260  CD2 LEU A  54     -10.315 -16.849  25.245  1.00138.25           C  
ATOM    261  N   GLN A  55     -14.887 -13.869  25.343  1.00152.67           N  
ATOM    262  CA  GLN A  55     -15.618 -12.783  24.698  1.00114.06           C  
ATOM    263  C   GLN A  55     -15.065 -11.420  25.090  1.00118.54           C  
ATOM    264  O   GLN A  55     -15.815 -10.534  25.499  1.00140.58           O  
ATOM    265  CB  GLN A  55     -17.108 -12.857  25.033  1.00 92.73           C  
ATOM    266  CG  GLN A  55     -17.833 -13.989  24.342  1.00101.08           C  
ATOM    267  CD  GLN A  55     -19.299 -14.073  24.720  1.00135.50           C  
ATOM    268  OE1 GLN A  55     -19.778 -13.325  25.573  1.00161.80           O  
ATOM    269  NE2 GLN A  55     -20.022 -14.987  24.085  1.00122.53           N  
ATOM    270  N   THR A  56     -13.752 -11.258  24.968  1.00 90.24           N  
ATOM    271  CA  THR A  56     -13.122  -9.972  25.234  1.00116.58           C  
ATOM    272  C   THR A  56     -13.105  -9.122  23.964  1.00124.80           C  
ATOM    273  O   THR A  56     -13.328  -9.633  22.865  1.00121.99           O  
ATOM    274  CB  THR A  56     -11.692 -10.139  25.792  1.00115.61           C  
ATOM    275  OG1 THR A  56     -10.941 -11.019  24.946  1.00139.15           O  
ATOM    276  CG2 THR A  56     -11.736 -10.722  27.195  1.00117.55           C  
ATOM    277  N   VAL A  57     -12.853  -7.826  24.125  1.00115.97           N  
ATOM    278  CA  VAL A  57     -12.824  -6.891  23.003  1.00115.44           C  
ATOM    279  C   VAL A  57     -11.853  -7.339  21.911  1.00138.47           C  
ATOM    280  O   VAL A  57     -12.127  -7.180  20.720  1.00138.52           O  
ATOM    281  CB  VAL A  57     -12.441  -5.472  23.471  1.00143.60           C  
ATOM    282  CG1 VAL A  57     -12.547  -4.480  22.320  1.00141.10           C  
ATOM    283  CG2 VAL A  57     -13.323  -5.041  24.631  1.00136.92           C  
ATOM    284  N   ASN A  58     -10.726  -7.912  22.325  1.00150.56           N  
ATOM    285  CA  ASN A  58      -9.722  -8.414  21.391  1.00152.99           C  
ATOM    286  C   ASN A  58     -10.267  -9.498  20.463  1.00141.53           C  
ATOM    287  O   ASN A  58      -9.794  -9.658  19.337  1.00149.60           O  
ATOM    288  CB  ASN A  58      -8.501  -8.943  22.148  1.00138.19           C  
ATOM    289  CG  ASN A  58      -7.762  -7.854  22.899  1.00144.45           C  
ATOM    290  OD1 ASN A  58      -8.151  -7.474  24.004  1.00134.54           O  
ATOM    291  ND2 ASN A  58      -6.687  -7.346  22.303  1.00149.90           N  
ATOM    292  N   ASN A  59     -11.266 -10.234  20.939  1.00107.97           N  
ATOM    293  CA  ASN A  59     -11.828 -11.341  20.171  1.00113.91           C  
ATOM    294  C   ASN A  59     -12.975 -10.944  19.243  1.00117.46           C  
ATOM    295  O   ASN A  59     -13.439 -11.755  18.444  1.00103.46           O  
ATOM    296  CB  ASN A  59     -12.250 -12.481  21.099  1.00106.85           C  
ATOM    297  CG  ASN A  59     -11.071 -13.118  21.812  1.00127.90           C  
ATOM    298  OD1 ASN A  59      -9.978 -12.550  21.860  1.00131.61           O  
ATOM    299  ND2 ASN A  59     -11.287 -14.303  22.370  1.00135.75           N  
ATOM    300  N   TYR A  60     -13.435  -9.700  19.352  1.00130.21           N  
ATOM    301  CA  TYR A  60     -14.419  -9.172  18.413  1.00127.79           C  
ATOM    302  C   TYR A  60     -13.759  -9.001  17.054  1.00127.65           C  
ATOM    303  O   TYR A  60     -14.366  -9.257  16.009  1.00123.03           O  
ATOM    304  CB  TYR A  60     -14.973  -7.832  18.899  1.00123.79           C  
ATOM    305  CG  TYR A  60     -16.151  -7.959  19.837  1.00164.72           C  
ATOM    306  CD1 TYR A  60     -17.418  -7.541  19.451  1.00156.65           C  
ATOM    307  CD2 TYR A  60     -15.998  -8.503  21.106  1.00187.56           C  
ATOM    308  CE1 TYR A  60     -18.499  -7.655  20.306  1.00172.16           C  
ATOM    309  CE2 TYR A  60     -17.073  -8.623  21.967  1.00182.26           C  
ATOM    310  CZ  TYR A  60     -18.320  -8.197  21.563  1.00179.25           C  
ATOM    311  OH  TYR A  60     -19.391  -8.315  22.418  1.00191.83           O  
ATOM    312  N   PHE A  61     -12.505  -8.564  17.086  1.00117.87           N  
ATOM    313  CA  PHE A  61     -11.700  -8.445  15.884  1.00 91.13           C  
ATOM    314  C   PHE A  61     -11.486  -9.828  15.283  1.00103.08           C  
ATOM    315  O   PHE A  61     -11.459  -9.991  14.060  1.00115.22           O  
ATOM    316  CB  PHE A  61     -10.361  -7.796  16.215  1.00 88.35           C  
ATOM    317  CG  PHE A  61     -10.483  -6.408  16.776  1.00 96.47           C  
ATOM    318  CD1 PHE A  61     -10.777  -5.339  15.948  1.00103.37           C  
ATOM    319  CD2 PHE A  61     -10.297  -6.170  18.127  1.00101.27           C  
ATOM    320  CE1 PHE A  61     -10.884  -4.057  16.454  1.00107.75           C  
ATOM    321  CE2 PHE A  61     -10.404  -4.889  18.641  1.00110.24           C  
ATOM    322  CZ  PHE A  61     -10.699  -3.831  17.802  1.00103.25           C  
ATOM    323  N   LEU A  62     -11.347 -10.824  16.154  1.00 89.05           N  
ATOM    324  CA  LEU A  62     -11.225 -12.209  15.716  1.00111.87           C  
ATOM    325  C   LEU A  62     -12.532 -12.698  15.103  1.00106.85           C  
ATOM    326  O   LEU A  62     -12.536 -13.552  14.216  1.00 93.49           O  
ATOM    327  CB  LEU A  62     -10.823 -13.118  16.879  1.00 79.73           C  
ATOM    328  CG  LEU A  62      -9.466 -12.863  17.534  1.00 85.32           C  
ATOM    329  CD1 LEU A  62      -9.023 -14.094  18.306  1.00107.42           C  
ATOM    330  CD2 LEU A  62      -8.424 -12.467  16.502  1.00 84.56           C  
ATOM    331  N   PHE A  63     -13.642 -12.152  15.586  1.00100.37           N  
ATOM    332  CA  PHE A  63     -14.952 -12.516  15.071  1.00 92.66           C  
ATOM    333  C   PHE A  63     -15.124 -11.970  13.660  1.00 99.21           C  
ATOM    334  O   PHE A  63     -15.487 -12.707  12.742  1.00109.55           O  
ATOM    335  CB  PHE A  63     -16.054 -11.989  15.990  1.00105.91           C  
ATOM    336  CG  PHE A  63     -17.430 -12.457  15.617  1.00121.71           C  
ATOM    337  CD1 PHE A  63     -17.860 -13.728  15.961  1.00 98.54           C  
ATOM    338  CD2 PHE A  63     -18.297 -11.623  14.929  1.00122.28           C  
ATOM    339  CE1 PHE A  63     -19.126 -14.161  15.622  1.00 95.00           C  
ATOM    340  CE2 PHE A  63     -19.564 -12.050  14.589  1.00121.77           C  
ATOM    341  CZ  PHE A  63     -19.979 -13.321  14.936  1.00115.80           C  
ATOM    342  N   SER A  64     -14.856 -10.678  13.492  1.00102.80           N  
ATOM    343  CA  SER A  64     -14.914 -10.056  12.174  1.00 91.52           C  
ATOM    344  C   SER A  64     -13.986 -10.781  11.208  1.00 91.85           C  
ATOM    345  O   SER A  64     -14.365 -11.096  10.070  1.00107.75           O  
ATOM    346  CB  SER A  64     -14.527  -8.580  12.263  1.00 81.71           C  
ATOM    347  OG  SER A  64     -14.486  -7.985  10.978  1.00108.57           O  
ATOM    348  N   LEU A  65     -12.773 -11.056  11.680  1.00 88.44           N  
ATOM    349  CA  LEU A  65     -11.779 -11.773  10.891  1.00113.83           C  
ATOM    350  C   LEU A  65     -12.296 -13.135  10.426  1.00100.95           C  
ATOM    351  O   LEU A  65     -12.224 -13.467   9.243  1.00 94.44           O  
ATOM    352  CB  LEU A  65     -10.493 -11.950  11.697  1.00 97.53           C  
ATOM    353  CG  LEU A  65      -9.315 -12.546  10.930  1.00 91.13           C  
ATOM    354  CD1 LEU A  65      -8.871 -11.597   9.824  1.00 82.13           C  
ATOM    355  CD2 LEU A  65      -8.173 -12.860  11.880  1.00100.35           C  
ATOM    356  N   ALA A  66     -12.825 -13.915  11.362  1.00 77.87           N  
ATOM    357  CA  ALA A  66     -13.359 -15.233  11.044  1.00 72.85           C  
ATOM    358  C   ALA A  66     -14.544 -15.143  10.089  1.00 86.38           C  
ATOM    359  O   ALA A  66     -14.786 -16.064   9.312  1.00 83.65           O  
ATOM    360  CB  ALA A  66     -13.753 -15.973  12.315  1.00 95.81           C  
ATOM    361  N   CYS A  67     -15.285 -14.039  10.157  1.00100.61           N  
ATOM    362  CA  CYS A  67     -16.410 -13.818   9.250  1.00 87.97           C  
ATOM    363  C   CYS A  67     -15.918 -13.618   7.821  1.00 84.21           C  
ATOM    364  O   CYS A  67     -16.397 -14.277   6.885  1.00 86.36           O  
ATOM    365  CB  CYS A  67     -17.239 -12.609   9.691  1.00 96.88           C  
ATOM    366  SG  CYS A  67     -18.266 -12.885  11.156  1.00109.16           S  
ATOM    367  N   ALA A  68     -14.960 -12.708   7.659  1.00 86.68           N  
ATOM    368  CA  ALA A  68     -14.360 -12.464   6.350  1.00 95.25           C  
ATOM    369  C   ALA A  68     -13.759 -13.748   5.789  1.00 81.05           C  
ATOM    370  O   ALA A  68     -13.956 -14.085   4.620  1.00 85.87           O  
ATOM    371  CB  ALA A  68     -13.300 -11.375   6.441  1.00 97.88           C  
ATOM    372  N   ASP A  69     -13.034 -14.467   6.638  1.00 73.77           N  
ATOM    373  CA  ASP A  69     -12.410 -15.724   6.244  1.00 76.61           C  
ATOM    374  C   ASP A  69     -13.448 -16.806   5.953  1.00 71.01           C  
ATOM    375  O   ASP A  69     -13.155 -17.787   5.275  1.00 79.91           O  
ATOM    376  CB  ASP A  69     -11.446 -16.212   7.327  1.00107.27           C  
ATOM    377  CG  ASP A  69     -10.325 -15.229   7.601  1.00111.63           C  
ATOM    378  OD1 ASP A  69      -9.904 -14.524   6.658  1.00 97.07           O  
ATOM    379  OD2 ASP A  69      -9.864 -15.164   8.763  1.00110.45           O  
ATOM    380  N   LEU A  70     -14.656 -16.635   6.478  1.00 67.18           N  
ATOM    381  CA  LEU A  70     -15.730 -17.581   6.210  1.00 75.82           C  
ATOM    382  C   LEU A  70     -16.311 -17.328   4.823  1.00 87.34           C  
ATOM    383  O   LEU A  70     -16.455 -18.257   4.026  1.00 75.40           O  
ATOM    384  CB  LEU A  70     -16.821 -17.485   7.278  1.00 90.87           C  
ATOM    385  CG  LEU A  70     -18.121 -18.256   7.036  1.00 93.59           C  
ATOM    386  CD1 LEU A  70     -17.909 -19.760   7.113  1.00 44.44           C  
ATOM    387  CD2 LEU A  70     -19.193 -17.809   8.020  1.00134.27           C  
ATOM    388  N   ILE A  71     -16.643 -16.070   4.538  1.00 87.27           N  
ATOM    389  CA  ILE A  71     -17.119 -15.700   3.207  1.00 54.37           C  
ATOM    390  C   ILE A  71     -16.089 -16.114   2.160  1.00 74.45           C  
ATOM    391  O   ILE A  71     -16.427 -16.736   1.151  1.00 77.76           O  
ATOM    392  CB  ILE A  71     -17.395 -14.187   3.099  1.00 72.04           C  
ATOM    393  CG1 ILE A  71     -18.634 -13.811   3.915  1.00 87.11           C  
ATOM    394  CG2 ILE A  71     -17.586 -13.773   1.650  1.00 70.58           C  
ATOM    395  CD1 ILE A  71     -19.001 -12.341   3.835  1.00 98.19           C  
ATOM    396  N   ILE A  72     -14.829 -15.778   2.422  1.00 70.81           N  
ATOM    397  CA  ILE A  72     -13.716 -16.176   1.565  1.00 61.54           C  
ATOM    398  C   ILE A  72     -13.649 -17.692   1.422  1.00 61.77           C  
ATOM    399  O   ILE A  72     -13.431 -18.223   0.330  1.00 82.50           O  
ATOM    400  CB  ILE A  72     -12.373 -15.667   2.127  1.00 56.58           C  
ATOM    401  CG1 ILE A  72     -12.175 -14.199   1.768  1.00 55.47           C  
ATOM    402  CG2 ILE A  72     -11.213 -16.471   1.561  1.00 71.41           C  
ATOM    403  CD1 ILE A  72     -11.939 -13.992   0.295  1.00 91.21           C  
ATOM    404  N   GLY A  73     -13.856 -18.382   2.535  1.00 64.33           N  
ATOM    405  CA  GLY A  73     -13.746 -19.824   2.567  1.00 71.62           C  
ATOM    406  C   GLY A  73     -14.798 -20.532   1.742  1.00 68.40           C  
ATOM    407  O   GLY A  73     -14.504 -21.533   1.095  1.00 83.73           O  
ATOM    408  N   VAL A  74     -16.024 -20.018   1.758  1.00 67.02           N  
ATOM    409  CA  VAL A  74     -17.132 -20.711   1.104  1.00 91.04           C  
ATOM    410  C   VAL A  74     -17.380 -20.244  -0.333  1.00 90.55           C  
ATOM    411  O   VAL A  74     -17.732 -21.047  -1.199  1.00 74.21           O  
ATOM    412  CB  VAL A  74     -18.439 -20.628   1.941  1.00 80.97           C  
ATOM    413  CG1 VAL A  74     -18.826 -19.182   2.207  1.00 97.43           C  
ATOM    414  CG2 VAL A  74     -19.570 -21.372   1.253  1.00 73.46           C  
ATOM    415  N   PHE A  75     -17.180 -18.956  -0.592  1.00 89.98           N  
ATOM    416  CA  PHE A  75     -17.489 -18.402  -1.907  1.00 99.57           C  
ATOM    417  C   PHE A  75     -16.273 -18.302  -2.820  1.00107.30           C  
ATOM    418  O   PHE A  75     -16.224 -18.954  -3.864  1.00108.67           O  
ATOM    419  CB  PHE A  75     -18.182 -17.044  -1.775  1.00 75.07           C  
ATOM    420  CG  PHE A  75     -19.558 -17.130  -1.184  1.00108.62           C  
ATOM    421  CD1 PHE A  75     -20.278 -18.313  -1.251  1.00 96.66           C  
ATOM    422  CD2 PHE A  75     -20.130 -16.037  -0.554  1.00119.36           C  
ATOM    423  CE1 PHE A  75     -21.543 -18.404  -0.704  1.00109.30           C  
ATOM    424  CE2 PHE A  75     -21.397 -16.121  -0.004  1.00111.48           C  
ATOM    425  CZ  PHE A  75     -22.104 -17.306  -0.080  1.00134.09           C  
ATOM    426  N   SER A  76     -15.300 -17.489  -2.427  1.00 82.17           N  
ATOM    427  CA  SER A  76     -14.109 -17.278  -3.240  1.00 81.39           C  
ATOM    428  C   SER A  76     -13.421 -18.588  -3.617  1.00 88.29           C  
ATOM    429  O   SER A  76     -13.143 -18.842  -4.795  1.00123.39           O  
ATOM    430  CB  SER A  76     -13.126 -16.356  -2.515  1.00 71.37           C  
ATOM    431  OG  SER A  76     -13.668 -15.056  -2.366  1.00 83.37           O  
ATOM    432  N   MET A  77     -13.172 -19.424  -2.615  1.00 76.76           N  
ATOM    433  CA  MET A  77     -12.413 -20.654  -2.818  1.00 99.79           C  
ATOM    434  C   MET A  77     -13.079 -21.615  -3.791  1.00 87.63           C  
ATOM    435  O   MET A  77     -12.414 -22.190  -4.651  1.00113.06           O  
ATOM    436  CB  MET A  77     -12.154 -21.365  -1.490  1.00108.07           C  
ATOM    437  CG  MET A  77     -11.088 -20.715  -0.628  1.00 96.47           C  
ATOM    438  SD  MET A  77     -10.238 -21.938   0.386  1.00 78.48           S  
ATOM    439  CE  MET A  77      -9.210 -20.885   1.401  1.00106.64           C  
ATOM    440  N   ASN A  78     -14.388 -21.786  -3.660  1.00 80.45           N  
ATOM    441  CA  ASN A  78     -15.099 -22.747  -4.498  1.00 99.75           C  
ATOM    442  C   ASN A  78     -15.344 -22.250  -5.919  1.00 91.10           C  
ATOM    443  O   ASN A  78     -15.290 -23.026  -6.874  1.00 76.81           O  
ATOM    444  CB  ASN A  78     -16.405 -23.179  -3.839  1.00 82.81           C  
ATOM    445  CG  ASN A  78     -16.184 -23.802  -2.477  1.00102.59           C  
ATOM    446  OD1 ASN A  78     -15.529 -24.838  -2.356  1.00111.99           O  
ATOM    447  ND2 ASN A  78     -16.728 -23.172  -1.441  1.00 89.17           N  
ATOM    448  N   LEU A  79     -15.607 -20.957  -6.059  1.00103.32           N  
ATOM    449  CA  LEU A  79     -15.773 -20.373  -7.385  1.00116.68           C  
ATOM    450  C   LEU A  79     -14.453 -20.359  -8.150  1.00119.76           C  
ATOM    451  O   LEU A  79     -14.437 -20.572  -9.363  1.00114.55           O  
ATOM    452  CB  LEU A  79     -16.371 -18.966  -7.307  1.00123.43           C  
ATOM    453  CG  LEU A  79     -17.901 -18.898  -7.351  1.00 89.63           C  
ATOM    454  CD1 LEU A  79     -18.521 -19.541  -6.119  1.00 95.16           C  
ATOM    455  CD2 LEU A  79     -18.377 -17.462  -7.508  1.00 86.46           C  
ATOM    456  N   TYR A  80     -13.347 -20.116  -7.447  1.00116.76           N  
ATOM    457  CA  TYR A  80     -12.042 -20.187  -8.098  1.00109.31           C  
ATOM    458  C   TYR A  80     -11.649 -21.637  -8.380  1.00106.63           C  
ATOM    459  O   TYR A  80     -10.941 -21.922  -9.352  1.00109.26           O  
ATOM    460  CB  TYR A  80     -10.958 -19.483  -7.282  1.00106.87           C  
ATOM    461  CG  TYR A  80      -9.706 -19.211  -8.086  1.00118.52           C  
ATOM    462  CD1 TYR A  80      -8.546 -19.946  -7.878  1.00111.99           C  
ATOM    463  CD2 TYR A  80      -9.693 -18.231  -9.071  1.00110.16           C  
ATOM    464  CE1 TYR A  80      -7.403 -19.699  -8.618  1.00104.21           C  
ATOM    465  CE2 TYR A  80      -8.559 -17.980  -9.816  1.00103.15           C  
ATOM    466  CZ  TYR A  80      -7.418 -18.716  -9.586  1.00110.62           C  
ATOM    467  OH  TYR A  80      -6.289 -18.462 -10.329  1.00137.13           O  
ATOM    468  N   THR A  81     -12.115 -22.550  -7.530  1.00 94.23           N  
ATOM    469  CA  THR A  81     -11.929 -23.976  -7.774  1.00 92.53           C  
ATOM    470  C   THR A  81     -12.615 -24.355  -9.080  1.00 92.62           C  
ATOM    471  O   THR A  81     -12.041 -25.052  -9.916  1.00109.27           O  
ATOM    472  CB  THR A  81     -12.516 -24.839  -6.642  1.00111.73           C  
ATOM    473  OG1 THR A  81     -12.034 -24.374  -5.376  1.00136.64           O  
ATOM    474  CG2 THR A  81     -12.122 -26.298  -6.826  1.00 90.84           C  
ATOM    475  N   LEU A  82     -13.844 -23.877  -9.249  1.00 81.14           N  
ATOM    476  CA  LEU A  82     -14.604 -24.110 -10.471  1.00 94.72           C  
ATOM    477  C   LEU A  82     -13.898 -23.509 -11.687  1.00100.58           C  
ATOM    478  O   LEU A  82     -13.669 -24.198 -12.686  1.00 96.08           O  
ATOM    479  CB  LEU A  82     -16.007 -23.518 -10.334  1.00 98.68           C  
ATOM    480  CG  LEU A  82     -17.089 -24.113 -11.234  1.00 64.28           C  
ATOM    481  CD1 LEU A  82     -17.119 -25.622 -11.071  1.00 56.35           C  
ATOM    482  CD2 LEU A  82     -18.447 -23.511 -10.904  1.00 68.27           C  
ATOM    483  N   TYR A  83     -13.562 -22.223 -11.585  1.00106.34           N  
ATOM    484  CA  TYR A  83     -12.845 -21.489 -12.631  1.00 97.52           C  
ATOM    485  C   TYR A  83     -11.631 -22.263 -13.120  1.00 89.36           C  
ATOM    486  O   TYR A  83     -11.432 -22.414 -14.323  1.00 68.99           O  
ATOM    487  CB  TYR A  83     -12.405 -20.120 -12.096  1.00 94.42           C  
ATOM    488  CG  TYR A  83     -11.691 -19.213 -13.086  1.00 96.81           C  
ATOM    489  CD1 TYR A  83     -12.342 -18.127 -13.648  1.00115.11           C  
ATOM    490  CD2 TYR A  83     -10.356 -19.419 -13.426  1.00121.76           C  
ATOM    491  CE1 TYR A  83     -11.698 -17.286 -14.535  1.00117.96           C  
ATOM    492  CE2 TYR A  83      -9.705 -18.584 -14.316  1.00116.77           C  
ATOM    493  CZ  TYR A  83     -10.382 -17.517 -14.866  1.00103.93           C  
ATOM    494  OH  TYR A  83      -9.745 -16.678 -15.749  1.00113.36           O  
ATOM    495  N   THR A  84     -10.821 -22.746 -12.181  1.00112.46           N  
ATOM    496  CA  THR A  84      -9.592 -23.452 -12.532  1.00110.49           C  
ATOM    497  C   THR A  84      -9.849 -24.843 -13.098  1.00 97.13           C  
ATOM    498  O   THR A  84      -9.196 -25.259 -14.055  1.00 96.22           O  
ATOM    499  CB  THR A  84      -8.643 -23.582 -11.327  1.00112.92           C  
ATOM    500  OG1 THR A  84      -9.313 -24.260 -10.255  1.00 74.08           O  
ATOM    501  CG2 THR A  84      -8.190 -22.212 -10.860  1.00122.74           C  
ATOM    502  N   VAL A  85     -10.795 -25.561 -12.503  1.00 92.93           N  
ATOM    503  CA  VAL A  85     -11.029 -26.951 -12.880  1.00 94.92           C  
ATOM    504  C   VAL A  85     -11.739 -27.090 -14.230  1.00109.80           C  
ATOM    505  O   VAL A  85     -11.540 -28.075 -14.939  1.00111.14           O  
ATOM    506  CB  VAL A  85     -11.791 -27.730 -11.776  1.00113.31           C  
ATOM    507  CG1 VAL A  85     -13.270 -27.354 -11.763  1.00132.07           C  
ATOM    508  CG2 VAL A  85     -11.617 -29.230 -11.963  1.00 75.86           C  
ATOM    509  N   ILE A  86     -12.552 -26.102 -14.594  1.00101.93           N  
ATOM    510  CA  ILE A  86     -13.266 -26.156 -15.865  1.00 88.79           C  
ATOM    511  C   ILE A  86     -12.347 -25.798 -17.026  1.00 92.78           C  
ATOM    512  O   ILE A  86     -12.365 -26.446 -18.072  1.00121.47           O  
ATOM    513  CB  ILE A  86     -14.492 -25.225 -15.873  1.00111.32           C  
ATOM    514  CG1 ILE A  86     -15.514 -25.691 -14.836  1.00113.00           C  
ATOM    515  CG2 ILE A  86     -15.136 -25.193 -17.249  1.00113.28           C  
ATOM    516  CD1 ILE A  86     -16.797 -24.891 -14.850  1.00 84.47           C  
ATOM    517  N   GLY A  87     -11.531 -24.771 -16.826  1.00 97.39           N  
ATOM    518  CA  GLY A  87     -10.646 -24.284 -17.866  1.00 92.25           C  
ATOM    519  C   GLY A  87     -10.993 -22.851 -18.207  1.00 91.19           C  
ATOM    520  O   GLY A  87     -10.175 -22.117 -18.764  1.00 96.77           O  
ATOM    521  N   TYR A  88     -12.213 -22.452 -17.861  1.00 69.25           N  
ATOM    522  CA  TYR A  88     -12.681 -21.093 -18.111  1.00 99.24           C  
ATOM    523  C   TYR A  88     -13.743 -20.677 -17.097  1.00 90.13           C  
ATOM    524  O   TYR A  88     -14.109 -21.458 -16.221  1.00102.01           O  
ATOM    525  CB  TYR A  88     -13.226 -20.966 -19.537  1.00104.71           C  
ATOM    526  CG  TYR A  88     -14.297 -21.975 -19.883  1.00114.35           C  
ATOM    527  CD1 TYR A  88     -13.960 -23.258 -20.300  1.00123.75           C  
ATOM    528  CD2 TYR A  88     -15.644 -21.645 -19.803  1.00122.69           C  
ATOM    529  CE1 TYR A  88     -14.934 -24.184 -20.619  1.00124.61           C  
ATOM    530  CE2 TYR A  88     -16.627 -22.566 -20.122  1.00114.15           C  
ATOM    531  CZ  TYR A  88     -16.265 -23.834 -20.528  1.00111.09           C  
ATOM    532  OH  TYR A  88     -17.236 -24.756 -20.845  1.00 93.40           O  
ATOM    533  N   TRP A  89     -14.221 -19.441 -17.215  1.00 78.86           N  
ATOM    534  CA  TRP A  89     -15.300 -18.945 -16.366  1.00104.50           C  
ATOM    535  C   TRP A  89     -16.606 -18.947 -17.149  1.00118.88           C  
ATOM    536  O   TRP A  89     -16.839 -18.067 -17.980  1.00114.12           O  
ATOM    537  CB  TRP A  89     -14.985 -17.537 -15.861  1.00121.51           C  
ATOM    538  CG  TRP A  89     -16.060 -16.936 -14.998  1.00120.11           C  
ATOM    539  CD1 TRP A  89     -17.055 -16.091 -15.399  1.00 98.37           C  
ATOM    540  CD2 TRP A  89     -16.240 -17.126 -13.588  1.00117.43           C  
ATOM    541  NE1 TRP A  89     -17.844 -15.747 -14.328  1.00102.72           N  
ATOM    542  CE2 TRP A  89     -17.365 -16.368 -13.204  1.00119.11           C  
ATOM    543  CE3 TRP A  89     -15.560 -17.866 -12.614  1.00110.76           C  
ATOM    544  CZ2 TRP A  89     -17.827 -16.329 -11.889  1.00109.69           C  
ATOM    545  CZ3 TRP A  89     -16.019 -17.825 -11.308  1.00127.49           C  
ATOM    546  CH2 TRP A  89     -17.142 -17.061 -10.958  1.00132.51           C  
ATOM    547  N   PRO A  90     -17.463 -19.944 -16.885  1.00118.39           N  
ATOM    548  CA  PRO A  90     -18.676 -20.189 -17.668  1.00121.25           C  
ATOM    549  C   PRO A  90     -19.912 -19.482 -17.123  1.00112.48           C  
ATOM    550  O   PRO A  90     -20.983 -19.592 -17.713  1.00128.33           O  
ATOM    551  CB  PRO A  90     -18.860 -21.696 -17.519  1.00118.30           C  
ATOM    552  CG  PRO A  90     -18.361 -21.972 -16.139  1.00 68.61           C  
ATOM    553  CD  PRO A  90     -17.254 -20.987 -15.864  1.00 85.95           C  
ATOM    554  N   LEU A  91     -19.771 -18.762 -16.019  1.00101.51           N  
ATOM    555  CA  LEU A  91     -20.938 -18.226 -15.330  1.00103.75           C  
ATOM    556  C   LEU A  91     -21.432 -16.868 -15.861  1.00108.94           C  
ATOM    557  O   LEU A  91     -22.526 -16.426 -15.509  1.00138.10           O  
ATOM    558  CB  LEU A  91     -20.688 -18.174 -13.819  1.00116.45           C  
ATOM    559  CG  LEU A  91     -20.900 -19.430 -12.966  1.00 98.46           C  
ATOM    560  CD1 LEU A  91     -19.863 -20.498 -13.261  1.00 96.41           C  
ATOM    561  CD2 LEU A  91     -20.869 -19.067 -11.493  1.00105.64           C  
ATOM    562  N   GLY A  92     -20.639 -16.214 -16.706  1.00 75.00           N  
ATOM    563  CA  GLY A  92     -21.059 -14.962 -17.316  1.00 75.86           C  
ATOM    564  C   GLY A  92     -20.452 -13.722 -16.684  1.00 86.42           C  
ATOM    565  O   GLY A  92     -19.980 -13.772 -15.553  1.00106.59           O  
ATOM    566  N   PRO A  93     -20.473 -12.595 -17.415  1.00103.19           N  
ATOM    567  CA  PRO A  93     -19.840 -11.335 -17.002  1.00102.68           C  
ATOM    568  C   PRO A  93     -20.408 -10.767 -15.707  1.00 90.86           C  
ATOM    569  O   PRO A  93     -19.665 -10.179 -14.918  1.00122.55           O  
ATOM    570  CB  PRO A  93     -20.153 -10.386 -18.166  1.00122.66           C  
ATOM    571  CG  PRO A  93     -21.340 -10.981 -18.841  1.00139.75           C  
ATOM    572  CD  PRO A  93     -21.169 -12.460 -18.705  1.00131.50           C  
ATOM    573  N   VAL A  94     -21.707 -10.946 -15.496  1.00109.42           N  
ATOM    574  CA  VAL A  94     -22.377 -10.405 -14.317  1.00142.48           C  
ATOM    575  C   VAL A  94     -21.807 -10.968 -13.010  1.00120.61           C  
ATOM    576  O   VAL A  94     -21.383 -10.217 -12.128  1.00139.15           O  
ATOM    577  CB  VAL A  94     -23.914 -10.622 -14.388  1.00137.69           C  
ATOM    578  CG1 VAL A  94     -24.249 -12.014 -14.925  1.00123.95           C  
ATOM    579  CG2 VAL A  94     -24.561 -10.381 -13.030  1.00103.66           C  
ATOM    580  N   VAL A  95     -21.776 -12.290 -12.900  1.00 85.74           N  
ATOM    581  CA  VAL A  95     -21.320 -12.943 -11.682  1.00 87.23           C  
ATOM    582  C   VAL A  95     -19.788 -13.066 -11.671  1.00100.57           C  
ATOM    583  O   VAL A  95     -19.185 -13.430 -10.664  1.00105.85           O  
ATOM    584  CB  VAL A  95     -22.025 -14.310 -11.505  1.00 72.39           C  
ATOM    585  CG1 VAL A  95     -21.725 -15.197 -12.671  1.00 80.41           C  
ATOM    586  CG2 VAL A  95     -21.651 -14.985 -10.190  1.00105.47           C  
ATOM    587  N   CYS A  96     -19.153 -12.741 -12.792  1.00105.33           N  
ATOM    588  CA  CYS A  96     -17.702 -12.599 -12.801  1.00 93.27           C  
ATOM    589  C   CYS A  96     -17.334 -11.306 -12.087  1.00102.50           C  
ATOM    590  O   CYS A  96     -16.527 -11.303 -11.149  1.00109.28           O  
ATOM    591  CB  CYS A  96     -17.153 -12.573 -14.225  1.00110.88           C  
ATOM    592  SG  CYS A  96     -15.484 -11.900 -14.309  1.00123.24           S  
ATOM    593  N   ASP A  97     -17.938 -10.210 -12.542  1.00114.96           N  
ATOM    594  CA  ASP A  97     -17.746  -8.907 -11.915  1.00113.10           C  
ATOM    595  C   ASP A  97     -18.144  -8.983 -10.446  1.00103.48           C  
ATOM    596  O   ASP A  97     -17.425  -8.493  -9.568  1.00138.33           O  
ATOM    597  CB  ASP A  97     -18.566  -7.830 -12.635  1.00119.88           C  
ATOM    598  CG  ASP A  97     -18.222  -7.720 -14.115  1.00156.21           C  
ATOM    599  OD1 ASP A  97     -17.116  -8.148 -14.513  1.00147.08           O  
ATOM    600  OD2 ASP A  97     -19.064  -7.204 -14.882  1.00144.77           O  
ATOM    601  N   LEU A  98     -19.281  -9.622 -10.186  1.00 89.43           N  
ATOM    602  CA  LEU A  98     -19.744  -9.829  -8.817  1.00110.76           C  
ATOM    603  C   LEU A  98     -18.741 -10.603  -7.962  1.00 98.53           C  
ATOM    604  O   LEU A  98     -18.271 -10.091  -6.948  1.00 98.77           O  
ATOM    605  CB  LEU A  98     -21.107 -10.526  -8.797  1.00104.41           C  
ATOM    606  CG  LEU A  98     -22.316  -9.620  -9.035  1.00103.48           C  
ATOM    607  CD1 LEU A  98     -23.591 -10.442  -9.102  1.00118.86           C  
ATOM    608  CD2 LEU A  98     -22.415  -8.556  -7.949  1.00 87.28           C  
ATOM    609  N   TRP A  99     -18.417 -11.828  -8.371  1.00 75.22           N  
ATOM    610  CA  TRP A  99     -17.513 -12.676  -7.595  1.00 74.31           C  
ATOM    611  C   TRP A  99     -16.183 -11.994  -7.323  1.00 86.31           C  
ATOM    612  O   TRP A  99     -15.663 -12.067  -6.211  1.00 94.25           O  
ATOM    613  CB  TRP A  99     -17.280 -14.025  -8.282  1.00 73.53           C  
ATOM    614  CG  TRP A  99     -16.081 -14.768  -7.756  1.00110.57           C  
ATOM    615  CD1 TRP A  99     -15.900 -15.243  -6.488  1.00 98.81           C  
ATOM    616  CD2 TRP A  99     -14.902 -15.129  -8.490  1.00122.87           C  
ATOM    617  NE1 TRP A  99     -14.681 -15.872  -6.386  1.00 98.69           N  
ATOM    618  CE2 TRP A  99     -14.051 -15.816  -7.601  1.00107.50           C  
ATOM    619  CE3 TRP A  99     -14.485 -14.935  -9.811  1.00116.00           C  
ATOM    620  CZ2 TRP A  99     -12.808 -16.309  -7.991  1.00109.59           C  
ATOM    621  CZ3 TRP A  99     -13.251 -15.427 -10.195  1.00104.67           C  
ATOM    622  CH2 TRP A  99     -12.428 -16.104  -9.288  1.00116.28           C  
ATOM    623  N   LEU A 100     -15.639 -11.323  -8.333  1.00 99.31           N  
ATOM    624  CA  LEU A 100     -14.368 -10.632  -8.154  1.00106.33           C  
ATOM    625  C   LEU A 100     -14.479  -9.462  -7.182  1.00 90.44           C  
ATOM    626  O   LEU A 100     -13.623  -9.292  -6.312  1.00112.14           O  
ATOM    627  CB  LEU A 100     -13.791 -10.184  -9.496  1.00101.68           C  
ATOM    628  CG  LEU A 100     -13.185 -11.342 -10.290  1.00105.14           C  
ATOM    629  CD1 LEU A 100     -12.504 -10.831 -11.538  1.00112.03           C  
ATOM    630  CD2 LEU A 100     -12.210 -12.127  -9.427  1.00 96.23           C  
ATOM    631  N   ALA A 101     -15.538  -8.669  -7.319  1.00 62.55           N  
ATOM    632  CA  ALA A 101     -15.773  -7.565  -6.394  1.00 78.65           C  
ATOM    633  C   ALA A 101     -15.862  -8.071  -4.956  1.00 84.27           C  
ATOM    634  O   ALA A 101     -15.170  -7.573  -4.066  1.00 82.83           O  
ATOM    635  CB  ALA A 101     -17.033  -6.819  -6.770  1.00 96.40           C  
ATOM    636  N   LEU A 102     -16.712  -9.071  -4.746  1.00 75.38           N  
ATOM    637  CA  LEU A 102     -16.885  -9.698  -3.440  1.00 78.41           C  
ATOM    638  C   LEU A 102     -15.556 -10.177  -2.869  1.00 77.93           C  
ATOM    639  O   LEU A 102     -15.129  -9.724  -1.808  1.00 87.48           O  
ATOM    640  CB  LEU A 102     -17.849 -10.880  -3.546  1.00 68.88           C  
ATOM    641  CG  LEU A 102     -17.951 -11.784  -2.317  1.00 80.59           C  
ATOM    642  CD1 LEU A 102     -18.725 -11.098  -1.203  1.00 62.62           C  
ATOM    643  CD2 LEU A 102     -18.585 -13.117  -2.679  1.00 72.38           C  
ATOM    644  N   ASP A 103     -14.913 -11.093  -3.588  1.00 82.14           N  
ATOM    645  CA  ASP A 103     -13.627 -11.663  -3.192  1.00 80.12           C  
ATOM    646  C   ASP A 103     -12.588 -10.607  -2.806  1.00 76.88           C  
ATOM    647  O   ASP A 103     -12.019 -10.656  -1.712  1.00 72.66           O  
ATOM    648  CB  ASP A 103     -13.083 -12.543  -4.321  1.00 89.77           C  
ATOM    649  CG  ASP A 103     -11.735 -13.145  -3.993  1.00111.02           C  
ATOM    650  OD1 ASP A 103     -11.475 -13.408  -2.798  1.00101.81           O  
ATOM    651  OD2 ASP A 103     -10.937 -13.357  -4.933  1.00117.17           O  
ATOM    652  N   TYR A 104     -12.344  -9.655  -3.702  1.00 77.18           N  
ATOM    653  CA  TYR A 104     -11.350  -8.620  -3.440  1.00 81.24           C  
ATOM    654  C   TYR A 104     -11.723  -7.768  -2.228  1.00 68.09           C  
ATOM    655  O   TYR A 104     -10.864  -7.443  -1.398  1.00 99.00           O  
ATOM    656  CB  TYR A 104     -11.120  -7.750  -4.683  1.00101.85           C  
ATOM    657  CG  TYR A 104     -10.229  -8.400  -5.726  1.00 93.15           C  
ATOM    658  CD1 TYR A 104     -10.671  -9.488  -6.465  1.00 87.61           C  
ATOM    659  CD2 TYR A 104      -8.947  -7.927  -5.967  1.00 89.32           C  
ATOM    660  CE1 TYR A 104      -9.866 -10.087  -7.415  1.00121.83           C  
ATOM    661  CE2 TYR A 104      -8.128  -8.517  -6.915  1.00102.49           C  
ATOM    662  CZ  TYR A 104      -8.595  -9.598  -7.640  1.00122.20           C  
ATOM    663  OH  TYR A 104      -7.791 -10.197  -8.586  1.00 96.63           O  
ATOM    664  N   VAL A 105     -13.004  -7.429  -2.111  1.00 61.78           N  
ATOM    665  CA  VAL A 105     -13.468  -6.624  -0.980  1.00 94.01           C  
ATOM    666  C   VAL A 105     -13.287  -7.331   0.364  1.00 81.25           C  
ATOM    667  O   VAL A 105     -12.741  -6.751   1.300  1.00 77.68           O  
ATOM    668  CB  VAL A 105     -14.936  -6.160  -1.147  1.00 93.24           C  
ATOM    669  CG1 VAL A 105     -15.523  -5.728   0.190  1.00 45.68           C  
ATOM    670  CG2 VAL A 105     -15.019  -5.022  -2.152  1.00106.89           C  
ATOM    671  N   VAL A 106     -13.727  -8.583   0.455  1.00 57.84           N  
ATOM    672  CA  VAL A 106     -13.660  -9.312   1.720  1.00 66.15           C  
ATOM    673  C   VAL A 106     -12.248  -9.801   2.072  1.00 69.19           C  
ATOM    674  O   VAL A 106     -11.942 -10.025   3.247  1.00 80.04           O  
ATOM    675  CB  VAL A 106     -14.676 -10.474   1.775  1.00 62.13           C  
ATOM    676  CG1 VAL A 106     -16.081  -9.953   1.542  1.00 60.04           C  
ATOM    677  CG2 VAL A 106     -14.340 -11.520   0.752  1.00 65.02           C  
ATOM    678  N   SER A 107     -11.391  -9.958   1.062  1.00 79.29           N  
ATOM    679  CA  SER A 107      -9.978 -10.272   1.299  1.00 83.82           C  
ATOM    680  C   SER A 107      -9.229  -9.041   1.806  1.00 71.28           C  
ATOM    681  O   SER A 107      -8.392  -9.127   2.721  1.00 63.48           O  
ATOM    682  CB  SER A 107      -9.314 -10.801   0.029  1.00 77.71           C  
ATOM    683  OG  SER A 107      -9.489 -12.199  -0.103  1.00 74.98           O  
ATOM    684  N   ASN A 108      -9.538  -7.893   1.206  1.00 73.42           N  
ATOM    685  CA  ASN A 108      -9.017  -6.630   1.703  1.00 87.71           C  
ATOM    686  C   ASN A 108      -9.535  -6.391   3.120  1.00111.02           C  
ATOM    687  O   ASN A 108      -8.833  -5.834   3.963  1.00121.52           O  
ATOM    688  CB  ASN A 108      -9.409  -5.477   0.777  1.00 90.28           C  
ATOM    689  CG  ASN A 108      -8.559  -4.236   0.994  1.00109.79           C  
ATOM    690  OD1 ASN A 108      -7.747  -3.873   0.146  1.00112.49           O  
ATOM    691  ND2 ASN A 108      -8.748  -3.578   2.129  1.00126.01           N  
ATOM    692  N   ALA A 109     -10.764  -6.833   3.374  1.00 81.93           N  
ATOM    693  CA  ALA A 109     -11.363  -6.740   4.699  1.00 71.37           C  
ATOM    694  C   ALA A 109     -10.603  -7.603   5.700  1.00 89.29           C  
ATOM    695  O   ALA A 109     -10.367  -7.180   6.830  1.00126.12           O  
ATOM    696  CB  ALA A 109     -12.828  -7.139   4.651  1.00 86.85           C  
ATOM    697  N   SER A 110     -10.226  -8.811   5.284  1.00 81.59           N  
ATOM    698  CA  SER A 110      -9.382  -9.672   6.111  1.00 86.17           C  
ATOM    699  C   SER A 110      -8.081  -8.969   6.475  1.00 85.07           C  
ATOM    700  O   SER A 110      -7.693  -8.922   7.650  1.00 86.20           O  
ATOM    701  CB  SER A 110      -9.059 -10.986   5.394  1.00 83.40           C  
ATOM    702  OG  SER A 110     -10.204 -11.811   5.290  1.00120.36           O  
ATOM    703  N   VAL A 111      -7.410  -8.421   5.465  1.00 92.99           N  
ATOM    704  CA  VAL A 111      -6.140  -7.738   5.709  1.00 93.87           C  
ATOM    705  C   VAL A 111      -6.284  -6.541   6.652  1.00 99.18           C  
ATOM    706  O   VAL A 111      -5.509  -6.396   7.600  1.00 98.92           O  
ATOM    707  CB  VAL A 111      -5.448  -7.318   4.402  1.00 95.43           C  
ATOM    708  CG1 VAL A 111      -4.391  -6.261   4.676  1.00 94.18           C  
ATOM    709  CG2 VAL A 111      -4.832  -8.533   3.732  1.00 91.56           C  
ATOM    710  N   MET A 112      -7.281  -5.696   6.401  1.00107.96           N  
ATOM    711  CA  MET A 112      -7.539  -4.550   7.271  1.00122.92           C  
ATOM    712  C   MET A 112      -7.858  -5.002   8.693  1.00 93.73           C  
ATOM    713  O   MET A 112      -7.510  -4.327   9.659  1.00102.24           O  
ATOM    714  CB  MET A 112      -8.673  -3.677   6.725  1.00108.87           C  
ATOM    715  CG  MET A 112      -8.386  -3.033   5.376  1.00102.61           C  
ATOM    716  SD  MET A 112      -6.683  -2.471   5.198  1.00124.77           S  
ATOM    717  CE  MET A 112      -6.794  -1.516   3.687  1.00132.24           C  
ATOM    718  N   ASN A 113      -8.521  -6.148   8.811  1.00 89.45           N  
ATOM    719  CA  ASN A 113      -8.790  -6.747  10.113  1.00 95.03           C  
ATOM    720  C   ASN A 113      -7.506  -7.089  10.845  1.00 90.01           C  
ATOM    721  O   ASN A 113      -7.329  -6.712  12.001  1.00 73.49           O  
ATOM    722  CB  ASN A 113      -9.634  -8.012   9.964  1.00107.34           C  
ATOM    723  CG  ASN A 113     -11.065  -7.808  10.395  1.00110.01           C  
ATOM    724  OD1 ASN A 113     -11.453  -8.197  11.496  1.00 99.61           O  
ATOM    725  ND2 ASN A 113     -11.862  -7.193   9.528  1.00120.11           N  
ATOM    726  N   LEU A 114      -6.620  -7.815  10.167  1.00 87.15           N  
ATOM    727  CA  LEU A 114      -5.324  -8.163  10.739  1.00 74.62           C  
ATOM    728  C   LEU A 114      -4.577  -6.910  11.166  1.00 80.99           C  
ATOM    729  O   LEU A 114      -3.969  -6.868  12.233  1.00 84.80           O  
ATOM    730  CB  LEU A 114      -4.483  -8.929   9.721  1.00 67.62           C  
ATOM    731  CG  LEU A 114      -5.090 -10.238   9.228  1.00 86.77           C  
ATOM    732  CD1 LEU A 114      -4.189 -10.896   8.197  1.00 89.15           C  
ATOM    733  CD2 LEU A 114      -5.327 -11.161  10.403  1.00 76.72           C  
ATOM    734  N   LEU A 115      -4.633  -5.893  10.315  1.00 79.29           N  
ATOM    735  CA  LEU A 115      -3.984  -4.616  10.567  1.00 98.37           C  
ATOM    736  C   LEU A 115      -4.502  -3.984  11.855  1.00 96.16           C  
ATOM    737  O   LEU A 115      -3.727  -3.580  12.727  1.00 91.24           O  
ATOM    738  CB  LEU A 115      -4.249  -3.674   9.393  1.00101.84           C  
ATOM    739  CG  LEU A 115      -3.715  -2.247   9.490  1.00118.47           C  
ATOM    740  CD1 LEU A 115      -2.202  -2.238   9.363  1.00110.09           C  
ATOM    741  CD2 LEU A 115      -4.353  -1.372   8.425  1.00123.61           C  
ATOM    742  N   ILE A 116      -5.822  -3.913  11.965  1.00 74.79           N  
ATOM    743  CA  ILE A 116      -6.467  -3.278  13.104  1.00 77.37           C  
ATOM    744  C   ILE A 116      -6.220  -4.086  14.385  1.00 90.75           C  
ATOM    745  O   ILE A 116      -6.147  -3.528  15.486  1.00 86.88           O  
ATOM    746  CB  ILE A 116      -7.975  -3.046  12.823  1.00 78.32           C  
ATOM    747  CG1 ILE A 116      -8.409  -1.659  13.304  1.00107.91           C  
ATOM    748  CG2 ILE A 116      -8.834  -4.165  13.395  1.00 75.67           C  
ATOM    749  CD1 ILE A 116      -7.778  -0.522  12.515  1.00 78.31           C  
ATOM    750  N   ILE A 117      -6.062  -5.398  14.225  1.00 86.14           N  
ATOM    751  CA  ILE A 117      -5.665  -6.273  15.320  1.00 79.83           C  
ATOM    752  C   ILE A 117      -4.268  -5.895  15.776  1.00 94.47           C  
ATOM    753  O   ILE A 117      -3.997  -5.791  16.971  1.00 96.68           O  
ATOM    754  CB  ILE A 117      -5.643  -7.749  14.885  1.00 86.96           C  
ATOM    755  CG1 ILE A 117      -7.063  -8.299  14.782  1.00 84.77           C  
ATOM    756  CG2 ILE A 117      -4.822  -8.587  15.859  1.00 77.82           C  
ATOM    757  CD1 ILE A 117      -7.119  -9.758  14.389  1.00 83.71           C  
ATOM    758  N   SER A 118      -3.384  -5.692  14.805  1.00 95.43           N  
ATOM    759  CA  SER A 118      -2.014  -5.291  15.074  1.00 87.10           C  
ATOM    760  C   SER A 118      -2.000  -4.013  15.899  1.00 79.55           C  
ATOM    761  O   SER A 118      -1.390  -3.971  16.969  1.00 71.29           O  
ATOM    762  CB  SER A 118      -1.254  -5.091  13.764  1.00 82.94           C  
ATOM    763  OG  SER A 118      -1.373  -6.227  12.928  1.00110.05           O  
ATOM    764  N   PHE A 119      -2.684  -2.983  15.403  1.00 85.90           N  
ATOM    765  CA  PHE A 119      -2.826  -1.722  16.132  1.00 76.94           C  
ATOM    766  C   PHE A 119      -3.294  -1.950  17.562  1.00 93.48           C  
ATOM    767  O   PHE A 119      -2.680  -1.461  18.520  1.00109.95           O  
ATOM    768  CB  PHE A 119      -3.834  -0.810  15.437  1.00 76.17           C  
ATOM    769  CG  PHE A 119      -3.264  -0.032  14.293  1.00102.29           C  
ATOM    770  CD1 PHE A 119      -3.339  -0.519  12.998  1.00112.49           C  
ATOM    771  CD2 PHE A 119      -2.665   1.196  14.509  1.00103.12           C  
ATOM    772  CE1 PHE A 119      -2.820   0.203  11.941  1.00110.30           C  
ATOM    773  CE2 PHE A 119      -2.144   1.924  13.457  1.00120.66           C  
ATOM    774  CZ  PHE A 119      -2.221   1.427  12.171  1.00130.18           C  
ATOM    775  N   ASP A 120      -4.388  -2.695  17.694  1.00102.16           N  
ATOM    776  CA  ASP A 120      -4.978  -2.970  18.999  1.00107.01           C  
ATOM    777  C   ASP A 120      -3.964  -3.584  19.963  1.00106.30           C  
ATOM    778  O   ASP A 120      -3.831  -3.143  21.104  1.00105.64           O  
ATOM    779  CB  ASP A 120      -6.188  -3.893  18.853  1.00 97.42           C  
ATOM    780  CG  ASP A 120      -6.935  -4.079  20.156  1.00100.97           C  
ATOM    781  OD1 ASP A 120      -7.141  -3.076  20.873  1.00 98.05           O  
ATOM    782  OD2 ASP A 120      -7.309  -5.229  20.468  1.00110.21           O  
ATOM    783  N   ARG A 121      -3.243  -4.593  19.492  1.00102.48           N  
ATOM    784  CA  ARG A 121      -2.243  -5.262  20.311  1.00 91.04           C  
ATOM    785  C   ARG A 121      -1.103  -4.313  20.687  1.00 95.60           C  
ATOM    786  O   ARG A 121      -0.600  -4.354  21.813  1.00118.53           O  
ATOM    787  CB  ARG A 121      -1.723  -6.517  19.600  1.00107.69           C  
ATOM    788  CG  ARG A 121      -2.814  -7.558  19.359  1.00104.74           C  
ATOM    789  CD  ARG A 121      -2.295  -8.822  18.687  1.00 88.19           C  
ATOM    790  NE  ARG A 121      -3.240  -9.925  18.849  1.00 84.58           N  
ATOM    791  CZ  ARG A 121      -2.985 -11.191  18.531  1.00 92.66           C  
ATOM    792  NH1 ARG A 121      -3.909 -12.123  18.722  1.00 99.06           N  
ATOM    793  NH2 ARG A 121      -1.807 -11.531  18.026  1.00 82.69           N  
ATOM    794  N   TYR A 122      -0.711  -3.449  19.752  1.00111.16           N  
ATOM    795  CA  TYR A 122       0.305  -2.437  20.036  1.00 95.35           C  
ATOM    796  C   TYR A 122      -0.124  -1.541  21.187  1.00100.34           C  
ATOM    797  O   TYR A 122       0.642  -1.320  22.124  1.00112.05           O  
ATOM    798  CB  TYR A 122       0.604  -1.581  18.802  1.00105.27           C  
ATOM    799  CG  TYR A 122       1.423  -0.342  19.108  1.00 94.07           C  
ATOM    800  CD1 TYR A 122       2.806  -0.410  19.217  1.00 97.49           C  
ATOM    801  CD2 TYR A 122       0.812   0.896  19.288  1.00100.98           C  
ATOM    802  CE1 TYR A 122       3.559   0.717  19.498  1.00103.05           C  
ATOM    803  CE2 TYR A 122       1.558   2.029  19.571  1.00117.41           C  
ATOM    804  CZ  TYR A 122       2.932   1.933  19.674  1.00119.61           C  
ATOM    805  OH  TYR A 122       3.683   3.054  19.954  1.00128.68           O  
ATOM    806  N   PHE A 123      -1.346  -1.024  21.113  1.00 93.48           N  
ATOM    807  CA  PHE A 123      -1.841  -0.136  22.163  1.00104.93           C  
ATOM    808  C   PHE A 123      -2.075  -0.859  23.490  1.00114.19           C  
ATOM    809  O   PHE A 123      -1.958  -0.257  24.558  1.00108.31           O  
ATOM    810  CB  PHE A 123      -3.109   0.592  21.716  1.00127.11           C  
ATOM    811  CG  PHE A 123      -2.850   1.722  20.765  1.00117.70           C  
ATOM    812  CD1 PHE A 123      -2.487   2.972  21.238  1.00137.91           C  
ATOM    813  CD2 PHE A 123      -2.966   1.535  19.400  1.00104.93           C  
ATOM    814  CE1 PHE A 123      -2.247   4.015  20.365  1.00151.76           C  
ATOM    815  CE2 PHE A 123      -2.728   2.574  18.522  1.00112.49           C  
ATOM    816  CZ  PHE A 123      -2.368   3.815  19.004  1.00122.07           C  
ATOM    817  N   CYS A 124      -2.406  -2.146  23.416  1.00107.33           N  
ATOM    818  CA  CYS A 124      -2.565  -2.965  24.614  1.00 93.98           C  
ATOM    819  C   CYS A 124      -1.223  -3.197  25.287  1.00 93.14           C  
ATOM    820  O   CYS A 124      -1.149  -3.375  26.501  1.00112.16           O  
ATOM    821  CB  CYS A 124      -3.205  -4.311  24.278  1.00 91.32           C  
ATOM    822  SG  CYS A 124      -4.992  -4.356  24.494  1.00119.45           S  
ATOM    823  N   VAL A 125      -0.162  -3.204  24.489  1.00 95.74           N  
ATOM    824  CA  VAL A 125       1.175  -3.373  25.037  1.00 72.33           C  
ATOM    825  C   VAL A 125       1.732  -2.062  25.597  1.00101.74           C  
ATOM    826  O   VAL A 125       2.062  -1.987  26.782  1.00117.87           O  
ATOM    827  CB  VAL A 125       2.144  -3.978  24.006  1.00 98.70           C  
ATOM    828  CG1 VAL A 125       3.583  -3.845  24.480  1.00124.52           C  
ATOM    829  CG2 VAL A 125       1.794  -5.437  23.757  1.00 82.15           C  
ATOM    830  N   THR A 126       1.827  -1.033  24.756  1.00 95.41           N  
ATOM    831  CA  THR A 126       2.409   0.244  25.180  1.00103.50           C  
ATOM    832  C   THR A 126       1.651   0.881  26.343  1.00106.49           C  
ATOM    833  O   THR A 126       2.255   1.262  27.344  1.00119.30           O  
ATOM    834  CB  THR A 126       2.523   1.252  24.019  1.00100.23           C  
ATOM    835  OG1 THR A 126       1.286   1.305  23.298  1.00123.49           O  
ATOM    836  CG2 THR A 126       3.640   0.844  23.074  1.00109.86           C  
ATOM    837  N   LYS A 127       0.335   0.999  26.203  1.00115.24           N  
ATOM    838  CA  LYS A 127      -0.510   1.461  27.298  1.00107.29           C  
ATOM    839  C   LYS A 127      -1.090   0.240  28.000  1.00117.72           C  
ATOM    840  O   LYS A 127      -2.135  -0.272  27.603  1.00112.37           O  
ATOM    841  CB  LYS A 127      -1.629   2.361  26.775  1.00 76.26           C  
ATOM    842  N   PRO A 128      -0.411  -0.226  29.059  1.00119.76           N  
ATOM    843  CA  PRO A 128      -0.682  -1.538  29.656  1.00 94.85           C  
ATOM    844  C   PRO A 128      -1.928  -1.568  30.539  1.00114.22           C  
ATOM    845  O   PRO A 128      -2.551  -2.625  30.662  1.00 85.73           O  
ATOM    846  CB  PRO A 128       0.574  -1.805  30.502  1.00107.38           C  
ATOM    847  CG  PRO A 128       1.433  -0.542  30.404  1.00129.59           C  
ATOM    848  CD  PRO A 128       0.563   0.534  29.853  1.00122.36           C  
ATOM    849  N   LEU A 129      -2.282  -0.431  31.135  1.00133.12           N  
ATOM    850  CA  LEU A 129      -3.385  -0.368  32.093  1.00 99.83           C  
ATOM    851  C   LEU A 129      -4.483   0.594  31.666  1.00109.74           C  
ATOM    852  O   LEU A 129      -5.647   0.413  32.024  1.00107.57           O  
ATOM    853  CB  LEU A 129      -2.866   0.064  33.463  1.00 91.40           C  
ATOM    854  CG  LEU A 129      -1.873  -0.872  34.144  1.00 98.77           C  
ATOM    855  CD1 LEU A 129      -1.302  -0.211  35.384  1.00 75.15           C  
ATOM    856  CD2 LEU A 129      -2.553  -2.186  34.491  1.00104.41           C  
ATOM    857  N   THR A 130      -4.106   1.621  30.912  1.00121.62           N  
ATOM    858  CA  THR A 130      -5.035   2.680  30.533  1.00126.37           C  
ATOM    859  C   THR A 130      -5.908   2.293  29.342  1.00118.52           C  
ATOM    860  O   THR A 130      -7.139   2.360  29.408  1.00119.59           O  
ATOM    861  CB  THR A 130      -4.284   3.976  30.185  1.00128.54           C  
ATOM    862  OG1 THR A 130      -3.408   4.327  31.262  1.00136.76           O  
ATOM    863  CG2 THR A 130      -5.268   5.108  29.938  1.00146.33           C  
ATOM    864  N   TYR A 131      -5.260   1.897  28.253  1.00118.76           N  
ATOM    865  CA  TYR A 131      -5.960   1.539  27.020  1.00132.13           C  
ATOM    866  C   TYR A 131      -6.978   0.390  27.135  1.00117.38           C  
ATOM    867  O   TYR A 131      -8.084   0.511  26.611  1.00134.60           O  
ATOM    868  CB  TYR A 131      -4.961   1.277  25.883  1.00148.24           C  
ATOM    869  CG  TYR A 131      -5.604   0.792  24.603  1.00122.76           C  
ATOM    870  CD1 TYR A 131      -6.139   1.690  23.689  1.00105.46           C  
ATOM    871  CD2 TYR A 131      -5.673  -0.565  24.310  1.00105.25           C  
ATOM    872  CE1 TYR A 131      -6.727   1.248  22.521  1.00117.34           C  
ATOM    873  CE2 TYR A 131      -6.259  -1.015  23.150  1.00 89.96           C  
ATOM    874  CZ  TYR A 131      -6.784  -0.106  22.258  1.00103.32           C  
ATOM    875  OH  TYR A 131      -7.366  -0.558  21.099  1.00106.18           O  
ATOM    876  N   PRO A 132      -6.613  -0.728  27.800  1.00 94.40           N  
ATOM    877  CA  PRO A 132      -7.585  -1.829  27.865  1.00109.25           C  
ATOM    878  C   PRO A 132      -8.897  -1.450  28.555  1.00121.08           C  
ATOM    879  O   PRO A 132      -9.940  -2.026  28.243  1.00134.72           O  
ATOM    880  CB  PRO A 132      -6.850  -2.895  28.683  1.00 96.44           C  
ATOM    881  CG  PRO A 132      -5.414  -2.616  28.447  1.00104.33           C  
ATOM    882  CD  PRO A 132      -5.313  -1.123  28.375  1.00 86.24           C  
ATOM    883  N   VAL A 133      -8.840  -0.493  29.474  1.00120.04           N  
ATOM    884  CA  VAL A 133     -10.039  -0.013  30.151  1.00129.06           C  
ATOM    885  C   VAL A 133     -10.740   1.064  29.317  1.00133.04           C  
ATOM    886  O   VAL A 133     -11.963   1.046  29.173  1.00133.94           O  
ATOM    887  CB  VAL A 133      -9.715   0.524  31.566  1.00126.36           C  
ATOM    888  CG1 VAL A 133     -10.959   1.112  32.217  1.00147.17           C  
ATOM    889  CG2 VAL A 133      -9.123  -0.583  32.435  1.00 73.53           C  
ATOM    890  N   LYS A 134      -9.959   1.985  28.756  1.00140.28           N  
ATOM    891  CA  LYS A 134     -10.505   3.077  27.946  1.00141.05           C  
ATOM    892  C   LYS A 134     -11.152   2.594  26.645  1.00147.63           C  
ATOM    893  O   LYS A 134     -12.121   3.187  26.169  1.00143.95           O  
ATOM    894  CB  LYS A 134      -9.420   4.111  27.635  1.00146.73           C  
ATOM    895  N   ARG A 135     -10.608   1.526  26.070  1.00149.35           N  
ATOM    896  CA  ARG A 135     -11.163   0.945  24.852  1.00138.01           C  
ATOM    897  C   ARG A 135     -12.444   0.171  25.156  1.00149.22           C  
ATOM    898  O   ARG A 135     -12.445  -0.757  25.969  1.00131.36           O  
ATOM    899  CB  ARG A 135     -10.138   0.029  24.179  1.00120.84           C  
ATOM    900  CG  ARG A 135     -10.651  -0.690  22.944  1.00102.55           C  
ATOM    901  CD  ARG A 135      -9.849  -1.955  22.689  1.00107.02           C  
ATOM    902  NE  ARG A 135      -9.815  -2.809  23.875  1.00142.61           N  
ATOM    903  CZ  ARG A 135      -9.266  -4.019  23.916  1.00139.42           C  
ATOM    904  NH1 ARG A 135      -8.704  -4.533  22.830  1.00132.28           N  
ATOM    905  NH2 ARG A 135      -9.284  -4.719  25.043  1.00116.08           N  
ATOM    906  N   THR A 136     -13.533   0.561  24.501  1.00149.62           N  
ATOM    907  CA  THR A 136     -14.828  -0.075  24.712  1.00150.47           C  
ATOM    908  C   THR A 136     -15.259  -0.878  23.487  1.00142.80           C  
ATOM    909  O   THR A 136     -14.634  -0.790  22.429  1.00128.11           O  
ATOM    910  CB  THR A 136     -15.914   0.964  25.047  1.00144.35           C  
ATOM    911  OG1 THR A 136     -15.915   1.995  24.050  1.00110.90           O  
ATOM    912  CG2 THR A 136     -15.652   1.586  26.412  1.00129.76           C  
ATOM    913  N   THR A 137     -16.326  -1.657  23.641  1.00142.73           N  
ATOM    914  CA  THR A 137     -16.847  -2.495  22.562  1.00141.84           C  
ATOM    915  C   THR A 137     -17.290  -1.668  21.354  1.00136.02           C  
ATOM    916  O   THR A 137     -17.120  -2.085  20.199  1.00140.97           O  
ATOM    917  CB  THR A 137     -18.033  -3.360  23.044  1.00138.26           C  
ATOM    918  OG1 THR A 137     -18.978  -2.536  23.738  1.00153.71           O  
ATOM    919  CG2 THR A 137     -17.551  -4.454  23.982  1.00140.19           C  
ATOM    920  N   LYS A 138     -17.856  -0.497  21.634  1.00126.28           N  
ATOM    921  CA  LYS A 138     -18.303   0.416  20.591  1.00124.87           C  
ATOM    922  C   LYS A 138     -17.146   0.770  19.665  1.00133.30           C  
ATOM    923  O   LYS A 138     -17.302   0.803  18.443  1.00146.23           O  
ATOM    924  CB  LYS A 138     -18.898   1.684  21.208  1.00105.99           C  
ATOM    925  N   MET A 139     -15.981   1.013  20.255  1.00110.93           N  
ATOM    926  CA  MET A 139     -14.785   1.325  19.484  1.00116.21           C  
ATOM    927  C   MET A 139     -14.387   0.160  18.575  1.00121.65           C  
ATOM    928  O   MET A 139     -13.988   0.365  17.425  1.00128.09           O  
ATOM    929  CB  MET A 139     -13.637   1.712  20.418  1.00113.25           C  
ATOM    930  CG  MET A 139     -13.937   2.940  21.270  1.00130.76           C  
ATOM    931  SD  MET A 139     -12.653   3.334  22.475  1.00182.27           S  
ATOM    932  CE  MET A 139     -13.332   4.818  23.217  1.00110.23           C  
ATOM    933  N   ALA A 140     -14.513  -1.060  19.092  1.00101.87           N  
ATOM    934  CA  ALA A 140     -14.206  -2.260  18.316  1.00113.01           C  
ATOM    935  C   ALA A 140     -15.118  -2.377  17.099  1.00126.47           C  
ATOM    936  O   ALA A 140     -14.645  -2.565  15.971  1.00118.69           O  
ATOM    937  CB  ALA A 140     -14.316  -3.503  19.187  1.00 89.31           C  
ATOM    938  N   GLY A 141     -16.424  -2.262  17.332  1.00125.51           N  
ATOM    939  CA  GLY A 141     -17.392  -2.278  16.247  1.00120.79           C  
ATOM    940  C   GLY A 141     -17.105  -1.192  15.224  1.00129.09           C  
ATOM    941  O   GLY A 141     -17.243  -1.405  14.014  1.00138.45           O  
ATOM    942  N   MET A 142     -16.688  -0.027  15.716  1.00115.61           N  
ATOM    943  CA  MET A 142     -16.342   1.097  14.851  1.00128.32           C  
ATOM    944  C   MET A 142     -15.151   0.794  13.947  1.00123.19           C  
ATOM    945  O   MET A 142     -15.183   1.086  12.752  1.00122.52           O  
ATOM    946  CB  MET A 142     -16.055   2.351  15.679  1.00113.84           C  
ATOM    947  CG  MET A 142     -17.292   3.014  16.257  1.00128.45           C  
ATOM    948  SD  MET A 142     -16.886   4.385  17.356  1.00193.56           S  
ATOM    949  CE  MET A 142     -18.498   4.766  18.037  1.00186.12           C  
ATOM    950  N   MET A 143     -14.098   0.216  14.514  1.00111.77           N  
ATOM    951  CA  MET A 143     -12.907  -0.091  13.728  1.00125.53           C  
ATOM    952  C   MET A 143     -13.144  -1.231  12.741  1.00121.65           C  
ATOM    953  O   MET A 143     -12.584  -1.239  11.642  1.00111.38           O  
ATOM    954  CB  MET A 143     -11.717  -0.387  14.641  1.00133.67           C  
ATOM    955  CG  MET A 143     -11.199   0.841  15.374  1.00142.64           C  
ATOM    956  SD  MET A 143     -10.746   2.178  14.244  1.00197.61           S  
ATOM    957  CE  MET A 143     -12.138   3.298  14.418  1.00 92.28           C  
ATOM    958  N   ILE A 144     -13.979  -2.186  13.138  1.00118.08           N  
ATOM    959  CA  ILE A 144     -14.378  -3.266  12.243  1.00118.01           C  
ATOM    960  C   ILE A 144     -15.133  -2.707  11.036  1.00121.34           C  
ATOM    961  O   ILE A 144     -14.769  -2.961   9.872  1.00118.79           O  
ATOM    962  CB  ILE A 144     -15.258  -4.295  12.976  1.00 95.41           C  
ATOM    963  CG1 ILE A 144     -14.413  -5.089  13.976  1.00 94.37           C  
ATOM    964  CG2 ILE A 144     -15.935  -5.226  11.983  1.00 60.21           C  
ATOM    965  CD1 ILE A 144     -15.210  -6.031  14.850  1.00124.62           C  
ATOM    966  N   ALA A 145     -16.177  -1.934  11.324  1.00121.19           N  
ATOM    967  CA  ALA A 145     -16.960  -1.289  10.278  1.00114.46           C  
ATOM    968  C   ALA A 145     -16.071  -0.431   9.381  1.00117.70           C  
ATOM    969  O   ALA A 145     -16.250  -0.404   8.166  1.00127.02           O  
ATOM    970  CB  ALA A 145     -18.072  -0.453  10.888  1.00 91.13           C  
ATOM    971  N   ALA A 146     -15.105   0.255   9.985  1.00 93.80           N  
ATOM    972  CA  ALA A 146     -14.167   1.081   9.233  1.00106.65           C  
ATOM    973  C   ALA A 146     -13.336   0.231   8.279  1.00112.35           C  
ATOM    974  O   ALA A 146     -13.091   0.623   7.135  1.00116.84           O  
ATOM    975  CB  ALA A 146     -13.263   1.854  10.176  1.00120.94           C  
ATOM    976  N   ALA A 147     -12.908  -0.935   8.754  1.00113.95           N  
ATOM    977  CA  ALA A 147     -12.133  -1.852   7.926  1.00113.42           C  
ATOM    978  C   ALA A 147     -12.939  -2.298   6.709  1.00110.31           C  
ATOM    979  O   ALA A 147     -12.488  -2.151   5.565  1.00121.65           O  
ATOM    980  CB  ALA A 147     -11.680  -3.057   8.739  1.00100.14           C  
ATOM    981  N   TRP A 148     -14.135  -2.829   6.957  1.00 99.01           N  
ATOM    982  CA  TRP A 148     -14.980  -3.320   5.864  1.00101.48           C  
ATOM    983  C   TRP A 148     -15.351  -2.225   4.865  1.00106.49           C  
ATOM    984  O   TRP A 148     -15.300  -2.428   3.644  1.00 88.30           O  
ATOM    985  CB  TRP A 148     -16.244  -3.984   6.412  1.00 84.23           C  
ATOM    986  CG  TRP A 148     -16.012  -5.370   6.910  1.00 94.64           C  
ATOM    987  CD1 TRP A 148     -15.558  -5.733   8.144  1.00108.22           C  
ATOM    988  CD2 TRP A 148     -16.216  -6.586   6.183  1.00 83.97           C  
ATOM    989  NE1 TRP A 148     -15.469  -7.102   8.232  1.00 84.02           N  
ATOM    990  CE2 TRP A 148     -15.868  -7.649   7.041  1.00102.59           C  
ATOM    991  CE3 TRP A 148     -16.659  -6.880   4.890  1.00 91.92           C  
ATOM    992  CZ2 TRP A 148     -15.952  -8.983   6.648  1.00119.99           C  
ATOM    993  CZ3 TRP A 148     -16.742  -8.206   4.502  1.00 97.49           C  
ATOM    994  CH2 TRP A 148     -16.389  -9.241   5.377  1.00108.61           C  
ATOM    995  N   VAL A 149     -15.722  -1.064   5.394  1.00105.96           N  
ATOM    996  CA  VAL A 149     -16.080   0.074   4.560  1.00101.13           C  
ATOM    997  C   VAL A 149     -14.911   0.504   3.681  1.00102.94           C  
ATOM    998  O   VAL A 149     -15.066   0.642   2.471  1.00106.36           O  
ATOM    999  CB  VAL A 149     -16.582   1.266   5.401  1.00 91.03           C  
ATOM   1000  CG1 VAL A 149     -16.539   2.553   4.591  1.00 67.74           C  
ATOM   1001  CG2 VAL A 149     -17.990   0.993   5.911  1.00 93.14           C  
ATOM   1002  N   LEU A 150     -13.740   0.697   4.283  1.00104.62           N  
ATOM   1003  CA  LEU A 150     -12.565   1.112   3.517  1.00 96.82           C  
ATOM   1004  C   LEU A 150     -12.185   0.098   2.441  1.00 90.19           C  
ATOM   1005  O   LEU A 150     -11.865   0.481   1.312  1.00114.41           O  
ATOM   1006  CB  LEU A 150     -11.375   1.396   4.436  1.00100.90           C  
ATOM   1007  CG  LEU A 150     -11.443   2.724   5.194  1.00124.20           C  
ATOM   1008  CD1 LEU A 150     -10.182   2.941   6.016  1.00149.65           C  
ATOM   1009  CD2 LEU A 150     -11.667   3.881   4.231  1.00103.89           C  
ATOM   1010  N   SER A 151     -12.229  -1.186   2.791  1.00 77.95           N  
ATOM   1011  CA  SER A 151     -11.954  -2.247   1.825  1.00 96.06           C  
ATOM   1012  C   SER A 151     -12.897  -2.117   0.634  1.00106.42           C  
ATOM   1013  O   SER A 151     -12.465  -2.047  -0.529  1.00107.70           O  
ATOM   1014  CB  SER A 151     -12.137  -3.623   2.471  1.00 94.41           C  
ATOM   1015  OG  SER A 151     -11.446  -3.715   3.705  1.00 83.92           O  
ATOM   1016  N   PHE A 152     -14.189  -2.066   0.947  1.00111.23           N  
ATOM   1017  CA  PHE A 152     -15.235  -1.956  -0.062  1.00119.70           C  
ATOM   1018  C   PHE A 152     -15.060  -0.749  -0.984  1.00119.19           C  
ATOM   1019  O   PHE A 152     -15.166  -0.871  -2.201  1.00106.99           O  
ATOM   1020  CB  PHE A 152     -16.607  -1.901   0.607  1.00112.53           C  
ATOM   1021  CG  PHE A 152     -17.713  -1.504  -0.323  1.00121.84           C  
ATOM   1022  CD1 PHE A 152     -18.314  -2.444  -1.142  1.00116.62           C  
ATOM   1023  CD2 PHE A 152     -18.153  -0.192  -0.379  1.00103.83           C  
ATOM   1024  CE1 PHE A 152     -19.331  -2.084  -1.998  1.00 91.07           C  
ATOM   1025  CE2 PHE A 152     -19.165   0.173  -1.233  1.00108.20           C  
ATOM   1026  CZ  PHE A 152     -19.756  -0.775  -2.045  1.00131.41           C  
ATOM   1027  N   ILE A 153     -14.811   0.415  -0.393  1.00114.06           N  
ATOM   1028  CA  ILE A 153     -14.611   1.642  -1.154  1.00 91.78           C  
ATOM   1029  C   ILE A 153     -13.398   1.528  -2.068  1.00100.04           C  
ATOM   1030  O   ILE A 153     -13.450   1.921  -3.236  1.00 92.50           O  
ATOM   1031  CB  ILE A 153     -14.424   2.853  -0.223  1.00 89.49           C  
ATOM   1032  CG1 ILE A 153     -15.699   3.102   0.583  1.00 93.15           C  
ATOM   1033  CG2 ILE A 153     -14.047   4.094  -1.020  1.00 88.29           C  
ATOM   1034  CD1 ILE A 153     -15.598   4.273   1.529  1.00117.67           C  
ATOM   1035  N   LEU A 154     -12.308   0.979  -1.537  1.00 96.30           N  
ATOM   1036  CA  LEU A 154     -11.075   0.869  -2.307  1.00112.26           C  
ATOM   1037  C   LEU A 154     -11.166  -0.122  -3.461  1.00106.93           C  
ATOM   1038  O   LEU A 154     -10.497   0.052  -4.478  1.00124.95           O  
ATOM   1039  CB  LEU A 154      -9.883   0.521  -1.410  1.00113.30           C  
ATOM   1040  CG  LEU A 154      -9.145   1.700  -0.771  1.00145.07           C  
ATOM   1041  CD1 LEU A 154      -7.821   1.243  -0.175  1.00140.10           C  
ATOM   1042  CD2 LEU A 154      -8.926   2.820  -1.781  1.00142.58           C  
ATOM   1043  N   TRP A 155     -11.988  -1.156  -3.321  1.00102.36           N  
ATOM   1044  CA  TRP A 155     -12.000  -2.192  -4.354  1.00107.92           C  
ATOM   1045  C   TRP A 155     -13.251  -2.293  -5.224  1.00106.62           C  
ATOM   1046  O   TRP A 155     -13.146  -2.370  -6.445  1.00102.40           O  
ATOM   1047  CB  TRP A 155     -11.638  -3.547  -3.752  1.00112.12           C  
ATOM   1048  CG  TRP A 155     -10.228  -3.563  -3.310  1.00120.75           C  
ATOM   1049  CD1 TRP A 155      -9.739  -3.124  -2.116  1.00129.35           C  
ATOM   1050  CD2 TRP A 155      -9.100  -4.002  -4.071  1.00115.56           C  
ATOM   1051  NE1 TRP A 155      -8.375  -3.279  -2.078  1.00137.49           N  
ATOM   1052  CE2 TRP A 155      -7.958  -3.817  -3.268  1.00132.93           C  
ATOM   1053  CE3 TRP A 155      -8.944  -4.544  -5.350  1.00 94.38           C  
ATOM   1054  CZ2 TRP A 155      -6.679  -4.154  -3.702  1.00129.11           C  
ATOM   1055  CZ3 TRP A 155      -7.673  -4.876  -5.779  1.00 99.72           C  
ATOM   1056  CH2 TRP A 155      -6.558  -4.682  -4.958  1.00122.33           C  
ATOM   1057  N   ALA A 156     -14.425  -2.291  -4.603  1.00111.83           N  
ATOM   1058  CA  ALA A 156     -15.674  -2.513  -5.333  1.00109.31           C  
ATOM   1059  C   ALA A 156     -15.974  -1.536  -6.488  1.00104.89           C  
ATOM   1060  O   ALA A 156     -16.146  -1.980  -7.624  1.00 88.17           O  
ATOM   1061  CB  ALA A 156     -16.859  -2.616  -4.371  1.00120.38           C  
ATOM   1062  N   PRO A 157     -16.033  -0.215  -6.213  1.00100.10           N  
ATOM   1063  CA  PRO A 157     -16.425   0.692  -7.300  1.00 97.40           C  
ATOM   1064  C   PRO A 157     -15.468   0.639  -8.486  1.00 93.37           C  
ATOM   1065  O   PRO A 157     -15.901   0.740  -9.631  1.00 93.61           O  
ATOM   1066  CB  PRO A 157     -16.359   2.078  -6.643  1.00103.69           C  
ATOM   1067  CG  PRO A 157     -16.434   1.821  -5.180  1.00 94.66           C  
ATOM   1068  CD  PRO A 157     -15.713   0.530  -4.983  1.00103.21           C  
ATOM   1069  N   ALA A 158     -14.180   0.470  -8.209  1.00118.53           N  
ATOM   1070  CA  ALA A 158     -13.174   0.418  -9.263  1.00121.55           C  
ATOM   1071  C   ALA A 158     -13.269  -0.868 -10.081  1.00119.86           C  
ATOM   1072  O   ALA A 158     -12.838  -0.912 -11.232  1.00106.93           O  
ATOM   1073  CB  ALA A 158     -11.780   0.566  -8.669  1.00120.46           C  
ATOM   1074  N   ILE A 159     -13.833  -1.911  -9.482  1.00118.42           N  
ATOM   1075  CA  ILE A 159     -13.886  -3.223 -10.121  1.00110.33           C  
ATOM   1076  C   ILE A 159     -15.035  -3.344 -11.117  1.00100.36           C  
ATOM   1077  O   ILE A 159     -14.831  -3.736 -12.266  1.00114.78           O  
ATOM   1078  CB  ILE A 159     -13.950  -4.361  -9.074  1.00102.84           C  
ATOM   1079  CG1 ILE A 159     -12.545  -4.657  -8.542  1.00117.80           C  
ATOM   1080  CG2 ILE A 159     -14.557  -5.623  -9.673  1.00 58.16           C  
ATOM   1081  CD1 ILE A 159     -12.507  -5.678  -7.425  1.00127.09           C  
ATOM   1082  N   LEU A 160     -16.239  -2.994 -10.679  1.00101.10           N  
ATOM   1083  CA  LEU A 160     -17.417  -3.127 -11.528  1.00126.61           C  
ATOM   1084  C   LEU A 160     -17.488  -2.056 -12.617  1.00124.65           C  
ATOM   1085  O   LEU A 160     -17.694  -2.368 -13.791  1.00121.23           O  
ATOM   1086  CB  LEU A 160     -18.699  -3.109 -10.687  1.00128.10           C  
ATOM   1087  CG  LEU A 160     -18.941  -4.283  -9.734  1.00 89.28           C  
ATOM   1088  CD1 LEU A 160     -18.474  -3.950  -8.334  1.00 75.65           C  
ATOM   1089  CD2 LEU A 160     -20.409  -4.672  -9.726  1.00150.83           C  
ATOM   1090  N   PHE A 161     -17.309  -0.798 -12.225  1.00112.34           N  
ATOM   1091  CA  PHE A 161     -17.515   0.328 -13.134  1.00 98.88           C  
ATOM   1092  C   PHE A 161     -16.290   0.668 -13.983  1.00110.71           C  
ATOM   1093  O   PHE A 161     -16.220   1.750 -14.566  1.00115.24           O  
ATOM   1094  CB  PHE A 161     -17.943   1.575 -12.353  1.00109.38           C  
ATOM   1095  CG  PHE A 161     -19.224   1.409 -11.588  1.00 99.52           C  
ATOM   1096  CD1 PHE A 161     -20.155   0.454 -11.959  1.00102.91           C  
ATOM   1097  CD2 PHE A 161     -19.498   2.219 -10.497  1.00115.54           C  
ATOM   1098  CE1 PHE A 161     -21.333   0.306 -11.254  1.00128.91           C  
ATOM   1099  CE2 PHE A 161     -20.674   2.077  -9.789  1.00132.78           C  
ATOM   1100  CZ  PHE A 161     -21.594   1.119 -10.167  1.00148.52           C  
ATOM   1101  N   TRP A 162     -15.326  -0.244 -14.053  1.00112.55           N  
ATOM   1102  CA  TRP A 162     -14.128   0.003 -14.849  1.00113.36           C  
ATOM   1103  C   TRP A 162     -14.409  -0.229 -16.326  1.00127.15           C  
ATOM   1104  O   TRP A 162     -13.619   0.154 -17.187  1.00136.08           O  
ATOM   1105  CB  TRP A 162     -12.967  -0.878 -14.385  1.00130.82           C  
ATOM   1106  CG  TRP A 162     -11.632  -0.422 -14.897  1.00141.17           C  
ATOM   1107  CD1 TRP A 162     -10.828  -1.071 -15.788  1.00144.75           C  
ATOM   1108  CD2 TRP A 162     -10.951   0.792 -14.555  1.00139.61           C  
ATOM   1109  NE1 TRP A 162      -9.686  -0.341 -16.016  1.00140.06           N  
ATOM   1110  CE2 TRP A 162      -9.738   0.808 -15.271  1.00127.25           C  
ATOM   1111  CE3 TRP A 162     -11.249   1.865 -13.709  1.00143.98           C  
ATOM   1112  CZ2 TRP A 162      -8.824   1.854 -15.169  1.00117.13           C  
ATOM   1113  CZ3 TRP A 162     -10.340   2.903 -13.609  1.00133.16           C  
ATOM   1114  CH2 TRP A 162      -9.143   2.890 -14.334  1.00114.38           C  
ATOM   1115  N   GLN A 163     -15.543  -0.859 -16.612  1.00147.94           N  
ATOM   1116  CA  GLN A 163     -15.954  -1.117 -17.985  1.00132.27           C  
ATOM   1117  C   GLN A 163     -16.928  -0.051 -18.469  1.00117.98           C  
ATOM   1118  O   GLN A 163     -17.027   0.211 -19.665  1.00143.17           O  
ATOM   1119  CB  GLN A 163     -16.579  -2.508 -18.107  1.00131.22           C  
ATOM   1120  CG  GLN A 163     -17.682  -2.781 -17.100  1.00147.45           C  
ATOM   1121  CD  GLN A 163     -18.215  -4.195 -17.191  1.00154.61           C  
ATOM   1122  OE1 GLN A 163     -19.091  -4.489 -18.005  1.00150.13           O  
ATOM   1123  NE2 GLN A 163     -17.682  -5.084 -16.358  1.00146.58           N  
ATOM   1124  N   PHE A 164     -17.644   0.562 -17.534  1.00120.16           N  
ATOM   1125  CA  PHE A 164     -18.575   1.630 -17.878  1.00126.81           C  
ATOM   1126  C   PHE A 164     -17.805   2.910 -18.193  1.00132.82           C  
ATOM   1127  O   PHE A 164     -18.228   3.711 -19.026  1.00145.49           O  
ATOM   1128  CB  PHE A 164     -19.577   1.880 -16.744  1.00125.77           C  
ATOM   1129  CG  PHE A 164     -20.595   0.780 -16.562  1.00131.79           C  
ATOM   1130  CD1 PHE A 164     -21.595   0.902 -15.608  1.00156.03           C  
ATOM   1131  CD2 PHE A 164     -20.554  -0.371 -17.335  1.00130.36           C  
ATOM   1132  CE1 PHE A 164     -22.535  -0.100 -15.430  1.00149.60           C  
ATOM   1133  CE2 PHE A 164     -21.490  -1.378 -17.160  1.00140.33           C  
ATOM   1134  CZ  PHE A 164     -22.482  -1.240 -16.206  1.00148.36           C  
ATOM   1135  N   ILE A 165     -16.670   3.092 -17.524  1.00148.03           N  
ATOM   1136  CA  ILE A 165     -15.841   4.278 -17.721  1.00148.95           C  
ATOM   1137  C   ILE A 165     -14.971   4.155 -18.969  1.00138.51           C  
ATOM   1138  O   ILE A 165     -14.812   5.117 -19.720  1.00159.96           O  
ATOM   1139  CB  ILE A 165     -14.939   4.549 -16.499  1.00127.15           C  
ATOM   1140  N   VAL A 166     -14.408   2.970 -19.183  1.00118.59           N  
ATOM   1141  CA  VAL A 166     -13.591   2.709 -20.365  1.00129.44           C  
ATOM   1142  C   VAL A 166     -14.456   2.583 -21.622  1.00151.68           C  
ATOM   1143  O   VAL A 166     -14.061   3.013 -22.708  1.00150.56           O  
ATOM   1144  CB  VAL A 166     -12.700   1.455 -20.170  1.00128.97           C  
ATOM   1145  CG1 VAL A 166     -12.643   0.604 -21.434  1.00144.54           C  
ATOM   1146  CG2 VAL A 166     -11.302   1.867 -19.728  1.00119.40           C  
ATOM   1147  N   GLY A 167     -15.645   2.010 -21.464  1.00150.31           N  
ATOM   1148  CA  GLY A 167     -16.587   1.899 -22.563  1.00124.64           C  
ATOM   1149  C   GLY A 167     -16.569   0.537 -23.225  1.00136.00           C  
ATOM   1150  O   GLY A 167     -17.367   0.269 -24.123  1.00163.82           O  
ATOM   1151  N   VAL A 168     -15.649  -0.319 -22.790  1.00123.87           N  
ATOM   1152  CA  VAL A 168     -15.541  -1.683 -23.303  1.00124.59           C  
ATOM   1153  C   VAL A 168     -15.129  -2.641 -22.182  1.00146.90           C  
ATOM   1154  O   VAL A 168     -14.257  -2.321 -21.373  1.00147.78           O  
ATOM   1155  CB  VAL A 168     -14.506  -1.782 -24.457  1.00109.13           C  
ATOM   1156  CG1 VAL A 168     -14.209  -3.235 -24.796  1.00124.82           C  
ATOM   1157  CG2 VAL A 168     -14.991  -1.045 -25.698  1.00127.51           C  
ATOM   1158  N   ARG A 169     -15.769  -3.806 -22.123  1.00132.19           N  
ATOM   1159  CA  ARG A 169     -15.315  -4.862 -21.227  1.00144.54           C  
ATOM   1160  C   ARG A 169     -14.071  -5.515 -21.826  1.00136.39           C  
ATOM   1161  O   ARG A 169     -14.161  -6.243 -22.816  1.00 97.64           O  
ATOM   1162  CB  ARG A 169     -16.413  -5.907 -21.008  1.00137.44           C  
ATOM   1163  CG  ARG A 169     -16.757  -6.155 -19.542  1.00128.67           C  
ATOM   1164  CD  ARG A 169     -16.693  -7.634 -19.186  1.00104.37           C  
ATOM   1165  NE  ARG A 169     -17.337  -8.462 -20.201  1.00136.00           N  
ATOM   1166  CZ  ARG A 169     -17.438  -9.786 -20.133  1.00133.79           C  
ATOM   1167  NH1 ARG A 169     -16.942 -10.439 -19.090  1.00128.37           N  
ATOM   1168  NH2 ARG A 169     -18.041 -10.459 -21.105  1.00119.34           N  
ATOM   1169  N   THR A 170     -12.914  -5.242 -21.228  1.00149.14           N  
ATOM   1170  CA  THR A 170     -11.642  -5.767 -21.720  1.00132.12           C  
ATOM   1171  C   THR A 170     -11.496  -7.252 -21.391  1.00129.68           C  
ATOM   1172  O   THR A 170     -10.686  -7.957 -21.995  1.00105.52           O  
ATOM   1173  CB  THR A 170     -10.443  -5.001 -21.116  1.00142.17           C  
ATOM   1174  OG1 THR A 170     -10.803  -3.631 -20.894  1.00139.59           O  
ATOM   1175  CG2 THR A 170      -9.235  -5.067 -22.045  1.00125.02           C  
ATOM   1176  N   VAL A 171     -12.290  -7.715 -20.429  1.00144.98           N  
ATOM   1177  CA  VAL A 171     -12.257  -9.104 -19.981  1.00128.24           C  
ATOM   1178  C   VAL A 171     -12.652 -10.072 -21.093  1.00121.50           C  
ATOM   1179  O   VAL A 171     -13.690  -9.907 -21.733  1.00127.05           O  
ATOM   1180  CB  VAL A 171     -13.194  -9.324 -18.774  1.00123.08           C  
ATOM   1181  CG1 VAL A 171     -13.166 -10.781 -18.327  1.00 90.92           C  
ATOM   1182  CG2 VAL A 171     -12.806  -8.402 -17.631  1.00116.85           C  
ATOM   1183  N   GLU A 172     -11.815 -11.081 -21.313  1.00120.74           N  
ATOM   1184  CA  GLU A 172     -12.085 -12.105 -22.315  1.00112.28           C  
ATOM   1185  C   GLU A 172     -13.365 -12.872 -21.982  1.00105.81           C  
ATOM   1186  O   GLU A 172     -13.814 -12.879 -20.836  1.00117.57           O  
ATOM   1187  CB  GLU A 172     -10.893 -13.058 -22.428  1.00124.48           C  
ATOM   1188  CG  GLU A 172      -9.593 -12.362 -22.814  1.00140.10           C  
ATOM   1189  CD  GLU A 172      -8.412 -13.311 -22.878  1.00163.59           C  
ATOM   1190  OE1 GLU A 172      -8.528 -14.441 -22.357  1.00165.32           O  
ATOM   1191  OE2 GLU A 172      -7.369 -12.927 -23.451  1.00150.05           O  
ATOM   1192  N   ASP A 173     -13.952 -13.510 -22.991  1.00130.63           N  
ATOM   1193  CA  ASP A 173     -15.224 -14.210 -22.824  1.00132.59           C  
ATOM   1194  C   ASP A 173     -15.090 -15.446 -21.941  1.00134.68           C  
ATOM   1195  O   ASP A 173     -15.972 -15.738 -21.132  1.00149.06           O  
ATOM   1196  CB  ASP A 173     -15.805 -14.599 -24.186  1.00126.19           C  
ATOM   1197  N   GLY A 174     -13.987 -16.170 -22.101  1.00109.69           N  
ATOM   1198  CA  GLY A 174     -13.739 -17.362 -21.312  1.00123.96           C  
ATOM   1199  C   GLY A 174     -13.247 -17.056 -19.907  1.00132.12           C  
ATOM   1200  O   GLY A 174     -13.798 -17.556 -18.924  1.00103.13           O  
ATOM   1201  N   GLU A 175     -12.213 -16.226 -19.812  1.00129.00           N  
ATOM   1202  CA  GLU A 175     -11.582 -15.919 -18.531  1.00109.97           C  
ATOM   1203  C   GLU A 175     -12.341 -14.864 -17.723  1.00114.29           C  
ATOM   1204  O   GLU A 175     -13.184 -14.141 -18.256  1.00102.01           O  
ATOM   1205  CB  GLU A 175     -10.134 -15.469 -18.750  1.00119.22           C  
ATOM   1206  N   CYS A 176     -12.033 -14.788 -16.431  1.00122.38           N  
ATOM   1207  CA  CYS A 176     -12.614 -13.780 -15.548  1.00127.95           C  
ATOM   1208  C   CYS A 176     -11.544 -13.179 -14.636  1.00116.58           C  
ATOM   1209  O   CYS A 176     -11.155 -13.781 -13.635  1.00108.30           O  
ATOM   1210  CB  CYS A 176     -13.760 -14.371 -14.716  1.00111.59           C  
ATOM   1211  SG  CYS A 176     -14.351 -13.306 -13.375  1.00117.38           S  
ATOM   1212  N   TYR A 177     -11.069 -11.992 -15.001  1.00107.63           N  
ATOM   1213  CA  TYR A 177     -10.058 -11.282 -14.227  1.00 87.54           C  
ATOM   1214  C   TYR A 177     -10.473  -9.830 -14.022  1.00 91.54           C  
ATOM   1215  O   TYR A 177     -11.444  -9.367 -14.619  1.00 89.91           O  
ATOM   1216  CB  TYR A 177      -8.697 -11.347 -14.931  1.00117.48           C  
ATOM   1217  CG  TYR A 177      -8.718 -10.919 -16.387  1.00116.58           C  
ATOM   1218  CD1 TYR A 177      -8.629  -9.576 -16.741  1.00112.53           C  
ATOM   1219  CD2 TYR A 177      -8.814 -11.860 -17.407  1.00100.70           C  
ATOM   1220  CE1 TYR A 177      -8.647  -9.183 -18.067  1.00129.51           C  
ATOM   1221  CE2 TYR A 177      -8.831 -11.476 -18.735  1.00114.60           C  
ATOM   1222  CZ  TYR A 177      -8.747 -10.137 -19.060  1.00140.93           C  
ATOM   1223  OH  TYR A 177      -8.763  -9.752 -20.382  1.00153.20           O  
ATOM   1224  N   ILE A 178      -9.749  -9.113 -13.170  1.00124.61           N  
ATOM   1225  CA  ILE A 178      -9.979  -7.682 -13.031  1.00136.94           C  
ATOM   1226  C   ILE A 178      -9.370  -6.987 -14.240  1.00136.35           C  
ATOM   1227  O   ILE A 178      -8.207  -7.216 -14.577  1.00123.39           O  
ATOM   1228  CB  ILE A 178      -9.355  -7.103 -11.750  1.00112.84           C  
ATOM   1229  CG1 ILE A 178      -9.596  -8.025 -10.558  1.00 93.69           C  
ATOM   1230  CG2 ILE A 178      -9.943  -5.736 -11.468  1.00108.69           C  
ATOM   1231  CD1 ILE A 178     -10.991  -7.933  -9.995  1.00 93.64           C  
ATOM   1232  N   GLN A 179     -10.152  -6.142 -14.899  1.00138.18           N  
ATOM   1233  CA  GLN A 179      -9.683  -5.520 -16.128  1.00128.95           C  
ATOM   1234  C   GLN A 179      -8.927  -4.219 -15.886  1.00127.05           C  
ATOM   1235  O   GLN A 179      -8.525  -3.553 -16.839  1.00148.38           O  
ATOM   1236  CB  GLN A 179     -10.832  -5.302 -17.115  1.00149.50           C  
ATOM   1237  CG  GLN A 179     -11.794  -4.199 -16.729  1.00161.98           C  
ATOM   1238  CD  GLN A 179     -12.719  -3.822 -17.867  1.00149.56           C  
ATOM   1239  OE1 GLN A 179     -13.115  -4.669 -18.667  1.00139.74           O  
ATOM   1240  NE2 GLN A 179     -13.059  -2.543 -17.954  1.00130.86           N  
ATOM   1241  N   PHE A 180      -8.727  -3.848 -14.623  1.00118.09           N  
ATOM   1242  CA  PHE A 180      -7.842  -2.719 -14.350  1.00114.34           C  
ATOM   1243  C   PHE A 180      -6.375  -3.160 -14.292  1.00118.43           C  
ATOM   1244  O   PHE A 180      -5.471  -2.334 -14.208  1.00118.00           O  
ATOM   1245  CB  PHE A 180      -8.299  -1.843 -13.151  1.00104.72           C  
ATOM   1246  CG  PHE A 180      -8.247  -2.514 -11.783  1.00132.95           C  
ATOM   1247  CD1 PHE A 180      -7.297  -3.474 -11.459  1.00133.33           C  
ATOM   1248  CD2 PHE A 180      -9.151  -2.133 -10.800  1.00128.14           C  
ATOM   1249  CE1 PHE A 180      -7.264  -4.051 -10.199  1.00119.04           C  
ATOM   1250  CE2 PHE A 180      -9.123  -2.708  -9.540  1.00124.38           C  
ATOM   1251  CZ  PHE A 180      -8.179  -3.669  -9.241  1.00128.18           C  
ATOM   1252  N   PHE A 181      -6.163  -4.474 -14.352  1.00121.64           N  
ATOM   1253  CA  PHE A 181      -4.822  -5.060 -14.337  1.00131.60           C  
ATOM   1254  C   PHE A 181      -4.009  -4.641 -15.557  1.00134.51           C  
ATOM   1255  O   PHE A 181      -2.781  -4.547 -15.495  1.00110.26           O  
ATOM   1256  CB  PHE A 181      -4.896  -6.590 -14.287  1.00143.64           C  
ATOM   1257  CG  PHE A 181      -5.088  -7.151 -12.905  1.00125.41           C  
ATOM   1258  CD1 PHE A 181      -5.130  -6.320 -11.799  1.00140.02           C  
ATOM   1259  CD2 PHE A 181      -5.212  -8.518 -12.714  1.00111.28           C  
ATOM   1260  CE1 PHE A 181      -5.302  -6.842 -10.528  1.00141.99           C  
ATOM   1261  CE2 PHE A 181      -5.385  -9.045 -11.448  1.00131.10           C  
ATOM   1262  CZ  PHE A 181      -5.430  -8.205 -10.353  1.00133.75           C  
ATOM   1263  N   SER A 182      -4.703  -4.411 -16.668  1.00136.29           N  
ATOM   1264  CA  SER A 182      -4.066  -3.952 -17.895  1.00133.27           C  
ATOM   1265  C   SER A 182      -3.467  -2.568 -17.678  1.00141.81           C  
ATOM   1266  O   SER A 182      -2.406  -2.247 -18.215  1.00149.61           O  
ATOM   1267  CB  SER A 182      -5.079  -3.907 -19.037  1.00116.75           C  
ATOM   1268  OG  SER A 182      -6.036  -2.885 -18.821  1.00106.14           O  
ATOM   1269  N   ASN A 183      -4.161  -1.754 -16.886  1.00129.26           N  
ATOM   1270  CA  ASN A 183      -3.682  -0.426 -16.513  1.00131.11           C  
ATOM   1271  C   ASN A 183      -2.872  -0.444 -15.216  1.00136.56           C  
ATOM   1272  O   ASN A 183      -3.432  -0.547 -14.126  1.00131.23           O  
ATOM   1273  CB  ASN A 183      -4.860   0.540 -16.376  1.00108.90           C  
ATOM   1274  CG  ASN A 183      -4.481   1.826 -15.665  1.00 99.65           C  
ATOM   1275  OD1 ASN A 183      -3.388   2.359 -15.852  1.00122.26           O  
ATOM   1276  ND2 ASN A 183      -5.386   2.325 -14.834  1.00 88.92           N  
ATOM   1277  N   ALA A 184      -1.553  -0.321 -15.342  1.00134.74           N  
ATOM   1278  CA  ALA A 184      -0.651  -0.412 -14.196  1.00116.11           C  
ATOM   1279  C   ALA A 184      -0.867   0.692 -13.159  1.00121.88           C  
ATOM   1280  O   ALA A 184      -0.763   0.451 -11.947  1.00125.09           O  
ATOM   1281  CB  ALA A 184       0.796  -0.421 -14.669  1.00 81.05           C  
ATOM   1282  N   ALA A 185      -1.175   1.892 -13.649  1.00113.20           N  
ATOM   1283  CA  ALA A 185      -1.304   3.086 -12.813  1.00 99.84           C  
ATOM   1284  C   ALA A 185      -2.252   2.918 -11.627  1.00103.59           C  
ATOM   1285  O   ALA A 185      -1.969   3.399 -10.531  1.00 96.88           O  
ATOM   1286  CB  ALA A 185      -1.723   4.283 -13.663  1.00121.50           C  
ATOM   1287  N   VAL A 186      -3.374   2.237 -11.846  1.00121.98           N  
ATOM   1288  CA  VAL A 186      -4.343   2.000 -10.777  1.00116.94           C  
ATOM   1289  C   VAL A 186      -4.001   0.726 -10.001  1.00107.96           C  
ATOM   1290  O   VAL A 186      -4.138   0.680  -8.774  1.00112.73           O  
ATOM   1291  CB  VAL A 186      -5.791   1.941 -11.322  1.00 98.77           C  
ATOM   1292  CG1 VAL A 186      -6.761   1.473 -10.250  1.00 85.91           C  
ATOM   1293  CG2 VAL A 186      -6.207   3.305 -11.846  1.00 99.14           C  
ATOM   1294  N   THR A 187      -3.537  -0.290 -10.724  1.00 89.35           N  
ATOM   1295  CA  THR A 187      -3.124  -1.559 -10.129  1.00 92.27           C  
ATOM   1296  C   THR A 187      -2.141  -1.384  -8.973  1.00119.97           C  
ATOM   1297  O   THR A 187      -2.344  -1.941  -7.892  1.00126.34           O  
ATOM   1298  CB  THR A 187      -2.483  -2.482 -11.175  1.00 93.02           C  
ATOM   1299  OG1 THR A 187      -3.464  -2.855 -12.150  1.00122.23           O  
ATOM   1300  CG2 THR A 187      -1.938  -3.733 -10.515  1.00 74.68           C  
ATOM   1301  N   PHE A 188      -1.080  -0.613  -9.201  1.00122.74           N  
ATOM   1302  CA  PHE A 188      -0.093  -0.360  -8.150  1.00104.59           C  
ATOM   1303  C   PHE A 188      -0.714   0.307  -6.928  1.00113.72           C  
ATOM   1304  O   PHE A 188      -0.572  -0.180  -5.803  1.00108.37           O  
ATOM   1305  CB  PHE A 188       1.051   0.511  -8.670  1.00121.81           C  
ATOM   1306  CG  PHE A 188       2.039  -0.227  -9.521  1.00131.54           C  
ATOM   1307  CD1 PHE A 188       1.948  -1.599  -9.681  1.00132.42           C  
ATOM   1308  CD2 PHE A 188       3.067   0.451 -10.153  1.00135.15           C  
ATOM   1309  CE1 PHE A 188       2.858  -2.277 -10.465  1.00121.80           C  
ATOM   1310  CE2 PHE A 188       3.983  -0.226 -10.937  1.00140.08           C  
ATOM   1311  CZ  PHE A 188       3.878  -1.591 -11.091  1.00132.44           C  
ATOM   1312  N   GLY A 189      -1.400   1.422  -7.165  1.00130.65           N  
ATOM   1313  CA  GLY A 189      -2.002   2.213  -6.106  1.00133.66           C  
ATOM   1314  C   GLY A 189      -2.999   1.451  -5.256  1.00121.65           C  
ATOM   1315  O   GLY A 189      -3.079   1.660  -4.044  1.00107.01           O  
ATOM   1316  N   THR A 190      -3.766   0.566  -5.887  1.00119.00           N  
ATOM   1317  CA  THR A 190      -4.718  -0.256  -5.149  1.00123.67           C  
ATOM   1318  C   THR A 190      -4.012  -1.381  -4.401  1.00109.90           C  
ATOM   1319  O   THR A 190      -4.334  -1.666  -3.247  1.00103.29           O  
ATOM   1320  CB  THR A 190      -5.805  -0.855  -6.065  1.00100.90           C  
ATOM   1321  OG1 THR A 190      -5.195  -1.671  -7.073  1.00 88.37           O  
ATOM   1322  CG2 THR A 190      -6.621   0.253  -6.717  1.00 81.46           C  
ATOM   1323  N   ALA A 191      -3.047  -2.016  -5.060  1.00115.37           N  
ATOM   1324  CA  ALA A 191      -2.323  -3.128  -4.454  1.00101.93           C  
ATOM   1325  C   ALA A 191      -1.568  -2.709  -3.196  1.00 98.44           C  
ATOM   1326  O   ALA A 191      -1.620  -3.408  -2.185  1.00111.50           O  
ATOM   1327  CB  ALA A 191      -1.375  -3.767  -5.460  1.00125.08           C  
ATOM   1328  N   ILE A 192      -0.880  -1.569  -3.254  1.00100.31           N  
ATOM   1329  CA  ILE A 192      -0.084  -1.113  -2.112  1.00100.68           C  
ATOM   1330  C   ILE A 192      -0.932  -0.733  -0.902  1.00102.17           C  
ATOM   1331  O   ILE A 192      -0.533  -0.972   0.234  1.00100.27           O  
ATOM   1332  CB  ILE A 192       0.881   0.054  -2.467  1.00 87.01           C  
ATOM   1333  CG1 ILE A 192       0.113   1.302  -2.920  1.00 96.02           C  
ATOM   1334  CG2 ILE A 192       1.892  -0.387  -3.510  1.00 79.40           C  
ATOM   1335  CD1 ILE A 192      -0.071   2.355  -1.826  1.00 72.91           C  
ATOM   1336  N   ALA A 193      -2.102  -0.151  -1.145  1.00 96.19           N  
ATOM   1337  CA  ALA A 193      -2.988   0.246  -0.058  1.00 92.28           C  
ATOM   1338  C   ALA A 193      -3.699  -0.972   0.520  1.00 87.28           C  
ATOM   1339  O   ALA A 193      -4.434  -0.870   1.500  1.00105.30           O  
ATOM   1340  CB  ALA A 193      -3.997   1.271  -0.543  1.00 86.10           C  
ATOM   1341  N   ALA A 194      -3.467  -2.125  -0.098  1.00 78.66           N  
ATOM   1342  CA  ALA A 194      -4.110  -3.363   0.309  1.00 95.04           C  
ATOM   1343  C   ALA A 194      -3.122  -4.292   0.987  1.00 91.19           C  
ATOM   1344  O   ALA A 194      -3.478  -5.020   1.909  1.00133.88           O  
ATOM   1345  CB  ALA A 194      -4.721  -4.054  -0.888  1.00111.55           C  
ATOM   1346  N   PHE A 195      -1.880  -4.271   0.523  1.00 69.06           N  
ATOM   1347  CA  PHE A 195      -0.877  -5.189   1.043  1.00107.17           C  
ATOM   1348  C   PHE A 195       0.390  -4.480   1.512  1.00116.47           C  
ATOM   1349  O   PHE A 195       0.719  -4.502   2.699  1.00123.25           O  
ATOM   1350  CB  PHE A 195      -0.526  -6.244  -0.006  1.00106.64           C  
ATOM   1351  CG  PHE A 195       0.640  -7.103   0.375  1.00100.99           C  
ATOM   1352  CD1 PHE A 195       0.476  -8.158   1.254  1.00108.40           C  
ATOM   1353  CD2 PHE A 195       1.902  -6.851  -0.138  1.00 94.29           C  
ATOM   1354  CE1 PHE A 195       1.549  -8.948   1.613  1.00125.01           C  
ATOM   1355  CE2 PHE A 195       2.977  -7.636   0.216  1.00108.76           C  
ATOM   1356  CZ  PHE A 195       2.801  -8.687   1.093  1.00114.28           C  
ATOM   1357  N   TYR A 196       1.089  -3.856   0.570  1.00 96.57           N  
ATOM   1358  CA  TYR A 196       2.376  -3.220   0.829  1.00 79.43           C  
ATOM   1359  C   TYR A 196       2.341  -2.231   1.989  1.00 93.27           C  
ATOM   1360  O   TYR A 196       3.045  -2.405   2.984  1.00103.61           O  
ATOM   1361  CB  TYR A 196       2.884  -2.550  -0.446  1.00 84.92           C  
ATOM   1362  CG  TYR A 196       3.100  -3.544  -1.559  1.00106.35           C  
ATOM   1363  CD1 TYR A 196       4.312  -4.209  -1.690  1.00126.20           C  
ATOM   1364  CD2 TYR A 196       2.086  -3.842  -2.460  1.00 96.01           C  
ATOM   1365  CE1 TYR A 196       4.516  -5.130  -2.696  1.00112.86           C  
ATOM   1366  CE2 TYR A 196       2.278  -4.763  -3.471  1.00111.01           C  
ATOM   1367  CZ  TYR A 196       3.497  -5.404  -3.583  1.00131.78           C  
ATOM   1368  OH  TYR A 196       3.706  -6.325  -4.585  1.00125.62           O  
ATOM   1369  N   LEU A 197       1.522  -1.196   1.862  1.00 90.74           N  
ATOM   1370  CA  LEU A 197       1.334  -0.257   2.959  1.00 84.13           C  
ATOM   1371  C   LEU A 197       0.905  -0.974   4.256  1.00 89.82           C  
ATOM   1372  O   LEU A 197       1.566  -0.814   5.290  1.00 97.25           O  
ATOM   1373  CB  LEU A 197       0.383   0.882   2.546  1.00 83.84           C  
ATOM   1374  CG  LEU A 197      -0.135   1.920   3.539  1.00 75.06           C  
ATOM   1375  CD1 LEU A 197      -0.351   3.235   2.813  1.00 98.97           C  
ATOM   1376  CD2 LEU A 197      -1.436   1.461   4.183  1.00 82.52           C  
ATOM   1377  N   PRO A 198      -0.170  -1.794   4.206  1.00 92.17           N  
ATOM   1378  CA  PRO A 198      -0.571  -2.474   5.444  1.00108.25           C  
ATOM   1379  C   PRO A 198       0.471  -3.433   6.017  1.00101.74           C  
ATOM   1380  O   PRO A 198       0.568  -3.532   7.241  1.00116.93           O  
ATOM   1381  CB  PRO A 198      -1.821  -3.253   5.023  1.00105.11           C  
ATOM   1382  CG  PRO A 198      -2.374  -2.472   3.897  1.00105.00           C  
ATOM   1383  CD  PRO A 198      -1.168  -2.010   3.142  1.00 94.50           C  
ATOM   1384  N   VAL A 199       1.229  -4.128   5.175  1.00 82.86           N  
ATOM   1385  CA  VAL A 199       2.248  -5.033   5.703  1.00 97.43           C  
ATOM   1386  C   VAL A 199       3.389  -4.235   6.340  1.00 98.73           C  
ATOM   1387  O   VAL A 199       3.950  -4.646   7.360  1.00 89.37           O  
ATOM   1388  CB  VAL A 199       2.769  -6.058   4.653  1.00 82.95           C  
ATOM   1389  CG1 VAL A 199       3.610  -5.385   3.585  1.00119.09           C  
ATOM   1390  CG2 VAL A 199       3.569  -7.156   5.335  1.00 68.80           C  
ATOM   1391  N   ILE A 200       3.705  -3.083   5.752  1.00105.06           N  
ATOM   1392  CA  ILE A 200       4.702  -2.183   6.322  1.00 99.46           C  
ATOM   1393  C   ILE A 200       4.267  -1.732   7.712  1.00 99.37           C  
ATOM   1394  O   ILE A 200       5.042  -1.804   8.672  1.00101.99           O  
ATOM   1395  CB  ILE A 200       4.934  -0.945   5.430  1.00 90.21           C  
ATOM   1396  CG1 ILE A 200       5.762  -1.322   4.202  1.00 97.42           C  
ATOM   1397  CG2 ILE A 200       5.641   0.152   6.205  1.00 87.70           C  
ATOM   1398  CD1 ILE A 200       6.081  -0.150   3.301  1.00116.00           C  
ATOM   1399  N   ILE A 201       3.018  -1.284   7.814  1.00 97.04           N  
ATOM   1400  CA  ILE A 201       2.471  -0.830   9.090  1.00103.70           C  
ATOM   1401  C   ILE A 201       2.466  -1.940  10.145  1.00 96.27           C  
ATOM   1402  O   ILE A 201       2.990  -1.765  11.253  1.00100.21           O  
ATOM   1403  CB  ILE A 201       1.042  -0.274   8.928  1.00101.38           C  
ATOM   1404  CG1 ILE A 201       1.037   0.916   7.964  1.00 90.03           C  
ATOM   1405  CG2 ILE A 201       0.472   0.128  10.277  1.00 97.62           C  
ATOM   1406  CD1 ILE A 201       1.980   2.034   8.364  1.00108.39           C  
ATOM   1407  N   MET A 202       1.875  -3.079   9.792  1.00 95.01           N  
ATOM   1408  CA  MET A 202       1.796  -4.224  10.696  1.00 93.95           C  
ATOM   1409  C   MET A 202       3.171  -4.629  11.205  1.00 80.91           C  
ATOM   1410  O   MET A 202       3.384  -4.732  12.411  1.00 82.44           O  
ATOM   1411  CB  MET A 202       1.121  -5.415  10.013  1.00105.23           C  
ATOM   1412  CG  MET A 202      -0.387  -5.277   9.875  1.00109.28           C  
ATOM   1413  SD  MET A 202      -1.140  -6.667   9.011  1.00101.75           S  
ATOM   1414  CE  MET A 202      -0.636  -8.030  10.061  1.00 80.57           C  
ATOM   1415  N   THR A 203       4.104  -4.837  10.281  1.00105.67           N  
ATOM   1416  CA  THR A 203       5.463  -5.230  10.645  1.00 91.37           C  
ATOM   1417  C   THR A 203       6.176  -4.198  11.521  1.00 79.88           C  
ATOM   1418  O   THR A 203       6.865  -4.566  12.474  1.00 80.88           O  
ATOM   1419  CB  THR A 203       6.324  -5.535   9.401  1.00 92.63           C  
ATOM   1420  OG1 THR A 203       6.136  -4.504   8.423  1.00107.00           O  
ATOM   1421  CG2 THR A 203       5.930  -6.876   8.797  1.00 79.18           C  
ATOM   1422  N   VAL A 204       6.010  -2.912  11.215  1.00 83.47           N  
ATOM   1423  CA  VAL A 204       6.697  -1.885  12.002  1.00 82.50           C  
ATOM   1424  C   VAL A 204       6.146  -1.758  13.428  1.00 92.74           C  
ATOM   1425  O   VAL A 204       6.921  -1.693  14.388  1.00 90.17           O  
ATOM   1426  CB  VAL A 204       6.777  -0.499  11.287  1.00 89.41           C  
ATOM   1427  CG1 VAL A 204       5.419   0.178  11.212  1.00103.14           C  
ATOM   1428  CG2 VAL A 204       7.773   0.404  11.996  1.00115.24           C  
ATOM   1429  N   LEU A 205       4.824  -1.752  13.584  1.00 95.70           N  
ATOM   1430  CA  LEU A 205       4.273  -1.624  14.934  1.00 92.12           C  
ATOM   1431  C   LEU A 205       4.344  -2.933  15.731  1.00 99.37           C  
ATOM   1432  O   LEU A 205       4.304  -2.919  16.963  1.00119.94           O  
ATOM   1433  CB  LEU A 205       2.869  -1.003  14.935  1.00 70.73           C  
ATOM   1434  CG  LEU A 205       1.731  -1.625  14.129  1.00 97.12           C  
ATOM   1435  CD1 LEU A 205       1.184  -2.855  14.822  1.00102.73           C  
ATOM   1436  CD2 LEU A 205       0.630  -0.600  13.899  1.00 96.38           C  
ATOM   1437  N   TYR A 206       4.456  -4.059  15.029  1.00 96.45           N  
ATOM   1438  CA  TYR A 206       4.779  -5.320  15.690  1.00 78.18           C  
ATOM   1439  C   TYR A 206       6.223  -5.275  16.167  1.00 80.72           C  
ATOM   1440  O   TYR A 206       6.552  -5.829  17.215  1.00 90.54           O  
ATOM   1441  CB  TYR A 206       4.589  -6.512  14.754  1.00 83.28           C  
ATOM   1442  CG  TYR A 206       3.276  -7.242  14.914  1.00 81.59           C  
ATOM   1443  CD1 TYR A 206       3.035  -8.041  16.023  1.00 97.24           C  
ATOM   1444  CD2 TYR A 206       2.287  -7.157  13.943  1.00104.42           C  
ATOM   1445  CE1 TYR A 206       1.836  -8.721  16.168  1.00116.04           C  
ATOM   1446  CE2 TYR A 206       1.086  -7.834  14.078  1.00113.47           C  
ATOM   1447  CZ  TYR A 206       0.866  -8.614  15.192  1.00105.26           C  
ATOM   1448  OH  TYR A 206      -0.327  -9.288  15.327  1.00 85.23           O  
ATOM   1449  N   TRP A 207       7.088  -4.625  15.388  1.00 84.63           N  
ATOM   1450  CA  TRP A 207       8.466  -4.419  15.819  1.00105.65           C  
ATOM   1451  C   TRP A 207       8.462  -3.592  17.093  1.00109.34           C  
ATOM   1452  O   TRP A 207       9.159  -3.919  18.055  1.00124.64           O  
ATOM   1453  CB  TRP A 207       9.316  -3.739  14.737  1.00102.70           C  
ATOM   1454  CG  TRP A 207      10.663  -3.254  15.243  1.00122.74           C  
ATOM   1455  CD1 TRP A 207      11.681  -4.022  15.739  1.00 99.86           C  
ATOM   1456  CD2 TRP A 207      11.128  -1.895  15.293  1.00125.73           C  
ATOM   1457  NE1 TRP A 207      12.744  -3.226  16.098  1.00 79.42           N  
ATOM   1458  CE2 TRP A 207      12.431  -1.919  15.834  1.00110.81           C  
ATOM   1459  CE3 TRP A 207      10.569  -0.663  14.934  1.00123.39           C  
ATOM   1460  CZ2 TRP A 207      13.181  -0.758  16.024  1.00126.99           C  
ATOM   1461  CZ3 TRP A 207      11.317   0.487  15.123  1.00119.72           C  
ATOM   1462  CH2 TRP A 207      12.608   0.431  15.663  1.00144.32           C  
ATOM   1463  N   HIS A 208       7.665  -2.526  17.100  1.00 84.94           N  
ATOM   1464  CA  HIS A 208       7.515  -1.712  18.301  1.00 91.15           C  
ATOM   1465  C   HIS A 208       7.050  -2.562  19.477  1.00 94.46           C  
ATOM   1466  O   HIS A 208       7.574  -2.431  20.582  1.00115.66           O  
ATOM   1467  CB  HIS A 208       6.546  -0.552  18.072  1.00 92.88           C  
ATOM   1468  CG  HIS A 208       7.201   0.699  17.579  1.00106.37           C  
ATOM   1469  ND1 HIS A 208       8.026   0.724  16.472  1.00103.87           N  
ATOM   1470  CD2 HIS A 208       7.151   1.973  18.034  1.00117.91           C  
ATOM   1471  CE1 HIS A 208       8.453   1.955  16.270  1.00101.56           C  
ATOM   1472  NE2 HIS A 208       7.936   2.736  17.205  1.00121.09           N  
ATOM   1473  N   ILE A 209       6.077  -3.437  19.232  1.00 85.85           N  
ATOM   1474  CA  ILE A 209       5.600  -4.351  20.269  1.00 96.40           C  
ATOM   1475  C   ILE A 209       6.744  -5.171  20.849  1.00111.27           C  
ATOM   1476  O   ILE A 209       7.032  -5.091  22.045  1.00131.75           O  
ATOM   1477  CB  ILE A 209       4.514  -5.320  19.743  1.00112.75           C  
ATOM   1478  CG1 ILE A 209       3.180  -4.593  19.575  1.00104.25           C  
ATOM   1479  CG2 ILE A 209       4.337  -6.503  20.692  1.00 87.22           C  
ATOM   1480  CD1 ILE A 209       2.019  -5.517  19.260  1.00 88.96           C  
ATOM   1481  N   SER A 210       7.405  -5.940  19.989  1.00112.73           N  
ATOM   1482  CA  SER A 210       8.452  -6.856  20.423  1.00132.03           C  
ATOM   1483  C   SER A 210       9.581  -6.137  21.153  1.00137.56           C  
ATOM   1484  O   SER A 210      10.034  -6.591  22.203  1.00148.33           O  
ATOM   1485  CB  SER A 210       9.010  -7.639  19.233  1.00132.68           C  
ATOM   1486  OG  SER A 210       9.708  -6.786  18.344  1.00137.66           O  
ATOM   1487  N   ARG A 211      10.022  -5.007  20.607  1.00112.51           N  
ATOM   1488  CA  ARG A 211      11.164  -4.300  21.178  1.00139.52           C  
ATOM   1489  C   ARG A 211      10.830  -3.549  22.468  1.00140.94           C  
ATOM   1490  O   ARG A 211      11.682  -3.414  23.346  1.00152.05           O  
ATOM   1491  CB  ARG A 211      11.811  -3.353  20.154  1.00157.13           C  
ATOM   1492  CG  ARG A 211      11.229  -1.942  20.114  1.00163.08           C  
ATOM   1493  CD  ARG A 211      12.326  -0.893  19.958  1.00159.24           C  
ATOM   1494  NE  ARG A 211      11.793   0.467  19.883  1.00167.28           N  
ATOM   1495  CZ  ARG A 211      11.530   1.231  20.940  1.00158.19           C  
ATOM   1496  NH1 ARG A 211      11.745   0.774  22.167  1.00114.99           N  
ATOM   1497  NH2 ARG A 211      11.048   2.456  20.769  1.00145.25           N  
ATOM   1498  N   ALA A 212       9.595  -3.069  22.591  1.00128.58           N  
ATOM   1499  CA  ALA A 212       9.232  -2.242  23.738  1.00134.26           C  
ATOM   1500  C   ALA A 212       8.697  -3.055  24.910  1.00114.34           C  
ATOM   1501  O   ALA A 212       8.809  -2.640  26.062  1.00126.97           O  
ATOM   1502  CB  ALA A 212       8.227  -1.171  23.334  1.00105.58           C  
ATOM   1503  N   SER A 213       8.125  -4.216  24.613  1.00102.04           N  
ATOM   1504  CA  SER A 213       7.421  -4.992  25.628  1.00137.24           C  
ATOM   1505  C   SER A 213       8.334  -5.726  26.599  1.00134.92           C  
ATOM   1506  O   SER A 213       8.110  -5.711  27.810  1.00160.53           O  
ATOM   1507  CB  SER A 213       6.518  -6.029  24.963  1.00140.17           C  
ATOM   1508  OG  SER A 213       7.298  -7.064  24.389  1.00131.87           O  
ATOM   1509  N   LYS A 214       9.360  -6.371  26.060  1.00115.78           N  
ATOM   1510  CA  LYS A 214       9.998  -7.477  26.761  1.00146.09           C  
ATOM   1511  C   LYS A 214      11.471  -7.294  27.124  1.00162.64           C  
ATOM   1512  O   LYS A 214      12.131  -8.259  27.517  1.00147.30           O  
ATOM   1513  CB  LYS A 214       9.838  -8.743  25.922  1.00121.61           C  
ATOM   1514  N   SER A 215      11.974  -6.068  27.003  1.00173.08           N  
ATOM   1515  CA  SER A 215      13.386  -5.773  27.254  1.00173.89           C  
ATOM   1516  C   SER A 215      14.310  -6.634  26.392  1.00166.80           C  
ATOM   1517  O   SER A 215      14.369  -6.473  25.172  1.00128.57           O  
ATOM   1518  CB  SER A 215      13.730  -5.941  28.740  1.00156.22           C  
ATOM   1519  N   PRO A 377      21.003 -13.844  26.393  1.00152.02           N  
ATOM   1520  CA  PRO A 377      19.765 -13.998  25.619  1.00138.68           C  
ATOM   1521  C   PRO A 377      18.522 -13.945  26.505  1.00151.48           C  
ATOM   1522  O   PRO A 377      18.477 -14.624  27.530  1.00163.36           O  
ATOM   1523  CB  PRO A 377      19.915 -15.389  24.993  1.00140.10           C  
ATOM   1524  CG  PRO A 377      20.850 -16.117  25.902  1.00140.35           C  
ATOM   1525  CD  PRO A 377      21.803 -15.082  26.420  1.00143.23           C  
ATOM   1526  N   PRO A 378      17.523 -13.136  26.116  1.00156.86           N  
ATOM   1527  CA  PRO A 378      16.268 -13.021  26.867  1.00165.73           C  
ATOM   1528  C   PRO A 378      15.324 -14.212  27.015  1.00176.88           C  
ATOM   1529  O   PRO A 378      14.803 -14.705  26.014  1.00190.42           O  
ATOM   1530  CB  PRO A 378      15.418 -12.110  25.983  1.00171.70           C  
ATOM   1531  CG  PRO A 378      16.408 -11.312  25.208  1.00155.71           C  
ATOM   1532  CD  PRO A 378      17.543 -12.249  24.940  1.00164.57           C  
ATOM   1533  N   PRO A 379      15.104 -14.666  28.259  1.00169.71           N  
ATOM   1534  CA  PRO A 379      14.610 -15.996  28.639  1.00166.83           C  
ATOM   1535  C   PRO A 379      13.234 -16.388  28.088  1.00133.69           C  
ATOM   1536  O   PRO A 379      13.127 -17.422  27.429  1.00151.95           O  
ATOM   1537  CB  PRO A 379      14.555 -15.920  30.167  1.00186.55           C  
ATOM   1538  CG  PRO A 379      14.345 -14.478  30.463  1.00196.37           C  
ATOM   1539  CD  PRO A 379      15.061 -13.714  29.384  1.00179.61           C  
ATOM   1540  N   SER A 380      12.205 -15.593  28.359  1.00100.47           N  
ATOM   1541  CA  SER A 380      10.846 -15.962  27.970  1.00136.76           C  
ATOM   1542  C   SER A 380      10.080 -14.885  27.220  1.00131.49           C  
ATOM   1543  O   SER A 380       9.475 -15.148  26.181  1.00110.76           O  
ATOM   1544  CB  SER A 380      10.018 -16.317  29.206  1.00145.05           C  
ATOM   1545  OG  SER A 380      10.428 -17.553  29.759  1.00111.09           O  
ATOM   1546  N   ARG A 381      10.106 -13.676  27.769  1.00148.76           N  
ATOM   1547  CA  ARG A 381       9.355 -12.555  27.221  1.00140.79           C  
ATOM   1548  C   ARG A 381       9.698 -12.262  25.756  1.00129.63           C  
ATOM   1549  O   ARG A 381       8.853 -12.439  24.872  1.00125.83           O  
ATOM   1550  CB  ARG A 381       9.554 -11.321  28.102  1.00138.26           C  
ATOM   1551  N   GLU A 382      10.932 -11.840  25.501  1.00121.59           N  
ATOM   1552  CA  GLU A 382      11.356 -11.579  24.132  1.00142.23           C  
ATOM   1553  C   GLU A 382      11.309 -12.850  23.287  1.00141.74           C  
ATOM   1554  O   GLU A 382      10.969 -12.797  22.112  1.00160.05           O  
ATOM   1555  CB  GLU A 382      12.750 -10.943  24.082  1.00125.18           C  
ATOM   1556  CG  GLU A 382      13.280 -10.735  22.665  1.00162.46           C  
ATOM   1557  CD  GLU A 382      14.527  -9.872  22.611  1.00172.90           C  
ATOM   1558  OE1 GLU A 382      14.778  -9.121  23.577  1.00159.34           O  
ATOM   1559  OE2 GLU A 382      15.255  -9.942  21.598  1.00180.06           O  
ATOM   1560  N   LYS A 383      11.628 -13.990  23.892  1.00110.99           N  
ATOM   1561  CA  LYS A 383      11.613 -15.262  23.171  1.00121.78           C  
ATOM   1562  C   LYS A 383      10.226 -15.602  22.613  1.00113.26           C  
ATOM   1563  O   LYS A 383      10.053 -15.749  21.399  1.00106.24           O  
ATOM   1564  CB  LYS A 383      12.119 -16.396  24.067  1.00115.16           C  
ATOM   1565  N   LYS A 384       9.244 -15.718  23.502  1.00113.56           N  
ATOM   1566  CA  LYS A 384       7.888 -16.075  23.101  1.00 92.86           C  
ATOM   1567  C   LYS A 384       7.238 -14.990  22.243  1.00 96.73           C  
ATOM   1568  O   LYS A 384       6.555 -15.296  21.261  1.00 93.16           O  
ATOM   1569  CB  LYS A 384       7.023 -16.371  24.326  1.00 98.91           C  
ATOM   1570  N   VAL A 385       7.450 -13.727  22.612  1.00 94.13           N  
ATOM   1571  CA  VAL A 385       6.904 -12.619  21.830  1.00 99.62           C  
ATOM   1572  C   VAL A 385       7.439 -12.646  20.397  1.00117.79           C  
ATOM   1573  O   VAL A 385       6.662 -12.680  19.440  1.00105.91           O  
ATOM   1574  CB  VAL A 385       7.190 -11.246  22.484  1.00114.31           C  
ATOM   1575  CG1 VAL A 385       6.993 -10.116  21.481  1.00127.16           C  
ATOM   1576  CG2 VAL A 385       6.306 -11.044  23.709  1.00111.37           C  
ATOM   1577  N   THR A 386       8.763 -12.651  20.259  1.00121.30           N  
ATOM   1578  CA  THR A 386       9.401 -12.730  18.947  1.00112.66           C  
ATOM   1579  C   THR A 386       8.921 -13.951  18.172  1.00 92.55           C  
ATOM   1580  O   THR A 386       8.675 -13.861  16.975  1.00102.51           O  
ATOM   1581  CB  THR A 386      10.944 -12.759  19.050  1.00120.53           C  
ATOM   1582  OG1 THR A 386      11.406 -11.564  19.693  1.00144.64           O  
ATOM   1583  CG2 THR A 386      11.581 -12.861  17.672  1.00105.14           C  
ATOM   1584  N   ARG A 387       8.771 -15.083  18.857  1.00 81.80           N  
ATOM   1585  CA  ARG A 387       8.283 -16.296  18.203  1.00 74.20           C  
ATOM   1586  C   ARG A 387       6.899 -16.100  17.590  1.00 74.08           C  
ATOM   1587  O   ARG A 387       6.718 -16.253  16.379  1.00 89.01           O  
ATOM   1588  CB  ARG A 387       8.259 -17.477  19.174  1.00 66.22           C  
ATOM   1589  CG  ARG A 387       7.616 -18.733  18.596  1.00 58.36           C  
ATOM   1590  CD  ARG A 387       7.803 -19.924  19.523  1.00106.06           C  
ATOM   1591  NE  ARG A 387       7.255 -21.163  18.972  1.00 85.19           N  
ATOM   1592  CZ  ARG A 387       7.236 -22.323  19.624  1.00105.45           C  
ATOM   1593  NH1 ARG A 387       7.735 -22.401  20.850  1.00123.49           N  
ATOM   1594  NH2 ARG A 387       6.719 -23.403  19.055  1.00 79.53           N  
ATOM   1595  N   THR A 388       5.928 -15.753  18.428  1.00 83.42           N  
ATOM   1596  CA  THR A 388       4.549 -15.589  17.967  1.00101.77           C  
ATOM   1597  C   THR A 388       4.411 -14.505  16.889  1.00 85.85           C  
ATOM   1598  O   THR A 388       3.777 -14.726  15.848  1.00 93.87           O  
ATOM   1599  CB  THR A 388       3.588 -15.314  19.147  1.00101.32           C  
ATOM   1600  OG1 THR A 388       3.338 -16.537  19.852  1.00 88.07           O  
ATOM   1601  CG2 THR A 388       2.269 -14.751  18.652  1.00 95.15           C  
ATOM   1602  N   ILE A 389       5.017 -13.346  17.137  1.00 67.15           N  
ATOM   1603  CA  ILE A 389       5.020 -12.257  16.165  1.00 74.10           C  
ATOM   1604  C   ILE A 389       5.593 -12.729  14.829  1.00 84.22           C  
ATOM   1605  O   ILE A 389       5.048 -12.433  13.753  1.00102.20           O  
ATOM   1606  CB  ILE A 389       5.830 -11.048  16.675  1.00 71.03           C  
ATOM   1607  CG1 ILE A 389       5.125 -10.397  17.861  1.00 79.34           C  
ATOM   1608  CG2 ILE A 389       6.023 -10.022  15.571  1.00 82.79           C  
ATOM   1609  CD1 ILE A 389       5.717  -9.060  18.253  1.00105.96           C  
ATOM   1610  N   LEU A 390       6.686 -13.481  14.907  1.00 65.63           N  
ATOM   1611  CA  LEU A 390       7.308 -14.041  13.717  1.00 68.69           C  
ATOM   1612  C   LEU A 390       6.340 -14.941  12.970  1.00 72.77           C  
ATOM   1613  O   LEU A 390       6.204 -14.818  11.762  1.00 86.19           O  
ATOM   1614  CB  LEU A 390       8.582 -14.808  14.068  1.00 74.18           C  
ATOM   1615  CG  LEU A 390       9.903 -14.132  13.696  1.00 66.40           C  
ATOM   1616  CD1 LEU A 390      10.004 -12.726  14.270  1.00 67.08           C  
ATOM   1617  CD2 LEU A 390      11.067 -14.979  14.162  1.00 84.38           C  
ATOM   1618  N   ALA A 391       5.661 -15.834  13.685  1.00 74.57           N  
ATOM   1619  CA  ALA A 391       4.699 -16.742  13.050  1.00 93.36           C  
ATOM   1620  C   ALA A 391       3.566 -15.997  12.333  1.00 77.11           C  
ATOM   1621  O   ALA A 391       3.209 -16.327  11.194  1.00 51.55           O  
ATOM   1622  CB  ALA A 391       4.139 -17.727  14.068  1.00 80.46           C  
ATOM   1623  N   ILE A 392       3.010 -14.992  13.005  1.00 68.70           N  
ATOM   1624  CA  ILE A 392       1.969 -14.153  12.413  1.00 94.08           C  
ATOM   1625  C   ILE A 392       2.439 -13.474  11.119  1.00 89.15           C  
ATOM   1626  O   ILE A 392       1.809 -13.610  10.051  1.00 81.41           O  
ATOM   1627  CB  ILE A 392       1.498 -13.069  13.407  1.00 99.82           C  
ATOM   1628  CG1 ILE A 392       0.881 -13.715  14.648  1.00 77.49           C  
ATOM   1629  CG2 ILE A 392       0.508 -12.121  12.744  1.00119.60           C  
ATOM   1630  CD1 ILE A 392       0.375 -12.710  15.663  1.00 97.80           C  
ATOM   1631  N   LEU A 393       3.551 -12.748  11.221  1.00 86.36           N  
ATOM   1632  CA  LEU A 393       4.083 -12.009  10.081  1.00 86.39           C  
ATOM   1633  C   LEU A 393       4.456 -12.932   8.918  1.00 89.83           C  
ATOM   1634  O   LEU A 393       4.185 -12.622   7.751  1.00102.01           O  
ATOM   1635  CB  LEU A 393       5.276 -11.155  10.511  1.00 60.83           C  
ATOM   1636  CG  LEU A 393       4.918 -10.027  11.481  1.00 70.09           C  
ATOM   1637  CD1 LEU A 393       6.122  -9.146  11.749  1.00110.33           C  
ATOM   1638  CD2 LEU A 393       3.759  -9.201  10.941  1.00 77.91           C  
ATOM   1639  N   LEU A 394       5.063 -14.068   9.248  1.00 77.50           N  
ATOM   1640  CA  LEU A 394       5.405 -15.091   8.265  1.00 74.15           C  
ATOM   1641  C   LEU A 394       4.180 -15.611   7.537  1.00 89.56           C  
ATOM   1642  O   LEU A 394       4.217 -15.800   6.328  1.00 82.24           O  
ATOM   1643  CB  LEU A 394       6.107 -16.270   8.929  1.00 80.08           C  
ATOM   1644  CG  LEU A 394       7.589 -16.104   9.227  1.00 69.89           C  
ATOM   1645  CD1 LEU A 394       8.188 -17.465   9.531  1.00 75.02           C  
ATOM   1646  CD2 LEU A 394       8.291 -15.432   8.061  1.00 68.85           C  
ATOM   1647  N   ALA A 395       3.106 -15.866   8.279  1.00 86.90           N  
ATOM   1648  CA  ALA A 395       1.854 -16.290   7.664  1.00 66.57           C  
ATOM   1649  C   ALA A 395       1.362 -15.246   6.660  1.00 63.07           C  
ATOM   1650  O   ALA A 395       1.214 -15.537   5.459  1.00 62.29           O  
ATOM   1651  CB  ALA A 395       0.803 -16.533   8.730  1.00 79.70           C  
ATOM   1652  N   PHE A 396       1.126 -14.031   7.157  1.00 72.94           N  
ATOM   1653  CA  PHE A 396       0.610 -12.951   6.314  1.00 59.91           C  
ATOM   1654  C   PHE A 396       1.431 -12.775   5.043  1.00 79.59           C  
ATOM   1655  O   PHE A 396       0.878 -12.640   3.948  1.00 97.50           O  
ATOM   1656  CB  PHE A 396       0.561 -11.628   7.082  1.00 77.67           C  
ATOM   1657  CG  PHE A 396      -0.007 -10.485   6.283  1.00 86.31           C  
ATOM   1658  CD1 PHE A 396       0.826  -9.560   5.673  1.00 91.86           C  
ATOM   1659  CD2 PHE A 396      -1.377 -10.339   6.139  1.00106.69           C  
ATOM   1660  CE1 PHE A 396       0.301  -8.510   4.938  1.00102.38           C  
ATOM   1661  CE2 PHE A 396      -1.906  -9.291   5.407  1.00114.69           C  
ATOM   1662  CZ  PHE A 396      -1.065  -8.376   4.805  1.00112.09           C  
ATOM   1663  N   ILE A 397       2.752 -12.796   5.192  1.00 81.39           N  
ATOM   1664  CA  ILE A 397       3.647 -12.603   4.055  1.00 84.53           C  
ATOM   1665  C   ILE A 397       3.653 -13.789   3.084  1.00 88.34           C  
ATOM   1666  O   ILE A 397       3.387 -13.621   1.895  1.00 76.58           O  
ATOM   1667  CB  ILE A 397       5.078 -12.272   4.516  1.00 61.40           C  
ATOM   1668  CG1 ILE A 397       5.097 -10.884   5.163  1.00 58.90           C  
ATOM   1669  CG2 ILE A 397       6.043 -12.333   3.344  1.00 62.48           C  
ATOM   1670  CD1 ILE A 397       6.432 -10.481   5.727  1.00 59.30           C  
ATOM   1671  N   ILE A 398       3.940 -14.983   3.595  1.00 68.37           N  
ATOM   1672  CA  ILE A 398       3.992 -16.184   2.763  1.00 56.53           C  
ATOM   1673  C   ILE A 398       2.698 -16.404   1.977  1.00 75.67           C  
ATOM   1674  O   ILE A 398       2.719 -16.999   0.900  1.00 79.28           O  
ATOM   1675  CB  ILE A 398       4.326 -17.453   3.589  1.00 58.75           C  
ATOM   1676  CG1 ILE A 398       4.837 -18.574   2.683  1.00 74.96           C  
ATOM   1677  CG2 ILE A 398       3.115 -17.937   4.372  1.00 87.88           C  
ATOM   1678  CD1 ILE A 398       4.969 -19.912   3.393  1.00 62.75           C  
ATOM   1679  N   THR A 399       1.576 -15.913   2.501  1.00 94.45           N  
ATOM   1680  CA  THR A 399       0.305 -16.073   1.794  1.00 74.22           C  
ATOM   1681  C   THR A 399      -0.032 -14.921   0.847  1.00 75.33           C  
ATOM   1682  O   THR A 399      -0.375 -15.149  -0.315  1.00 61.47           O  
ATOM   1683  CB  THR A 399      -0.868 -16.284   2.764  1.00 65.45           C  
ATOM   1684  OG1 THR A 399      -0.848 -15.264   3.769  1.00 82.47           O  
ATOM   1685  CG2 THR A 399      -0.773 -17.652   3.420  1.00 50.88           C  
ATOM   1686  N   TRP A 400       0.066 -13.688   1.340  1.00 76.44           N  
ATOM   1687  CA  TRP A 400      -0.394 -12.529   0.573  1.00 89.22           C  
ATOM   1688  C   TRP A 400       0.631 -11.927  -0.385  1.00 98.60           C  
ATOM   1689  O   TRP A 400       0.262 -11.243  -1.341  1.00 85.17           O  
ATOM   1690  CB  TRP A 400      -0.938 -11.445   1.504  1.00 82.39           C  
ATOM   1691  CG  TRP A 400      -2.271 -11.787   2.073  1.00102.78           C  
ATOM   1692  CD1 TRP A 400      -2.552 -12.117   3.363  1.00108.68           C  
ATOM   1693  CD2 TRP A 400      -3.512 -11.850   1.362  1.00 96.36           C  
ATOM   1694  NE1 TRP A 400      -3.894 -12.374   3.504  1.00114.20           N  
ATOM   1695  CE2 TRP A 400      -4.505 -12.219   2.288  1.00106.72           C  
ATOM   1696  CE3 TRP A 400      -3.878 -11.628   0.034  1.00 82.93           C  
ATOM   1697  CZ2 TRP A 400      -5.840 -12.368   1.927  1.00126.34           C  
ATOM   1698  CZ3 TRP A 400      -5.199 -11.776  -0.324  1.00 75.97           C  
ATOM   1699  CH2 TRP A 400      -6.166 -12.144   0.618  1.00117.57           C  
ATOM   1700  N   ALA A 401       1.911 -12.175  -0.131  1.00100.39           N  
ATOM   1701  CA  ALA A 401       2.970 -11.589  -0.956  1.00 99.14           C  
ATOM   1702  C   ALA A 401       3.088 -12.138  -2.387  1.00 97.79           C  
ATOM   1703  O   ALA A 401       3.115 -11.344  -3.330  1.00 91.59           O  
ATOM   1704  CB  ALA A 401       4.326 -11.618  -0.236  1.00 90.81           C  
ATOM   1705  N   PRO A 402       3.164 -13.479  -2.559  1.00100.28           N  
ATOM   1706  CA  PRO A 402       3.360 -14.022  -3.914  1.00101.78           C  
ATOM   1707  C   PRO A 402       2.401 -13.468  -4.982  1.00106.08           C  
ATOM   1708  O   PRO A 402       2.862 -13.092  -6.060  1.00103.22           O  
ATOM   1709  CB  PRO A 402       3.140 -15.525  -3.719  1.00 78.13           C  
ATOM   1710  CG  PRO A 402       3.565 -15.773  -2.324  1.00 56.79           C  
ATOM   1711  CD  PRO A 402       3.138 -14.557  -1.549  1.00 61.39           C  
ATOM   1712  N   TYR A 403       1.105 -13.409  -4.693  1.00 90.06           N  
ATOM   1713  CA  TYR A 403       0.156 -12.824  -5.636  1.00 90.45           C  
ATOM   1714  C   TYR A 403       0.389 -11.322  -5.798  1.00 81.38           C  
ATOM   1715  O   TYR A 403       0.343 -10.795  -6.908  1.00 83.29           O  
ATOM   1716  CB  TYR A 403      -1.286 -13.116  -5.206  1.00 85.94           C  
ATOM   1717  CG  TYR A 403      -2.315 -12.080  -5.630  1.00 85.39           C  
ATOM   1718  CD1 TYR A 403      -3.088 -12.265  -6.770  1.00 68.64           C  
ATOM   1719  CD2 TYR A 403      -2.532 -10.930  -4.872  1.00 84.86           C  
ATOM   1720  CE1 TYR A 403      -4.031 -11.325  -7.154  1.00 84.26           C  
ATOM   1721  CE2 TYR A 403      -3.462  -9.984  -5.251  1.00 87.17           C  
ATOM   1722  CZ  TYR A 403      -4.212 -10.187  -6.390  1.00 98.22           C  
ATOM   1723  OH  TYR A 403      -5.144  -9.244  -6.762  1.00 89.09           O  
ATOM   1724  N   ASN A 404       0.631 -10.637  -4.686  1.00 83.45           N  
ATOM   1725  CA  ASN A 404       0.787  -9.187  -4.718  1.00 96.23           C  
ATOM   1726  C   ASN A 404       2.041  -8.735  -5.450  1.00 94.62           C  
ATOM   1727  O   ASN A 404       2.131  -7.587  -5.883  1.00101.65           O  
ATOM   1728  CB  ASN A 404       0.747  -8.595  -3.308  1.00101.13           C  
ATOM   1729  CG  ASN A 404      -0.667  -8.369  -2.814  1.00104.47           C  
ATOM   1730  OD1 ASN A 404      -1.290  -7.350  -3.122  1.00102.82           O  
ATOM   1731  ND2 ASN A 404      -1.183  -9.319  -2.042  1.00103.75           N  
ATOM   1732  N   VAL A 405       3.009  -9.635  -5.587  1.00 84.85           N  
ATOM   1733  CA  VAL A 405       4.211  -9.326  -6.350  1.00 78.90           C  
ATOM   1734  C   VAL A 405       4.060  -9.800  -7.799  1.00107.28           C  
ATOM   1735  O   VAL A 405       4.674  -9.244  -8.712  1.00 98.87           O  
ATOM   1736  CB  VAL A 405       5.485  -9.914  -5.696  1.00 70.94           C  
ATOM   1737  CG1 VAL A 405       5.592 -11.415  -5.946  1.00 70.52           C  
ATOM   1738  CG2 VAL A 405       6.719  -9.198  -6.214  1.00125.80           C  
ATOM   1739  N   MET A 406       3.223 -10.815  -8.003  1.00103.76           N  
ATOM   1740  CA  MET A 406       2.929 -11.322  -9.340  1.00 72.24           C  
ATOM   1741  C   MET A 406       1.966 -10.393 -10.067  1.00 81.36           C  
ATOM   1742  O   MET A 406       2.022 -10.257 -11.287  1.00101.43           O  
ATOM   1743  CB  MET A 406       2.346 -12.731  -9.261  1.00 41.26           C  
ATOM   1744  CG  MET A 406       3.366 -13.837  -9.452  1.00 64.46           C  
ATOM   1745  SD  MET A 406       2.720 -15.454  -8.994  1.00 78.67           S  
ATOM   1746  CE  MET A 406       0.982 -15.210  -9.310  1.00104.15           C  
ATOM   1747  N   VAL A 407       1.081  -9.757  -9.308  1.00 82.11           N  
ATOM   1748  CA  VAL A 407       0.202  -8.730  -9.849  1.00 78.16           C  
ATOM   1749  C   VAL A 407       1.040  -7.580 -10.411  1.00100.61           C  
ATOM   1750  O   VAL A 407       0.689  -6.974 -11.426  1.00124.03           O  
ATOM   1751  CB  VAL A 407      -0.790  -8.227  -8.774  1.00 98.83           C  
ATOM   1752  CG1 VAL A 407      -1.062  -6.740  -8.914  1.00 95.98           C  
ATOM   1753  CG2 VAL A 407      -2.082  -9.017  -8.848  1.00 95.59           C  
ATOM   1754  N   LEU A 408       2.166  -7.309  -9.760  1.00 92.05           N  
ATOM   1755  CA  LEU A 408       3.090  -6.281 -10.217  1.00 86.73           C  
ATOM   1756  C   LEU A 408       3.908  -6.761 -11.416  1.00114.44           C  
ATOM   1757  O   LEU A 408       4.228  -5.977 -12.308  1.00117.10           O  
ATOM   1758  CB  LEU A 408       4.017  -5.853  -9.077  1.00103.43           C  
ATOM   1759  CG  LEU A 408       3.579  -4.675  -8.201  1.00103.82           C  
ATOM   1760  CD1 LEU A 408       2.154  -4.834  -7.689  1.00 87.01           C  
ATOM   1761  CD2 LEU A 408       4.553  -4.470  -7.051  1.00127.35           C  
ATOM   1762  N   ILE A 409       4.246  -8.049 -11.431  1.00114.12           N  
ATOM   1763  CA  ILE A 409       4.974  -8.634 -12.556  1.00102.15           C  
ATOM   1764  C   ILE A 409       4.149  -8.543 -13.836  1.00100.10           C  
ATOM   1765  O   ILE A 409       4.619  -8.045 -14.858  1.00129.78           O  
ATOM   1766  CB  ILE A 409       5.340 -10.120 -12.310  1.00101.95           C  
ATOM   1767  CG1 ILE A 409       6.433 -10.251 -11.249  1.00103.74           C  
ATOM   1768  CG2 ILE A 409       5.810 -10.779 -13.598  1.00 94.31           C  
ATOM   1769  CD1 ILE A 409       6.963 -11.673 -11.096  1.00 73.03           C  
ATOM   1770  N   ASN A 410       2.909  -9.015 -13.763  1.00116.93           N  
ATOM   1771  CA  ASN A 410       2.037  -9.094 -14.930  1.00122.88           C  
ATOM   1772  C   ASN A 410       1.591  -7.735 -15.464  1.00120.25           C  
ATOM   1773  O   ASN A 410       1.098  -7.636 -16.588  1.00132.86           O  
ATOM   1774  CB  ASN A 410       0.811  -9.954 -14.616  1.00 94.21           C  
ATOM   1775  CG  ASN A 410       0.040 -10.344 -15.859  1.00119.48           C  
ATOM   1776  OD1 ASN A 410       0.287 -11.395 -16.452  1.00132.82           O  
ATOM   1777  ND2 ASN A 410      -0.898  -9.495 -16.264  1.00134.20           N  
ATOM   1778  N   THR A 411       1.762  -6.688 -14.665  1.00118.36           N  
ATOM   1779  CA  THR A 411       1.307  -5.360 -15.066  1.00135.70           C  
ATOM   1780  C   THR A 411       2.248  -4.723 -16.088  1.00144.35           C  
ATOM   1781  O   THR A 411       1.901  -3.734 -16.735  1.00145.34           O  
ATOM   1782  CB  THR A 411       1.130  -4.422 -13.857  1.00115.52           C  
ATOM   1783  OG1 THR A 411       0.083  -3.485 -14.130  1.00 92.86           O  
ATOM   1784  CG2 THR A 411       2.417  -3.672 -13.564  1.00104.79           C  
ATOM   1785  N   PHE A 412       3.438  -5.299 -16.231  1.00147.00           N  
ATOM   1786  CA  PHE A 412       4.407  -4.826 -17.212  1.00146.98           C  
ATOM   1787  C   PHE A 412       4.348  -5.669 -18.484  1.00159.06           C  
ATOM   1788  O   PHE A 412       4.429  -5.142 -19.594  1.00178.79           O  
ATOM   1789  CB  PHE A 412       5.822  -4.849 -16.627  1.00118.85           C  
ATOM   1790  CG  PHE A 412       6.085  -3.758 -15.626  1.00114.77           C  
ATOM   1791  CD1 PHE A 412       6.891  -3.991 -14.524  1.00123.29           C  
ATOM   1792  CD2 PHE A 412       5.535  -2.496 -15.793  1.00133.37           C  
ATOM   1793  CE1 PHE A 412       7.138  -2.990 -13.602  1.00149.54           C  
ATOM   1794  CE2 PHE A 412       5.779  -1.488 -14.874  1.00138.53           C  
ATOM   1795  CZ  PHE A 412       6.581  -1.736 -13.778  1.00154.86           C  
ATOM   1796  N   CYS A 413       4.199  -6.979 -18.313  1.00148.37           N  
ATOM   1797  CA  CYS A 413       4.167  -7.904 -19.439  1.00158.32           C  
ATOM   1798  C   CYS A 413       3.053  -8.934 -19.304  1.00160.54           C  
ATOM   1799  O   CYS A 413       2.928  -9.600 -18.276  1.00153.26           O  
ATOM   1800  CB  CYS A 413       5.509  -8.616 -19.574  1.00149.63           C  
ATOM   1801  SG  CYS A 413       6.263  -9.026 -17.993  1.00136.80           S  
ATOM   1802  N   ALA A 414       2.253  -9.064 -20.356  1.00169.43           N  
ATOM   1803  CA  ALA A 414       1.139 -10.009 -20.373  1.00163.69           C  
ATOM   1804  C   ALA A 414       1.532 -11.499 -20.400  1.00164.74           C  
ATOM   1805  O   ALA A 414       0.982 -12.287 -19.630  1.00172.22           O  
ATOM   1806  CB  ALA A 414       0.167  -9.679 -21.511  1.00166.22           C  
ATOM   1807  N   PRO A 415       2.473 -11.898 -21.280  1.00147.56           N  
ATOM   1808  CA  PRO A 415       2.759 -13.337 -21.345  1.00146.72           C  
ATOM   1809  C   PRO A 415       3.819 -13.780 -20.339  1.00141.82           C  
ATOM   1810  O   PRO A 415       4.315 -14.906 -20.425  1.00120.82           O  
ATOM   1811  CB  PRO A 415       3.304 -13.523 -22.770  1.00157.15           C  
ATOM   1812  CG  PRO A 415       3.206 -12.164 -23.441  1.00168.44           C  
ATOM   1813  CD  PRO A 415       3.192 -11.171 -22.337  1.00139.99           C  
ATOM   1814  N   CYS A 416       4.156 -12.903 -19.401  1.00135.33           N  
ATOM   1815  CA  CYS A 416       5.217 -13.175 -18.436  1.00150.76           C  
ATOM   1816  C   CYS A 416       4.937 -14.351 -17.500  1.00155.66           C  
ATOM   1817  O   CYS A 416       5.821 -15.169 -17.242  1.00154.01           O  
ATOM   1818  CB  CYS A 416       5.512 -11.922 -17.612  1.00129.18           C  
ATOM   1819  SG  CYS A 416       6.888 -10.941 -18.225  1.00162.43           S  
ATOM   1820  N   ILE A 417       3.711 -14.433 -16.992  1.00131.11           N  
ATOM   1821  CA  ILE A 417       3.386 -15.400 -15.946  1.00 85.73           C  
ATOM   1822  C   ILE A 417       2.520 -16.555 -16.438  1.00103.33           C  
ATOM   1823  O   ILE A 417       1.479 -16.337 -17.059  1.00129.15           O  
ATOM   1824  CB  ILE A 417       2.662 -14.714 -14.776  1.00107.16           C  
ATOM   1825  CG1 ILE A 417       3.379 -13.418 -14.395  1.00 85.54           C  
ATOM   1826  CG2 ILE A 417       2.547 -15.659 -13.584  1.00 99.77           C  
ATOM   1827  CD1 ILE A 417       2.730 -12.687 -13.253  1.00 75.80           C  
ATOM   1828  N   PRO A 418       2.950 -17.795 -16.156  1.00 77.38           N  
ATOM   1829  CA  PRO A 418       2.169 -18.991 -16.493  1.00 98.55           C  
ATOM   1830  C   PRO A 418       0.927 -19.112 -15.619  1.00 90.51           C  
ATOM   1831  O   PRO A 418       0.989 -18.833 -14.420  1.00 75.80           O  
ATOM   1832  CB  PRO A 418       3.140 -20.140 -16.201  1.00 96.23           C  
ATOM   1833  CG  PRO A 418       4.102 -19.583 -15.214  1.00 95.30           C  
ATOM   1834  CD  PRO A 418       4.259 -18.137 -15.575  1.00 74.05           C  
ATOM   1835  N   ASN A 419      -0.185 -19.527 -16.221  1.00109.32           N  
ATOM   1836  CA  ASN A 419      -1.465 -19.614 -15.519  1.00139.95           C  
ATOM   1837  C   ASN A 419      -1.441 -20.524 -14.296  1.00136.45           C  
ATOM   1838  O   ASN A 419      -2.222 -20.336 -13.360  1.00145.31           O  
ATOM   1839  CB  ASN A 419      -2.581 -20.047 -16.474  1.00136.72           C  
ATOM   1840  CG  ASN A 419      -3.300 -18.869 -17.100  1.00136.21           C  
ATOM   1841  OD1 ASN A 419      -3.485 -17.832 -16.461  1.00115.22           O  
ATOM   1842  ND2 ASN A 419      -3.709 -19.020 -18.357  1.00121.51           N  
ATOM   1843  N   THR A 420      -0.545 -21.506 -14.311  1.00103.73           N  
ATOM   1844  CA  THR A 420      -0.393 -22.417 -13.184  1.00111.49           C  
ATOM   1845  C   THR A 420       0.133 -21.661 -11.968  1.00104.43           C  
ATOM   1846  O   THR A 420      -0.462 -21.691 -10.883  1.00101.22           O  
ATOM   1847  CB  THR A 420       0.579 -23.555 -13.524  1.00 86.42           C  
ATOM   1848  OG1 THR A 420       0.278 -24.070 -14.828  1.00105.62           O  
ATOM   1849  CG2 THR A 420       0.470 -24.671 -12.497  1.00 64.60           C  
ATOM   1850  N   VAL A 421       1.252 -20.976 -12.168  1.00 97.12           N  
ATOM   1851  CA  VAL A 421       1.871 -20.169 -11.127  1.00119.26           C  
ATOM   1852  C   VAL A 421       0.899 -19.103 -10.617  1.00116.04           C  
ATOM   1853  O   VAL A 421       0.791 -18.868  -9.406  1.00116.39           O  
ATOM   1854  CB  VAL A 421       3.183 -19.533 -11.642  1.00110.30           C  
ATOM   1855  CG1 VAL A 421       3.504 -18.247 -10.905  1.00 89.99           C  
ATOM   1856  CG2 VAL A 421       4.330 -20.528 -11.528  1.00 73.90           C  
ATOM   1857  N   TRP A 422       0.176 -18.482 -11.544  1.00 80.25           N  
ATOM   1858  CA  TRP A 422      -0.829 -17.488 -11.186  1.00101.33           C  
ATOM   1859  C   TRP A 422      -1.887 -18.081 -10.259  1.00106.26           C  
ATOM   1860  O   TRP A 422      -2.190 -17.523  -9.191  1.00111.27           O  
ATOM   1861  CB  TRP A 422      -1.482 -16.905 -12.438  1.00 99.59           C  
ATOM   1862  CG  TRP A 422      -2.555 -15.921 -12.125  1.00 97.74           C  
ATOM   1863  CD1 TRP A 422      -3.901 -16.127 -12.196  1.00110.95           C  
ATOM   1864  CD2 TRP A 422      -2.378 -14.573 -11.672  1.00 71.24           C  
ATOM   1865  NE1 TRP A 422      -4.574 -14.988 -11.824  1.00123.10           N  
ATOM   1866  CE2 TRP A 422      -3.661 -14.020 -11.498  1.00106.80           C  
ATOM   1867  CE3 TRP A 422      -1.261 -13.778 -11.405  1.00 75.34           C  
ATOM   1868  CZ2 TRP A 422      -3.856 -12.709 -11.065  1.00103.42           C  
ATOM   1869  CZ3 TRP A 422      -1.456 -12.478 -10.973  1.00 76.16           C  
ATOM   1870  CH2 TRP A 422      -2.742 -11.957 -10.808  1.00 69.83           C  
ATOM   1871  N   THR A 423      -2.432 -19.221 -10.676  1.00 98.45           N  
ATOM   1872  CA  THR A 423      -3.396 -19.965  -9.878  1.00 92.78           C  
ATOM   1873  C   THR A 423      -2.864 -20.215  -8.470  1.00113.85           C  
ATOM   1874  O   THR A 423      -3.581 -20.023  -7.480  1.00114.86           O  
ATOM   1875  CB  THR A 423      -3.739 -21.315 -10.537  1.00 93.71           C  
ATOM   1876  OG1 THR A 423      -4.280 -21.088 -11.845  1.00128.64           O  
ATOM   1877  CG2 THR A 423      -4.751 -22.079  -9.699  1.00 96.07           C  
ATOM   1878  N   ILE A 424      -1.600 -20.626  -8.381  1.00104.23           N  
ATOM   1879  CA  ILE A 424      -0.991 -20.904  -7.079  1.00 99.80           C  
ATOM   1880  C   ILE A 424      -0.843 -19.641  -6.224  1.00 80.34           C  
ATOM   1881  O   ILE A 424      -0.931 -19.702  -4.997  1.00 76.53           O  
ATOM   1882  CB  ILE A 424       0.366 -21.625  -7.214  1.00 87.61           C  
ATOM   1883  CG1 ILE A 424       0.218 -22.867  -8.093  1.00 81.98           C  
ATOM   1884  CG2 ILE A 424       0.899 -22.023  -5.845  1.00 48.13           C  
ATOM   1885  CD1 ILE A 424       1.522 -23.567  -8.386  1.00 91.18           C  
ATOM   1886  N   GLY A 425      -0.626 -18.500  -6.872  1.00 96.91           N  
ATOM   1887  CA  GLY A 425      -0.599 -17.232  -6.161  1.00110.09           C  
ATOM   1888  C   GLY A 425      -1.955 -16.936  -5.547  1.00100.31           C  
ATOM   1889  O   GLY A 425      -2.061 -16.578  -4.362  1.00 95.04           O  
ATOM   1890  N   TYR A 426      -2.996 -17.099  -6.363  1.00102.49           N  
ATOM   1891  CA  TYR A 426      -4.376 -16.936  -5.910  1.00 99.02           C  
ATOM   1892  C   TYR A 426      -4.680 -17.816  -4.696  1.00 90.66           C  
ATOM   1893  O   TYR A 426      -5.111 -17.325  -3.646  1.00 98.25           O  
ATOM   1894  CB  TYR A 426      -5.349 -17.267  -7.045  1.00 93.40           C  
ATOM   1895  CG  TYR A 426      -6.263 -16.126  -7.438  1.00 94.46           C  
ATOM   1896  CD1 TYR A 426      -7.612 -16.139  -7.099  1.00100.13           C  
ATOM   1897  CD2 TYR A 426      -5.777 -15.036  -8.149  1.00 84.61           C  
ATOM   1898  CE1 TYR A 426      -8.451 -15.098  -7.460  1.00102.22           C  
ATOM   1899  CE2 TYR A 426      -6.606 -13.992  -8.513  1.00107.51           C  
ATOM   1900  CZ  TYR A 426      -7.942 -14.028  -8.168  1.00116.94           C  
ATOM   1901  OH  TYR A 426      -8.766 -12.987  -8.529  1.00113.36           O  
ATOM   1902  N   TRP A 427      -4.446 -19.117  -4.842  1.00 73.27           N  
ATOM   1903  CA  TRP A 427      -4.690 -20.057  -3.749  1.00 89.10           C  
ATOM   1904  C   TRP A 427      -3.886 -19.758  -2.485  1.00 92.29           C  
ATOM   1905  O   TRP A 427      -4.410 -19.848  -1.372  1.00 86.84           O  
ATOM   1906  CB  TRP A 427      -4.455 -21.492  -4.211  1.00 83.48           C  
ATOM   1907  CG  TRP A 427      -5.613 -22.013  -4.974  1.00131.23           C  
ATOM   1908  CD1 TRP A 427      -5.713 -22.154  -6.327  1.00126.20           C  
ATOM   1909  CD2 TRP A 427      -6.867 -22.436  -4.430  1.00142.36           C  
ATOM   1910  NE1 TRP A 427      -6.950 -22.655  -6.659  1.00131.28           N  
ATOM   1911  CE2 TRP A 427      -7.677 -22.836  -5.511  1.00137.86           C  
ATOM   1912  CE3 TRP A 427      -7.381 -22.522  -3.132  1.00103.67           C  
ATOM   1913  CZ2 TRP A 427      -8.972 -23.314  -5.333  1.00116.42           C  
ATOM   1914  CZ3 TRP A 427      -8.665 -22.998  -2.958  1.00107.22           C  
ATOM   1915  CH2 TRP A 427      -9.447 -23.386  -4.051  1.00112.77           C  
ATOM   1916  N   LEU A 428      -2.617 -19.401  -2.659  1.00 92.97           N  
ATOM   1917  CA  LEU A 428      -1.793 -18.992  -1.534  1.00 75.43           C  
ATOM   1918  C   LEU A 428      -2.444 -17.825  -0.822  1.00 75.97           C  
ATOM   1919  O   LEU A 428      -2.422 -17.751   0.403  1.00 97.86           O  
ATOM   1920  CB  LEU A 428      -0.383 -18.611  -1.981  1.00 86.05           C  
ATOM   1921  CG  LEU A 428       0.694 -19.587  -1.507  1.00 71.71           C  
ATOM   1922  CD1 LEU A 428       0.558 -20.925  -2.222  1.00 61.62           C  
ATOM   1923  CD2 LEU A 428       2.075 -18.998  -1.702  1.00 63.22           C  
ATOM   1924  N   CYS A 429      -3.034 -16.915  -1.588  1.00 79.00           N  
ATOM   1925  CA  CYS A 429      -3.790 -15.834  -0.969  1.00 91.70           C  
ATOM   1926  C   CYS A 429      -4.988 -16.363  -0.193  1.00 76.25           C  
ATOM   1927  O   CYS A 429      -5.302 -15.868   0.891  1.00 63.47           O  
ATOM   1928  CB  CYS A 429      -4.235 -14.807  -2.003  1.00 60.83           C  
ATOM   1929  SG  CYS A 429      -2.945 -13.642  -2.406  1.00107.69           S  
ATOM   1930  N   TYR A 430      -5.650 -17.376  -0.740  1.00 76.00           N  
ATOM   1931  CA  TYR A 430      -6.831 -17.930  -0.080  1.00101.25           C  
ATOM   1932  C   TYR A 430      -6.514 -18.600   1.259  1.00 83.66           C  
ATOM   1933  O   TYR A 430      -7.263 -18.447   2.225  1.00 75.18           O  
ATOM   1934  CB  TYR A 430      -7.571 -18.907  -1.000  1.00 97.68           C  
ATOM   1935  CG  TYR A 430      -8.400 -18.241  -2.074  1.00 90.23           C  
ATOM   1936  CD1 TYR A 430      -8.876 -16.945  -1.912  1.00 75.48           C  
ATOM   1937  CD2 TYR A 430      -8.705 -18.910  -3.253  1.00 84.94           C  
ATOM   1938  CE1 TYR A 430      -9.631 -16.337  -2.896  1.00 94.88           C  
ATOM   1939  CE2 TYR A 430      -9.458 -18.309  -4.243  1.00 67.43           C  
ATOM   1940  CZ  TYR A 430      -9.917 -17.022  -4.060  1.00 84.65           C  
ATOM   1941  OH  TYR A 430     -10.666 -16.421  -5.045  1.00 85.90           O  
ATOM   1942  N   ILE A 431      -5.404 -19.330   1.319  1.00 79.87           N  
ATOM   1943  CA  ILE A 431      -5.096 -20.134   2.505  1.00 93.67           C  
ATOM   1944  C   ILE A 431      -4.733 -19.315   3.747  1.00 86.67           C  
ATOM   1945  O   ILE A 431      -4.627 -19.866   4.846  1.00 80.86           O  
ATOM   1946  CB  ILE A 431      -3.990 -21.174   2.237  1.00 63.59           C  
ATOM   1947  CG1 ILE A 431      -2.651 -20.485   2.011  1.00 73.39           C  
ATOM   1948  CG2 ILE A 431      -4.344 -22.031   1.044  1.00 78.05           C  
ATOM   1949  CD1 ILE A 431      -1.546 -21.440   1.642  1.00121.34           C  
ATOM   1950  N   ASN A 432      -4.538 -18.011   3.579  1.00 76.39           N  
ATOM   1951  CA  ASN A 432      -4.383 -17.135   4.734  1.00 60.41           C  
ATOM   1952  C   ASN A 432      -5.660 -17.162   5.557  1.00 90.49           C  
ATOM   1953  O   ASN A 432      -5.627 -17.236   6.790  1.00 94.31           O  
ATOM   1954  CB  ASN A 432      -4.076 -15.701   4.312  1.00 79.32           C  
ATOM   1955  CG  ASN A 432      -4.129 -14.731   5.481  1.00 91.26           C  
ATOM   1956  OD1 ASN A 432      -4.975 -13.837   5.527  1.00 95.31           O  
ATOM   1957  ND2 ASN A 432      -3.231 -14.915   6.441  1.00 90.50           N  
ATOM   1958  N   SER A 433      -6.788 -17.118   4.853  1.00101.36           N  
ATOM   1959  CA  SER A 433      -8.104 -17.160   5.479  1.00 84.30           C  
ATOM   1960  C   SER A 433      -8.386 -18.535   6.065  1.00 71.78           C  
ATOM   1961  O   SER A 433      -9.372 -18.727   6.773  1.00104.48           O  
ATOM   1962  CB  SER A 433      -9.187 -16.793   4.466  1.00 78.46           C  
ATOM   1963  OG  SER A 433      -8.961 -15.502   3.923  1.00 91.47           O  
ATOM   1964  N   THR A 434      -7.520 -19.493   5.758  1.00 54.75           N  
ATOM   1965  CA  THR A 434      -7.605 -20.818   6.348  1.00 50.47           C  
ATOM   1966  C   THR A 434      -6.764 -20.862   7.615  1.00 69.01           C  
ATOM   1967  O   THR A 434      -7.143 -21.483   8.606  1.00 86.17           O  
ATOM   1968  CB  THR A 434      -7.089 -21.901   5.383  1.00 59.24           C  
ATOM   1969  OG1 THR A 434      -7.755 -21.781   4.120  1.00 84.32           O  
ATOM   1970  CG2 THR A 434      -7.329 -23.290   5.955  1.00 32.29           C  
ATOM   1971  N   ILE A 435      -5.619 -20.193   7.583  1.00 86.05           N  
ATOM   1972  CA  ILE A 435      -4.669 -20.288   8.684  1.00 72.72           C  
ATOM   1973  C   ILE A 435      -4.895 -19.254   9.779  1.00 72.30           C  
ATOM   1974  O   ILE A 435      -4.273 -19.332  10.836  1.00105.11           O  
ATOM   1975  CB  ILE A 435      -3.219 -20.174   8.186  1.00 81.92           C  
ATOM   1976  CG1 ILE A 435      -2.966 -18.785   7.598  1.00 89.06           C  
ATOM   1977  CG2 ILE A 435      -2.920 -21.266   7.171  1.00 60.78           C  
ATOM   1978  CD1 ILE A 435      -1.591 -18.616   7.000  1.00 86.78           C  
ATOM   1979  N   ASN A 436      -5.768 -18.283   9.528  1.00 79.61           N  
ATOM   1980  CA  ASN A 436      -6.065 -17.268  10.544  1.00103.75           C  
ATOM   1981  C   ASN A 436      -6.494 -17.789  11.932  1.00111.95           C  
ATOM   1982  O   ASN A 436      -6.024 -17.276  12.949  1.00117.56           O  
ATOM   1983  CB  ASN A 436      -7.047 -16.211  10.020  1.00 98.10           C  
ATOM   1984  CG  ASN A 436      -6.357 -15.127   9.213  1.00102.62           C  
ATOM   1985  OD1 ASN A 436      -5.128 -15.019   9.217  1.00 77.28           O  
ATOM   1986  ND2 ASN A 436      -7.146 -14.310   8.527  1.00124.05           N  
ATOM   1987  N   PRO A 437      -7.375 -18.809  11.985  1.00 83.95           N  
ATOM   1988  CA  PRO A 437      -7.729 -19.370  13.295  1.00 76.19           C  
ATOM   1989  C   PRO A 437      -6.588 -20.113  13.995  1.00 85.58           C  
ATOM   1990  O   PRO A 437      -6.800 -20.659  15.074  1.00 86.19           O  
ATOM   1991  CB  PRO A 437      -8.844 -20.363  12.955  1.00 82.21           C  
ATOM   1992  CG  PRO A 437      -9.434 -19.845  11.701  1.00 81.13           C  
ATOM   1993  CD  PRO A 437      -8.266 -19.321  10.928  1.00 81.89           C  
ATOM   1994  N   ALA A 438      -5.406 -20.141  13.394  1.00 98.71           N  
ATOM   1995  CA  ALA A 438      -4.266 -20.813  14.002  1.00 89.46           C  
ATOM   1996  C   ALA A 438      -3.244 -19.809  14.523  1.00100.35           C  
ATOM   1997  O   ALA A 438      -2.443 -20.124  15.402  1.00136.67           O  
ATOM   1998  CB  ALA A 438      -3.618 -21.762  13.006  1.00122.95           C  
ATOM   1999  N   CYS A 439      -3.272 -18.600  13.979  1.00 71.80           N  
ATOM   2000  CA  CYS A 439      -2.286 -17.591  14.339  1.00107.45           C  
ATOM   2001  C   CYS A 439      -2.847 -16.660  15.400  1.00115.57           C  
ATOM   2002  O   CYS A 439      -2.102 -16.015  16.143  1.00116.95           O  
ATOM   2003  CB  CYS A 439      -1.881 -16.788  13.104  1.00117.70           C  
ATOM   2004  SG  CYS A 439      -1.584 -17.799  11.638  1.00 96.73           S  
ATOM   2005  N   TYR A 440      -4.170 -16.604  15.471  1.00 89.43           N  
ATOM   2006  CA  TYR A 440      -4.842 -15.640  16.327  1.00118.89           C  
ATOM   2007  C   TYR A 440      -5.683 -16.309  17.414  1.00126.19           C  
ATOM   2008  O   TYR A 440      -5.611 -15.931  18.584  1.00143.64           O  
ATOM   2009  CB  TYR A 440      -5.692 -14.692  15.475  1.00101.14           C  
ATOM   2010  CG  TYR A 440      -4.866 -13.754  14.621  1.00 85.79           C  
ATOM   2011  CD1 TYR A 440      -4.679 -12.432  14.996  1.00 89.59           C  
ATOM   2012  CD2 TYR A 440      -4.260 -14.196  13.449  1.00 71.08           C  
ATOM   2013  CE1 TYR A 440      -3.922 -11.571  14.228  1.00100.53           C  
ATOM   2014  CE2 TYR A 440      -3.496 -13.342  12.675  1.00 77.30           C  
ATOM   2015  CZ  TYR A 440      -3.332 -12.029  13.070  1.00103.34           C  
ATOM   2016  OH  TYR A 440      -2.578 -11.166  12.307  1.00117.35           O  
ATOM   2017  N   ALA A 441      -6.467 -17.309  17.027  1.00115.93           N  
ATOM   2018  CA  ALA A 441      -7.347 -17.995  17.967  1.00101.35           C  
ATOM   2019  C   ALA A 441      -6.646 -19.141  18.693  1.00110.09           C  
ATOM   2020  O   ALA A 441      -6.389 -19.062  19.893  1.00126.23           O  
ATOM   2021  CB  ALA A 441      -8.588 -18.502  17.252  1.00 87.74           C  
ATOM   2022  N   LEU A 442      -6.340 -20.203  17.956  1.00111.12           N  
ATOM   2023  CA  LEU A 442      -5.739 -21.405  18.531  1.00 94.76           C  
ATOM   2024  C   LEU A 442      -4.347 -21.171  19.115  1.00128.67           C  
ATOM   2025  O   LEU A 442      -3.866 -21.978  19.910  1.00132.92           O  
ATOM   2026  CB  LEU A 442      -5.676 -22.526  17.490  1.00110.73           C  
ATOM   2027  CG  LEU A 442      -6.872 -23.471  17.361  1.00101.20           C  
ATOM   2028  CD1 LEU A 442      -8.156 -22.714  17.075  1.00 92.84           C  
ATOM   2029  CD2 LEU A 442      -6.600 -24.494  16.273  1.00130.92           C  
ATOM   2030  N   CYS A 443      -3.698 -20.078  18.717  1.00132.12           N  
ATOM   2031  CA  CYS A 443      -2.397 -19.732  19.283  1.00131.78           C  
ATOM   2032  C   CYS A 443      -2.570 -19.409  20.766  1.00158.06           C  
ATOM   2033  O   CYS A 443      -1.635 -19.539  21.557  1.00168.09           O  
ATOM   2034  CB  CYS A 443      -1.745 -18.568  18.525  1.00124.23           C  
ATOM   2035  SG  CYS A 443      -2.064 -16.914  19.188  1.00162.96           S  
ATOM   2036  N   ASN A 444      -3.781 -18.994  21.133  1.00161.58           N  
ATOM   2037  CA  ASN A 444      -4.171 -18.895  22.533  1.00155.08           C  
ATOM   2038  C   ASN A 444      -4.501 -20.281  23.073  1.00138.42           C  
ATOM   2039  O   ASN A 444      -5.007 -21.134  22.344  1.00139.98           O  
ATOM   2040  CB  ASN A 444      -5.376 -17.969  22.698  1.00146.60           C  
ATOM   2041  N   ALA A 445      -4.216 -20.501  24.351  1.00134.25           N  
ATOM   2042  CA  ALA A 445      -4.367 -21.822  24.952  1.00148.17           C  
ATOM   2043  C   ALA A 445      -5.822 -22.289  25.046  1.00163.41           C  
ATOM   2044  O   ALA A 445      -6.139 -23.430  24.706  1.00154.80           O  
ATOM   2045  CB  ALA A 445      -3.707 -21.853  26.325  1.00124.11           C  
ATOM   2046  N   THR A 446      -6.701 -21.403  25.504  1.00165.09           N  
ATOM   2047  CA  THR A 446      -8.090 -21.766  25.789  1.00152.78           C  
ATOM   2048  C   THR A 446      -8.909 -22.100  24.543  1.00143.11           C  
ATOM   2049  O   THR A 446      -9.683 -23.067  24.537  1.00140.66           O  
ATOM   2050  CB  THR A 446      -8.805 -20.651  26.581  1.00141.34           C  
ATOM   2051  OG1 THR A 446      -8.225 -20.547  27.887  1.00160.83           O  
ATOM   2052  CG2 THR A 446     -10.289 -20.952  26.719  1.00111.16           C  
ATOM   2053  N   PHE A 447      -8.730 -21.298  23.496  1.00134.33           N  
ATOM   2054  CA  PHE A 447      -9.513 -21.429  22.269  1.00127.36           C  
ATOM   2055  C   PHE A 447      -9.589 -22.858  21.739  1.00124.48           C  
ATOM   2056  O   PHE A 447     -10.663 -23.324  21.370  1.00110.69           O  
ATOM   2057  CB  PHE A 447      -8.975 -20.500  21.181  1.00132.07           C  
ATOM   2058  CG  PHE A 447      -9.868 -19.332  20.889  1.00125.32           C  
ATOM   2059  CD1 PHE A 447     -11.128 -19.527  20.346  1.00 92.97           C  
ATOM   2060  CD2 PHE A 447      -9.447 -18.038  21.148  1.00141.32           C  
ATOM   2061  CE1 PHE A 447     -11.954 -18.453  20.073  1.00129.21           C  
ATOM   2062  CE2 PHE A 447     -10.268 -16.960  20.876  1.00138.58           C  
ATOM   2063  CZ  PHE A 447     -11.522 -17.167  20.339  1.00137.14           C  
ATOM   2064  N   LYS A 448      -8.453 -23.547  21.713  1.00134.59           N  
ATOM   2065  CA  LYS A 448      -8.395 -24.916  21.204  1.00131.14           C  
ATOM   2066  C   LYS A 448      -9.216 -25.872  22.071  1.00134.77           C  
ATOM   2067  O   LYS A 448      -9.942 -26.740  21.560  1.00129.88           O  
ATOM   2068  CB  LYS A 448      -6.941 -25.387  21.116  1.00 87.97           C  
ATOM   2069  N   LYS A 449      -9.093 -25.701  23.384  1.00140.00           N  
ATOM   2070  CA  LYS A 449      -9.868 -26.476  24.345  1.00127.57           C  
ATOM   2071  C   LYS A 449     -11.358 -26.282  24.098  1.00138.52           C  
ATOM   2072  O   LYS A 449     -12.132 -27.238  24.137  1.00127.31           O  
ATOM   2073  CB  LYS A 449      -9.515 -26.061  25.773  1.00126.17           C  
ATOM   2074  N   THR A 450     -11.749 -25.038  23.833  1.00154.58           N  
ATOM   2075  CA  THR A 450     -13.139 -24.725  23.508  1.00132.93           C  
ATOM   2076  C   THR A 450     -13.550 -25.381  22.189  1.00140.18           C  
ATOM   2077  O   THR A 450     -14.695 -25.808  22.023  1.00134.00           O  
ATOM   2078  CB  THR A 450     -13.362 -23.202  23.404  1.00140.50           C  
ATOM   2079  OG1 THR A 450     -12.759 -22.547  24.528  1.00147.91           O  
ATOM   2080  CG2 THR A 450     -14.847 -22.877  23.368  1.00141.37           C  
ATOM   2081  N   PHE A 451     -12.602 -25.458  21.259  1.00149.57           N  
ATOM   2082  CA  PHE A 451     -12.828 -26.042  19.940  1.00145.74           C  
ATOM   2083  C   PHE A 451     -13.154 -27.528  20.016  1.00150.84           C  
ATOM   2084  O   PHE A 451     -14.115 -27.991  19.399  1.00169.42           O  
ATOM   2085  CB  PHE A 451     -11.586 -25.858  19.059  1.00151.64           C  
ATOM   2086  CG  PHE A 451     -11.636 -24.650  18.161  1.00157.89           C  
ATOM   2087  CD1 PHE A 451     -11.999 -23.407  18.655  1.00151.79           C  
ATOM   2088  CD2 PHE A 451     -11.289 -24.758  16.823  1.00109.97           C  
ATOM   2089  CE1 PHE A 451     -12.031 -22.299  17.827  1.00137.36           C  
ATOM   2090  CE2 PHE A 451     -11.321 -23.656  15.992  1.00103.20           C  
ATOM   2091  CZ  PHE A 451     -11.692 -22.425  16.494  1.00116.71           C  
ATOM   2092  N   LYS A 452     -12.349 -28.272  20.770  1.00135.24           N  
ATOM   2093  CA  LYS A 452     -12.432 -29.735  20.751  1.00154.34           C  
ATOM   2094  C   LYS A 452     -13.774 -30.355  21.170  1.00157.26           C  
ATOM   2095  O   LYS A 452     -14.075 -31.490  20.797  1.00148.91           O  
ATOM   2096  CB  LYS A 452     -11.282 -30.354  21.550  1.00117.32           C  
ATOM   2097  CG  LYS A 452      -9.923 -30.154  20.906  1.00 94.16           C  
ATOM   2098  CD  LYS A 452      -8.882 -31.079  21.511  1.00150.82           C  
ATOM   2099  CE  LYS A 452      -9.207 -32.539  21.231  1.00133.44           C  
ATOM   2100  NZ  LYS A 452      -9.135 -32.862  19.779  1.00138.39           N  
ATOM   2101  N   HIS A 453     -14.578 -29.622  21.933  1.00132.61           N  
ATOM   2102  CA  HIS A 453     -15.881 -30.138  22.351  1.00155.07           C  
ATOM   2103  C   HIS A 453     -16.872 -30.221  21.196  1.00167.16           C  
ATOM   2104  O   HIS A 453     -17.830 -30.992  21.246  1.00175.26           O  
ATOM   2105  CB  HIS A 453     -16.470 -29.299  23.485  1.00179.79           C  
ATOM   2106  CG  HIS A 453     -16.078 -29.775  24.847  1.00171.25           C  
ATOM   2107  ND1 HIS A 453     -14.956 -29.315  25.500  1.00173.64           N  
ATOM   2108  CD2 HIS A 453     -16.652 -30.681  25.673  1.00162.96           C  
ATOM   2109  CE1 HIS A 453     -14.859 -29.912  26.676  1.00183.29           C  
ATOM   2110  NE2 HIS A 453     -15.875 -30.746  26.804  1.00188.92           N  
ATOM   2111  N   LEU A 454     -16.637 -29.423  20.160  1.00164.51           N  
ATOM   2112  CA  LEU A 454     -17.508 -29.415  18.991  1.00163.99           C  
ATOM   2113  C   LEU A 454     -17.380 -30.713  18.202  1.00172.48           C  
ATOM   2114  O   LEU A 454     -18.260 -31.060  17.415  1.00189.32           O  
ATOM   2115  CB  LEU A 454     -17.207 -28.212  18.096  1.00151.04           C  
ATOM   2116  CG  LEU A 454     -18.022 -26.942  18.358  1.00149.25           C  
ATOM   2117  CD1 LEU A 454     -19.498 -27.194  18.088  1.00116.35           C  
ATOM   2118  CD2 LEU A 454     -17.810 -26.418  19.773  1.00140.13           C  
ATOM   2119  N   LEU A 455     -16.276 -31.422  18.417  1.00153.39           N  
ATOM   2120  CA  LEU A 455     -16.090 -32.739  17.826  1.00154.65           C  
ATOM   2121  C   LEU A 455     -17.093 -33.716  18.429  1.00163.52           C  
ATOM   2122  O   LEU A 455     -17.980 -34.217  17.736  1.00167.73           O  
ATOM   2123  CB  LEU A 455     -14.662 -33.235  18.058  1.00151.12           C  
ATOM   2124  N   MET A 456     -16.951 -33.974  19.727  1.00159.39           N  
ATOM   2125  CA  MET A 456     -17.864 -34.857  20.444  1.00159.36           C  
ATOM   2126  C   MET A 456     -17.716 -34.701  21.956  1.00151.06           C  
ATOM   2127  O   MET A 456     -17.679 -33.585  22.478  1.00133.35           O  
ATOM   2128  CB  MET A 456     -17.632 -36.316  20.043  1.00135.96           C  
TER    2129      MET A 456                                                      
ATOM   2130  N   GLN B   1      -9.397 -24.438  34.803  1.00184.64           N  
ATOM   2131  CA  GLN B   1      -8.885 -23.122  34.440  1.00188.42           C  
ATOM   2132  C   GLN B   1      -8.689 -22.268  35.690  1.00184.90           C  
ATOM   2133  O   GLN B   1      -8.855 -22.756  36.809  1.00189.63           O  
ATOM   2134  CB  GLN B   1      -9.833 -22.436  33.458  1.00182.66           C  
ATOM   2135  N   VAL B   2      -8.335 -20.999  35.507  1.00174.65           N  
ATOM   2136  CA  VAL B   2      -7.936 -20.180  36.651  1.00177.49           C  
ATOM   2137  C   VAL B   2      -8.969 -19.167  37.155  1.00169.53           C  
ATOM   2138  O   VAL B   2      -9.647 -18.502  36.371  1.00169.55           O  
ATOM   2139  CB  VAL B   2      -6.561 -19.463  36.434  1.00156.34           C  
ATOM   2140  CG1 VAL B   2      -5.476 -20.458  36.019  1.00153.71           C  
ATOM   2141  CG2 VAL B   2      -6.685 -18.329  35.430  1.00146.21           C  
ATOM   2142  N   GLN B   3      -9.063 -19.071  38.481  1.00156.53           N  
ATOM   2143  CA  GLN B   3      -9.891 -18.088  39.180  1.00152.26           C  
ATOM   2144  C   GLN B   3      -9.050 -17.519  40.330  1.00146.82           C  
ATOM   2145  O   GLN B   3      -8.301 -18.257  40.970  1.00147.00           O  
ATOM   2146  CB  GLN B   3     -11.171 -18.750  39.699  1.00157.72           C  
ATOM   2147  CG  GLN B   3     -11.675 -18.239  41.039  1.00159.30           C  
ATOM   2148  CD  GLN B   3     -12.895 -18.998  41.524  1.00140.78           C  
ATOM   2149  OE1 GLN B   3     -13.910 -19.066  40.832  1.00144.19           O  
ATOM   2150  NE2 GLN B   3     -12.797 -19.584  42.714  1.00141.16           N  
ATOM   2151  N   LEU B   4      -9.145 -16.214  40.583  1.00138.13           N  
ATOM   2152  CA  LEU B   4      -8.182 -15.542  41.465  1.00141.72           C  
ATOM   2153  C   LEU B   4      -8.815 -14.926  42.716  1.00156.29           C  
ATOM   2154  O   LEU B   4      -9.741 -14.120  42.616  1.00141.31           O  
ATOM   2155  CB  LEU B   4      -7.397 -14.479  40.678  1.00139.33           C  
ATOM   2156  CG  LEU B   4      -6.300 -14.925  39.692  1.00150.79           C  
ATOM   2157  CD1 LEU B   4      -6.807 -15.824  38.568  1.00166.10           C  
ATOM   2158  CD2 LEU B   4      -5.615 -13.713  39.098  1.00174.31           C  
ATOM   2159  N   GLN B   5      -8.302 -15.302  43.889  1.00160.01           N  
ATOM   2160  CA  GLN B   5      -8.865 -14.837  45.161  1.00135.46           C  
ATOM   2161  C   GLN B   5      -7.981 -13.798  45.865  1.00129.01           C  
ATOM   2162  O   GLN B   5      -6.756 -13.899  45.840  1.00113.38           O  
ATOM   2163  CB  GLN B   5      -9.134 -16.022  46.093  1.00 77.94           C  
ATOM   2164  N   GLU B   6      -8.607 -12.807  46.499  1.00124.32           N  
ATOM   2165  CA  GLU B   6      -7.867 -11.697  47.104  1.00120.55           C  
ATOM   2166  C   GLU B   6      -7.912 -11.692  48.635  1.00131.16           C  
ATOM   2167  O   GLU B   6      -8.768 -12.333  49.243  1.00137.13           O  
ATOM   2168  CB  GLU B   6      -8.371 -10.353  46.565  1.00115.91           C  
ATOM   2169  CG  GLU B   6      -8.303 -10.206  45.052  1.00124.79           C  
ATOM   2170  CD  GLU B   6      -9.528 -10.766  44.352  1.00138.36           C  
ATOM   2171  OE1 GLU B   6     -10.428 -11.284  45.046  1.00140.06           O  
ATOM   2172  OE2 GLU B   6      -9.595 -10.685  43.107  1.00145.23           O  
ATOM   2173  N   SER B   7      -6.984 -10.956  49.245  1.00138.01           N  
ATOM   2174  CA  SER B   7      -6.895 -10.855  50.702  1.00124.13           C  
ATOM   2175  C   SER B   7      -6.438  -9.467  51.149  1.00136.78           C  
ATOM   2176  O   SER B   7      -6.261  -8.567  50.328  1.00134.33           O  
ATOM   2177  CB  SER B   7      -5.923 -11.901  51.255  1.00107.78           C  
ATOM   2178  OG  SER B   7      -6.264 -13.207  50.828  1.00119.10           O  
ATOM   2179  N   GLY B   8      -6.247  -9.305  52.456  1.00141.16           N  
ATOM   2180  CA  GLY B   8      -5.711  -8.074  53.013  1.00131.55           C  
ATOM   2181  C   GLY B   8      -6.704  -6.929  53.080  1.00144.61           C  
ATOM   2182  O   GLY B   8      -6.347  -5.812  53.455  1.00129.23           O  
ATOM   2183  N   GLY B   9      -7.953  -7.201  52.716  1.00151.80           N  
ATOM   2184  CA  GLY B   9      -8.984  -6.181  52.727  1.00132.99           C  
ATOM   2185  C   GLY B   9      -9.425  -5.818  54.132  1.00142.17           C  
ATOM   2186  O   GLY B   9     -10.029  -6.632  54.830  1.00161.51           O  
ATOM   2187  N   GLY B  10      -9.122  -4.591  54.548  1.00116.47           N  
ATOM   2188  CA  GLY B  10      -9.496  -4.123  55.871  1.00106.27           C  
ATOM   2189  C   GLY B  10      -9.538  -2.610  55.984  1.00114.94           C  
ATOM   2190  O   GLY B  10      -9.374  -1.897  54.992  1.00 82.07           O  
ATOM   2191  N   LEU B  11      -9.767  -2.118  57.199  1.00155.80           N  
ATOM   2192  CA  LEU B  11      -9.776  -0.680  57.461  1.00154.80           C  
ATOM   2193  C   LEU B  11      -8.398  -0.194  57.898  1.00132.56           C  
ATOM   2194  O   LEU B  11      -7.665  -0.906  58.585  1.00111.89           O  
ATOM   2195  CB  LEU B  11     -10.826  -0.316  58.521  1.00133.54           C  
ATOM   2196  CG  LEU B  11     -10.840   1.133  59.032  1.00129.75           C  
ATOM   2197  CD1 LEU B  11     -12.255   1.632  59.240  1.00134.46           C  
ATOM   2198  CD2 LEU B  11     -10.040   1.285  60.326  1.00155.22           C  
ATOM   2199  N   VAL B  12      -8.063   1.030  57.507  1.00116.12           N  
ATOM   2200  CA  VAL B  12      -6.777   1.617  57.844  1.00114.18           C  
ATOM   2201  C   VAL B  12      -6.898   3.139  57.943  1.00117.51           C  
ATOM   2202  O   VAL B  12      -7.676   3.754  57.212  1.00108.87           O  
ATOM   2203  CB  VAL B  12      -5.698   1.191  56.816  1.00132.18           C  
ATOM   2204  CG1 VAL B  12      -5.049   2.396  56.147  1.00142.65           C  
ATOM   2205  CG2 VAL B  12      -4.660   0.293  57.475  1.00135.97           C  
ATOM   2206  N   GLN B  13      -6.157   3.738  58.872  1.00119.77           N  
ATOM   2207  CA  GLN B  13      -6.132   5.192  59.000  1.00112.03           C  
ATOM   2208  C   GLN B  13      -5.109   5.776  58.036  1.00114.72           C  
ATOM   2209  O   GLN B  13      -4.176   5.087  57.622  1.00104.93           O  
ATOM   2210  CB  GLN B  13      -5.807   5.617  60.435  1.00 93.18           C  
ATOM   2211  CG  GLN B  13      -6.977   5.522  61.401  1.00109.54           C  
ATOM   2212  CD  GLN B  13      -7.292   4.095  61.808  1.00142.78           C  
ATOM   2213  OE1 GLN B  13      -6.474   3.191  61.631  1.00118.39           O  
ATOM   2214  NE2 GLN B  13      -8.485   3.886  62.358  1.00136.48           N  
ATOM   2215  N   ALA B  14      -5.288   7.045  57.678  1.00103.33           N  
ATOM   2216  CA  ALA B  14      -4.385   7.707  56.742  1.00101.00           C  
ATOM   2217  C   ALA B  14      -2.937   7.640  57.222  1.00 93.55           C  
ATOM   2218  O   ALA B  14      -2.634   7.970  58.366  1.00 93.08           O  
ATOM   2219  CB  ALA B  14      -4.812   9.149  56.516  1.00 82.22           C  
ATOM   2220  N   GLY B  15      -2.051   7.196  56.338  1.00121.56           N  
ATOM   2221  CA  GLY B  15      -0.647   7.055  56.669  1.00127.23           C  
ATOM   2222  C   GLY B  15      -0.253   5.601  56.833  1.00133.94           C  
ATOM   2223  O   GLY B  15       0.915   5.242  56.670  1.00141.67           O  
ATOM   2224  N   ASP B  16      -1.232   4.759  57.152  1.00 95.42           N  
ATOM   2225  CA  ASP B  16      -0.971   3.340  57.367  1.00127.51           C  
ATOM   2226  C   ASP B  16      -0.756   2.592  56.053  1.00121.14           C  
ATOM   2227  O   ASP B  16      -0.769   3.192  54.978  1.00123.43           O  
ATOM   2228  CB  ASP B  16      -2.099   2.696  58.176  1.00126.60           C  
ATOM   2229  CG  ASP B  16      -2.200   3.255  59.583  1.00143.33           C  
ATOM   2230  OD1 ASP B  16      -2.678   2.529  60.480  1.00155.22           O  
ATOM   2231  OD2 ASP B  16      -1.800   4.419  59.794  1.00131.44           O  
ATOM   2232  N   SER B  17      -0.559   1.281  56.149  1.00125.40           N  
ATOM   2233  CA  SER B  17      -0.209   0.472  54.987  1.00135.34           C  
ATOM   2234  C   SER B  17      -0.946  -0.863  54.982  1.00129.00           C  
ATOM   2235  O   SER B  17      -1.352  -1.361  56.034  1.00131.46           O  
ATOM   2236  CB  SER B  17       1.302   0.226  54.956  1.00140.42           C  
ATOM   2237  OG  SER B  17       2.023   1.444  55.038  1.00131.67           O  
ATOM   2238  N   LEU B  18      -1.114  -1.442  53.795  1.00131.29           N  
ATOM   2239  CA  LEU B  18      -1.765  -2.746  53.675  1.00121.09           C  
ATOM   2240  C   LEU B  18      -1.027  -3.662  52.709  1.00127.43           C  
ATOM   2241  O   LEU B  18      -0.194  -3.216  51.917  1.00158.67           O  
ATOM   2242  CB  LEU B  18      -3.223  -2.608  53.219  1.00103.30           C  
ATOM   2243  CG  LEU B  18      -4.229  -1.855  54.091  1.00 96.40           C  
ATOM   2244  CD1 LEU B  18      -4.191  -0.367  53.793  1.00 79.07           C  
ATOM   2245  CD2 LEU B  18      -5.627  -2.413  53.882  1.00104.02           C  
ATOM   2246  N   ARG B  19      -1.347  -4.950  52.780  1.00125.34           N  
ATOM   2247  CA  ARG B  19      -0.814  -5.926  51.841  1.00130.73           C  
ATOM   2248  C   ARG B  19      -1.942  -6.760  51.252  1.00152.61           C  
ATOM   2249  O   ARG B  19      -2.470  -7.663  51.904  1.00163.11           O  
ATOM   2250  CB  ARG B  19       0.211  -6.840  52.515  1.00127.04           C  
ATOM   2251  CG  ARG B  19       0.755  -7.922  51.595  1.00108.23           C  
ATOM   2252  CD  ARG B  19       1.563  -8.957  52.358  1.00142.94           C  
ATOM   2253  NE  ARG B  19       0.803  -9.547  53.458  1.00158.88           N  
ATOM   2254  CZ  ARG B  19      -0.047 -10.561  53.326  1.00151.90           C  
ATOM   2255  NH1 ARG B  19      -0.260 -11.103  52.135  1.00159.15           N  
ATOM   2256  NH2 ARG B  19      -0.690 -11.032  54.385  1.00166.22           N  
ATOM   2257  N   LEU B  20      -2.318  -6.440  50.019  1.00140.60           N  
ATOM   2258  CA  LEU B  20      -3.308  -7.223  49.295  1.00114.57           C  
ATOM   2259  C   LEU B  20      -2.604  -8.364  48.576  1.00116.28           C  
ATOM   2260  O   LEU B  20      -1.602  -8.154  47.894  1.00128.24           O  
ATOM   2261  CB  LEU B  20      -4.055  -6.345  48.294  1.00 93.35           C  
ATOM   2262  CG  LEU B  20      -4.696  -5.085  48.876  1.00104.41           C  
ATOM   2263  CD1 LEU B  20      -5.602  -4.428  47.854  1.00 94.59           C  
ATOM   2264  CD2 LEU B  20      -5.471  -5.415  50.140  1.00153.80           C  
ATOM   2265  N   SER B  21      -3.120  -9.575  48.743  1.00 95.21           N  
ATOM   2266  CA  SER B  21      -2.497 -10.742  48.138  1.00114.93           C  
ATOM   2267  C   SER B  21      -3.484 -11.469  47.241  1.00106.77           C  
ATOM   2268  O   SER B  21      -4.611 -11.754  47.641  1.00109.10           O  
ATOM   2269  CB  SER B  21      -1.955 -11.686  49.213  1.00119.75           C  
ATOM   2270  OG  SER B  21      -3.006 -12.224  49.995  1.00119.20           O  
ATOM   2271  N   CYS B  22      -3.050 -11.765  46.023  1.00118.87           N  
ATOM   2272  CA  CYS B  22      -3.908 -12.421  45.053  1.00117.21           C  
ATOM   2273  C   CYS B  22      -3.364 -13.807  44.721  1.00126.92           C  
ATOM   2274  O   CYS B  22      -2.226 -13.949  44.277  1.00144.72           O  
ATOM   2275  CB  CYS B  22      -4.035 -11.557  43.797  1.00113.53           C  
ATOM   2276  SG  CYS B  22      -4.802 -12.365  42.388  1.00142.00           S  
ATOM   2277  N   ALA B  23      -4.183 -14.826  44.961  1.00100.92           N  
ATOM   2278  CA  ALA B  23      -3.795 -16.207  44.721  1.00111.99           C  
ATOM   2279  C   ALA B  23      -4.533 -16.764  43.509  1.00148.36           C  
ATOM   2280  O   ALA B  23      -5.765 -16.724  43.449  1.00149.81           O  
ATOM   2281  CB  ALA B  23      -4.076 -17.056  45.953  1.00118.73           C  
ATOM   2282  N   ALA B  24      -3.768 -17.268  42.543  1.00167.82           N  
ATOM   2283  CA  ALA B  24      -4.324 -17.897  41.349  1.00151.78           C  
ATOM   2284  C   ALA B  24      -4.204 -19.409  41.479  1.00148.38           C  
ATOM   2285  O   ALA B  24      -3.341 -19.908  42.200  1.00169.18           O  
ATOM   2286  CB  ALA B  24      -3.598 -17.413  40.106  1.00154.96           C  
ATOM   2287  N   SER B  25      -5.065 -20.138  40.777  1.00147.69           N  
ATOM   2288  CA  SER B  25      -5.117 -21.592  40.904  1.00169.54           C  
ATOM   2289  C   SER B  25      -5.752 -22.253  39.684  1.00190.83           C  
ATOM   2290  O   SER B  25      -6.401 -21.599  38.881  1.00196.07           O  
ATOM   2291  CB  SER B  25      -5.895 -21.972  42.169  1.00165.86           C  
ATOM   2292  OG  SER B  25      -7.214 -21.442  42.117  1.00140.64           O  
ATOM   2293  N   GLY B  26      -5.554 -23.557  39.551  1.00196.88           N  
ATOM   2294  CA  GLY B  26      -6.232 -24.310  38.519  1.00188.08           C  
ATOM   2295  C   GLY B  26      -5.556 -24.198  37.170  1.00187.22           C  
ATOM   2296  O   GLY B  26      -6.175 -23.749  36.202  1.00184.71           O  
ATOM   2297  N   PHE B  27      -4.286 -24.604  37.112  1.00189.94           N  
ATOM   2298  CA  PHE B  27      -3.499 -24.584  35.872  1.00193.20           C  
ATOM   2299  C   PHE B  27      -3.343 -25.958  35.214  1.00196.53           C  
ATOM   2300  O   PHE B  27      -2.958 -26.931  35.855  1.00212.43           O  
ATOM   2301  CB  PHE B  27      -2.106 -23.979  36.107  1.00186.27           C  
ATOM   2302  CG  PHE B  27      -2.130 -22.530  36.463  1.00181.60           C  
ATOM   2303  CD1 PHE B  27      -2.113 -21.554  35.476  1.00176.37           C  
ATOM   2304  CD2 PHE B  27      -2.189 -22.141  37.786  1.00181.41           C  
ATOM   2305  CE1 PHE B  27      -2.144 -20.209  35.812  1.00163.17           C  
ATOM   2306  CE2 PHE B  27      -2.221 -20.801  38.126  1.00186.92           C  
ATOM   2307  CZ  PHE B  27      -2.199 -19.837  37.140  1.00175.05           C  
ATOM   2308  N   ASP B  28      -3.625 -26.012  33.918  1.00183.54           N  
ATOM   2309  CA  ASP B  28      -3.498 -27.237  33.152  1.00187.82           C  
ATOM   2310  C   ASP B  28      -3.081 -26.932  31.732  1.00198.41           C  
ATOM   2311  O   ASP B  28      -3.860 -26.332  30.995  1.00190.31           O  
ATOM   2312  CB  ASP B  28      -4.823 -27.976  33.102  1.00176.05           C  
ATOM   2313  CG  ASP B  28      -4.796 -29.128  32.111  1.00182.11           C  
ATOM   2314  OD1 ASP B  28      -4.160 -30.162  32.423  1.00174.27           O  
ATOM   2315  OD2 ASP B  28      -5.422 -29.017  31.032  1.00184.52           O  
ATOM   2316  N   PHE B  29      -1.880 -27.364  31.345  1.00201.11           N  
ATOM   2317  CA  PHE B  29      -1.303 -27.043  30.031  1.00202.19           C  
ATOM   2318  C   PHE B  29      -1.018 -25.567  29.855  1.00194.69           C  
ATOM   2319  O   PHE B  29      -0.529 -25.156  28.805  1.00207.51           O  
ATOM   2320  CB  PHE B  29      -2.152 -27.536  28.860  1.00199.73           C  
ATOM   2321  N   ASP B  30      -1.339 -24.782  30.877  1.00184.74           N  
ATOM   2322  CA  ASP B  30      -0.940 -23.385  30.952  1.00172.51           C  
ATOM   2323  C   ASP B  30      -0.182 -23.152  32.259  1.00174.87           C  
ATOM   2324  O   ASP B  30      -0.378 -23.875  33.239  1.00167.84           O  
ATOM   2325  CB  ASP B  30      -2.159 -22.467  30.853  1.00181.47           C  
ATOM   2326  CG  ASP B  30      -3.331 -22.959  31.677  1.00190.66           C  
ATOM   2327  OD1 ASP B  30      -4.490 -22.660  31.309  1.00153.60           O  
ATOM   2328  OD2 ASP B  30      -3.094 -23.644  32.693  1.00206.33           O  
ATOM   2329  N   ASN B  31       0.694 -22.156  32.278  1.00188.75           N  
ATOM   2330  CA  ASN B  31       1.494 -21.901  33.473  1.00202.31           C  
ATOM   2331  C   ASN B  31       1.194 -20.528  34.046  1.00201.96           C  
ATOM   2332  O   ASN B  31       0.909 -19.597  33.299  1.00209.81           O  
ATOM   2333  CB  ASN B  31       2.990 -22.005  33.162  1.00184.37           C  
ATOM   2334  CG  ASN B  31       3.329 -23.209  32.310  1.00190.95           C  
ATOM   2335  OD1 ASN B  31       3.620 -24.288  32.824  1.00198.82           O  
ATOM   2336  ND2 ASN B  31       3.300 -23.027  30.996  1.00192.91           N  
ATOM   2337  N   PHE B  32       1.267 -20.411  35.371  1.00183.47           N  
ATOM   2338  CA  PHE B  32       1.164 -19.126  36.056  1.00171.88           C  
ATOM   2339  C   PHE B  32       2.225 -18.177  35.507  1.00164.13           C  
ATOM   2340  O   PHE B  32       2.054 -16.957  35.500  1.00171.57           O  
ATOM   2341  CB  PHE B  32       1.322 -19.314  37.567  1.00168.64           C  
ATOM   2342  CG  PHE B  32       1.629 -18.045  38.309  1.00174.26           C  
ATOM   2343  CD1 PHE B  32       2.932 -17.735  38.665  1.00173.39           C  
ATOM   2344  CD2 PHE B  32       0.618 -17.157  38.641  1.00162.97           C  
ATOM   2345  CE1 PHE B  32       3.223 -16.566  39.336  1.00173.72           C  
ATOM   2346  CE2 PHE B  32       0.901 -15.983  39.315  1.00153.65           C  
ATOM   2347  CZ  PHE B  32       2.204 -15.686  39.663  1.00162.91           C  
ATOM   2348  N   ASP B  33       3.321 -18.763  35.039  1.00138.35           N  
ATOM   2349  CA  ASP B  33       4.386 -18.034  34.367  1.00161.82           C  
ATOM   2350  C   ASP B  33       3.879 -17.345  33.097  1.00180.84           C  
ATOM   2351  O   ASP B  33       4.378 -16.287  32.712  1.00169.43           O  
ATOM   2352  CB  ASP B  33       5.519 -19.003  34.020  1.00179.23           C  
ATOM   2353  CG  ASP B  33       6.713 -18.310  33.399  1.00196.19           C  
ATOM   2354  OD1 ASP B  33       6.725 -18.140  32.161  1.00201.01           O  
ATOM   2355  OD2 ASP B  33       7.640 -17.944  34.151  1.00188.37           O  
ATOM   2356  N   ASP B  34       2.881 -17.946  32.454  1.00186.21           N  
ATOM   2357  CA  ASP B  34       2.351 -17.425  31.195  1.00165.76           C  
ATOM   2358  C   ASP B  34       1.297 -16.337  31.382  1.00159.45           C  
ATOM   2359  O   ASP B  34       0.716 -15.858  30.409  1.00153.87           O  
ATOM   2360  CB  ASP B  34       1.773 -18.555  30.341  1.00136.91           C  
ATOM   2361  CG  ASP B  34       2.843 -19.439  29.744  1.00161.99           C  
ATOM   2362  OD1 ASP B  34       3.466 -19.023  28.745  1.00179.19           O  
ATOM   2363  OD2 ASP B  34       3.055 -20.551  30.269  1.00178.69           O  
ATOM   2364  N   TYR B  35       1.047 -15.952  32.628  1.00140.81           N  
ATOM   2365  CA  TYR B  35       0.077 -14.904  32.909  1.00122.57           C  
ATOM   2366  C   TYR B  35       0.741 -13.687  33.540  1.00132.03           C  
ATOM   2367  O   TYR B  35       1.534 -13.815  34.473  1.00134.02           O  
ATOM   2368  CB  TYR B  35      -1.026 -15.421  33.835  1.00146.28           C  
ATOM   2369  CG  TYR B  35      -1.920 -16.481  33.230  1.00155.09           C  
ATOM   2370  CD1 TYR B  35      -3.166 -16.155  32.708  1.00150.88           C  
ATOM   2371  CD2 TYR B  35      -1.524 -17.810  33.195  1.00153.23           C  
ATOM   2372  CE1 TYR B  35      -3.990 -17.126  32.164  1.00137.39           C  
ATOM   2373  CE2 TYR B  35      -2.338 -18.786  32.650  1.00156.23           C  
ATOM   2374  CZ  TYR B  35      -3.569 -18.439  32.136  1.00139.29           C  
ATOM   2375  OH  TYR B  35      -4.382 -19.408  31.595  1.00125.98           O  
ATOM   2376  N   ALA B  36       0.416 -12.508  33.019  1.00141.81           N  
ATOM   2377  CA  ALA B  36       0.834 -11.251  33.629  1.00133.80           C  
ATOM   2378  C   ALA B  36      -0.325 -10.706  34.456  1.00136.87           C  
ATOM   2379  O   ALA B  36      -1.452 -10.614  33.967  1.00142.88           O  
ATOM   2380  CB  ALA B  36       1.255 -10.253  32.565  1.00144.25           C  
ATOM   2381  N   ILE B  37      -0.051 -10.346  35.706  1.00133.52           N  
ATOM   2382  CA  ILE B  37      -1.121 -10.042  36.655  1.00121.73           C  
ATOM   2383  C   ILE B  37      -1.122  -8.591  37.135  1.00120.60           C  
ATOM   2384  O   ILE B  37      -0.072  -8.031  37.429  1.00 96.80           O  
ATOM   2385  CB  ILE B  37      -1.064 -11.002  37.862  1.00110.58           C  
ATOM   2386  CG1 ILE B  37      -1.309 -12.436  37.393  1.00127.19           C  
ATOM   2387  CG2 ILE B  37      -2.080 -10.613  38.923  1.00111.88           C  
ATOM   2388  CD1 ILE B  37      -1.369 -13.442  38.511  1.00133.06           C  
ATOM   2389  N   GLY B  38      -2.307  -7.990  37.208  1.00129.95           N  
ATOM   2390  CA  GLY B  38      -2.437  -6.617  37.666  1.00129.99           C  
ATOM   2391  C   GLY B  38      -3.514  -6.408  38.717  1.00110.19           C  
ATOM   2392  O   GLY B  38      -4.367  -7.275  38.934  1.00111.68           O  
ATOM   2393  N   TRP B  39      -3.470  -5.245  39.367  1.00 88.84           N  
ATOM   2394  CA  TRP B  39      -4.445  -4.867  40.388  1.00 93.77           C  
ATOM   2395  C   TRP B  39      -5.311  -3.695  39.942  1.00106.76           C  
ATOM   2396  O   TRP B  39      -4.798  -2.616  39.644  1.00 96.20           O  
ATOM   2397  CB  TRP B  39      -3.738  -4.482  41.687  1.00 99.91           C  
ATOM   2398  CG  TRP B  39      -3.220  -5.645  42.457  1.00111.79           C  
ATOM   2399  CD1 TRP B  39      -1.982  -6.209  42.356  1.00129.63           C  
ATOM   2400  CD2 TRP B  39      -3.922  -6.392  43.456  1.00 89.45           C  
ATOM   2401  NE1 TRP B  39      -1.871  -7.265  43.227  1.00123.79           N  
ATOM   2402  CE2 TRP B  39      -3.048  -7.397  43.915  1.00102.64           C  
ATOM   2403  CE3 TRP B  39      -5.206  -6.312  44.004  1.00103.52           C  
ATOM   2404  CZ2 TRP B  39      -3.416  -8.313  44.897  1.00110.96           C  
ATOM   2405  CZ3 TRP B  39      -5.569  -7.223  44.978  1.00119.51           C  
ATOM   2406  CH2 TRP B  39      -4.678  -8.211  45.414  1.00112.33           C  
ATOM   2407  N   PHE B  40      -6.624  -3.901  39.918  1.00105.16           N  
ATOM   2408  CA  PHE B  40      -7.547  -2.840  39.523  1.00110.89           C  
ATOM   2409  C   PHE B  40      -8.413  -2.405  40.705  1.00117.78           C  
ATOM   2410  O   PHE B  40      -8.992  -3.240  41.390  1.00119.02           O  
ATOM   2411  CB  PHE B  40      -8.439  -3.311  38.370  1.00131.49           C  
ATOM   2412  CG  PHE B  40      -7.717  -3.470  37.056  1.00101.69           C  
ATOM   2413  CD1 PHE B  40      -7.855  -2.518  36.058  1.00108.63           C  
ATOM   2414  CD2 PHE B  40      -6.916  -4.574  36.816  1.00 86.29           C  
ATOM   2415  CE1 PHE B  40      -7.202  -2.658  34.851  1.00103.43           C  
ATOM   2416  CE2 PHE B  40      -6.260  -4.719  35.613  1.00 88.88           C  
ATOM   2417  CZ  PHE B  40      -6.403  -3.760  34.628  1.00140.06           C  
ATOM   2418  N   ARG B  41      -8.507  -1.103  40.950  1.00 98.31           N  
ATOM   2419  CA  ARG B  41      -9.377  -0.623  42.019  1.00116.16           C  
ATOM   2420  C   ARG B  41     -10.621   0.054  41.450  1.00139.94           C  
ATOM   2421  O   ARG B  41     -10.547   0.763  40.442  1.00149.67           O  
ATOM   2422  CB  ARG B  41      -8.621   0.319  42.961  1.00110.62           C  
ATOM   2423  CG  ARG B  41      -8.848   1.802  42.706  1.00119.44           C  
ATOM   2424  CD  ARG B  41      -7.533   2.535  42.588  1.00104.38           C  
ATOM   2425  NE  ARG B  41      -7.623   3.920  43.030  1.00114.01           N  
ATOM   2426  CZ  ARG B  41      -6.610   4.586  43.571  1.00124.24           C  
ATOM   2427  NH1 ARG B  41      -6.763   5.847  43.950  1.00155.43           N  
ATOM   2428  NH2 ARG B  41      -5.441   3.985  43.736  1.00111.32           N  
ATOM   2429  N   GLN B  42     -11.768  -0.182  42.082  1.00129.70           N  
ATOM   2430  CA  GLN B  42     -12.998   0.479  41.653  1.00140.57           C  
ATOM   2431  C   GLN B  42     -13.680   1.252  42.780  1.00135.92           C  
ATOM   2432  O   GLN B  42     -14.145   0.670  43.770  1.00101.76           O  
ATOM   2433  CB  GLN B  42     -13.976  -0.508  41.008  1.00144.06           C  
ATOM   2434  CG  GLN B  42     -15.162   0.171  40.326  1.00115.03           C  
ATOM   2435  CD  GLN B  42     -16.025  -0.798  39.544  1.00139.08           C  
ATOM   2436  OE1 GLN B  42     -15.690  -1.975  39.409  1.00132.12           O  
ATOM   2437  NE2 GLN B  42     -17.144  -0.306  39.024  1.00187.00           N  
ATOM   2438  N   ALA B  43     -13.708   2.571  42.613  1.00143.01           N  
ATOM   2439  CA  ALA B  43     -14.419   3.476  43.500  1.00124.87           C  
ATOM   2440  C   ALA B  43     -15.897   3.450  43.126  1.00159.09           C  
ATOM   2441  O   ALA B  43     -16.245   3.004  42.032  1.00175.64           O  
ATOM   2442  CB  ALA B  43     -13.853   4.884  43.352  1.00122.71           C  
ATOM   2443  N   PRO B  44     -16.776   3.910  44.035  1.00164.08           N  
ATOM   2444  CA  PRO B  44     -18.215   3.960  43.748  1.00130.97           C  
ATOM   2445  C   PRO B  44     -18.559   4.737  42.476  1.00125.94           C  
ATOM   2446  O   PRO B  44     -18.455   5.965  42.447  1.00127.55           O  
ATOM   2447  CB  PRO B  44     -18.782   4.682  44.973  1.00132.81           C  
ATOM   2448  CG  PRO B  44     -17.849   4.323  46.067  1.00128.88           C  
ATOM   2449  CD  PRO B  44     -16.488   4.271  45.435  1.00150.80           C  
ATOM   2450  N   GLY B  45     -18.959   4.014  41.434  1.00129.41           N  
ATOM   2451  CA  GLY B  45     -19.427   4.623  40.201  1.00146.10           C  
ATOM   2452  C   GLY B  45     -18.335   5.123  39.273  1.00163.11           C  
ATOM   2453  O   GLY B  45     -18.614   5.559  38.156  1.00182.57           O  
ATOM   2454  N   GLN B  46     -17.089   5.056  39.733  1.00152.01           N  
ATOM   2455  CA  GLN B  46     -15.958   5.569  38.968  1.00150.24           C  
ATOM   2456  C   GLN B  46     -15.345   4.484  38.077  1.00149.61           C  
ATOM   2457  O   GLN B  46     -15.571   3.291  38.293  1.00123.44           O  
ATOM   2458  CB  GLN B  46     -14.906   6.158  39.919  1.00150.78           C  
ATOM   2459  CG  GLN B  46     -13.821   6.998  39.251  1.00162.98           C  
ATOM   2460  CD  GLN B  46     -14.385   8.127  38.408  1.00167.43           C  
ATOM   2461  OE1 GLN B  46     -14.603   7.971  37.205  1.00160.37           O  
ATOM   2462  NE2 GLN B  46     -14.621   9.274  39.035  1.00168.79           N  
ATOM   2463  N   GLU B  47     -14.585   4.917  37.072  1.00155.77           N  
ATOM   2464  CA  GLU B  47     -13.896   4.030  36.136  1.00153.14           C  
ATOM   2465  C   GLU B  47     -13.068   2.954  36.831  1.00151.80           C  
ATOM   2466  O   GLU B  47     -12.404   3.220  37.832  1.00159.36           O  
ATOM   2467  CB  GLU B  47     -12.970   4.848  35.232  1.00157.28           C  
ATOM   2468  CG  GLU B  47     -13.660   5.940  34.434  1.00164.52           C  
ATOM   2469  CD  GLU B  47     -14.301   5.417  33.165  1.00148.27           C  
ATOM   2470  OE1 GLU B  47     -14.323   4.183  32.971  1.00147.84           O  
ATOM   2471  OE2 GLU B  47     -14.776   6.243  32.359  1.00140.99           O  
ATOM   2472  N   ARG B  48     -13.103   1.742  36.289  1.00135.57           N  
ATOM   2473  CA  ARG B  48     -12.285   0.655  36.809  1.00124.30           C  
ATOM   2474  C   ARG B  48     -10.835   0.891  36.406  1.00130.40           C  
ATOM   2475  O   ARG B  48     -10.347   0.303  35.440  1.00158.23           O  
ATOM   2476  CB  ARG B  48     -12.773  -0.692  36.269  1.00144.51           C  
ATOM   2477  CG  ARG B  48     -12.131  -1.905  36.930  1.00102.71           C  
ATOM   2478  CD  ARG B  48     -12.359  -3.170  36.112  1.00112.68           C  
ATOM   2479  NE  ARG B  48     -13.222  -4.131  36.795  1.00125.89           N  
ATOM   2480  CZ  ARG B  48     -14.461  -4.429  36.416  1.00139.99           C  
ATOM   2481  NH1 ARG B  48     -14.993  -3.845  35.351  1.00133.03           N  
ATOM   2482  NH2 ARG B  48     -15.168  -5.318  37.100  1.00137.85           N  
ATOM   2483  N   GLU B  49     -10.154   1.763  37.143  1.00135.40           N  
ATOM   2484  CA  GLU B  49      -8.780   2.136  36.816  1.00150.89           C  
ATOM   2485  C   GLU B  49      -7.763   1.117  37.328  1.00126.72           C  
ATOM   2486  O   GLU B  49      -7.956   0.508  38.380  1.00115.32           O  
ATOM   2487  CB  GLU B  49      -8.452   3.529  37.362  1.00145.63           C  
ATOM   2488  CG  GLU B  49      -8.580   3.657  38.872  1.00144.97           C  
ATOM   2489  CD  GLU B  49      -8.195   5.035  39.379  1.00154.09           C  
ATOM   2490  OE1 GLU B  49      -7.513   5.776  38.641  1.00170.62           O  
ATOM   2491  OE2 GLU B  49      -8.577   5.378  40.518  1.00163.53           O  
ATOM   2492  N   GLY B  50      -6.681   0.941  36.576  1.00117.34           N  
ATOM   2493  CA  GLY B  50      -5.638  -0.001  36.942  1.00105.93           C  
ATOM   2494  C   GLY B  50      -4.533   0.637  37.761  1.00110.66           C  
ATOM   2495  O   GLY B  50      -3.944   1.637  37.350  1.00120.84           O  
ATOM   2496  N   VAL B  51      -4.248   0.052  38.921  1.00111.60           N  
ATOM   2497  CA  VAL B  51      -3.248   0.595  39.835  1.00112.72           C  
ATOM   2498  C   VAL B  51      -1.832   0.221  39.421  1.00108.47           C  
ATOM   2499  O   VAL B  51      -0.984   1.086  39.200  1.00105.32           O  
ATOM   2500  CB  VAL B  51      -3.466   0.089  41.276  1.00121.89           C  
ATOM   2501  CG1 VAL B  51      -2.398   0.656  42.204  1.00127.29           C  
ATOM   2502  CG2 VAL B  51      -4.857   0.448  41.767  1.00142.85           C  
ATOM   2503  N   SER B  52      -1.579  -1.079  39.332  1.00105.68           N  
ATOM   2504  CA  SER B  52      -0.245  -1.574  39.025  1.00100.93           C  
ATOM   2505  C   SER B  52      -0.324  -2.902  38.301  1.00116.83           C  
ATOM   2506  O   SER B  52      -1.359  -3.566  38.312  1.00122.94           O  
ATOM   2507  CB  SER B  52       0.569  -1.736  40.306  1.00 91.37           C  
ATOM   2508  OG  SER B  52       0.757  -0.481  40.938  1.00140.55           O  
ATOM   2509  N   CYS B  53       0.775  -3.286  37.665  1.00130.91           N  
ATOM   2510  CA  CYS B  53       0.819  -4.555  36.953  1.00127.91           C  
ATOM   2511  C   CYS B  53       2.224  -5.143  36.914  1.00143.19           C  
ATOM   2512  O   CYS B  53       3.224  -4.422  36.808  1.00140.79           O  
ATOM   2513  CB  CYS B  53       0.246  -4.412  35.541  1.00131.48           C  
ATOM   2514  SG  CYS B  53       1.288  -3.531  34.363  1.00156.21           S  
ATOM   2515  N   ILE B  54       2.282  -6.466  36.998  1.00129.50           N  
ATOM   2516  CA  ILE B  54       3.542  -7.177  37.102  1.00135.15           C  
ATOM   2517  C   ILE B  54       3.576  -8.388  36.174  1.00148.06           C  
ATOM   2518  O   ILE B  54       2.558  -9.052  35.949  1.00157.34           O  
ATOM   2519  CB  ILE B  54       3.798  -7.648  38.547  1.00118.68           C  
ATOM   2520  CG1 ILE B  54       5.213  -8.212  38.687  1.00117.87           C  
ATOM   2521  CG2 ILE B  54       2.765  -8.679  38.989  1.00120.81           C  
ATOM   2522  CD1 ILE B  54       6.297  -7.165  38.596  1.00125.63           C  
ATOM   2523  N   ASP B  55       4.751  -8.658  35.618  1.00133.43           N  
ATOM   2524  CA  ASP B  55       4.973  -9.867  34.848  1.00132.69           C  
ATOM   2525  C   ASP B  55       5.951 -10.737  35.624  1.00125.68           C  
ATOM   2526  O   ASP B  55       7.113 -10.374  35.789  1.00119.78           O  
ATOM   2527  CB  ASP B  55       5.513  -9.526  33.461  1.00144.95           C  
ATOM   2528  CG  ASP B  55       5.459 -10.712  32.504  1.00148.93           C  
ATOM   2529  OD1 ASP B  55       4.738 -11.695  32.791  1.00 96.70           O  
ATOM   2530  OD2 ASP B  55       6.139 -10.666  31.456  1.00170.72           O  
ATOM   2531  N   PRO B  56       5.471 -11.884  36.124  1.00111.02           N  
ATOM   2532  CA  PRO B  56       6.290 -12.770  36.957  1.00104.74           C  
ATOM   2533  C   PRO B  56       7.421 -13.451  36.186  1.00137.98           C  
ATOM   2534  O   PRO B  56       8.488 -13.690  36.753  1.00156.04           O  
ATOM   2535  CB  PRO B  56       5.283 -13.815  37.446  1.00123.68           C  
ATOM   2536  CG  PRO B  56       4.218 -13.827  36.409  1.00130.20           C  
ATOM   2537  CD  PRO B  56       4.105 -12.405  35.937  1.00137.04           C  
ATOM   2538  N   SER B  57       7.179 -13.764  34.917  1.00148.10           N  
ATOM   2539  CA  SER B  57       8.171 -14.419  34.071  1.00136.58           C  
ATOM   2540  C   SER B  57       9.440 -13.580  33.954  1.00119.36           C  
ATOM   2541  O   SER B  57      10.550 -14.091  34.103  1.00121.99           O  
ATOM   2542  CB  SER B  57       7.591 -14.665  32.677  1.00159.24           C  
ATOM   2543  OG  SER B  57       6.326 -15.299  32.756  1.00146.98           O  
ATOM   2544  N   ASP B  58       9.264 -12.289  33.691  1.00128.26           N  
ATOM   2545  CA  ASP B  58      10.388 -11.383  33.485  1.00134.58           C  
ATOM   2546  C   ASP B  58      10.725 -10.591  34.747  1.00125.06           C  
ATOM   2547  O   ASP B  58      11.851 -10.120  34.909  1.00131.00           O  
ATOM   2548  CB  ASP B  58      10.096 -10.427  32.323  1.00126.68           C  
ATOM   2549  N   GLY B  59       9.748 -10.448  35.637  1.00125.39           N  
ATOM   2550  CA  GLY B  59       9.926  -9.665  36.848  1.00121.06           C  
ATOM   2551  C   GLY B  59       9.761  -8.182  36.577  1.00125.48           C  
ATOM   2552  O   GLY B  59      10.103  -7.345  37.413  1.00101.66           O  
ATOM   2553  N   SER B  60       9.230  -7.861  35.400  1.00152.64           N  
ATOM   2554  CA  SER B  60       9.085  -6.475  34.962  1.00153.94           C  
ATOM   2555  C   SER B  60       7.933  -5.770  35.671  1.00145.28           C  
ATOM   2556  O   SER B  60       6.791  -6.225  35.621  1.00143.04           O  
ATOM   2557  CB  SER B  60       8.879  -6.413  33.445  1.00148.34           C  
ATOM   2558  OG  SER B  60       9.953  -7.024  32.749  1.00121.53           O  
ATOM   2559  N   THR B  61       8.239  -4.651  36.321  1.00153.91           N  
ATOM   2560  CA  THR B  61       7.238  -3.889  37.060  1.00154.72           C  
ATOM   2561  C   THR B  61       6.717  -2.714  36.234  1.00149.03           C  
ATOM   2562  O   THR B  61       7.502  -1.942  35.682  1.00157.45           O  
ATOM   2563  CB  THR B  61       7.821  -3.334  38.377  1.00156.50           C  
ATOM   2564  OG1 THR B  61       8.729  -2.263  38.089  1.00167.92           O  
ATOM   2565  CG2 THR B  61       8.560  -4.424  39.140  1.00158.46           C  
ATOM   2566  N   ILE B  62       5.396  -2.578  36.147  1.00120.55           N  
ATOM   2567  CA  ILE B  62       4.806  -1.427  35.464  1.00131.66           C  
ATOM   2568  C   ILE B  62       3.668  -0.804  36.277  1.00127.75           C  
ATOM   2569  O   ILE B  62       2.597  -1.393  36.423  1.00136.50           O  
ATOM   2570  CB  ILE B  62       4.315  -1.785  34.046  1.00134.04           C  
ATOM   2571  N   TYR B  63       3.917   0.394  36.802  1.00124.96           N  
ATOM   2572  CA  TYR B  63       2.975   1.080  37.685  1.00105.93           C  
ATOM   2573  C   TYR B  63       2.202   2.180  36.966  1.00115.13           C  
ATOM   2574  O   TYR B  63       2.584   2.607  35.877  1.00171.29           O  
ATOM   2575  CB  TYR B  63       3.721   1.690  38.874  1.00106.42           C  
ATOM   2576  CG  TYR B  63       4.350   0.669  39.791  1.00106.90           C  
ATOM   2577  CD1 TYR B  63       3.756  -0.567  39.988  1.00111.48           C  
ATOM   2578  CD2 TYR B  63       5.538   0.938  40.454  1.00116.15           C  
ATOM   2579  CE1 TYR B  63       4.319  -1.504  40.822  1.00109.86           C  
ATOM   2580  CE2 TYR B  63       6.113   0.002  41.292  1.00140.14           C  
ATOM   2581  CZ  TYR B  63       5.498  -1.219  41.471  1.00129.45           C  
ATOM   2582  OH  TYR B  63       6.059  -2.160  42.302  1.00153.87           O  
ATOM   2583  N   ALA B  64       1.118   2.642  37.585  1.00 94.13           N  
ATOM   2584  CA  ALA B  64       0.344   3.753  37.039  1.00115.12           C  
ATOM   2585  C   ALA B  64       0.836   5.078  37.608  1.00126.12           C  
ATOM   2586  O   ALA B  64       1.419   5.118  38.692  1.00118.57           O  
ATOM   2587  CB  ALA B  64      -1.137   3.569  37.318  1.00115.80           C  
ATOM   2588  N   ASP B  65       0.586   6.159  36.874  1.00148.77           N  
ATOM   2589  CA  ASP B  65       1.112   7.475  37.223  1.00146.09           C  
ATOM   2590  C   ASP B  65       0.529   8.013  38.528  1.00124.87           C  
ATOM   2591  O   ASP B  65       1.041   8.979  39.093  1.00123.52           O  
ATOM   2592  CB  ASP B  65       0.875   8.466  36.077  1.00130.14           C  
ATOM   2593  CG  ASP B  65       1.663   8.111  34.828  1.00167.89           C  
ATOM   2594  OD1 ASP B  65       2.745   7.502  34.963  1.00156.08           O  
ATOM   2595  OD2 ASP B  65       1.204   8.441  33.713  1.00193.38           O  
ATOM   2596  N   SER B  66      -0.534   7.377  39.010  1.00137.98           N  
ATOM   2597  CA  SER B  66      -1.188   7.813  40.238  1.00147.42           C  
ATOM   2598  C   SER B  66      -0.621   7.126  41.481  1.00135.26           C  
ATOM   2599  O   SER B  66      -0.564   7.732  42.558  1.00130.75           O  
ATOM   2600  CB  SER B  66      -2.696   7.567  40.165  1.00161.71           C  
ATOM   2601  OG  SER B  66      -3.002   6.189  40.305  1.00151.12           O  
ATOM   2602  N   ALA B  67      -0.192   5.875  41.342  1.00132.83           N  
ATOM   2603  CA  ALA B  67       0.273   5.118  42.498  1.00107.06           C  
ATOM   2604  C   ALA B  67       1.784   4.902  42.590  1.00131.68           C  
ATOM   2605  O   ALA B  67       2.246   4.116  43.413  1.00124.58           O  
ATOM   2606  CB  ALA B  67      -0.451   3.790  42.552  1.00 89.61           C  
ATOM   2607  N   LYS B  68       2.550   5.598  41.758  1.00143.15           N  
ATOM   2608  CA  LYS B  68       4.005   5.465  41.785  1.00141.78           C  
ATOM   2609  C   LYS B  68       4.619   6.062  43.052  1.00126.11           C  
ATOM   2610  O   LYS B  68       4.325   7.201  43.421  1.00117.98           O  
ATOM   2611  CB  LYS B  68       4.638   6.106  40.546  1.00136.68           C  
ATOM   2612  N   GLY B  69       5.466   5.282  43.717  1.00117.62           N  
ATOM   2613  CA  GLY B  69       6.192   5.760  44.880  1.00130.17           C  
ATOM   2614  C   GLY B  69       5.660   5.229  46.195  1.00128.48           C  
ATOM   2615  O   GLY B  69       6.366   5.226  47.203  1.00148.64           O  
ATOM   2616  N   ARG B  70       4.412   4.779  46.188  1.00121.16           N  
ATOM   2617  CA  ARG B  70       3.786   4.273  47.402  1.00121.28           C  
ATOM   2618  C   ARG B  70       3.543   2.771  47.310  1.00127.75           C  
ATOM   2619  O   ARG B  70       3.635   2.052  48.306  1.00132.65           O  
ATOM   2620  CB  ARG B  70       2.471   5.011  47.671  1.00117.35           C  
ATOM   2621  CG  ARG B  70       2.653   6.506  47.888  1.00142.74           C  
ATOM   2622  CD  ARG B  70       1.356   7.208  48.263  1.00146.91           C  
ATOM   2623  NE  ARG B  70       0.409   7.258  47.154  1.00152.50           N  
ATOM   2624  CZ  ARG B  70      -0.743   6.597  47.127  1.00134.14           C  
ATOM   2625  NH1 ARG B  70      -1.095   5.835  48.154  1.00114.97           N  
ATOM   2626  NH2 ARG B  70      -1.545   6.699  46.077  1.00135.33           N  
ATOM   2627  N   PHE B  71       3.254   2.305  46.100  1.00135.32           N  
ATOM   2628  CA  PHE B  71       2.844   0.923  45.876  1.00121.72           C  
ATOM   2629  C   PHE B  71       4.001   0.072  45.370  1.00127.28           C  
ATOM   2630  O   PHE B  71       4.764   0.500  44.506  1.00141.31           O  
ATOM   2631  CB  PHE B  71       1.685   0.872  44.874  1.00136.48           C  
ATOM   2632  CG  PHE B  71       0.415   1.523  45.366  1.00143.39           C  
ATOM   2633  CD1 PHE B  71      -0.727   0.762  45.577  1.00140.30           C  
ATOM   2634  CD2 PHE B  71       0.362   2.888  45.605  1.00150.39           C  
ATOM   2635  CE1 PHE B  71      -1.898   1.343  46.023  1.00140.92           C  
ATOM   2636  CE2 PHE B  71      -0.802   3.481  46.051  1.00136.43           C  
ATOM   2637  CZ  PHE B  71      -1.935   2.710  46.265  1.00138.96           C  
ATOM   2638  N   THR B  72       4.127  -1.133  45.917  1.00121.34           N  
ATOM   2639  CA  THR B  72       5.169  -2.068  45.501  1.00118.26           C  
ATOM   2640  C   THR B  72       4.592  -3.461  45.246  1.00127.46           C  
ATOM   2641  O   THR B  72       3.834  -3.987  46.064  1.00113.98           O  
ATOM   2642  CB  THR B  72       6.286  -2.166  46.553  1.00112.63           C  
ATOM   2643  OG1 THR B  72       6.781  -0.855  46.851  1.00146.62           O  
ATOM   2644  CG2 THR B  72       7.427  -3.034  46.044  1.00 73.41           C  
ATOM   2645  N   ILE B  73       4.958  -4.057  44.114  1.00139.20           N  
ATOM   2646  CA  ILE B  73       4.398  -5.347  43.721  1.00115.72           C  
ATOM   2647  C   ILE B  73       5.467  -6.402  43.410  1.00121.18           C  
ATOM   2648  O   ILE B  73       6.508  -6.102  42.819  1.00126.14           O  
ATOM   2649  CB  ILE B  73       3.426  -5.194  42.524  1.00 89.60           C  
ATOM   2650  CG1 ILE B  73       2.531  -6.427  42.388  1.00118.46           C  
ATOM   2651  CG2 ILE B  73       4.184  -4.918  41.235  1.00 92.46           C  
ATOM   2652  CD1 ILE B  73       1.433  -6.271  41.354  1.00 92.29           C  
ATOM   2653  N   SER B  74       5.203  -7.633  43.839  1.00125.22           N  
ATOM   2654  CA  SER B  74       6.068  -8.772  43.539  1.00126.87           C  
ATOM   2655  C   SER B  74       5.249 -10.055  43.600  1.00131.40           C  
ATOM   2656  O   SER B  74       4.023  -9.999  43.614  1.00161.60           O  
ATOM   2657  CB  SER B  74       7.245  -8.842  44.512  1.00164.30           C  
ATOM   2658  OG  SER B  74       8.172  -7.797  44.266  1.00183.54           O  
ATOM   2659  N   SER B  75       5.914 -11.206  43.638  1.00139.34           N  
ATOM   2660  CA  SER B  75       5.199 -12.482  43.657  1.00151.47           C  
ATOM   2661  C   SER B  75       6.055 -13.666  44.098  1.00153.18           C  
ATOM   2662  O   SER B  75       7.243 -13.520  44.386  1.00161.60           O  
ATOM   2663  CB  SER B  75       4.602 -12.780  42.277  1.00135.74           C  
ATOM   2664  OG  SER B  75       5.617 -12.925  41.300  1.00133.37           O  
ATOM   2665  N   ASP B  76       5.428 -14.838  44.150  1.00144.44           N  
ATOM   2666  CA  ASP B  76       6.133 -16.084  44.421  1.00151.64           C  
ATOM   2667  C   ASP B  76       5.908 -17.056  43.266  1.00151.08           C  
ATOM   2668  O   ASP B  76       4.916 -17.783  43.249  1.00164.93           O  
ATOM   2669  CB  ASP B  76       5.646 -16.701  45.734  1.00134.66           C  
ATOM   2670  N   ASN B  77       6.832 -17.058  42.307  1.00150.89           N  
ATOM   2671  CA  ASN B  77       6.704 -17.848  41.080  1.00169.15           C  
ATOM   2672  C   ASN B  77       6.387 -19.326  41.293  1.00168.50           C  
ATOM   2673  O   ASN B  77       5.649 -19.927  40.512  1.00159.84           O  
ATOM   2674  CB  ASN B  77       7.967 -17.716  40.224  1.00187.49           C  
ATOM   2675  CG  ASN B  77       7.931 -16.506  39.317  1.00176.31           C  
ATOM   2676  OD1 ASN B  77       6.978 -16.309  38.564  1.00159.87           O  
ATOM   2677  ND2 ASN B  77       8.971 -15.683  39.386  1.00191.38           N  
ATOM   2678  N   ALA B  78       6.950 -19.908  42.346  1.00165.37           N  
ATOM   2679  CA  ALA B  78       6.730 -21.319  42.642  1.00184.00           C  
ATOM   2680  C   ALA B  78       5.344 -21.543  43.247  1.00195.92           C  
ATOM   2681  O   ALA B  78       4.691 -22.553  42.977  1.00214.37           O  
ATOM   2682  CB  ALA B  78       7.819 -21.845  43.570  1.00181.58           C  
ATOM   2683  N   GLU B  79       4.893 -20.587  44.053  1.00179.78           N  
ATOM   2684  CA  GLU B  79       3.604 -20.698  44.731  1.00168.47           C  
ATOM   2685  C   GLU B  79       2.428 -20.221  43.882  1.00181.82           C  
ATOM   2686  O   GLU B  79       1.267 -20.446  44.230  1.00168.23           O  
ATOM   2687  CB  GLU B  79       3.644 -19.933  46.051  1.00141.16           C  
ATOM   2688  CG  GLU B  79       4.616 -20.528  47.042  1.00160.47           C  
ATOM   2689  CD  GLU B  79       4.320 -22.004  47.336  1.00165.24           C  
ATOM   2690  OE1 GLU B  79       3.131 -22.388  47.433  1.00189.38           O  
ATOM   2691  OE2 GLU B  79       5.282 -22.789  47.465  1.00141.98           O  
ATOM   2692  N   ASN B  80       2.744 -19.568  42.766  1.00200.35           N  
ATOM   2693  CA  ASN B  80       1.738 -18.969  41.882  1.00190.04           C  
ATOM   2694  C   ASN B  80       0.796 -18.002  42.617  1.00173.95           C  
ATOM   2695  O   ASN B  80      -0.428 -18.067  42.466  1.00147.59           O  
ATOM   2696  CB  ASN B  80       0.930 -20.042  41.141  1.00180.48           C  
ATOM   2697  CG  ASN B  80       1.810 -20.995  40.333  1.00180.00           C  
ATOM   2698  OD1 ASN B  80       1.373 -22.088  39.969  1.00181.93           O  
ATOM   2699  ND2 ASN B  80       3.046 -20.577  40.036  1.00167.02           N  
ATOM   2700  N   THR B  81       1.376 -17.112  43.418  1.00174.46           N  
ATOM   2701  CA  THR B  81       0.610 -16.130  44.184  1.00152.60           C  
ATOM   2702  C   THR B  81       1.340 -14.792  44.208  1.00148.88           C  
ATOM   2703  O   THR B  81       2.529 -14.740  44.529  1.00153.42           O  
ATOM   2704  CB  THR B  81       0.407 -16.599  45.630  1.00142.60           C  
ATOM   2705  OG1 THR B  81      -0.316 -17.835  45.633  1.00164.57           O  
ATOM   2706  CG2 THR B  81      -0.367 -15.561  46.421  1.00103.33           C  
ATOM   2707  N   VAL B  82       0.631 -13.715  43.871  1.00138.77           N  
ATOM   2708  CA  VAL B  82       1.231 -12.382  43.819  1.00134.00           C  
ATOM   2709  C   VAL B  82       0.909 -11.526  45.046  1.00139.37           C  
ATOM   2710  O   VAL B  82      -0.146 -11.672  45.670  1.00154.99           O  
ATOM   2711  CB  VAL B  82       0.827 -11.607  42.540  1.00142.75           C  
ATOM   2712  CG1 VAL B  82       1.129 -12.432  41.295  1.00161.45           C  
ATOM   2713  CG2 VAL B  82      -0.642 -11.217  42.586  1.00147.64           C  
ATOM   2714  N   TYR B  83       1.835 -10.628  45.374  1.00162.29           N  
ATOM   2715  CA  TYR B  83       1.699  -9.739  46.523  1.00164.87           C  
ATOM   2716  C   TYR B  83       1.840  -8.266  46.137  1.00149.28           C  
ATOM   2717  O   TYR B  83       2.856  -7.854  45.568  1.00149.07           O  
ATOM   2718  CB  TYR B  83       2.741 -10.083  47.594  1.00174.29           C  
ATOM   2719  CG  TYR B  83       2.518 -11.415  48.274  1.00160.86           C  
ATOM   2720  CD1 TYR B  83       1.696 -11.517  49.387  1.00117.33           C  
ATOM   2721  CD2 TYR B  83       3.134 -12.569  47.805  1.00178.04           C  
ATOM   2722  CE1 TYR B  83       1.488 -12.731  50.011  1.00135.71           C  
ATOM   2723  CE2 TYR B  83       2.931 -13.789  48.425  1.00180.45           C  
ATOM   2724  CZ  TYR B  83       2.107 -13.863  49.528  1.00155.06           C  
ATOM   2725  OH  TYR B  83       1.901 -15.072  50.150  1.00146.58           O  
ATOM   2726  N   LEU B  84       0.816  -7.480  46.457  1.00122.13           N  
ATOM   2727  CA  LEU B  84       0.866  -6.030  46.296  1.00126.58           C  
ATOM   2728  C   LEU B  84       0.773  -5.332  47.647  1.00143.09           C  
ATOM   2729  O   LEU B  84      -0.273  -5.358  48.296  1.00136.86           O  
ATOM   2730  CB  LEU B  84      -0.273  -5.538  45.401  1.00114.90           C  
ATOM   2731  CG  LEU B  84      -0.517  -4.024  45.435  1.00111.47           C  
ATOM   2732  CD1 LEU B  84       0.617  -3.265  44.757  1.00105.07           C  
ATOM   2733  CD2 LEU B  84      -1.861  -3.654  44.824  1.00103.00           C  
ATOM   2734  N   GLN B  85       1.866  -4.707  48.069  1.00145.29           N  
ATOM   2735  CA  GLN B  85       1.859  -3.942  49.309  1.00136.53           C  
ATOM   2736  C   GLN B  85       1.806  -2.448  49.013  1.00113.20           C  
ATOM   2737  O   GLN B  85       2.630  -1.925  48.262  1.00108.70           O  
ATOM   2738  CB  GLN B  85       3.083  -4.281  50.167  1.00141.02           C  
ATOM   2739  CG  GLN B  85       3.071  -3.630  51.543  1.00135.69           C  
ATOM   2740  CD  GLN B  85       4.031  -4.291  52.514  1.00152.52           C  
ATOM   2741  OE1 GLN B  85       4.643  -5.314  52.204  1.00153.89           O  
ATOM   2742  NE2 GLN B  85       4.164  -3.708  53.699  1.00148.77           N  
ATOM   2743  N   MET B  86       0.827  -1.765  49.597  1.00121.22           N  
ATOM   2744  CA  MET B  86       0.705  -0.324  49.425  1.00112.17           C  
ATOM   2745  C   MET B  86       0.999   0.391  50.745  1.00108.82           C  
ATOM   2746  O   MET B  86       0.563  -0.049  51.816  1.00124.54           O  
ATOM   2747  CB  MET B  86      -0.686   0.040  48.915  1.00121.14           C  
ATOM   2748  CG  MET B  86      -1.820  -0.441  49.799  1.00132.18           C  
ATOM   2749  SD  MET B  86      -3.424  -0.443  48.974  1.00112.42           S  
ATOM   2750  CE  MET B  86      -3.262  -1.843  47.861  1.00 96.98           C  
ATOM   2751  N   ASN B  87       1.750   1.488  50.660  1.00116.40           N  
ATOM   2752  CA  ASN B  87       2.222   2.223  51.834  1.00119.10           C  
ATOM   2753  C   ASN B  87       1.805   3.693  51.794  1.00115.44           C  
ATOM   2754  O   ASN B  87       1.700   4.280  50.717  1.00125.30           O  
ATOM   2755  CB  ASN B  87       3.750   2.127  51.942  1.00125.91           C  
ATOM   2756  CG  ASN B  87       4.248   0.690  52.006  1.00136.10           C  
ATOM   2757  OD1 ASN B  87       4.344   0.103  53.083  1.00144.01           O  
ATOM   2758  ND2 ASN B  87       4.582   0.125  50.850  1.00142.27           N  
ATOM   2759  N   SER B  88       1.580   4.276  52.971  1.00125.03           N  
ATOM   2760  CA  SER B  88       1.155   5.673  53.104  1.00129.37           C  
ATOM   2761  C   SER B  88      -0.148   5.975  52.354  1.00149.39           C  
ATOM   2762  O   SER B  88      -0.180   6.835  51.472  1.00152.89           O  
ATOM   2763  CB  SER B  88       2.268   6.629  52.653  1.00111.70           C  
ATOM   2764  OG  SER B  88       1.872   7.984  52.788  1.00145.96           O  
ATOM   2765  N   LEU B  89      -1.220   5.274  52.717  1.00128.31           N  
ATOM   2766  CA  LEU B  89      -2.502   5.423  52.030  1.00 98.39           C  
ATOM   2767  C   LEU B  89      -3.239   6.711  52.377  1.00103.94           C  
ATOM   2768  O   LEU B  89      -3.050   7.285  53.447  1.00112.31           O  
ATOM   2769  CB  LEU B  89      -3.418   4.224  52.300  1.00 76.55           C  
ATOM   2770  CG  LEU B  89      -3.178   2.956  51.477  1.00121.22           C  
ATOM   2771  CD1 LEU B  89      -4.464   2.165  51.330  1.00122.52           C  
ATOM   2772  CD2 LEU B  89      -2.607   3.291  50.110  1.00152.61           C  
ATOM   2773  N   LYS B  90      -4.082   7.153  51.448  1.00128.13           N  
ATOM   2774  CA  LYS B  90      -4.976   8.284  51.663  1.00118.37           C  
ATOM   2775  C   LYS B  90      -6.413   7.767  51.586  1.00112.92           C  
ATOM   2776  O   LYS B  90      -6.641   6.655  51.112  1.00147.82           O  
ATOM   2777  CB  LYS B  90      -4.731   9.354  50.595  1.00 88.90           C  
ATOM   2778  N   PRO B  91      -7.391   8.560  52.054  1.00108.36           N  
ATOM   2779  CA  PRO B  91      -8.790   8.124  51.937  1.00126.46           C  
ATOM   2780  C   PRO B  91      -9.303   8.142  50.496  1.00142.16           C  
ATOM   2781  O   PRO B  91     -10.485   7.881  50.262  1.00127.25           O  
ATOM   2782  CB  PRO B  91      -9.549   9.157  52.776  1.00136.70           C  
ATOM   2783  CG  PRO B  91      -8.662  10.355  52.795  1.00137.10           C  
ATOM   2784  CD  PRO B  91      -7.271   9.805  52.831  1.00133.93           C  
ATOM   2785  N   GLU B  92      -8.418   8.446  49.551  1.00152.69           N  
ATOM   2786  CA  GLU B  92      -8.766   8.501  48.137  1.00138.81           C  
ATOM   2787  C   GLU B  92      -8.579   7.138  47.479  1.00128.10           C  
ATOM   2788  O   GLU B  92      -8.842   6.974  46.288  1.00139.02           O  
ATOM   2789  CB  GLU B  92      -7.890   9.532  47.425  1.00144.28           C  
ATOM   2790  CG  GLU B  92      -7.638  10.791  48.238  1.00168.52           C  
ATOM   2791  CD  GLU B  92      -6.326  11.461  47.878  1.00188.35           C  
ATOM   2792  OE1 GLU B  92      -5.770  11.149  46.803  1.00190.03           O  
ATOM   2793  OE2 GLU B  92      -5.844  12.294  48.675  1.00180.49           O  
ATOM   2794  N   ASP B  93      -8.117   6.165  48.260  1.00114.98           N  
ATOM   2795  CA  ASP B  93      -7.878   4.818  47.752  1.00107.97           C  
ATOM   2796  C   ASP B  93      -8.954   3.846  48.222  1.00104.90           C  
ATOM   2797  O   ASP B  93      -8.755   2.631  48.210  1.00 99.85           O  
ATOM   2798  CB  ASP B  93      -6.494   4.320  48.174  1.00109.23           C  
ATOM   2799  CG  ASP B  93      -5.376   5.223  47.686  1.00121.07           C  
ATOM   2800  OD1 ASP B  93      -4.364   5.363  48.405  1.00 85.21           O  
ATOM   2801  OD2 ASP B  93      -5.510   5.795  46.584  1.00131.69           O  
ATOM   2802  N   THR B  94     -10.094   4.390  48.639  1.00114.57           N  
ATOM   2803  CA  THR B  94     -11.225   3.571  49.056  1.00129.92           C  
ATOM   2804  C   THR B  94     -11.921   2.978  47.839  1.00118.19           C  
ATOM   2805  O   THR B  94     -12.623   3.681  47.109  1.00 99.06           O  
ATOM   2806  CB  THR B  94     -12.243   4.387  49.871  1.00125.79           C  
ATOM   2807  OG1 THR B  94     -11.583   4.998  50.986  1.00105.90           O  
ATOM   2808  CG2 THR B  94     -13.366   3.487  50.375  1.00110.71           C  
ATOM   2809  N   ALA B  95     -11.726   1.681  47.629  1.00102.23           N  
ATOM   2810  CA  ALA B  95     -12.251   1.015  46.448  1.00124.56           C  
ATOM   2811  C   ALA B  95     -12.261  -0.495  46.625  1.00113.17           C  
ATOM   2812  O   ALA B  95     -11.722  -1.017  47.602  1.00 91.61           O  
ATOM   2813  CB  ALA B  95     -11.417   1.391  45.237  1.00143.72           C  
ATOM   2814  N   VAL B  96     -12.878  -1.194  45.676  1.00119.54           N  
ATOM   2815  CA  VAL B  96     -12.779  -2.649  45.645  1.00109.46           C  
ATOM   2816  C   VAL B  96     -11.616  -3.058  44.745  1.00124.45           C  
ATOM   2817  O   VAL B  96     -11.568  -2.692  43.567  1.00123.80           O  
ATOM   2818  CB  VAL B  96     -14.071  -3.311  45.142  1.00127.38           C  
ATOM   2819  CG1 VAL B  96     -13.989  -4.821  45.320  1.00104.30           C  
ATOM   2820  CG2 VAL B  96     -15.275  -2.752  45.882  1.00131.35           C  
ATOM   2821  N   TYR B  97     -10.677  -3.810  45.309  1.00124.82           N  
ATOM   2822  CA  TYR B  97      -9.478  -4.217  44.584  1.00115.22           C  
ATOM   2823  C   TYR B  97      -9.605  -5.624  44.008  1.00131.69           C  
ATOM   2824  O   TYR B  97      -9.622  -6.612  44.749  1.00133.85           O  
ATOM   2825  CB  TYR B  97      -8.251  -4.117  45.492  1.00 92.46           C  
ATOM   2826  CG  TYR B  97      -7.807  -2.695  45.759  1.00 97.87           C  
ATOM   2827  CD1 TYR B  97      -6.707  -2.158  45.105  1.00115.58           C  
ATOM   2828  CD2 TYR B  97      -8.492  -1.887  46.655  1.00109.19           C  
ATOM   2829  CE1 TYR B  97      -6.298  -0.859  45.342  1.00108.05           C  
ATOM   2830  CE2 TYR B  97      -8.090  -0.586  46.896  1.00 97.54           C  
ATOM   2831  CZ  TYR B  97      -6.993  -0.078  46.237  1.00 84.29           C  
ATOM   2832  OH  TYR B  97      -6.592   1.217  46.475  1.00 85.39           O  
ATOM   2833  N   VAL B  98      -9.699  -5.693  42.681  1.00125.44           N  
ATOM   2834  CA  VAL B  98      -9.793  -6.953  41.953  1.00112.86           C  
ATOM   2835  C   VAL B  98      -8.483  -7.308  41.255  1.00112.66           C  
ATOM   2836  O   VAL B  98      -7.640  -6.443  40.985  1.00 88.59           O  
ATOM   2837  CB  VAL B  98     -10.913  -6.920  40.892  1.00107.63           C  
ATOM   2838  CG1 VAL B  98     -12.263  -6.689  41.544  1.00122.46           C  
ATOM   2839  CG2 VAL B  98     -10.627  -5.850  39.852  1.00122.87           C  
ATOM   2840  N   CYS B  99      -8.345  -8.591  40.943  1.00128.79           N  
ATOM   2841  CA  CYS B  99      -7.110  -9.135  40.413  1.00119.08           C  
ATOM   2842  C   CYS B  99      -7.307  -9.617  38.971  1.00136.69           C  
ATOM   2843  O   CYS B  99      -8.187 -10.434  38.688  1.00129.97           O  
ATOM   2844  CB  CYS B  99      -6.648 -10.281  41.315  1.00111.10           C  
ATOM   2845  SG  CYS B  99      -4.981 -10.863  41.033  1.00176.93           S  
ATOM   2846  N   SER B 100      -6.490  -9.096  38.061  1.00131.50           N  
ATOM   2847  CA  SER B 100      -6.619  -9.433  36.649  1.00109.24           C  
ATOM   2848  C   SER B 100      -5.419 -10.215  36.130  1.00121.97           C  
ATOM   2849  O   SER B 100      -4.294 -10.025  36.592  1.00125.96           O  
ATOM   2850  CB  SER B 100      -6.821  -8.166  35.814  1.00115.71           C  
ATOM   2851  OG  SER B 100      -7.025  -8.476  34.447  1.00126.82           O  
ATOM   2852  N   ALA B 101      -5.668 -11.092  35.164  1.00140.25           N  
ATOM   2853  CA  ALA B 101      -4.600 -11.843  34.518  1.00145.85           C  
ATOM   2854  C   ALA B 101      -4.802 -11.903  33.005  1.00139.31           C  
ATOM   2855  O   ALA B 101      -5.731 -12.550  32.513  1.00148.01           O  
ATOM   2856  CB  ALA B 101      -4.502 -13.245  35.096  1.00122.08           C  
ATOM   2857  N   TRP B 102      -3.931 -11.217  32.272  1.00114.10           N  
ATOM   2858  CA  TRP B 102      -3.946 -11.278  30.821  1.00110.22           C  
ATOM   2859  C   TRP B 102      -2.787 -12.124  30.326  1.00124.08           C  
ATOM   2860  O   TRP B 102      -1.668 -12.020  30.830  1.00143.82           O  
ATOM   2861  CB  TRP B 102      -3.868  -9.875  30.217  1.00110.86           C  
ATOM   2862  CG  TRP B 102      -2.612  -9.138  30.572  1.00124.79           C  
ATOM   2863  CD1 TRP B 102      -1.431  -9.145  29.885  1.00141.67           C  
ATOM   2864  CD2 TRP B 102      -2.414  -8.280  31.700  1.00133.34           C  
ATOM   2865  NE1 TRP B 102      -0.509  -8.344  30.517  1.00146.66           N  
ATOM   2866  CE2 TRP B 102      -1.088  -7.802  31.635  1.00155.88           C  
ATOM   2867  CE3 TRP B 102      -3.229  -7.869  32.760  1.00121.79           C  
ATOM   2868  CZ2 TRP B 102      -0.561  -6.934  32.590  1.00179.76           C  
ATOM   2869  CZ3 TRP B 102      -2.701  -7.007  33.707  1.00134.15           C  
ATOM   2870  CH2 TRP B 102      -1.383  -6.551  33.615  1.00164.28           C  
ATOM   2871  N   THR B 103      -3.069 -12.979  29.350  1.00130.07           N  
ATOM   2872  CA  THR B 103      -2.026 -13.705  28.643  1.00130.58           C  
ATOM   2873  C   THR B 103      -1.556 -12.784  27.531  1.00129.81           C  
ATOM   2874  O   THR B 103      -2.149 -11.726  27.324  1.00141.55           O  
ATOM   2875  CB  THR B 103      -2.565 -15.008  28.027  1.00116.67           C  
ATOM   2876  OG1 THR B 103      -3.786 -14.728  27.331  1.00136.06           O  
ATOM   2877  CG2 THR B 103      -2.823 -16.062  29.107  1.00113.06           C  
ATOM   2878  N   LEU B 104      -0.501 -13.177  26.824  1.00123.45           N  
ATOM   2879  CA  LEU B 104       0.048 -12.350  25.759  1.00123.70           C  
ATOM   2880  C   LEU B 104      -1.047 -11.974  24.769  1.00112.27           C  
ATOM   2881  O   LEU B 104      -1.798 -12.838  24.317  1.00137.96           O  
ATOM   2882  CB  LEU B 104       1.179 -13.090  25.043  1.00137.66           C  
ATOM   2883  CG  LEU B 104       1.963 -12.333  23.961  1.00117.10           C  
ATOM   2884  CD1 LEU B 104       2.845 -11.204  24.553  1.00129.90           C  
ATOM   2885  CD2 LEU B 104       2.777 -13.322  23.101  1.00124.35           C  
ATOM   2886  N   PHE B 105      -1.152 -10.681  24.475  1.00111.12           N  
ATOM   2887  CA  PHE B 105      -2.159 -10.160  23.553  1.00127.02           C  
ATOM   2888  C   PHE B 105      -3.591 -10.333  24.064  1.00133.01           C  
ATOM   2889  O   PHE B 105      -4.534 -10.388  23.274  1.00149.52           O  
ATOM   2890  CB  PHE B 105      -2.002 -10.778  22.159  1.00130.01           C  
ATOM   2891  CG  PHE B 105      -0.656 -10.539  21.534  1.00111.51           C  
ATOM   2892  CD1 PHE B 105      -0.076  -9.278  21.549  1.00 94.33           C  
ATOM   2893  CD2 PHE B 105       0.030 -11.581  20.933  1.00109.25           C  
ATOM   2894  CE1 PHE B 105       1.161  -9.061  20.968  1.00 76.07           C  
ATOM   2895  CE2 PHE B 105       1.265 -11.373  20.353  1.00122.28           C  
ATOM   2896  CZ  PHE B 105       1.832 -10.112  20.370  1.00121.77           C  
ATOM   2897  N   HIS B 106      -3.739 -10.434  25.383  1.00125.47           N  
ATOM   2898  CA  HIS B 106      -5.050 -10.367  26.039  1.00139.54           C  
ATOM   2899  C   HIS B 106      -6.054 -11.455  25.660  1.00129.43           C  
ATOM   2900  O   HIS B 106      -7.251 -11.301  25.909  1.00113.80           O  
ATOM   2901  CB  HIS B 106      -5.696  -8.996  25.806  1.00156.64           C  
ATOM   2902  CG  HIS B 106      -5.476  -8.023  26.917  1.00136.02           C  
ATOM   2903  ND1 HIS B 106      -6.289  -7.970  28.032  1.00143.80           N  
ATOM   2904  CD2 HIS B 106      -4.548  -7.054  27.089  1.00137.56           C  
ATOM   2905  CE1 HIS B 106      -5.868  -7.018  28.839  1.00153.00           C  
ATOM   2906  NE2 HIS B 106      -4.809  -6.445  28.291  1.00141.01           N  
ATOM   2907  N   SER B 107      -5.581 -12.543  25.062  1.00132.30           N  
ATOM   2908  CA  SER B 107      -6.481 -13.608  24.630  1.00154.53           C  
ATOM   2909  C   SER B 107      -7.206 -14.246  25.816  1.00164.15           C  
ATOM   2910  O   SER B 107      -8.436 -14.224  25.887  1.00150.61           O  
ATOM   2911  CB  SER B 107      -5.722 -14.666  23.832  1.00149.16           C  
ATOM   2912  OG  SER B 107      -4.761 -15.324  24.638  1.00126.22           O  
ATOM   2913  N   ASP B 108      -6.436 -14.810  26.741  1.00172.65           N  
ATOM   2914  CA  ASP B 108      -6.994 -15.372  27.967  1.00153.48           C  
ATOM   2915  C   ASP B 108      -7.043 -14.325  29.075  1.00157.32           C  
ATOM   2916  O   ASP B 108      -6.063 -14.124  29.789  1.00168.04           O  
ATOM   2917  CB  ASP B 108      -6.172 -16.577  28.426  1.00140.48           C  
ATOM   2918  CG  ASP B 108      -6.855 -17.895  28.137  1.00152.39           C  
ATOM   2919  OD1 ASP B 108      -6.229 -18.765  27.496  1.00162.46           O  
ATOM   2920  OD2 ASP B 108      -8.019 -18.065  28.552  1.00133.74           O  
ATOM   2921  N   GLU B 109      -8.186 -13.659  29.213  1.00157.34           N  
ATOM   2922  CA  GLU B 109      -8.338 -12.594  30.201  1.00141.63           C  
ATOM   2923  C   GLU B 109      -9.177 -13.038  31.390  1.00133.97           C  
ATOM   2924  O   GLU B 109     -10.280 -13.562  31.222  1.00136.69           O  
ATOM   2925  CB  GLU B 109      -8.936 -11.337  29.559  1.00133.05           C  
ATOM   2926  CG  GLU B 109      -9.313 -10.247  30.554  1.00131.87           C  
ATOM   2927  CD  GLU B 109      -9.352  -8.869  29.922  1.00135.40           C  
ATOM   2928  OE1 GLU B 109     -10.086  -7.997  30.433  1.00118.92           O  
ATOM   2929  OE2 GLU B 109      -8.638  -8.654  28.919  1.00158.09           O  
ATOM   2930  N   TYR B 110      -8.646 -12.829  32.591  1.00135.30           N  
ATOM   2931  CA  TYR B 110      -9.347 -13.227  33.803  1.00139.44           C  
ATOM   2932  C   TYR B 110      -9.441 -12.105  34.826  1.00147.19           C  
ATOM   2933  O   TYR B 110      -8.534 -11.285  34.957  1.00155.56           O  
ATOM   2934  CB  TYR B 110      -8.683 -14.448  34.435  1.00142.38           C  
ATOM   2935  CG  TYR B 110      -9.120 -15.750  33.812  1.00134.84           C  
ATOM   2936  CD1 TYR B 110     -10.362 -16.296  34.105  1.00133.53           C  
ATOM   2937  CD2 TYR B 110      -8.294 -16.435  32.930  1.00134.18           C  
ATOM   2938  CE1 TYR B 110     -10.770 -17.488  33.538  1.00163.04           C  
ATOM   2939  CE2 TYR B 110      -8.693 -17.628  32.361  1.00148.01           C  
ATOM   2940  CZ  TYR B 110      -9.933 -18.151  32.668  1.00166.74           C  
ATOM   2941  OH  TYR B 110     -10.338 -19.339  32.102  1.00181.46           O  
ATOM   2942  N   TRP B 111     -10.560 -12.075  35.540  1.00130.93           N  
ATOM   2943  CA  TRP B 111     -10.747 -11.156  36.652  1.00125.20           C  
ATOM   2944  C   TRP B 111     -11.062 -11.965  37.902  1.00136.92           C  
ATOM   2945  O   TRP B 111     -11.463 -13.125  37.813  1.00145.01           O  
ATOM   2946  CB  TRP B 111     -11.898 -10.196  36.365  1.00105.16           C  
ATOM   2947  CG  TRP B 111     -11.671  -9.300  35.185  1.00105.55           C  
ATOM   2948  CD1 TRP B 111     -12.044  -9.535  33.894  1.00121.55           C  
ATOM   2949  CD2 TRP B 111     -11.032  -8.019  35.193  1.00126.98           C  
ATOM   2950  NE1 TRP B 111     -11.671  -8.482  33.098  1.00156.21           N  
ATOM   2951  CE2 TRP B 111     -11.048  -7.538  33.870  1.00150.83           C  
ATOM   2952  CE3 TRP B 111     -10.444  -7.234  36.189  1.00130.43           C  
ATOM   2953  CZ2 TRP B 111     -10.500  -6.307  33.515  1.00158.60           C  
ATOM   2954  CZ3 TRP B 111      -9.901  -6.013  35.836  1.00142.05           C  
ATOM   2955  CH2 TRP B 111      -9.932  -5.561  34.507  1.00139.78           C  
ATOM   2956  N   GLY B 112     -10.883 -11.355  39.068  1.00138.22           N  
ATOM   2957  CA  GLY B 112     -11.234 -12.005  40.317  1.00135.20           C  
ATOM   2958  C   GLY B 112     -12.585 -11.538  40.825  1.00158.13           C  
ATOM   2959  O   GLY B 112     -13.455 -11.156  40.040  1.00158.30           O  
ATOM   2960  N   GLN B 113     -12.764 -11.571  42.143  1.00163.33           N  
ATOM   2961  CA  GLN B 113     -13.984 -11.058  42.760  1.00149.47           C  
ATOM   2962  C   GLN B 113     -13.718  -9.742  43.485  1.00132.02           C  
ATOM   2963  O   GLN B 113     -14.535  -8.821  43.435  1.00121.77           O  
ATOM   2964  CB  GLN B 113     -14.593 -12.083  43.717  1.00122.16           C  
ATOM   2965  CG  GLN B 113     -15.122 -13.334  43.031  1.00138.80           C  
ATOM   2966  CD  GLN B 113     -16.040 -14.143  43.927  1.00166.46           C  
ATOM   2967  OE1 GLN B 113     -16.007 -15.374  43.924  1.00156.70           O  
ATOM   2968  NE2 GLN B 113     -16.873 -13.452  44.698  1.00183.98           N  
ATOM   2969  N   GLY B 114     -12.576  -9.661  44.163  1.00123.25           N  
ATOM   2970  CA  GLY B 114     -12.138  -8.416  44.769  1.00134.73           C  
ATOM   2971  C   GLY B 114     -12.269  -8.327  46.278  1.00131.47           C  
ATOM   2972  O   GLY B 114     -13.063  -9.045  46.885  1.00132.06           O  
ATOM   2973  N   THR B 115     -11.480  -7.443  46.887  1.00151.86           N  
ATOM   2974  CA  THR B 115     -11.583  -7.188  48.327  1.00141.44           C  
ATOM   2975  C   THR B 115     -11.686  -5.694  48.636  1.00126.39           C  
ATOM   2976  O   THR B 115     -11.071  -4.869  47.963  1.00124.94           O  
ATOM   2977  CB  THR B 115     -10.405  -7.800  49.122  1.00137.91           C  
ATOM   2978  OG1 THR B 115      -9.168  -7.513  48.457  1.00136.17           O  
ATOM   2979  CG2 THR B 115     -10.572  -9.307  49.255  1.00142.32           C  
ATOM   2980  N   GLN B 116     -12.465  -5.353  49.658  1.00126.44           N  
ATOM   2981  CA  GLN B 116     -12.695  -3.953  50.005  1.00118.24           C  
ATOM   2982  C   GLN B 116     -11.562  -3.372  50.841  1.00111.42           C  
ATOM   2983  O   GLN B 116     -11.140  -3.968  51.831  1.00119.22           O  
ATOM   2984  CB  GLN B 116     -14.019  -3.792  50.756  1.00107.16           C  
ATOM   2985  CG  GLN B 116     -14.333  -2.355  51.154  1.00103.99           C  
ATOM   2986  CD  GLN B 116     -14.858  -1.526  49.997  1.00133.01           C  
ATOM   2987  OE1 GLN B 116     -15.726  -1.970  49.244  1.00152.83           O  
ATOM   2988  NE2 GLN B 116     -14.334  -0.313  49.850  1.00109.59           N  
ATOM   2989  N   VAL B 117     -11.074  -2.205  50.436  1.00106.66           N  
ATOM   2990  CA  VAL B 117     -10.049  -1.498  51.195  1.00116.44           C  
ATOM   2991  C   VAL B 117     -10.510  -0.076  51.507  1.00116.62           C  
ATOM   2992  O   VAL B 117     -10.395   0.829  50.680  1.00107.88           O  
ATOM   2993  CB  VAL B 117      -8.689  -1.488  50.458  1.00 99.94           C  
ATOM   2994  CG1 VAL B 117      -7.691  -0.588  51.174  1.00 83.39           C  
ATOM   2995  CG2 VAL B 117      -8.142  -2.904  50.343  1.00100.22           C  
ATOM   2996  N   THR B 118     -11.049   0.104  52.709  1.00137.42           N  
ATOM   2997  CA  THR B 118     -11.569   1.396  53.140  1.00131.09           C  
ATOM   2998  C   THR B 118     -10.566   2.098  54.048  1.00121.98           C  
ATOM   2999  O   THR B 118     -10.149   1.547  55.067  1.00116.84           O  
ATOM   3000  CB  THR B 118     -12.906   1.239  53.889  1.00117.02           C  
ATOM   3001  OG1 THR B 118     -13.779   0.385  53.139  1.00126.74           O  
ATOM   3002  CG2 THR B 118     -13.571   2.594  54.088  1.00 97.54           C  
ATOM   3003  N   VAL B 119     -10.183   3.315  53.672  1.00129.13           N  
ATOM   3004  CA  VAL B 119      -9.198   4.086  54.425  1.00108.76           C  
ATOM   3005  C   VAL B 119      -9.845   5.194  55.250  1.00111.81           C  
ATOM   3006  O   VAL B 119     -10.534   6.060  54.710  1.00113.87           O  
ATOM   3007  CB  VAL B 119      -8.153   4.714  53.491  1.00103.15           C  
ATOM   3008  CG1 VAL B 119      -7.190   5.585  54.281  1.00109.95           C  
ATOM   3009  CG2 VAL B 119      -7.408   3.628  52.740  1.00126.95           C  
ATOM   3010  N   SER B 120      -9.607   5.169  56.558  1.00117.97           N  
ATOM   3011  CA  SER B 120     -10.214   6.136  57.469  1.00143.38           C  
ATOM   3012  C   SER B 120      -9.605   7.531  57.367  1.00135.98           C  
ATOM   3013  O   SER B 120      -8.696   7.771  56.568  1.00104.54           O  
ATOM   3014  CB  SER B 120     -10.133   5.640  58.915  1.00146.76           C  
ATOM   3015  OG  SER B 120     -11.069   4.605  59.153  1.00140.17           O  
ATOM   3016  N   SER B 121     -10.123   8.439  58.193  1.00145.29           N  
ATOM   3017  CA  SER B 121      -9.689   9.834  58.229  1.00141.63           C  
ATOM   3018  C   SER B 121      -9.872  10.525  56.881  1.00133.07           C  
ATOM   3019  O   SER B 121     -10.987  10.900  56.515  1.00138.83           O  
ATOM   3020  CB  SER B 121      -8.237   9.950  58.703  1.00135.04           C  
ATOM   3021  OG  SER B 121      -7.854  11.308  58.838  1.00118.72           O  
TER    3022      SER B 121                                                      
HETATM 3023  C01 IXO A 501      -7.631 -13.852  -4.183  1.00 73.16           C  
HETATM 3024  N02 IXO A 501      -7.292 -12.436  -4.216  1.00 92.71           N  
HETATM 3025  C03 IXO A 501      -7.521 -11.936  -5.544  1.00 79.71           C  
HETATM 3026  C04 IXO A 501      -5.835 -12.215  -3.837  1.00101.98           C  
HETATM 3027  C05 IXO A 501      -8.111 -11.752  -3.260  1.00109.05           C  
HETATM 3028  C06 IXO A 501      -7.830 -10.306  -3.011  1.00103.06           C  
HETATM 3029  C07 IXO A 501      -7.636  -9.059  -2.792  1.00 90.16           C  
HETATM 3030  C08 IXO A 501      -7.426  -7.524  -2.648  1.00100.71           C  
HETATM 3031  O09 IXO A 501      -6.761  -7.063  -1.460  1.00120.49           O  
HETATM 3032  C10 IXO A 501      -5.615  -7.672  -1.028  1.00123.73           C  
HETATM 3033  N11 IXO A 501      -4.735  -8.397  -1.851  1.00125.81           N  
HETATM 3034  O12 IXO A 501      -3.707  -8.845  -1.070  1.00136.60           O  
HETATM 3035  C13 IXO A 501      -3.788  -8.166   0.188  1.00114.35           C  
HETATM 3036  C14 IXO A 501      -5.141  -7.656   0.285  1.00105.32           C  
CONECT  592 1211                                                                
CONECT 1211  592                                                                
CONECT 1801 1819                                                                
CONECT 1819 1801                                                                
CONECT 2276 2845                                                                
CONECT 2845 2276                                                                
CONECT 3023 3024                                                                
CONECT 3024 3023 3025 3026 3027                                                 
CONECT 3025 3024                                                                
CONECT 3026 3024                                                                
CONECT 3027 3024 3028                                                           
CONECT 3028 3027 3029                                                           
CONECT 3029 3028 3030                                                           
CONECT 3030 3029 3031                                                           
CONECT 3031 3030 3032                                                           
CONECT 3032 3031 3033 3036                                                      
CONECT 3033 3032 3034                                                           
CONECT 3034 3033 3035                                                           
CONECT 3035 3034 3036                                                           
CONECT 3036 3032 3035                                                           
MASTER      364    0    1   16   14    0    3    6 3034    2   20   37          
END                                                                             
