# Supplementary material for: Development of a synthetic library of humanized nanobodies for targeted IL-6 inhibition
Source: Front Bioeng Biotechnol. 2024 Jul 23;12:1440150. doi: 10.3389/fbioe.2024.1440150 (PMC11300276; doi:10.3389/fbioe.2024.1440150)
Supplement: Supplementary file 2 [file DataSheet1.ZIP › Nanobody-antigen complexes/5hm1.pdb]

HEADER    IMMUNE SYSTEM                           15-JAN-16   5HM1              
TITLE     LLAMA VHH 2E7 IN COMPLEX WITH GP41                                    
COMPND    MOL_ID: 1;                                                            
COMPND   2 MOLECULE: LAMA VHH ANTIBODY 2E7;                                     
COMPND   3 CHAIN: A, B, C;                                                      
COMPND   4 ENGINEERED: YES;                                                     
COMPND   5 MOL_ID: 2;                                                           
COMPND   6 MOLECULE: GP41;                                                      
COMPND   7 CHAIN: D, E, F;                                                      
COMPND   8 SYNONYM: ENVELOPE GLYCOPROTEIN GP160,ENV POLYPROTEIN;                
COMPND   9 ENGINEERED: YES                                                      
SOURCE    MOL_ID: 1;                                                            
SOURCE   2 ORGANISM_SCIENTIFIC: LAMA GLAMA;                                     
SOURCE   3 ORGANISM_COMMON: LLAMA;                                              
SOURCE   4 ORGANISM_TAXID: 9844;                                                
SOURCE   5 EXPRESSION_SYSTEM: ESCHERICHIA COLI;                                 
SOURCE   6 EXPRESSION_SYSTEM_TAXID: 562;                                        
SOURCE   7 MOL_ID: 2;                                                           
SOURCE   8 SYNTHETIC: YES;                                                      
SOURCE   9 ORGANISM_SCIENTIFIC: HIV-1 M:B_HXB2R;                                
SOURCE  10 ORGANISM_COMMON: HIV-1;                                              
SOURCE  11 ORGANISM_TAXID: 11706                                                
KEYWDS    HIV, GP41, GP120, ANTIBODIES, IMMUNE SYSTEM                           
EXPDTA    X-RAY DIFFRACTION                                                     
AUTHOR    M.HOCK,C.CAILLAT,M.HAFFKE,W.WEISSENHORN                               
REVDAT   1   25-JAN-17 5HM1    0                                                
JRNL        AUTH   N.M.STROKAPPE,M.HOCK,L.RUTTEN,L.E.MCCOY,J.W.BACK,C.CAILLAT,  
JRNL        AUTH 2 M.HAFFKE,R.A.WEISS,L.CHEN,P.KWONG,W.WEISSENHORN,T.VERRIPS    
JRNL        TITL   STRUCTURE OF HIV NEUTRALIZING VHH 2E7 IN COMPLEX WITH GP41   
JRNL        TITL 2 PEPTIDE                                                      
JRNL        REF    TO BE PUBLISHED                                              
JRNL        REFN                                                                
REMARK   2                                                                      
REMARK   2 RESOLUTION.    2.96 ANGSTROMS.                                       
REMARK   3                                                                      
REMARK   3 REFINEMENT.                                                          
REMARK   3   PROGRAM     : PHENIX 1.9_1692                                      
REMARK   3   AUTHORS     : PAUL ADAMS,PAVEL AFONINE,VINCENT CHEN,IAN            
REMARK   3               : DAVIS,KRESHNA GOPAL,RALF GROSSE-KUNSTLEVE,           
REMARK   3               : LI-WEI HUNG,ROBERT IMMORMINO,TOM IOERGER,            
REMARK   3               : AIRLIE MCCOY,ERIK MCKEE,NIGEL MORIARTY,              
REMARK   3               : REETAL PAI,RANDY READ,JANE RICHARDSON,               
REMARK   3               : DAVID RICHARDSON,TOD ROMO,JIM SACCHETTINI,           
REMARK   3               : NICHOLAS SAUTER,JACOB SMITH,LAURENT                  
REMARK   3               : STORONI,TOM TERWILLIGER,PETER ZWART                  
REMARK   3                                                                      
REMARK   3    REFINEMENT TARGET : ML                                            
REMARK   3                                                                      
REMARK   3  DATA USED IN REFINEMENT.                                            
REMARK   3   RESOLUTION RANGE HIGH (ANGSTROMS) : 2.96                           
REMARK   3   RESOLUTION RANGE LOW  (ANGSTROMS) : 44.69                          
REMARK   3   MIN(FOBS/SIGMA_FOBS)              : 1.350                          
REMARK   3   COMPLETENESS FOR RANGE        (%) : 93.5                           
REMARK   3   NUMBER OF REFLECTIONS             : 12504                          
REMARK   3                                                                      
REMARK   3  FIT TO DATA USED IN REFINEMENT.                                     
REMARK   3   R VALUE     (WORKING + TEST SET) : 0.197                           
REMARK   3   R VALUE            (WORKING SET) : 0.194                           
REMARK   3   FREE R VALUE                     : 0.249                           
REMARK   3   FREE R VALUE TEST SET SIZE   (%) : 4.830                           
REMARK   3   FREE R VALUE TEST SET COUNT      : 604                             
REMARK   3                                                                      
REMARK   3  FIT TO DATA USED IN REFINEMENT (IN BINS).                           
REMARK   3   BIN  RESOLUTION RANGE  COMPL.    NWORK NFREE   RWORK  RFREE        
REMARK   3     1 44.6874 -  4.7000    0.98     3273   166  0.1677 0.2004        
REMARK   3     2  4.7000 -  3.7311    0.99     3157   151  0.1682 0.2352        
REMARK   3     3  3.7311 -  3.2596    0.99     3109   151  0.2334 0.2828        
REMARK   3     4  3.2596 -  2.9617    0.77     2361   136  0.2931 0.3816        
REMARK   3                                                                      
REMARK   3  BULK SOLVENT MODELLING.                                             
REMARK   3   METHOD USED        : FLAT BULK SOLVENT MODEL                       
REMARK   3   SOLVENT RADIUS     : 1.11                                          
REMARK   3   SHRINKAGE RADIUS   : 0.90                                          
REMARK   3   K_SOL              : NULL                                          
REMARK   3   B_SOL              : NULL                                          
REMARK   3                                                                      
REMARK   3  ERROR ESTIMATES.                                                    
REMARK   3   COORDINATE ERROR (MAXIMUM-LIKELIHOOD BASED)     : 0.420            
REMARK   3   PHASE ERROR (DEGREES, MAXIMUM-LIKELIHOOD BASED) : 24.750           
REMARK   3                                                                      
REMARK   3  B VALUES.                                                           
REMARK   3   FROM WILSON PLOT           (A**2) : 58.00                          
REMARK   3   MEAN B VALUE      (OVERALL, A**2) : NULL                           
REMARK   3   OVERALL ANISOTROPIC B VALUE.                                       
REMARK   3    B11 (A**2) : NULL                                                 
REMARK   3    B22 (A**2) : NULL                                                 
REMARK   3    B33 (A**2) : NULL                                                 
REMARK   3    B12 (A**2) : NULL                                                 
REMARK   3    B13 (A**2) : NULL                                                 
REMARK   3    B23 (A**2) : NULL                                                 
REMARK   3                                                                      
REMARK   3  TWINNING INFORMATION.                                               
REMARK   3   FRACTION: NULL                                                     
REMARK   3   OPERATOR: NULL                                                     
REMARK   3                                                                      
REMARK   3  DEVIATIONS FROM IDEAL VALUES.                                       
REMARK   3                 RMSD          COUNT                                  
REMARK   3   BOND      :  0.006           3153                                  
REMARK   3   ANGLE     :  1.256           4272                                  
REMARK   3   CHIRALITY :  0.050            456                                  
REMARK   3   PLANARITY :  0.005            555                                  
REMARK   3   DIHEDRAL  : 14.081           1128                                  
REMARK   3                                                                      
REMARK   3  TLS DETAILS                                                         
REMARK   3   NUMBER OF TLS GROUPS  : 27                                         
REMARK   3   TLS GROUP : 1                                                      
REMARK   3    SELECTION: CHAIN 'A' AND (RESID 1 THROUGH 7 )                     
REMARK   3    ORIGIN FOR THE GROUP (A):  32.1966  40.4527 159.0869              
REMARK   3    T TENSOR                                                          
REMARK   3      T11:   0.7444 T22:   0.4434                                     
REMARK   3      T33:   0.8130 T12:   0.0773                                     
REMARK   3      T13:  -0.1485 T23:   0.0467                                     
REMARK   3    L TENSOR                                                          
REMARK   3      L11:   2.2616 L22:   2.4944                                     
REMARK   3      L33:   9.0870 L12:   1.8354                                     
REMARK   3      L13:   4.2287 L23:   4.5335                                     
REMARK   3    S TENSOR                                                          
REMARK   3      S11:  -1.0666 S12:   0.4219 S13:   1.5882                       
REMARK   3      S21:  -0.6460 S22:  -0.1869 S23:   0.3264                       
REMARK   3      S31:  -1.3730 S32:   0.6831 S33:   1.2710                       
REMARK   3   TLS GROUP : 2                                                      
REMARK   3    SELECTION: CHAIN 'A' AND (RESID 8 THROUGH 16 )                    
REMARK   3    ORIGIN FOR THE GROUP (A):  17.3568  22.9450 155.2210              
REMARK   3    T TENSOR                                                          
REMARK   3      T11:   0.3198 T22:   0.5148                                     
REMARK   3      T33:   0.7268 T12:   0.2617                                     
REMARK   3      T13:  -0.1789 T23:  -0.2877                                     
REMARK   3    L TENSOR                                                          
REMARK   3      L11:   2.6645 L22:   3.6844                                     
REMARK   3      L33:   1.8287 L12:  -0.7135                                     
REMARK   3      L13:   0.1983 L23:  -1.3896                                     
REMARK   3    S TENSOR                                                          
REMARK   3      S11:   0.2542 S12:  -0.0930 S13:  -0.3851                       
REMARK   3      S21:   0.1799 S22:   0.4598 S23:   0.4100                       
REMARK   3      S31:   0.2237 S32:   0.3091 S33:  -0.0277                       
REMARK   3   TLS GROUP : 3                                                      
REMARK   3    SELECTION: CHAIN 'A' AND (RESID 17 THROUGH 33 )                   
REMARK   3    ORIGIN FOR THE GROUP (A):  34.6365  33.1376 161.9362              
REMARK   3    T TENSOR                                                          
REMARK   3      T11:   0.5653 T22:   0.5638                                     
REMARK   3      T33:   0.3504 T12:   0.0386                                     
REMARK   3      T13:   0.0658 T23:  -0.0604                                     
REMARK   3    L TENSOR                                                          
REMARK   3      L11:   5.7752 L22:   3.6743                                     
REMARK   3      L33:   1.4451 L12:   0.0207                                     
REMARK   3      L13:   0.9696 L23:   1.8401                                     
REMARK   3    S TENSOR                                                          
REMARK   3      S11:   0.0955 S12:   0.9183 S13:  -0.2163                       
REMARK   3      S21:  -0.4578 S22:   0.2598 S23:  -0.6442                       
REMARK   3      S31:  -0.4499 S32:   0.6439 S33:  -0.3877                       
REMARK   3   TLS GROUP : 4                                                      
REMARK   3    SELECTION: CHAIN 'A' AND (RESID 34 THROUGH 45 )                   
REMARK   3    ORIGIN FOR THE GROUP (A):  17.6373  35.9347 167.2611              
REMARK   3    T TENSOR                                                          
REMARK   3      T11:   0.2634 T22:   0.5138                                     
REMARK   3      T33:   0.4157 T12:   0.1287                                     
REMARK   3      T13:   0.0484 T23:  -0.0343                                     
REMARK   3    L TENSOR                                                          
REMARK   3      L11:   7.2638 L22:   2.8601                                     
REMARK   3      L33:   0.5869 L12:  -0.5446                                     
REMARK   3      L13:   1.2195 L23:  -0.5996                                     
REMARK   3    S TENSOR                                                          
REMARK   3      S11:   0.2322 S12:   0.1002 S13:   0.3883                       
REMARK   3      S21:  -0.0745 S22:   0.0957 S23:   0.8795                       
REMARK   3      S31:  -0.7157 S32:  -0.4341 S33:  -0.0832                       
REMARK   3   TLS GROUP : 5                                                      
REMARK   3    SELECTION: CHAIN 'A' AND (RESID 46 THROUGH 66 )                   
REMARK   3    ORIGIN FOR THE GROUP (A):  24.5850  27.6029 173.8420              
REMARK   3    T TENSOR                                                          
REMARK   3      T11:   0.4524 T22:   0.4264                                     
REMARK   3      T33:   0.3858 T12:  -0.0501                                     
REMARK   3      T13:  -0.0243 T23:  -0.1377                                     
REMARK   3    L TENSOR                                                          
REMARK   3      L11:   7.6916 L22:   1.2575                                     
REMARK   3      L33:   2.4842 L12:  -0.6179                                     
REMARK   3      L13:   1.5952 L23:  -0.3447                                     
REMARK   3    S TENSOR                                                          
REMARK   3      S11:  -0.4967 S12:  -1.1462 S13:  -0.5458                       
REMARK   3      S21:   0.5647 S22:   0.3170 S23:  -0.0132                       
REMARK   3      S31:   0.3472 S32:  -0.4107 S33:   0.1180                       
REMARK   3   TLS GROUP : 6                                                      
REMARK   3    SELECTION: CHAIN 'A' AND (RESID 67 THROUGH 76 )                   
REMARK   3    ORIGIN FOR THE GROUP (A):  35.2171  27.5134 166.2147              
REMARK   3    T TENSOR                                                          
REMARK   3      T11:   0.3843 T22:   0.5344                                     
REMARK   3      T33:   0.4973 T12:   0.1040                                     
REMARK   3      T13:  -0.0365 T23:  -0.0808                                     
REMARK   3    L TENSOR                                                          
REMARK   3      L11:   3.6487 L22:   4.0858                                     
REMARK   3      L33:   4.7785 L12:   0.9632                                     
REMARK   3      L13:  -3.2225 L23:  -1.8395                                     
REMARK   3    S TENSOR                                                          
REMARK   3      S11:  -0.0710 S12:  -0.6216 S13:  -0.2937                       
REMARK   3      S21:  -0.2209 S22:   0.0347 S23:  -0.4535                       
REMARK   3      S31:   0.3053 S32:   1.2294 S33:   0.1821                       
REMARK   3   TLS GROUP : 7                                                      
REMARK   3    SELECTION: CHAIN 'A' AND (RESID 77 THROUGH 90 )                   
REMARK   3    ORIGIN FOR THE GROUP (A):  21.2692  24.9058 163.4214              
REMARK   3    T TENSOR                                                          
REMARK   3      T11:   0.4246 T22:   0.3011                                     
REMARK   3      T33:   0.5225 T12:   0.0668                                     
REMARK   3      T13:  -0.0520 T23:  -0.1751                                     
REMARK   3    L TENSOR                                                          
REMARK   3      L11:   1.2042 L22:   3.6332                                     
REMARK   3      L33:   2.9469 L12:   0.5283                                     
REMARK   3      L13:   0.3327 L23:   0.8224                                     
REMARK   3    S TENSOR                                                          
REMARK   3      S11:   0.2789 S12:  -0.0848 S13:  -0.4613                       
REMARK   3      S21:   0.4200 S22:  -0.1002 S23:   0.0886                       
REMARK   3      S31:  -0.0152 S32:   0.3070 S33:  -0.0132                       
REMARK   3   TLS GROUP : 8                                                      
REMARK   3    SELECTION: CHAIN 'A' AND (RESID 91 THROUGH 102 )                  
REMARK   3    ORIGIN FOR THE GROUP (A):  30.5858  39.8971 166.7682              
REMARK   3    T TENSOR                                                          
REMARK   3      T11:   0.4727 T22:   0.1173                                     
REMARK   3      T33:   0.3201 T12:  -0.1424                                     
REMARK   3      T13:   0.1094 T23:  -0.3916                                     
REMARK   3    L TENSOR                                                          
REMARK   3      L11:   1.5057 L22:   2.1459                                     
REMARK   3      L33:   4.2481 L12:  -0.7726                                     
REMARK   3      L13:   0.9701 L23:   0.7733                                     
REMARK   3    S TENSOR                                                          
REMARK   3      S11:   0.0612 S12:   0.2531 S13:  -0.4434                       
REMARK   3      S21:  -0.4969 S22:   0.2084 S23:   0.1726                       
REMARK   3      S31:  -1.1266 S32:   0.6107 S33:  -0.0505                       
REMARK   3   TLS GROUP : 9                                                      
REMARK   3    SELECTION: CHAIN 'A' AND (RESID 103 THROUGH 112 )                 
REMARK   3    ORIGIN FOR THE GROUP (A):  33.1451  45.3379 166.9137              
REMARK   3    T TENSOR                                                          
REMARK   3      T11:   0.4113 T22:   0.4755                                     
REMARK   3      T33:   0.3662 T12:   0.0265                                     
REMARK   3      T13:   0.0426 T23:  -0.0477                                     
REMARK   3    L TENSOR                                                          
REMARK   3      L11:   4.1034 L22:   5.9134                                     
REMARK   3      L33:   7.1893 L12:   3.5789                                     
REMARK   3      L13:   4.7065 L23:   2.3773                                     
REMARK   3    S TENSOR                                                          
REMARK   3      S11:  -0.8970 S12:   0.0362 S13:   0.8476                       
REMARK   3      S21:  -0.8855 S22:  -0.2190 S23:   0.0187                       
REMARK   3      S31:  -0.5722 S32:   0.4139 S33:   0.5161                       
REMARK   3   TLS GROUP : 10                                                     
REMARK   3    SELECTION: NULL                                                   
REMARK   3    ORIGIN FOR THE GROUP (A):  16.3485  29.5844 156.5303              
REMARK   3    T TENSOR                                                          
REMARK   3      T11:   0.2820 T22:   0.6227                                     
REMARK   3      T33:   0.6060 T12:   0.0514                                     
REMARK   3      T13:  -0.2926 T23:  -0.0814                                     
REMARK   3    L TENSOR                                                          
REMARK   3      L11:   5.1457 L22:   3.1333                                     
REMARK   3      L33:   3.2802 L12:   3.9310                                     
REMARK   3      L13:  -4.0795 L23:  -3.1983                                     
REMARK   3    S TENSOR                                                          
REMARK   3      S11:  -0.6883 S12:  -0.4060 S13:   0.1748                       
REMARK   3      S21:  -0.9915 S22:   0.3716 S23:   0.4040                       
REMARK   3      S31:  -0.1149 S32:   0.3892 S33:   0.3439                       
REMARK   3   TLS GROUP : 11                                                     
REMARK   3    SELECTION: CHAIN 'D' AND (RESID 582 THROUGH 596 )                 
REMARK   3    ORIGIN FOR THE GROUP (A):  33.1261  37.9145 179.6461              
REMARK   3    T TENSOR                                                          
REMARK   3      T11:   0.4722 T22:   0.4462                                     
REMARK   3      T33:   0.3983 T12:   0.0525                                     
REMARK   3      T13:   0.1060 T23:  -0.1100                                     
REMARK   3    L TENSOR                                                          
REMARK   3      L11:   2.5522 L22:   3.2931                                     
REMARK   3      L33:   3.1552 L12:   2.0129                                     
REMARK   3      L13:   2.5167 L23:   1.5598                                     
REMARK   3    S TENSOR                                                          
REMARK   3      S11:   1.0954 S12:   0.5147 S13:   0.4081                       
REMARK   3      S21:   0.4650 S22:  -0.5944 S23:   0.1540                       
REMARK   3      S31:   0.5781 S32:   0.2775 S33:  -0.3255                       
REMARK   3   TLS GROUP : 12                                                     
REMARK   3    SELECTION: CHAIN 'B' AND (RESID 1 THROUGH 7 )                     
REMARK   3    ORIGIN FOR THE GROUP (A):   9.1503   8.0471 142.0033              
REMARK   3    T TENSOR                                                          
REMARK   3      T11:   0.6684 T22:   0.5302                                     
REMARK   3      T33:   0.7253 T12:  -0.0066                                     
REMARK   3      T13:  -0.0386 T23:   0.0187                                     
REMARK   3    L TENSOR                                                          
REMARK   3      L11:   1.3252 L22:   2.3194                                     
REMARK   3      L33:   0.0687 L12:   1.5726                                     
REMARK   3      L13:  -0.0584 L23:   0.1018                                     
REMARK   3    S TENSOR                                                          
REMARK   3      S11:  -1.0726 S12:   0.9713 S13:   0.2837                       
REMARK   3      S21:  -0.9253 S22:   0.7101 S23:   0.2551                       
REMARK   3      S31:  -0.8852 S32:   0.7605 S33:   0.1955                       
REMARK   3   TLS GROUP : 13                                                     
REMARK   3    SELECTION: CHAIN 'B' AND (RESID 8 THROUGH 24 )                    
REMARK   3    ORIGIN FOR THE GROUP (A):  19.5131  14.0271 154.4395              
REMARK   3    T TENSOR                                                          
REMARK   3      T11:   0.4630 T22:   0.4615                                     
REMARK   3      T33:   0.5601 T12:   0.0931                                     
REMARK   3      T13:  -0.0386 T23:  -0.1376                                     
REMARK   3    L TENSOR                                                          
REMARK   3      L11:   2.2330 L22:   2.4911                                     
REMARK   3      L33:   4.5635 L12:   0.8549                                     
REMARK   3      L13:   0.5221 L23:  -0.8507                                     
REMARK   3    S TENSOR                                                          
REMARK   3      S11:   0.4331 S12:  -0.1662 S13:   0.2433                       
REMARK   3      S21:   0.5654 S22:  -0.1577 S23:   0.4001                       
REMARK   3      S31:   0.1316 S32:   0.8017 S33:  -0.2694                       
REMARK   3   TLS GROUP : 14                                                     
REMARK   3    SELECTION: CHAIN 'B' AND (RESID 25 THROUGH 33 )                   
REMARK   3    ORIGIN FOR THE GROUP (A):   1.3142   5.8585 146.9822              
REMARK   3    T TENSOR                                                          
REMARK   3      T11:   0.7165 T22:   0.4041                                     
REMARK   3      T33:   0.7922 T12:   0.9856                                     
REMARK   3      T13:  -0.2082 T23:   0.1773                                     
REMARK   3    L TENSOR                                                          
REMARK   3      L11:   4.6448 L22:   2.4314                                     
REMARK   3      L33:   0.8174 L12:  -3.3427                                     
REMARK   3      L13:   1.8690 L23:  -1.2833                                     
REMARK   3    S TENSOR                                                          
REMARK   3      S11:   0.0602 S12:  -0.1873 S13:   0.0617                       
REMARK   3      S21:  -0.1226 S22:   0.2856 S23:   0.7081                       
REMARK   3      S31:  -0.2364 S32:  -0.2514 S33:  -0.2680                       
REMARK   3   TLS GROUP : 15                                                     
REMARK   3    SELECTION: CHAIN 'B' AND (RESID 34 THROUGH 45 )                   
REMARK   3    ORIGIN FOR THE GROUP (A):  23.0649   0.7147 148.7539              
REMARK   3    T TENSOR                                                          
REMARK   3      T11:   0.3686 T22:   0.6114                                     
REMARK   3      T33:   0.4156 T12:   0.1691                                     
REMARK   3      T13:   0.0781 T23:  -0.1161                                     
REMARK   3    L TENSOR                                                          
REMARK   3      L11:   3.4001 L22:   3.6848                                     
REMARK   3      L33:   2.1587 L12:  -0.2422                                     
REMARK   3      L13:  -2.0815 L23:  -0.9208                                     
REMARK   3    S TENSOR                                                          
REMARK   3      S11:   0.3514 S12:   1.2489 S13:  -0.2848                       
REMARK   3      S21:  -0.5897 S22:   0.4752 S23:  -0.6341                       
REMARK   3      S31:   0.6556 S32:   0.5556 S33:  -0.2184                       
REMARK   3   TLS GROUP : 16                                                     
REMARK   3    SELECTION: CHAIN 'B' AND (RESID 46 THROUGH 66 )                   
REMARK   3    ORIGIN FOR THE GROUP (A):  16.1564  -0.8693 159.7304              
REMARK   3    T TENSOR                                                          
REMARK   3      T11:   0.5416 T22:   0.5155                                     
REMARK   3      T33:   0.3928 T12:   0.2054                                     
REMARK   3      T13:  -0.1280 T23:  -0.0711                                     
REMARK   3    L TENSOR                                                          
REMARK   3      L11:   6.2161 L22:   3.9858                                     
REMARK   3      L33:   2.2397 L12:   2.0174                                     
REMARK   3      L13:  -1.6915 L23:   1.2812                                     
REMARK   3    S TENSOR                                                          
REMARK   3      S11:   0.2641 S12:  -1.1241 S13:  -0.9977                       
REMARK   3      S21:   0.5377 S22:  -0.1164 S23:  -0.1411                       
REMARK   3      S31:   0.4172 S32:   0.6309 S33:  -0.0174                       
REMARK   3   TLS GROUP : 17                                                     
REMARK   3    SELECTION: CHAIN 'B' AND (RESID 67 THROUGH 76 )                   
REMARK   3    ORIGIN FOR THE GROUP (A):   6.4157   6.6128 157.3780              
REMARK   3    T TENSOR                                                          
REMARK   3      T11:   0.4977 T22:   0.9441                                     
REMARK   3      T33:   0.7930 T12:   0.2047                                     
REMARK   3      T13:   0.0438 T23:   0.0306                                     
REMARK   3    L TENSOR                                                          
REMARK   3      L11:   0.3130 L22:   6.9294                                     
REMARK   3      L33:   3.8444 L12:  -1.4171                                     
REMARK   3      L13:  -0.0210 L23:  -1.1817                                     
REMARK   3    S TENSOR                                                          
REMARK   3      S11:   0.1742 S12:   0.0324 S13:   0.7222                       
REMARK   3      S21:   0.5520 S22:   0.1366 S23:   1.6078                       
REMARK   3      S31:  -0.6938 S32:  -1.2778 S33:  -0.3970                       
REMARK   3   TLS GROUP : 18                                                     
REMARK   3    SELECTION: CHAIN 'B' AND (RESID 77 THROUGH 102 )                  
REMARK   3    ORIGIN FOR THE GROUP (A):  15.5528   5.1372 151.8137              
REMARK   3    T TENSOR                                                          
REMARK   3      T11:   0.4935 T22:   0.3258                                     
REMARK   3      T33:   0.4486 T12:   0.1872                                     
REMARK   3      T13:  -0.0582 T23:  -0.0568                                     
REMARK   3    L TENSOR                                                          
REMARK   3      L11:   2.6404 L22:   2.6864                                     
REMARK   3      L33:   2.0589 L12:   2.1667                                     
REMARK   3      L13:  -0.2978 L23:   1.1589                                     
REMARK   3    S TENSOR                                                          
REMARK   3      S11:   0.0883 S12:  -0.2888 S13:   0.5914                       
REMARK   3      S21:  -0.0006 S22:  -0.0075 S23:   0.1833                       
REMARK   3      S31:   0.2266 S32:   0.2638 S33:  -0.0949                       
REMARK   3   TLS GROUP : 19                                                     
REMARK   3    SELECTION: CHAIN 'B' AND (RESID 103 THROUGH 112 )                 
REMARK   3    ORIGIN FOR THE GROUP (A):  13.2953   3.3503 144.0072              
REMARK   3    T TENSOR                                                          
REMARK   3      T11:   0.5286 T22:   0.3765                                     
REMARK   3      T33:   0.4278 T12:   0.1056                                     
REMARK   3      T13:  -0.0327 T23:  -0.0241                                     
REMARK   3    L TENSOR                                                          
REMARK   3      L11:   3.4579 L22:   5.5988                                     
REMARK   3      L33:   2.6672 L12:   4.3768                                     
REMARK   3      L13:   1.6810 L23:   1.2161                                     
REMARK   3    S TENSOR                                                          
REMARK   3      S11:  -0.7013 S12:   0.3537 S13:  -0.2136                       
REMARK   3      S21:  -1.1520 S22:   0.6179 S23:  -0.0699                       
REMARK   3      S31:   0.0618 S32:   0.3566 S33:   0.1859                       
REMARK   3   TLS GROUP : 20                                                     
REMARK   3    SELECTION: CHAIN 'E' AND (RESID 582 THROUGH 596 )                 
REMARK   3    ORIGIN FOR THE GROUP (A):   6.0474  -9.1694 153.2425              
REMARK   3    T TENSOR                                                          
REMARK   3      T11:   0.5828 T22:   0.3761                                     
REMARK   3      T33:   0.4877 T12:   0.1552                                     
REMARK   3      T13:   0.0379 T23:   0.1337                                     
REMARK   3    L TENSOR                                                          
REMARK   3      L11:   2.2321 L22:   2.8679                                     
REMARK   3      L33:   2.5907 L12:   2.2122                                     
REMARK   3      L13:  -0.2809 L23:   0.6898                                     
REMARK   3    S TENSOR                                                          
REMARK   3      S11:   0.3754 S12:  -0.2569 S13:  -0.1458                       
REMARK   3      S21:   0.1412 S22:  -0.1455 S23:   0.3268                       
REMARK   3      S31:  -0.1111 S32:  -0.4567 S33:  -0.0960                       
REMARK   3   TLS GROUP : 21                                                     
REMARK   3    SELECTION: CHAIN 'C' AND (RESID 1 THROUGH 33 )                    
REMARK   3    ORIGIN FOR THE GROUP (A):   9.4010  28.6221 138.7755              
REMARK   3    T TENSOR                                                          
REMARK   3      T11:   0.4458 T22:   0.4380                                     
REMARK   3      T33:   0.4135 T12:   0.0802                                     
REMARK   3      T13:  -0.0649 T23:  -0.0494                                     
REMARK   3    L TENSOR                                                          
REMARK   3      L11:   9.1228 L22:   2.8662                                     
REMARK   3      L33:   6.4644 L12:   1.6347                                     
REMARK   3      L13:   3.4318 L23:   1.2687                                     
REMARK   3    S TENSOR                                                          
REMARK   3      S11:  -0.3979 S12:  -0.1937 S13:   0.2331                       
REMARK   3      S21:   0.4766 S22:   0.2859 S23:   0.3144                       
REMARK   3      S31:  -0.3950 S32:  -0.0685 S33:   0.3738                       
REMARK   3   TLS GROUP : 22                                                     
REMARK   3    SELECTION: CHAIN 'C' AND (RESID 34 THROUGH 45 )                   
REMARK   3    ORIGIN FOR THE GROUP (A):  20.7144  26.0029 129.7969              
REMARK   3    T TENSOR                                                          
REMARK   3      T11:   0.2082 T22:   0.8502                                     
REMARK   3      T33:   0.5750 T12:  -0.4459                                     
REMARK   3      T13:   0.1808 T23:  -0.0944                                     
REMARK   3    L TENSOR                                                          
REMARK   3      L11:   4.4134 L22:   4.1414                                     
REMARK   3      L33:   6.6461 L12:   1.5623                                     
REMARK   3      L13:  -5.4048 L23:  -2.1966                                     
REMARK   3    S TENSOR                                                          
REMARK   3      S11:  -0.4866 S12:   0.8400 S13:   0.4580                       
REMARK   3      S21:  -0.6318 S22:   0.3219 S23:  -0.8978                       
REMARK   3      S31:  -0.3367 S32:   0.2738 S33:  -0.1462                       
REMARK   3   TLS GROUP : 23                                                     
REMARK   3    SELECTION: CHAIN 'C' AND (RESID 46 THROUGH 66 )                   
REMARK   3    ORIGIN FOR THE GROUP (A):  16.1408  14.9145 134.6409              
REMARK   3    T TENSOR                                                          
REMARK   3      T11:   0.4068 T22:   0.4564                                     
REMARK   3      T33:   0.4223 T12:  -0.0276                                     
REMARK   3      T13:  -0.0046 T23:  -0.0915                                     
REMARK   3    L TENSOR                                                          
REMARK   3      L11:   3.8022 L22:   3.1018                                     
REMARK   3      L33:   2.5891 L12:   0.4901                                     
REMARK   3      L13:   3.0189 L23:  -0.0619                                     
REMARK   3    S TENSOR                                                          
REMARK   3      S11:  -0.0344 S12:   0.3211 S13:  -1.1041                       
REMARK   3      S21:  -0.3731 S22:   0.6361 S23:  -0.6343                       
REMARK   3      S31:   0.5596 S32:   0.5844 S33:  -0.3094                       
REMARK   3   TLS GROUP : 24                                                     
REMARK   3    SELECTION: CHAIN 'C' AND (RESID 67 THROUGH 76 )                   
REMARK   3    ORIGIN FOR THE GROUP (A):   5.5164  19.2246 140.3328              
REMARK   3    T TENSOR                                                          
REMARK   3      T11:   0.4694 T22:   0.5618                                     
REMARK   3      T33:   0.7731 T12:   0.0057                                     
REMARK   3      T13:   0.1150 T23:   0.0665                                     
REMARK   3    L TENSOR                                                          
REMARK   3      L11:   7.4747 L22:   7.4623                                     
REMARK   3      L33:   8.2539 L12:   1.9250                                     
REMARK   3      L13:  -0.7068 L23:   0.1935                                     
REMARK   3    S TENSOR                                                          
REMARK   3      S11:   0.3274 S12:   0.6036 S13:   0.5231                       
REMARK   3      S21:   0.6475 S22:   0.2243 S23:   1.4982                       
REMARK   3      S31:  -0.2969 S32:  -1.5122 S33:  -0.7422                       
REMARK   3   TLS GROUP : 25                                                     
REMARK   3    SELECTION: CHAIN 'C' AND (RESID 77 THROUGH 90 )                   
REMARK   3    ORIGIN FOR THE GROUP (A):  19.5499  22.7683 141.8836              
REMARK   3    T TENSOR                                                          
REMARK   3      T11:   0.4111 T22:   0.6280                                     
REMARK   3      T33:   0.2984 T12:   0.1060                                     
REMARK   3      T13:  -0.0020 T23:  -0.1806                                     
REMARK   3    L TENSOR                                                          
REMARK   3      L11:   8.0002 L22:   5.0775                                     
REMARK   3      L33:   5.0376 L12:   2.4982                                     
REMARK   3      L13:   1.8090 L23:  -1.5167                                     
REMARK   3    S TENSOR                                                          
REMARK   3      S11:   0.3900 S12:  -0.4379 S13:   0.1152                       
REMARK   3      S21:  -0.0369 S22:   0.4489 S23:  -0.2788                       
REMARK   3      S31:  -0.1694 S32:   0.5699 S33:  -0.5470                       
REMARK   3   TLS GROUP : 26                                                     
REMARK   3    SELECTION: CHAIN 'C' AND (RESID 91 THROUGH 112 )                  
REMARK   3    ORIGIN FOR THE GROUP (A):   9.1461  28.1360 129.4460              
REMARK   3    T TENSOR                                                          
REMARK   3      T11:   0.5234 T22:   0.4138                                     
REMARK   3      T33:   0.4203 T12:  -0.1297                                     
REMARK   3      T13:  -0.0895 T23:  -0.0075                                     
REMARK   3    L TENSOR                                                          
REMARK   3      L11:   7.5346 L22:   1.4246                                     
REMARK   3      L33:   3.8618 L12:   0.9416                                     
REMARK   3      L13:   4.2016 L23:   1.3325                                     
REMARK   3    S TENSOR                                                          
REMARK   3      S11:  -0.4301 S12:   0.4529 S13:   0.6755                       
REMARK   3      S21:  -0.0567 S22:   0.1778 S23:   0.1073                       
REMARK   3      S31:  -0.6748 S32:   0.6821 S33:   0.2701                       
REMARK   3   TLS GROUP : 27                                                     
REMARK   3    SELECTION: CHAIN 'F' AND (RESID 582 THROUGH 596 )                 
REMARK   3    ORIGIN FOR THE GROUP (A):   6.0942  14.0614 124.2042              
REMARK   3    T TENSOR                                                          
REMARK   3      T11:   0.5725 T22:   0.3663                                     
REMARK   3      T33:   0.2859 T12:  -0.0574                                     
REMARK   3      T13:   0.0071 T23:   0.0603                                     
REMARK   3    L TENSOR                                                          
REMARK   3      L11:   8.7608 L22:   4.2098                                     
REMARK   3      L33:   4.2053 L12:   1.7450                                     
REMARK   3      L13:   1.3714 L23:   1.4680                                     
REMARK   3    S TENSOR                                                          
REMARK   3      S11:   0.9223 S12:   0.5557 S13:   0.5198                       
REMARK   3      S21:   0.5155 S22:  -0.1414 S23:   0.0923                       
REMARK   3      S31:   0.4120 S32:  -0.0329 S33:  -0.5581                       
REMARK   3                                                                      
REMARK   3  NCS DETAILS                                                         
REMARK   3   NUMBER OF NCS GROUPS : NULL                                        
REMARK   3                                                                      
REMARK   3  OTHER REFINEMENT REMARKS: NULL                                      
REMARK   4                                                                      
REMARK   4 5HM1 COMPLIES WITH FORMAT V. 3.30, 13-JUL-11                         
REMARK 100                                                                      
REMARK 100 THIS ENTRY HAS BEEN PROCESSED BY PDBE ON 15-JAN-16.                  
REMARK 100 THE DEPOSITION ID IS D_1000214217.                                   
REMARK 200                                                                      
REMARK 200 EXPERIMENTAL DETAILS                                                 
REMARK 200  EXPERIMENT TYPE                : X-RAY DIFFRACTION                  
REMARK 200  DATE OF DATA COLLECTION        : 17-SEP-15                          
REMARK 200  TEMPERATURE           (KELVIN) : 100                                
REMARK 200  PH                             : 7.0                                
REMARK 200  NUMBER OF CRYSTALS USED        : NULL                               
REMARK 200                                                                      
REMARK 200  SYNCHROTRON              (Y/N) : Y                                  
REMARK 200  RADIATION SOURCE               : ESRF                               
REMARK 200  BEAMLINE                       : ID29                               
REMARK 200  X-RAY GENERATOR MODEL          : NULL                               
REMARK 200  MONOCHROMATIC OR LAUE    (M/L) : M                                  
REMARK 200  WAVELENGTH OR RANGE        (A) : 0.97239                            
REMARK 200  MONOCHROMATOR                  : NULL                               
REMARK 200  OPTICS                         : NULL                               
REMARK 200                                                                      
REMARK 200  DETECTOR TYPE                  : PIXEL                              
REMARK 200  DETECTOR MANUFACTURER          : DECTRIS PILATUS 6M                 
REMARK 200  INTENSITY-INTEGRATION SOFTWARE : XDS                                
REMARK 200  DATA SCALING SOFTWARE          : SCALA                              
REMARK 200                                                                      
REMARK 200  NUMBER OF UNIQUE REFLECTIONS   : 12538                              
REMARK 200  RESOLUTION RANGE HIGH      (A) : 2.950                              
REMARK 200  RESOLUTION RANGE LOW       (A) : 44.687                             
REMARK 200  REJECTION CRITERIA  (SIGMA(I)) : NULL                               
REMARK 200                                                                      
REMARK 200 OVERALL.                                                             
REMARK 200  COMPLETENESS FOR RANGE     (%) : 96.6                               
REMARK 200  DATA REDUNDANCY                : 4.300                              
REMARK 200  R MERGE                    (I) : 0.07900                            
REMARK 200  R SYM                      (I) : NULL                               
REMARK 200  <I/SIGMA(I)> FOR THE DATA SET  : 14.6000                            
REMARK 200                                                                      
REMARK 200 IN THE HIGHEST RESOLUTION SHELL.                                     
REMARK 200  HIGHEST RESOLUTION SHELL, RANGE HIGH (A) : 2.95                     
REMARK 200  HIGHEST RESOLUTION SHELL, RANGE LOW  (A) : 3.03                     
REMARK 200  COMPLETENESS FOR SHELL     (%) : 34.5                               
REMARK 200  DATA REDUNDANCY IN SHELL       : 1.30                               
REMARK 200  R MERGE FOR SHELL          (I) : 0.34200                            
REMARK 200  R SYM FOR SHELL            (I) : NULL                               
REMARK 200  <I/SIGMA(I)> FOR SHELL         : 3.900                              
REMARK 200                                                                      
REMARK 200 DIFFRACTION PROTOCOL: SINGLE WAVELENGTH                              
REMARK 200 METHOD USED TO DETERMINE THE STRUCTURE: MOLECULAR REPLACEMENT        
REMARK 200 SOFTWARE USED: PHASER                                                
REMARK 200 STARTING MODEL: 4B50                                                 
REMARK 200                                                                      
REMARK 200 REMARK: NULL                                                         
REMARK 280                                                                      
REMARK 280 CRYSTAL                                                              
REMARK 280 SOLVENT CONTENT, VS   (%): 64.48                                     
REMARK 280 MATTHEWS COEFFICIENT, VM (ANGSTROMS**3/DA): 3.46                     
REMARK 280                                                                      
REMARK 280 CRYSTALLIZATION CONDITIONS: 0.1 M HEPES PH 7.0 30% PEG 6000, VAPOR   
REMARK 280  DIFFUSION, SITTING DROP, TEMPERATURE 293K                           
REMARK 290                                                                      
REMARK 290 CRYSTALLOGRAPHIC SYMMETRY                                            
REMARK 290 SYMMETRY OPERATORS FOR SPACE GROUP: P 2 21 21                        
REMARK 290                                                                      
REMARK 290      SYMOP   SYMMETRY                                                
REMARK 290     NNNMMM   OPERATOR                                                
REMARK 290       1555   X,Y,Z                                                   
REMARK 290       2555   X,-Y,-Z                                                 
REMARK 290       3555   -X,Y+1/2,-Z+1/2                                         
REMARK 290       4555   -X,-Y+1/2,Z+1/2                                         
REMARK 290                                                                      
REMARK 290     WHERE NNN -> OPERATOR NUMBER                                     
REMARK 290           MMM -> TRANSLATION VECTOR                                  
REMARK 290                                                                      
REMARK 290 CRYSTALLOGRAPHIC SYMMETRY TRANSFORMATIONS                            
REMARK 290 THE FOLLOWING TRANSFORMATIONS OPERATE ON THE ATOM/HETATM             
REMARK 290 RECORDS IN THIS ENTRY TO PRODUCE CRYSTALLOGRAPHICALLY                
REMARK 290 RELATED MOLECULES.                                                   
REMARK 290   SMTRY1   1  1.000000  0.000000  0.000000        0.00000            
REMARK 290   SMTRY2   1  0.000000  1.000000  0.000000        0.00000            
REMARK 290   SMTRY3   1  0.000000  0.000000  1.000000        0.00000            
REMARK 290   SMTRY1   2  1.000000  0.000000  0.000000        0.00000            
REMARK 290   SMTRY2   2  0.000000 -1.000000  0.000000        0.00000            
REMARK 290   SMTRY3   2  0.000000  0.000000 -1.000000        0.00000            
REMARK 290   SMTRY1   3 -1.000000  0.000000  0.000000        0.00000            
REMARK 290   SMTRY2   3  0.000000  1.000000  0.000000       60.63000            
REMARK 290   SMTRY3   3  0.000000  0.000000 -1.000000       66.10500            
REMARK 290   SMTRY1   4 -1.000000  0.000000  0.000000        0.00000            
REMARK 290   SMTRY2   4  0.000000 -1.000000  0.000000       60.63000            
REMARK 290   SMTRY3   4  0.000000  0.000000  1.000000       66.10500            
REMARK 290                                                                      
REMARK 290 REMARK: NULL                                                         
REMARK 300                                                                      
REMARK 300 BIOMOLECULE: 1, 2, 3                                                 
REMARK 300 SEE REMARK 350 FOR THE AUTHOR PROVIDED AND/OR PROGRAM                
REMARK 300 GENERATED ASSEMBLY INFORMATION FOR THE STRUCTURE IN                  
REMARK 300 THIS ENTRY. THE REMARK MAY ALSO PROVIDE INFORMATION ON               
REMARK 300 BURIED SURFACE AREA.                                                 
REMARK 350                                                                      
REMARK 350 COORDINATES FOR A COMPLETE MULTIMER REPRESENTING THE KNOWN           
REMARK 350 BIOLOGICALLY SIGNIFICANT OLIGOMERIZATION STATE OF THE                
REMARK 350 MOLECULE CAN BE GENERATED BY APPLYING BIOMT TRANSFORMATIONS          
REMARK 350 GIVEN BELOW.  BOTH NON-CRYSTALLOGRAPHIC AND                          
REMARK 350 CRYSTALLOGRAPHIC OPERATIONS ARE GIVEN.                               
REMARK 350                                                                      
REMARK 350 BIOMOLECULE: 1                                                       
REMARK 350 AUTHOR DETERMINED BIOLOGICAL UNIT: DIMERIC                           
REMARK 350 SOFTWARE DETERMINED QUATERNARY STRUCTURE: DIMERIC                    
REMARK 350 SOFTWARE USED: PISA                                                  
REMARK 350 TOTAL BURIED SURFACE AREA: 1240 ANGSTROM**2                          
REMARK 350 SURFACE AREA OF THE COMPLEX: 6990 ANGSTROM**2                        
REMARK 350 CHANGE IN SOLVENT FREE ENERGY: -13.0 KCAL/MOL                        
REMARK 350 APPLY THE FOLLOWING TO CHAINS: A, D                                  
REMARK 350   BIOMT1   1  1.000000  0.000000  0.000000        0.00000            
REMARK 350   BIOMT2   1  0.000000  1.000000  0.000000        0.00000            
REMARK 350   BIOMT3   1  0.000000  0.000000  1.000000        0.00000            
REMARK 350                                                                      
REMARK 350 BIOMOLECULE: 2                                                       
REMARK 350 AUTHOR DETERMINED BIOLOGICAL UNIT: DIMERIC                           
REMARK 350 SOFTWARE DETERMINED QUATERNARY STRUCTURE: DIMERIC                    
REMARK 350 SOFTWARE USED: PISA                                                  
REMARK 350 TOTAL BURIED SURFACE AREA: 1250 ANGSTROM**2                          
REMARK 350 SURFACE AREA OF THE COMPLEX: 6950 ANGSTROM**2                        
REMARK 350 CHANGE IN SOLVENT FREE ENERGY: -13.0 KCAL/MOL                        
REMARK 350 APPLY THE FOLLOWING TO CHAINS: B, E                                  
REMARK 350   BIOMT1   1  1.000000  0.000000  0.000000        0.00000            
REMARK 350   BIOMT2   1  0.000000  1.000000  0.000000        0.00000            
REMARK 350   BIOMT3   1  0.000000  0.000000  1.000000        0.00000            
REMARK 350                                                                      
REMARK 350 BIOMOLECULE: 3                                                       
REMARK 350 AUTHOR DETERMINED BIOLOGICAL UNIT: DIMERIC                           
REMARK 350 SOFTWARE DETERMINED QUATERNARY STRUCTURE: DIMERIC                    
REMARK 350 SOFTWARE USED: PISA                                                  
REMARK 350 TOTAL BURIED SURFACE AREA: 1230 ANGSTROM**2                          
REMARK 350 SURFACE AREA OF THE COMPLEX: 6890 ANGSTROM**2                        
REMARK 350 CHANGE IN SOLVENT FREE ENERGY: -13.0 KCAL/MOL                        
REMARK 350 APPLY THE FOLLOWING TO CHAINS: C, F                                  
REMARK 350   BIOMT1   1  1.000000  0.000000  0.000000        0.00000            
REMARK 350   BIOMT2   1  0.000000  1.000000  0.000000        0.00000            
REMARK 350   BIOMT3   1  0.000000  0.000000  1.000000        0.00000            
REMARK 500                                                                      
REMARK 500 GEOMETRY AND STEREOCHEMISTRY                                         
REMARK 500 SUBTOPIC: TORSION ANGLES                                             
REMARK 500                                                                      
REMARK 500 TORSION ANGLES OUTSIDE THE EXPECTED RAMACHANDRAN REGIONS:            
REMARK 500 (M=MODEL NUMBER; RES=RESIDUE NAME; C=CHAIN IDENTIFIER;               
REMARK 500 SSEQ=SEQUENCE NUMBER; I=INSERTION CODE).                             
REMARK 500                                                                      
REMARK 500 STANDARD TABLE:                                                      
REMARK 500 FORMAT:(10X,I3,1X,A3,1X,A1,I4,A1,4X,F7.2,3X,F7.2)                    
REMARK 500                                                                      
REMARK 500 EXPECTED VALUES: GJ KLEYWEGT AND TA JONES (1996). PHI/PSI-           
REMARK 500 CHOLOGY: RAMACHANDRAN REVISITED. STRUCTURE 4, 1395 - 1400            
REMARK 500                                                                      
REMARK 500  M RES CSSEQI        PSI       PHI                                   
REMARK 500    VAL A  48      -51.06   -120.61                                   
REMARK 500    VAL B  48      -51.12   -121.08                                   
REMARK 500    VAL C  48      -51.36   -121.09                                   
REMARK 500                                                                      
REMARK 500 REMARK: NULL                                                         
DBREF  5HM1 A    1   112  PDB    5HM1     5HM1             1    112             
DBREF  5HM1 D  582   596  UNP    P04578   ENV_HV1H2      582    596             
DBREF  5HM1 B    1   112  PDB    5HM1     5HM1             1    112             
DBREF  5HM1 E  582   596  UNP    P04578   ENV_HV1H2      582    596             
DBREF  5HM1 C    1   112  PDB    5HM1     5HM1             1    112             
DBREF  5HM1 F  582   596  UNP    P04578   ENV_HV1H2      582    596             
SEQRES   1 A  119  ASP VAL GLN LEU GLN GLU SER GLY GLY GLY LEU VAL GLN          
SEQRES   2 A  119  PRO GLY GLY SER LEU ARG LEU SER CYS ALA ALA SER GLY          
SEQRES   3 A  119  ASN ILE VAL SER ILE ASP ALA ALA GLY TRP PHE ARG GLN          
SEQRES   4 A  119  ALA PRO GLY LYS GLN ARG GLU PRO VAL ALA THR ILE LEU          
SEQRES   5 A  119  THR GLY GLY ALA THR ASN TYR ALA ASP SER VAL LYS GLY          
SEQRES   6 A  119  ARG PHE THR ILE SER ARG ASP ASN ALA LYS ASN THR VAL          
SEQRES   7 A  119  TYR LEU GLN MET ASN SER LEU LYS PRO GLU ASP THR ALA          
SEQRES   8 A  119  VAL TYR TYR CYS TYR ALA PRO MET ILE TYR TYR GLY GLY          
SEQRES   9 A  119  ARG TYR SER ASP TYR TRP GLY GLN GLY THR GLN VAL THR          
SEQRES  10 A  119  VAL SER                                                      
SEQRES   1 D   15  ALA VAL GLU ARG TYR LEU LYS ASP GLN GLN LEU LEU GLY          
SEQRES   2 D   15  ILE TRP                                                      
SEQRES   1 B  119  ASP VAL GLN LEU GLN GLU SER GLY GLY GLY LEU VAL GLN          
SEQRES   2 B  119  PRO GLY GLY SER LEU ARG LEU SER CYS ALA ALA SER GLY          
SEQRES   3 B  119  ASN ILE VAL SER ILE ASP ALA ALA GLY TRP PHE ARG GLN          
SEQRES   4 B  119  ALA PRO GLY LYS GLN ARG GLU PRO VAL ALA THR ILE LEU          
SEQRES   5 B  119  THR GLY GLY ALA THR ASN TYR ALA ASP SER VAL LYS GLY          
SEQRES   6 B  119  ARG PHE THR ILE SER ARG ASP ASN ALA LYS ASN THR VAL          
SEQRES   7 B  119  TYR LEU GLN MET ASN SER LEU LYS PRO GLU ASP THR ALA          
SEQRES   8 B  119  VAL TYR TYR CYS TYR ALA PRO MET ILE TYR TYR GLY GLY          
SEQRES   9 B  119  ARG TYR SER ASP TYR TRP GLY GLN GLY THR GLN VAL THR          
SEQRES  10 B  119  VAL SER                                                      
SEQRES   1 E   15  ALA VAL GLU ARG TYR LEU LYS ASP GLN GLN LEU LEU GLY          
SEQRES   2 E   15  ILE TRP                                                      
SEQRES   1 C  119  ASP VAL GLN LEU GLN GLU SER GLY GLY GLY LEU VAL GLN          
SEQRES   2 C  119  PRO GLY GLY SER LEU ARG LEU SER CYS ALA ALA SER GLY          
SEQRES   3 C  119  ASN ILE VAL SER ILE ASP ALA ALA GLY TRP PHE ARG GLN          
SEQRES   4 C  119  ALA PRO GLY LYS GLN ARG GLU PRO VAL ALA THR ILE LEU          
SEQRES   5 C  119  THR GLY GLY ALA THR ASN TYR ALA ASP SER VAL LYS GLY          
SEQRES   6 C  119  ARG PHE THR ILE SER ARG ASP ASN ALA LYS ASN THR VAL          
SEQRES   7 C  119  TYR LEU GLN MET ASN SER LEU LYS PRO GLU ASP THR ALA          
SEQRES   8 C  119  VAL TYR TYR CYS TYR ALA PRO MET ILE TYR TYR GLY GLY          
SEQRES   9 C  119  ARG TYR SER ASP TYR TRP GLY GLN GLY THR GLN VAL THR          
SEQRES  10 C  119  VAL SER                                                      
SEQRES   1 F   15  ALA VAL GLU ARG TYR LEU LYS ASP GLN GLN LEU LEU GLY          
SEQRES   2 F   15  ILE TRP                                                      
HELIX    1 AA1 ASN A   73  LYS A   75  5                                   3    
HELIX    2 AA2 LYS A   83  THR A   87  5                                   5    
HELIX    3 AA3 VAL D  583  ILE D  595  1                                  13    
HELIX    4 AA4 LYS B   83  THR B   87  5                                   5    
HELIX    5 AA5 VAL E  583  ILE E  595  1                                  13    
HELIX    6 AA6 GLY C   26  ILE C   28  5                                   3    
HELIX    7 AA7 LYS C   83  THR C   87  5                                   5    
HELIX    8 AA8 VAL F  583  ILE F  595  1                                  13    
SHEET    1 AA1 4 LEU A   4  SER A   7  0                                        
SHEET    2 AA1 4 SER A  17  ALA A  24 -1  O  SER A  21   N  SER A   7           
SHEET    3 AA1 4 THR A  77  ASN A  82A-1  O  MET A  82   N  LEU A  18           
SHEET    4 AA1 4 PHE A  67  ASP A  72 -1  N  THR A  68   O  GLN A  81           
SHEET    1 AA2 6 GLY A  10  VAL A  12  0                                        
SHEET    2 AA2 6 THR A 107  VAL A 111  1  O  THR A 110   N  GLY A  10           
SHEET    3 AA2 6 ALA A  88  TYR A  99 -1  N  TYR A  90   O  THR A 107           
SHEET    4 AA2 6 ALA A  34  GLN A  39 -1  N  GLY A  35   O  TYR A  93           
SHEET    5 AA2 6 GLU A  46  ILE A  51 -1  O  VAL A  48   N  TRP A  36           
SHEET    6 AA2 6 THR A  57  TYR A  59 -1  O  ASN A  58   N  THR A  50           
SHEET    1 AA3 4 GLY A  10  VAL A  12  0                                        
SHEET    2 AA3 4 THR A 107  VAL A 111  1  O  THR A 110   N  GLY A  10           
SHEET    3 AA3 4 ALA A  88  TYR A  99 -1  N  TYR A  90   O  THR A 107           
SHEET    4 AA3 4 ARG A 100B TRP A 103 -1  O  SER A 100D  N  ILE A  97           
SHEET    1 AA4 4 LEU B   4  SER B   7  0                                        
SHEET    2 AA4 4 SER B  17  ALA B  24 -1  O  SER B  21   N  SER B   7           
SHEET    3 AA4 4 THR B  77  ASN B  82A-1  O  MET B  82   N  LEU B  18           
SHEET    4 AA4 4 PHE B  67  ARG B  71 -1  N  SER B  70   O  TYR B  79           
SHEET    1 AA5 6 GLY B  10  VAL B  12  0                                        
SHEET    2 AA5 6 THR B 107  VAL B 111  1  O  THR B 110   N  GLY B  10           
SHEET    3 AA5 6 ALA B  88  TYR B  99 -1  N  TYR B  90   O  THR B 107           
SHEET    4 AA5 6 ALA B  34  GLN B  39 -1  N  GLY B  35   O  TYR B  93           
SHEET    5 AA5 6 GLU B  46  ILE B  51 -1  O  VAL B  48   N  TRP B  36           
SHEET    6 AA5 6 THR B  57  TYR B  59 -1  O  ASN B  58   N  THR B  50           
SHEET    1 AA6 4 GLY B  10  VAL B  12  0                                        
SHEET    2 AA6 4 THR B 107  VAL B 111  1  O  THR B 110   N  GLY B  10           
SHEET    3 AA6 4 ALA B  88  TYR B  99 -1  N  TYR B  90   O  THR B 107           
SHEET    4 AA6 4 ARG B 100B TRP B 103 -1  O  SER B 100D  N  ILE B  97           
SHEET    1 AA7 4 LEU C   4  SER C   7  0                                        
SHEET    2 AA7 4 SER C  17  ALA C  24 -1  O  SER C  21   N  SER C   7           
SHEET    3 AA7 4 THR C  77  ASN C  82A-1  O  MET C  82   N  LEU C  18           
SHEET    4 AA7 4 PHE C  67  ARG C  71 -1  N  THR C  68   O  GLN C  81           
SHEET    1 AA8 6 GLY C  10  VAL C  12  0                                        
SHEET    2 AA8 6 THR C 107  VAL C 111  1  O  THR C 110   N  GLY C  10           
SHEET    3 AA8 6 ALA C  88  TYR C  99 -1  N  TYR C  90   O  THR C 107           
SHEET    4 AA8 6 ALA C  34  GLN C  39 -1  N  GLY C  35   O  TYR C  93           
SHEET    5 AA8 6 GLU C  46  ILE C  51 -1  O  VAL C  48   N  TRP C  36           
SHEET    6 AA8 6 THR C  57  TYR C  59 -1  O  ASN C  58   N  THR C  50           
SHEET    1 AA9 4 GLY C  10  VAL C  12  0                                        
SHEET    2 AA9 4 THR C 107  VAL C 111  1  O  THR C 110   N  GLY C  10           
SHEET    3 AA9 4 ALA C  88  TYR C  99 -1  N  TYR C  90   O  THR C 107           
SHEET    4 AA9 4 ARG C 100B TRP C 103 -1  O  SER C 100D  N  ILE C  97           
SSBOND   1 CYS A   22    CYS A   92                          1555   1555  2.04  
SSBOND   2 CYS B   22    CYS B   92                          1555   1555  2.03  
SSBOND   3 CYS C   22    CYS C   92                          1555   1555  2.03  
CRYST1   37.950  121.260  132.210  90.00  90.00  90.00 P 2 21 21    12          
ORIGX1      1.000000  0.000000  0.000000        0.00000                         
ORIGX2      0.000000  1.000000  0.000000        0.00000                         
ORIGX3      0.000000  0.000000  1.000000        0.00000                         
SCALE1      0.026350  0.000000  0.000000        0.00000                         
SCALE2      0.000000  0.008247  0.000000        0.00000                         
SCALE3      0.000000  0.000000  0.007564        0.00000                         
ATOM      1  N   ASP A   1      38.446  49.006 159.099  1.00112.78           N  
ANISOU    1  N   ASP A   1    16870  10309  15671  -3220  -4448   2814       N  
ATOM      2  CA  ASP A   1      38.225  48.202 160.297  1.00107.49           C  
ANISOU    2  CA  ASP A   1    15670   9892  15278  -2490  -4006   2294       C  
ATOM      3  C   ASP A   1      37.710  46.810 159.938  1.00 93.03           C  
ANISOU    3  C   ASP A   1    13467   8543  13338  -2015  -3432   2106       C  
ATOM      4  O   ASP A   1      37.653  46.447 158.762  1.00 76.41           O  
ANISOU    4  O   ASP A   1    11439   6653  10940  -2255  -3325   2384       O  
ATOM      5  CB  ASP A   1      37.266  48.909 161.255  1.00113.87           C  
ANISOU    5  CB  ASP A   1    16688   9956  16621  -1942  -4525   1896       C  
ATOM      6  CG  ASP A   1      35.896  49.123 160.658  1.00117.94           C  
ANISOU    6  CG  ASP A   1    17546   9908  17357  -1552  -4983   1763       C  
ATOM      7  OD1 ASP A   1      35.813  49.433 159.451  1.00112.91           O  
ANISOU    7  OD1 ASP A   1    17319   9082  16499  -1948  -5276   2159       O  
ATOM      8  OD2 ASP A   1      34.901  48.988 161.399  1.00120.48           O  
ANISOU    8  OD2 ASP A   1    17719  10010  18047   -866  -5062   1230       O  
ATOM      9  N   VAL A   2      37.334  46.032 160.950  1.00 78.93           N  
ANISOU    9  N   VAL A   2    11320   6914  11754  -1384  -3079   1640       N  
ATOM     10  CA  VAL A   2      36.804  44.692 160.709  1.00 69.57           C  
ANISOU   10  CA  VAL A   2     9860   6129  10445   -951  -2570   1441       C  
ATOM     11  C   VAL A   2      35.292  44.597 160.493  1.00 69.61           C  
ANISOU   11  C   VAL A   2    10026   5716  10707   -478  -2779   1178       C  
ATOM     12  O   VAL A   2      34.502  45.402 160.989  1.00 75.19           O  
ANISOU   12  O   VAL A   2    10926   5857  11787   -232  -3260    917       O  
ATOM     13  CB  VAL A   2      37.177  43.742 161.868  1.00 67.64           C  
ANISOU   13  CB  VAL A   2     9213   6308  10180   -573  -2065   1074       C  
ATOM     14  CG1 VAL A   2      38.636  43.909 162.229  1.00 85.41           C  
ANISOU   14  CG1 VAL A   2    11261   8965  12225   -952  -1919   1222       C  
ATOM     15  CG2 VAL A   2      36.304  43.999 163.081  1.00 60.48           C  
ANISOU   15  CG2 VAL A   2     8321   4979   9680   -104  -2237    603       C  
ATOM     16  N   GLN A   3      34.934  43.597 159.696  1.00 62.62           N  
ANISOU   16  N   GLN A   3     9037   5164   9591   -357  -2426   1222       N  
ATOM     17  CA  GLN A   3      33.564  43.245 159.330  1.00 61.17           C  
ANISOU   17  CA  GLN A   3     8925   4768   9548     57  -2495    970       C  
ATOM     18  C   GLN A   3      33.305  41.752 159.452  1.00 56.37           C  
ANISOU   18  C   GLN A   3     8019   4669   8729    379  -1868    741       C  
ATOM     19  O   GLN A   3      33.793  40.964 158.642  1.00 55.32           O  
ANISOU   19  O   GLN A   3     7804   4970   8244    224  -1526   1003       O  
ATOM     20  CB  GLN A   3      33.169  43.742 157.947  1.00 71.92           C  
ANISOU   20  CB  GLN A   3    10640   5847  10839   -187  -2880   1318       C  
ATOM     21  CG  GLN A   3      31.664  43.580 157.765  1.00 89.59           C  
ANISOU   21  CG  GLN A   3    12934   7798  13308    318  -3065    937       C  
ATOM     22  CD  GLN A   3      30.867  44.735 158.344  1.00110.51           C  
ANISOU   22  CD  GLN A   3    15800   9791  16396    594  -3752    584       C  
ATOM     23  OE1 GLN A   3      30.041  44.539 159.239  1.00110.24           O  
ANISOU   23  OE1 GLN A   3    15529   9751  16606   1073  -3705      0       O  
ATOM     24  NE2 GLN A   3      31.114  45.940 157.851  1.00120.83           N  
ANISOU   24  NE2 GLN A   3    17579  10560  17773    275  -4418    903       N  
ATOM     25  N   LEU A   4      32.538  41.364 160.463  1.00 53.93           N  
ANISOU   25  N   LEU A   4     7573   4317   8600    797  -1740    235       N  
ATOM     26  CA  LEU A   4      32.211  39.960 160.635  1.00 49.97           C  
ANISOU   26  CA  LEU A   4     6905   4225   7857   1043  -1204     11       C  
ATOM     27  C   LEU A   4      31.250  39.546 159.534  1.00 49.64           C  
ANISOU   27  C   LEU A   4     6944   4179   7738   1140  -1197     38       C  
ATOM     28  O   LEU A   4      30.385  40.306 159.100  1.00 51.95           O  
ANISOU   28  O   LEU A   4     7371   4091   8278   1219  -1626    -45       O  
ATOM     29  CB  LEU A   4      31.581  39.718 162.004  1.00 49.99           C  
ANISOU   29  CB  LEU A   4     6791   4191   8013   1343  -1090   -545       C  
ATOM     30  CG  LEU A   4      32.478  39.957 163.215  1.00 48.11           C  
ANISOU   30  CG  LEU A   4     6468   3983   7827   1297  -1043   -625       C  
ATOM     31  CD1 LEU A   4      31.703  39.708 164.495  1.00 46.82           C  
ANISOU   31  CD1 LEU A   4     6216   3797   7776   1548   -936  -1196       C  
ATOM     32  CD2 LEU A   4      33.701  39.061 163.142  1.00 46.46           C  
ANISOU   32  CD2 LEU A   4     6197   4214   7241   1178   -653   -366       C  
ATOM     33  N   GLN A   5      31.439  38.306 159.099  1.00 49.02           N  
ANISOU   33  N   GLN A   5     6798   4526   7302   1167   -738    129       N  
ATOM     34  CA  GLN A   5      30.738  37.715 157.970  1.00 52.46           C  
ANISOU   34  CA  GLN A   5     7296   5056   7582   1222   -642    219       C  
ATOM     35  C   GLN A   5      30.320  36.282 158.247  1.00 51.02           C  
ANISOU   35  C   GLN A   5     7057   5204   7124   1437   -164    -42       C  
ATOM     36  O   GLN A   5      31.164  35.398 158.491  1.00 52.38           O  
ANISOU   36  O   GLN A   5     7201   5710   6990   1432    166     36       O  
ATOM     37  CB  GLN A   5      31.616  37.758 156.714  1.00 65.67           C  
ANISOU   37  CB  GLN A   5     9022   6925   9005    895   -641    760       C  
ATOM     38  CG  GLN A   5      32.093  39.148 156.320  1.00 84.64           C  
ANISOU   38  CG  GLN A   5    11588   9002  11569    532  -1128   1091       C  
ATOM     39  CD  GLN A   5      32.766  39.172 154.962  1.00 86.98           C  
ANISOU   39  CD  GLN A   5    11962   9537  11550    116  -1121   1596       C  
ATOM     40  OE1 GLN A   5      33.602  38.321 154.656  1.00 85.97           O  
ANISOU   40  OE1 GLN A   5    11632   9968  11064     19   -716   1726       O  
ATOM     41  NE2 GLN A   5      32.409  40.152 154.141  1.00 92.60           N  
ANISOU   41  NE2 GLN A   5    12985   9833  12364   -132  -1607   1852       N  
ATOM     42  N   GLU A   6      29.004  36.106 158.334  1.00 42.40           N  
ANISOU   42  N   GLU A   6     5967   4007   6137   1629   -180   -418       N  
ATOM     43  CA  GLU A   6      28.389  34.806 158.532  1.00 48.32           C  
ANISOU   43  CA  GLU A   6     6734   5030   6596   1746    228   -685       C  
ATOM     44  C   GLU A   6      28.225  34.117 157.180  1.00 53.61           C  
ANISOU   44  C   GLU A   6     7478   5869   7021   1731    364   -404       C  
ATOM     45  O   GLU A   6      28.179  34.784 156.144  1.00 62.95           O  
ANISOU   45  O   GLU A   6     8681   6907   8331   1659     94   -123       O  
ATOM     46  CB  GLU A   6      27.013  34.965 159.177  1.00 48.98           C  
ANISOU   46  CB  GLU A   6     6727   5026   6858   1883    163  -1269       C  
ATOM     47  CG  GLU A   6      27.015  35.596 160.551  1.00 64.07           C  
ANISOU   47  CG  GLU A   6     8533   6817   8994   1913     42  -1639       C  
ATOM     48  CD  GLU A   6      26.693  37.082 160.490  1.00 70.97           C  
ANISOU   48  CD  GLU A   6     9318   7311  10335   2017   -519  -1743       C  
ATOM     49  OE1 GLU A   6      27.014  37.720 159.464  1.00 70.15           O  
ANISOU   49  OE1 GLU A   6     9328   6980  10346   1965   -833  -1334       O  
ATOM     50  OE2 GLU A   6      26.106  37.608 161.459  1.00 45.95           O  
ANISOU   50  OE2 GLU A   6     5994   4130   7336   2063   -652  -2174       O  
ATOM     51  N   SER A   7      28.111  32.792 157.190  1.00 36.86           N  
ANISOU   51  N   SER A   7     5451   4026   4530   1782    747   -482       N  
ATOM     52  CA  SER A   7      27.966  32.024 155.953  1.00 36.05           C  
ANISOU   52  CA  SER A   7     5423   4108   4166   1792    897   -244       C  
ATOM     53  C   SER A   7      27.596  30.580 156.262  1.00 38.64           C  
ANISOU   53  C   SER A   7     5931   4652   4099   1855   1262   -460       C  
ATOM     54  O   SER A   7      27.852  30.093 157.353  1.00 33.24           O  
ANISOU   54  O   SER A   7     5313   4012   3306   1768   1338   -639       O  
ATOM     55  CB  SER A   7      29.249  32.072 155.120  1.00 36.65           C  
ANISOU   55  CB  SER A   7     5467   4363   4093   1687    884    243       C  
ATOM     56  OG  SER A   7      30.383  31.740 155.901  1.00 55.49           O  
ANISOU   56  OG  SER A   7     7841   6925   6320   1700   1009    252       O  
ATOM     57  N   GLY A   8      26.975  29.898 155.309  1.00 54.27           N  
ANISOU   57  N   GLY A   8     4793   8044   7782   1541  -1334  -3693       N  
ATOM     58  CA  GLY A   8      26.656  28.496 155.495  1.00 42.75           C  
ANISOU   58  CA  GLY A   8     3420   6549   6274   1639  -1463  -3648       C  
ATOM     59  C   GLY A   8      25.170  28.355 155.731  1.00 57.23           C  
ANISOU   59  C   GLY A   8     5381   8239   8125   1654  -1387  -3471       C  
ATOM     60  O   GLY A   8      24.665  27.261 155.988  1.00 69.07           O  
ANISOU   60  O   GLY A   8     6960   9670   9613   1732  -1472  -3413       O  
ATOM     61  N   GLY A   9      24.469  29.481 155.637  1.00 55.39           N  
ANISOU   61  N   GLY A   9     5167   7942   7936   1582  -1214  -3387       N  
ATOM     62  CA  GLY A   9      23.034  29.514 155.831  1.00 40.55           C  
ANISOU   62  CA  GLY A   9     3395   5916   6096   1598  -1104  -3214       C  
ATOM     63  C   GLY A   9      22.321  28.959 154.623  1.00 46.28           C  
ANISOU   63  C   GLY A   9     4140   6576   6869   1586  -1115  -3117       C  
ATOM     64  O   GLY A   9      22.915  28.231 153.827  1.00 39.94           O  
ANISOU   64  O   GLY A   9     3307   5833   6036   1598  -1235  -3191       O  
ATOM     65  N   GLY A  10      21.046  29.290 154.468  1.00 39.26           N  
ANISOU   65  N   GLY A  10     3299   5561   6058   1578   -994  -2958       N  
ATOM     66  CA  GLY A  10      20.371  28.850 153.273  1.00 42.43           C  
ANISOU   66  CA  GLY A  10     3701   5904   6518   1572  -1029  -2888       C  
ATOM     67  C   GLY A  10      19.169  27.987 153.572  1.00 40.54           C  
ANISOU   67  C   GLY A  10     3509   5520   6374   1638  -1067  -2741       C  
ATOM     68  O   GLY A  10      18.610  27.980 154.677  1.00 40.86           O  
ANISOU   68  O   GLY A  10     3583   5491   6452   1687   -994  -2640       O  
ATOM     69  N   LEU A  11      18.751  27.287 152.531  1.00 38.82           N  
ANISOU   69  N   LEU A  11     3288   5252   6208   1648  -1178  -2728       N  
ATOM     70  CA  LEU A  11      17.559  26.472 152.541  1.00 39.05           C  
ANISOU   70  CA  LEU A  11     3333   5124   6379   1692  -1243  -2576       C  
ATOM     71  C   LEU A  11      17.942  25.071 152.970  1.00 57.25           C  
ANISOU   71  C   LEU A  11     5684   7403   8666   1757  -1421  -2639       C  
ATOM     72  O   LEU A  11      19.039  24.597 152.675  1.00 62.27           O  
ANISOU   72  O   LEU A  11     6336   8137   9187   1770  -1533  -2820       O  
ATOM     73  CB  LEU A  11      16.902  26.423 151.161  1.00 39.73           C  
ANISOU   73  CB  LEU A  11     3393   5154   6548   1673  -1312  -2547       C  
ATOM     74  CG  LEU A  11      15.531  25.739 151.128  1.00 45.24           C  
ANISOU   74  CG  LEU A  11     4072   5669   7447   1694  -1390  -2346       C  
ATOM     75  CD1 LEU A  11      14.526  26.473 152.005  1.00 66.07           C  
ANISOU   75  CD1 LEU A  11     6659   8231  10212   1690  -1190  -2097       C  
ATOM     76  CD2 LEU A  11      15.017  25.569 149.703  1.00 42.27           C  
ANISOU   76  CD2 LEU A  11     3677   5242   7142   1684  -1529  -2359       C  
ATOM     77  N   VAL A  12      17.034  24.409 153.672  1.00 52.37           N  
ANISOU   77  N   VAL A  12     5074   6646   8176   1803  -1437  -2467       N  
ATOM     78  CA  VAL A  12      17.312  23.078 154.184  1.00 54.14           C  
ANISOU   78  CA  VAL A  12     5342   6820   8409   1868  -1591  -2492       C  
ATOM     79  C   VAL A  12      15.949  22.484 154.469  1.00 53.27           C  
ANISOU   79  C   VAL A  12     5205   6524   8512   1888  -1606  -2236       C  
ATOM     80  O   VAL A  12      14.999  23.202 154.783  1.00 51.72           O  
ANISOU   80  O   VAL A  12     4955   6279   8417   1878  -1448  -2037       O  
ATOM     81  CB  VAL A  12      18.214  23.102 155.446  1.00 46.28           C  
ANISOU   81  CB  VAL A  12     4372   5927   7285   1926  -1555  -2563       C  
ATOM     82  CG1 VAL A  12      17.518  23.803 156.599  1.00 46.67           C  
ANISOU   82  CG1 VAL A  12     4412   5949   7371   1966  -1368  -2394       C  
ATOM     83  CG2 VAL A  12      18.640  21.692 155.839  1.00 49.57           C  
ANISOU   83  CG2 VAL A  12     4829   6297   7707   2000  -1727  -2601       C  
ATOM     84  N   GLN A  13      15.850  21.167 154.346  1.00 62.92           N  
ANISOU   84  N   GLN A  13     6455   7635   9818   1915  -1792  -2227       N  
ATOM     85  CA  GLN A  13      14.596  20.492 154.605  1.00 60.44           C  
ANISOU   85  CA  GLN A  13     6095   7136   9734   1915  -1834  -1961       C  
ATOM     86  C   GLN A  13      14.426  20.225 156.096  1.00 52.94           C  
ANISOU   86  C   GLN A  13     5134   6172   8810   2001  -1732  -1786       C  
ATOM     87  O   GLN A  13      15.410  20.200 156.834  1.00 43.76           O  
ANISOU   87  O   GLN A  13     4023   5120   7483   2067  -1711  -1919       O  
ATOM     88  CB  GLN A  13      14.577  19.190 153.802  1.00 44.27           C  
ANISOU   88  CB  GLN A  13     4089   4951   7781   1902  -2096  -2038       C  
ATOM     89  CG  GLN A  13      14.466  19.425 152.296  1.00 44.17           C  
ANISOU   89  CG  GLN A  13     4091   4920   7771   1848  -2211  -2178       C  
ATOM     90  CD  GLN A  13      13.127  19.060 151.706  1.00 88.87           C  
ANISOU   90  CD  GLN A  13     9701  10383  13681   1780  -2339  -1980       C  
ATOM     91  OE1 GLN A  13      12.094  19.161 152.364  1.00103.33           O  
ANISOU   91  OE1 GLN A  13    11442  12133  15687   1748  -2251  -1684       O  
ATOM     92  NE2 GLN A  13      13.136  18.637 150.447  1.00102.03           N  
ANISOU   92  NE2 GLN A  13    11426  11974  15368   1768  -2553  -2142       N  
ATOM     93  N   PRO A  14      13.175  20.046 156.551  1.00 50.92           N  
ANISOU   93  N   PRO A  14     4803   5786   8760   2011  -1667  -1478       N  
ATOM     94  CA  PRO A  14      12.951  19.648 157.944  1.00 45.66           C  
ANISOU   94  CA  PRO A  14     4127   5094   8127   2126  -1573  -1287       C  
ATOM     95  C   PRO A  14      13.673  18.351 158.280  1.00 54.93           C  
ANISOU   95  C   PRO A  14     5361   6237   9274   2173  -1758  -1368       C  
ATOM     96  O   PRO A  14      13.584  17.395 157.509  1.00 66.38           O  
ANISOU   96  O   PRO A  14     6819   7568  10833   2110  -1962  -1403       O  
ATOM     97  CB  PRO A  14      11.434  19.472 158.022  1.00 46.74           C  
ANISOU   97  CB  PRO A  14     4156   5076   8528   2107  -1517   -933       C  
ATOM     98  CG  PRO A  14      10.899  20.355 156.953  1.00 58.39           C  
ANISOU   98  CG  PRO A  14     5580   6549  10056   2000  -1486   -941       C  
ATOM     99  CD  PRO A  14      11.917  20.353 155.850  1.00 60.07           C  
ANISOU   99  CD  PRO A  14     5871   6833  10119   1931  -1653  -1276       C  
ATOM    100  N   GLY A  15      14.378  18.315 159.404  1.00 51.16           N  
ANISOU  100  N   GLY A  15     4930   5854   8656   2291  -1698  -1407       N  
ATOM    101  CA  GLY A  15      15.180  17.154 159.734  1.00 47.71           C  
ANISOU  101  CA  GLY A  15     4548   5403   8178   2345  -1868  -1491       C  
ATOM    102  C   GLY A  15      16.596  17.285 159.214  1.00 62.13           C  
ANISOU  102  C   GLY A  15     6443   7369   9794   2322  -1967  -1841       C  
ATOM    103  O   GLY A  15      17.459  16.462 159.519  1.00 47.61           O  
ANISOU  103  O   GLY A  15     4649   5549   7892   2381  -2090  -1943       O  
ATOM    104  N   GLY A  16      16.833  18.320 158.412  1.00 56.26           N  
ANISOU  104  N   GLY A  16     5697   6723   8955   2241  -1905  -2005       N  
ATOM    105  CA  GLY A  16      18.132  18.521 157.799  1.00 45.95           C  
ANISOU  105  CA  GLY A  16     4433   5556   7469   2215  -1979  -2309       C  
ATOM    106  C   GLY A  16      19.191  19.036 158.750  1.00 54.37           C  
ANISOU  106  C   GLY A  16     5518   6797   8342   2284  -1929  -2439       C  
ATOM    107  O   GLY A  16      19.029  18.978 159.968  1.00 51.89           O  
ANISOU  107  O   GLY A  16     5213   6489   8014   2385  -1878  -2321       O  
ATOM    108  N   SER A  17      20.286  19.533 158.185  1.00 62.60           N  
ANISOU  108  N   SER A  17     7262   7314   9211   2048  -1093  -2405       N  
ATOM    109  CA  SER A  17      21.425  19.983 158.975  1.00 46.90           C  
ANISOU  109  CA  SER A  17     5383   5299   7138   2034   -997  -2233       C  
ATOM    110  C   SER A  17      22.180  21.106 158.278  1.00 39.95           C  
ANISOU  110  C   SER A  17     4660   4726   5793   2126   -935  -2329       C  
ATOM    111  O   SER A  17      22.246  21.152 157.049  1.00 41.59           O  
ANISOU  111  O   SER A  17     4809   5210   5783   2198   -969  -2588       O  
ATOM    112  CB  SER A  17      22.375  18.824 159.267  1.00 41.61           C  
ANISOU  112  CB  SER A  17     4489   4521   6800   1991  -1043  -2302       C  
ATOM    113  OG  SER A  17      23.611  19.292 159.775  1.00 64.46           O  
ANISOU  113  OG  SER A  17     7452   7454   9585   2004   -981  -2216       O  
ATOM    114  N   LEU A  18      22.745  22.011 159.067  1.00 42.45           N  
ANISOU  114  N   LEU A  18     5186   5013   5931   2120   -837  -2115       N  
ATOM    115  CA  LEU A  18      23.529  23.111 158.514  1.00 47.22           C  
ANISOU  115  CA  LEU A  18     5970   5919   6054   2111   -730  -2112       C  
ATOM    116  C   LEU A  18      24.692  23.426 159.434  1.00 49.66           C  
ANISOU  116  C   LEU A  18     6331   6194   6345   1973   -634  -1883       C  
ATOM    117  O   LEU A  18      24.663  23.087 160.605  1.00 51.43           O  
ANISOU  117  O   LEU A  18     6545   6157   6841   1933   -664  -1691       O  
ATOM    118  CB  LEU A  18      22.670  24.359 158.305  1.00 37.17           C  
ANISOU  118  CB  LEU A  18     4984   4718   4421   2083   -704  -1914       C  
ATOM    119  CG  LEU A  18      21.800  24.388 157.050  1.00 45.69           C  
ANISOU  119  CG  LEU A  18     6060   5969   5330   2219   -803  -2153       C  
ATOM    120  CD1 LEU A  18      20.944  25.644 157.023  1.00 37.95           C  
ANISOU  120  CD1 LEU A  18     5366   4988   4064   2196   -815  -1912       C  
ATOM    121  CD2 LEU A  18      22.672  24.300 155.806  1.00 54.18           C  
ANISOU  121  CD2 LEU A  18     7059   7429   6100   2247   -759  -2406       C  
ATOM    122  N   ARG A  19      25.728  24.055 158.900  1.00 43.22           N  
ANISOU  122  N   ARG A  19     5561   5653   5208   1896   -518  -1908       N  
ATOM    123  CA  ARG A  19      26.836  24.494 159.733  1.00 36.98           C  
ANISOU  123  CA  ARG A  19     4818   4843   4389   1763   -431  -1711       C  
ATOM    124  C   ARG A  19      27.178  25.923 159.357  1.00 37.21           C  
ANISOU  124  C   ARG A  19     5085   5094   3960   1634   -282  -1536       C  
ATOM    125  O   ARG A  19      27.688  26.191 158.269  1.00 41.17           O  
ANISOU  125  O   ARG A  19     5564   5889   4188   1612   -187  -1685       O  
ATOM    126  CB  ARG A  19      28.048  23.570 159.639  1.00 38.57           C  
ANISOU  126  CB  ARG A  19     4734   5089   4833   1785   -448  -1960       C  
ATOM    127  CG  ARG A  19      29.126  23.968 160.642  1.00 43.02           C  
ANISOU  127  CG  ARG A  19     5331   5591   5425   1665   -402  -1761       C  
ATOM    128  CD  ARG A  19      30.464  23.306 160.401  1.00 44.08           C  
ANISOU  128  CD  ARG A  19     5184   5820   5745   1675   -403  -2032       C  
ATOM    129  NE  ARG A  19      31.226  23.880 159.302  1.00 61.14           N  
ANISOU  129  NE  ARG A  19     7310   8344   7578   1602   -222  -2222       N  
ATOM    130  CZ  ARG A  19      32.551  23.818 159.226  1.00 63.99           C  
ANISOU  130  CZ  ARG A  19     7486   8835   7995   1540   -146  -2387       C  
ATOM    131  NH1 ARG A  19      33.238  23.222 160.192  1.00 54.72           N  
ANISOU  131  NH1 ARG A  19     6156   7439   7196   1564   -277  -2383       N  
ATOM    132  NH2 ARG A  19      33.188  24.358 158.199  1.00 70.17           N  
ANISOU  132  NH2 ARG A  19     8236   9971   8456   1450     57  -2548       N  
ATOM    133  N   LEU A  20      26.885  26.840 160.270  1.00 39.59           N  
ANISOU  133  N   LEU A  20     5604   5253   4186   1543   -257  -1221       N  
ATOM    134  CA  LEU A  20      27.191  28.242 160.047  1.00 37.36           C  
ANISOU  134  CA  LEU A  20     5540   5106   3548   1413   -133  -1026       C  
ATOM    135  C   LEU A  20      28.593  28.573 160.515  1.00 47.37           C  
ANISOU  135  C   LEU A  20     6756   6432   4812   1279    -27   -978       C  
ATOM    136  O   LEU A  20      29.083  28.051 161.504  1.00 63.69           O  
ANISOU  136  O   LEU A  20     8713   8352   7134   1277    -82   -968       O  
ATOM    137  CB  LEU A  20      26.185  29.133 160.776  1.00 47.63           C  
ANISOU  137  CB  LEU A  20     7070   6217   4810   1386   -169   -764       C  
ATOM    138  CG  LEU A  20      24.707  28.866 160.499  1.00 32.93           C  
ANISOU  138  CG  LEU A  20     5247   4253   3013   1516   -285   -812       C  
ATOM    139  CD1 LEU A  20      23.830  29.741 161.377  1.00 31.45           C  
ANISOU  139  CD1 LEU A  20     5242   3872   2836   1478   -306   -589       C  
ATOM    140  CD2 LEU A  20      24.409  29.102 159.039  1.00 46.62           C  
ANISOU  140  CD2 LEU A  20     7029   6213   4472   1578   -298   -931       C  
ATOM    141  N   SER A  21      29.244  29.432 159.746  1.00 36.45           N  
ANISOU  141  N   SER A  21     5444   5271   3136   1165    122   -948       N  
ATOM    142  CA  SER A  21      30.573  29.910 160.055  1.00 37.06           C  
ANISOU  142  CA  SER A  21     5464   5418   3200   1017    249   -917       C  
ATOM    143  C   SER A  21      30.526  31.416 160.166  1.00 46.28           C  
ANISOU  143  C   SER A  21     6875   6563   4145    870    343   -633       C  
ATOM    144  O   SER A  21      29.687  32.078 159.550  1.00 38.94           O  
ANISOU  144  O   SER A  21     6139   5660   2995    876    342   -499       O  
ATOM    145  CB  SER A  21      31.577  29.482 158.983  1.00 39.62           C  
ANISOU  145  CB  SER A  21     5587   6039   3430    986    381  -1182       C  
ATOM    146  OG  SER A  21      31.259  30.057 157.727  1.00 46.88           O  
ANISOU  146  OG  SER A  21     6636   7205   3969    948    491  -1155       O  
ATOM    147  N   CYS A  22      31.454  31.950 160.943  1.00 46.30           N  
ANISOU  147  N   CYS A  22     6851   6506   4237    746    404   -557       N  
ATOM    148  CA  CYS A  22      31.542  33.378 161.153  1.00 51.59           C  
ANISOU  148  CA  CYS A  22     7707   7114   4780    596    486   -316       C  
ATOM    149  C   CYS A  22      32.991  33.780 161.264  1.00 39.26           C  
ANISOU  149  C   CYS A  22     6014   5638   3264    434    633   -361       C  
ATOM    150  O   CYS A  22      33.764  33.176 162.025  1.00 43.66           O  
ANISOU  150  O   CYS A  22     6383   6156   4052    453    582   -506       O  
ATOM    151  CB  CYS A  22      30.785  33.773 162.426  1.00 55.41           C  
ANISOU  151  CB  CYS A  22     8315   7336   5403    633    352   -166       C  
ATOM    152  SG  CYS A  22      30.858  35.526 162.871  1.00 49.66           S  
ANISOU  152  SG  CYS A  22     7775   6474   4621    468    411     73       S  
ATOM    153  N   ALA A  23      33.365  34.792 160.484  1.00 40.05           N  
ANISOU  153  N   ALA A  23     6208   5851   3160    271    809   -230       N  
ATOM    154  CA  ALA A  23      34.766  35.189 160.451  1.00 41.92           C  
ANISOU  154  CA  ALA A  23     6290   6183   3452     92    988   -291       C  
ATOM    155  C   ALA A  23      34.966  36.629 160.007  1.00 47.30           C  
ANISOU  155  C   ALA A  23     7135   6855   3984   -116   1153    -32       C  
ATOM    156  O   ALA A  23      34.109  37.226 159.359  1.00 54.51           O  
ANISOU  156  O   ALA A  23     8276   7759   4677   -120   1150    188       O  
ATOM    157  CB  ALA A  23      35.550  34.255 159.537  1.00 43.95           C  
ANISOU  157  CB  ALA A  23     6312   6730   3656     95   1115   -569       C  
ATOM    158  N   ALA A  24      36.121  37.171 160.373  1.00 44.98           N  
ANISOU  158  N   ALA A  24     6706   6539   3843   -286   1281    -60       N  
ATOM    159  CA  ALA A  24      36.545  38.496 159.949  1.00 47.34           C  
ANISOU  159  CA  ALA A  24     7102   6812   4073   -520   1470    171       C  
ATOM    160  C   ALA A  24      37.100  38.467 158.536  1.00 55.60           C  
ANISOU  160  C   ALA A  24     8108   8179   4839   -662   1739    180       C  
ATOM    161  O   ALA A  24      37.999  37.678 158.242  1.00 51.94           O  
ANISOU  161  O   ALA A  24     7388   7941   4405   -681   1862   -101       O  
ATOM    162  CB  ALA A  24      37.580  39.053 160.910  1.00 52.02           C  
ANISOU  162  CB  ALA A  24     7531   7255   4981   -650   1502     98       C  
ATOM    163  N   SER A  25      36.542  39.292 157.657  1.00 58.16           N  
ANISOU  163  N   SER A  25     8680   8535   4883   -754   1819    493       N  
ATOM    164  CA  SER A  25      37.014  39.346 156.281  1.00 76.09           C  
ANISOU  164  CA  SER A  25    10952  11151   6808   -906   2089    551       C  
ATOM    165  C   SER A  25      38.517  39.640 156.287  1.00 84.66           C  
ANISOU  165  C   SER A  25    11785  12332   8048  -1155   2374    443       C  
ATOM    166  O   SER A  25      38.955  40.694 156.748  1.00 84.54           O  
ANISOU  166  O   SER A  25    11790  12089   8242  -1337   2444    627       O  
ATOM    167  CB  SER A  25      36.241  40.396 155.476  1.00 79.91           C  
ANISOU  167  CB  SER A  25    11772  11598   6993   -991   2107    987       C  
ATOM    168  OG  SER A  25      36.424  41.696 156.009  1.00 89.23           O  
ANISOU  168  OG  SER A  25    13048  12454   8402  -1164   2125   1271       O  
ATOM    169  N   GLY A  26      39.290  38.691 155.768  1.00 87.00           N  
ANISOU  169  N   GLY A  26    11820  12960   8277  -1158   2533    109       N  
ATOM    170  CA  GLY A  26      40.741  38.780 155.688  1.00 94.02           C  
ANISOU  170  CA  GLY A  26    12410  13989   9323  -1378   2816    -81       C  
ATOM    171  C   GLY A  26      41.573  38.254 156.856  1.00 92.35           C  
ANISOU  171  C   GLY A  26    11882  13617   9590  -1311   2700   -431       C  
ATOM    172  O   GLY A  26      42.793  38.416 156.859  1.00100.85           O  
ANISOU  172  O   GLY A  26    12689  14774  10853  -1495   2917   -603       O  
ATOM    173  N   ASN A  27      40.923  37.632 157.838  1.00 83.96           N  
ANISOU  173  N   ASN A  27    10845  12334   8720  -1054   2361   -529       N  
ATOM    174  CA  ASN A  27      41.584  37.040 159.015  1.00 74.18           C  
ANISOU  174  CA  ASN A  27     9345  10941   7899   -949   2182   -826       C  
ATOM    175  C   ASN A  27      42.528  37.966 159.803  1.00 71.03           C  
ANISOU  175  C   ASN A  27     8822  10350   7816  -1130   2241   -815       C  
ATOM    176  O   ASN A  27      43.454  37.510 160.474  1.00 74.10           O  
ANISOU  176  O   ASN A  27     8919  10710   8524  -1100   2174  -1116       O  
ATOM    177  CB  ASN A  27      42.360  35.794 158.558  1.00 73.08           C  
ANISOU  177  CB  ASN A  27     8868  11073   7828   -879   2250  -1253       C  
ATOM    178  CG  ASN A  27      42.602  34.804 159.680  1.00 80.76           C  
ANISOU  178  CG  ASN A  27     9635  11875   9175   -662   1946  -1529       C  
ATOM    179  OD1 ASN A  27      42.090  34.962 160.787  1.00 87.73           O  
ANISOU  179  OD1 ASN A  27    10655  12479  10200   -551   1689  -1390       O  
ATOM    180  ND2 ASN A  27      43.382  33.767 159.393  1.00 79.45           N  
ANISOU  180  ND2 ASN A  27     9135  11885   9169   -598   1971  -1924       N  
ATOM    181  N   ILE A  28      42.273  39.266 159.715  1.00 76.80           N  
ANISOU  181  N   ILE A  28     9764  10930   8485  -1307   2341   -476       N  
ATOM    182  CA  ILE A  28      43.099  40.311 160.332  1.00 79.47           C  
ANISOU  182  CA  ILE A  28     9991  11066   9135  -1508   2419   -444       C  
ATOM    183  C   ILE A  28      43.057  40.476 161.866  1.00 79.94           C  
ANISOU  183  C   ILE A  28    10016  10825   9533  -1378   2110   -541       C  
ATOM    184  O   ILE A  28      43.760  41.331 162.405  1.00 58.02           O  
ANISOU  184  O   ILE A  28     7120   7883   7040  -1531   2152   -566       O  
ATOM    185  CB  ILE A  28      42.747  41.659 159.692  1.00 82.38           C  
ANISOU  185  CB  ILE A  28    10609  11335   9358  -1735   2604    -23       C  
ATOM    186  CG1 ILE A  28      41.252  41.925 159.830  1.00 86.31           C  
ANISOU  186  CG1 ILE A  28    11469  11655   9671  -1570   2367    266       C  
ATOM    187  CG2 ILE A  28      43.068  41.621 158.213  1.00 67.60           C  
ANISOU  187  CG2 ILE A  28     8738   9801   7144  -1921   2956     76       C  
ATOM    188  CD1 ILE A  28      40.839  43.306 159.391  1.00 88.16           C  
ANISOU  188  CD1 ILE A  28    11950  11700   9848  -1759   2463    688       C  
ATOM    189  N   VAL A  29      42.293  39.636 162.561  1.00 65.12           N  
ANISOU  189  N   VAL A  29     8219   8895   7628  -1107   1812   -614       N  
ATOM    190  CA  VAL A  29      42.023  39.788 164.001  1.00 63.84           C  
ANISOU  190  CA  VAL A  29     8087   8493   7676   -972   1514   -655       C  
ATOM    191  C   VAL A  29      41.542  38.465 164.570  1.00 58.50           C  
ANISOU  191  C   VAL A  29     7400   7857   6969   -698   1253   -797       C  
ATOM    192  O   VAL A  29      40.786  37.747 163.916  1.00 49.85           O  
ANISOU  192  O   VAL A  29     6417   6871   5654   -587   1250   -739       O  
ATOM    193  CB  VAL A  29      40.945  40.864 164.323  1.00 59.58           C  
ANISOU  193  CB  VAL A  29     7847   7720   7071   -985   1431   -356       C  
ATOM    194  CG1 VAL A  29      41.496  42.279 164.199  1.00 62.01           C  
ANISOU  194  CG1 VAL A  29     8133   7872   7557  -1243   1603   -232       C  
ATOM    195  CG2 VAL A  29      39.705  40.668 163.463  1.00 58.16           C  
ANISOU  195  CG2 VAL A  29     7942   7599   6558   -905   1444   -117       C  
ATOM    196  N   SER A  30      41.984  38.117 165.775  1.00 63.62           N  
ANISOU  196  N   SER A  30     7910   8418   7845   -587   1023   -979       N  
ATOM    197  CA  SER A  30      41.560  36.840 166.321  1.00 67.22           C  
ANISOU  197  CA  SER A  30     8361   8892   8289   -343    774  -1065       C  
ATOM    198  C   SER A  30      40.273  36.929 167.119  1.00 61.19           C  
ANISOU  198  C   SER A  30     7867   7987   7394   -208    576   -865       C  
ATOM    199  O   SER A  30      39.967  37.943 167.748  1.00 47.88           O  
ANISOU  199  O   SER A  30     6304   6168   5720   -264    539   -760       O  
ATOM    200  CB  SER A  30      42.655  36.275 167.225  1.00 69.74           C  
ANISOU  200  CB  SER A  30     8404   9203   8893   -270    589  -1338       C  
ATOM    201  OG  SER A  30      42.703  36.983 168.455  1.00 46.25           O  
ANISOU  201  OG  SER A  30     5475   6085   6012   -263    416  -1319       O  
ATOM    202  N   ILE A  31      39.526  35.832 167.075  1.00 57.64           N  
ANISOU  202  N   ILE A  31     7484   7568   6850    -31    455   -840       N  
ATOM    203  CA  ILE A  31      38.267  35.717 167.785  1.00 44.47           C  
ANISOU  203  CA  ILE A  31     6042   5790   5065     99    290   -670       C  
ATOM    204  C   ILE A  31      38.361  34.592 168.811  1.00 38.55           C  
ANISOU  204  C   ILE A  31     5209   5013   4424    274     35   -748       C  
ATOM    205  O   ILE A  31      38.262  33.413 168.470  1.00 43.63           O  
ANISOU  205  O   ILE A  31     5775   5692   5112    389    -25   -804       O  
ATOM    206  CB  ILE A  31      37.118  35.478 166.791  1.00 38.07           C  
ANISOU  206  CB  ILE A  31     5406   5010   4050    142    377   -529       C  
ATOM    207  CG1 ILE A  31      37.120  36.590 165.734  1.00 39.32           C  
ANISOU  207  CG1 ILE A  31     5655   5204   4079    -35    609   -414       C  
ATOM    208  CG2 ILE A  31      35.784  35.386 167.513  1.00 35.96           C  
ANISOU  208  CG2 ILE A  31     5345   4624   3696    263    228   -377       C  
ATOM    209  CD1 ILE A  31      36.046  36.462 164.681  1.00 47.49           C  
ANISOU  209  CD1 ILE A  31     6866   6292   4885      8    675   -277       C  
ATOM    210  N   ASP A  32      38.558  34.971 170.067  1.00 38.59           N  
ANISOU  210  N   ASP A  32     5229   4956   4478    293   -124   -750       N  
ATOM    211  CA  ASP A  32      38.783  34.022 171.153  1.00 46.63           C  
ANISOU  211  CA  ASP A  32     6182   5960   5575    442   -386   -786       C  
ATOM    212  C   ASP A  32      37.500  33.583 171.857  1.00 45.39           C  
ANISOU  212  C   ASP A  32     6239   5750   5258    556   -505   -584       C  
ATOM    213  O   ASP A  32      37.513  32.638 172.646  1.00 63.20           O  
ANISOU  213  O   ASP A  32     8474   7990   7551    680   -710   -543       O  
ATOM    214  CB  ASP A  32      39.763  34.618 172.164  1.00 57.25           C  
ANISOU  214  CB  ASP A  32     7414   7310   7028    409   -516   -919       C  
ATOM    215  CG  ASP A  32      41.077  35.027 171.524  1.00 63.67           C  
ANISOU  215  CG  ASP A  32     7975   8164   8051    284   -389  -1142       C  
ATOM    216  OD1 ASP A  32      41.575  34.277 170.657  1.00 69.93           O  
ANISOU  216  OD1 ASP A  32     8602   9013   8957    293   -315  -1255       O  
ATOM    217  OD2 ASP A  32      41.609  36.099 171.879  1.00 66.29           O  
ANISOU  217  OD2 ASP A  32     8257   8475   8457    170   -354  -1228       O  
ATOM    218  N   ALA A  33      36.397  34.264 171.560  1.00 35.73           N  
ANISOU  218  N   ALA A  33     5213   4492   3872    510   -376   -451       N  
ATOM    219  CA  ALA A  33      35.107  33.959 172.173  1.00 34.40           C  
ANISOU  219  CA  ALA A  33     5228   4279   3562    594   -444   -284       C  
ATOM    220  C   ALA A  33      33.982  34.674 171.441  1.00 47.28           C  
ANISOU  220  C   ALA A  33     7024   5863   5078    545   -284   -192       C  
ATOM    221  O   ALA A  33      34.174  35.781 170.934  1.00 33.49           O  
ANISOU  221  O   ALA A  33     5301   4100   3326    431   -162   -215       O  
ATOM    222  CB  ALA A  33      35.111  34.352 173.644  1.00 34.93           C  
ANISOU  222  CB  ALA A  33     5354   4372   3547    610   -587   -268       C  
ATOM    223  N   ALA A  34      32.805  34.050 171.398  1.00 33.44           N  
ANISOU  223  N   ALA A  34     4173   4911   3622   -756    497  -1022       N  
ATOM    224  CA  ALA A  34      31.698  34.608 170.621  1.00 21.63           C  
ANISOU  224  CA  ALA A  34     2716   3450   2051   -604    542  -1052       C  
ATOM    225  C   ALA A  34      30.368  33.917 170.893  1.00 31.74           C  
ANISOU  225  C   ALA A  34     3848   4891   3321   -523    530  -1057       C  
ATOM    226  O   ALA A  34      30.307  32.923 171.622  1.00 53.87           O  
ANISOU  226  O   ALA A  34     6504   7798   6165   -610    480  -1047       O  
ATOM    227  CB  ALA A  34      32.017  34.533 169.131  1.00 17.72           C  
ANISOU  227  CB  ALA A  34     2214   2994   1523   -595    513  -1020       C  
ATOM    228  N   GLY A  35      29.302  34.455 170.303  1.00 19.09           N  
ANISOU  228  N   GLY A  35     2254   3335   1665   -360    595  -1074       N  
ATOM    229  CA  GLY A  35      27.987  33.856 170.450  1.00 19.45           C  
ANISOU  229  CA  GLY A  35     2117   3550   1723   -259    596  -1071       C  
ATOM    230  C   GLY A  35      27.069  34.049 169.259  1.00 41.28           C  
ANISOU  230  C   GLY A  35     4804   6412   4466    -92    590  -1060       C  
ATOM    231  O   GLY A  35      27.278  34.934 168.430  1.00 41.07           O  
ANISOU  231  O   GLY A  35     4906   6292   4404    -26    608  -1011       O  
ATOM    232  N   TRP A  36      26.044  33.205 169.178  1.00 40.91           N  
ANISOU  232  N   TRP A  36     4535   6492   4517    -17    503  -1009       N  
ATOM    233  CA  TRP A  36      25.069  33.274 168.099  1.00 30.03           C  
ANISOU  233  CA  TRP A  36     3064   5156   3192    154    408   -929       C  
ATOM    234  C   TRP A  36      23.691  33.709 168.598  1.00 39.58           C  
ANISOU  234  C   TRP A  36     4185   6347   4509    331    491   -851       C  
ATOM    235  O   TRP A  36      23.181  33.147 169.588  1.00 44.67           O  
ANISOU  235  O   TRP A  36     4681   7062   5232    317    538   -839       O  
ATOM    236  CB  TRP A  36      24.950  31.914 167.411  1.00 32.56           C  
ANISOU  236  CB  TRP A  36     3158   5618   3598    114    194   -964       C  
ATOM    237  CG  TRP A  36      26.132  31.559 166.558  1.00 38.84           C  
ANISOU  237  CG  TRP A  36     4010   6461   4286      1    102  -1064       C  
ATOM    238  CD1 TRP A  36      27.229  30.850 166.953  1.00 26.50           C  
ANISOU  238  CD1 TRP A  36     2433   4893   2744   -191     80  -1163       C  
ATOM    239  CD2 TRP A  36      26.364  31.927 165.192  1.00 40.42           C  
ANISOU  239  CD2 TRP A  36     4278   6748   4332     76     36  -1063       C  
ATOM    240  NE1 TRP A  36      28.116  30.727 165.914  1.00 18.44           N  
ANISOU  240  NE1 TRP A  36     1460   3898   1649   -223     23  -1208       N  
ATOM    241  CE2 TRP A  36      27.613  31.381 164.822  1.00 31.11           C  
ANISOU  241  CE2 TRP A  36     3114   5627   3077    -69     -7  -1187       C  
ATOM    242  CE3 TRP A  36      25.636  32.652 164.243  1.00 33.19           C  
ANISOU  242  CE3 TRP A  36     3391   5891   3329    254      5   -947       C  
ATOM    243  CZ2 TRP A  36      28.150  31.539 163.546  1.00 30.96           C  
ANISOU  243  CZ2 TRP A  36     3140   5698   2925    -31    -47  -1160       C  
ATOM    244  CZ3 TRP A  36      26.173  32.807 162.975  1.00 36.07           C  
ANISOU  244  CZ3 TRP A  36     3803   6415   3487    281    -60   -940       C  
ATOM    245  CH2 TRP A  36      27.419  32.252 162.639  1.00 36.35           C  
ANISOU  245  CH2 TRP A  36     3853   6544   3415    142    -77  -1078       C  
ATOM    246  N   PHE A  37      23.104  34.688 167.900  1.00 41.26           N  
ANISOU  246  N   PHE A  37     4464   6478   4736    498    509   -771       N  
ATOM    247  CA  PHE A  37      21.718  35.121 168.128  1.00 39.70           C  
ANISOU  247  CA  PHE A  37     4153   6249   4682    693    564   -690       C  
ATOM    248  C   PHE A  37      20.861  34.699 166.925  1.00 40.08           C  
ANISOU  248  C   PHE A  37     4035   6386   4806    809    364   -584       C  
ATOM    249  O   PHE A  37      21.398  34.432 165.853  1.00 42.89           O  
ANISOU  249  O   PHE A  37     4422   6824   5051    768    214   -585       O  
ATOM    250  CB  PHE A  37      21.629  36.641 168.338  1.00 53.98           C  
ANISOU  250  CB  PHE A  37     6133   7854   6523    808    724   -683       C  
ATOM    251  CG  PHE A  37      22.257  37.132 169.621  1.00 57.11           C  
ANISOU  251  CG  PHE A  37     6664   8167   6868    734    908   -845       C  
ATOM    252  CD1 PHE A  37      23.625  37.341 169.710  1.00 48.61           C  
ANISOU  252  CD1 PHE A  37     5774   7017   5677    568    919   -931       C  
ATOM    253  CD2 PHE A  37      21.470  37.415 170.728  1.00 50.14           C  
ANISOU  253  CD2 PHE A  37     5709   7297   6044    842   1068   -923       C  
ATOM    254  CE1 PHE A  37      24.197  37.804 170.885  1.00 35.68           C  
ANISOU  254  CE1 PHE A  37     4255   5311   3992    504   1054  -1106       C  
ATOM    255  CE2 PHE A  37      22.036  37.878 171.904  1.00 33.74           C  
ANISOU  255  CE2 PHE A  37     3752   5194   3875    791   1221  -1116       C  
ATOM    256  CZ  PHE A  37      23.401  38.073 171.982  1.00 34.06           C  
ANISOU  256  CZ  PHE A  37     3983   5149   3807    619   1199  -1214       C  
ATOM    257  N   ARG A  38      19.542  34.616 167.099  1.00 27.98           N  
ANISOU  257  N   ARG A  38     2313   4865   3455    959    355   -503       N  
ATOM    258  CA  ARG A  38      18.619  34.432 165.969  1.00 29.23           C  
ANISOU  258  CA  ARG A  38     2318   5083   3705   1096    153   -399       C  
ATOM    259  C   ARG A  38      17.357  35.281 166.079  1.00 38.26           C  
ANISOU  259  C   ARG A  38     3386   6119   5034   1305    229   -271       C  
ATOM    260  O   ARG A  38      16.940  35.649 167.177  1.00 31.98           O  
ANISOU  260  O   ARG A  38     2565   5247   4339   1354    433   -290       O  
ATOM    261  CB  ARG A  38      18.161  32.986 165.781  1.00 37.10           C  
ANISOU  261  CB  ARG A  38     3039   6218   4838   1057    -55   -434       C  
ATOM    262  CG  ARG A  38      17.273  32.445 166.872  1.00 48.00           C  
ANISOU  262  CG  ARG A  38     4187   7596   6457   1080     27   -376       C  
ATOM    263  CD  ARG A  38      16.839  31.039 166.519  1.00 29.14           C  
ANISOU  263  CD  ARG A  38     1634   5165   4274    965   -208   -343       C  
ATOM    264  NE  ARG A  38      16.062  30.421 167.585  1.00 39.81           N  
ANISOU  264  NE  ARG A  38     2847   6404   5874    903   -122   -195       N  
ATOM    265  CZ  ARG A  38      15.793  29.123 167.653  1.00 37.99           C  
ANISOU  265  CZ  ARG A  38     2515   6043   5878    759   -258    -81       C  
ATOM    266  NH1 ARG A  38      16.230  28.305 166.705  1.00 43.72           N  
ANISOU  266  NH1 ARG A  38     3293   6748   6571    662   -465   -125       N  
ATOM    267  NH2 ARG A  38      15.075  28.647 168.660  1.00 37.83           N  
ANISOU  267  NH2 ARG A  38     2357   5906   6110    719   -175     50       N  
ATOM    268  N   GLN A  39      16.751  35.596 164.939  1.00 32.93           N  
ANISOU  268  N   GLN A  39     2660   5459   4394   1435     62   -145       N  
ATOM    269  CA  GLN A  39      15.576  36.450 164.927  1.00 42.99           C  
ANISOU  269  CA  GLN A  39     3848   6605   5880   1637    110     -1       C  
ATOM    270  C   GLN A  39      14.570  35.800 163.980  1.00 48.94           C  
ANISOU  270  C   GLN A  39     4365   7481   6748   1738   -162     96       C  
ATOM    271  O   GLN A  39      14.752  35.747 162.762  1.00 52.69           O  
ANISOU  271  O   GLN A  39     4865   8080   7073   1752   -378    149       O  
ATOM    272  CB  GLN A  39      15.931  37.864 164.460  1.00 45.81           C  
ANISOU  272  CB  GLN A  39     4405   6799   6200   1703    180    111       C  
ATOM    273  CG  GLN A  39      14.741  38.740 164.087  1.00 46.30           C  
ANISOU  273  CG  GLN A  39     4354   6725   6514   1918    153    302       C  
ATOM    274  CD  GLN A  39      14.544  39.898 165.046  1.00 54.45           C  
ANISOU  274  CD  GLN A  39     5446   7484   7759   2011    410    260       C  
ATOM    275  OE1 GLN A  39      15.474  40.660 165.310  1.00 70.26           O  
ANISOU  275  OE1 GLN A  39     7650   9340   9707   1944    532    199       O  
ATOM    276  NE2 GLN A  39      13.331  40.042 165.565  1.00 52.25           N  
ANISOU  276  NE2 GLN A  39     4973   7131   7751   2174    486    272       N  
ATOM    277  N   ALA A  40      13.504  35.300 164.602  1.00 43.72           N  
ANISOU  277  N   ALA A  40     3456   6805   6349   1812   -145    117       N  
ATOM    278  CA  ALA A  40      12.339  34.710 163.951  1.00 48.10           C  
ANISOU  278  CA  ALA A  40     3785   7368   7121   1867   -383    202       C  
ATOM    279  C   ALA A  40      11.501  35.761 163.221  1.00 69.96           C  
ANISOU  279  C   ALA A  40     6525  10061   9994   2075   -449    385       C  
ATOM    280  O   ALA A  40      11.691  36.954 163.452  1.00 84.57           O  
ANISOU  280  O   ALA A  40     8505  11792  11835   2177   -262    463       O  
ATOM    281  CB  ALA A  40      11.502  33.970 165.003  1.00 61.25           C  
ANISOU  281  CB  ALA A  40     5295   8903   9076   1769   -293    188       C  
ATOM    282  N   PRO A  41      10.580  35.330 162.333  1.00 64.96           N  
ANISOU  282  N   PRO A  41     5773   9409   9501   2068   -720    443       N  
ATOM    283  CA  PRO A  41       9.829  36.294 161.514  1.00 66.40           C  
ANISOU  283  CA  PRO A  41     5929   9539   9759   2245   -833    632       C  
ATOM    284  C   PRO A  41       9.118  37.416 162.287  1.00 75.66           C  
ANISOU  284  C   PRO A  41     7075  10492  11180   2403   -594    731       C  
ATOM    285  O   PRO A  41       9.284  38.580 161.925  1.00 90.05           O  
ANISOU  285  O   PRO A  41     8975  12237  13003   2536   -540    911       O  
ATOM    286  CB  PRO A  41       8.809  35.409 160.787  1.00 57.92           C  
ANISOU  286  CB  PRO A  41     4698   8439   8869   2181  -1138    601       C  
ATOM    287  CG  PRO A  41       9.469  34.084 160.707  1.00 51.57           C  
ANISOU  287  CG  PRO A  41     3899   7739   7958   1960  -1211    483       C  
ATOM    288  CD  PRO A  41      10.220  33.939 161.989  1.00 54.38           C  
ANISOU  288  CD  PRO A  41     4317   8065   8280   1888   -936    371       C  
ATOM    289  N   GLY A  42       8.350  37.083 163.320  1.00 61.10           N  
ANISOU  289  N   GLY A  42     5126   8552   9535   2381   -453    618       N  
ATOM    290  CA  GLY A  42       7.583  38.083 164.049  1.00 57.71           C  
ANISOU  290  CA  GLY A  42     4665   7947   9315   2520   -227    663       C  
ATOM    291  C   GLY A  42       7.952  38.198 165.518  1.00 61.50           C  
ANISOU  291  C   GLY A  42     5183   8398   9785   2486    117    515       C  
ATOM    292  O   GLY A  42       7.213  38.772 166.317  1.00 71.71           O  
ANISOU  292  O   GLY A  42     6419   9593  11235   2577    310    478       O  
ATOM    293  N   LYS A  43       9.106  37.647 165.870  1.00 68.63           N  
ANISOU  293  N   LYS A  43     6184   9418  10476   2355    189    418       N  
ATOM    294  CA  LYS A  43       9.572  37.617 167.252  1.00 61.51           C  
ANISOU  294  CA  LYS A  43     5333   8547   9491   2293    489    262       C  
ATOM    295  C   LYS A  43      10.784  38.476 167.614  1.00 56.57           C  
ANISOU  295  C   LYS A  43     4922   7872   8701   2329    707    172       C  
ATOM    296  O   LYS A  43      11.294  39.262 166.815  1.00 58.00           O  
ANISOU  296  O   LYS A  43     5257   7935   8845   2369    633    237       O  
ATOM    297  CB  LYS A  43       9.857  36.175 167.662  1.00 49.45           C  
ANISOU  297  CB  LYS A  43     3740   7185   7863   2082    420    201       C  
ATOM    298  CG  LYS A  43       8.792  35.204 167.200  1.00 49.35           C  
ANISOU  298  CG  LYS A  43     3546   7193   8011   2035    165    248       C  
ATOM    299  CD  LYS A  43       8.999  33.829 167.798  1.00 63.71           C  
ANISOU  299  CD  LYS A  43     5293   9116   9795   1836    122    184       C  
ATOM    300  CE  LYS A  43       7.667  33.243 168.236  1.00 74.12           C  
ANISOU  300  CE  LYS A  43     6432  10466  11263   1851     98    240       C  
ATOM    301  NZ  LYS A  43       6.566  33.654 167.322  1.00 73.32           N  
ANISOU  301  NZ  LYS A  43     6264  10298  11295   2005    -63    313       N  
ATOM    302  N   GLN A  44      11.196  38.301 168.865  1.00 57.68           N  
ANISOU  302  N   GLN A  44     5115   8087   8715   2241    938     -5       N  
ATOM    303  CA  GLN A  44      12.268  39.044 169.510  1.00 56.92           C  
ANISOU  303  CA  GLN A  44     5248   7934   8445   2226   1151   -188       C  
ATOM    304  C   GLN A  44      13.588  38.330 169.279  1.00 52.57           C  
ANISOU  304  C   GLN A  44     4879   7497   7598   1983   1035   -238       C  
ATOM    305  O   GLN A  44      13.645  37.099 169.285  1.00 75.79           O  
ANISOU  305  O   GLN A  44     7696  10629  10471   1864    926   -192       O  
ATOM    306  CB  GLN A  44      12.006  39.149 171.015  1.00 72.75           C  
ANISOU  306  CB  GLN A  44     7227  10008  10405   2202   1407   -389       C  
ATOM    307  CG  GLN A  44      11.950  40.541 171.620  1.00 82.63           C  
ANISOU  307  CG  GLN A  44     8577  11074  11745   2346   1606   -604       C  
ATOM    308  CD  GLN A  44      11.262  40.504 172.970  1.00 88.60           C  
ANISOU  308  CD  GLN A  44     9216  11982  12466   2342   1793   -784       C  
ATOM    309  OE1 GLN A  44      10.572  39.536 173.290  1.00 92.39           O  
ANISOU  309  OE1 GLN A  44     9515  12646  12944   2267   1776   -660       O  
ATOM    310  NE2 GLN A  44      11.463  41.538 173.777  1.00 89.26           N  
ANISOU  310  NE2 GLN A  44     9392  12002  12519   2427   1958  -1080       N  
ATOM    311  N   ARG A  45      14.646  39.104 169.079  1.00 45.59           N  
ANISOU  311  N   ARG A  45     4262   6473   6589   1911   1051   -327       N  
ATOM    312  CA  ARG A  45      15.977  38.528 168.971  1.00 45.97           C  
ANISOU  312  CA  ARG A  45     4484   6613   6369   1684    978   -395       C  
ATOM    313  C   ARG A  45      16.294  37.800 170.263  1.00 44.89           C  
ANISOU  313  C   ARG A  45     4311   6653   6091   1572   1127   -538       C  
ATOM    314  O   ARG A  45      16.037  38.315 171.348  1.00 62.81           O  
ANISOU  314  O   ARG A  45     6575   8922   8368   1652   1350   -674       O  
ATOM    315  CB  ARG A  45      17.018  39.616 168.708  1.00 36.73           C  
ANISOU  315  CB  ARG A  45     3578   5235   5142   1638   1010   -455       C  
ATOM    316  CG  ARG A  45      18.447  39.119 168.590  1.00 42.65           C  
ANISOU  316  CG  ARG A  45     4504   6061   5638   1407    951   -522       C  
ATOM    317  CD  ARG A  45      19.376  40.278 168.267  1.00 70.18           C  
ANISOU  317  CD  ARG A  45     8211   9314   9140   1376    979   -530       C  
ATOM    318  NE  ARG A  45      19.506  41.156 169.431  1.00 77.20           N  
ANISOU  318  NE  ARG A  45     9181  10028  10125   1422   1178   -752       N  
ATOM    319  CZ  ARG A  45      20.413  42.119 169.558  1.00 83.00           C  
ANISOU  319  CZ  ARG A  45    10091  10526  10919   1373   1224   -843       C  
ATOM    320  NH1 ARG A  45      21.290  42.337 168.589  1.00100.89           N  
ANISOU  320  NH1 ARG A  45    12467  12713  13152   1268   1110   -676       N  
ATOM    321  NH2 ARG A  45      20.455  42.854 170.663  1.00 70.84           N  
ANISOU  321  NH2 ARG A  45     8599   8843   9475   1432   1383  -1111       N  
ATOM    322  N   GLU A  46      16.846  36.599 170.150  1.00 35.18           N  
ANISOU  322  N   GLU A  46     3969   4858   4539   -356   -677  -2228       N  
ATOM    323  CA  GLU A  46      17.120  35.799 171.332  1.00 45.84           C  
ANISOU  323  CA  GLU A  46     5366   6390   5660   -284   -609  -2339       C  
ATOM    324  C   GLU A  46      18.509  35.218 171.209  1.00 47.30           C  
ANISOU  324  C   GLU A  46     5700   6399   5872   -352   -627  -2188       C  
ATOM    325  O   GLU A  46      19.001  35.000 170.102  1.00 50.96           O  
ANISOU  325  O   GLU A  46     6220   6670   6473   -505   -617  -1989       O  
ATOM    326  CB  GLU A  46      16.120  34.649 171.496  1.00 42.13           C  
ANISOU  326  CB  GLU A  46     4838   6179   4989   -423   -398  -2392       C  
ATOM    327  CG  GLU A  46      15.968  33.773 170.259  1.00 30.55           C  
ANISOU  327  CG  GLU A  46     3391   4563   3654   -714   -271  -2210       C  
ATOM    328  CD  GLU A  46      15.142  32.524 170.525  1.00 56.87           C  
ANISOU  328  CD  GLU A  46     6669   8123   6815   -931    -43  -2260       C  
ATOM    329  OE1 GLU A  46      14.426  32.067 169.610  1.00 43.30           O  
ANISOU  329  OE1 GLU A  46     4883   6362   5207  -1154     64  -2173       O  
ATOM    330  OE2 GLU A  46      15.215  31.994 171.654  1.00 63.56           O  
ANISOU  330  OE2 GLU A  46     7546   9150   7452   -813     57  -2160       O  
ATOM    331  N   PRO A  47      19.151  34.957 172.349  1.00 43.75           N  
ANISOU  331  N   PRO A  47     5300   6063   5258   -217   -657  -2285       N  
ATOM    332  CA  PRO A  47      20.442  34.281 172.266  1.00 49.19           C  
ANISOU  332  CA  PRO A  47     6114   6606   5968   -285   -668  -2165       C  
ATOM    333  C   PRO A  47      20.258  32.822 171.886  1.00 42.13           C  
ANISOU  333  C   PRO A  47     5258   5723   5028   -491   -494  -2107       C  
ATOM    334  O   PRO A  47      19.228  32.230 172.207  1.00 44.06           O  
ANISOU  334  O   PRO A  47     5435   6190   5115   -565   -346  -2203       O  
ATOM    335  CB  PRO A  47      21.000  34.413 173.682  1.00 32.66           C  
ANISOU  335  CB  PRO A  47     4034   4700   3676    -62   -750  -2310       C  
ATOM    336  CG  PRO A  47      19.803  34.590 174.548  1.00 45.76           C  
ANISOU  336  CG  PRO A  47     5582   6706   5099     88   -694  -2486       C  
ATOM    337  CD  PRO A  47      18.812  35.352 173.726  1.00 38.09           C  
ANISOU  337  CD  PRO A  47     4513   5639   4320     33   -697  -2497       C  
ATOM    338  N   VAL A  48      21.247  32.249 171.214  1.00 33.77           N  
ANISOU  338  N   VAL A  48     4282   4447   4100   -598   -494  -1960       N  
ATOM    339  CA  VAL A  48      21.148  30.870 170.768  1.00 33.21           C  
ANISOU  339  CA  VAL A  48     4228   4314   4075   -806   -328  -1913       C  
ATOM    340  C   VAL A  48      22.286  30.097 171.392  1.00 47.95           C  
ANISOU  340  C   VAL A  48     6185   6128   5905   -791   -339  -1944       C  
ATOM    341  O   VAL A  48      22.067  29.051 172.005  1.00 42.67           O  
ANISOU  341  O   VAL A  48     5543   5506   5163   -795   -180  -1739       O  
ATOM    342  CB  VAL A  48      21.212  30.737 169.237  1.00 31.20           C  
ANISOU  342  CB  VAL A  48     3958   3882   4013   -912   -307  -1716       C  
ATOM    343  CG1 VAL A  48      21.162  29.274 168.828  1.00 27.12           C  
ANISOU  343  CG1 VAL A  48     3448   3272   3585  -1090   -145  -1677       C  
ATOM    344  CG2 VAL A  48      20.081  31.504 168.603  1.00 30.26           C  
ANISOU  344  CG2 VAL A  48     3745   3838   3915   -925   -304  -1693       C  
ATOM    345  N   ALA A  49      23.505  30.607 171.253  1.00 50.17           N  
ANISOU  345  N   ALA A  49     6521   6286   6255   -672   -494  -1868       N  
ATOM    346  CA  ALA A  49      24.628  29.883 171.845  1.00 36.63           C  
ANISOU  346  CA  ALA A  49     4872   4526   4519   -634   -528  -1916       C  
ATOM    347  C   ALA A  49      25.810  30.775 172.180  1.00 36.73           C  
ANISOU  347  C   ALA A  49     4913   4526   4517   -462   -714  -1883       C  
ATOM    348  O   ALA A  49      25.876  31.917 171.738  1.00 50.95           O  
ANISOU  348  O   ALA A  49     6677   6299   6384   -442   -778  -1801       O  
ATOM    349  CB  ALA A  49      25.074  28.765 170.915  1.00 28.31           C  
ANISOU  349  CB  ALA A  49     3843   3240   3672   -804   -416  -1807       C  
ATOM    350  N   THR A  50      26.747  30.244 172.963  1.00 43.67           N  
ANISOU  350  N   THR A  50     5838   5431   5324   -357   -794  -1950       N  
ATOM    351  CA  THR A  50      27.876  31.027 173.466  1.00 46.89           C  
ANISOU  351  CA  THR A  50     6245   5864   5707   -202   -965  -1944       C  
ATOM    352  C   THR A  50      29.065  30.123 173.744  1.00 39.86           C  
ANISOU  352  C   THR A  50     5411   4903   4831   -149  -1022  -1915       C  
ATOM    353  O   THR A  50      28.911  28.990 174.229  1.00 38.70           O  
ANISOU  353  O   THR A  50     5307   4786   4612   -129   -857  -1688       O  
ATOM    354  CB  THR A  50      27.568  31.809 174.781  1.00 32.07           C  
ANISOU  354  CB  THR A  50     4337   4256   3592     25  -1074  -2078       C  
ATOM    355  OG1 THR A  50      27.207  30.891 175.821  1.00 47.45           O  
ANISOU  355  OG1 THR A  50     6317   6464   5247    143   -987  -2022       O  
ATOM    356  CG2 THR A  50      26.464  32.843 174.603  1.00 57.55           C  
ANISOU  356  CG2 THR A  50     7487   7522   6856     20  -1039  -2106       C  
ATOM    357  N   ILE A  51      30.249  30.677 173.494  1.00 32.65           N  
ANISOU  357  N   ILE A  51     4463   3914   4028   -127  -1132  -1877       N  
ATOM    358  CA  ILE A  51      31.517  30.038 173.817  1.00 39.44           C  
ANISOU  358  CA  ILE A  51     5360   4721   4906    -38  -1251  -1887       C  
ATOM    359  C   ILE A  51      32.519  31.081 174.311  1.00 40.27           C  
ANISOU  359  C   ILE A  51     5395   4909   4999     81  -1409  -1887       C  
ATOM    360  O   ILE A  51      32.774  32.106 173.654  1.00 38.93           O  
ANISOU  360  O   ILE A  51     5134   4679   4978      4  -1396  -1812       O  
ATOM    361  CB  ILE A  51      32.098  29.256 172.607  1.00 35.70           C  
ANISOU  361  CB  ILE A  51     4870   4024   4671   -194  -1144  -1793       C  
ATOM    362  CG1 ILE A  51      33.385  28.533 173.012  1.00 30.71           C  
ANISOU  362  CG1 ILE A  51     4255   3344   4069    -76  -1201  -1700       C  
ATOM    363  CG2 ILE A  51      32.378  30.172 171.423  1.00 34.63           C  
ANISOU  363  CG2 ILE A  51     4627   3892   4637   -320  -1071  -1662       C  
ATOM    364  CD1 ILE A  51      33.776  27.411 172.075  1.00 30.47           C  
ANISOU  364  CD1 ILE A  51     4212   3110   4255   -171  -1058  -1624       C  
ATOM    365  N   LEU A  52      33.046  30.820 175.505  1.00 38.18           N  
ANISOU  365  N   LEU A  52     5174   4806   4529    284  -1572  -1970       N  
ATOM    366  CA  LEU A  52      33.944  31.741 176.183  1.00 37.06           C  
ANISOU  366  CA  LEU A  52     4954   4759   4367    414  -1726  -2006       C  
ATOM    367  C   LEU A  52      35.389  31.529 175.754  1.00 34.87           C  
ANISOU  367  C   LEU A  52     4642   4350   4257    391  -1817  -1938       C  
ATOM    368  O   LEU A  52      35.682  30.694 174.899  1.00 33.32           O  
ANISOU  368  O   LEU A  52     4470   3994   4197    284  -1753  -1871       O  
ATOM    369  CB  LEU A  52      33.840  31.554 177.699  1.00 47.31           C  
ANISOU  369  CB  LEU A  52     6282   6398   5296    662  -1841  -2099       C  
ATOM    370  CG  LEU A  52      32.457  31.510 178.353  1.00 44.62           C  
ANISOU  370  CG  LEU A  52     5960   6328   4667    745  -1748  -2160       C  
ATOM    371  CD1 LEU A  52      32.596  31.533 179.867  1.00 42.48           C  
ANISOU  371  CD1 LEU A  52     5650   6499   3992   1012  -1838  -2195       C  
ATOM    372  CD2 LEU A  52      31.585  32.659 177.877  1.00 47.11           C  
ANISOU  372  CD2 LEU A  52     6196   6519   5183    640  -1657  -2224       C  
ATOM    373  N   THR A  53      36.288  32.296 176.361  1.00 37.60           N  
ANISOU  373  N   THR A  53     4915   4764   4606    497  -1962  -1978       N  
ATOM    374  CA  THR A  53      37.708  32.194 176.065  1.00 35.37           C  
ANISOU  374  CA  THR A  53     4576   4398   4464    492  -2065  -1923       C  
ATOM    375  C   THR A  53      38.259  30.862 176.562  1.00 54.13           C  
ANISOU  375  C   THR A  53     7026   6854   6685    622  -2180  -1910       C  
ATOM    376  O   THR A  53      39.164  30.286 175.960  1.00 42.00           O  
ANISOU  376  O   THR A  53     5460   5195   5304    583  -2206  -1839       O  
ATOM    377  CB  THR A  53      38.500  33.349 176.698  1.00 40.97           C  
ANISOU  377  CB  THR A  53     5193   5155   5217    576  -2206  -1990       C  
ATOM    378  OG1 THR A  53      38.231  33.397 178.105  1.00 52.72           O  
ANISOU  378  OG1 THR A  53     6706   6892   6434    778  -2298  -2119       O  
ATOM    379  CG2 THR A  53      38.100  34.674 176.067  1.00 36.22           C  
ANISOU  379  CG2 THR A  53     4521   4419   4823    462  -2154  -1982       C  
ATOM    380  N   GLY A  54      37.699  30.384 177.670  1.00 61.75           N  
ANISOU  380  N   GLY A  54     8061   8055   7348    787  -2160  -1869       N  
ATOM    381  CA  GLY A  54      38.113  29.126 178.264  1.00 61.15           C  
ANISOU  381  CA  GLY A  54     8017   8055   7163    907  -2041  -1562       C  
ATOM    382  C   GLY A  54      37.654  27.898 177.502  1.00 51.52           C  
ANISOU  382  C   GLY A  54     6858   6590   6127    783  -1764  -1318       C  
ATOM    383  O   GLY A  54      38.256  26.831 177.613  1.00 53.38           O  
ANISOU  383  O   GLY A  54     7097   6743   6442    846  -1691  -1074       O  
ATOM    384  N   GLY A  55      36.587  28.047 176.725  1.00 37.18           N  
ANISOU  384  N   GLY A  55     5075   4646   4405    613  -1626  -1396       N  
ATOM    385  CA  GLY A  55      36.037  26.930 175.979  1.00 36.60           C  
ANISOU  385  CA  GLY A  55     5045   4339   4523    482  -1382  -1225       C  
ATOM    386  C   GLY A  55      34.645  26.539 176.441  1.00 42.93           C  
ANISOU  386  C   GLY A  55     5895   5233   5183    454  -1204  -1088       C  
ATOM    387  O   GLY A  55      33.979  25.726 175.801  1.00 40.67           O  
ANISOU  387  O   GLY A  55     5634   4743   5076    315  -1014   -981       O  
ATOM    388  N   ALA A  56      34.211  27.117 177.557  1.00 49.55           N  
ANISOU  388  N   ALA A  56     6725   6406   5697    590  -1272  -1107       N  
ATOM    389  CA  ALA A  56      32.913  26.795 178.146  1.00 49.11           C  
ANISOU  389  CA  ALA A  56     6676   6540   5443    588  -1105   -951       C  
ATOM    390  C   ALA A  56      31.776  27.175 177.205  1.00 50.50           C  
ANISOU  390  C   ALA A  56     6862   6581   5745    394   -996  -1116       C  
ATOM    391  O   ALA A  56      31.802  28.240 176.589  1.00 48.39           O  
ANISOU  391  O   ALA A  56     6577   6260   5550    339  -1121  -1417       O  
ATOM    392  CB  ALA A  56      32.751  27.497 179.485  1.00 42.35           C  
ANISOU  392  CB  ALA A  56     5770   6154   4168    803  -1223  -1021       C  
ATOM    393  N   THR A  57      30.776  26.305 177.094  1.00 53.89           N  
ANISOU  393  N   THR A  57     7300   6953   6223    282   -776   -893       N  
ATOM    394  CA  THR A  57      29.690  26.537 176.149  1.00 52.30           C  
ANISOU  394  CA  THR A  57     7095   6625   6153     86   -666  -1030       C  
ATOM    395  C   THR A  57      28.306  26.531 176.785  1.00 49.33           C  
ANISOU  395  C   THR A  57     6676   6516   5551     85   -527   -923       C  
ATOM    396  O   THR A  57      28.010  25.691 177.638  1.00 52.40           O  
ANISOU  396  O   THR A  57     7039   7060   5812    136   -410   -589       O  
ATOM    397  CB  THR A  57      29.692  25.465 175.043  1.00 42.81           C  
ANISOU  397  CB  THR A  57     5912   5042   5312   -108   -526   -934       C  
ATOM    398  OG1 THR A  57      29.566  24.166 175.638  1.00 53.10           O  
ANISOU  398  OG1 THR A  57     7218   6280   6678    -94   -394   -567       O  
ATOM    399  CG2 THR A  57      30.977  25.526 174.237  1.00 45.21           C  
ANISOU  399  CG2 THR A  57     6221   5130   5827   -112   -643  -1084       C  
ATOM    400  N   ASN A  58      27.458  27.469 176.369  1.00 46.53           N  
ANISOU  400  N   ASN A  58     6291   6233   5156     28   -543  -1177       N  
ATOM    401  CA  ASN A  58      26.065  27.465 176.825  1.00 53.38           C  
ANISOU  401  CA  ASN A  58     7094   7359   5831     14   -395  -1098       C  
ATOM    402  C   ASN A  58      25.071  27.629 175.682  1.00 47.76           C  
ANISOU  402  C   ASN A  58     6360   6466   5319   -203   -301  -1221       C  
ATOM    403  O   ASN A  58      25.349  28.327 174.700  1.00 53.89           O  
ANISOU  403  O   ASN A  58     7150   7050   6277   -282   -412  -1471       O  
ATOM    404  CB  ASN A  58      25.823  28.549 177.879  1.00 63.39           C  
ANISOU  404  CB  ASN A  58     8296   9061   6728    250   -518  -1303       C  
ATOM    405  CG  ASN A  58      26.775  28.447 179.053  1.00 77.26           C  
ANISOU  405  CG  ASN A  58    10048  11077   8230    479   -628  -1212       C  
ATOM    406  OD1 ASN A  58      27.759  29.180 179.138  1.00 86.94           O  
ANISOU  406  OD1 ASN A  58    11296  12274   9463    594   -851  -1456       O  
ATOM    407  ND2 ASN A  58      26.479  27.536 179.974  1.00 75.97           N  
ANISOU  407  ND2 ASN A  58     9834  11191   7842    537   -479   -834       N  
ATOM    408  N   TYR A  59      23.913  26.985 175.814  1.00 43.15           N  
ANISOU  408  N   TYR A  59     5720   5974   4702   -306   -103  -1016       N  
ATOM    409  CA  TYR A  59      22.911  27.028 174.759  1.00 36.86           C  
ANISOU  409  CA  TYR A  59     4884   5032   4087   -520     -8  -1111       C  
ATOM    410  C   TYR A  59      21.539  27.403 175.317  1.00 41.82           C  
ANISOU  410  C   TYR A  59     5403   6011   4476   -488     95  -1095       C  
ATOM    411  O   TYR A  59      21.278  27.222 176.506  1.00 47.98           O  
ANISOU  411  O   TYR A  59     6123   7141   4967   -342    156   -910       O  
ATOM    412  CB  TYR A  59      22.820  25.664 174.071  1.00 40.19           C  
ANISOU  412  CB  TYR A  59     5321   5127   4821   -742    140   -894       C  
ATOM    413  CG  TYR A  59      24.145  25.130 173.578  1.00 45.06           C  
ANISOU  413  CG  TYR A  59     6021   5425   5676   -747     61   -907       C  
ATOM    414  CD1 TYR A  59      24.941  24.343 174.402  1.00 40.02           C  
ANISOU  414  CD1 TYR A  59     5416   4753   5035   -633     58   -643       C  
ATOM    415  CD2 TYR A  59      24.603  25.410 172.298  1.00 56.91           C  
ANISOU  415  CD2 TYR A  59     7537   6699   7387   -855    -11  -1165       C  
ATOM    416  CE1 TYR A  59      26.152  23.849 173.968  1.00 41.84           C  
ANISOU  416  CE1 TYR A  59     5704   4701   5492   -615    -16   -667       C  
ATOM    417  CE2 TYR A  59      25.817  24.920 171.853  1.00 44.01           C  
ANISOU  417  CE2 TYR A  59     5948   4829   5946   -840    -75  -1194       C  
ATOM    418  CZ  TYR A  59      26.586  24.140 172.694  1.00 37.54           C  
ANISOU  418  CZ  TYR A  59     5169   3949   5144   -714    -78   -960       C  
ATOM    419  OH  TYR A  59      27.796  23.647 172.260  1.00 38.12           O  
ANISOU  419  OH  TYR A  59     5270   3794   5422   -678   -143  -1001       O  
ATOM    420  N   ALA A  60      20.666  27.924 174.459  1.00 40.44           N  
ANISOU  420  N   ALA A  60     5176   5788   4402   -614    114  -1278       N  
ATOM    421  CA  ALA A  60      19.267  28.131 174.820  1.00 41.84           C  
ANISOU  421  CA  ALA A  60     5225   6270   4402   -616    237  -1248       C  
ATOM    422  C   ALA A  60      18.593  26.779 175.035  1.00 52.66           C  
ANISOU  422  C   ALA A  60     6537   7644   5829   -786    463   -857       C  
ATOM    423  O   ALA A  60      19.048  25.783 174.489  1.00 58.95           O  
ANISOU  423  O   ALA A  60     7395   8092   6911   -953    506   -703       O  
ATOM    424  CB  ALA A  60      18.547  28.927 173.749  1.00 35.40           C  
ANISOU  424  CB  ALA A  60     4358   5363   3728   -726    194  -1505       C  
ATOM    425  N   ASP A  61      17.487  26.753 175.773  1.00 57.57           N  
ANISOU  425  N   ASP A  61     7016   8648   6211   -750    599   -707       N  
ATOM    426  CA  ASP A  61      16.822  25.499 176.145  1.00 59.55           C  
ANISOU  426  CA  ASP A  61     7169   8945   6512   -914    804   -261       C  
ATOM    427  C   ASP A  61      16.193  24.804 174.935  1.00 56.90           C  
ANISOU  427  C   ASP A  61     6814   8232   6572  -1236    891   -235       C  
ATOM    428  O   ASP A  61      16.038  23.583 174.919  1.00 68.83           O  
ANISOU  428  O   ASP A  61     8290   9539   8321  -1423   1001     97       O  
ATOM    429  CB  ASP A  61      15.773  25.726 177.235  1.00 67.04           C  
ANISOU  429  CB  ASP A  61     7926  10481   7065   -791    932   -100       C  
ATOM    430  CG  ASP A  61      16.368  26.303 178.505  1.00 87.21           C  
ANISOU  430  CG  ASP A  61    10466  13482   9188   -459    849   -139       C  
ATOM    431  OD1 ASP A  61      17.603  26.216 178.673  1.00 95.65           O  
ANISOU  431  OD1 ASP A  61    11671  14378  10295   -364    720   -153       O  
ATOM    432  OD2 ASP A  61      15.601  26.818 179.345  1.00 91.63           O  
ANISOU  432  OD2 ASP A  61    10859  14597   9359   -286    910   -167       O  
ATOM    433  N   SER A  62      15.835  25.590 173.927  1.00 48.31           N  
ANISOU  433  N   SER A  62     5730   7054   5571  -1297    822   -585       N  
ATOM    434  CA  SER A  62      15.123  25.092 172.754  1.00 45.22           C  
ANISOU  434  CA  SER A  62     5287   6406   5488  -1584    889   -626       C  
ATOM    435  C   SER A  62      16.066  24.524 171.693  1.00 52.21           C  
ANISOU  435  C   SER A  62     6294   6822   6721  -1720    809   -747       C  
ATOM    436  O   SER A  62      15.623  24.087 170.631  1.00 56.09           O  
ANISOU  436  O   SER A  62     6742   7101   7470  -1947    839   -846       O  
ATOM    437  CB  SER A  62      14.273  26.209 172.142  1.00 47.30           C  
ANISOU  437  CB  SER A  62     5468   6844   5662  -1577    846   -920       C  
ATOM    438  OG  SER A  62      15.071  27.330 171.797  1.00 45.66           O  
ANISOU  438  OG  SER A  62     5355   6587   5407  -1417    653  -1231       O  
ATOM    439  N   VAL A  63      17.364  24.537 171.982  1.00 51.34           N  
ANISOU  439  N   VAL A  63     6315   6590   6602  -1570    704   -764       N  
ATOM    440  CA  VAL A  63      18.377  24.061 171.039  1.00 42.37           C  
ANISOU  440  CA  VAL A  63     5275   5067   5756  -1651    625   -905       C  
ATOM    441  C   VAL A  63      19.379  23.072 171.649  1.00 45.28           C  
ANISOU  441  C   VAL A  63     5721   5226   6256  -1586    624   -666       C  
ATOM    442  O   VAL A  63      20.203  22.517 170.922  1.00 37.74           O  
ANISOU  442  O   VAL A  63     4824   3945   5570  -1640    570   -776       O  
ATOM    443  CB  VAL A  63      19.169  25.228 170.399  1.00 39.59           C  
ANISOU  443  CB  VAL A  63     4986   4729   5326  -1543    452  -1234       C  
ATOM    444  CG1 VAL A  63      18.230  26.201 169.689  1.00 32.28           C  
ANISOU  444  CG1 VAL A  63     3969   3967   4330  -1611    428  -1440       C  
ATOM    445  CG2 VAL A  63      20.037  25.931 171.431  1.00 47.80           C  
ANISOU  445  CG2 VAL A  63     6101   5935   6126  -1277    337  -1220       C  
ATOM    446  N   LYS A  64      19.327  22.851 172.964  1.00 49.76           N  
ANISOU  446  N   LYS A  64     6269   6009   6627  -1457    677   -340       N  
ATOM    447  CA  LYS A  64      20.289  21.943 173.596  1.00 52.49           C  
ANISOU  447  CA  LYS A  64     6672   6178   7095  -1380    662    -62       C  
ATOM    448  C   LYS A  64      20.070  20.521 173.099  1.00 50.94           C  
ANISOU  448  C   LYS A  64     6434   5554   7366  -1607    740    124       C  
ATOM    449  O   LYS A  64      18.936  20.053 172.998  1.00 49.53           O  
ANISOU  449  O   LYS A  64     6141   5369   7309  -1800    855    271       O  
ATOM    450  CB  LYS A  64      20.161  21.938 175.128  1.00 68.91           C  
ANISOU  450  CB  LYS A  64     8695   8652   8835  -1209    713    308       C  
ATOM    451  CG  LYS A  64      19.582  23.186 175.753  1.00 83.09           C  
ANISOU  451  CG  LYS A  64    10435  10969  10167  -1041    702    158       C  
ATOM    452  CD  LYS A  64      19.868  23.285 177.251  1.00 89.00           C  
ANISOU  452  CD  LYS A  64    11136  12162  10519   -799    702    422       C  
ATOM    453  CE  LYS A  64      21.332  23.553 177.554  1.00 86.75           C  
ANISOU  453  CE  LYS A  64    10973  11817  10171   -596    529    315       C  
ATOM    454  NZ  LYS A  64      21.634  23.322 178.996  1.00 85.13           N  
ANISOU  454  NZ  LYS A  64    10699  12031   9616   -392    539    657       N  
ATOM    455  N   GLY A  65      21.169  19.841 172.788  1.00 48.59           N  
ANISOU  455  N   GLY A  65     6214   4892   7357  -1577    663    100       N  
ATOM    456  CA  GLY A  65      21.113  18.531 172.169  1.00 50.45           C  
ANISOU  456  CA  GLY A  65     6410   4644   8114  -1765    691    161       C  
ATOM    457  C   GLY A  65      21.191  18.589 170.656  1.00 49.74           C  
ANISOU  457  C   GLY A  65     6329   4322   8249  -1890    641   -328       C  
ATOM    458  O   GLY A  65      21.622  17.635 170.010  1.00 57.83           O  
ANISOU  458  O   GLY A  65     7344   4935   9695  -1961    606   -441       O  
ATOM    459  N   ARG A  66      20.773  19.715 170.088  1.00 50.07           N  
ANISOU  459  N   ARG A  66     6366   4649   8009  -1903    629   -625       N  
ATOM    460  CA  ARG A  66      20.726  19.871 168.638  1.00 47.81           C  
ANISOU  460  CA  ARG A  66     6051   4280   7835  -2006    577  -1039       C  
ATOM    461  C   ARG A  66      21.856  20.732 168.069  1.00 37.31           C  
ANISOU  461  C   ARG A  66     4791   3113   6272  -1787    427  -1269       C  
ATOM    462  O   ARG A  66      22.435  20.389 167.038  1.00 54.34           O  
ANISOU  462  O   ARG A  66     6942   5257   8450  -1671    323  -1387       O  
ATOM    463  CB  ARG A  66      19.368  20.443 168.220  1.00 51.77           C  
ANISOU  463  CB  ARG A  66     6460   5062   8149  -2098    613  -1087       C  
ATOM    464  CG  ARG A  66      18.201  19.537 168.591  1.00 42.37           C  
ANISOU  464  CG  ARG A  66     5162   3756   7181  -2310    737   -838       C  
ATOM    465  CD  ARG A  66      16.903  19.940 167.903  1.00 47.63           C  
ANISOU  465  CD  ARG A  66     5725   4671   7702  -2366    731   -927       C  
ATOM    466  NE  ARG A  66      16.503  21.310 168.213  1.00 46.14           N  
ANISOU  466  NE  ARG A  66     5520   4838   7175  -2351    786  -1015       N  
ATOM    467  CZ  ARG A  66      16.376  22.276 167.309  1.00 41.45           C  
ANISOU  467  CZ  ARG A  66     4928   4460   6360  -2202    675  -1229       C  
ATOM    468  NH1 ARG A  66      16.004  23.494 167.684  1.00 49.29           N  
ANISOU  468  NH1 ARG A  66     5896   5736   7096  -2183    695  -1303       N  
ATOM    469  NH2 ARG A  66      16.610  22.025 166.029  1.00 37.75           N  
ANISOU  469  NH2 ARG A  66     4467   3947   5928  -2081    554  -1342       N  
ATOM    470  N   PHE A  67      22.171  21.844 168.727  1.00 32.54           N  
ANISOU  470  N   PHE A  67     4640   2195   5530    836   -694    222       N  
ATOM    471  CA  PHE A  67      23.232  22.722 168.233  1.00 31.71           C  
ANISOU  471  CA  PHE A  67     4474   2300   5273    849   -721     90       C  
ATOM    472  C   PHE A  67      24.564  22.517 168.949  1.00 32.04           C  
ANISOU  472  C   PHE A  67     4468   2529   5176   1096   -629     51       C  
ATOM    473  O   PHE A  67      24.605  22.066 170.093  1.00 43.61           O  
ANISOU  473  O   PHE A  67     5904   4027   6640   1267   -562    157       O  
ATOM    474  CB  PHE A  67      22.824  24.197 168.368  1.00 30.45           C  
ANISOU  474  CB  PHE A  67     4168   2256   5144    739   -762    117       C  
ATOM    475  CG  PHE A  67      21.663  24.610 167.495  1.00 42.63           C  
ANISOU  475  CG  PHE A  67     5692   3694   6811    521   -867    203       C  
ATOM    476  CD1 PHE A  67      20.923  23.680 166.781  1.00 50.51           C  
ANISOU  476  CD1 PHE A  67     6785   4536   7872    380   -958    241       C  
ATOM    477  CD2 PHE A  67      21.311  25.947 167.399  1.00 29.82           C  
ANISOU  477  CD2 PHE A  67     3951   2141   5238    446   -864    261       C  
ATOM    478  CE1 PHE A  67      19.861  24.074 165.990  1.00 48.42           C  
ANISOU  478  CE1 PHE A  67     6452   4250   7695    160  -1096    354       C  
ATOM    479  CE2 PHE A  67      20.250  26.347 166.608  1.00 30.35           C  
ANISOU  479  CE2 PHE A  67     3954   2154   5424    283   -964    407       C  
ATOM    480  CZ  PHE A  67      19.524  25.408 165.905  1.00 36.59           C  
ANISOU  480  CZ  PHE A  67     4794   2853   6254    135  -1106    463       C  
ATOM    481  N   THR A  68      25.649  22.855 168.258  1.00 42.73           N  
ANISOU  481  N   THR A  68     5797   4030   6408   1109   -630    -76       N  
ATOM    482  CA  THR A  68      26.990  22.810 168.830  1.00 48.74           C  
ANISOU  482  CA  THR A  68     6436   5044   7038   1317   -569    -93       C  
ATOM    483  C   THR A  68      27.811  24.013 168.372  1.00 48.62           C  
ANISOU  483  C   THR A  68     6294   5263   6918   1209   -604   -230       C  
ATOM    484  O   THR A  68      27.984  24.232 167.180  1.00 41.73           O  
ANISOU  484  O   THR A  68     5493   4326   6037   1098   -609   -329       O  
ATOM    485  CB  THR A  68      27.728  21.518 168.437  1.00 38.10           C  
ANISOU  485  CB  THR A  68     5192   3603   5682   1524   -448    -73       C  
ATOM    486  OG1 THR A  68      26.830  20.405 168.528  1.00 35.40           O  
ANISOU  486  OG1 THR A  68     5040   2949   5461   1548   -383     14       O  
ATOM    487  CG2 THR A  68      28.915  21.284 169.354  1.00 35.96           C  
ANISOU  487  CG2 THR A  68     4733   3620   5309   1801   -390     24       C  
ATOM    488  N   ILE A  69      28.338  24.778 169.316  1.00 43.66           N  
ANISOU  488  N   ILE A  69     5493   4905   6190   1218   -616   -242       N  
ATOM    489  CA  ILE A  69      29.207  25.901 168.984  1.00 34.37           C  
ANISOU  489  CA  ILE A  69     4189   3955   4913   1090   -621   -384       C  
ATOM    490  C   ILE A  69      30.668  25.485 169.152  1.00 39.10           C  
ANISOU  490  C   ILE A  69     4617   4848   5393   1261   -597   -386       C  
ATOM    491  O   ILE A  69      30.980  24.649 170.001  1.00 39.86           O  
ANISOU  491  O   ILE A  69     4640   5060   5446   1476   -594   -249       O  
ATOM    492  CB  ILE A  69      28.883  27.148 169.843  1.00 40.12           C  
ANISOU  492  CB  ILE A  69     4855   4794   5596    917   -619   -435       C  
ATOM    493  CG1 ILE A  69      29.557  28.397 169.264  1.00 45.71           C  
ANISOU  493  CG1 ILE A  69     5494   5630   6246    721   -583   -601       C  
ATOM    494  CG2 ILE A  69      29.249  26.922 171.304  1.00 45.63           C  
ANISOU  494  CG2 ILE A  69     5447   5737   6154   1015   -634   -375       C  
ATOM    495  CD1 ILE A  69      29.125  29.687 169.926  1.00 41.46           C  
ANISOU  495  CD1 ILE A  69     4968   5096   5690    517   -509   -673       C  
ATOM    496  N   SER A  70      31.560  26.046 168.338  1.00 34.00           N  
ANISOU  496  N   SER A  70     3888   4328   4703   1182   -568   -507       N  
ATOM    497  CA  SER A  70      32.974  25.653 168.384  1.00 36.07           C  
ANISOU  497  CA  SER A  70     3938   4882   4885   1352   -529   -478       C  
ATOM    498  C   SER A  70      33.815  26.668 167.626  1.00 46.83           C  
ANISOU  498  C   SER A  70     5187   6401   6204   1172   -494   -637       C  
ATOM    499  O   SER A  70      33.265  27.559 167.005  1.00 35.45           O  
ANISOU  499  O   SER A  70     3875   4799   4796    949   -484   -755       O  
ATOM    500  CB  SER A  70      33.168  24.258 167.786  1.00 37.22           C  
ANISOU  500  CB  SER A  70     4196   4831   5113   1622   -416   -369       C  
ATOM    501  OG  SER A  70      32.670  24.201 166.460  1.00 36.26           O  
ANISOU  501  OG  SER A  70     4329   4387   5062   1508   -355   -476       O  
ATOM    502  N   ARG A  71      35.141  26.589 167.713  1.00 51.51           N  
ANISOU  502  N   ARG A  71     5517   7325   6730   1269   -464   -616       N  
ATOM    503  CA  ARG A  71      35.952  27.556 166.976  1.00 51.65           C  
ANISOU  503  CA  ARG A  71     5420   7482   6724   1079   -405   -769       C  
ATOM    504  C   ARG A  71      37.236  26.987 166.411  1.00 49.05           C  
ANISOU  504  C   ARG A  71     4895   7328   6414   1278   -289   -705       C  
ATOM    505  O   ARG A  71      37.874  26.156 167.058  1.00 43.24           O  
ANISOU  505  O   ARG A  71     3945   6822   5662   1537   -297   -523       O  
ATOM    506  CB  ARG A  71      36.415  28.717 167.850  1.00 48.08           C  
ANISOU  506  CB  ARG A  71     4744   7380   6143    817   -483   -876       C  
ATOM    507  CG  ARG A  71      36.770  28.344 169.269  1.00 52.69           C  
ANISOU  507  CG  ARG A  71     5099   8331   6589    903   -614   -754       C  
ATOM    508  CD  ARG A  71      37.074  29.588 170.071  1.00 60.70           C  
ANISOU  508  CD  ARG A  71     5978   9649   7438    547   -682   -921       C  
ATOM    509  NE  ARG A  71      37.012  29.356 171.505  1.00 61.76           N  
ANISOU  509  NE  ARG A  71     6008  10069   7389    559   -824   -831       N  
ATOM    510  CZ  ARG A  71      38.095  29.320 172.276  1.00 58.96           C  
ANISOU  510  CZ  ARG A  71     5302  10257   6843    529   -950   -768       C  
ATOM    511  NH1 ARG A  71      39.294  29.496 171.735  1.00 70.12           N  
ANISOU  511  NH1 ARG A  71     6414  11963   8267    493   -937   -781       N  
ATOM    512  NH2 ARG A  71      37.987  29.104 173.578  1.00 55.28           N  
ANISOU  512  NH2 ARG A  71     4770  10066   6167    530  -1090   -673       N  
ATOM    513  N   ASP A  72      37.632  27.405 165.216  1.00 50.08           N  
ANISOU  513  N   ASP A  72     5088   7355   6583   1187   -159   -820       N  
ATOM    514  CA  ASP A  72      38.927  26.952 164.760  1.00 52.88           C  
ANISOU  514  CA  ASP A  72     5220   7903   6970   1378    -12   -748       C  
ATOM    515  C   ASP A  72      39.779  28.204 164.967  1.00 52.07           C  
ANISOU  515  C   ASP A  72     4814   8171   6801   1102    -48   -867       C  
ATOM    516  O   ASP A  72      39.613  29.234 164.276  1.00 43.55           O  
ANISOU  516  O   ASP A  72     3862   6966   5721    829      9  -1047       O  
ATOM    517  CB  ASP A  72      38.978  26.452 163.327  1.00 58.56           C  
ANISOU  517  CB  ASP A  72     6204   8287   7759   1479    206   -787       C  
ATOM    518  CG  ASP A  72      40.392  26.079 162.919  1.00 76.44           C  
ANISOU  518  CG  ASP A  72     8205  10762  10076   1688    410   -700       C  
ATOM    519  OD1 ASP A  72      41.192  25.741 163.818  1.00 85.14           O  
ANISOU  519  OD1 ASP A  72     8927  12236  11187   1870    369   -522       O  
ATOM    520  OD2 ASP A  72      40.705  26.089 161.720  1.00 87.95           O  
ANISOU  520  OD2 ASP A  72     9824  12032  11561   1685    618   -780       O  
ATOM    521  N   ASN A  73      40.606  28.116 166.004  1.00 58.21           N  
ANISOU  521  N   ASN A  73     5198   9410   7509   1154   -153   -754       N  
ATOM    522  CA  ASN A  73      41.535  29.155 166.426  1.00 59.44           C  
ANISOU  522  CA  ASN A  73     4999  10012   7574    866   -216   -852       C  
ATOM    523  C   ASN A  73      42.597  29.528 165.396  1.00 69.10           C  
ANISOU  523  C   ASN A  73     6050  11325   8880    818    -27   -907       C  
ATOM    524  O   ASN A  73      43.016  30.683 165.325  1.00 71.07           O  
ANISOU  524  O   ASN A  73     6179  11736   9087    463    -15  -1086       O  
ATOM    525  CB  ASN A  73      42.220  28.706 167.724  1.00 76.34           C  
ANISOU  525  CB  ASN A  73     6728  12682   9595    980   -396   -654       C  
ATOM    526  CG  ASN A  73      42.922  29.841 168.449  1.00 92.03           C  
ANISOU  526  CG  ASN A  73     8391  15161  11416    569   -535   -795       C  
ATOM    527  OD1 ASN A  73      42.849  31.000 168.043  1.00105.01           O  
ANISOU  527  OD1 ASN A  73    10146  16700  13053    194   -465  -1055       O  
ATOM    528  ND2 ASN A  73      43.611  29.505 169.534  1.00 92.25           N  
ANISOU  528  ND2 ASN A  73     8019  15737  11296    624   -723   -613       N  
ATOM    529  N   ALA A  74      43.028  28.559 164.593  1.00 75.42           N  
ANISOU  529  N   ALA A  74     6864  11990   9803   1163    163   -759       N  
ATOM    530  CA  ALA A  74      44.003  28.846 163.544  1.00 74.97           C  
ANISOU  530  CA  ALA A  74     6677  11972   9834   1148    394   -799       C  
ATOM    531  C   ALA A  74      43.453  29.688 162.393  1.00 61.50           C  
ANISOU  531  C   ALA A  74     5355   9873   8137    896    528  -1033       C  
ATOM    532  O   ALA A  74      44.229  30.281 161.643  1.00 53.97           O  
ANISOU  532  O   ALA A  74     4293   8988   7228    773    704  -1110       O  
ATOM    533  CB  ALA A  74      44.577  27.545 163.006  1.00 87.87           C  
ANISOU  533  CB  ALA A  74     8271  13521  11596   1607    621   -572       C  
ATOM    534  N   LYS A  75      42.133  29.774 162.255  1.00 58.67           N  
ANISOU  534  N   LYS A  75     5421   9130   7741    818    450  -1121       N  
ATOM    535  CA  LYS A  75      41.583  30.573 161.165  1.00 57.62           C  
ANISOU  535  CA  LYS A  75     5628   8663   7602    603    560  -1284       C  
ATOM    536  C   LYS A  75      40.602  31.581 161.720  1.00 57.75           C  
ANISOU  536  C   LYS A  75     5785   8592   7566    308    409  -1398       C  
ATOM    537  O   LYS A  75      39.817  32.149 160.967  1.00 62.95           O  
ANISOU  537  O   LYS A  75     6757   8939   8223    176    461  -1470       O  
ATOM    538  CB  LYS A  75      40.839  29.727 160.121  1.00 56.55           C  
ANISOU  538  CB  LYS A  75     5920   8095   7471    786    658  -1255       C  
ATOM    539  CG  LYS A  75      41.378  28.355 159.780  1.00 65.24           C  
ANISOU  539  CG  LYS A  75     7027   9138   8624   1147    822  -1122       C  
ATOM    540  CD  LYS A  75      40.266  27.570 159.073  1.00 54.33           C  
ANISOU  540  CD  LYS A  75     6135   7308   7199   1217    840  -1140       C  
ATOM    541  CE  LYS A  75      40.682  26.162 158.678  1.00 61.32           C  
ANISOU  541  CE  LYS A  75     7135   8031   8131   1554   1069  -1040       C  
ATOM    542  NZ  LYS A  75      39.686  25.539 157.761  1.00 62.34           N  
ANISOU  542  NZ  LYS A  75     7788   7721   8176   1512   1120  -1124       N  
ATOM    543  N   ASN A  76      40.717  31.865 163.014  1.00 50.30           N  
ANISOU  543  N   ASN A  76     4598   7943   6569    197    249  -1405       N  
ATOM    544  CA  ASN A  76      39.835  32.812 163.685  1.00 53.24           C  
ANISOU  544  CA  ASN A  76     5109   8227   6892    -75    159  -1517       C  
ATOM    545  C   ASN A  76      38.377  32.694 163.237  1.00 50.45           C  
ANISOU  545  C   ASN A  76     5161   7426   6581    -18    139  -1483       C  
ATOM    546  O   ASN A  76      37.728  33.703 162.959  1.00 65.89           O  
ANISOU  546  O   ASN A  76     7306   9172   8557   -228    205  -1563       O  
ATOM    547  CB  ASN A  76      40.339  34.233 163.453  1.00 66.60           C  
ANISOU  547  CB  ASN A  76     6741   9988   8578   -442    297  -1703       C  
ATOM    548  CG  ASN A  76      41.736  34.443 163.994  1.00 69.07           C  
ANISOU  548  CG  ASN A  76     6611  10795   8839   -580    286  -1749       C  
ATOM    549  OD1 ASN A  76      42.197  33.695 164.856  1.00 71.74           O  
ANISOU  549  OD1 ASN A  76     6665  11479   9113   -438    123  -1631       O  
ATOM    550  ND2 ASN A  76      42.425  35.455 163.479  1.00 66.20           N  
ANISOU  550  ND2 ASN A  76     6166  10486   8502   -862    461  -1895       N  
ATOM    551  N   THR A  77      37.862  31.468 163.170  1.00 48.46           N  
ANISOU  551  N   THR A  77     4639   7262   6510   -701   -943  -2676       N  
ATOM    552  CA  THR A  77      36.467  31.277 162.748  1.00 47.86           C  
ANISOU  552  CA  THR A  77     4829   6974   6381   -569   -828  -2589       C  
ATOM    553  C   THR A  77      35.660  30.638 163.859  1.00 50.27           C  
ANISOU  553  C   THR A  77     5311   7100   6690   -429  -1002  -2432       C  
ATOM    554  O   THR A  77      36.173  29.809 164.604  1.00 46.16           O  
ANISOU  554  O   THR A  77     4647   6607   6286   -321  -1229  -2408       O  
ATOM    555  CB  THR A  77      36.319  30.413 161.468  1.00 67.03           C  
ANISOU  555  CB  THR A  77     7095   9411   8962   -372   -729  -2688       C  
ATOM    556  OG1 THR A  77      36.750  29.073 161.734  1.00 92.34           O  
ANISOU  556  OG1 THR A  77    10050  12643  12391   -141   -926  -2712       O  
ATOM    557  CG2 THR A  77      37.124  30.982 160.318  1.00 46.66           C  
ANISOU  557  CG2 THR A  77     4355   7010   6364   -517   -527  -2850       C  
ATOM    558  N   VAL A  78      34.396  31.027 163.982  1.00 54.69           N  
ANISOU  558  N   VAL A  78     6186   7471   7123   -432   -897  -2328       N  
ATOM    559  CA  VAL A  78      33.528  30.309 164.907  1.00 42.01           C  
ANISOU  559  CA  VAL A  78     4738   5689   5533   -296  -1016  -2189       C  
ATOM    560  C   VAL A  78      32.392  29.620 164.160  1.00 47.04           C  
ANISOU  560  C   VAL A  78     5427   6181   6264   -110   -924  -2170       C  
ATOM    561  O   VAL A  78      31.817  30.174 163.222  1.00 54.14           O  
ANISOU  561  O   VAL A  78     6409   7049   7115   -134   -743  -2212       O  
ATOM    562  CB  VAL A  78      32.950  31.266 165.975  1.00 41.57           C  
ANISOU  562  CB  VAL A  78     5008   5527   5259   -459   -987  -2078       C  
ATOM    563  CG1 VAL A  78      32.107  30.510 166.986  1.00 41.13           C  
ANISOU  563  CG1 VAL A  78     5120   5301   5207   -345  -1087  -1940       C  
ATOM    564  CG2 VAL A  78      34.072  32.010 166.680  1.00 51.74           C  
ANISOU  564  CG2 VAL A  78     6265   6955   6441   -668  -1088  -2106       C  
ATOM    565  N   TYR A  79      32.083  28.399 164.593  1.00 44.12           N  
ANISOU  565  N   TYR A  79     5022   5716   6028     69  -1067  -2106       N  
ATOM    566  CA  TYR A  79      31.081  27.573 163.947  1.00 46.54           C  
ANISOU  566  CA  TYR A  79     5348   5885   6451    244  -1014  -2094       C  
ATOM    567  C   TYR A  79      29.874  27.315 164.841  1.00 52.74           C  
ANISOU  567  C   TYR A  79     6372   6471   7194    267  -1020  -1948       C  
ATOM    568  O   TYR A  79      29.994  27.199 166.072  1.00 67.40           O  
ANISOU  568  O   TYR A  79     8340   8286   8983    220  -1137  -1847       O  
ATOM    569  CB  TYR A  79      31.701  26.231 163.556  1.00 45.63           C  
ANISOU  569  CB  TYR A  79     4984   5804   6552    440  -1159  -2160       C  
ATOM    570  CG  TYR A  79      32.892  26.339 162.634  1.00 48.96           C  
ANISOU  570  CG  TYR A  79     5129   6427   7044    438  -1130  -2327       C  
ATOM    571  CD1 TYR A  79      32.738  26.698 161.303  1.00 56.29           C  
ANISOU  571  CD1 TYR A  79     6021   7403   7962    425   -939  -2439       C  
ATOM    572  CD2 TYR A  79      34.176  26.089 163.103  1.00 54.53           C  
ANISOU  572  CD2 TYR A  79     5612   7280   7826    444  -1294  -2378       C  
ATOM    573  CE1 TYR A  79      33.830  26.799 160.462  1.00 60.61           C  
ANISOU  573  CE1 TYR A  79     6327   8141   8563    403   -877  -2600       C  
ATOM    574  CE2 TYR A  79      35.272  26.187 162.271  1.00 59.74           C  
ANISOU  574  CE2 TYR A  79     5986   8141   8570    433  -1242  -2548       C  
ATOM    575  CZ  TYR A  79      35.094  26.542 160.951  1.00 59.81           C  
ANISOU  575  CZ  TYR A  79     5973   8197   8556    405  -1015  -2660       C  
ATOM    576  OH  TYR A  79      36.184  26.640 160.117  1.00 54.19           O  
ANISOU  576  OH  TYR A  79     4987   7689   7915    375   -928  -2837       O  
ATOM    577  N   LEU A  80      28.728  27.171 164.184  1.00 36.71           N  
ANISOU  577  N   LEU A  80     4413   4323   5210    340   -897  -1945       N  
ATOM    578  CA  LEU A  80      27.488  26.677 164.759  1.00 36.04           C  
ANISOU  578  CA  LEU A  80     4487   4054   5152    390   -877  -1836       C  
ATOM    579  C   LEU A  80      26.897  25.502 163.975  1.00 40.55           C  
ANISOU  579  C   LEU A  80     4957   4532   5919    562   -902  -1865       C  
ATOM    580  O   LEU A  80      26.300  25.695 162.910  1.00 34.65           O  
ANISOU  580  O   LEU A  80     4185   3769   5212    604   -796  -1935       O  
ATOM    581  CB  LEU A  80      26.465  27.805 164.860  1.00 37.50           C  
ANISOU  581  CB  LEU A  80     4874   4170   5204    288   -694  -1805       C  
ATOM    582  CG  LEU A  80      25.202  27.427 165.631  1.00 34.65           C  
ANISOU  582  CG  LEU A  80     4666   3637   4860    307   -641  -1700       C  
ATOM    583  CD1 LEU A  80      25.522  27.223 167.101  1.00 42.48           C  
ANISOU  583  CD1 LEU A  80     5793   4597   5749    227   -730  -1589       C  
ATOM    584  CD2 LEU A  80      24.148  28.502 165.467  1.00 44.38           C  
ANISOU  584  CD2 LEU A  80     6041   4809   6014    255   -453  -1707       C  
ATOM    585  N   GLN A  81      27.108  24.291 164.476  1.00 48.89           N  
ANISOU  585  N   GLN A  81     5969   5519   7087    661  -1059  -1814       N  
ATOM    586  CA  GLN A  81      26.520  23.092 163.897  1.00 36.52           C  
ANISOU  586  CA  GLN A  81     4342   3831   5703    811  -1098  -1830       C  
ATOM    587  C   GLN A  81      25.058  23.006 164.341  1.00 50.25           C  
ANISOU  587  C   GLN A  81     6252   5401   7441    769   -998  -1732       C  
ATOM    588  O   GLN A  81      24.757  23.071 165.527  1.00 48.84           O  
ANISOU  588  O   GLN A  81     6235   5149   7172    683   -996  -1613       O  
ATOM    589  CB  GLN A  81      27.288  21.841 164.331  1.00 38.16           C  
ANISOU  589  CB  GLN A  81     4470   4000   6027    932  -1312  -1806       C  
ATOM    590  CG  GLN A  81      26.793  20.551 163.697  1.00 51.53           C  
ANISOU  590  CG  GLN A  81     6112   5555   7912   1087  -1366  -1834       C  
ATOM    591  CD  GLN A  81      26.998  20.530 162.195  1.00 57.80           C  
ANISOU  591  CD  GLN A  81     6733   6432   8795   1179  -1304  -2002       C  
ATOM    592  OE1 GLN A  81      27.955  21.110 161.682  1.00 55.47           O  
ANISOU  592  OE1 GLN A  81     6301   6313   8460   1170  -1279  -2107       O  
ATOM    593  NE2 GLN A  81      26.099  19.864 161.481  1.00 62.68           N  
ANISOU  593  NE2 GLN A  81     7365   6923   9527   1253  -1274  -2033       N  
ATOM    594  N   MET A  82      24.160  22.870 163.374  1.00 34.87           N  
ANISOU  594  N   MET A  82     4264   3395   5590    825   -912  -1792       N  
ATOM    595  CA  MET A  82      22.719  22.846 163.604  1.00 34.35           C  
ANISOU  595  CA  MET A  82     4302   3190   5561    790   -803  -1733       C  
ATOM    596  C   MET A  82      22.124  21.548 163.070  1.00 46.21           C  
ANISOU  596  C   MET A  82     5735   4562   7260    895   -869  -1751       C  
ATOM    597  O   MET A  82      22.038  21.350 161.853  1.00 53.27           O  
ANISOU  597  O   MET A  82     6520   5475   8247    984   -882  -1862       O  
ATOM    598  CB  MET A  82      22.056  24.048 162.931  1.00 33.20           C  
ANISOU  598  CB  MET A  82     4176   3088   5351    750   -651  -1793       C  
ATOM    599  CG  MET A  82      22.697  25.383 163.268  1.00 32.98           C  
ANISOU  599  CG  MET A  82     4228   3179   5126    642   -585  -1795       C  
ATOM    600  SD  MET A  82      22.055  26.716 162.241  1.00 44.11           S  
ANISOU  600  SD  MET A  82     5679   4614   6465    628   -444  -1878       S  
ATOM    601  CE  MET A  82      20.432  26.939 162.952  1.00 31.84           C  
ANISOU  601  CE  MET A  82     4232   2914   4952    608   -318  -1807       C  
ATOM    602  N   ASN A  82A     21.726  20.665 163.984  1.00 40.04           N  
ANISOU  602  N   ASN A  82A    5043   3640   6529    872   -913  -1643       N  
ATOM    603  CA  ASN A  82A     21.108  19.392 163.621  1.00 40.07           C  
ANISOU  603  CA  ASN A  82A    5015   3492   6718    942   -975  -1647       C  
ATOM    604  C   ASN A  82A     19.636  19.243 163.998  1.00 50.77           C  
ANISOU  604  C   ASN A  82A    6440   4712   8137    849   -848  -1586       C  
ATOM    605  O   ASN A  82A     19.157  19.896 164.927  1.00 44.94           O  
ANISOU  605  O   ASN A  82A    5814   3971   7291    729   -718  -1505       O  
ATOM    606  CB  ASN A  82A     21.885  18.253 164.278  1.00 37.73           C  
ANISOU  606  CB  ASN A  82A    4770   3108   6457    998  -1153  -1576       C  
ATOM    607  CG  ASN A  82A     23.278  18.102 163.718  1.00 45.45           C  
ANISOU  607  CG  ASN A  82A    5613   4204   7451   1130  -1297  -1670       C  
ATOM    608  OD1 ASN A  82A     23.592  18.636 162.654  1.00 58.67           O  
ANISOU  608  OD1 ASN A  82A    7152   6009   9131   1179  -1251  -1801       O  
ATOM    609  ND2 ASN A  82A     24.129  17.380 164.436  1.00 50.74           N  
ANISOU  609  ND2 ASN A  82A    6322   4829   8126   1188  -1470  -1607       N  
ATOM    610  N   SER A  82B     18.933  18.376 163.269  1.00 62.38           N  
ANISOU  610  N   SER A  82B    7837   6075   9787    899   -880  -1636       N  
ATOM    611  CA  SER A  82B     17.517  18.107 163.520  1.00 43.96           C  
ANISOU  611  CA  SER A  82B    5523   3620   7560    805   -766  -1599       C  
ATOM    612  C   SER A  82B     16.688  19.382 163.492  1.00 36.14           C  
ANISOU  612  C   SER A  82B    4502   2711   6519    743   -588  -1627       C  
ATOM    613  O   SER A  82B     15.919  19.653 164.415  1.00 52.94           O  
ANISOU  613  O   SER A  82B    6703   4794   8619    626   -439  -1553       O  
ATOM    614  CB  SER A  82B     17.332  17.376 164.852  1.00 46.60           C  
ANISOU  614  CB  SER A  82B    6025   3814   7867    693   -748  -1449       C  
ATOM    615  OG  SER A  82B     18.213  16.270 164.950  1.00 39.53           O  
ANISOU  615  OG  SER A  82B    5185   2831   7002    772   -941  -1414       O  
ATOM    616  N   LEU A  82C     16.851  20.159 162.428  1.00 35.00           N  
ANISOU  616  N   LEU A  82C    4264   2678   6358    826   -602  -1739       N  
ATOM    617  CA  LEU A  82C     16.094  21.391 162.248  1.00 39.86           C  
ANISOU  617  CA  LEU A  82C    4858   3356   6930    801   -466  -1774       C  
ATOM    618  C   LEU A  82C     14.584  21.135 162.256  1.00 41.61           C  
ANISOU  618  C   LEU A  82C    5002   3492   7317    755   -377  -1774       C  
ATOM    619  O   LEU A  82C     14.113  20.064 161.871  1.00 49.73           O  
ANISOU  619  O   LEU A  82C    5957   4450   8489    753   -447  -1773       O  
ATOM    620  CB  LEU A  82C     16.499  22.092 160.945  1.00 45.47           C  
ANISOU  620  CB  LEU A  82C    5509   4249   7519    857   -509  -1806       C  
ATOM    621  CG  LEU A  82C     17.800  22.910 160.889  1.00 46.68           C  
ANISOU  621  CG  LEU A  82C    5721   4515   7499    872   -525  -1836       C  
ATOM    622  CD1 LEU A  82C     17.877  23.934 162.010  1.00 32.56           C  
ANISOU  622  CD1 LEU A  82C    4057   2707   5607    803   -414  -1827       C  
ATOM    623  CD2 LEU A  82C     19.034  22.027 160.887  1.00 51.16           C  
ANISOU  623  CD2 LEU A  82C    6264   5092   8084    925   -657  -1860       C  
ATOM    624  N   LYS A  83      13.844  22.149 162.691  1.00 43.89           N  
ANISOU  624  N   LYS A  83     5300   3792   7584    715   -220  -1784       N  
ATOM    625  CA  LYS A  83      12.385  22.168 162.653  1.00 36.53           C  
ANISOU  625  CA  LYS A  83     4249   2801   6830    689   -118  -1820       C  
ATOM    626  C   LYS A  83      11.984  23.604 162.328  1.00 38.65           C  
ANISOU  626  C   LYS A  83     4504   3184   6996    733    -42  -1842       C  
ATOM    627  O   LYS A  83      12.796  24.512 162.497  1.00 48.15           O  
ANISOU  627  O   LYS A  83     5833   4457   8006    744    -22  -1828       O  
ATOM    628  CB  LYS A  83      11.739  21.759 163.992  1.00 38.50           C  
ANISOU  628  CB  LYS A  83     4550   2970   7108    539     59  -1728       C  
ATOM    629  CG  LYS A  83      12.340  22.385 165.246  1.00 50.95           C  
ANISOU  629  CG  LYS A  83     6327   4580   8451    454    185  -1631       C  
ATOM    630  CD  LYS A  83      11.963  21.620 166.520  1.00 57.28           C  
ANISOU  630  CD  LYS A  83     7239   5280   9245    292    316  -1521       C  
ATOM    631  CE  LYS A  83      12.576  20.251 166.676  1.00 66.22           C  
ANISOU  631  CE  LYS A  83     8451   6316  10395    259    164  -1440       C  
ATOM    632  NZ  LYS A  83      12.239  19.740 168.040  1.00 63.07           N  
ANISOU  632  NZ  LYS A  83     8227   5812   9924     82    314  -1316       N  
ATOM    633  N   PRO A  84      10.741  23.826 161.847  1.00 48.87           N  
ANISOU  633  N   PRO A  84     5650   4487   8430    758    -15  -1884       N  
ATOM    634  CA  PRO A  84      10.389  25.129 161.265  1.00 55.56           C  
ANISOU  634  CA  PRO A  84     6497   5434   9180    828    -10  -1896       C  
ATOM    635  C   PRO A  84      10.537  26.269 162.267  1.00 52.61           C  
ANISOU  635  C   PRO A  84     6260   5055   8676    810    168  -1888       C  
ATOM    636  O   PRO A  84      10.563  27.436 161.877  1.00 50.70           O  
ANISOU  636  O   PRO A  84     6087   4878   8298    866    165  -1883       O  
ATOM    637  CB  PRO A  84       8.921  24.954 160.851  1.00 51.36           C  
ANISOU  637  CB  PRO A  84     5756   4874   8885    853    -14  -1959       C  
ATOM    638  CG  PRO A  84       8.689  23.489 160.828  1.00 54.14           C  
ANISOU  638  CG  PRO A  84     5999   5136   9436    795    -70  -1980       C  
ATOM    639  CD  PRO A  84       9.576  22.923 161.872  1.00 52.46           C  
ANISOU  639  CD  PRO A  84     5932   4840   9160    718     10  -1931       C  
ATOM    640  N   GLU A  85      10.627  25.926 163.547  1.00 49.95           N  
ANISOU  640  N   GLU A  85     5989   4618   8373    721    327  -1891       N  
ATOM    641  CA  GLU A  85      10.831  26.921 164.583  1.00 51.57           C  
ANISOU  641  CA  GLU A  85     6359   4828   8406    670    505  -1867       C  
ATOM    642  C   GLU A  85      12.231  27.521 164.476  1.00 47.29           C  
ANISOU  642  C   GLU A  85     5999   4355   7614    672    412  -1836       C  
ATOM    643  O   GLU A  85      12.503  28.588 165.029  1.00 44.08           O  
ANISOU  643  O   GLU A  85     5745   3971   7031    644    513  -1826       O  
ATOM    644  CB  GLU A  85      10.661  26.251 165.947  1.00 55.14           C  
ANISOU  644  CB  GLU A  85     6888   5232   8830    512    669  -1775       C  
ATOM    645  CG  GLU A  85       9.987  24.886 165.830  1.00 72.37           C  
ANISOU  645  CG  GLU A  85     8915   7344  11237    461    644  -1765       C  
ATOM    646  CD  GLU A  85       9.460  24.346 167.142  1.00 92.26           C  
ANISOU  646  CD  GLU A  85    11504   9797  13754    290    858  -1688       C  
ATOM    647  OE1 GLU A  85       9.878  24.844 168.208  1.00104.06           O  
ANISOU  647  OE1 GLU A  85    13210  11299  15029    205    989  -1620       O  
ATOM    648  OE2 GLU A  85       8.626  23.418 167.102  1.00 94.86           O  
ANISOU  648  OE2 GLU A  85    11691  10061  14290    225    896  -1696       O  
ATOM    649  N   ASP A  86      13.119  26.827 163.768  1.00 52.29           N  
ANISOU  649  N   ASP A  86     6608   5021   8237    698    226  -1830       N  
ATOM    650  CA  ASP A  86      14.493  27.291 163.600  1.00 33.35           C  
ANISOU  650  CA  ASP A  86     4334   2705   5632    689    138  -1814       C  
ATOM    651  C   ASP A  86      14.643  28.273 162.442  1.00 51.28           C  
ANISOU  651  C   ASP A  86     6618   5070   7798    756     76  -1830       C  
ATOM    652  O   ASP A  86      15.721  28.831 162.232  1.00 31.98           O  
ANISOU  652  O   ASP A  86     4272   2690   5189    734     34  -1838       O  
ATOM    653  CB  ASP A  86      15.429  26.103 163.398  1.00 33.08           C  
ANISOU  653  CB  ASP A  86     4262   2691   5619    684    -17  -1783       C  
ATOM    654  CG  ASP A  86      15.409  25.146 164.571  1.00 34.02           C  
ANISOU  654  CG  ASP A  86     4429   2744   5753    589     18  -1682       C  
ATOM    655  OD1 ASP A  86      15.213  25.613 165.713  1.00 54.34           O  
ANISOU  655  OD1 ASP A  86     7133   5300   8213    492    161  -1619       O  
ATOM    656  OD2 ASP A  86      15.582  23.929 164.352  1.00 58.74           O  
ANISOU  656  OD2 ASP A  86     7493   5827   8996    609    -96  -1665       O  
ATOM    657  N   THR A  87      13.566  28.470 161.686  1.00 43.42           N  
ANISOU  657  N   THR A  87     5526   4081   6891    822     64  -1826       N  
ATOM    658  CA  THR A  87      13.592  29.396 160.560  1.00 45.94           C  
ANISOU  658  CA  THR A  87     5891   4461   7102    876     -1  -1820       C  
ATOM    659  C   THR A  87      13.825  30.795 161.103  1.00 32.62           C  
ANISOU  659  C   THR A  87     4389   2759   5245    855    110  -1820       C  
ATOM    660  O   THR A  87      12.995  31.305 161.857  1.00 33.43           O  
ANISOU  660  O   THR A  87     4513   2802   5385    869    234  -1830       O  
ATOM    661  CB  THR A  87      12.286  29.342 159.745  1.00 45.78           C  
ANISOU  661  CB  THR A  87     5739   4428   7229    956    -58  -1832       C  
ATOM    662  OG1 THR A  87      12.086  28.013 159.247  1.00 38.12           O  
ANISOU  662  OG1 THR A  87     4613   3461   6410    957   -167  -1844       O  
ATOM    663  CG2 THR A  87      12.339  30.315 158.578  1.00 33.21           C  
ANISOU  663  CG2 THR A  87     4235   2867   5517   1014   -138  -1830       C  
ATOM    664  N   ALA A  88      14.928  31.425 160.700  1.00 42.13           N  
ANISOU  664  N   ALA A  88     4149   4066   7793    666  -1214  -2277       N  
ATOM    665  CA  ALA A  88      15.262  32.745 161.242  1.00 41.59           C  
ANISOU  665  CA  ALA A  88     4374   3985   7445    658  -1038  -2194       C  
ATOM    666  C   ALA A  88      16.469  33.386 160.575  1.00 40.92           C  
ANISOU  666  C   ALA A  88     4596   3898   7055    636   -936  -2178       C  
ATOM    667  O   ALA A  88      17.132  32.772 159.742  1.00 41.17           O  
ANISOU  667  O   ALA A  88     4603   3953   7086    624   -986  -2231       O  
ATOM    668  CB  ALA A  88      15.513  32.645 162.746  1.00 38.61           C  
ANISOU  668  CB  ALA A  88     3896   3627   7147    562   -877  -2093       C  
ATOM    669  N   VAL A  89      16.751  34.630 160.955  1.00 33.67           N  
ANISOU  669  N   VAL A  89     3979   2939   5876    626   -784  -2110       N  
ATOM    670  CA  VAL A  89      18.011  35.262 160.584  1.00 33.40           C  
ANISOU  670  CA  VAL A  89     4240   2886   5564    546   -639  -2081       C  
ATOM    671  C   VAL A  89      19.006  35.129 161.728  1.00 37.53           C  
ANISOU  671  C   VAL A  89     4717   3459   6084    426   -479  -2001       C  
ATOM    672  O   VAL A  89      18.738  35.553 162.849  1.00 37.75           O  
ANISOU  672  O   VAL A  89     4751   3476   6118    419   -398  -1929       O  
ATOM    673  CB  VAL A  89      17.825  36.752 160.247  1.00 34.23           C  
ANISOU  673  CB  VAL A  89     4743   2890   5373    584   -558  -2061       C  
ATOM    674  CG1 VAL A  89      19.165  37.401 159.963  1.00 34.09           C  
ANISOU  674  CG1 VAL A  89     5035   2835   5082    444   -378  -2035       C  
ATOM    675  CG2 VAL A  89      16.883  36.917 159.069  1.00 35.96           C  
ANISOU  675  CG2 VAL A  89     5010   3070   5584    723   -731  -2149       C  
ATOM    676  N   TYR A  90      20.163  34.549 161.435  1.00 31.50           N  
ANISOU  676  N   TYR A  90     3907   2754   5307    344   -439  -2023       N  
ATOM    677  CA  TYR A  90      21.145  34.255 162.468  1.00 30.19           C  
ANISOU  677  CA  TYR A  90     3642   2658   5173    246   -318  -1969       C  
ATOM    678  C   TYR A  90      22.282  35.271 162.457  1.00 30.03           C  
ANISOU  678  C   TYR A  90     3944   2618   4850    149   -169  -1936       C  
ATOM    679  O   TYR A  90      22.857  35.562 161.401  1.00 33.11           O  
ANISOU  679  O   TYR A  90     4535   2984   5061    116   -159  -1987       O  
ATOM    680  CB  TYR A  90      21.680  32.831 162.299  1.00 30.08           C  
ANISOU  680  CB  TYR A  90     3321   2731   5377    235   -382  -2026       C  
ATOM    681  CG  TYR A  90      20.689  31.783 162.761  1.00 34.98           C  
ANISOU  681  CG  TYR A  90     3616   3355   6319    289   -504  -2030       C  
ATOM    682  CD1 TYR A  90      19.500  31.577 162.072  1.00 31.94           C  
ANISOU  682  CD1 TYR A  90     3162   2922   6052    377   -667  -2084       C  
ATOM    683  CD2 TYR A  90      20.923  31.027 163.901  1.00 39.83           C  
ANISOU  683  CD2 TYR A  90     4007   4010   7117    244   -456  -1983       C  
ATOM    684  CE1 TYR A  90      18.583  30.636 162.490  1.00 42.15           C  
ANISOU  684  CE1 TYR A  90     4163   4203   7647    401   -776  -2092       C  
ATOM    685  CE2 TYR A  90      20.008  30.082 164.330  1.00 38.02           C  
ANISOU  685  CE2 TYR A  90     3513   3756   7178    270   -553  -1979       C  
ATOM    686  CZ  TYR A  90      18.839  29.892 163.619  1.00 44.92           C  
ANISOU  686  CZ  TYR A  90     4315   4578   8176    340   -710  -2035       C  
ATOM    687  OH  TYR A  90      17.923  28.952 164.035  1.00 47.33           O  
ANISOU  687  OH  TYR A  90     4355   4843   8784    348   -801  -2035       O  
ATOM    688  N   TYR A  91      22.582  35.823 163.631  1.00 29.10           N  
ANISOU  688  N   TYR A  91     3885   2502   4671     99    -62  -1856       N  
ATOM    689  CA  TYR A  91      23.619  36.837 163.758  1.00 29.10           C  
ANISOU  689  CA  TYR A  91     4182   2476   4400      7     42  -1824       C  
ATOM    690  C   TYR A  91      24.799  36.329 164.583  1.00 38.86           C  
ANISOU  690  C   TYR A  91     5211   3839   5715    -88    127  -1819       C  
ATOM    691  O   TYR A  91      24.637  35.499 165.490  1.00 35.44           O  
ANISOU  691  O   TYR A  91     4490   3474   5502    -74    136  -1798       O  
ATOM    692  CB  TYR A  91      23.051  38.099 164.413  1.00 35.59           C  
ANISOU  692  CB  TYR A  91     5295   3182   5046     47     71  -1748       C  
ATOM    693  CG  TYR A  91      21.882  38.720 163.682  1.00 45.81           C  
ANISOU  693  CG  TYR A  91     6813   4345   6246    139     40  -1760       C  
ATOM    694  CD1 TYR A  91      20.582  38.298 163.928  1.00 57.07           C  
ANISOU  694  CD1 TYR A  91     8010   5783   7891    254    -24  -1769       C  
ATOM    695  CD2 TYR A  91      22.077  39.736 162.757  1.00 53.76           C  
ANISOU  695  CD2 TYR A  91     8205   5247   6973     98     82  -1757       C  
ATOM    696  CE1 TYR A  91      19.509  38.865 163.268  1.00 63.56           C  
ANISOU  696  CE1 TYR A  91     8956   6520   8674    353    -61  -1806       C  
ATOM    697  CE2 TYR A  91      21.011  40.310 162.092  1.00 61.31           C  
ANISOU  697  CE2 TYR A  91     9209   6136   7950    121    161  -1815       C  
ATOM    698  CZ  TYR A  91      19.730  39.871 162.351  1.00 62.39           C  
ANISOU  698  CZ  TYR A  91     9138   6271   8298    297     33  -1845       C  
ATOM    699  OH  TYR A  91      18.666  40.440 161.689  1.00 59.47           O  
ANISOU  699  OH  TYR A  91     8799   5851   7944    417    -36  -1909       O  
ATOM    700  N   CYS A  92      25.976  36.874 164.283  1.00 41.05           N  
ANISOU  700  N   CYS A  92     5639   4147   5810   -187    189  -1843       N  
ATOM    701  CA  CYS A  92      27.216  36.535 164.974  1.00 36.33           C  
ANISOU  701  CA  CYS A  92     4859   3686   5260   -292    297  -1858       C  
ATOM    702  C   CYS A  92      27.724  37.679 165.848  1.00 46.75           C  
ANISOU  702  C   CYS A  92     6341   4995   6426   -374    385  -1801       C  
ATOM    703  O   CYS A  92      27.805  38.820 165.394  1.00 52.74           O  
ANISOU  703  O   CYS A  92     7370   5680   6988   -402    372  -1799       O  
ATOM    704  CB  CYS A  92      28.288  36.147 163.951  1.00 42.39           C  
ANISOU  704  CB  CYS A  92     5584   4545   5978   -363    321  -1960       C  
ATOM    705  SG  CYS A  92      29.850  35.550 164.639  1.00 55.96           S  
ANISOU  705  SG  CYS A  92     7037   6459   7767   -479    453  -2017       S  
ATOM    706  N   TYR A  93      28.060  37.385 167.101  1.00 46.12           N  
ANISOU  706  N   TYR A  93     6088   4989   6448   -406    462  -1764       N  
ATOM    707  CA  TYR A  93      28.495  38.439 168.007  1.00 32.85           C  
ANISOU  707  CA  TYR A  93     4549   3300   4634   -481    544  -1713       C  
ATOM    708  C   TYR A  93      29.885  38.114 168.551  1.00 38.22           C  
ANISOU  708  C   TYR A  93     5055   4132   5333   -615    671  -1753       C  
ATOM    709  O   TYR A  93      30.092  37.052 169.148  1.00 48.59           O  
ANISOU  709  O   TYR A  93     6111   5529   6821   -582    679  -1770       O  
ATOM    710  CB  TYR A  93      27.486  38.603 169.149  1.00 27.19           C  
ANISOU  710  CB  TYR A  93     3844   2508   3980   -380    516  -1629       C  
ATOM    711  CG  TYR A  93      27.910  39.528 170.271  1.00 48.22           C  
ANISOU  711  CG  TYR A  93     6618   5167   6535   -438    593  -1581       C  
ATOM    712  CD1 TYR A  93      28.086  40.888 170.052  1.00 41.91           C  
ANISOU  712  CD1 TYR A  93     6085   4302   5537   -489    603  -1575       C  
ATOM    713  CD2 TYR A  93      28.118  39.041 171.555  1.00 37.00           C  
ANISOU  713  CD2 TYR A  93     5032   3806   5219   -441    653  -1547       C  
ATOM    714  CE1 TYR A  93      28.465  41.734 171.080  1.00 30.87           C  
ANISOU  714  CE1 TYR A  93     4786   2899   4045   -552    678  -1533       C  
ATOM    715  CE2 TYR A  93      28.497  39.879 172.586  1.00 26.86           C  
ANISOU  715  CE2 TYR A  93     3862   2514   3829   -488    716  -1509       C  
ATOM    716  CZ  TYR A  93      28.670  41.223 172.344  1.00 25.90           C  
ANISOU  716  CZ  TYR A  93     4004   2328   3510   -545    728  -1503       C  
ATOM    717  OH  TYR A  93      29.046  42.056 173.373  1.00 26.15           O  
ANISOU  717  OH  TYR A  93     4149   2347   3439   -599    789  -1468       O  
ATOM    718  N   ALA A  94      30.825  39.035 168.346  1.00 33.01           N  
ANISOU  718  N   ALA A  94     4536   3511   4495   -767    766  -1775       N  
ATOM    719  CA  ALA A  94      32.203  38.866 168.802  1.00 27.49           C  
ANISOU  719  CA  ALA A  94     3688   2972   3785   -915    895  -1830       C  
ATOM    720  C   ALA A  94      32.622  40.063 169.649  1.00 40.05           C  
ANISOU  720  C   ALA A  94     5452   4544   5223  -1038    987  -1776       C  
ATOM    721  O   ALA A  94      32.913  41.131 169.110  1.00 45.58           O  
ANISOU  721  O   ALA A  94     6375   5207   5737  -1171   1044  -1768       O  
ATOM    722  CB  ALA A  94      33.142  38.689 167.624  1.00 28.67           C  
ANISOU  722  CB  ALA A  94     3791   3231   3869  -1031    951  -1935       C  
ATOM    723  N   PRO A  95      32.664  39.886 170.976  1.00 34.43           N  
ANISOU  723  N   PRO A  95     4649   3851   4582  -1003   1001  -1740       N  
ATOM    724  CA  PRO A  95      32.973  40.981 171.905  1.00 34.31           C  
ANISOU  724  CA  PRO A  95     4804   3804   4430  -1097   1067  -1690       C  
ATOM    725  C   PRO A  95      34.455  41.331 172.049  1.00 36.56           C  
ANISOU  725  C   PRO A  95     5047   4233   4610  -1317   1202  -1757       C  
ATOM    726  O   PRO A  95      35.316  40.457 171.946  1.00 43.60           O  
ANISOU  726  O   PRO A  95     5690   5288   5590  -1354   1241  -1852       O  
ATOM    727  CB  PRO A  95      32.431  40.456 173.236  1.00 36.57           C  
ANISOU  727  CB  PRO A  95     4983   4064   4849   -956   1017  -1640       C  
ATOM    728  CG  PRO A  95      32.576  38.976 173.127  1.00 38.54           C  
ANISOU  728  CG  PRO A  95     4933   4411   5300   -881    986  -1696       C  
ATOM    729  CD  PRO A  95      32.326  38.638 171.682  1.00 40.29           C  
ANISOU  729  CD  PRO A  95     5143   4628   5539   -865    944  -1740       C  
ATOM    730  N   MET A  96      34.718  42.614 172.296  1.00 39.58           N  
ANISOU  730  N   MET A  96     5675   4558   4804  -1458   1266  -1713       N  
ATOM    731  CA  MET A  96      36.038  43.118 172.678  1.00 43.29           C  
ANISOU  731  CA  MET A  96     6137   5154   5158  -1685   1393  -1766       C  
ATOM    732  C   MET A  96      37.150  42.647 171.734  1.00 47.50           C  
ANISOU  732  C   MET A  96     6489   5882   5679  -1846   1491  -1887       C  
ATOM    733  O   MET A  96      38.124  42.024 172.150  1.00 44.54           O  
ANISOU  733  O   MET A  96     5862   5692   5368  -1894   1541  -1987       O  
ATOM    734  CB  MET A  96      36.343  42.729 174.126  1.00 30.08           C  
ANISOU  734  CB  MET A  96     4317   3537   3576  -1622   1375  -1779       C  
ATOM    735  CG  MET A  96      37.398  43.600 174.784  1.00 48.21           C  
ANISOU  735  CG  MET A  96     6695   5901   5721  -1830   1468  -1809       C  
ATOM    736  SD  MET A  96      37.892  43.026 176.417  1.00 34.04           S  
ANISOU  736  SD  MET A  96     4707   4192   4034  -1746   1429  -1853       S  
ATOM    737  CE  MET A  96      39.033  44.324 176.888  1.00 33.07           C  
ANISOU  737  CE  MET A  96     4750   4124   3689  -2023   1528  -1891       C  
ATOM    738  N   ILE A  97      36.985  42.969 170.457  1.00 42.91           N  
ANISOU  738  N   ILE A  97     6040   5259   5006  -1918   1512  -1884       N  
ATOM    739  CA  ILE A  97      37.985  42.713 169.432  1.00 34.16           C  
ANISOU  739  CA  ILE A  97     4808   4325   3845  -2094   1616  -1997       C  
ATOM    740  C   ILE A  97      38.912  43.908 169.290  1.00 46.66           C  
ANISOU  740  C   ILE A  97     6578   5961   5191  -2414   1773  -2000       C  
ATOM    741  O   ILE A  97      38.461  45.054 169.174  1.00 49.86           O  
ANISOU  741  O   ILE A  97     7325   6190   5431  -2497   1782  -1892       O  
ATOM    742  CB  ILE A  97      37.342  42.427 168.057  1.00 34.25           C  
ANISOU  742  CB  ILE A  97     4884   4263   3865  -2017   1554  -2000       C  
ATOM    743  CG1 ILE A  97      36.399  41.224 168.130  1.00 43.66           C  
ANISOU  743  CG1 ILE A  97     5900   5404   5286  -1720   1394  -2001       C  
ATOM    744  CG2 ILE A  97      38.415  42.220 166.995  1.00 35.85           C  
ANISOU  744  CG2 ILE A  97     4971   4656   3996  -2214   1667  -2124       C  
ATOM    745  CD1 ILE A  97      37.080  39.932 168.512  1.00 41.34           C  
ANISOU  745  CD1 ILE A  97     5242   5296   5171  -1652   1390  -2111       C  
ATOM    746  N   TYR A  98      40.211  43.632 169.364  1.00 49.07           N  
ANISOU  746  N   TYR A  98     6655   6514   5475  -2591   1892  -2127       N  
ATOM    747  CA  TYR A  98      41.229  44.661 169.233  1.00 53.94           C  
ANISOU  747  CA  TYR A  98     7402   7230   5863  -2931   2058  -2154       C  
ATOM    748  C   TYR A  98      41.545  44.948 167.773  1.00 54.68           C  
ANISOU  748  C   TYR A  98     7591   7369   5816  -3137   2156  -2185       C  
ATOM    749  O   TYR A  98      41.820  44.040 166.989  1.00 41.57           O  
ANISOU  749  O   TYR A  98     5690   5853   4251  -3093   2155  -2294       O  
ATOM    750  CB  TYR A  98      42.508  44.258 169.966  1.00 55.81           C  
ANISOU  750  CB  TYR A  98     7332   7749   6124  -3034   2144  -2300       C  
ATOM    751  CG  TYR A  98      43.477  45.404 170.119  1.00 58.43           C  
ANISOU  751  CG  TYR A  98     7834   8142   6226  -3312   2225  -2309       C  
ATOM    752  CD1 TYR A  98      43.129  46.537 170.843  1.00 68.72           C  
ANISOU  752  CD1 TYR A  98     9453   9273   7383  -3426   2259  -2194       C  
ATOM    753  CD2 TYR A  98      44.731  45.364 169.524  1.00 62.96           C  
ANISOU  753  CD2 TYR A  98     8261   8942   6717  -3465   2263  -2438       C  
ATOM    754  CE1 TYR A  98      44.008  47.594 170.979  1.00 77.66           C  
ANISOU  754  CE1 TYR A  98    10755  10455   8299  -3693   2326  -2209       C  
ATOM    755  CE2 TYR A  98      45.617  46.417 169.655  1.00 71.44           C  
ANISOU  755  CE2 TYR A  98     9486  10084   7574  -3739   2342  -2458       C  
ATOM    756  CZ  TYR A  98      45.249  47.528 170.383  1.00 72.18           C  
ANISOU  756  CZ  TYR A  98     9898   9999   7530  -3857   2371  -2345       C  
ATOM    757  OH  TYR A  98      46.125  48.580 170.519  1.00 67.37           O  
ANISOU  757  OH  TYR A  98     9452   9452   6694  -4147   2445  -2372       O  
ATOM    758  N   TYR A  99      41.515  46.230 167.428  1.00 60.77           N  
ANISOU  758  N   TYR A  99     8731   8009   6352  -3366   2234  -2088       N  
ATOM    759  CA  TYR A  99      41.869  46.694 166.095  1.00 61.98           C  
ANISOU  759  CA  TYR A  99     9038   8185   6328  -3616   2345  -2100       C  
ATOM    760  C   TYR A  99      42.171  48.182 166.056  1.00 68.93           C  
ANISOU  760  C   TYR A  99    10312   8944   6935  -3880   2407  -2005       C  
ATOM    761  O   TYR A  99      41.462  48.994 166.663  1.00 84.25           O  
ANISOU  761  O   TYR A  99    12566  10660   8787  -3862   2384  -1866       O  
ATOM    762  CB  TYR A  99      40.747  46.382 165.103  1.00 65.92           C  
ANISOU  762  CB  TYR A  99     9664   8489   6893  -3401   2214  -2043       C  
ATOM    763  CG  TYR A  99      41.146  46.564 163.655  1.00 70.48           C  
ANISOU  763  CG  TYR A  99    10335   9114   7329  -3617   2306  -2088       C  
ATOM    764  CD1 TYR A  99      41.004  47.797 163.031  1.00 77.75           C  
ANISOU  764  CD1 TYR A  99    11690   9855   7998  -3843   2374  -1974       C  
ATOM    765  CD2 TYR A  99      41.675  45.516 162.918  1.00 69.89           C  
ANISOU  765  CD2 TYR A  99     9935   9258   7363  -3596   2317  -2246       C  
ATOM    766  CE1 TYR A  99      41.368  47.979 161.715  1.00 85.01           C  
ANISOU  766  CE1 TYR A  99    12717  10805   8779  -4055   2458  -2012       C  
ATOM    767  CE2 TYR A  99      42.042  45.689 161.596  1.00 69.83           C  
ANISOU  767  CE2 TYR A  99    10015   9297   7219  -3795   2393  -2297       C  
ATOM    768  CZ  TYR A  99      41.884  46.923 161.000  1.00 81.42           C  
ANISOU  768  CZ  TYR A  99    11918  10577   8439  -4032   2467  -2178       C  
ATOM    769  OH  TYR A  99      42.247  47.104 159.685  1.00 88.30           O  
ANISOU  769  OH  TYR A  99    12898  11483   9169  -4241   2541  -2228       O  
ATOM    770  N   GLY A 100      43.287  48.505 165.408  1.00 70.40           N  
ANISOU  770  N   GLY A 100     7687  11104   7957  -2062   1187   1737       N  
ATOM    771  CA  GLY A 100      43.708  49.873 165.183  1.00 82.66           C  
ANISOU  771  CA  GLY A 100     9430  12565   9414  -2649    755   2046       C  
ATOM    772  C   GLY A 100      43.736  50.621 166.492  1.00 81.97           C  
ANISOU  772  C   GLY A 100     9284  12216   9644  -2516    267   2055       C  
ATOM    773  O   GLY A 100      43.168  51.706 166.599  1.00 85.09           O  
ANISOU  773  O   GLY A 100    10076  12173  10080  -2684   -348   2123       O  
ATOM    774  N   GLY A 100A     44.399  50.056 167.492  1.00 75.26           N  
ANISOU  774  N   GLY A 100A    7969  11602   9024  -2211    487   1970       N  
ATOM    775  CA  GLY A 100A     44.588  50.784 168.726  1.00 74.38           C  
ANISOU  775  CA  GLY A 100A    7802  11294   9164  -2166     47   2003       C  
ATOM    776  C   GLY A 100A     43.412  50.711 169.689  1.00 69.12           C  
ANISOU  776  C   GLY A 100A    7333  10240   8691  -1692   -231   1690       C  
ATOM    777  O   GLY A 100A     43.492  51.285 170.775  1.00 79.18           O  
ANISOU  777  O   GLY A 100A    8584  11352  10149  -1633   -582   1655       O  
ATOM    778  N   ARG A 100B     42.326  50.023 169.327  1.00 60.07           N  
ANISOU  778  N   ARG A 100B    6366   8975   7484  -1388    -73   1441       N  
ATOM    779  CA  ARG A 100B     41.156  50.025 170.218  1.00 61.26           C  
ANISOU  779  CA  ARG A 100B    6659   8831   7786  -1010   -323   1099       C  
ATOM    780  C   ARG A 100B     40.317  48.740 170.214  1.00 57.38           C  
ANISOU  780  C   ARG A 100B    6142   8416   7243   -627     57    822       C  
ATOM    781  O   ARG A 100B     40.151  48.083 169.185  1.00 71.91           O  
ANISOU  781  O   ARG A 100B    8056  10350   8916   -637    364    853       O  
ATOM    782  CB  ARG A 100B     40.249  51.220 169.885  1.00 67.88           C  
ANISOU  782  CB  ARG A 100B    7907   9227   8660  -1126   -916   1021       C  
ATOM    783  CG  ARG A 100B     39.111  50.905 168.924  1.00 65.72           C  
ANISOU  783  CG  ARG A 100B    7902   8786   8283  -1019   -899    860       C  
ATOM    784  CD  ARG A 100B     38.057  51.998 168.899  1.00 70.08           C  
ANISOU  784  CD  ARG A 100B    8792   8849   8988   -971  -1579    651       C  
ATOM    785  NE  ARG A 100B     36.846  51.552 168.214  1.00 84.07           N  
ANISOU  785  NE  ARG A 100B   10736  10480  10728   -771  -1567    414       N  
ATOM    786  CZ  ARG A 100B     35.761  52.299 168.044  1.00 90.76           C  
ANISOU  786  CZ  ARG A 100B   11833  10908  11745   -644  -2142    154       C  
ATOM    787  NH1 ARG A 100B     35.729  53.542 168.504  1.00106.84           N  
ANISOU  787  NH1 ARG A 100B   14012  12589  13993   -672  -2795     79       N  
ATOM    788  NH2 ARG A 100B     34.707  51.805 167.408  1.00 76.54           N  
ANISOU  788  NH2 ARG A 100B   10138   9020   9923   -472  -2109    -50       N  
ATOM    789  N   TYR A 100C     39.834  48.370 171.399  1.00 40.16           N  
ANISOU  789  N   TYR A 100C    3876   6212   5171   -342     32    561       N  
ATOM    790  CA  TYR A 100C     38.817  47.328 171.554  1.00 43.85           C  
ANISOU  790  CA  TYR A 100C    4388   6705   5567    -55    270    271       C  
ATOM    791  C   TYR A 100C     37.418  47.771 171.126  1.00 47.76           C  
ANISOU  791  C   TYR A 100C    5129   6956   6061     17     23     -4       C  
ATOM    792  O   TYR A 100C     37.075  48.950 171.232  1.00 53.21           O  
ANISOU  792  O   TYR A 100C    5940   7397   6881    -45   -441    -96       O  
ATOM    793  CB  TYR A 100C     38.748  46.864 173.012  1.00 34.91           C  
ANISOU  793  CB  TYR A 100C    3119   5660   4485    105    290     87       C  
ATOM    794  CG  TYR A 100C     39.981  46.157 173.518  1.00 40.58           C  
ANISOU  794  CG  TYR A 100C    3604   6579   5234    111    493    310       C  
ATOM    795  CD1 TYR A 100C     40.189  44.812 173.247  1.00 46.58           C  
ANISOU  795  CD1 TYR A 100C    4305   7478   5916    268    849    340       C  
ATOM    796  CD2 TYR A 100C     40.921  46.824 174.291  1.00 47.61           C  
ANISOU  796  CD2 TYR A 100C    4343   7488   6259    -20    268    469       C  
ATOM    797  CE1 TYR A 100C     41.306  44.155 173.716  1.00 51.26           C  
ANISOU  797  CE1 TYR A 100C    4669   8207   6600    334    947    496       C  
ATOM    798  CE2 TYR A 100C     42.043  46.175 174.765  1.00 54.21           C  
ANISOU  798  CE2 TYR A 100C    4933   8492   7173     10    390    653       C  
ATOM    799  CZ  TYR A 100C     42.231  44.839 174.474  1.00 50.19           C  
ANISOU  799  CZ  TYR A 100C    4345   8103   6622    208    715    652       C  
ATOM    800  OH  TYR A 100C     43.346  44.185 174.941  1.00 49.19           O  
ANISOU  800  OH  TYR A 100C    3958   8096   6634    295    754    791       O  
ATOM    801  N   SER A 100D     36.610  46.816 170.662  1.00 45.98           N  
ANISOU  801  N   SER A 100D    4977   6780   5715    164    287   -156       N  
ATOM    802  CA  SER A 100D     35.242  47.108 170.218  1.00 35.82           C  
ANISOU  802  CA  SER A 100D    3867   5291   4450    252     60   -442       C  
ATOM    803  C   SER A 100D     34.410  45.832 170.044  1.00 32.01           C  
ANISOU  803  C   SER A 100D    3404   4942   3818    404    405   -621       C  
ATOM    804  O   SER A 100D     34.944  44.795 169.675  1.00 43.66           O  
ANISOU  804  O   SER A 100D    4882   6569   5138    404    787   -434       O  
ATOM    805  CB  SER A 100D     35.262  47.895 168.907  1.00 46.15           C  
ANISOU  805  CB  SER A 100D    5441   6354   5741     47   -214   -235       C  
ATOM    806  OG  SER A 100D     33.946  48.195 168.478  1.00 62.37           O  
ANISOU  806  OG  SER A 100D    7663   8164   7870    160   -523   -518       O  
ATOM    807  N   ASP A 101      33.100  45.913 170.269  1.00 35.34           N  
ANISOU  807  N   ASP A 101     3829   5306   4292    529    247  -1006       N  
ATOM    808  CA  ASP A 101      32.221  44.787 169.942  1.00 32.92           C  
ANISOU  808  CA  ASP A 101     3575   5108   3825    600    518  -1152       C  
ATOM    809  C   ASP A 101      31.831  44.812 168.473  1.00 36.85           C  
ANISOU  809  C   ASP A 101     4324   5408   4270    550    442  -1032       C  
ATOM    810  O   ASP A 101      31.677  45.882 167.885  1.00 47.18           O  
ANISOU  810  O   ASP A 101     5760   6452   5714    492     32  -1009       O  
ATOM    811  CB  ASP A 101      30.953  44.796 170.801  1.00 31.91           C  
ANISOU  811  CB  ASP A 101     3281   5096   3749    700    425  -1651       C  
ATOM    812  CG  ASP A 101      31.227  44.487 172.255  1.00 39.16           C  
ANISOU  812  CG  ASP A 101     4018   6271   4592    664    582  -1778       C  
ATOM    813  OD1 ASP A 101      32.411  44.352 172.628  1.00 42.21           O  
ANISOU  813  OD1 ASP A 101     4407   6683   4947    603    683  -1468       O  
ATOM    814  OD2 ASP A 101      30.250  44.362 173.023  1.00 30.84           O  
ANISOU  814  OD2 ASP A 101     2866   5326   3527    607    537  -2053       O  
ATOM    815  N   TYR A 102      31.676  43.634 167.877  1.00 35.88           N  
ANISOU  815  N   TYR A 102     4325   5375   3934    550    785   -947       N  
ATOM    816  CA  TYR A 102      31.332  43.572 166.465  1.00 40.08           C  
ANISOU  816  CA  TYR A 102     5140   5730   4360    465    737   -823       C  
ATOM    817  C   TYR A 102      30.185  42.602 166.168  1.00 42.90           C  
ANISOU  817  C   TYR A 102     5588   6118   4593    532    861  -1022       C  
ATOM    818  O   TYR A 102      30.056  41.549 166.794  1.00 42.65           O  
ANISOU  818  O   TYR A 102     5481   6288   4436    586   1157  -1106       O  
ATOM    819  CB  TYR A 102      32.574  43.194 165.656  1.00 31.39           C  
ANISOU  819  CB  TYR A 102     4164   4694   3068    328   1046   -448       C  
ATOM    820  CG  TYR A 102      33.612  44.296 165.620  1.00 34.93           C  
ANISOU  820  CG  TYR A 102     4563   5105   3602    148    866   -215       C  
ATOM    821  CD1 TYR A 102      33.462  45.398 164.788  1.00 35.40           C  
ANISOU  821  CD1 TYR A 102     4866   4905   3679    -79    458    -95       C  
ATOM    822  CD2 TYR A 102      34.740  44.238 166.430  1.00 35.92           C  
ANISOU  822  CD2 TYR A 102     4427   5433   3786    166   1047    -99       C  
ATOM    823  CE1 TYR A 102      34.408  46.410 164.762  1.00 45.32           C  
ANISOU  823  CE1 TYR A 102     6123   6124   4973   -326    255    149       C  
ATOM    824  CE2 TYR A 102      35.692  45.241 166.409  1.00 35.01           C  
ANISOU  824  CE2 TYR A 102     4254   5311   3739    -48    874    125       C  
ATOM    825  CZ  TYR A 102      35.522  46.324 165.574  1.00 45.89           C  
ANISOU  825  CZ  TYR A 102     5892   6447   5096   -315    488    256       C  
ATOM    826  OH  TYR A 102      36.469  47.323 165.552  1.00 61.19           O  
ANISOU  826  OH  TYR A 102     7816   8373   7058   -608    281    510       O  
ATOM    827  N   TRP A 103      29.363  42.988 165.198  1.00 46.61           N  
ANISOU  827  N   TRP A 103     6257   6361   5091    487    574  -1075       N  
ATOM    828  CA  TRP A 103      28.212  42.221 164.719  1.00 30.84           C  
ANISOU  828  CA  TRP A 103     4369   4352   2996    510    603  -1245       C  
ATOM    829  C   TRP A 103      28.328  41.907 163.229  1.00 40.61           C  
ANISOU  829  C   TRP A 103     6015   5403   4012    358    644   -972       C  
ATOM    830  O   TRP A 103      28.872  42.696 162.457  1.00 56.20           O  
ANISOU  830  O   TRP A 103     8195   7187   5970    198    446   -740       O  
ATOM    831  CB  TRP A 103      26.903  42.967 165.006  1.00 32.21           C  
ANISOU  831  CB  TRP A 103     4352   4434   3450    621    150  -1661       C  
ATOM    832  CG  TRP A 103      26.537  43.091 166.465  1.00 36.60           C  
ANISOU  832  CG  TRP A 103     4489   5266   4152    743    186  -2048       C  
ATOM    833  CD1 TRP A 103      26.862  44.108 167.315  1.00 42.83           C  
ANISOU  833  CD1 TRP A 103     5055   6049   5168    832    -37  -2204       C  
ATOM    834  CD2 TRP A 103      25.663  42.220 167.202  1.00 42.21           C  
ANISOU  834  CD2 TRP A 103     4996   6237   4806    673    387  -2183       C  
ATOM    835  NE1 TRP A 103      26.307  43.887 168.555  1.00 41.52           N  
ANISOU  835  NE1 TRP A 103     4551   6178   5045    829     78  -2461       N  
ATOM    836  CE2 TRP A 103      25.557  42.741 168.509  1.00 44.28           C  
ANISOU  836  CE2 TRP A 103     4924   6664   5236    672    305  -2344       C  
ATOM    837  CE3 TRP A 103      24.981  41.038 166.891  1.00 47.06           C  
ANISOU  837  CE3 TRP A 103     5734   6897   5249    535    571  -2044       C  
ATOM    838  CZ2 TRP A 103      24.799  42.120 169.504  1.00 45.10           C  
ANISOU  838  CZ2 TRP A 103     4821   7011   5304    504    411  -2393       C  
ATOM    839  CZ3 TRP A 103      24.228  40.423 167.880  1.00 37.56           C  
ANISOU  839  CZ3 TRP A 103     4319   5904   4047    394    642  -2088       C  
ATOM    840  CH2 TRP A 103      24.144  40.965 169.171  1.00 37.99           C  
ANISOU  840  CH2 TRP A 103     4044   6153   4238    361    570  -2270       C  
ATOM    841  N   GLY A 104      27.814  40.746 162.838  1.00 34.86           N  
ANISOU  841  N   GLY A 104     5438   4736   3072    355    890   -997       N  
ATOM    842  CA  GLY A 104      27.640  40.404 161.437  1.00 39.85           C  
ANISOU  842  CA  GLY A 104     6483   5183   3476    207    890   -820       C  
ATOM    843  C   GLY A 104      26.311  40.920 160.918  1.00 45.59           C  
ANISOU  843  C   GLY A 104     7303   5668   4353    180    392  -1000       C  
ATOM    844  O   GLY A 104      25.408  41.210 161.701  1.00 46.81           O  
ANISOU  844  O   GLY A 104     7135   5881   4770    324    159  -1340       O  
ATOM    845  N   GLN A 105      26.184  41.033 159.599  1.00 50.19           N  
ANISOU  845  N   GLN A 105     8310   5993   4766    -14    216   -804       N  
ATOM    846  CA  GLN A 105      24.986  41.618 159.007  1.00 47.42           C  
ANISOU  846  CA  GLN A 105     8088   5336   4595    -45   -374   -943       C  
ATOM    847  C   GLN A 105      23.836  40.617 159.009  1.00 40.86           C  
ANISOU  847  C   GLN A 105     7205   4596   3725     24   -300  -1168       C  
ATOM    848  O   GLN A 105      22.683  40.979 158.776  1.00 38.52           O  
ANISOU  848  O   GLN A 105     6853   4130   3655     66   -775  -1392       O  
ATOM    849  CB  GLN A 105      25.270  42.072 157.570  1.00 59.25           C  
ANISOU  849  CB  GLN A 105    10143   6504   5866   -363   -634   -610       C  
ATOM    850  CG  GLN A 105      25.973  43.420 157.422  1.00 66.73           C  
ANISOU  850  CG  GLN A 105    11203   7238   6913   -533  -1020   -417       C  
ATOM    851  CD  GLN A 105      25.184  44.583 157.993  1.00 73.05           C  
ANISOU  851  CD  GLN A 105    11773   7768   8213   -330  -1739   -700       C  
ATOM    852  OE1 GLN A 105      23.977  44.486 158.217  1.00 68.90           O  
ANISOU  852  OE1 GLN A 105    11040   7178   7960    -99  -2029  -1052       O  
ATOM    853  NE2 GLN A 105      25.864  45.702 158.215  1.00 85.82           N  
ANISOU  853  NE2 GLN A 105    13415   9232   9961   -417  -2052   -576       N  
ATOM    854  N   GLY A 106      24.160  39.356 159.276  1.00 40.77           N  
ANISOU  854  N   GLY A 106     7210   4841   3439     29    252  -1115       N  
ATOM    855  CA  GLY A 106      23.157  38.321 159.443  1.00 34.29           C  
ANISOU  855  CA  GLY A 106     6345   4149   2535     34    353  -1303       C  
ATOM    856  C   GLY A 106      23.180  37.312 158.315  1.00 44.90           C  
ANISOU  856  C   GLY A 106     8144   5369   3546   -122    529  -1055       C  
ATOM    857  O   GLY A 106      23.753  37.569 157.256  1.00 61.27           O  
ANISOU  857  O   GLY A 106    10627   7229   5422   -258    512   -813       O  
ATOM    858  N   THR A 107      22.548  36.163 158.532  1.00 46.79           N  
ANISOU  858  N   THR A 107     3951   7853   5973   -432  -2220  -1133       N  
ATOM    859  CA  THR A 107      22.414  35.175 157.467  1.00 43.22           C  
ANISOU  859  CA  THR A 107     3594   7265   5563   -332  -2280   -975       C  
ATOM    860  C   THR A 107      21.071  34.453 157.554  1.00 42.38           C  
ANISOU  860  C   THR A 107     3470   6997   5635   -165  -2289   -915       C  
ATOM    861  O   THR A 107      20.629  34.063 158.633  1.00 42.52           O  
ANISOU  861  O   THR A 107     3320   7125   5711    -53  -2176   -881       O  
ATOM    862  CB  THR A 107      23.574  34.149 157.483  1.00 43.11           C  
ANISOU  862  CB  THR A 107     3414   7540   5426   -253  -2142   -827       C  
ATOM    863  OG1 THR A 107      23.412  33.224 156.400  1.00 44.21           O  
ANISOU  863  OG1 THR A 107     3633   7557   5608   -179  -2195   -772       O  
ATOM    864  CG2 THR A 107      23.622  33.385 158.799  1.00 46.90           C  
ANISOU  864  CG2 THR A 107     3610   8297   5911   -106  -1932   -701       C  
ATOM    865  N   GLN A 108      20.412  34.294 156.413  1.00 51.10           N  
ANISOU  865  N   GLN A 108     4768   7836   6810   -173  -2423   -904       N  
ATOM    866  CA  GLN A 108      19.084  33.699 156.392  1.00 41.66           C  
ANISOU  866  CA  GLN A 108     3583   6466   5778    -45  -2453   -847       C  
ATOM    867  C   GLN A 108      19.172  32.186 156.543  1.00 40.81           C  
ANISOU  867  C   GLN A 108     3368   6487   5652     88  -2339   -732       C  
ATOM    868  O   GLN A 108      20.032  31.544 155.948  1.00 58.41           O  
ANISOU  868  O   GLN A 108     5599   8796   7798     73  -2330   -721       O  
ATOM    869  CB  GLN A 108      18.349  34.059 155.099  1.00 42.31           C  
ANISOU  869  CB  GLN A 108     3908   6223   5944   -146  -2657   -834       C  
ATOM    870  CG  GLN A 108      16.909  33.572 155.047  1.00 46.89           C  
ANISOU  870  CG  GLN A 108     4493   6628   6694    -54  -2721   -739       C  
ATOM    871  CD  GLN A 108      16.022  34.268 156.059  1.00 50.23           C  
ANISOU  871  CD  GLN A 108     4761   6989   7337     80  -2702   -776       C  
ATOM    872  OE1 GLN A 108      15.899  35.492 156.057  1.00 51.19           O  
ANISOU  872  OE1 GLN A 108     4875   6955   7620     46  -2806   -852       O  
ATOM    873  NE2 GLN A 108      15.401  33.487 156.935  1.00 41.97           N  
ANISOU  873  NE2 GLN A 108     3583   6033   6329    228  -2570   -736       N  
ATOM    874  N   VAL A 109      18.276  31.626 157.349  1.00 40.29           N  
ANISOU  874  N   VAL A 109     3189   6429   5691    232  -2244   -665       N  
ATOM    875  CA  VAL A 109      18.134  30.181 157.462  1.00 39.71           C  
ANISOU  875  CA  VAL A 109     3015   6417   5655    375  -2126   -556       C  
ATOM    876  C   VAL A 109      16.666  29.819 157.316  1.00 39.46           C  
ANISOU  876  C   VAL A 109     3075   6180   5739    416  -2193   -537       C  
ATOM    877  O   VAL A 109      15.814  30.313 158.075  1.00 39.36           O  
ANISOU  877  O   VAL A 109     3029   6127   5801    459  -2162   -529       O  
ATOM    878  CB  VAL A 109      18.666  29.647 158.806  1.00 39.48           C  
ANISOU  878  CB  VAL A 109     2737   6633   5632    496  -1878   -416       C  
ATOM    879  CG1 VAL A 109      18.305  28.178 158.973  1.00 39.08           C  
ANISOU  879  CG1 VAL A 109     2581   6579   5688    666  -1717   -279       C  
ATOM    880  CG2 VAL A 109      20.170  29.845 158.901  1.00 43.74           C  
ANISOU  880  CG2 VAL A 109     3152   7403   6064    459  -1800   -395       C  
ATOM    881  N   THR A 110      16.377  28.938 156.359  1.00 39.71           N  
ANISOU  881  N   THR A 110     3210   6083   5797    386  -2298   -549       N  
ATOM    882  CA  THR A 110      14.999  28.535 156.115  1.00 47.92           C  
ANISOU  882  CA  THR A 110     4339   6944   6923    371  -2392   -508       C  
ATOM    883  C   THR A 110      14.794  27.021 156.122  1.00 41.90           C  
ANISOU  883  C   THR A 110     3493   6201   6227    474  -2318   -496       C  
ATOM    884  O   THR A 110      15.527  26.254 155.472  1.00 45.45           O  
ANISOU  884  O   THR A 110     3923   6643   6703    454  -2358   -589       O  
ATOM    885  CB  THR A 110      14.500  29.092 154.762  1.00 46.88           C  
ANISOU  885  CB  THR A 110     4473   6573   6766    111  -2675   -508       C  
ATOM    886  OG1 THR A 110      14.719  30.507 154.713  1.00 44.40           O  
ANISOU  886  OG1 THR A 110     4195   6216   6458     61  -2727   -519       O  
ATOM    887  CG2 THR A 110      13.020  28.803 154.569  1.00 41.86           C  
ANISOU  887  CG2 THR A 110     3883   5809   6212     72  -2776   -402       C  
ATOM    888  N   VAL A 111      13.762  26.619 156.859  1.00 39.18           N  
ANISOU  888  N   VAL A 111     3082   5862   5944    584  -2211   -410       N  
ATOM    889  CA  VAL A 111      13.366  25.228 156.996  1.00 39.13           C  
ANISOU  889  CA  VAL A 111     2982   5858   6027    699  -2112   -392       C  
ATOM    890  C   VAL A 111      11.913  25.064 156.567  1.00 54.84           C  
ANISOU  890  C   VAL A 111     5108   7679   8050    572  -2306   -365       C  
ATOM    891  O   VAL A 111      10.996  25.378 157.328  1.00 66.80           O  
ANISOU  891  O   VAL A 111     6592   9221   9568    644  -2215   -272       O  
ATOM    892  CB  VAL A 111      13.525  24.738 158.451  1.00 51.51           C  
ANISOU  892  CB  VAL A 111     4351   7623   7598    910  -1746   -228       C  
ATOM    893  CG1 VAL A 111      13.080  23.293 158.580  1.00 38.13           C  
ANISOU  893  CG1 VAL A 111     2563   5909   6017   1049  -1585   -185       C  
ATOM    894  CG2 VAL A 111      14.961  24.901 158.918  1.00 51.75           C  
ANISOU  894  CG2 VAL A 111     4231   7835   7599    970  -1556   -147       C  
ATOM    895  N   SER A 112      11.701  24.584 155.347  1.00 55.01           N  
ANISOU  895  N   SER A 112     5295   7534   8074    315  -2587   -430       N  
ATOM    896  CA  SER A 112      10.353  24.484 154.800  1.00 68.72           C  
ANISOU  896  CA  SER A 112     7181   9155   9775     89  -2790   -334       C  
ATOM    897  C   SER A 112       9.941  23.027 154.629  1.00 66.71           C  
ANISOU  897  C   SER A 112     6912   8838   9597     -1  -2844   -399       C  
ATOM    898  O   SER A 112      10.513  22.307 153.811  1.00 75.87           O  
ANISOU  898  O   SER A 112     8421   9865  10543   -291  -2521   -476       O  
ATOM    899  CB  SER A 112      10.254  25.220 153.463  1.00 87.36           C  
ANISOU  899  CB  SER A 112     9833  11395  11963   -325  -3055   -274       C  
ATOM    900  OG  SER A 112      11.058  24.598 152.476  1.00 95.43           O  
ANISOU  900  OG  SER A 112    11127  12306  12825   -710  -3153   -400       O  
TER     901      SER A 112                                                      
ATOM    902  N   ALA D 582      44.317  38.423 180.608  1.00 41.70           N  
ANISOU  902  N   ALA D 582     4782   6419   4643   1340    239  -1429       N  
ATOM    903  CA  ALA D 582      43.822  37.875 181.866  1.00 57.03           C  
ANISOU  903  CA  ALA D 582     7174   7906   6589   1037      0  -1488       C  
ATOM    904  C   ALA D 582      42.554  38.595 182.316  1.00 54.49           C  
ANISOU  904  C   ALA D 582     7016   7359   6330    684    342  -1308       C  
ATOM    905  O   ALA D 582      41.518  37.971 182.547  1.00 52.28           O  
ANISOU  905  O   ALA D 582     7009   6868   5986    574    232  -1348       O  
ATOM    906  CB  ALA D 582      44.895  37.966 182.939  1.00 62.64           C  
ANISOU  906  CB  ALA D 582     7979   8457   7366    852   -177  -1555       C  
ATOM    907  N   VAL D 583      42.649  39.913 182.439  1.00 43.20           N  
ANISOU  907  N   VAL D 583     5405   5977   5033    503    746  -1129       N  
ATOM    908  CA  VAL D 583      41.500  40.749 182.758  1.00 43.92           C  
ANISOU  908  CA  VAL D 583     5568   5886   5234    218   1098   -990       C  
ATOM    909  C   VAL D 583      40.593  40.885 181.536  1.00 47.46           C  
ANISOU  909  C   VAL D 583     5824   6520   5688    452   1263   -898       C  
ATOM    910  O   VAL D 583      39.362  40.905 181.645  1.00 51.22           O  
ANISOU  910  O   VAL D 583     6420   6828   6213    321   1373   -884       O  
ATOM    911  CB  VAL D 583      41.947  42.148 183.234  1.00 53.84           C  
ANISOU  911  CB  VAL D 583     6687   7115   6654    -20   1436   -839       C  
ATOM    912  CG1 VAL D 583      40.745  43.015 183.570  1.00 36.49           C  
ANISOU  912  CG1 VAL D 583     4544   4714   4608   -283   1776   -747       C  
ATOM    913  CG2 VAL D 583      42.871  42.029 184.435  1.00 60.86           C  
ANISOU  913  CG2 VAL D 583     7772   7818   7535   -257   1258   -923       C  
ATOM    914  N   GLU D 584      41.224  40.957 180.369  1.00 43.84           N  
ANISOU  914  N   GLU D 584     5061   6423   5171    786   1271   -850       N  
ATOM    915  CA  GLU D 584      40.526  41.060 179.093  1.00 52.77           C  
ANISOU  915  CA  GLU D 584     6011   7768   6273   1024   1386   -751       C  
ATOM    916  C   GLU D 584      39.679  39.816 178.846  1.00 57.45           C  
ANISOU  916  C   GLU D 584     6804   8278   6748   1169   1111   -894       C  
ATOM    917  O   GLU D 584      38.556  39.892 178.327  1.00 58.88           O  
ANISOU  917  O   GLU D 584     6983   8426   6962   1198   1212   -821       O  
ATOM    918  CB  GLU D 584      41.536  41.236 177.954  1.00 59.56           C  
ANISOU  918  CB  GLU D 584     6534   9070   7026   1315   1414   -709       C  
ATOM    919  CG  GLU D 584      42.392  42.496 178.047  1.00 70.97           C  
ANISOU  919  CG  GLU D 584     7758  10642   8565   1159   1686   -540       C  
ATOM    920  CD  GLU D 584      43.553  42.353 179.025  1.00 79.94           C  
ANISOU  920  CD  GLU D 584     8934  11720   9721   1046   1551   -667       C  
ATOM    921  OE1 GLU D 584      44.431  43.241 179.045  1.00 78.47           O  
ANISOU  921  OE1 GLU D 584     8543  11687   9585    947   1728   -557       O  
ATOM    922  OE2 GLU D 584      43.595  41.349 179.769  1.00 78.63           O  
ANISOU  922  OE2 GLU D 584     9015  11344   9516   1042   1241   -870       O  
ATOM    923  N   ARG D 585      40.229  38.675 179.249  1.00 56.22           N  
ANISOU  923  N   ARG D 585     6828   8065   6468   1253    733  -1101       N  
ATOM    924  CA  ARG D 585      39.552  37.392 179.146  1.00 47.01           C  
ANISOU  924  CA  ARG D 585     5906   6779   5178   1363    395  -1250       C  
ATOM    925  C   ARG D 585      38.269  37.438 179.958  1.00 49.08           C  
ANISOU  925  C   ARG D 585     6442   6703   5505   1004    488  -1214       C  
ATOM    926  O   ARG D 585      37.178  37.091 179.475  1.00 59.93           O  
ANISOU  926  O   ARG D 585     7863   8051   6856   1053    484  -1204       O  
ATOM    927  CB  ARG D 585      40.457  36.282 179.684  1.00 52.85           C  
ANISOU  927  CB  ARG D 585     6836   7430   5816   1448    -69  -1474       C  
ATOM    928  CG  ARG D 585      41.065  35.354 178.654  1.00 44.58           C  
ANISOU  928  CG  ARG D 585     5641   6658   4639   1914   -377  -1653       C  
ATOM    929  CD  ARG D 585      42.053  34.420 179.340  1.00 46.09           C  
ANISOU  929  CD  ARG D 585     6004   6708   4800   1979   -854  -1889       C  
ATOM    930  NE  ARG D 585      43.442  34.788 179.077  1.00 60.64           N  
ANISOU  930  NE  ARG D 585     7507   8845   6689   2178   -822  -1975       N  
ATOM    931  CZ  ARG D 585      44.380  34.867 180.016  1.00 79.03           C  
ANISOU  931  CZ  ARG D 585     9893  11034   9102   2038   -975  -2047       C  
ATOM    932  NH1 ARG D 585      44.079  34.604 181.282  1.00 77.76           N  
ANISOU  932  NH1 ARG D 585    10146  10436   8964   1683  -1177  -2031       N  
ATOM    933  NH2 ARG D 585      45.620  35.209 179.693  1.00 88.45           N  
ANISOU  933  NH2 ARG D 585    10728  12536  10345   2229   -930  -2139       N  
ATOM    934  N   TYR D 586      38.426  37.885 181.201  1.00 38.84           N  
ANISOU  934  N   TYR D 586     5310   5164   4283    628    580  -1211       N  
ATOM    935  CA  TYR D 586      37.317  38.037 182.123  1.00 45.61           C  
ANISOU  935  CA  TYR D 586     6406   5728   5194    220    721  -1215       C  
ATOM    936  C   TYR D 586      36.237  38.918 181.511  1.00 50.11           C  
ANISOU  936  C   TYR D 586     6750   6361   5927    231   1098  -1093       C  
ATOM    937  O   TYR D 586      35.055  38.580 181.558  1.00 54.00           O  
ANISOU  937  O   TYR D 586     7354   6740   6426    116   1114  -1140       O  
ATOM    938  CB  TYR D 586      37.793  38.635 183.448  1.00 35.83           C  
ANISOU  938  CB  TYR D 586     5317   4281   4016   -176    835  -1220       C  
ATOM    939  CG  TYR D 586      36.675  38.857 184.436  1.00 35.55           C  
ANISOU  939  CG  TYR D 586     5505   3984   4019   -633   1030  -1263       C  
ATOM    940  CD1 TYR D 586      36.063  37.779 185.059  1.00 35.97           C  
ANISOU  940  CD1 TYR D 586     5929   3841   3898   -875    763  -1390       C  
ATOM    941  CD2 TYR D 586      36.214  40.133 184.729  1.00 35.22           C  
ANISOU  941  CD2 TYR D 586     5299   3900   4183   -834   1471  -1196       C  
ATOM    942  CE1 TYR D 586      35.037  37.961 185.959  1.00 36.13           C  
ANISOU  942  CE1 TYR D 586     6134   3673   3923  -1332    969  -1459       C  
ATOM    943  CE2 TYR D 586      35.182  40.327 185.630  1.00 35.38           C  
ANISOU  943  CE2 TYR D 586     5484   3716   4243  -1248   1670  -1295       C  
ATOM    944  CZ  TYR D 586      34.598  39.235 186.241  1.00 39.94           C  
ANISOU  944  CZ  TYR D 586     6411   4145   4619  -1508   1438  -1430       C  
ATOM    945  OH  TYR D 586      33.572  39.412 187.140  1.00 46.22           O  
ANISOU  945  OH  TYR D 586     7353   4785   5423  -1962   1664  -1554       O  
ATOM    946  N   LEU D 587      36.649  40.051 180.944  1.00 39.84           N  
ANISOU  946  N   LEU D 587     5137   5234   4768    354   1376   -938       N  
ATOM    947  CA  LEU D 587      35.699  40.971 180.322  1.00 41.71           C  
ANISOU  947  CA  LEU D 587     5158   5499   5192    383   1682   -808       C  
ATOM    948  C   LEU D 587      34.909  40.331 179.185  1.00 45.96           C  
ANISOU  948  C   LEU D 587     5633   6168   5661    669   1553   -799       C  
ATOM    949  O   LEU D 587      33.680  40.409 179.166  1.00 42.09           O  
ANISOU  949  O   LEU D 587     5155   5552   5285    576   1652   -815       O  
ATOM    950  CB  LEU D 587      36.415  42.222 179.815  1.00 35.26           C  
ANISOU  950  CB  LEU D 587     4052   4846   4499    470   1922   -616       C  
ATOM    951  CG  LEU D 587      36.400  43.376 180.817  1.00 35.88           C  
ANISOU  951  CG  LEU D 587     4134   4708   4790    132   2205   -579       C  
ATOM    952  CD1 LEU D 587      37.330  44.494 180.384  1.00 35.85           C  
ANISOU  952  CD1 LEU D 587     3889   4863   4869    195   2370   -383       C  
ATOM    953  CD2 LEU D 587      34.979  43.889 180.990  1.00 35.11           C  
ANISOU  953  CD2 LEU D 587     4019   4409   4911    -18   2414   -607       C  
ATOM    954  N   LYS D 588      35.614  39.719 178.234  1.00 35.34           N  
ANISOU  954  N   LYS D 588     4204   5086   4139   1013   1339   -793       N  
ATOM    955  CA  LYS D 588      34.959  39.023 177.124  1.00 35.52           C  
ANISOU  955  CA  LYS D 588     4191   5245   4061   1298   1182   -798       C  
ATOM    956  C   LYS D 588      33.916  38.020 177.633  1.00 35.11           C  
ANISOU  956  C   LYS D 588     4417   4962   3961   1158    986   -944       C  
ATOM    957  O   LYS D 588      32.728  38.060 177.243  1.00 49.29           O  
ANISOU  957  O   LYS D 588     6180   6703   5844   1153   1056   -914       O  
ATOM    958  CB  LYS D 588      35.991  38.321 176.233  1.00 36.44           C  
ANISOU  958  CB  LYS D 588     4217   5672   3956   1661    943   -853       C  
ATOM    959  CG  LYS D 588      36.905  39.277 175.471  1.00 37.31           C  
ANISOU  959  CG  LYS D 588     4016   6093   4069   1796   1154   -699       C  
ATOM    960  CD  LYS D 588      37.925  38.532 174.617  1.00 38.68           C  
ANISOU  960  CD  LYS D 588     4068   6618   4011   2140    942   -818       C  
ATOM    961  CE  LYS D 588      38.812  39.500 173.846  1.00 41.46           C  
ANISOU  961  CE  LYS D 588     4136   7261   4354   2145   1145   -646       C  
ATOM    962  NZ  LYS D 588      39.840  38.815 173.014  1.00 41.76           N  
ANISOU  962  NZ  LYS D 588     4067   7600   4199   2354    930   -766       N  
ATOM    963  N   ASP D 589      34.359  37.144 178.536  1.00 35.19           N  
ANISOU  963  N   ASP D 589     4707   4826   3839   1015    725  -1099       N  
ATOM    964  CA  ASP D 589      33.469  36.123 179.075  1.00 39.18           C  
ANISOU  964  CA  ASP D 589     5523   5113   4252    825    498  -1229       C  
ATOM    965  C   ASP D 589      32.265  36.738 179.780  1.00 48.03           C  
ANISOU  965  C   ASP D 589     6670   6038   5542    444    800  -1224       C  
ATOM    966  O   ASP D 589      31.161  36.208 179.692  1.00 55.92           O  
ANISOU  966  O   ASP D 589     7762   6961   6526    362    739  -1281       O  
ATOM    967  CB  ASP D 589      34.224  35.216 180.049  1.00 39.63           C  
ANISOU  967  CB  ASP D 589     5913   5002   4144    669    149  -1370       C  
ATOM    968  CG  ASP D 589      35.349  34.453 179.382  1.00 43.64           C  
ANISOU  968  CG  ASP D 589     6387   5684   4510   1072   -209  -1449       C  
ATOM    969  OD1 ASP D 589      35.351  34.361 178.137  1.00 39.21           O  
ANISOU  969  OD1 ASP D 589     5602   5380   3917   1453   -219  -1422       O  
ATOM    970  OD2 ASP D 589      36.229  33.942 180.107  1.00 60.99           O  
ANISOU  970  OD2 ASP D 589     8779   7762   6631   1004   -492  -1556       O  
ATOM    971  N   GLN D 590      32.470  37.847 180.481  1.00 45.21           N  
ANISOU  971  N   GLN D 590     6218   5607   5353    208   1122  -1180       N  
ATOM    972  CA  GLN D 590      31.377  38.450 181.232  1.00 51.90           C  
ANISOU  972  CA  GLN D 590     7069   6277   6376   -159   1420  -1238       C  
ATOM    973  C   GLN D 590      30.382  39.099 180.279  1.00 52.12           C  
ANISOU  973  C   GLN D 590     6795   6383   6625     30   1626  -1160       C  
ATOM    974  O   GLN D 590      29.183  39.147 180.559  1.00 53.60           O  
ANISOU  974  O   GLN D 590     6969   6463   6934   -169   1756  -1260       O  
ATOM    975  CB  GLN D 590      31.891  39.461 182.257  1.00 43.32           C  
ANISOU  975  CB  GLN D 590     5971   5075   5412   -453   1691  -1240       C  
ATOM    976  CG  GLN D 590      31.261  39.297 183.641  1.00 54.73           C  
ANISOU  976  CG  GLN D 590     7678   6296   6822   -975   1786  -1415       C  
ATOM    977  CD  GLN D 590      31.361  37.885 184.203  1.00 67.11           C  
ANISOU  977  CD  GLN D 590     9654   7764   8082  -1163   1398  -1518       C  
ATOM    978  OE1 GLN D 590      32.245  37.111 183.837  1.00 79.92           O  
ANISOU  978  OE1 GLN D 590    11393   9439   9535   -919   1035  -1479       O  
ATOM    979  NE2 GLN D 590      30.435  37.542 185.093  1.00 60.87           N  
ANISOU  979  NE2 GLN D 590     9081   6830   7218  -1612   1459  -1666       N  
ATOM    980  N   GLN D 591      30.887  39.609 179.159  1.00 47.77           N  
ANISOU  980  N   GLN D 591     6000   6027   6125    394   1645   -989       N  
ATOM    981  CA  GLN D 591      30.012  40.130 178.118  1.00 46.07           C  
ANISOU  981  CA  GLN D 591     5534   5878   6091    603   1750   -886       C  
ATOM    982  C   GLN D 591      29.123  39.009 177.600  1.00 41.90           C  
ANISOU  982  C   GLN D 591     5109   5369   5444    709   1509   -963       C  
ATOM    983  O   GLN D 591      27.930  39.209 177.368  1.00 42.62           O  
ANISOU  983  O   GLN D 591     5089   5388   5715    676   1600   -990       O  
ATOM    984  CB  GLN D 591      30.825  40.736 176.972  1.00 56.14           C  
ANISOU  984  CB  GLN D 591     6591   7384   7356    935   1761   -672       C  
ATOM    985  CG  GLN D 591      31.575  42.002 177.345  1.00 46.22           C  
ANISOU  985  CG  GLN D 591     5200   6108   6254    822   2011   -559       C  
ATOM    986  CD  GLN D 591      30.661  43.187 177.580  1.00 58.43           C  
ANISOU  986  CD  GLN D 591     6587   7459   8155    669   2281   -532       C  
ATOM    987  OE1 GLN D 591      29.490  43.176 177.200  1.00 50.12           O  
ANISOU  987  OE1 GLN D 591     5456   6331   7255    715   2284   -567       O  
ATOM    988  NE2 GLN D 591      31.192  44.213 178.233  1.00 75.75           N  
ANISOU  988  NE2 GLN D 591     8734   9559  10491    487   2468   -486       N  
ATOM    989  N   LEU D 592      29.703  37.825 177.424  1.00 44.69           N  
ANISOU  989  N   LEU D 592     5667   5805   5509    844   1179  -1013       N  
ATOM    990  CA  LEU D 592      28.935  36.701 176.875  1.00 36.99           C  
ANISOU  990  CA  LEU D 592     4814   4842   4399    963    905  -1079       C  
ATOM    991  C   LEU D 592      27.945  36.091 177.876  1.00 39.81           C  
ANISOU  991  C   LEU D 592     5399   4984   4745    571    872  -1246       C  
ATOM    992  O   LEU D 592      26.851  35.673 177.502  1.00 48.01           O  
ANISOU  992  O   LEU D 592     6426   5999   5815    570    810  -1285       O  
ATOM    993  CB  LEU D 592      29.863  35.622 176.326  1.00 43.16           C  
ANISOU  993  CB  LEU D 592     5739   5769   4893   1256    530  -1108       C  
ATOM    994  CG  LEU D 592      30.724  36.139 175.175  1.00 49.24           C  
ANISOU  994  CG  LEU D 592     6253   6822   5633   1635    577   -970       C  
ATOM    995  CD1 LEU D 592      31.821  35.155 174.833  1.00 53.72           C  
ANISOU  995  CD1 LEU D 592     6923   7547   5939   1901    245  -1071       C  
ATOM    996  CD2 LEU D 592      29.845  36.421 173.964  1.00 47.51           C  
ANISOU  996  CD2 LEU D 592     5846   6714   5492   1850    629   -848       C  
ATOM    997  N   LEU D 593      28.338  36.040 179.143  1.00 40.54           N  
ANISOU  997  N   LEU D 593     5699   4928   4775    212    910  -1343       N  
ATOM    998  CA  LEU D 593      27.520  35.438 180.193  1.00 46.29           C  
ANISOU  998  CA  LEU D 593     6687   5475   5427   -243    881  -1504       C  
ATOM    999  C   LEU D 593      26.361  36.346 180.591  1.00 46.67           C  
ANISOU  999  C   LEU D 593     6519   5463   5753   -510   1284  -1582       C  
ATOM   1000  O   LEU D 593      25.348  35.885 181.117  1.00 44.22           O  
ANISOU 1000  O   LEU D 593     6315   5073   5413   -838   1305  -1727       O  
ATOM   1001  CB  LEU D 593      28.380  35.099 181.410  1.00 51.27           C  
ANISOU 1001  CB  LEU D 593     7643   5966   5873   -564    764  -1573       C  
ATOM   1002  CG  LEU D 593      29.257  33.864 181.191  1.00 53.07           C  
ANISOU 1002  CG  LEU D 593     8154   6188   5823   -367    257  -1576       C  
ATOM   1003  CD1 LEU D 593      30.398  33.805 182.196  1.00 39.11           C  
ANISOU 1003  CD1 LEU D 593     6621   4297   3942   -564    134  -1605       C  
ATOM   1004  CD2 LEU D 593      28.417  32.595 181.238  1.00 37.14           C  
ANISOU 1004  CD2 LEU D 593     6431   4068   3614   -519    -72  -1661       C  
ATOM   1005  N   GLY D 594      26.520  37.639 180.337  1.00 48.45           N  
ANISOU 1005  N   GLY D 594     6431   5726   6250   -376   1591  -1501       N  
ATOM   1006  CA  GLY D 594      25.495  38.615 180.652  1.00 53.86           C  
ANISOU 1006  CA  GLY D 594     6864   6340   7259   -562   1954  -1603       C  
ATOM   1007  C   GLY D 594      24.296  38.409 179.747  1.00 55.00           C  
ANISOU 1007  C   GLY D 594     6820   6532   7546   -382   1904  -1616       C  
ATOM   1008  O   GLY D 594      23.157  38.646 180.151  1.00 56.33           O  
ANISOU 1008  O   GLY D 594     6856   6636   7910   -618   2100  -1794       O  
ATOM   1009  N   ILE D 595      24.567  37.988 178.514  1.00 64.00           N  
ANISOU 1009  N   ILE D 595     7931   7796   8590     35   1644  -1445       N  
ATOM   1010  CA  ILE D 595      23.541  37.729 177.504  1.00 58.56           C  
ANISOU 1010  CA  ILE D 595     7088   7157   8007    254   1533  -1420       C  
ATOM   1011  C   ILE D 595      22.368  36.895 178.039  1.00 57.39           C  
ANISOU 1011  C   ILE D 595     7050   6939   7814    -64   1486  -1625       C  
ATOM   1012  O   ILE D 595      21.213  37.149 177.694  1.00 62.55           O  
ANISOU 1012  O   ILE D 595     7472   7579   8714    -53   1576  -1697       O  
ATOM   1013  CB  ILE D 595      24.158  37.019 176.279  1.00 47.91           C  
ANISOU 1013  CB  ILE D 595     5818   5966   6421    676   1195  -1245       C  
ATOM   1014  CG1 ILE D 595      25.174  37.933 175.595  1.00 54.66           C  
ANISOU 1014  CG1 ILE D 595     6503   6938   7327    970   1277  -1042       C  
ATOM   1015  CG2 ILE D 595      23.092  36.631 175.287  1.00 54.52           C  
ANISOU 1015  CG2 ILE D 595     6548   6840   7326    871   1044  -1223       C  
ATOM   1016  CD1 ILE D 595      24.603  39.275 175.190  1.00 69.84           C  
ANISOU 1016  CD1 ILE D 595     8101   8810   9624   1037   1524   -953       C  
ATOM   1017  N   TRP D 596      22.657  35.913 178.889  1.00 54.31           N  
ANISOU 1017  N   TRP D 596     7015   6503   7117   -367   1330  -1719       N  
ATOM   1018  CA  TRP D 596      21.604  35.055 179.427  1.00 58.97           C  
ANISOU 1018  CA  TRP D 596     7756   7043   7607   -735   1265  -1896       C  
ATOM   1019  C   TRP D 596      20.855  35.753 180.557  1.00 62.60           C  
ANISOU 1019  C   TRP D 596     8083   7440   8262  -1206   1669  -2124       C  
ATOM   1020  O   TRP D 596      19.632  35.893 180.510  1.00 57.32           O  
ANISOU 1020  O   TRP D 596     7189   6790   7801  -1329   1820  -2277       O  
ATOM   1021  CB  TRP D 596      22.176  33.726 179.926  1.00 55.34           C  
ANISOU 1021  CB  TRP D 596     7770   6528   6729   -925    896  -1902       C  
ATOM   1022  CG  TRP D 596      23.042  33.029 178.930  1.00 57.06           C  
ANISOU 1022  CG  TRP D 596     8116   6808   6754   -461    498  -1740       C  
ATOM   1023  CD1 TRP D 596      24.398  32.898 178.971  1.00 59.52           C  
ANISOU 1023  CD1 TRP D 596     8583   7127   6904   -283    329  -1661       C  
ATOM   1024  CD2 TRP D 596      22.609  32.370 177.735  1.00 51.15           C  
ANISOU 1024  CD2 TRP D 596     7332   6140   5962   -110    222  -1671       C  
ATOM   1025  NE1 TRP D 596      24.838  32.192 177.877  1.00 51.34           N  
ANISOU 1025  NE1 TRP D 596     7591   6188   5727    160    -20  -1574       N  
ATOM   1026  CE2 TRP D 596      23.759  31.857 177.102  1.00 45.87           C  
ANISOU 1026  CE2 TRP D 596     6800   5538   5091    269    -92  -1571       C  
ATOM   1027  CE3 TRP D 596      21.362  32.162 177.140  1.00 50.68           C  
ANISOU 1027  CE3 TRP D 596     7128   6108   6020    -83    205  -1700       C  
ATOM   1028  CZ2 TRP D 596      23.697  31.150 175.904  1.00 38.04           C  
ANISOU 1028  CZ2 TRP D 596     5819   4643   3992    667   -407  -1508       C  
ATOM   1029  CZ3 TRP D 596      21.303  31.460 175.950  1.00 44.04           C  
ANISOU 1029  CZ3 TRP D 596     6318   5343   5072    308   -127  -1605       C  
ATOM   1030  CH2 TRP D 596      22.464  30.963 175.345  1.00 40.35           C  
ANISOU 1030  CH2 TRP D 596     6002   4945   4383    675   -422  -1515       C  
TER    1031      TRP D 596                                                      
ATOM   1032  N   ASP B   1       1.929   6.467 134.652  1.00 84.41           N  
ANISOU 1032  N   ASP B   1    11943   9124  11006  -1275  -1799    911       N  
ATOM   1033  CA  ASP B   1       2.221   5.298 135.472  1.00 91.50           C  
ANISOU 1033  CA  ASP B   1    12525  10165  12074   -861  -1334    591       C  
ATOM   1034  C   ASP B   1       2.793   5.789 136.809  1.00 86.34           C  
ANISOU 1034  C   ASP B   1    11745   9401  11660   -525  -1250    543       C  
ATOM   1035  O   ASP B   1       2.813   6.995 137.045  1.00 91.69           O  
ANISOU 1035  O   ASP B   1    12581   9870  12387   -601  -1562    755       O  
ATOM   1036  CB  ASP B   1       3.192   4.389 134.706  1.00109.10           C  
ANISOU 1036  CB  ASP B   1    14683  12843  13927  -1182   -927    376       C  
ATOM   1037  CG  ASP B   1       3.511   3.103 135.434  1.00122.84           C  
ANISOU 1037  CG  ASP B   1    16087  14746  15840   -790   -444     48       C  
ATOM   1038  OD1 ASP B   1       2.680   2.650 136.247  1.00129.46           O  
ANISOU 1038  OD1 ASP B   1    16772  15368  17048   -302   -434    -16       O  
ATOM   1039  OD2 ASP B   1       4.597   2.541 135.180  1.00124.22           O  
ANISOU 1039  OD2 ASP B   1    16148  15260  15790   -981    -73   -146       O  
ATOM   1040  N   VAL B   2       3.246   4.898 137.691  1.00 71.75           N  
ANISOU 1040  N   VAL B   2     9619   7678   9964   -166   -851    278       N  
ATOM   1041  CA  VAL B   2       3.830   5.374 138.945  1.00 63.67           C  
ANISOU 1041  CA  VAL B   2     8492   6560   9138    114   -782    242       C  
ATOM   1042  C   VAL B   2       5.342   5.618 138.858  1.00 57.72           C  
ANISOU 1042  C   VAL B   2     7723   6113   8096   -181   -577    183       C  
ATOM   1043  O   VAL B   2       6.058   4.963 138.096  1.00 62.16           O  
ANISOU 1043  O   VAL B   2     8233   7012   8374   -469   -310     50       O  
ATOM   1044  CB  VAL B   2       3.536   4.400 140.110  1.00 60.21           C  
ANISOU 1044  CB  VAL B   2     7771   6058   9050    676   -497     13       C  
ATOM   1045  CG1 VAL B   2       2.075   3.988 140.100  1.00 64.57           C  
ANISOU 1045  CG1 VAL B   2     8315   6346   9872    953   -643     35       C  
ATOM   1046  CG2 VAL B   2       4.422   3.185 140.033  1.00 58.52           C  
ANISOU 1046  CG2 VAL B   2     7321   6215   8701    674    -29   -258       C  
ATOM   1047  N   GLN B   3       5.802   6.592 139.638  1.00 51.92           N  
ANISOU 1047  N   GLN B   3     7037   5244   7448   -118   -706    281       N  
ATOM   1048  CA  GLN B   3       7.213   6.973 139.741  1.00 52.71           C  
ANISOU 1048  CA  GLN B   3     7118   5578   7330   -352   -549    244       C  
ATOM   1049  C   GLN B   3       7.726   7.188 141.164  1.00 61.64           C  
ANISOU 1049  C   GLN B   3     8099   6618   8705      3   -443    171       C  
ATOM   1050  O   GLN B   3       7.388   8.211 141.758  1.00 91.24           O  
ANISOU 1050  O   GLN B   3    11975  10079  12611    107   -726    335       O  
ATOM   1051  CB  GLN B   3       7.473   8.245 138.933  1.00 93.58           C  
ANISOU 1051  CB  GLN B   3    12594  10729  12235   -832   -883    501       C  
ATOM   1052  CG  GLN B   3       8.951   8.570 138.756  1.00 99.86           C  
ANISOU 1052  CG  GLN B   3    13388  11811  12742  -1165   -707    459       C  
ATOM   1053  CD  GLN B   3       9.597   7.856 137.590  1.00 99.63           C  
ANISOU 1053  CD  GLN B   3    13346  12154  12355  -1577   -445    333       C  
ATOM   1054  OE1 GLN B   3       8.924   7.423 136.657  1.00106.59           O  
ANISOU 1054  OE1 GLN B   3    14318  13070  13111  -1749   -497    352       O  
ATOM   1055  NE2 GLN B   3      10.919   7.732 137.639  1.00 88.46           N  
ANISOU 1055  NE2 GLN B   3    11818  11015  10780  -1750   -155    199       N  
ATOM   1056  N   LEU B   4       8.510   6.282 141.744  1.00 48.91           N  
ANISOU 1056  N   LEU B   4     6223   5221   7140    186    -57    -62       N  
ATOM   1057  CA  LEU B   4       9.004   6.613 143.077  1.00 47.21           C  
ANISOU 1057  CA  LEU B   4     5904   4904   7130    475     -9    -95       C  
ATOM   1058  C   LEU B   4      10.085   7.686 142.937  1.00 55.24           C  
ANISOU 1058  C   LEU B   4     7054   6015   7921    124   -111     28       C  
ATOM   1059  O   LEU B   4      10.914   7.646 142.023  1.00 51.07           O  
ANISOU 1059  O   LEU B   4     6554   5765   7085   -279     -1     11       O  
ATOM   1060  CB  LEU B   4       9.542   5.381 143.809  1.00 45.02           C  
ANISOU 1060  CB  LEU B   4     5305   4808   6994    774    398   -355       C  
ATOM   1061  CG  LEU B   4       8.535   4.286 144.178  1.00 42.78           C  
ANISOU 1061  CG  LEU B   4     4861   4421   6973   1182    527   -495       C  
ATOM   1062  CD1 LEU B   4       9.248   3.134 144.868  1.00 40.96           C  
ANISOU 1062  CD1 LEU B   4     4313   4390   6860   1425    922   -735       C  
ATOM   1063  CD2 LEU B   4       7.443   4.843 145.076  1.00 41.37           C  
ANISOU 1063  CD2 LEU B   4     4776   3844   7097   1532    271   -392       C  
ATOM   1064  N   GLN B   5      10.094   8.612 143.894  1.00 48.50           N  
ANISOU 1064  N   GLN B   5     6273   4927   7227    284   -298    136       N  
ATOM   1065  CA  GLN B   5      10.975   9.776 143.885  1.00 55.40           C  
ANISOU 1065  CA  GLN B   5     7296   5827   7928    -10   -448    278       C  
ATOM   1066  C   GLN B   5      11.527  10.073 145.279  1.00 59.10           C  
ANISOU 1066  C   GLN B   5     7661   6206   8588    265   -385    232       C  
ATOM   1067  O   GLN B   5      10.760  10.277 146.235  1.00 69.93           O  
ANISOU 1067  O   GLN B   5     9041   7283  10247    619   -497    251       O  
ATOM   1068  CB  GLN B   5      10.293  11.020 143.272  1.00 74.91           C  
ANISOU 1068  CB  GLN B   5    10077   8056  10331   -252   -879    550       C  
ATOM   1069  CG  GLN B   5      10.889  11.251 141.869  1.00104.89           C  
ANISOU 1069  CG  GLN B   5    14019  12110  13724   -803   -911    630       C  
ATOM   1070  CD  GLN B   5      11.230  12.683 141.485  1.00115.90           C  
ANISOU 1070  CD  GLN B   5    15679  13419  14938  -1167  -1232    874       C  
ATOM   1071  OE1 GLN B   5      10.460  13.617 141.689  1.00112.94           O  
ANISOU 1071  OE1 GLN B   5    15477  12720  14717  -1108  -1581   1071       O  
ATOM   1072  NE2 GLN B   5      12.449  12.855 140.992  1.00118.56           N  
ANISOU 1072  NE2 GLN B   5    16030  14045  14972  -1537  -1094    850       N  
ATOM   1073  N   GLU B   6      12.841   9.897 145.425  1.00 55.19           N  
ANISOU 1073  N   GLU B   6     7034   5980   7955    128   -157    137       N  
ATOM   1074  CA  GLU B   6      13.558  10.192 146.661  1.00 52.66           C  
ANISOU 1074  CA  GLU B   6     6619   5621   7767    316    -98    103       C  
ATOM   1075  C   GLU B   6      13.942  11.680 146.716  1.00 53.20           C  
ANISOU 1075  C   GLU B   6     6922   5567   7723     71   -382    308       C  
ATOM   1076  O   GLU B   6      14.014  12.346 145.680  1.00 57.60           O  
ANISOU 1076  O   GLU B   6     7672   6170   8044   -311   -555    450       O  
ATOM   1077  CB  GLU B   6      14.821   9.342 146.757  1.00 47.50           C  
ANISOU 1077  CB  GLU B   6     5705   5304   7040    262    258    -80       C  
ATOM   1078  CG  GLU B   6      14.569   7.860 146.807  1.00 56.08           C  
ANISOU 1078  CG  GLU B   6     6531   6514   8262    514    561   -292       C  
ATOM   1079  CD  GLU B   6      14.742   7.235 145.443  1.00 54.54           C  
ANISOU 1079  CD  GLU B   6     6304   6578   7838    198    723   -366       C  
ATOM   1080  OE1 GLU B   6      14.497   7.935 144.435  1.00 49.51           O  
ANISOU 1080  OE1 GLU B   6     5906   5932   6973   -145    520   -222       O  
ATOM   1081  OE2 GLU B   6      15.152   6.058 145.382  1.00 46.80           O  
ANISOU 1081  OE2 GLU B   6     5064   5811   6906    277   1053   -566       O  
ATOM   1082  N   SER B   7      14.199  12.193 147.918  1.00 53.18           N  
ANISOU 1082  N   SER B   7     6910   5414   7883    277   -430    323       N  
ATOM   1083  CA  SER B   7      14.545  13.609 148.093  1.00 53.76           C  
ANISOU 1083  CA  SER B   7     7197   5351   7880     77   -692    508       C  
ATOM   1084  C   SER B   7      15.057  13.875 149.501  1.00 52.07           C  
ANISOU 1084  C   SER B   7     6910   5048   7828    310   -645    464       C  
ATOM   1085  O   SER B   7      14.778  13.108 150.410  1.00 49.23           O  
ANISOU 1085  O   SER B   7     6388   4632   7684    671   -488    327       O  
ATOM   1086  CB  SER B   7      13.335  14.506 147.816  1.00 58.95           C  
ANISOU 1086  CB  SER B   7     8102   5667   8628     72  -1046    695       C  
ATOM   1087  OG  SER B   7      12.196  14.074 148.541  1.00 57.78           O  
ANISOU 1087  OG  SER B   7     7902   5258   8796    488  -1053    631       O  
ATOM   1088  N   GLY B   8      15.827  14.940 149.686  1.00 48.21           N  
ANISOU 1088  N   GLY B   8     5342   5125   7850   1145   -378  -1020       N  
ATOM   1089  CA  GLY B   8      16.283  15.286 151.019  1.00 59.83           C  
ANISOU 1089  CA  GLY B   8     6911   6627   9195   1024   -237  -1122       C  
ATOM   1090  C   GLY B   8      17.754  14.990 151.229  1.00 50.72           C  
ANISOU 1090  C   GLY B   8     5776   5780   7716   1065   -365  -1190       C  
ATOM   1091  O   GLY B   8      18.280  15.148 152.330  1.00 47.51           O  
ANISOU 1091  O   GLY B   8     5456   5445   7150    961   -297  -1269       O  
ATOM   1092  N   GLY B   9      18.423  14.558 150.167  1.00 44.82           N  
ANISOU 1092  N   GLY B   9     4939   5234   6858   1217   -551  -1158       N  
ATOM   1093  CA  GLY B   9      19.834  14.246 150.244  1.00 37.07           C  
ANISOU 1093  CA  GLY B   9     3922   4587   5575   1296   -676  -1207       C  
ATOM   1094  C   GLY B   9      20.702  15.486 150.279  1.00 61.20           C  
ANISOU 1094  C   GLY B   9     6854   7842   8558   1118   -600  -1231       C  
ATOM   1095  O   GLY B   9      20.237  16.579 150.604  1.00 63.94           O  
ANISOU 1095  O   GLY B   9     7214   8018   9062    914   -429  -1238       O  
ATOM   1096  N   GLY B  10      21.971  15.314 149.930  1.00 61.45           N  
ANISOU 1096  N   GLY B  10     6766   8236   8346   1195   -726  -1241       N  
ATOM   1097  CA  GLY B  10      22.884  16.429 149.831  1.00 51.70           C  
ANISOU 1097  CA  GLY B  10     5391   7239   7014   1003   -684  -1242       C  
ATOM   1098  C   GLY B  10      24.103  16.319 150.723  1.00 43.26           C  
ANISOU 1098  C   GLY B  10     4289   6488   5659    948   -743  -1294       C  
ATOM   1099  O   GLY B  10      24.466  15.234 151.197  1.00 43.40           O  
ANISOU 1099  O   GLY B  10     4356   6618   5518   1135   -858  -1317       O  
ATOM   1100  N   LEU B  11      24.767  17.454 150.896  1.00 41.40           N  
ANISOU 1100  N   LEU B  11     3969   6408   5354    684   -684  -1298       N  
ATOM   1101  CA  LEU B  11      26.027  17.535 151.618  1.00 43.02           C  
ANISOU 1101  CA  LEU B  11     4093   6976   5276    575   -757  -1326       C  
ATOM   1102  C   LEU B  11      25.768  17.837 153.093  1.00 43.61           C  
ANISOU 1102  C   LEU B  11     4378   6870   5322    358   -660  -1405       C  
ATOM   1103  O   LEU B  11      24.827  18.558 153.425  1.00 58.45           O  
ANISOU 1103  O   LEU B  11     6420   8388   7400    193   -487  -1445       O  
ATOM   1104  CB  LEU B  11      26.929  18.595 150.984  1.00 44.19           C  
ANISOU 1104  CB  LEU B  11     4037   7417   5336    358   -762  -1277       C  
ATOM   1105  CG  LEU B  11      28.371  18.688 151.476  1.00 56.59           C  
ANISOU 1105  CG  LEU B  11     5439   9466   6599    238   -869  -1273       C  
ATOM   1106  CD1 LEU B  11      29.091  17.382 151.205  1.00 46.65           C  
ANISOU 1106  CD1 LEU B  11     4017   8552   5154    605  -1036  -1251       C  
ATOM   1107  CD2 LEU B  11      29.080  19.831 150.776  1.00 47.50           C  
ANISOU 1107  CD2 LEU B  11     4101   8555   5392    -33   -855  -1206       C  
ATOM   1108  N   VAL B  12      26.606  17.296 153.972  1.00 46.75           N  
ANISOU 1108  N   VAL B  12     4772   7526   5464    368   -770  -1427       N  
ATOM   1109  CA  VAL B  12      26.411  17.465 155.413  1.00 48.26           C  
ANISOU 1109  CA  VAL B  12     5182   7577   5576    164   -696  -1503       C  
ATOM   1110  C   VAL B  12      27.733  17.155 156.112  1.00 47.61           C  
ANISOU 1110  C   VAL B  12     5001   7926   5164    118   -866  -1490       C  
ATOM   1111  O   VAL B  12      28.535  16.371 155.609  1.00 61.67           O  
ANISOU 1111  O   VAL B  12     6580  10040   6810    370  -1041  -1425       O  
ATOM   1112  CB  VAL B  12      25.263  16.576 155.957  1.00 44.57           C  
ANISOU 1112  CB  VAL B  12     4941   6759   5233    324   -637  -1527       C  
ATOM   1113  CG1 VAL B  12      25.601  15.109 155.816  1.00 51.55           C  
ANISOU 1113  CG1 VAL B  12     5790   7799   5997    662   -835  -1472       C  
ATOM   1114  CG2 VAL B  12      24.952  16.914 157.410  1.00 73.25           C  
ANISOU 1114  CG2 VAL B  12     8813  10231   8788     77   -513  -1612       C  
ATOM   1115  N   GLN B  13      27.964  17.776 157.266  1.00 49.09           N  
ANISOU 1115  N   GLN B  13     5327   8115   5212   -197   -817  -1553       N  
ATOM   1116  CA  GLN B  13      29.190  17.535 158.012  1.00 51.27           C  
ANISOU 1116  CA  GLN B  13     5507   8808   5165   -280   -995  -1527       C  
ATOM   1117  C   GLN B  13      29.077  16.267 158.853  1.00 63.30           C  
ANISOU 1117  C   GLN B  13     7165  10315   6570    -60  -1103  -1511       C  
ATOM   1118  O   GLN B  13      27.971  15.823 159.158  1.00 61.82           O  
ANISOU 1118  O   GLN B  13     7210   9747   6531     29   -994  -1546       O  
ATOM   1119  CB  GLN B  13      29.461  18.734 158.931  1.00 53.09           C  
ANISOU 1119  CB  GLN B  13     5871   9030   5269   -747   -913  -1604       C  
ATOM   1120  CG  GLN B  13      29.868  20.018 158.223  1.00 59.33           C  
ANISOU 1120  CG  GLN B  13     6534   9902   6106  -1024   -859  -1599       C  
ATOM   1121  CD  GLN B  13      31.348  20.102 157.935  1.00 64.65           C  
ANISOU 1121  CD  GLN B  13     6883  11153   6529  -1112  -1062  -1503       C  
ATOM   1122  OE1 GLN B  13      32.150  19.378 158.521  1.00 75.05           O  
ANISOU 1122  OE1 GLN B  13     8089  12818   7607  -1030  -1242  -1457       O  
ATOM   1123  NE2 GLN B  13      31.721  21.001 157.032  1.00 62.18           N  
ANISOU 1123  NE2 GLN B  13     6403  10958   6267  -1286  -1038  -1458       N  
ATOM   1124  N   PRO B  14      30.226  15.668 159.216  1.00 61.32           N  
ANISOU 1124  N   PRO B  14     6760  10488   6053     31  -1324  -1441       N  
ATOM   1125  CA  PRO B  14      30.244  14.521 160.132  1.00 59.65           C  
ANISOU 1125  CA  PRO B  14     6696  10275   5693    210  -1457  -1406       C  
ATOM   1126  C   PRO B  14      29.570  14.856 161.453  1.00 58.14           C  
ANISOU 1126  C   PRO B  14     6841   9804   5447    -95  -1329  -1485       C  
ATOM   1127  O   PRO B  14      29.861  15.907 162.023  1.00 60.02           O  
ANISOU 1127  O   PRO B  14     7124  10104   5575   -477  -1260  -1549       O  
ATOM   1128  CB  PRO B  14      31.737  14.248 160.326  1.00 61.53           C  
ANISOU 1128  CB  PRO B  14     6664  11072   5644    262  -1704  -1313       C  
ATOM   1129  CG  PRO B  14      32.380  14.777 159.093  1.00 57.39           C  
ANISOU 1129  CG  PRO B  14     5797  10836   5170    302  -1709  -1283       C  
ATOM   1130  CD  PRO B  14      31.560  15.956 158.661  1.00 59.42           C  
ANISOU 1130  CD  PRO B  14     6163  10766   5647     15  -1472  -1368       C  
ATOM   1131  N   GLY B  15      28.693  13.986 161.940  1.00 58.48           N  
ANISOU 1131  N   GLY B  15     7128   9544   5547     54  -1295  -1483       N  
ATOM   1132  CA  GLY B  15      27.939  14.317 163.133  1.00 54.32           C  
ANISOU 1132  CA  GLY B  15     6920   8745   4975   -229  -1130  -1565       C  
ATOM   1133  C   GLY B  15      26.629  14.984 162.760  1.00 52.44           C  
ANISOU 1133  C   GLY B  15     6808   8075   5043   -313   -837  -1661       C  
ATOM   1134  O   GLY B  15      25.774  15.219 163.613  1.00 52.72           O  
ANISOU 1134  O   GLY B  15     7101   7833   5096   -492   -645  -1740       O  
ATOM   1135  N   GLY B  16      26.480  15.287 161.472  1.00 50.79           N  
ANISOU 1135  N   GLY B  16     6404   7828   5068   -174   -801  -1647       N  
ATOM   1136  CA  GLY B  16      25.318  15.991 160.955  1.00 49.22           C  
ANISOU 1136  CA  GLY B  16     6268   7254   5180   -229   -550  -1712       C  
ATOM   1137  C   GLY B  16      24.024  15.210 160.843  1.00 47.73           C  
ANISOU 1137  C   GLY B  16     6210   6718   5208    -35   -453  -1690       C  
ATOM   1138  O   GLY B  16      23.878  14.146 161.443  1.00 63.79           O  
ANISOU 1138  O   GLY B  16     8372   8732   7132     80   -544  -1642       O  
ATOM   1139  N   SER B  17      23.076  15.750 160.078  1.00 53.18           N  
ANISOU 1139  N   SER B  17     6866   7136   6203    -14   -279  -1709       N  
ATOM   1140  CA  SER B  17      21.749  15.148 159.972  1.00 55.13           C  
ANISOU 1140  CA  SER B  17     7211   7058   6676    119   -168  -1682       C  
ATOM   1141  C   SER B  17      21.021  15.347 158.641  1.00 43.48           C  
ANISOU 1141  C   SER B  17     5586   5412   5521    267   -120  -1636       C  
ATOM   1142  O   SER B  17      21.184  16.362 157.967  1.00 43.24           O  
ANISOU 1142  O   SER B  17     5432   5391   5604    190    -58  -1655       O  
ATOM   1143  CB  SER B  17      20.866  15.700 161.093  1.00 46.19           C  
ANISOU 1143  CB  SER B  17     6299   5677   5575   -110    102  -1778       C  
ATOM   1144  OG  SER B  17      19.504  15.386 160.873  1.00 58.89           O  
ANISOU 1144  OG  SER B  17     7942   6986   7449    -16    253  -1748       O  
ATOM   1145  N   LEU B  18      20.231  14.345 158.262  1.00 42.52           N  
ANISOU 1145  N   LEU B  18     5489   5135   5531    463   -169  -1561       N  
ATOM   1146  CA  LEU B  18      19.433  14.400 157.035  1.00 41.10           C  
ANISOU 1146  CA  LEU B  18     5184   4789   5645    595   -147  -1502       C  
ATOM   1147  C   LEU B  18      18.087  13.693 157.182  1.00 52.32           C  
ANISOU 1147  C   LEU B  18     6703   5928   7247    645    -69  -1451       C  
ATOM   1148  O   LEU B  18      17.905  12.857 158.061  1.00 53.20           O  
ANISOU 1148  O   LEU B  18     6980   6003   7230    633    -93  -1439       O  
ATOM   1149  CB  LEU B  18      20.196  13.817 155.842  1.00 40.34           C  
ANISOU 1149  CB  LEU B  18     4931   4904   5492    826   -389  -1438       C  
ATOM   1150  CG  LEU B  18      21.217  14.750 155.187  1.00 50.75           C  
ANISOU 1150  CG  LEU B  18     6061   6477   6746    771   -425  -1454       C  
ATOM   1151  CD1 LEU B  18      21.970  14.044 154.073  1.00 55.38           C  
ANISOU 1151  CD1 LEU B  18     6495   7305   7241   1025   -645  -1398       C  
ATOM   1152  CD2 LEU B  18      20.520  15.995 154.658  1.00 42.52           C  
ANISOU 1152  CD2 LEU B  18     4954   5237   5966    629   -239  -1459       C  
ATOM   1153  N   ARG B  19      17.144  14.054 156.320  1.00 50.78           N  
ANISOU 1153  N   ARG B  19     6399   5548   7348    683     17  -1405       N  
ATOM   1154  CA  ARG B  19      15.848  13.387 156.256  1.00 39.79           C  
ANISOU 1154  CA  ARG B  19     5043   3925   6151    724     64  -1330       C  
ATOM   1155  C   ARG B  19      15.496  13.069 154.820  1.00 41.93           C  
ANISOU 1155  C   ARG B  19     5174   4156   6602    883    -82  -1235       C  
ATOM   1156  O   ARG B  19      15.196  13.960 154.025  1.00 45.90           O  
ANISOU 1156  O   ARG B  19     5524   4608   7308    875    -11  -1214       O  
ATOM   1157  CB  ARG B  19      14.725  14.215 156.878  1.00 51.05           C  
ANISOU 1157  CB  ARG B  19     6474   5136   7787    572    372  -1362       C  
ATOM   1158  CG  ARG B  19      13.415  13.427 156.909  1.00 54.29           C  
ANISOU 1158  CG  ARG B  19     6894   5363   8372    591    414  -1265       C  
ATOM   1159  CD  ARG B  19      12.740  13.403 158.262  1.00 46.33           C  
ANISOU 1159  CD  ARG B  19     6018   4261   7323    436    651  -1306       C  
ATOM   1160  NE  ARG B  19      12.259  14.713 158.678  1.00 52.86           N  
ANISOU 1160  NE  ARG B  19     6796   4985   8304    338    964  -1398       N  
ATOM   1161  CZ  ARG B  19      11.874  15.004 159.916  1.00 65.14           C  
ANISOU 1161  CZ  ARG B  19     8480   6488   9784    197   1220  -1486       C  
ATOM   1162  NH1 ARG B  19      11.919  14.075 160.862  1.00 75.72           N  
ANISOU 1162  NH1 ARG B  19     9995   7884  10890    113   1190  -1474       N  
ATOM   1163  NH2 ARG B  19      11.449  16.224 160.209  1.00 60.50           N  
ANISOU 1163  NH2 ARG B  19     7863   5781   9342    144   1509  -1586       N  
ATOM   1164  N   LEU B  20      15.537  11.783 154.493  1.00 39.65           N  
ANISOU 1164  N   LEU B  20     4964   3877   6224   1025   -297  -1176       N  
ATOM   1165  CA  LEU B  20      15.169  11.358 153.154  1.00 37.69           C  
ANISOU 1165  CA  LEU B  20     4628   3580   6112   1163   -452  -1096       C  
ATOM   1166  C   LEU B  20      13.678  11.065 153.079  1.00 37.93           C  
ANISOU 1166  C   LEU B  20     4655   3364   6392   1093   -380  -1003       C  
ATOM   1167  O   LEU B  20      13.083  10.535 154.010  1.00 38.75           O  
ANISOU 1167  O   LEU B  20     4885   3358   6482    999   -308   -984       O  
ATOM   1168  CB  LEU B  20      15.985  10.137 152.730  1.00 42.25           C  
ANISOU 1168  CB  LEU B  20     5313   4276   6464   1368   -726  -1093       C  
ATOM   1169  CG  LEU B  20      17.500  10.304 152.855  1.00 44.52           C  
ANISOU 1169  CG  LEU B  20     5568   4860   6489   1460   -809  -1169       C  
ATOM   1170  CD1 LEU B  20      18.216   9.004 152.527  1.00 43.72           C  
ANISOU 1170  CD1 LEU B  20     5583   4852   6177   1710  -1063  -1166       C  
ATOM   1171  CD2 LEU B  20      17.987  11.433 151.959  1.00 44.92           C  
ANISOU 1171  CD2 LEU B  20     5397   5069   6600   1444   -762  -1185       C  
ATOM   1172  N   SER B  21      13.086  11.439 151.954  1.00 44.67           N  
ANISOU 1172  N   SER B  21     5349   4155   7468   1124   -403   -932       N  
ATOM   1173  CA  SER B  21      11.685  11.194 151.678  1.00 37.85           C  
ANISOU 1173  CA  SER B  21     4425   3099   6858   1061   -370   -818       C  
ATOM   1174  C   SER B  21      11.566  10.386 150.405  1.00 42.76           C  
ANISOU 1174  C   SER B  21     5052   3710   7487   1170   -635   -742       C  
ATOM   1175  O   SER B  21      12.428  10.461 149.523  1.00 57.19           O  
ANISOU 1175  O   SER B  21     6852   5676   9201   1298   -775   -776       O  
ATOM   1176  CB  SER B  21      10.916  12.509 151.539  1.00 38.09           C  
ANISOU 1176  CB  SER B  21     4246   3046   7181    985   -143   -785       C  
ATOM   1177  OG  SER B  21      10.977  13.270 152.731  1.00 73.84           O  
ANISOU 1177  OG  SER B  21     8807   7556  11694    884    119   -878       O  
ATOM   1178  N   CYS B  22      10.479   9.634 150.309  1.00 46.02           N  
ANISOU 1178  N   CYS B  22     5496   3967   8021   1101   -696   -639       N  
ATOM   1179  CA  CYS B  22      10.219   8.808 149.142  1.00 43.54           C  
ANISOU 1179  CA  CYS B  22     5226   3608   7710   1163   -955   -567       C  
ATOM   1180  C   CYS B  22       8.734   8.786 148.860  1.00 50.16           C  
ANISOU 1180  C   CYS B  22     5931   4302   8827   1017   -930   -417       C  
ATOM   1181  O   CYS B  22       7.929   8.521 149.765  1.00 44.91           O  
ANISOU 1181  O   CYS B  22     5279   3542   8242    875   -807   -364       O  
ATOM   1182  CB  CYS B  22      10.731   7.384 149.365  1.00 48.90           C  
ANISOU 1182  CB  CYS B  22     6201   4252   8128   1243  -1167   -608       C  
ATOM   1183  SG  CYS B  22      10.402   6.238 148.009  1.00 53.34           S  
ANISOU 1183  SG  CYS B  22     6905   4710   8654   1309  -1494   -550       S  
ATOM   1184  N   ALA B  23       8.365   9.064 147.610  1.00 55.90           N  
ANISOU 1184  N   ALA B  23     6515   5034   9691   1040  -1048   -335       N  
ATOM   1185  CA  ALA B  23       6.943   9.154 147.292  1.00 50.84           C  
ANISOU 1185  CA  ALA B  23     5691   4290   9334    900  -1035   -169       C  
ATOM   1186  C   ALA B  23       6.610   8.913 145.820  1.00 48.46           C  
ANISOU 1186  C   ALA B  23     5339   3989   9085    911  -1289    -70       C  
ATOM   1187  O   ALA B  23       7.453   9.052 144.936  1.00 53.55           O  
ANISOU 1187  O   ALA B  23     6026   4729   9591   1039  -1416   -131       O  
ATOM   1188  CB  ALA B  23       6.410  10.515 147.720  1.00 52.49           C  
ANISOU 1188  CB  ALA B  23     5632   4502   9810    867   -742   -132       C  
ATOM   1189  N   ALA B  24       5.351   8.549 145.589  1.00 46.95           N  
ANISOU 1189  N   ALA B  24     5046   3709   9083    755  -1358     90       N  
ATOM   1190  CA  ALA B  24       4.777   8.370 144.257  1.00 50.44           C  
ANISOU 1190  CA  ALA B  24     5410   4146   9609    708  -1598    218       C  
ATOM   1191  C   ALA B  24       4.386   9.685 143.597  1.00 54.74           C  
ANISOU 1191  C   ALA B  24     5632   4755  10411    740  -1509    326       C  
ATOM   1192  O   ALA B  24       3.634  10.468 144.179  1.00 70.06           O  
ANISOU 1192  O   ALA B  24     7328   6674  12616    699  -1283    409       O  
ATOM   1193  CB  ALA B  24       3.571   7.454 144.337  1.00 53.45           C  
ANISOU 1193  CB  ALA B  24     5799   4424  10087    492  -1721    364       C  
ATOM   1194  N   SER B  25       4.905   9.938 142.397  1.00 73.21           N  
ANISOU 1194  N   SER B  25    10146   8363   9308   4553   -898    679       N  
ATOM   1195  CA  SER B  25       4.575  11.172 141.696  1.00 79.53           C  
ANISOU 1195  CA  SER B  25    10880   9074  10262   4592   -897    786       C  
ATOM   1196  C   SER B  25       3.064  11.325 141.533  1.00 82.90           C  
ANISOU 1196  C   SER B  25    11255   9459  10783   4614   -933    814       C  
ATOM   1197  O   SER B  25       2.406  10.528 140.862  1.00 93.53           O  
ANISOU 1197  O   SER B  25    12620  10856  12062   4637   -985    808       O  
ATOM   1198  CB  SER B  25       5.255  11.206 140.326  1.00 78.06           C  
ANISOU 1198  CB  SER B  25    10722   8944   9993   4647   -895    864       C  
ATOM   1199  OG  SER B  25       4.803  10.138 139.509  1.00 77.33           O  
ANISOU 1199  OG  SER B  25    10697   8958   9725   4696   -946    821       O  
ATOM   1200  N   GLY B  26       2.534  12.367 142.162  1.00 75.26           N  
ANISOU 1200  N   GLY B  26    10218   8390   9990   4617   -919    839       N  
ATOM   1201  CA  GLY B  26       1.121  12.696 142.131  1.00 72.55           C  
ANISOU 1201  CA  GLY B  26     9812   7994   9758   4642   -942    876       C  
ATOM   1202  C   GLY B  26       0.303  12.023 143.218  1.00 75.84           C  
ANISOU 1202  C   GLY B  26    10208   8438  10171   4635   -934    826       C  
ATOM   1203  O   GLY B  26      -0.921  12.158 143.241  1.00 67.88           O  
ANISOU 1203  O   GLY B  26     9134   7392   9267   4658   -951    871       O  
ATOM   1204  N   ASN B  27       0.976  11.306 144.118  1.00 75.70           N  
ANISOU 1204  N   ASN B  27    10233   8485  10043   4610   -904    752       N  
ATOM   1205  CA  ASN B  27       0.321  10.618 145.236  1.00 73.47           C  
ANISOU 1205  CA  ASN B  27     9917   8243   9755   4621   -880    732       C  
ATOM   1206  C   ASN B  27      -0.823   9.711 144.781  1.00 76.89           C  
ANISOU 1206  C   ASN B  27    10274   8666  10273   4611   -931    801       C  
ATOM   1207  O   ASN B  27      -1.751   9.426 145.542  1.00 72.37           O  
ANISOU 1207  O   ASN B  27     9616   8087   9796   4635   -914    848       O  
ATOM   1208  CB  ASN B  27      -0.168  11.627 146.273  1.00 78.76           C  
ANISOU 1208  CB  ASN B  27    10552   8878  10497   4690   -839    722       C  
ATOM   1209  CG  ASN B  27       0.962  12.151 147.139  1.00 86.95           C  
ANISOU 1209  CG  ASN B  27    11653   9925  11461   4712   -814    627       C  
ATOM   1210  OD1 ASN B  27       2.028  11.539 147.224  1.00 94.83           O  
ANISOU 1210  OD1 ASN B  27    12712  10975  12343   4667   -809    575       O  
ATOM   1211  ND2 ASN B  27       0.735  13.285 147.790  1.00 85.30           N  
ANISOU 1211  ND2 ASN B  27    11424   9657  11329   4790   -814    595       N  
ATOM   1212  N   ILE B  28      -0.725   9.247 143.539  1.00 84.87           N  
ANISOU 1212  N   ILE B  28    11309   9676  11263   4590  -1003    812       N  
ATOM   1213  CA  ILE B  28      -1.749   8.432 142.891  1.00 77.41           C  
ANISOU 1213  CA  ILE B  28    10287   8691  10433   4589  -1094    868       C  
ATOM   1214  C   ILE B  28      -1.836   7.035 143.484  1.00 85.53           C  
ANISOU 1214  C   ILE B  28    11258   9731  11507   4552  -1127    871       C  
ATOM   1215  O   ILE B  28      -2.621   6.208 143.026  1.00 93.10           O  
ANISOU 1215  O   ILE B  28    12124  10629  12620   4544  -1227    929       O  
ATOM   1216  CB  ILE B  28      -1.488   8.309 141.380  1.00 69.14           C  
ANISOU 1216  CB  ILE B  28     9308   7661   9302   4616  -1178    849       C  
ATOM   1217  CG1 ILE B  28      -0.130   7.653 141.132  1.00 66.48           C  
ANISOU 1217  CG1 ILE B  28     9088   7418   8754   4607  -1180    758       C  
ATOM   1218  CG2 ILE B  28      -1.533   9.676 140.727  1.00 68.15           C  
ANISOU 1218  CG2 ILE B  28     9201   7510   9184   4659  -1147    890       C  
ATOM   1219  CD1 ILE B  28       0.133   7.322 139.683  1.00 68.54           C  
ANISOU 1219  CD1 ILE B  28     9428   7728   8886   4675  -1270    724       C  
ATOM   1220  N   VAL B  29      -1.020   6.769 144.494  1.00 65.89           N  
ANISOU 1220  N   VAL B  29     8813   7310   8913   4533  -1052    820       N  
ATOM   1221  CA  VAL B  29      -0.909   5.422 145.015  1.00 68.05           C  
ANISOU 1221  CA  VAL B  29     9034   7597   9224   4497  -1080    828       C  
ATOM   1222  C   VAL B  29      -0.306   5.453 146.417  1.00 64.88           C  
ANISOU 1222  C   VAL B  29     8660   7273   8717   4506   -966    796       C  
ATOM   1223  O   VAL B  29       0.585   6.256 146.715  1.00 64.12           O  
ANISOU 1223  O   VAL B  29     8677   7234   8450   4523   -898    712       O  
ATOM   1224  CB  VAL B  29      -0.082   4.520 144.070  1.00 65.01           C  
ANISOU 1224  CB  VAL B  29     8738   7243   8719   4470  -1172    746       C  
ATOM   1225  CG1 VAL B  29       1.412   4.580 144.391  1.00 63.47           C  
ANISOU 1225  CG1 VAL B  29     8687   7153   8275   4454  -1103    635       C  
ATOM   1226  CG2 VAL B  29      -0.603   3.101 144.125  1.00 65.71           C  
ANISOU 1226  CG2 VAL B  29     8705   7269   8994   4439  -1275    803       C  
ATOM   1227  N   SER B  30      -0.848   4.611 147.290  1.00 65.45           N  
ANISOU 1227  N   SER B  30     8610   7337   8921   4509   -953    879       N  
ATOM   1228  CA  SER B  30      -0.393   4.550 148.673  1.00 65.14           C  
ANISOU 1228  CA  SER B  30     8592   7395   8761   4551   -840    861       C  
ATOM   1229  C   SER B  30       0.736   3.544 148.862  1.00 81.11           C  
ANISOU 1229  C   SER B  30    10681   9479  10659   4498   -844    791       C  
ATOM   1230  O   SER B  30       0.830   2.544 148.152  1.00 63.68           O  
ANISOU 1230  O   SER B  30     8439   7219   8540   4434   -946    800       O  
ATOM   1231  CB  SER B  30      -1.560   4.205 149.606  1.00 77.19           C  
ANISOU 1231  CB  SER B  30     9946   8909  10475   4613   -803   1010       C  
ATOM   1232  OG  SER B  30      -1.928   2.840 149.501  1.00 84.46           O  
ANISOU 1232  OG  SER B  30    10713   9748  11630   4553   -895   1118       O  
ATOM   1233  N   ILE B  31       1.593   3.835 149.835  1.00 63.14           N  
ANISOU 1233  N   ILE B  31     8504   7311   8175   4538   -746    713       N  
ATOM   1234  CA  ILE B  31       2.733   2.991 150.170  1.00 61.88           C  
ANISOU 1234  CA  ILE B  31     8419   7223   7870   4496   -735    639       C  
ATOM   1235  C   ILE B  31       2.562   2.468 151.595  1.00 62.50           C  
ANISOU 1235  C   ILE B  31     8432   7386   7931   4565   -638    705       C  
ATOM   1236  O   ILE B  31       2.800   3.190 152.562  1.00 87.02           O  
ANISOU 1236  O   ILE B  31    11606  10589  10868   4663   -543    661       O  
ATOM   1237  CB  ILE B  31       4.061   3.767 150.041  1.00 63.58           C  
ANISOU 1237  CB  ILE B  31     8812   7494   7850   4487   -717    491       C  
ATOM   1238  CG1 ILE B  31       4.176   4.408 148.654  1.00 60.45           C  
ANISOU 1238  CG1 ILE B  31     8462   7030   7474   4450   -789    464       C  
ATOM   1239  CG2 ILE B  31       5.247   2.864 150.360  1.00 59.29           C  
ANISOU 1239  CG2 ILE B  31     8347   7027   7155   4442   -712    414       C  
ATOM   1240  CD1 ILE B  31       5.447   5.208 148.449  1.00 59.63           C  
ANISOU 1240  CD1 ILE B  31     8484   6950   7222   4441   -778    369       C  
ATOM   1241  N   ASP B  32       2.152   1.208 151.720  1.00 63.02           N  
ANISOU 1241  N   ASP B  32     8355   7410   8181   4528   -674    817       N  
ATOM   1242  CA  ASP B  32       1.830   0.631 153.024  1.00 64.10           C  
ANISOU 1242  CA  ASP B  32     8389   7626   8341   4608   -575    931       C  
ATOM   1243  C   ASP B  32       3.021  -0.023 153.718  1.00 67.57           C  
ANISOU 1243  C   ASP B  32     8919   8176   8576   4602   -517    855       C  
ATOM   1244  O   ASP B  32       2.947  -0.348 154.903  1.00 76.18           O  
ANISOU 1244  O   ASP B  32     9965   9381   9598   4699   -403    934       O  
ATOM   1245  CB  ASP B  32       0.717  -0.412 152.875  1.00 88.64           C  
ANISOU 1245  CB  ASP B  32    11249  10600  11830   4572   -668   1128       C  
ATOM   1246  CG  ASP B  32      -0.527   0.147 152.217  1.00101.70           C  
ANISOU 1246  CG  ASP B  32    12795  12132  13712   4578   -745   1213       C  
ATOM   1247  OD1 ASP B  32      -0.906   1.293 152.530  1.00105.84           O  
ANISOU 1247  OD1 ASP B  32    13380  12730  14103   4675   -648   1195       O  
ATOM   1248  OD2 ASP B  32      -1.127  -0.567 151.386  1.00111.81           O  
ANISOU 1248  OD2 ASP B  32    13928  13235  15320   4491   -918   1296       O  
ATOM   1249  N   ALA B  33       4.116  -0.194 152.987  1.00 63.67           N  
ANISOU 1249  N   ALA B  33     8560   7669   7964   4505   -588    710       N  
ATOM   1250  CA  ALA B  33       5.323  -0.809 153.532  1.00 59.88           C  
ANISOU 1250  CA  ALA B  33     8178   7285   7287   4486   -552    622       C  
ATOM   1251  C   ALA B  33       6.473  -0.592 152.562  1.00 58.09           C  
ANISOU 1251  C   ALA B  33     8121   7050   6901   4400   -632    452       C  
ATOM   1252  O   ALA B  33       6.260  -0.585 151.348  1.00 61.55           O  
ANISOU 1252  O   ALA B  33     8555   7396   7436   4341   -735    438       O  
ATOM   1253  CB  ALA B  33       5.104  -2.292 153.785  1.00 60.40           C  
ANISOU 1253  CB  ALA B  33     8085   7305   7559   4442   -585    745       C  
ATOM   1254  N   ALA B  34       7.689  -0.442 153.084  1.00 38.28           N  
ANISOU 1254  N   ALA B  34     5026   4358   5160    156   -460   1680       N  
ATOM   1255  CA  ALA B  34       8.824  -0.116 152.213  1.00 24.61           C  
ANISOU 1255  CA  ALA B  34     3316   2793   3243    235   -468   1701       C  
ATOM   1256  C   ALA B  34      10.179  -0.220 152.898  1.00 43.92           C  
ANISOU 1256  C   ALA B  34     5861   5114   5711    400   -447   1533       C  
ATOM   1257  O   ALA B  34      10.260  -0.464 154.103  1.00 58.87           O  
ANISOU 1257  O   ALA B  34     7898   6797   7673    454   -401   1326       O  
ATOM   1258  CB  ALA B  34       8.655   1.288 151.642  1.00 24.43           C  
ANISOU 1258  CB  ALA B  34     3088   3023   3171    132   -250   1825       C  
ATOM   1259  N   GLY B  35      11.244  -0.045 152.117  1.00 28.25           N  
ANISOU 1259  N   GLY B  35     3765   3350   3619    500   -477   1635       N  
ATOM   1260  CA  GLY B  35      12.586  -0.071 152.675  1.00 36.98           C  
ANISOU 1260  CA  GLY B  35     4872   4381   4798    716   -439   1488       C  
ATOM   1261  C   GLY B  35      13.616   0.795 151.967  1.00 38.32           C  
ANISOU 1261  C   GLY B  35     4854   4920   4788    767   -188   1438       C  
ATOM   1262  O   GLY B  35      13.433   1.181 150.814  1.00 30.58           O  
ANISOU 1262  O   GLY B  35     3758   4299   3563    670   -107   1525       O  
ATOM   1263  N   TRP B  36      14.706   1.096 152.672  1.00 36.65           N  
ANISOU 1263  N   TRP B  36     4612   4626   4687    897    -58   1241       N  
ATOM   1264  CA  TRP B  36      15.804   1.898 152.134  1.00 35.68           C  
ANISOU 1264  CA  TRP B  36     4301   4808   4447    927    208   1094       C  
ATOM   1265  C   TRP B  36      17.080   1.085 151.941  1.00 31.96           C  
ANISOU 1265  C   TRP B  36     3807   4403   3935   1107    109    554       C  
ATOM   1266  O   TRP B  36      17.510   0.361 152.855  1.00 26.67           O  
ANISOU 1266  O   TRP B  36     3231   3464   3439   1251    -65    334       O  
ATOM   1267  CB  TRP B  36      16.108   3.090 153.045  1.00 39.36           C  
ANISOU 1267  CB  TRP B  36     4698   5163   5096    898    488   1308       C  
ATOM   1268  CG  TRP B  36      15.093   4.183 152.982  1.00 32.16           C  
ANISOU 1268  CG  TRP B  36     3723   4273   4223    684    680   1658       C  
ATOM   1269  CD1 TRP B  36      13.997   4.333 153.777  1.00 35.10           C  
ANISOU 1269  CD1 TRP B  36     4170   4443   4723    504    545   1523       C  
ATOM   1270  CD2 TRP B  36      15.076   5.282 152.063  1.00 31.63           C  
ANISOU 1270  CD2 TRP B  36     3490   4448   4082    606    852   1700       C  
ATOM   1271  NE1 TRP B  36      13.301   5.461 153.416  1.00 38.79           N  
ANISOU 1271  NE1 TRP B  36     4494   5017   5228    435    635   1562       N  
ATOM   1272  CE2 TRP B  36      13.943   6.061 152.365  1.00 29.34           C  
ANISOU 1272  CE2 TRP B  36     3209   4017   3921    472    757   1636       C  
ATOM   1273  CE3 TRP B  36      15.912   5.684 151.016  1.00 44.13           C  
ANISOU 1273  CE3 TRP B  36     4958   6337   5472    634   1032   1668       C  
ATOM   1274  CZ2 TRP B  36      13.622   7.218 151.658  1.00 38.61           C  
ANISOU 1274  CZ2 TRP B  36     4249   5307   5115    494    841   1746       C  
ATOM   1275  CZ3 TRP B  36      15.592   6.831 150.315  1.00 47.11           C  
ANISOU 1275  CZ3 TRP B  36     5304   6745   5851    524   1050   1666       C  
ATOM   1276  CH2 TRP B  36      14.457   7.585 150.639  1.00 45.88           C  
ANISOU 1276  CH2 TRP B  36     5163   6409   5860    472    948   1729       C  
ATOM   1277  N   PHE B  37      17.664   1.224 150.747  1.00 36.12           N  
ANISOU 1277  N   PHE B  37     4205   5288   4230   1111    239    373       N  
ATOM   1278  CA  PHE B  37      18.974   0.662 150.397  1.00 30.24           C  
ANISOU 1278  CA  PHE B  37     3390   4657   3444   1283    242   -110       C  
ATOM   1279  C   PHE B  37      20.030   1.764 150.217  1.00 38.50           C  
ANISOU 1279  C   PHE B  37     4197   5927   4503   1299    587   -137       C  
ATOM   1280  O   PHE B  37      19.678   2.923 150.012  1.00 33.05           O  
ANISOU 1280  O   PHE B  37     3411   5370   3779   1161    845    206       O  
ATOM   1281  CB  PHE B  37      18.864  -0.164 149.116  1.00 33.12           C  
ANISOU 1281  CB  PHE B  37     3818   5240   3525   1285    140   -350       C  
ATOM   1282  CG  PHE B  37      18.050  -1.415 149.270  1.00 42.33           C  
ANISOU 1282  CG  PHE B  37     5206   6164   4715   1279   -202   -444       C  
ATOM   1283  CD1 PHE B  37      16.666  -1.367 149.204  1.00 53.91           C  
ANISOU 1283  CD1 PHE B  37     6764   7581   6140   1097   -332    -96       C  
ATOM   1284  CD2 PHE B  37      18.662  -2.637 149.483  1.00 41.30           C  
ANISOU 1284  CD2 PHE B  37     5174   5840   4676   1456   -374   -867       C  
ATOM   1285  CE1 PHE B  37      15.910  -2.513 149.346  1.00 46.13           C  
ANISOU 1285  CE1 PHE B  37     5964   6354   5209   1070   -634   -189       C  
ATOM   1286  CE2 PHE B  37      17.911  -3.788 149.626  1.00 45.80           C  
ANISOU 1286  CE2 PHE B  37     5950   6153   5298   1442   -655   -957       C  
ATOM   1287  CZ  PHE B  37      16.532  -3.725 149.557  1.00 35.87           C  
ANISOU 1287  CZ  PHE B  37     4781   4845   4004   1238   -788   -628       C  
ATOM   1288  N   ARG B  38      21.315   1.418 150.308  1.00 40.19           N  
ANISOU 1288  N   ARG B  38     4303   6169   4798   1466    610   -526       N  
ATOM   1289  CA  ARG B  38      22.378   2.360 149.926  1.00 32.80           C  
ANISOU 1289  CA  ARG B  38     3113   5477   3873   1476    947   -599       C  
ATOM   1290  C   ARG B  38      23.525   1.719 149.139  1.00 35.80           C  
ANISOU 1290  C   ARG B  38     3388   6041   4172   1648    995  -1034       C  
ATOM   1291  O   ARG B  38      23.799   0.527 149.274  1.00 43.91           O  
ANISOU 1291  O   ARG B  38     4516   6932   5235   1805    757  -1340       O  
ATOM   1292  CB  ARG B  38      22.978   3.079 151.141  1.00 46.98           C  
ANISOU 1292  CB  ARG B  38     4784   7111   5957   1473   1028   -564       C  
ATOM   1293  CG  ARG B  38      23.771   2.222 152.116  1.00 31.45           C  
ANISOU 1293  CG  ARG B  38     2831   4922   4195   1642    767   -875       C  
ATOM   1294  CD  ARG B  38      24.347   3.115 153.214  1.00 59.27           C  
ANISOU 1294  CD  ARG B  38     6279   8290   7953   1510    842   -775       C  
ATOM   1295  NE  ARG B  38      25.041   2.380 154.268  1.00 55.16           N  
ANISOU 1295  NE  ARG B  38     5806   7575   7576   1615    574   -953       N  
ATOM   1296  CZ  ARG B  38      25.377   2.907 155.441  1.00 45.73           C  
ANISOU 1296  CZ  ARG B  38     4596   6258   6523   1555    544   -890       C  
ATOM   1297  NH1 ARG B  38      25.089   4.174 155.707  1.00 42.60           N  
ANISOU 1297  NH1 ARG B  38     4142   5870   6175   1397    785   -678       N  
ATOM   1298  NH2 ARG B  38      26.010   2.172 156.346  1.00 42.34           N  
ANISOU 1298  NH2 ARG B  38     4210   5712   6164   1649    286  -1035       N  
ATOM   1299  N   GLN B  39      24.186   2.527 148.312  1.00 44.08           N  
ANISOU 1299  N   GLN B  39     4301   7283   5165   1547   1291   -994       N  
ATOM   1300  CA  GLN B  39      25.265   2.058 147.445  1.00 49.50           C  
ANISOU 1300  CA  GLN B  39     4949   8056   5801   1621   1365  -1285       C  
ATOM   1301  C   GLN B  39      26.425   3.047 147.485  1.00 47.01           C  
ANISOU 1301  C   GLN B  39     4489   7651   5722   1504   1606  -1201       C  
ATOM   1302  O   GLN B  39      26.315   4.185 147.017  1.00 43.24           O  
ANISOU 1302  O   GLN B  39     3979   7201   5249   1327   1855   -955       O  
ATOM   1303  CB  GLN B  39      24.785   1.878 146.000  1.00 60.16           C  
ANISOU 1303  CB  GLN B  39     6374   9722   6762   1617   1473  -1305       C  
ATOM   1304  CG  GLN B  39      25.921   1.734 144.981  1.00 66.71           C  
ANISOU 1304  CG  GLN B  39     7166  10636   7545   1655   1654  -1513       C  
ATOM   1305  CD  GLN B  39      26.007   0.356 144.351  1.00 73.95           C  
ANISOU 1305  CD  GLN B  39     8222  11622   8256   1820   1514  -1897       C  
ATOM   1306  OE1 GLN B  39      25.022  -0.164 143.828  1.00 84.25           O  
ANISOU 1306  OE1 GLN B  39     9686  13097   9230   1829   1398  -1959       O  
ATOM   1307  NE2 GLN B  39      27.196  -0.234 144.384  1.00 70.92           N  
ANISOU 1307  NE2 GLN B  39     7794  11088   8063   1933   1529  -2145       N  
ATOM   1308  N   ALA B  40      27.525   2.597 148.082  1.00 52.07           N  
ANISOU 1308  N   ALA B  40     5056   8153   6576   1607   1514  -1399       N  
ATOM   1309  CA  ALA B  40      28.772   3.347 148.128  1.00 43.53           C  
ANISOU 1309  CA  ALA B  40     3824   7021   5694   1561   1709  -1355       C  
ATOM   1310  C   ALA B  40      29.395   3.404 146.729  1.00 69.55           C  
ANISOU 1310  C   ALA B  40     7090  10468   8867   1592   1964  -1420       C  
ATOM   1311  O   ALA B  40      28.989   2.639 145.854  1.00 80.82           O  
ANISOU 1311  O   ALA B  40     8617  12044  10046   1667   1937  -1575       O  
ATOM   1312  CB  ALA B  40      29.724   2.694 149.136  1.00 63.40           C  
ANISOU 1312  CB  ALA B  40     6257   9420   8412   1682   1491  -1549       C  
ATOM   1313  N   PRO B  41      30.376   4.306 146.507  1.00 70.46           N  
ANISOU 1313  N   PRO B  41     7083  10551   9138   1551   2214  -1299       N  
ATOM   1314  CA  PRO B  41      30.931   4.493 145.157  1.00 71.45           C  
ANISOU 1314  CA  PRO B  41     7196  10786   9165   1582   2504  -1314       C  
ATOM   1315  C   PRO B  41      31.426   3.222 144.475  1.00 82.73           C  
ANISOU 1315  C   PRO B  41     8651  12327  10454   1761   2452  -1642       C  
ATOM   1316  O   PRO B  41      31.043   2.956 143.335  1.00 90.21           O  
ANISOU 1316  O   PRO B  41     9712  13428  11136   1772   2568  -1708       O  
ATOM   1317  CB  PRO B  41      32.094   5.459 145.391  1.00 70.34           C  
ANISOU 1317  CB  PRO B  41     6892  10575   9260   1591   2697  -1148       C  
ATOM   1318  CG  PRO B  41      31.701   6.219 146.590  1.00 78.17           C  
ANISOU 1318  CG  PRO B  41     7865  11458  10377   1488   2577   -936       C  
ATOM   1319  CD  PRO B  41      30.994   5.239 147.469  1.00 78.92           C  
ANISOU 1319  CD  PRO B  41     8033  11510  10445   1495   2242  -1125       C  
ATOM   1320  N   GLY B  42      32.247   2.434 145.158  1.00 78.34           N  
ANISOU 1320  N   GLY B  42     8005  11694  10066   1897   2279  -1847       N  
ATOM   1321  CA  GLY B  42      32.807   1.257 144.522  1.00 78.83           C  
ANISOU 1321  CA  GLY B  42     8103  11795  10055   2075   2274  -2139       C  
ATOM   1322  C   GLY B  42      32.416  -0.034 145.206  1.00 73.84           C  
ANISOU 1322  C   GLY B  42     7566  11063   9427   2185   1935  -2361       C  
ATOM   1323  O   GLY B  42      33.018  -1.073 144.976  1.00 59.91           O  
ANISOU 1323  O   GLY B  42     5820   9250   7692   2346   1905  -2593       O  
ATOM   1324  N   LYS B  43      31.395   0.027 146.056  1.00 68.53           N  
ANISOU 1324  N   LYS B  43     6969  10327   8744   2108   1699  -2267       N  
ATOM   1325  CA  LYS B  43      31.007  -1.176 146.763  1.00 65.93           C  
ANISOU 1325  CA  LYS B  43     6752   9850   8449   2224   1379  -2437       C  
ATOM   1326  C   LYS B  43      29.650  -1.626 146.247  1.00 65.20           C  
ANISOU 1326  C   LYS B  43     6880   9821   8074   2207   1280  -2484       C  
ATOM   1327  O   LYS B  43      29.085  -1.023 145.346  1.00 81.04           O  
ANISOU 1327  O   LYS B  43     8927  12030   9834   2110   1454  -2391       O  
ATOM   1328  CB  LYS B  43      30.967  -0.912 148.265  1.00 65.53           C  
ANISOU 1328  CB  LYS B  43     6636   9643   8622   2184   1155  -2309       C  
ATOM   1329  CG  LYS B  43      32.149  -0.092 148.745  1.00 68.17           C  
ANISOU 1329  CG  LYS B  43     6739   9988   9175   2142   1268  -2224       C  
ATOM   1330  CD  LYS B  43      32.241   0.006 150.253  1.00 75.92           C  
ANISOU 1330  CD  LYS B  43     7665  10839  10340   2122   1021  -2165       C  
ATOM   1331  CE  LYS B  43      32.929   1.310 150.641  1.00 82.31           C  
ANISOU 1331  CE  LYS B  43     8281  11710  11283   1987   1170  -2022       C  
ATOM   1332  NZ  LYS B  43      32.948   1.559 152.106  1.00 76.83           N  
ANISOU 1332  NZ  LYS B  43     7543  10923  10725   1939    945  -1982       N  
ATOM   1333  N   GLN B  44      29.136  -2.693 146.824  1.00 66.71           N  
ANISOU 1333  N   GLN B  44     7214   9836   8296   2301    997  -2612       N  
ATOM   1334  CA  GLN B  44      27.890  -3.322 146.425  1.00 51.24           C  
ANISOU 1334  CA  GLN B  44     5483   7890   6096   2306    854  -2702       C  
ATOM   1335  C   GLN B  44      26.704  -2.765 147.222  1.00 49.91           C  
ANISOU 1335  C   GLN B  44     5357   7684   5922   2222    699  -2471       C  
ATOM   1336  O   GLN B  44      26.859  -2.435 148.396  1.00 47.00           O  
ANISOU 1336  O   GLN B  44     4913   7147   5798   2204    595  -2314       O  
ATOM   1337  CB  GLN B  44      28.026  -4.830 146.478  1.00 56.45           C  
ANISOU 1337  CB  GLN B  44     6305   8326   6818   2448    677  -2960       C  
ATOM   1338  CG  GLN B  44      28.810  -5.450 145.244  1.00119.13           C  
ANISOU 1338  CG  GLN B  44    14287  16349  14629   2522    893  -3218       C  
ATOM   1339  CD  GLN B  44      29.284  -4.457 144.132  1.00101.09           C  
ANISOU 1339  CD  GLN B  44    11891  14367  12151   2448   1232  -3164       C  
ATOM   1340  OE1 GLN B  44      28.571  -3.543 143.705  1.00119.82           O  
ANISOU 1340  OE1 GLN B  44    14261  16966  14299   2316   1316  -2999       O  
ATOM   1341  NE2 GLN B  44      30.536  -4.639 143.701  1.00 72.17           N  
ANISOU 1341  NE2 GLN B  44     8132  10692   8599   2544   1446  -3268       N  
ATOM   1342  N   ARG B  45      25.534  -2.632 146.606  1.00 51.29           N  
ANISOU 1342  N   ARG B  45     5658   8031   5800   2168    695  -2435       N  
ATOM   1343  CA  ARG B  45      24.323  -2.207 147.317  1.00 45.63           C  
ANISOU 1343  CA  ARG B  45     5008   7248   5080   2091    550  -2170       C  
ATOM   1344  C   ARG B  45      23.916  -3.103 148.493  1.00 42.08           C  
ANISOU 1344  C   ARG B  45     4716   6396   4878   2168    216  -2187       C  
ATOM   1345  O   ARG B  45      23.928  -4.336 148.409  1.00 51.29           O  
ANISOU 1345  O   ARG B  45     6040   7383   6064   2290     46  -2463       O  
ATOM   1346  CB  ARG B  45      23.132  -2.188 146.331  1.00 46.76           C  
ANISOU 1346  CB  ARG B  45     5332   7564   4869   1889    510  -2001       C  
ATOM   1347  CG  ARG B  45      21.768  -2.143 147.036  1.00 56.32           C  
ANISOU 1347  CG  ARG B  45     6690   8564   6144   1723    263  -1646       C  
ATOM   1348  CD  ARG B  45      20.567  -2.062 146.084  1.00 65.56           C  
ANISOU 1348  CD  ARG B  45     7987   9937   6983   1510    198  -1440       C  
ATOM   1349  NE  ARG B  45      20.207  -3.356 145.511  1.00 67.93           N  
ANISOU 1349  NE  ARG B  45     8507  10174   7129   1510    -32  -1755       N  
ATOM   1350  CZ  ARG B  45      20.099  -3.609 144.210  1.00 85.67           C  
ANISOU 1350  CZ  ARG B  45    10833  12720   8998   1441      7  -1926       C  
ATOM   1351  NH1 ARG B  45      20.328  -2.659 143.309  1.00 98.28           N  
ANISOU 1351  NH1 ARG B  45    12306  14719  10318   1390    274  -1784       N  
ATOM   1352  NH2 ARG B  45      19.753  -4.824 143.809  1.00 87.66           N  
ANISOU 1352  NH2 ARG B  45    11303  12862   9143   1420   -212  -2243       N  
ATOM   1353  N   GLU B  46      23.544  -2.442 149.590  1.00 44.71           N  
ANISOU 1353  N   GLU B  46     5534   5253   6202   1923   -767  -2410       N  
ATOM   1354  CA  GLU B  46      23.190  -3.102 150.841  1.00 57.52           C  
ANISOU 1354  CA  GLU B  46     7110   6790   7954   2170   -942  -2250       C  
ATOM   1355  C   GLU B  46      21.904  -2.490 151.396  1.00 58.42           C  
ANISOU 1355  C   GLU B  46     7411   6968   7817   2136  -1003  -2094       C  
ATOM   1356  O   GLU B  46      21.612  -1.320 151.145  1.00 63.77           O  
ANISOU 1356  O   GLU B  46     8196   7810   8224   1968   -948  -2108       O  
ATOM   1357  CB  GLU B  46      24.310  -2.928 151.881  1.00 64.47           C  
ANISOU 1357  CB  GLU B  46     7809   7825   8863   2389  -1092  -2259       C  
ATOM   1358  CG  GLU B  46      24.721  -1.463 152.065  1.00 67.09           C  
ANISOU 1358  CG  GLU B  46     8176   8471   8843   2286  -1088  -2388       C  
ATOM   1359  CD  GLU B  46      25.673  -1.233 153.230  1.00 68.02           C  
ANISOU 1359  CD  GLU B  46     8093   8825   8926   2524  -1262  -2424       C  
ATOM   1360  OE1 GLU B  46      26.527  -0.327 153.129  1.00 60.42           O  
ANISOU 1360  OE1 GLU B  46     7051   8090   7815   2421  -1207  -2627       O  
ATOM   1361  OE2 GLU B  46      25.556  -1.943 154.253  1.00 73.34           O  
ANISOU 1361  OE2 GLU B  46     8663   9489   9715   2774  -1454  -2172       O  
ATOM   1362  N   PRO B  47      21.135  -3.280 152.162  1.00 50.77           N  
ANISOU 1362  N   PRO B  47     6467   5844   6980   2279  -1088  -1902       N  
ATOM   1363  CA  PRO B  47      19.938  -2.761 152.832  1.00 47.04           C  
ANISOU 1363  CA  PRO B  47     6154   5422   6297   2266  -1139  -1768       C  
ATOM   1364  C   PRO B  47      20.244  -1.853 154.014  1.00 52.71           C  
ANISOU 1364  C   PRO B  47     6882   6394   6752   2400  -1255  -1741       C  
ATOM   1365  O   PRO B  47      21.271  -2.011 154.673  1.00 69.02           O  
ANISOU 1365  O   PRO B  47     8788   8582   8856   2592  -1372  -1712       O  
ATOM   1366  CB  PRO B  47      19.226  -4.030 153.310  1.00 38.52           C  
ANISOU 1366  CB  PRO B  47     5062   4084   5491   2374  -1164  -1545       C  
ATOM   1367  CG  PRO B  47      20.300  -5.048 153.424  1.00 46.81           C  
ANISOU 1367  CG  PRO B  47     5915   5006   6864   2526  -1189  -1474       C  
ATOM   1368  CD  PRO B  47      21.285  -4.734 152.340  1.00 48.93           C  
ANISOU 1368  CD  PRO B  47     6106   5344   7141   2420  -1093  -1766       C  
ATOM   1369  N   VAL B  48      19.344  -0.913 154.278  1.00 42.93           N  
ANISOU 1369  N   VAL B  48     5792   5258   5261   2292  -1218  -1740       N  
ATOM   1370  CA  VAL B  48      19.541   0.039 155.357  1.00 43.80           C  
ANISOU 1370  CA  VAL B  48     5913   5653   5076   2314  -1253  -1746       C  
ATOM   1371  C   VAL B  48      18.398  -0.073 156.343  1.00 45.69           C  
ANISOU 1371  C   VAL B  48     6238   5902   5222   2256  -1264  -1494       C  
ATOM   1372  O   VAL B  48      18.619  -0.224 157.544  1.00 42.77           O  
ANISOU 1372  O   VAL B  48     5805   5737   4708   2253  -1346  -1270       O  
ATOM   1373  CB  VAL B  48      19.625   1.490 154.851  1.00 32.54           C  
ANISOU 1373  CB  VAL B  48     4515   4379   3470   2038  -1101  -1861       C  
ATOM   1374  CG1 VAL B  48      19.752   2.454 156.020  1.00 32.75           C  
ANISOU 1374  CG1 VAL B  48     4529   4692   3222   1972  -1079  -1881       C  
ATOM   1375  CG2 VAL B  48      20.783   1.649 153.890  1.00 33.45           C  
ANISOU 1375  CG2 VAL B  48     4513   4515   3683   1942  -1035  -1958       C  
ATOM   1376  N   ALA B  49      17.169  -0.018 155.839  1.00 41.35           N  
ANISOU 1376  N   ALA B  49     5821   5148   4741   2195  -1184  -1531       N  
ATOM   1377  CA  ALA B  49      16.031  -0.110 156.751  1.00 35.99           C  
ANISOU 1377  CA  ALA B  49     5208   4463   4002   2118  -1156  -1333       C  
ATOM   1378  C   ALA B  49      14.761  -0.641 156.110  1.00 38.04           C  
ANISOU 1378  C   ALA B  49     5548   4419   4487   2113  -1111  -1338       C  
ATOM   1379  O   ALA B  49      14.663  -0.732 154.891  1.00 43.36           O  
ANISOU 1379  O   ALA B  49     6208   4974   5291   2042  -1082  -1451       O  
ATOM   1380  CB  ALA B  49      15.757   1.253 157.373  1.00 45.32           C  
ANISOU 1380  CB  ALA B  49     6433   5889   4898   1948  -1054  -1432       C  
ATOM   1381  N   THR B  50      13.787  -0.991 156.947  1.00 33.46           N  
ANISOU 1381  N   THR B  50     5003   3794   3918   2054  -1075  -1148       N  
ATOM   1382  CA  THR B  50      12.554  -1.628 156.489  1.00 33.36           C  
ANISOU 1382  CA  THR B  50     5030   3497   4150   2040  -1030  -1147       C  
ATOM   1383  C   THR B  50      11.447  -1.298 157.475  1.00 38.38           C  
ANISOU 1383  C   THR B  50     5707   4186   4690   1899   -928  -1044       C  
ATOM   1384  O   THR B  50      11.674  -1.237 158.690  1.00 49.35           O  
ANISOU 1384  O   THR B  50     7098   5778   5874   1835   -908   -861       O  
ATOM   1385  CB  THR B  50      12.646  -3.180 156.374  1.00 35.34           C  
ANISOU 1385  CB  THR B  50     5235   3484   4711   2157  -1070   -987       C  
ATOM   1386  OG1 THR B  50      12.955  -3.744 157.656  1.00 42.10           O  
ANISOU 1386  OG1 THR B  50     6072   4420   5503   2181  -1101   -651       O  
ATOM   1387  CG2 THR B  50      13.686  -3.630 155.353  1.00 35.52           C  
ANISOU 1387  CG2 THR B  50     5169   3445   4883   2218  -1107  -1111       C  
ATOM   1388  N   ILE B  51      10.242  -1.135 156.936  1.00 32.81           N  
ANISOU 1388  N   ILE B  51     5020   3313   4136   1840   -865  -1171       N  
ATOM   1389  CA  ILE B  51       9.038  -0.950 157.733  1.00 39.71           C  
ANISOU 1389  CA  ILE B  51     5902   4173   5015   1703   -738  -1121       C  
ATOM   1390  C   ILE B  51       7.875  -1.687 157.068  1.00 42.68           C  
ANISOU 1390  C   ILE B  51     6251   4258   5709   1702   -721  -1177       C  
ATOM   1391  O   ILE B  51       7.572  -1.497 155.876  1.00 51.93           O  
ANISOU 1391  O   ILE B  51     7378   5357   6997   1702   -774  -1339       O  
ATOM   1392  CB  ILE B  51       8.708   0.554 157.944  1.00 33.03           C  
ANISOU 1392  CB  ILE B  51     5049   3492   4010   1591   -643  -1293       C  
ATOM   1393  CG1 ILE B  51       7.503   0.712 158.874  1.00 33.32           C  
ANISOU 1393  CG1 ILE B  51     5065   3517   4079   1431   -472  -1274       C  
ATOM   1394  CG2 ILE B  51       8.453   1.268 156.622  1.00 30.55           C  
ANISOU 1394  CG2 ILE B  51     4710   3085   3812   1624   -694  -1484       C  
ATOM   1395  CD1 ILE B  51       7.383   2.089 159.492  1.00 33.08           C  
ANISOU 1395  CD1 ILE B  51     5006   3677   3885   1293   -324  -1426       C  
ATOM   1396  N   LEU B  52       7.257  -2.563 157.855  1.00 43.03           N  
ANISOU 1396  N   LEU B  52     6300   4190   5862   1641   -630  -1001       N  
ATOM   1397  CA  LEU B  52       6.193  -3.434 157.381  1.00 43.02           C  
ANISOU 1397  CA  LEU B  52     6255   3903   6188   1618   -585  -1052       C  
ATOM   1398  C   LEU B  52       4.824  -2.776 157.459  1.00 44.55           C  
ANISOU 1398  C   LEU B  52     6389   4075   6464   1488   -481  -1207       C  
ATOM   1399  O   LEU B  52       4.703  -1.612 157.841  1.00 40.08           O  
ANISOU 1399  O   LEU B  52     5814   3686   5730   1424   -430  -1281       O  
ATOM   1400  CB  LEU B  52       6.188  -4.723 158.205  1.00 38.97           C  
ANISOU 1400  CB  LEU B  52     5774   3240   5795   1606   -506   -770       C  
ATOM   1401  CG  LEU B  52       7.542  -5.414 158.388  1.00 40.08           C  
ANISOU 1401  CG  LEU B  52     5941   3391   5897   1751   -609   -542       C  
ATOM   1402  CD1 LEU B  52       7.366  -6.777 159.036  1.00 56.24           C  
ANISOU 1402  CD1 LEU B  52     8009   5196   8164   1755   -529   -234       C  
ATOM   1403  CD2 LEU B  52       8.276  -5.546 157.062  1.00 43.53           C  
ANISOU 1403  CD2 LEU B  52     6325   3738   6475   1894   -733   -755       C  
ATOM   1404  N   THR B  53       3.794  -3.531 157.088  1.00 51.42           N  
ANISOU 1404  N   THR B  53     7190   4711   7635   1446   -435  -1280       N  
ATOM   1405  CA  THR B  53       2.429  -3.027 157.128  1.00 37.42           C  
ANISOU 1405  CA  THR B  53     5312   2893   6015   1331   -343  -1441       C  
ATOM   1406  C   THR B  53       1.984  -2.824 158.571  1.00 50.20           C  
ANISOU 1406  C   THR B  53     6955   4591   7529   1169   -120  -1321       C  
ATOM   1407  O   THR B  53       1.217  -1.911 158.877  1.00 38.71           O  
ANISOU 1407  O   THR B  53     5417   3198   6094   1072    -15  -1464       O  
ATOM   1408  CB  THR B  53       1.454  -3.986 156.428  1.00 43.80           C  
ANISOU 1408  CB  THR B  53     6013   3448   7179   1302   -340  -1571       C  
ATOM   1409  OG1 THR B  53       1.567  -5.292 157.005  1.00 49.08           O  
ANISOU 1409  OG1 THR B  53     6740   3937   7973   1266   -218  -1385       O  
ATOM   1410  CG2 THR B  53       1.760  -4.062 154.941  1.00 38.93           C  
ANISOU 1410  CG2 THR B  53     5340   2965   6488   1305   -493  -1613       C  
ATOM   1411  N   GLY B  54       2.475  -3.690 159.454  1.00 70.55           N  
ANISOU 1411  N   GLY B  54     9639   7166  10000   1133    -42  -1052       N  
ATOM   1412  CA  GLY B  54       2.146  -3.619 160.865  1.00 69.62           C  
ANISOU 1412  CA  GLY B  54     9577   7171   9705    944    172   -901       C  
ATOM   1413  C   GLY B  54       2.835  -2.476 161.581  1.00 63.07           C  
ANISOU 1413  C   GLY B  54     8794   6683   8486    890    187   -899       C  
ATOM   1414  O   GLY B  54       2.365  -2.005 162.616  1.00 68.61           O  
ANISOU 1414  O   GLY B  54     9501   7538   9028    686    392   -916       O  
ATOM   1415  N   GLY B  55       3.956  -2.027 161.027  1.00 49.35           N  
ANISOU 1415  N   GLY B  55     7080   5072   6600   1046     -6   -914       N  
ATOM   1416  CA  GLY B  55       4.723  -0.961 161.641  1.00 50.58           C  
ANISOU 1416  CA  GLY B  55     7264   5553   6401    990      7   -945       C  
ATOM   1417  C   GLY B  55       6.099  -1.373 162.130  1.00 47.85           C  
ANISOU 1417  C   GLY B  55     7003   5414   5761   1059   -125   -686       C  
ATOM   1418  O   GLY B  55       6.902  -0.520 162.507  1.00 43.30           O  
ANISOU 1418  O   GLY B  55     6431   5130   4891   1026   -149   -740       O  
ATOM   1419  N   ALA B  56       6.373  -2.675 162.128  1.00 52.34           N  
ANISOU 1419  N   ALA B  56     7618   5824   6444   1156   -207   -413       N  
ATOM   1420  CA  ALA B  56       7.647  -3.182 162.628  1.00 51.13           C  
ANISOU 1420  CA  ALA B  56     7511   5840   6076   1249   -357   -115       C  
ATOM   1421  C   ALA B  56       8.793  -2.653 161.776  1.00 56.21           C  
ANISOU 1421  C   ALA B  56     8102   6571   6685   1423   -540   -268       C  
ATOM   1422  O   ALA B  56       8.701  -2.620 160.549  1.00 62.49           O  
ANISOU 1422  O   ALA B  56     8856   7155   7734   1539   -595   -479       O  
ATOM   1423  CB  ALA B  56       7.651  -4.701 162.645  1.00 45.36           C  
ANISOU 1423  CB  ALA B  56     6811   4824   5599   1349   -394    203       C  
ATOM   1424  N   THR B  57       9.878  -2.249 162.427  1.00 50.50           N  
ANISOU 1424  N   THR B  57     7375   6184   5629   1418   -630   -169       N  
ATOM   1425  CA  THR B  57      10.988  -1.640 161.712  1.00 47.59           C  
ANISOU 1425  CA  THR B  57     6946   5927   5210   1547   -766   -345       C  
ATOM   1426  C   THR B  57      12.279  -2.388 161.983  1.00 46.16           C  
ANISOU 1426  C   THR B  57     6718   5847   4974   1701   -961    -78       C  
ATOM   1427  O   THR B  57      12.554  -2.779 163.118  1.00 50.36           O  
ANISOU 1427  O   THR B  57     7265   6591   5278   1645  -1009    234       O  
ATOM   1428  CB  THR B  57      11.178  -0.163 162.110  1.00 44.11           C  
ANISOU 1428  CB  THR B  57     6486   5814   4458   1389   -678   -591       C  
ATOM   1429  OG1 THR B  57      11.414  -0.067 163.521  1.00 52.19           O  
ANISOU 1429  OG1 THR B  57     7525   7197   5106   1220   -646   -419       O  
ATOM   1430  CG2 THR B  57       9.949   0.651 161.743  1.00 44.47           C  
ANISOU 1430  CG2 THR B  57     6538   5713   4645   1275   -493   -862       C  
ATOM   1431  N   ASN B  58      13.077  -2.581 160.938  1.00 45.42           N  
ANISOU 1431  N   ASN B  58     6555   5614   5087   1889  -1076   -196       N  
ATOM   1432  CA  ASN B  58      14.391  -3.188 161.121  1.00 54.60           C  
ANISOU 1432  CA  ASN B  58     7622   6866   6259   2055  -1262      8       C  
ATOM   1433  C   ASN B  58      15.486  -2.397 160.424  1.00 52.45           C  
ANISOU 1433  C   ASN B  58     7259   6747   5924   2121  -1329   -277       C  
ATOM   1434  O   ASN B  58      15.260  -1.802 159.364  1.00 53.69           O  
ANISOU 1434  O   ASN B  58     7442   6779   6179   2108  -1248   -599       O  
ATOM   1435  CB  ASN B  58      14.384  -4.635 160.625  1.00 64.73           C  
ANISOU 1435  CB  ASN B  58     8871   7742   7982   2240  -1309    200       C  
ATOM   1436  CG  ASN B  58      13.289  -5.463 161.268  1.00 73.93           C  
ANISOU 1436  CG  ASN B  58    10129   8710   9252   2163  -1209    480       C  
ATOM   1437  OD1 ASN B  58      12.238  -5.695 160.670  1.00 76.35           O  
ANISOU 1437  OD1 ASN B  58    10485   8729   9795   2112  -1072    326       O  
ATOM   1438  ND2 ASN B  58      13.528  -5.911 162.495  1.00 79.66           N  
ANISOU 1438  ND2 ASN B  58    10874   9607   9786   2140  -1279    898       N  
ATOM   1439  N   TYR B  59      16.671  -2.394 161.029  1.00 51.17           N  
ANISOU 1439  N   TYR B  59     6984   6868   5591   2180  -1481   -144       N  
ATOM   1440  CA  TYR B  59      17.788  -1.625 160.504  1.00 51.62           C  
ANISOU 1440  CA  TYR B  59     6932   7105   5575   2217  -1528   -422       C  
ATOM   1441  C   TYR B  59      19.042  -2.475 160.383  1.00 58.01           C  
ANISOU 1441  C   TYR B  59     7560   7887   6593   2439  -1717   -275       C  
ATOM   1442  O   TYR B  59      19.172  -3.500 161.054  1.00 54.64           O  
ANISOU 1442  O   TYR B  59     7080   7411   6269   2552  -1850    115       O  
ATOM   1443  CB  TYR B  59      18.097  -0.453 161.435  1.00 43.61           C  
ANISOU 1443  CB  TYR B  59     5899   6559   4110   2022  -1506   -519       C  
ATOM   1444  CG  TYR B  59      16.916   0.424 161.762  1.00 46.92           C  
ANISOU 1444  CG  TYR B  59     6456   7023   4348   1792  -1299   -663       C  
ATOM   1445  CD1 TYR B  59      16.111   0.141 162.859  1.00 45.10           C  
ANISOU 1445  CD1 TYR B  59     6301   6900   3937   1655  -1254   -425       C  
ATOM   1446  CD2 TYR B  59      16.613   1.538 160.996  1.00 54.51           C  
ANISOU 1446  CD2 TYR B  59     7463   7914   5336   1707  -1135  -1026       C  
ATOM   1447  CE1 TYR B  59      15.032   0.933 163.176  1.00 44.52           C  
ANISOU 1447  CE1 TYR B  59     6317   6852   3746   1438  -1036   -595       C  
ATOM   1448  CE2 TYR B  59      15.532   2.340 161.306  1.00 47.56           C  
ANISOU 1448  CE2 TYR B  59     6668   7038   4367   1519   -942  -1156       C  
ATOM   1449  CZ  TYR B  59      14.746   2.032 162.397  1.00 46.16           C  
ANISOU 1449  CZ  TYR B  59     6537   6959   4041   1384   -885   -965       C  
ATOM   1450  OH  TYR B  59      13.668   2.824 162.713  1.00 58.74           O  
ANISOU 1450  OH  TYR B  59     8183   8541   5595   1190   -663  -1134       O  
ATOM   1451  N   ALA B  60      19.963  -2.057 159.522  1.00 58.60           N  
ANISOU 1451  N   ALA B  60     7531   7976   6760   2501  -1717   -578       N  
ATOM   1452  CA  ALA B  60      21.278  -2.674 159.485  1.00 45.55           C  
ANISOU 1452  CA  ALA B  60     5652   6353   5302   2697  -1886   -499       C  
ATOM   1453  C   ALA B  60      21.986  -2.358 160.801  1.00 48.28           C  
ANISOU 1453  C   ALA B  60     5875   7176   5295   2656  -2069   -284       C  
ATOM   1454  O   ALA B  60      21.636  -1.393 161.478  1.00 55.80           O  
ANISOU 1454  O   ALA B  60     6914   8456   5833   2437  -2007   -360       O  
ATOM   1455  CB  ALA B  60      22.081  -2.176 158.298  1.00 43.89           C  
ANISOU 1455  CB  ALA B  60     5359   6088   5228   2721  -1802   -921       C  
ATOM   1456  N   ASP B  61      22.981  -3.158 161.161  1.00 51.84           N  
ANISOU 1456  N   ASP B  61     6104   7676   5918   2856  -2293    -29       N  
ATOM   1457  CA  ASP B  61      23.646  -3.012 162.455  1.00 74.94           C  
ANISOU 1457  CA  ASP B  61     8891  11091   8493   2828  -2527    242       C  
ATOM   1458  C   ASP B  61      24.476  -1.725 162.542  1.00 74.98           C  
ANISOU 1458  C   ASP B  61     8778  11542   8167   2671  -2515   -143       C  
ATOM   1459  O   ASP B  61      24.682  -1.187 163.629  1.00 87.84           O  
ANISOU 1459  O   ASP B  61    10365  13653   9356   2503  -2612    -58       O  
ATOM   1460  CB  ASP B  61      24.503  -4.240 162.774  1.00 81.19           C  
ANISOU 1460  CB  ASP B  61     9452  11766   9631   3059  -2759    656       C  
ATOM   1461  CG  ASP B  61      23.683  -5.518 162.832  1.00 90.13           C  
ANISOU 1461  CG  ASP B  61    10693  12451  11101   3178  -2742   1070       C  
ATOM   1462  OD1 ASP B  61      22.440  -5.420 162.912  1.00 90.70           O  
ANISOU 1462  OD1 ASP B  61    11023  12424  11015   3086  -2612   1091       O  
ATOM   1463  OD2 ASP B  61      24.277  -6.616 162.827  1.00 97.33           O  
ANISOU 1463  OD2 ASP B  61    11418  13101  12461   3338  -2833   1374       O  
ATOM   1464  N   SER B  62      24.947  -1.235 161.399  1.00 65.87           N  
ANISOU 1464  N   SER B  62     7576  10230   7223   2688  -2366   -580       N  
ATOM   1465  CA  SER B  62      25.847  -0.081 161.365  1.00 66.44           C  
ANISOU 1465  CA  SER B  62     7513  10663   7067   2551  -2325   -967       C  
ATOM   1466  C   SER B  62      25.129   1.267 161.379  1.00 75.14           C  
ANISOU 1466  C   SER B  62     8823  11902   7826   2254  -2069  -1281       C  
ATOM   1467  O   SER B  62      25.772   2.317 161.356  1.00 91.43           O  
ANISOU 1467  O   SER B  62    10798  14232   9710   2104  -1980  -1626       O  
ATOM   1468  CB  SER B  62      26.743  -0.151 160.129  1.00 62.61           C  
ANISOU 1468  CB  SER B  62     6880   9944   6966   2681  -2249  -1297       C  
ATOM   1469  OG  SER B  62      25.965  -0.209 158.946  1.00 48.28           O  
ANISOU 1469  OG  SER B  62     5281   7690   5372   2672  -2016  -1477       O  
ATOM   1470  N   VAL B  63      23.804   1.239 161.431  1.00 67.41           N  
ANISOU 1470  N   VAL B  63     8095  10723   6796   2170  -1938  -1170       N  
ATOM   1471  CA  VAL B  63      23.018   2.465 161.423  1.00 67.57           C  
ANISOU 1471  CA  VAL B  63     8291  10801   6582   1916  -1686  -1445       C  
ATOM   1472  C   VAL B  63      22.009   2.401 162.565  1.00 62.20           C  
ANISOU 1472  C   VAL B  63     7733  10276   5624   1768  -1679  -1197       C  
ATOM   1473  O   VAL B  63      21.287   3.359 162.821  1.00 63.09           O  
ANISOU 1473  O   VAL B  63     7960  10462   5549   1542  -1467  -1393       O  
ATOM   1474  CB  VAL B  63      22.277   2.689 160.074  1.00 49.21           C  
ANISOU 1474  CB  VAL B  63     6148   8024   4525   1937  -1475  -1651       C  
ATOM   1475  CG1 VAL B  63      23.258   2.707 158.911  1.00 58.99           C  
ANISOU 1475  CG1 VAL B  63     7288   9122   6003   2046  -1452  -1902       C  
ATOM   1476  CG2 VAL B  63      21.189   1.646 159.867  1.00 44.70           C  
ANISOU 1476  CG2 VAL B  63     5716   7097   4172   2048  -1499  -1375       C  
ATOM   1477  N   LYS B  64      21.923   1.243 163.205  1.00 65.26           N  
ANISOU 1477  N   LYS B  64     8097  10666   6031   1893  -1883   -760       N  
ATOM   1478  CA  LYS B  64      20.976   1.021 164.262  1.00 62.84           C  
ANISOU 1478  CA  LYS B  64     7920  10489   5467   1748  -1867   -485       C  
ATOM   1479  C   LYS B  64      21.398   1.894 165.454  1.00 53.04           C  
ANISOU 1479  C   LYS B  64     6596   9833   3723   1477  -1874   -579       C  
ATOM   1480  O   LYS B  64      22.576   1.991 165.791  1.00 56.57           O  
ANISOU 1480  O   LYS B  64     6845  10524   4124   1458  -2001   -574       O  
ATOM   1481  CB  LYS B  64      20.913  -0.493 164.477  1.00 76.93           C  
ANISOU 1481  CB  LYS B  64     9697  12062   7471   1972  -2072     23       C  
ATOM   1482  CG  LYS B  64      19.588  -1.146 164.857  1.00 86.65           C  
ANISOU 1482  CG  LYS B  64    11130  13062   8731   1914  -1974    311       C  
ATOM   1483  CD  LYS B  64      19.877  -2.545 165.416  1.00 88.03           C  
ANISOU 1483  CD  LYS B  64    11251  13167   9030   2107  -2215    876       C  
ATOM   1484  CE  LYS B  64      18.646  -3.326 165.865  1.00 82.00           C  
ANISOU 1484  CE  LYS B  64    10682  12163   8312   2046  -2112   1212       C  
ATOM   1485  NZ  LYS B  64      18.991  -4.518 166.691  1.00 79.92           N  
ANISOU 1485  NZ  LYS B  64    10376  11931   8060   2180  -2347   1825       N  
ATOM   1486  N   GLY B  65      20.402   2.552 166.028  1.00 57.37           N  
ANISOU 1486  N   GLY B  65     7290  10456   4053   1199  -1638   -687       N  
ATOM   1487  CA  GLY B  65      20.643   3.550 167.044  1.00 58.46           C  
ANISOU 1487  CA  GLY B  65     7372  10917   3921    837  -1480   -855       C  
ATOM   1488  C   GLY B  65      20.735   4.940 166.417  1.00 58.16           C  
ANISOU 1488  C   GLY B  65     7308  10703   4088    685  -1174  -1322       C  
ATOM   1489  O   GLY B  65      20.474   5.944 167.078  1.00 51.48           O  
ANISOU 1489  O   GLY B  65     6466   9947   3146    394   -943  -1512       O  
ATOM   1490  N   ARG B  66      21.115   4.992 165.141  1.00 65.16           N  
ANISOU 1490  N   ARG B  66     8165  11300   5292    887  -1170  -1473       N  
ATOM   1491  CA  ARG B  66      21.323   6.257 164.433  1.00 55.51           C  
ANISOU 1491  CA  ARG B  66     6917   9854   4320    760   -897  -1802       C  
ATOM   1492  C   ARG B  66      20.198   6.623 163.462  1.00 48.26           C  
ANISOU 1492  C   ARG B  66     6166   8479   3690    776   -694  -1881       C  
ATOM   1493  O   ARG B  66      19.789   7.783 163.395  1.00 46.76           O  
ANISOU 1493  O   ARG B  66     6015   8115   3638    576   -439  -2021       O  
ATOM   1494  CB  ARG B  66      22.666   6.225 163.691  1.00 56.43           C  
ANISOU 1494  CB  ARG B  66     6868   9988   4584    912   -998  -1912       C  
ATOM   1495  CG  ARG B  66      23.856   6.058 164.629  1.00 48.87           C  
ANISOU 1495  CG  ARG B  66     5696   9486   3385    876  -1190  -1866       C  
ATOM   1496  CD  ARG B  66      25.197   6.343 163.960  1.00 49.02           C  
ANISOU 1496  CD  ARG B  66     5516   9544   3567    962  -1211  -2079       C  
ATOM   1497  NE  ARG B  66      25.449   5.485 162.805  1.00 47.82           N  
ANISOU 1497  NE  ARG B  66     5361   9157   3652   1278  -1355  -2068       N  
ATOM   1498  CZ  ARG B  66      25.616   5.929 161.563  1.00 54.99           C  
ANISOU 1498  CZ  ARG B  66     6301   9750   4844   1313  -1178  -2285       C  
ATOM   1499  NH1 ARG B  66      25.843   5.071 160.578  1.00 43.99           N  
ANISOU 1499  NH1 ARG B  66     4907   8163   3644   1588  -1315  -2309       N  
ATOM   1500  NH2 ARG B  66      25.567   7.229 161.308  1.00 60.15           N  
ANISOU 1500  NH2 ARG B  66     6990  10253   5612   1058   -877  -2433       N  
ATOM   1501  N   PHE B  67      19.703   5.649 162.704  1.00 52.44           N  
ANISOU 1501  N   PHE B  67     7735   6950   5239    206   -854  -1073       N  
ATOM   1502  CA  PHE B  67      18.635   5.930 161.746  1.00 51.74           C  
ANISOU 1502  CA  PHE B  67     7348   7022   5288    375   -655   -892       C  
ATOM   1503  C   PHE B  67      17.259   5.550 162.284  1.00 47.97           C  
ANISOU 1503  C   PHE B  67     6870   6676   4681    513   -378   -966       C  
ATOM   1504  O   PHE B  67      17.136   4.683 163.149  1.00 44.15           O  
ANISOU 1504  O   PHE B  67     6565   6256   3954    445   -322  -1111       O  
ATOM   1505  CB  PHE B  67      18.874   5.174 160.431  1.00 49.58           C  
ANISOU 1505  CB  PHE B  67     6757   7031   5049    311   -746   -660       C  
ATOM   1506  CG  PHE B  67      20.095   5.617 159.662  1.00 43.24           C  
ANISOU 1506  CG  PHE B  67     5881   6113   4434    223   -923   -514       C  
ATOM   1507  CD1 PHE B  67      21.012   6.502 160.207  1.00 40.17           C  
ANISOU 1507  CD1 PHE B  67     5663   5406   4194    141  -1048   -602       C  
ATOM   1508  CD2 PHE B  67      20.329   5.125 158.388  1.00 36.84           C  
ANISOU 1508  CD2 PHE B  67     4848   5493   3656    220   -960   -277       C  
ATOM   1509  CE1 PHE B  67      22.127   6.891 159.496  1.00 40.25           C  
ANISOU 1509  CE1 PHE B  67     5553   5308   4431     41  -1178   -442       C  
ATOM   1510  CE2 PHE B  67      21.443   5.510 157.674  1.00 36.86           C  
ANISOU 1510  CE2 PHE B  67     4781   5380   3843    158  -1052   -116       C  
ATOM   1511  CZ  PHE B  67      22.345   6.392 158.230  1.00 51.33           C  
ANISOU 1511  CZ  PHE B  67     6717   6914   5874     59  -1149   -191       C  
ATOM   1512  N   THR B  68      16.225   6.209 161.766  1.00 43.71           N  
ANISOU 1512  N   THR B  68     6121   6167   4320    715   -196   -853       N  
ATOM   1513  CA  THR B  68      14.846   5.880 162.115  1.00 45.05           C  
ANISOU 1513  CA  THR B  68     6168   6486   4461    857     88   -866       C  
ATOM   1514  C   THR B  68      13.973   5.965 160.861  1.00 50.99           C  
ANISOU 1514  C   THR B  68     6481   7459   5434    980    105   -632       C  
ATOM   1515  O   THR B  68      13.919   7.004 160.213  1.00 59.19           O  
ANISOU 1515  O   THR B  68     7441   8375   6675   1131     80   -525       O  
ATOM   1516  CB  THR B  68      14.297   6.819 163.206  1.00 55.18           C  
ANISOU 1516  CB  THR B  68     7736   7485   5744   1063    351  -1019       C  
ATOM   1517  OG1 THR B  68      15.298   7.029 164.210  1.00 48.76           O  
ANISOU 1517  OG1 THR B  68     7402   6378   4747    959    228  -1227       O  
ATOM   1518  CG2 THR B  68      13.057   6.221 163.852  1.00 49.95           C  
ANISOU 1518  CG2 THR B  68     6998   6967   5013   1170    695  -1055       C  
ATOM   1519  N   ILE B  69      13.278   4.881 160.534  1.00 44.26           N  
ANISOU 1519  N   ILE B  69     5372   6908   4537    914    126   -555       N  
ATOM   1520  CA  ILE B  69      12.347   4.865 159.403  1.00 45.72           C  
ANISOU 1520  CA  ILE B  69     5149   7297   4924   1022     86   -343       C  
ATOM   1521  C   ILE B  69      10.895   5.052 159.856  1.00 48.04           C  
ANISOU 1521  C   ILE B  69     5207   7657   5388   1209    378   -336       C  
ATOM   1522  O   ILE B  69      10.528   4.624 160.953  1.00 49.06           O  
ANISOU 1522  O   ILE B  69     5450   7778   5411   1181    627   -472       O  
ATOM   1523  CB  ILE B  69      12.500   3.557 158.587  1.00 42.40           C  
ANISOU 1523  CB  ILE B  69     4584   7149   4375    819   -139   -232       C  
ATOM   1524  CG1 ILE B  69      11.766   3.661 157.248  1.00 43.14           C  
ANISOU 1524  CG1 ILE B  69     4343   7391   4659    929   -293     -5       C  
ATOM   1525  CG2 ILE B  69      12.028   2.354 159.386  1.00 42.22           C  
ANISOU 1525  CG2 ILE B  69     4569   7289   4182    662    -13   -335       C  
ATOM   1526  CD1 ILE B  69      12.037   2.505 156.315  1.00 40.98           C  
ANISOU 1526  CD1 ILE B  69     4031   7316   4223    754   -558    115       C  
ATOM   1527  N   SER B  70      10.074   5.697 159.025  1.00 50.57           N  
ANISOU 1527  N   SER B  70     5207   8029   5978   1418    362   -169       N  
ATOM   1528  CA  SER B  70       8.685   5.977 159.414  1.00 53.59           C  
ANISOU 1528  CA  SER B  70     5299   8470   6593   1635    651   -131       C  
ATOM   1529  C   SER B  70       7.818   6.411 158.242  1.00 55.46           C  
ANISOU 1529  C   SER B  70     5110   8830   7132   1829    505     89       C  
ATOM   1530  O   SER B  70       8.309   6.597 157.138  1.00 53.98           O  
ANISOU 1530  O   SER B  70     4929   8641   6939   1818    197    203       O  
ATOM   1531  CB  SER B  70       8.646   7.059 160.495  1.00 56.03           C  
ANISOU 1531  CB  SER B  70     5904   8479   6905   1861    980   -272       C  
ATOM   1532  OG  SER B  70       9.304   8.234 160.056  1.00 55.97           O  
ANISOU 1532  OG  SER B  70     6099   8228   6937   1989    850   -256       O  
ATOM   1533  N   ARG B  71       6.510   6.510 158.457  1.00 72.19           N  
ANISOU 1533  N   ARG B  71     6853  11057   9520   2010    722    162       N  
ATOM   1534  CA  ARG B  71       5.640   6.943 157.369  1.00 61.35           C  
ANISOU 1534  CA  ARG B  71     5057   9794   8459   2218    539    372       C  
ATOM   1535  C   ARG B  71       4.501   7.813 157.859  1.00 66.02           C  
ANISOU 1535  C   ARG B  71     5387  10332   9366   2574    885    418       C  
ATOM   1536  O   ARG B  71       3.997   7.569 158.958  1.00 67.89           O  
ANISOU 1536  O   ARG B  71     5588  10572   9633   2594   1278    337       O  
ATOM   1537  CB  ARG B  71       4.989   5.743 156.685  1.00 61.41           C  
ANISOU 1537  CB  ARG B  71     4657  10109   8566   2014    280    502       C  
ATOM   1538  CG  ARG B  71       4.629   4.619 157.662  1.00 67.46           C  
ANISOU 1538  CG  ARG B  71     5339  11017   9277   1777    522    413       C  
ATOM   1539  CD  ARG B  71       4.110   3.357 156.969  1.00 61.52           C  
ANISOU 1539  CD  ARG B  71     4247  10537   8590   1512    218    533       C  
ATOM   1540  NE  ARG B  71       4.176   2.167 157.822  1.00 62.33           N  
ANISOU 1540  NE  ARG B  71     4443  10728   8512   1212    397    424       N  
ATOM   1541  CZ  ARG B  71       3.118   1.564 158.364  1.00 75.20           C  
ANISOU 1541  CZ  ARG B  71     5698  12499  10375   1135    637    468       C  
ATOM   1542  NH1 ARG B  71       1.897   2.035 158.155  1.00 89.36           N  
ANISOU 1542  NH1 ARG B  71     6943  14378  12633   1341    721    626       N  
ATOM   1543  NH2 ARG B  71       3.282   0.489 159.124  1.00 86.50           N  
ANISOU 1543  NH2 ARG B  71     7298  13976  11594    858    807    364       N  
ATOM   1544  N   ASP B  72       4.141   8.855 157.107  1.00 73.02           N  
ANISOU 1544  N   ASP B  72     6145  11139  10462   2882    780    547       N  
ATOM   1545  CA  ASP B  72       2.970   9.639 157.473  1.00 83.82           C  
ANISOU 1545  CA  ASP B  72     7204  12482  12162   3262   1097    625       C  
ATOM   1546  C   ASP B  72       1.795   8.641 157.532  1.00 84.78           C  
ANISOU 1546  C   ASP B  72     6717  12918  12576   3170   1146    739       C  
ATOM   1547  O   ASP B  72       1.828   7.609 156.850  1.00100.60           O  
ANISOU 1547  O   ASP B  72     8528  15137  14559   2874    784    803       O  
ATOM   1548  CB  ASP B  72       2.716  10.801 156.498  1.00 97.79           C  
ANISOU 1548  CB  ASP B  72     8898  14143  14114   3608    906    769       C  
ATOM   1549  CG  ASP B  72       2.555  10.359 155.069  1.00107.72           C  
ANISOU 1549  CG  ASP B  72     9874  15590  15464   3526    381    944       C  
ATOM   1550  OD1 ASP B  72       2.153   9.209 154.816  1.00112.74           O  
ANISOU 1550  OD1 ASP B  72    10179  16488  16168   3278    188   1002       O  
ATOM   1551  OD2 ASP B  72       2.801  11.190 154.181  1.00108.30           O  
ANISOU 1551  OD2 ASP B  72    10093  15521  15533   3724    157   1029       O  
ATOM   1552  N   ASN B  73       0.775   8.929 158.344  1.00 79.97           N  
ANISOU 1552  N   ASN B  73     5823  12319  12244   3417   1602    775       N  
ATOM   1553  CA  ASN B  73      -0.409   8.064 158.466  1.00 99.69           C  
ANISOU 1553  CA  ASN B  73     7678  15097  15104   3337   1710    909       C  
ATOM   1554  C   ASN B  73      -1.117   7.983 157.113  1.00108.34           C  
ANISOU 1554  C   ASN B  73     8214  16403  16548   3381   1202   1132       C  
ATOM   1555  O   ASN B  73      -1.697   6.962 156.783  1.00115.67           O  
ANISOU 1555  O   ASN B  73     8731  17558  17661   3108    982   1215       O  
ATOM   1556  CB  ASN B  73      -1.397   8.504 159.588  1.00137.56           C  
ANISOU 1556  CB  ASN B  73    12256  19838  20175   3656   2371    940       C  
ATOM   1557  CG  ASN B  73      -2.608   7.518 159.759  1.00115.78           C  
ANISOU 1557  CG  ASN B  73     8881  17320  17790   3450   2468   1046       C  
ATOM   1558  OD1 ASN B  73      -2.683   6.469 159.104  1.00126.56           O  
ANISOU 1558  OD1 ASN B  73     9954  18912  19220   3099   2070   1111       O  
ATOM   1559  ND2 ASN B  73      -3.506   7.843 160.676  1.00112.47           N  
ANISOU 1559  ND2 ASN B  73     8365  16809  17559   3630   2981   1038       N  
ATOM   1560  N   ALA B  74      -1.033   9.026 156.304  1.00106.01           N  
ANISOU 1560  N   ALA B  74     7991  15988  16301   3681    966   1205       N  
ATOM   1561  CA  ALA B  74      -1.663   8.976 154.993  1.00109.61           C  
ANISOU 1561  CA  ALA B  74     8156  16518  16974   3640    403   1321       C  
ATOM   1562  C   ALA B  74      -0.986   7.968 154.067  1.00128.25           C  
ANISOU 1562  C   ALA B  74    10631  19004  19094   3279   -135   1346       C  
ATOM   1563  O   ALA B  74      -1.571   7.594 153.055  1.00134.13           O  
ANISOU 1563  O   ALA B  74    11171  19808  19984   3165   -611   1411       O  
ATOM   1564  CB  ALA B  74      -1.643  10.361 154.366  1.00 93.46           C  
ANISOU 1564  CB  ALA B  74     6306  14250  14955   4026    292   1358       C  
ATOM   1565  N   LYS B  75       0.227   7.535 154.404  1.00126.14           N  
ANISOU 1565  N   LYS B  75    10815  18705  18406   3060    -78   1231       N  
ATOM   1566  CA  LYS B  75       0.973   6.538 153.600  1.00113.71           C  
ANISOU 1566  CA  LYS B  75     9468  17208  16528   2697   -540   1224       C  
ATOM   1567  C   LYS B  75       1.412   6.934 152.194  1.00105.73           C  
ANISOU 1567  C   LYS B  75     8670  16111  15392   2800  -1042   1332       C  
ATOM   1568  O   LYS B  75       1.655   6.061 151.353  1.00109.45           O  
ANISOU 1568  O   LYS B  75     9240  16650  15696   2548  -1465   1374       O  
ATOM   1569  CB  LYS B  75       0.187   5.219 153.483  1.00114.86           C  
ANISOU 1569  CB  LYS B  75     9160  17624  16858   2392   -739   1305       C  
ATOM   1570  CG  LYS B  75      -0.585   4.757 154.708  1.00114.53           C  
ANISOU 1570  CG  LYS B  75     8760  17697  17061   2309   -256   1269       C  
ATOM   1571  CD  LYS B  75       0.269   4.829 155.986  1.00109.29           C  
ANISOU 1571  CD  LYS B  75     8601  16872  16053   2252    259   1048       C  
ATOM   1572  CE  LYS B  75      -0.450   4.185 157.171  1.00110.26           C  
ANISOU 1572  CE  LYS B  75     8455  17090  16348   2138    744   1017       C  
ATOM   1573  NZ  LYS B  75      -0.687   2.732 156.966  1.00103.27           N  
ANISOU 1573  NZ  LYS B  75     7359  16414  15465   1712    512   1057       N  
ATOM   1574  N   ASN B  76       1.517   8.225 151.910  1.00 95.21           N  
ANISOU 1574  N   ASN B  76     7491  14580  14105   3161   -986   1367       N  
ATOM   1575  CA  ASN B  76       1.944   8.616 150.579  1.00 86.44           C  
ANISOU 1575  CA  ASN B  76     6680  13318  12846   3241  -1414   1452       C  
ATOM   1576  C   ASN B  76       3.460   8.768 150.564  1.00 85.80           C  
ANISOU 1576  C   ASN B  76     7194  13064  12344   3134  -1345   1367       C  
ATOM   1577  O   ASN B  76       4.108   8.510 149.550  1.00 95.95           O  
ANISOU 1577  O   ASN B  76     8769  14293  13393   3052  -1676   1439       O  
ATOM   1578  CB  ASN B  76       1.237   9.899 150.141  1.00 91.89           C  
ANISOU 1578  CB  ASN B  76     7301  13819  13793   3627  -1428   1511       C  
ATOM   1579  CG  ASN B  76      -0.276   9.739 150.093  1.00 95.96           C  
ANISOU 1579  CG  ASN B  76     7278  14448  14734   3675  -1526   1533       C  
ATOM   1580  OD1 ASN B  76      -0.793   8.623 150.016  1.00 84.21           O  
ANISOU 1580  OD1 ASN B  76     5518  13146  13332   3391  -1720   1521       O  
ATOM   1581  ND2 ASN B  76      -0.991  10.857 150.137  1.00 87.62           N  
ANISOU 1581  ND2 ASN B  76     6081  13277  13935   4039  -1391   1557       N  
ATOM   1582  N   THR B  77       4.022   9.174 151.699  1.00 41.14           N  
ANISOU 1582  N   THR B  77     4724   3035   7873   1519   -628  -1021       N  
ATOM   1583  CA  THR B  77       5.469   9.357 151.827  1.00 59.92           C  
ANISOU 1583  CA  THR B  77     7228   5484  10055   1545   -591   -975       C  
ATOM   1584  C   THR B  77       6.116   8.462 152.885  1.00 47.97           C  
ANISOU 1584  C   THR B  77     5874   4195   8156   1478   -445  -1107       C  
ATOM   1585  O   THR B  77       5.525   8.201 153.934  1.00 39.43           O  
ANISOU 1585  O   THR B  77     4742   3177   7064   1381   -308  -1333       O  
ATOM   1586  CB  THR B  77       5.817  10.815 152.168  1.00 63.42           C  
ANISOU 1586  CB  THR B  77     7490   5856  10752   1502   -512  -1055       C  
ATOM   1587  OG1 THR B  77       5.311  11.140 153.469  1.00 73.17           O  
ANISOU 1587  OG1 THR B  77     8557   7106  12137   1409   -324  -1370       O  
ATOM   1588  CG2 THR B  77       5.219  11.760 151.140  1.00 67.12           C  
ANISOU 1588  CG2 THR B  77     7840   6178  11486   1503   -650   -868       C  
ATOM   1589  N   VAL B  78       7.332   7.994 152.613  1.00 46.87           N  
ANISOU 1589  N   VAL B  78     5925   4175   7707   1520   -480   -969       N  
ATOM   1590  CA  VAL B  78       8.107   7.307 153.647  1.00 43.94           C  
ANISOU 1590  CA  VAL B  78     5686   4002   7009   1474   -375  -1075       C  
ATOM   1591  C   VAL B  78       9.385   8.089 153.959  1.00 48.89           C  
ANISOU 1591  C   VAL B  78     6268   4678   7631   1488   -334  -1116       C  
ATOM   1592  O   VAL B  78      10.033   8.623 153.049  1.00 58.39           O  
ANISOU 1592  O   VAL B  78     7464   5813   8907   1555   -413   -971       O  
ATOM   1593  CB  VAL B  78       8.472   5.860 153.235  1.00 35.59           C  
ANISOU 1593  CB  VAL B  78     4890   3062   5570   1517   -445   -908       C  
ATOM   1594  CG1 VAL B  78       9.218   5.146 154.358  1.00 35.30           C  
ANISOU 1594  CG1 VAL B  78     4986   3206   5222   1479   -370   -999       C  
ATOM   1595  CG2 VAL B  78       7.222   5.085 152.856  1.00 35.64           C  
ANISOU 1595  CG2 VAL B  78     4948   3024   5570   1487   -479   -869       C  
ATOM   1596  N   TYR B  79       9.738   8.157 155.244  1.00 37.31           N  
ANISOU 1596  N   TYR B  79     4775   3339   6063   1398   -206  -1319       N  
ATOM   1597  CA  TYR B  79      10.894   8.926 155.683  1.00 37.58           C  
ANISOU 1597  CA  TYR B  79     4743   3443   6092   1383   -152  -1397       C  
ATOM   1598  C   TYR B  79      11.997   8.051 156.262  1.00 52.34           C  
ANISOU 1598  C   TYR B  79     6776   5538   7572   1390   -168  -1373       C  
ATOM   1599  O   TYR B  79      11.740   7.020 156.909  1.00 62.46           O  
ANISOU 1599  O   TYR B  79     8196   6930   8605   1346   -164  -1391       O  
ATOM   1600  CB  TYR B  79      10.490   9.950 156.747  1.00 39.09           C  
ANISOU 1600  CB  TYR B  79     4730   3600   6521   1250     13  -1680       C  
ATOM   1601  CG  TYR B  79       9.443  10.943 156.312  1.00 45.07           C  
ANISOU 1601  CG  TYR B  79     5281   4110   7734   1256     35  -1738       C  
ATOM   1602  CD1 TYR B  79       9.747  11.952 155.410  1.00 49.64           C  
ANISOU 1602  CD1 TYR B  79     5766   4511   8583   1335    -32  -1627       C  
ATOM   1603  CD2 TYR B  79       8.153  10.881 156.819  1.00 48.13           C  
ANISOU 1603  CD2 TYR B  79     5561   4432   8293   1176    119  -1910       C  
ATOM   1604  CE1 TYR B  79       8.791  12.865 155.015  1.00 60.54           C  
ANISOU 1604  CE1 TYR B  79     6965   5665  10373   1338    -42  -1636       C  
ATOM   1605  CE2 TYR B  79       7.190  11.789 156.431  1.00 55.34           C  
ANISOU 1605  CE2 TYR B  79     6255   5108   9664   1200    123  -1969       C  
ATOM   1606  CZ  TYR B  79       7.514  12.779 155.528  1.00 63.71           C  
ANISOU 1606  CZ  TYR B  79     7248   6038  10922   1260     26  -1778       C  
ATOM   1607  OH  TYR B  79       6.558  13.688 155.139  1.00 69.86           O  
ANISOU 1607  OH  TYR B  79     7839   6658  12046   1235     -6  -1743       O  
ATOM   1608  N   LEU B  80      13.222   8.535 156.070  1.00 36.84           N  
ANISOU 1608  N   LEU B  80     4783   3634   5578   1434   -187  -1343       N  
ATOM   1609  CA  LEU B  80      14.419   8.040 156.727  1.00 36.78           C  
ANISOU 1609  CA  LEU B  80     4854   3841   5279   1440   -204  -1360       C  
ATOM   1610  C   LEU B  80      15.195   9.142 157.441  1.00 40.02           C  
ANISOU 1610  C   LEU B  80     5104   4331   5771   1352   -110  -1540       C  
ATOM   1611  O   LEU B  80      15.886   9.945 156.799  1.00 37.77           O  
ANISOU 1611  O   LEU B  80     4732   3995   5623   1390   -110  -1513       O  
ATOM   1612  CB  LEU B  80      15.340   7.341 155.730  1.00 43.39           C  
ANISOU 1612  CB  LEU B  80     5813   4714   5959   1588   -326  -1156       C  
ATOM   1613  CG  LEU B  80      16.504   6.644 156.437  1.00 36.04           C  
ANISOU 1613  CG  LEU B  80     4954   3997   4743   1622   -373  -1165       C  
ATOM   1614  CD1 LEU B  80      15.999   5.463 157.252  1.00 36.20           C  
ANISOU 1614  CD1 LEU B  80     5138   4091   4525   1594   -406  -1151       C  
ATOM   1615  CD2 LEU B  80      17.573   6.206 155.450  1.00 45.33           C  
ANISOU 1615  CD2 LEU B  80     6183   5202   5837   1763   -460  -1023       C  
ATOM   1616  N   GLN B  81      15.020   9.215 158.755  1.00 42.87           N  
ANISOU 1616  N   GLN B  81     5429   4811   6046   1204    -16  -1735       N  
ATOM   1617  CA  GLN B  81      15.775  10.139 159.585  1.00 39.89           C  
ANISOU 1617  CA  GLN B  81     4914   4551   5691   1086     83  -1928       C  
ATOM   1618  C   GLN B  81      17.173   9.593 159.842  1.00 46.06           C  
ANISOU 1618  C   GLN B  81     5766   5561   6173   1139    -21  -1860       C  
ATOM   1619  O   GLN B  81      17.339   8.466 160.307  1.00 49.45           O  
ANISOU 1619  O   GLN B  81     6349   6126   6315   1162   -119  -1779       O  
ATOM   1620  CB  GLN B  81      15.068  10.403 160.913  1.00 41.27           C  
ANISOU 1620  CB  GLN B  81     5029   4790   5862    869    233  -2180       C  
ATOM   1621  CG  GLN B  81      15.796  11.426 161.768  1.00 42.65           C  
ANISOU 1621  CG  GLN B  81     5052   5086   6067    714    356  -2405       C  
ATOM   1622  CD  GLN B  81      15.830  12.797 161.130  1.00 42.95           C  
ANISOU 1622  CD  GLN B  81     4901   4926   6494    733    452  -2479       C  
ATOM   1623  OE1 GLN B  81      14.908  13.184 160.418  1.00 52.00           O  
ANISOU 1623  OE1 GLN B  81     5987   5822   7949    794    473  -2444       O  
ATOM   1624  NE2 GLN B  81      16.912  13.531 161.360  1.00 43.60           N  
ANISOU 1624  NE2 GLN B  81     4891   5114   6563    680    498  -2570       N  
ATOM   1625  N   MET B  82      18.171  10.411 159.538  1.00 40.09           N  
ANISOU 1625  N   MET B  82     4891   4837   5504   1158     -2  -1896       N  
ATOM   1626  CA  MET B  82      19.571  10.034 159.652  1.00 47.70           C  
ANISOU 1626  CA  MET B  82     5867   6011   6244   1222   -100  -1851       C  
ATOM   1627  C   MET B  82      20.269  11.005 160.591  1.00 52.24           C  
ANISOU 1627  C   MET B  82     6283   6743   6821   1059      2  -2075       C  
ATOM   1628  O   MET B  82      20.470  12.177 160.251  1.00 48.19           O  
ANISOU 1628  O   MET B  82     5629   6139   6543   1007    115  -2178       O  
ATOM   1629  CB  MET B  82      20.249  10.029 158.280  1.00 49.92           C  
ANISOU 1629  CB  MET B  82     6153   6210   6603   1383   -168  -1695       C  
ATOM   1630  CG  MET B  82      19.507   9.229 157.222  1.00 50.77           C  
ANISOU 1630  CG  MET B  82     6407   6149   6736   1510   -245  -1490       C  
ATOM   1631  SD  MET B  82      20.178   9.465 155.564  1.00 45.27           S  
ANISOU 1631  SD  MET B  82     5711   5343   6146   1621   -281  -1342       S  
ATOM   1632  CE  MET B  82      21.697   8.527 155.658  1.00 46.83           C  
ANISOU 1632  CE  MET B  82     5933   5776   6085   1738   -382  -1316       C  
ATOM   1633  N   ASN B  82A     20.603  10.518 161.783  1.00 55.43           N  
ANISOU 1633  N   ASN B  82A    6724   7380   6957    960    -40  -2147       N  
ATOM   1634  CA  ASN B  82A     21.311  11.320 162.768  1.00 54.80           C  
ANISOU 1634  CA  ASN B  82A    6505   7498   6820    778     42  -2362       C  
ATOM   1635  C   ASN B  82A     22.720  10.793 162.989  1.00 55.90           C  
ANISOU 1635  C   ASN B  82A    6636   7891   6712    855   -123  -2296       C  
ATOM   1636  O   ASN B  82A     22.989   9.611 162.765  1.00 62.99           O  
ANISOU 1636  O   ASN B  82A    7666   8833   7435   1020   -307  -2101       O  
ATOM   1637  CB  ASN B  82A     20.554  11.308 164.098  1.00 45.70           C  
ANISOU 1637  CB  ASN B  82A    5382   6439   5543    539    134  -2532       C  
ATOM   1638  CG  ASN B  82A     19.224  12.026 164.023  1.00 52.84           C  
ANISOU 1638  CG  ASN B  82A    6225   7106   6745    435    332  -2674       C  
ATOM   1639  OD1 ASN B  82A     18.965  12.783 163.088  1.00 70.50           O  
ANISOU 1639  OD1 ASN B  82A    8366   9114   9307    521    404  -2665       O  
ATOM   1640  ND2 ASN B  82A     18.364  11.777 165.004  1.00 53.74           N  
ANISOU 1640  ND2 ASN B  82A    6395   7269   6756    243    416  -2805       N  
ATOM   1641  N   SER B  82B     23.612  11.677 163.428  1.00 55.09           N  
ANISOU 1641  N   SER B  82B    6367   7950   6616    736    -57  -2470       N  
ATOM   1642  CA  SER B  82B     25.001  11.323 163.700  1.00 54.70           C  
ANISOU 1642  CA  SER B  82B    6257   8164   6362    793   -211  -2446       C  
ATOM   1643  C   SER B  82B     25.664  10.680 162.485  1.00 46.18           C  
ANISOU 1643  C   SER B  82B    5201   7018   5327   1062   -343  -2254       C  
ATOM   1644  O   SER B  82B     26.271   9.615 162.596  1.00 46.59           O  
ANISOU 1644  O   SER B  82B    5314   7197   5192   1205   -544  -2119       O  
ATOM   1645  CB  SER B  82B     25.100  10.393 164.913  1.00 49.53           C  
ANISOU 1645  CB  SER B  82B    5710   7739   5368    720   -374  -2403       C  
ATOM   1646  OG  SER B  82B     24.353  10.901 166.005  1.00 54.98           O  
ANISOU 1646  OG  SER B  82B    6407   8484   5997    437   -230  -2589       O  
ATOM   1647  N   LEU B  82C     25.537  11.326 161.331  1.00 45.02           N  
ANISOU 1647  N   LEU B  82C    5009   6663   5432   1119   -230  -2245       N  
ATOM   1648  CA  LEU B  82C     26.169  10.840 160.108  1.00 50.25           C  
ANISOU 1648  CA  LEU B  82C    5688   7265   6141   1325   -313  -2100       C  
ATOM   1649  C   LEU B  82C     27.676  10.729 160.268  1.00 58.18           C  
ANISOU 1649  C   LEU B  82C    6549   8521   7035   1375   -405  -2162       C  
ATOM   1650  O   LEU B  82C     28.293  11.463 161.039  1.00 67.02           O  
ANISOU 1650  O   LEU B  82C    7520   9829   8115   1225   -355  -2342       O  
ATOM   1651  CB  LEU B  82C     25.842  11.730 158.903  1.00 47.29           C  
ANISOU 1651  CB  LEU B  82C    5290   6645   6033   1315   -170  -2094       C  
ATOM   1652  CG  LEU B  82C     24.484  11.575 158.211  1.00 48.99           C  
ANISOU 1652  CG  LEU B  82C    5648   6578   6390   1355   -142  -1955       C  
ATOM   1653  CD1 LEU B  82C     24.240  10.118 157.839  1.00 40.82           C  
ANISOU 1653  CD1 LEU B  82C    4780   5526   5204   1532   -297  -1754       C  
ATOM   1654  CD2 LEU B  82C     23.354  12.104 159.057  1.00 55.97           C  
ANISOU 1654  CD2 LEU B  82C    6526   7379   7362   1205    -38  -2064       C  
ATOM   1655  N   LYS B  83      28.259   9.802 159.521  1.00 59.00           N  
ANISOU 1655  N   LYS B  83     6686   8627   7103   1580   -532  -2028       N  
ATOM   1656  CA  LYS B  83      29.701   9.680 159.461  1.00 61.73           C  
ANISOU 1656  CA  LYS B  83     6866   9184   7404   1656   -613  -2098       C  
ATOM   1657  C   LYS B  83      30.045   9.302 158.028  1.00 60.24           C  
ANISOU 1657  C   LYS B  83     6697   8861   7330   1810   -597  -2015       C  
ATOM   1658  O   LYS B  83      29.183   8.807 157.304  1.00 48.76           O  
ANISOU 1658  O   LYS B  83     5414   7192   5921   1884   -588  -1864       O  
ATOM   1659  CB  LYS B  83      30.208   8.598 160.429  1.00 67.66           C  
ANISOU 1659  CB  LYS B  83     7625  10143   7940   1759   -850  -2030       C  
ATOM   1660  CG  LYS B  83      29.404   7.298 160.396  1.00 65.49           C  
ANISOU 1660  CG  LYS B  83     7580   9727   7575   1906   -983  -1809       C  
ATOM   1661  CD  LYS B  83      29.613   6.436 161.640  1.00 57.13           C  
ANISOU 1661  CD  LYS B  83     6578   8848   6281   1928  -1208  -1733       C  
ATOM   1662  CE  LYS B  83      29.010   7.027 162.896  1.00 63.20           C  
ANISOU 1662  CE  LYS B  83     7379   9726   6907   1669  -1160  -1826       C  
ATOM   1663  NZ  LYS B  83      29.102   6.051 164.021  1.00 67.18           N  
ANISOU 1663  NZ  LYS B  83     7999  10380   7146   1674  -1399  -1705       N  
ATOM   1664  N   PRO B  84      31.302   9.536 157.607  1.00 59.60           N  
ANISOU 1664  N   PRO B  84     6436   8918   7291   1838   -582  -2131       N  
ATOM   1665  CA  PRO B  84      31.633   9.450 156.180  1.00 64.09           C  
ANISOU 1665  CA  PRO B  84     7012   9361   7977   1906   -502  -2106       C  
ATOM   1666  C   PRO B  84      31.394   8.058 155.605  1.00 67.48           C  
ANISOU 1666  C   PRO B  84     7583   9685   8374   2117   -620  -1930       C  
ATOM   1667  O   PRO B  84      31.344   7.894 154.386  1.00 59.62           O  
ANISOU 1667  O   PRO B  84     6652   8546   7455   2147   -542  -1883       O  
ATOM   1668  CB  PRO B  84      33.117   9.826 156.133  1.00 60.04           C  
ANISOU 1668  CB  PRO B  84     6252   9075   7485   1888   -481  -2301       C  
ATOM   1669  CG  PRO B  84      33.397  10.497 157.428  1.00 63.46           C  
ANISOU 1669  CG  PRO B  84     6552   9717   7842   1755   -500  -2438       C  
ATOM   1670  CD  PRO B  84      32.490   9.863 158.414  1.00 48.74           C  
ANISOU 1670  CD  PRO B  84     4836   7835   5848   1791   -636  -2303       C  
ATOM   1671  N   GLU B  85      31.260   7.068 156.481  1.00 66.02           N  
ANISOU 1671  N   GLU B  85     7455   9567   8064   2243   -804  -1835       N  
ATOM   1672  CA  GLU B  85      30.971   5.714 156.044  1.00 54.68           C  
ANISOU 1672  CA  GLU B  85     6169   8007   6598   2439   -914  -1667       C  
ATOM   1673  C   GLU B  85      29.553   5.635 155.484  1.00 52.92           C  
ANISOU 1673  C   GLU B  85     6180   7535   6393   2388   -832  -1525       C  
ATOM   1674  O   GLU B  85      29.208   4.694 154.769  1.00 53.35           O  
ANISOU 1674  O   GLU B  85     6373   7448   6450   2507   -860  -1401       O  
ATOM   1675  CB  GLU B  85      31.119   4.763 157.233  1.00 60.17           C  
ANISOU 1675  CB  GLU B  85     6894   8822   7148   2556  -1143  -1585       C  
ATOM   1676  CG  GLU B  85      31.743   5.455 158.447  1.00 79.41           C  
ANISOU 1676  CG  GLU B  85     9158  11515   9498   2441  -1206  -1714       C  
ATOM   1677  CD  GLU B  85      32.256   4.499 159.505  1.00102.76           C  
ANISOU 1677  CD  GLU B  85    12103  14629  12311   2568  -1474  -1631       C  
ATOM   1678  OE1 GLU B  85      32.076   3.275 159.347  1.00108.26           O  
ANISOU 1678  OE1 GLU B  85    12940  15208  12986   2756  -1611  -1465       O  
ATOM   1679  OE2 GLU B  85      32.853   4.978 160.493  1.00109.70           O  
ANISOU 1679  OE2 GLU B  85    12837  15747  13097   2470  -1555  -1729       O  
ATOM   1680  N   ASP B  86      28.736   6.629 155.825  1.00 52.01           N  
ANISOU 1680  N   ASP B  86     6093   7366   6304   2209   -730  -1557       N  
ATOM   1681  CA  ASP B  86      27.350   6.691 155.373  1.00 45.82           C  
ANISOU 1681  CA  ASP B  86     5489   6353   5566   2152   -662  -1440       C  
ATOM   1682  C   ASP B  86      27.227   7.334 153.993  1.00 43.16           C  
ANISOU 1682  C   ASP B  86     5164   5860   5376   2089   -528  -1428       C  
ATOM   1683  O   ASP B  86      26.139   7.372 153.418  1.00 49.72           O  
ANISOU 1683  O   ASP B  86     6132   6497   6262   2052   -491  -1316       O  
ATOM   1684  CB  ASP B  86      26.483   7.443 156.383  1.00 50.52           C  
ANISOU 1684  CB  ASP B  86     6091   6943   6160   1992   -612  -1496       C  
ATOM   1685  CG  ASP B  86      26.480   6.786 157.749  1.00 52.49           C  
ANISOU 1685  CG  ASP B  86     6373   7347   6222   2003   -743  -1492       C  
ATOM   1686  OD1 ASP B  86      26.587   5.543 157.812  1.00 55.81           O  
ANISOU 1686  OD1 ASP B  86     6904   7776   6526   2155   -887  -1366       O  
ATOM   1687  OD2 ASP B  86      26.371   7.511 158.760  1.00 48.40           O  
ANISOU 1687  OD2 ASP B  86     5782   6936   5671   1845   -699  -1616       O  
ATOM   1688  N   THR B  87      28.342   7.837 153.467  1.00 49.45           N  
ANISOU 1688  N   THR B  87     5816   6748   6225   2062   -464  -1544       N  
ATOM   1689  CA  THR B  87      28.344   8.474 152.151  1.00 40.69           C  
ANISOU 1689  CA  THR B  87     4733   5505   5221   1964   -339  -1532       C  
ATOM   1690  C   THR B  87      27.979   7.465 151.081  1.00 39.96           C  
ANISOU 1690  C   THR B  87     4801   5285   5096   2053   -366  -1387       C  
ATOM   1691  O   THR B  87      28.697   6.485 150.873  1.00 46.32           O  
ANISOU 1691  O   THR B  87     5585   6170   5846   2186   -414  -1405       O  
ATOM   1692  CB  THR B  87      29.709   9.099 151.817  1.00 49.39           C  
ANISOU 1692  CB  THR B  87     5654   6753   6358   1898   -252  -1707       C  
ATOM   1693  OG1 THR B  87      30.033  10.094 152.796  1.00 48.55           O  
ANISOU 1693  OG1 THR B  87     5400   6769   6278   1789   -212  -1855       O  
ATOM   1694  CG2 THR B  87      29.668   9.749 150.443  1.00 52.54           C  
ANISOU 1694  CG2 THR B  87     6122   7007   6835   1758   -123  -1679       C  
ATOM   1695  N   ALA B  88      26.879   7.733 150.382  1.00 38.89           N  
ANISOU 1695  N   ALA B  88     4815   4948   5013   1972   -332  -1253       N  
ATOM   1696  CA  ALA B  88      26.379   6.797 149.379  1.00 38.22           C  
ANISOU 1696  CA  ALA B  88     4898   4744   4880   2023   -355  -1111       C  
ATOM   1697  C   ALA B  88      25.204   7.360 148.598  1.00 61.05           C  
ANISOU 1697  C   ALA B  88     7923   7431   7843   1899   -332   -968       C  
ATOM   1698  O   ALA B  88      24.712   8.451 148.888  1.00 60.40           O  
ANISOU 1698  O   ALA B  88     7800   7272   7877   1798   -305   -973       O  
ATOM   1699  CB  ALA B  88      25.973   5.481 150.039  1.00 39.70           C  
ANISOU 1699  CB  ALA B  88     5173   4946   4966   2190   -468  -1039       C  
ATOM   1700  N   VAL B  89      24.764   6.602 147.600  1.00 54.98           N  
ANISOU 1700  N   VAL B  89     7306   6569   7016   1906   -347   -843       N  
ATOM   1701  CA  VAL B  89      23.506   6.893 146.927  1.00 50.15           C  
ANISOU 1701  CA  VAL B  89     6829   5772   6454   1813   -373   -678       C  
ATOM   1702  C   VAL B  89      22.406   6.024 147.534  1.00 50.75           C  
ANISOU 1702  C   VAL B  89     6997   5796   6490   1915   -455   -593       C  
ATOM   1703  O   VAL B  89      22.522   4.798 147.580  1.00 57.96           O  
ANISOU 1703  O   VAL B  89     7984   6753   7284   2025   -484   -579       O  
ATOM   1704  CB  VAL B  89      23.605   6.647 145.413  1.00 44.76           C  
ANISOU 1704  CB  VAL B  89     6269   5032   5705   1708   -339   -589       C  
ATOM   1705  CG1 VAL B  89      22.259   6.877 144.751  1.00 36.13           C  
ANISOU 1705  CG1 VAL B  89     5312   3761   4654   1617   -406   -396       C  
ATOM   1706  CG2 VAL B  89      24.667   7.550 144.801  1.00 37.72           C  
ANISOU 1706  CG2 VAL B  89     5304   4191   4837   1566   -240   -682       C  
ATOM   1707  N   TYR B  90      21.345   6.671 148.008  1.00 45.30           N  
ANISOU 1707  N   TYR B  90     6296   5002   5915   1870   -483   -552       N  
ATOM   1708  CA  TYR B  90      20.270   5.991 148.731  1.00 34.31           C  
ANISOU 1708  CA  TYR B  90     4969   3571   4495   1934   -539   -510       C  
ATOM   1709  C   TYR B  90      19.023   5.749 147.875  1.00 45.73           C  
ANISOU 1709  C   TYR B  90     6540   4863   5971   1885   -586   -352       C  
ATOM   1710  O   TYR B  90      18.527   6.661 147.206  1.00 46.35           O  
ANISOU 1710  O   TYR B  90     6602   4818   6191   1786   -601   -277       O  
ATOM   1711  CB  TYR B  90      19.901   6.786 149.989  1.00 34.49           C  
ANISOU 1711  CB  TYR B  90     4870   3605   4630   1906   -519   -620       C  
ATOM   1712  CG  TYR B  90      20.904   6.640 151.118  1.00 39.09           C  
ANISOU 1712  CG  TYR B  90     5360   4376   5118   1960   -506   -765       C  
ATOM   1713  CD1 TYR B  90      22.188   7.162 151.010  1.00 48.54           C  
ANISOU 1713  CD1 TYR B  90     6441   5684   6319   1949   -464   -862       C  
ATOM   1714  CD2 TYR B  90      20.567   5.971 152.288  1.00 40.57           C  
ANISOU 1714  CD2 TYR B  90     5578   4637   5199   2004   -544   -803       C  
ATOM   1715  CE1 TYR B  90      23.106   7.026 152.037  1.00 36.43           C  
ANISOU 1715  CE1 TYR B  90     4805   4337   4699   1996   -476   -990       C  
ATOM   1716  CE2 TYR B  90      21.478   5.829 153.320  1.00 42.64           C  
ANISOU 1716  CE2 TYR B  90     5764   5081   5357   2039   -564   -912       C  
ATOM   1717  CZ  TYR B  90      22.746   6.358 153.189  1.00 36.49           C  
ANISOU 1717  CZ  TYR B  90     4851   4417   4597   2043   -539  -1003       C  
ATOM   1718  OH  TYR B  90      23.655   6.221 154.214  1.00 37.49           O  
ANISOU 1718  OH  TYR B  90     4885   4739   4622   2076   -583  -1107       O  
ATOM   1719  N   TYR B  91      18.547   4.503 147.891  1.00 43.03           N  
ANISOU 1719  N   TYR B  91     6327   4527   5495   1952   -620   -297       N  
ATOM   1720  CA  TYR B  91      17.392   4.072 147.102  1.00 42.69           C  
ANISOU 1720  CA  TYR B  91     6407   4370   5445   1903   -666   -160       C  
ATOM   1721  C   TYR B  91      16.161   3.667 147.922  1.00 39.43           C  
ANISOU 1721  C   TYR B  91     6021   3914   5048   1921   -694   -162       C  
ATOM   1722  O   TYR B  91      16.276   3.188 149.056  1.00 41.12           O  
ANISOU 1722  O   TYR B  91     6234   4204   5187   1983   -678   -252       O  
ATOM   1723  CB  TYR B  91      17.788   2.891 146.216  1.00 41.20           C  
ANISOU 1723  CB  TYR B  91     6364   4211   5078   1926   -655   -103       C  
ATOM   1724  CG  TYR B  91      18.929   3.182 145.275  1.00 55.15           C  
ANISOU 1724  CG  TYR B  91     8113   6024   6816   1874   -604   -121       C  
ATOM   1725  CD1 TYR B  91      20.248   3.020 145.680  1.00 64.31           C  
ANISOU 1725  CD1 TYR B  91     9191   7304   7940   1958   -550   -252       C  
ATOM   1726  CD2 TYR B  91      18.690   3.613 143.979  1.00 60.49           C  
ANISOU 1726  CD2 TYR B  91     8854   6632   7497   1724   -613    -11       C  
ATOM   1727  CE1 TYR B  91      21.294   3.283 144.822  1.00 61.16           C  
ANISOU 1727  CE1 TYR B  91     8761   6957   7522   1892   -481   -302       C  
ATOM   1728  CE2 TYR B  91      19.729   3.879 143.113  1.00 67.93           C  
ANISOU 1728  CE2 TYR B  91     9796   7625   8391   1636   -545    -45       C  
ATOM   1729  CZ  TYR B  91      21.030   3.712 143.539  1.00 59.79           C  
ANISOU 1729  CZ  TYR B  91     8668   6713   7335   1719   -466   -205       C  
ATOM   1730  OH  TYR B  91      22.069   3.977 142.679  1.00 57.20           O  
ANISOU 1730  OH  TYR B  91     8323   6445   6966   1613   -377   -271       O  
ATOM   1731  N   CYS B  92      14.991   3.839 147.307  1.00 39.21           N  
ANISOU 1731  N   CYS B  92     6021   3769   5108   1850   -743    -63       N  
ATOM   1732  CA  CYS B  92      13.700   3.492 147.903  1.00 38.19           C  
ANISOU 1732  CA  CYS B  92     5903   3592   5015   1839   -760    -77       C  
ATOM   1733  C   CYS B  92      13.034   2.278 147.244  1.00 42.15           C  
ANISOU 1733  C   CYS B  92     6575   4077   5362   1826   -788     22       C  
ATOM   1734  O   CYS B  92      12.933   2.211 146.018  1.00 43.29           O  
ANISOU 1734  O   CYS B  92     6785   4182   5482   1768   -832    144       O  
ATOM   1735  CB  CYS B  92      12.753   4.693 147.822  1.00 32.92           C  
ANISOU 1735  CB  CYS B  92     5090   2795   4622   1773   -799    -67       C  
ATOM   1736  SG  CYS B  92      11.164   4.467 148.654  1.00 56.10           S  
ANISOU 1736  SG  CYS B  92     7973   5677   7666   1745   -792   -149       S  
ATOM   1737  N   TYR B  93      12.587   1.322 148.055  1.00 32.70           N  
ANISOU 1737  N   TYR B  93     5463   2915   4047   1855   -759    -33       N  
ATOM   1738  CA  TYR B  93      11.991   0.094 147.531  1.00 33.02           C  
ANISOU 1738  CA  TYR B  93     5678   2939   3930   1835   -764     39       C  
ATOM   1739  C   TYR B  93      10.572  -0.096 148.078  1.00 35.54           C  
ANISOU 1739  C   TYR B  93     5990   3217   4296   1771   -763     -1       C  
ATOM   1740  O   TYR B  93      10.368  -0.127 149.298  1.00 36.34           O  
ANISOU 1740  O   TYR B  93     6063   3350   4393   1772   -717   -117       O  
ATOM   1741  CB  TYR B  93      12.861  -1.117 147.875  1.00 33.63           C  
ANISOU 1741  CB  TYR B  93     5905   3079   3795   1926   -722     19       C  
ATOM   1742  CG  TYR B  93      12.222  -2.446 147.544  1.00 37.99           C  
ANISOU 1742  CG  TYR B  93     6651   3597   4187   1903   -704     69       C  
ATOM   1743  CD1 TYR B  93      11.959  -2.801 146.228  1.00 38.86           C  
ANISOU 1743  CD1 TYR B  93     6840   3671   4252   1834   -709    159       C  
ATOM   1744  CD2 TYR B  93      11.882  -3.347 148.546  1.00 37.22           C  
ANISOU 1744  CD2 TYR B  93     6671   3504   3968   1923   -678     24       C  
ATOM   1745  CE1 TYR B  93      11.376  -4.014 145.916  1.00 41.42           C  
ANISOU 1745  CE1 TYR B  93     7342   3967   4430   1795   -676    187       C  
ATOM   1746  CE2 TYR B  93      11.298  -4.564 148.244  1.00 31.63           C  
ANISOU 1746  CE2 TYR B  93     6153   2750   3115   1889   -648     64       C  
ATOM   1747  CZ  TYR B  93      11.047  -4.892 146.927  1.00 38.22           C  
ANISOU 1747  CZ  TYR B  93     7049   3550   3922   1829   -641    138       C  
ATOM   1748  OH  TYR B  93      10.466  -6.101 146.619  1.00 37.35           O  
ANISOU 1748  OH  TYR B  93     7129   3397   3668   1779   -595    161       O  
ATOM   1749  N   ALA B  94       9.607  -0.233 147.169  1.00 36.46           N  
ANISOU 1749  N   ALA B  94     6130   3276   4446   1694   -813     86       N  
ATOM   1750  CA  ALA B  94       8.194  -0.408 147.519  1.00 32.13           C  
ANISOU 1750  CA  ALA B  94     5550   2693   3964   1620   -814     37       C  
ATOM   1751  C   ALA B  94       7.569  -1.648 146.873  1.00 34.55           C  
ANISOU 1751  C   ALA B  94     6037   3005   4085   1559   -810    102       C  
ATOM   1752  O   ALA B  94       7.273  -1.639 145.680  1.00 49.88           O  
ANISOU 1752  O   ALA B  94     7998   4926   6030   1500   -881    220       O  
ATOM   1753  CB  ALA B  94       7.405   0.833 147.132  1.00 32.83           C  
ANISOU 1753  CB  ALA B  94     5429   2698   4348   1578   -899     60       C  
ATOM   1754  N   PRO B  95       7.364  -2.721 147.653  1.00 31.96           N  
ANISOU 1754  N   PRO B  95     5855   2706   3583   1552   -728     29       N  
ATOM   1755  CA  PRO B  95       6.839  -3.960 147.064  1.00 32.03           C  
ANISOU 1755  CA  PRO B  95     6054   2709   3406   1486   -702     78       C  
ATOM   1756  C   PRO B  95       5.322  -3.981 146.814  1.00 35.67           C  
ANISOU 1756  C   PRO B  95     6454   3155   3944   1360   -725     55       C  
ATOM   1757  O   PRO B  95       4.550  -3.369 147.552  1.00 46.30           O  
ANISOU 1757  O   PRO B  95     7641   4492   5457   1325   -719    -53       O  
ATOM   1758  CB  PRO B  95       7.215  -5.016 148.107  1.00 35.85           C  
ANISOU 1758  CB  PRO B  95     6721   3209   3693   1525   -614     12       C  
ATOM   1759  CG  PRO B  95       7.200  -4.272 149.396  1.00 33.03           C  
ANISOU 1759  CG  PRO B  95     6235   2880   3437   1534   -596   -105       C  
ATOM   1760  CD  PRO B  95       7.688  -2.879 149.082  1.00 41.81           C  
ANISOU 1760  CD  PRO B  95     7124   3991   4770   1587   -658    -92       C  
ATOM   1761  N   MET B  96       4.931  -4.701 145.763  1.00 32.76           N  
ANISOU 1761  N   MET B  96     6200   2789   3457   1282   -744    140       N  
ATOM   1762  CA  MET B  96       3.537  -5.041 145.445  1.00 38.27           C  
ANISOU 1762  CA  MET B  96     6879   3494   4168   1148   -760    119       C  
ATOM   1763  C   MET B  96       2.540  -3.870 145.414  1.00 48.66           C  
ANISOU 1763  C   MET B  96     7917   4789   5782   1115   -868     95       C  
ATOM   1764  O   MET B  96       1.545  -3.851 146.141  1.00 51.74           O  
ANISOU 1764  O   MET B  96     8208   5181   6271   1059   -827    -43       O  
ATOM   1765  CB  MET B  96       3.039  -6.112 146.418  1.00 33.52           C  
ANISOU 1765  CB  MET B  96     6429   2900   3405   1093   -628     -7       C  
ATOM   1766  CG  MET B  96       1.846  -6.897 145.892  1.00 34.19           C  
ANISOU 1766  CG  MET B  96     6580   3006   3403    939   -609    -26       C  
ATOM   1767  SD  MET B  96       1.128  -8.025 147.095  1.00 34.61           S  
ANISOU 1767  SD  MET B  96     6807   3061   3281    833   -443   -190       S  
ATOM   1768  CE  MET B  96      -0.140  -8.801 146.096  1.00 35.45           C  
ANISOU 1768  CE  MET B  96     6962   3207   3303    646   -438   -192       C  
ATOM   1769  N   ILE B  97       2.837  -2.892 144.567  1.00 34.45           N  
ANISOU 1769  N   ILE B  97     5994   2960   4136   1145  -1004    224       N  
ATOM   1770  CA  ILE B  97       1.960  -1.759 144.294  1.00 50.72           C  
ANISOU 1770  CA  ILE B  97     7796   4967   6509   1130  -1148    250       C  
ATOM   1771  C   ILE B  97       1.029  -2.026 143.099  1.00 48.41           C  
ANISOU 1771  C   ILE B  97     7499   4698   6195   1009  -1284    372       C  
ATOM   1772  O   ILE B  97       1.489  -2.423 142.026  1.00 45.36           O  
ANISOU 1772  O   ILE B  97     7269   4351   5614    947  -1331    522       O  
ATOM   1773  CB  ILE B  97       2.787  -0.485 144.016  1.00 40.63           C  
ANISOU 1773  CB  ILE B  97     6401   3621   5416   1216  -1242    347       C  
ATOM   1774  CG1 ILE B  97       3.667  -0.140 145.221  1.00 34.80           C  
ANISOU 1774  CG1 ILE B  97     5638   2877   4709   1320  -1115    212       C  
ATOM   1775  CG2 ILE B  97       1.886   0.676 143.673  1.00 37.13           C  
ANISOU 1775  CG2 ILE B  97     5700   3085   5323   1213  -1413    399       C  
ATOM   1776  CD1 ILE B  97       2.887   0.163 146.483  1.00 55.13           C  
ANISOU 1776  CD1 ILE B  97     8048   5430   7468   1321  -1034      3       C  
ATOM   1777  N   TYR B  98      -0.276  -1.832 143.298  1.00 37.77           N  
ANISOU 1777  N   TYR B  98     5967   3341   5045    961  -1340    292       N  
ATOM   1778  CA  TYR B  98      -1.273  -2.033 142.240  1.00 45.70           C  
ANISOU 1778  CA  TYR B  98     6926   4383   6054    841  -1495    399       C  
ATOM   1779  C   TYR B  98      -1.413  -0.802 141.347  1.00 53.01           C  
ANISOU 1779  C   TYR B  98     7670   5234   7239    865  -1750    593       C  
ATOM   1780  O   TYR B  98      -1.593   0.317 141.830  1.00 64.10           O  
ANISOU 1780  O   TYR B  98     8839   6528   8989    967  -1816    554       O  
ATOM   1781  CB  TYR B  98      -2.643  -2.394 142.840  1.00 61.68           C  
ANISOU 1781  CB  TYR B  98     8808   6436   8190    773  -1449    211       C  
ATOM   1782  CG  TYR B  98      -3.677  -2.920 141.846  1.00 66.57           C  
ANISOU 1782  CG  TYR B  98     9414   7135   8743    625  -1574    286       C  
ATOM   1783  CD1 TYR B  98      -4.237  -2.089 140.877  1.00 70.15           C  
ANISOU 1783  CD1 TYR B  98     9676   7563   9416    611  -1845    458       C  
ATOM   1784  CD2 TYR B  98      -4.105  -4.242 141.891  1.00 73.45           C  
ANISOU 1784  CD2 TYR B  98    10468   8106   9333    490  -1430    187       C  
ATOM   1785  CE1 TYR B  98      -5.176  -2.565 139.974  1.00 73.40           C  
ANISOU 1785  CE1 TYR B  98    10067   8068   9753    462  -1980    532       C  
ATOM   1786  CE2 TYR B  98      -5.050  -4.724 140.994  1.00 81.24           C  
ANISOU 1786  CE2 TYR B  98    11437   9184  10248    335  -1536    239       C  
ATOM   1787  CZ  TYR B  98      -5.580  -3.880 140.038  1.00 77.32           C  
ANISOU 1787  CZ  TYR B  98    10736   8683   9960    320  -1816    411       C  
ATOM   1788  OH  TYR B  98      -6.520  -4.351 139.149  1.00 61.67           O  
ANISOU 1788  OH  TYR B  98     8726   6811   7895    153  -1943    468       O  
ATOM   1789  N   TYR B  99      -1.338  -1.029 140.039  1.00 51.52           N  
ANISOU 1789  N   TYR B  99     7602   5097   6876    753  -1889    801       N  
ATOM   1790  CA  TYR B  99      -1.538   0.021 139.046  1.00 60.45           C  
ANISOU 1790  CA  TYR B  99     8607   6164   8198    732  -2166   1030       C  
ATOM   1791  C   TYR B  99      -1.819  -0.617 137.691  1.00 59.54           C  
ANISOU 1791  C   TYR B  99     8646   6164   7813    535  -2294   1211       C  
ATOM   1792  O   TYR B  99      -1.220  -1.644 137.331  1.00 55.59           O  
ANISOU 1792  O   TYR B  99     8406   5766   6950    434  -2144   1200       O  
ATOM   1793  CB  TYR B  99      -0.338   0.972 138.955  1.00 63.38           C  
ANISOU 1793  CB  TYR B  99     9008   6440   8632    817  -2188   1139       C  
ATOM   1794  CG  TYR B  99      -0.632   2.244 138.170  1.00 73.79           C  
ANISOU 1794  CG  TYR B  99    10171   7641  10225    815  -2480   1365       C  
ATOM   1795  CD1 TYR B  99      -0.452   2.300 136.792  1.00 71.32           C  
ANISOU 1795  CD1 TYR B  99    10001   7370   9729    657  -2667   1628       C  
ATOM   1796  CD2 TYR B  99      -1.103   3.385 138.812  1.00 79.48           C  
ANISOU 1796  CD2 TYR B  99    10610   8198  11391    956  -2568   1315       C  
ATOM   1797  CE1 TYR B  99      -0.726   3.460 136.079  1.00 69.49           C  
ANISOU 1797  CE1 TYR B  99     9619   7083   9703    612  -2847   1789       C  
ATOM   1798  CE2 TYR B  99      -1.377   4.546 138.108  1.00 76.80           C  
ANISOU 1798  CE2 TYR B  99    10120   7777  11282    931  -2761   1485       C  
ATOM   1799  CZ  TYR B  99      -1.187   4.579 136.743  1.00 75.64           C  
ANISOU 1799  CZ  TYR B  99    10118   7716  10908    756  -2891   1719       C  
ATOM   1800  OH  TYR B  99      -1.461   5.734 136.043  1.00 80.06           O  
ANISOU 1800  OH  TYR B  99    10553   8205  11662    710  -3055   1869       O  
ATOM   1801  N   GLY B 100      -2.845  -0.095 137.026  1.00 64.38           N  
ANISOU 1801  N   GLY B 100    10325   5502   8635  -1072  -4471   1360       N  
ATOM   1802  CA  GLY B 100      -3.204  -0.517 135.687  1.00 69.79           C  
ANISOU 1802  CA  GLY B 100    11481   6027   9008  -1569  -4711   1520       C  
ATOM   1803  C   GLY B 100      -3.402  -2.009 135.584  1.00 62.53           C  
ANISOU 1803  C   GLY B 100    10772   5172   7816  -1651  -4460   1497       C  
ATOM   1804  O   GLY B 100      -2.822  -2.660 134.715  1.00 71.91           O  
ANISOU 1804  O   GLY B 100    12460   6347   8516  -1980  -4267   1487       O  
ATOM   1805  N   GLY B 100A     -4.223  -2.558 136.468  1.00 54.63           N  
ANISOU 1805  N   GLY B 100A    9368   4255   7134  -1382  -4402   1432       N  
ATOM   1806  CA  GLY B 100A     -4.584  -3.952 136.349  1.00 62.17           C  
ANISOU 1806  CA  GLY B 100A   10496   5251   7873  -1494  -4207   1411       C  
ATOM   1807  C   GLY B 100A     -3.573  -4.907 136.953  1.00 62.50           C  
ANISOU 1807  C   GLY B 100A   10599   5481   7667  -1292  -3587   1192       C  
ATOM   1808  O   GLY B 100A     -3.793  -6.118 136.918  1.00 74.97           O  
ANISOU 1808  O   GLY B 100A   12330   7075   9079  -1363  -3410   1159       O  
ATOM   1809  N   ARG B 100B     -2.470  -4.401 137.507  1.00 52.25           N  
ANISOU 1809  N   ARG B 100B    9184   4302   6367  -1046  -3287   1049       N  
ATOM   1810  CA  ARG B 100B     -1.459  -5.335 138.009  1.00 48.14           C  
ANISOU 1810  CA  ARG B 100B    8726   3910   5656   -869  -2757    857       C  
ATOM   1811  C   ARG B 100B     -0.665  -4.866 139.231  1.00 45.57           C  
ANISOU 1811  C   ARG B 100B    8031   3758   5527   -471  -2485    717       C  
ATOM   1812  O   ARG B 100B     -0.363  -3.681 139.382  1.00 71.24           O  
ANISOU 1812  O   ARG B 100B   11125   7031   8913   -383  -2595    727       O  
ATOM   1813  CB  ARG B 100B     -0.470  -5.674 136.886  1.00 61.04           C  
ANISOU 1813  CB  ARG B 100B   10863   5469   6861  -1163  -2543    785       C  
ATOM   1814  CG  ARG B 100B      0.567  -4.588 136.660  1.00 85.48           C  
ANISOU 1814  CG  ARG B 100B   13998   8601   9879  -1174  -2475    732       C  
ATOM   1815  CD  ARG B 100B      1.629  -4.955 135.645  1.00 99.28           C  
ANISOU 1815  CD  ARG B 100B   16196  10318  11207  -1480  -2165    584       C  
ATOM   1816  NE  ARG B 100B      2.768  -4.049 135.772  1.00108.60           N  
ANISOU 1816  NE  ARG B 100B   17306  11596  12361  -1397  -1987    480       N  
ATOM   1817  CZ  ARG B 100B      3.770  -3.966 134.905  1.00109.56           C  
ANISOU 1817  CZ  ARG B 100B   17759  11725  12144  -1696  -1735    332       C  
ATOM   1818  NH1 ARG B 100B      3.784  -4.732 133.823  1.00114.04           N  
ANISOU 1818  NH1 ARG B 100B   18772  12200  12357  -2115  -1612    251       N  
ATOM   1819  NH2 ARG B 100B      4.758  -3.107 135.118  1.00103.86           N  
ANISOU 1819  NH2 ARG B 100B   16924  11110  11427  -1607  -1588    245       N  
ATOM   1820  N   TYR B 100C     -0.384  -5.805 140.133  1.00 44.09           N  
ANISOU 1820  N   TYR B 100C    7716   3676   5362   -253  -2172    607       N  
ATOM   1821  CA  TYR B 100C      0.582  -5.572 141.203  1.00 42.02           C  
ANISOU 1821  CA  TYR B 100C    7202   3559   5204     63  -1888    484       C  
ATOM   1822  C   TYR B 100C      1.997  -5.597 140.624  1.00 42.10           C  
ANISOU 1822  C   TYR B 100C    7461   3542   4995     35  -1615    370       C  
ATOM   1823  O   TYR B 100C      2.253  -6.298 139.645  1.00 43.67           O  
ANISOU 1823  O   TYR B 100C    8018   3627   4948   -192  -1514    324       O  
ATOM   1824  CB  TYR B 100C      0.456  -6.622 142.313  1.00 41.03           C  
ANISOU 1824  CB  TYR B 100C    6914   3523   5154    237  -1702    435       C  
ATOM   1825  CG  TYR B 100C     -0.840  -6.588 143.096  1.00 41.09           C  
ANISOU 1825  CG  TYR B 100C    6616   3618   5377    254  -1881    486       C  
ATOM   1826  CD1 TYR B 100C     -1.020  -5.680 144.132  1.00 53.08           C  
ANISOU 1826  CD1 TYR B 100C    7737   5286   7145    430  -1893    433       C  
ATOM   1827  CD2 TYR B 100C     -1.865  -7.487 142.829  1.00 42.35           C  
ANISOU 1827  CD2 TYR B 100C    6877   3722   5493     74  -2003    554       C  
ATOM   1828  CE1 TYR B 100C     -2.192  -5.650 144.863  1.00 51.88           C  
ANISOU 1828  CE1 TYR B 100C    7272   5232   7207    416  -1993    410       C  
ATOM   1829  CE2 TYR B 100C     -3.044  -7.465 143.556  1.00 49.80           C  
ANISOU 1829  CE2 TYR B 100C    7505   4769   6646     63  -2130    562       C  
ATOM   1830  CZ  TYR B 100C     -3.200  -6.544 144.572  1.00 54.16           C  
ANISOU 1830  CZ  TYR B 100C    7641   5477   7460    231  -2107    471       C  
ATOM   1831  OH  TYR B 100C     -4.369  -6.516 145.298  1.00 60.06           O  
ANISOU 1831  OH  TYR B 100C    8044   6344   8434    189  -2177    413       O  
ATOM   1832  N   SER B 100D      2.913  -4.850 141.239  1.00 40.73           N  
ANISOU 1832  N   SER B 100D    7085   3476   4913    246  -1474    299       N  
ATOM   1833  CA  SER B 100D      4.300  -4.791 140.768  1.00 41.04           C  
ANISOU 1833  CA  SER B 100D    7286   3514   4791    228  -1194    161       C  
ATOM   1834  C   SER B 100D      5.223  -4.150 141.810  1.00 42.52           C  
ANISOU 1834  C   SER B 100D    7164   3845   5146    524  -1042     99       C  
ATOM   1835  O   SER B 100D      4.807  -3.262 142.543  1.00 38.81           O  
ANISOU 1835  O   SER B 100D    6431   3463   4851    650  -1209    172       O  
ATOM   1836  CB  SER B 100D      4.381  -4.020 139.449  1.00 42.84           C  
ANISOU 1836  CB  SER B 100D    7825   3666   4786   -119  -1334    196       C  
ATOM   1837  OG  SER B 100D      5.713  -3.966 138.970  1.00 57.53           O  
ANISOU 1837  OG  SER B 100D    9832   5554   6472   -189  -1016     19       O  
ATOM   1838  N   ASP B 101       6.487  -4.569 141.844  1.00 39.39           N  
ANISOU 1838  N   ASP B 101     6789   3459   4716    620   -729    -55       N  
ATOM   1839  CA  ASP B 101       7.496  -3.902 142.676  1.00 49.47           C  
ANISOU 1839  CA  ASP B 101     7807   4863   6127    851   -600   -105       C  
ATOM   1840  C   ASP B 101       8.106  -2.678 141.999  1.00 47.02           C  
ANISOU 1840  C   ASP B 101     7577   4600   5688    706   -606   -132       C  
ATOM   1841  O   ASP B 101       8.268  -2.650 140.780  1.00 40.36           O  
ANISOU 1841  O   ASP B 101     7040   3686   4609    408   -567   -189       O  
ATOM   1842  CB  ASP B 101       8.601  -4.884 143.061  1.00 39.55           C  
ANISOU 1842  CB  ASP B 101     6485   3573   4970   1031   -307   -253       C  
ATOM   1843  CG  ASP B 101       8.119  -5.953 144.019  1.00 45.14           C  
ANISOU 1843  CG  ASP B 101     7086   4237   5830   1190   -358   -184       C  
ATOM   1844  OD1 ASP B 101       6.906  -5.984 144.313  1.00 46.79           O  
ANISOU 1844  OD1 ASP B 101     7281   4470   6028   1131   -567    -51       O  
ATOM   1845  OD2 ASP B 101       8.954  -6.757 144.483  1.00 49.24           O  
ANISOU 1845  OD2 ASP B 101     7526   4686   6497   1356   -210   -264       O  
ATOM   1846  N   TYR B 102       8.439  -1.665 142.799  1.00 47.10           N  
ANISOU 1846  N   TYR B 102     7339   4730   5826    873   -659    -91       N  
ATOM   1847  CA  TYR B 102       8.994  -0.431 142.252  1.00 37.46           C  
ANISOU 1847  CA  TYR B 102     6193   3552   4488    730   -705    -93       C  
ATOM   1848  C   TYR B 102      10.247   0.104 142.968  1.00 36.51           C  
ANISOU 1848  C   TYR B 102     5853   3568   4452    920   -509   -173       C  
ATOM   1849  O   TYR B 102      10.380  -0.015 144.186  1.00 35.00           O  
ANISOU 1849  O   TYR B 102     5384   3454   4461   1190   -475   -152       O  
ATOM   1850  CB  TYR B 102       7.908   0.645 142.265  1.00 37.20           C  
ANISOU 1850  CB  TYR B 102     6121   3481   4532    666  -1099     72       C  
ATOM   1851  CG  TYR B 102       6.803   0.378 141.269  1.00 38.86           C  
ANISOU 1851  CG  TYR B 102     6591   3534   4639    392  -1360    173       C  
ATOM   1852  CD1 TYR B 102       6.973   0.629 139.915  1.00 44.88           C  
ANISOU 1852  CD1 TYR B 102     7737   4203   5111      5  -1442    196       C  
ATOM   1853  CD2 TYR B 102       5.579  -0.126 141.694  1.00 38.54           C  
ANISOU 1853  CD2 TYR B 102     6421   3447   4777    475  -1533    248       C  
ATOM   1854  CE1 TYR B 102       5.956   0.374 139.008  1.00 49.47           C  
ANISOU 1854  CE1 TYR B 102     8583   4629   5586   -287  -1726    318       C  
ATOM   1855  CE2 TYR B 102       4.558  -0.377 140.801  1.00 44.24           C  
ANISOU 1855  CE2 TYR B 102     7360   4019   5428    219  -1803    356       C  
ATOM   1856  CZ  TYR B 102       4.749  -0.125 139.460  1.00 48.18           C  
ANISOU 1856  CZ  TYR B 102     8255   4408   5642   -158  -1917    405       C  
ATOM   1857  OH  TYR B 102       3.729  -0.377 138.572  1.00 56.88           O  
ANISOU 1857  OH  TYR B 102     9601   5349   6661   -453  -2229    542       O  
ATOM   1858  N   TRP B 103      11.153   0.694 142.189  1.00 37.72           N  
ANISOU 1858  N   TRP B 103     6152   3755   4425    729   -389   -259       N  
ATOM   1859  CA  TRP B 103      12.398   1.299 142.680  1.00 37.26           C  
ANISOU 1859  CA  TRP B 103     5908   3830   4418    849   -209   -340       C  
ATOM   1860  C   TRP B 103      12.484   2.787 142.333  1.00 37.40           C  
ANISOU 1860  C   TRP B 103     6015   3891   4303    666   -403   -254       C  
ATOM   1861  O   TRP B 103      12.008   3.220 141.284  1.00 38.91           O  
ANISOU 1861  O   TRP B 103     6508   3996   4281    338   -589   -192       O  
ATOM   1862  CB  TRP B 103      13.630   0.580 142.112  1.00 46.12           C  
ANISOU 1862  CB  TRP B 103     7074   4967   5482    780    181   -583       C  
ATOM   1863  CG  TRP B 103      13.869  -0.826 142.580  1.00 49.12           C  
ANISOU 1863  CG  TRP B 103     7309   5272   6084   1014    374   -693       C  
ATOM   1864  CD1 TRP B 103      13.426  -1.981 142.005  1.00 67.90           C  
ANISOU 1864  CD1 TRP B 103     9861   7508   8432    934    453   -776       C  
ATOM   1865  CD2 TRP B 103      14.757  -1.222 143.636  1.00 51.30           C  
ANISOU 1865  CD2 TRP B 103     7257   5580   6653   1330    498   -741       C  
ATOM   1866  NE1 TRP B 103      13.911  -3.069 142.695  1.00 74.65           N  
ANISOU 1866  NE1 TRP B 103    10507   8286   9571   1210    593   -865       N  
ATOM   1867  CE2 TRP B 103      14.740  -2.629 143.693  1.00 61.16           C  
ANISOU 1867  CE2 TRP B 103     8490   6676   8072   1449    604   -834       C  
ATOM   1868  CE3 TRP B 103      15.538  -0.519 144.559  1.00 50.32           C  
ANISOU 1868  CE3 TRP B 103     6865   5582   6672   1509    489   -692       C  
ATOM   1869  CZ2 TRP B 103      15.472  -3.347 144.639  1.00 54.05           C  
ANISOU 1869  CZ2 TRP B 103     7312   5720   7506   1739    657   -863       C  
ATOM   1870  CZ3 TRP B 103      16.265  -1.233 145.497  1.00 47.41           C  
ANISOU 1870  CZ3 TRP B 103     6226   5181   6608   1779    556   -717       C  
ATOM   1871  CH2 TRP B 103      16.226  -2.632 145.530  1.00 46.39           C  
ANISOU 1871  CH2 TRP B 103     6084   4873   6670   1892    618   -793       C  
ATOM   1872  N   GLY B 104      13.096   3.560 143.227  1.00 36.08           N  
ANISOU 1872  N   GLY B 104     5607   3841   4260    853   -391   -235       N  
ATOM   1873  CA  GLY B 104      13.464   4.940 142.953  1.00 53.28           C  
ANISOU 1873  CA  GLY B 104     7862   6064   6318    690   -529   -181       C  
ATOM   1874  C   GLY B 104      14.826   5.088 142.298  1.00 48.72           C  
ANISOU 1874  C   GLY B 104     7382   5593   5537    486   -236   -339       C  
ATOM   1875  O   GLY B 104      15.655   4.181 142.369  1.00 38.65           O  
ANISOU 1875  O   GLY B 104     5988   4374   4324    580    105   -518       O  
ATOM   1876  N   GLN B 105      15.062   6.231 141.659  1.00 58.74           N  
ANISOU 1876  N   GLN B 105     8855   6876   6587    191   -380   -285       N  
ATOM   1877  CA  GLN B 105      16.300   6.441 140.911  1.00 60.10           C  
ANISOU 1877  CA  GLN B 105     9156   7170   6508   -103    -92   -455       C  
ATOM   1878  C   GLN B 105      17.493   6.787 141.802  1.00 53.32           C  
ANISOU 1878  C   GLN B 105     7972   6487   5802    125    123   -537       C  
ATOM   1879  O   GLN B 105      18.639   6.764 141.350  1.00 42.24           O  
ANISOU 1879  O   GLN B 105     6563   5210   4277    -52    442   -734       O  
ATOM   1880  CB  GLN B 105      16.100   7.554 139.880  1.00 60.27           C  
ANISOU 1880  CB  GLN B 105     9570   7138   6192   -580   -369   -337       C  
ATOM   1881  CG  GLN B 105      15.410   7.107 138.606  1.00 74.57           C  
ANISOU 1881  CG  GLN B 105    11798   8814   7721   -998   -469   -322       C  
ATOM   1882  CD  GLN B 105      14.809   8.265 137.834  1.00 83.65           C  
ANISOU 1882  CD  GLN B 105    13325   9823   8636  -1413   -961    -84       C  
ATOM   1883  OE1 GLN B 105      14.612   9.352 138.378  1.00 97.18           O  
ANISOU 1883  OE1 GLN B 105    14941  11484  10498  -1286  -1294     88       O  
ATOM   1884  NE2 GLN B 105      14.515   8.038 136.560  1.00 81.22           N  
ANISOU 1884  NE2 GLN B 105    13466   9429   7966  -1935  -1034    -72       N  
ATOM   1885  N   GLY B 106      17.227   7.115 143.062  1.00 49.63           N  
ANISOU 1885  N   GLY B 106     7228   6031   5598    483    -42   -404       N  
ATOM   1886  CA  GLY B 106      18.292   7.332 144.023  1.00 47.67           C  
ANISOU 1886  CA  GLY B 106     6668   5932   5511    705    124   -451       C  
ATOM   1887  C   GLY B 106      18.419   8.781 144.452  1.00 58.92           C  
ANISOU 1887  C   GLY B 106     8088   7412   6887    668   -100   -317       C  
ATOM   1888  O   GLY B 106      17.887   9.679 143.799  1.00 75.30           O  
ANISOU 1888  O   GLY B 106    10426   9401   8782    417   -366   -214       O  
ATOM   1889  N   THR B 107      19.130   9.010 145.550  1.00 35.07           N  
ANISOU 1889  N   THR B 107     4780   4510   4036    900    -26   -307       N  
ATOM   1890  CA  THR B 107      19.423  10.369 145.997  1.00 34.53           C  
ANISOU 1890  CA  THR B 107     4699   4504   3917    858   -195   -208       C  
ATOM   1891  C   THR B 107      20.823  10.395 146.605  1.00 36.64           C  
ANISOU 1891  C   THR B 107     4714   4954   4254    942     43   -282       C  
ATOM   1892  O   THR B 107      21.200   9.495 147.356  1.00 34.28           O  
ANISOU 1892  O   THR B 107     4152   4690   4181   1189    190   -320       O  
ATOM   1893  CB  THR B 107      18.375  10.897 147.006  1.00 43.13           C  
ANISOU 1893  CB  THR B 107     5696   5505   5187   1073   -483    -71       C  
ATOM   1894  OG1 THR B 107      18.696  12.245 147.373  1.00 50.07           O  
ANISOU 1894  OG1 THR B 107     6582   6418   6023   1015   -638     -5       O  
ATOM   1895  CG2 THR B 107      18.317  10.029 148.254  1.00 54.20           C  
ANISOU 1895  CG2 THR B 107     6811   6958   6825   1384   -373    -75       C  
ATOM   1896  N   GLN B 108      21.608  11.408 146.255  1.00 51.78           N  
ANISOU 1896  N   GLN B 108     6716   6973   5984    712     52   -289       N  
ATOM   1897  CA  GLN B 108      22.989  11.457 146.714  1.00 50.16           C  
ANISOU 1897  CA  GLN B 108     6259   6949   5850    753    279   -370       C  
ATOM   1898  C   GLN B 108      23.070  11.904 148.166  1.00 41.98           C  
ANISOU 1898  C   GLN B 108     5000   5955   4995   1010    132   -228       C  
ATOM   1899  O   GLN B 108      22.370  12.825 148.573  1.00 40.65           O  
ANISOU 1899  O   GLN B 108     4940   5725   4781   1014   -126   -100       O  
ATOM   1900  CB  GLN B 108      23.804  12.409 145.834  1.00 55.43           C  
ANISOU 1900  CB  GLN B 108     7108   7734   6219    365    349   -433       C  
ATOM   1901  CG  GLN B 108      25.284  12.440 146.159  1.00 59.71           C  
ANISOU 1901  CG  GLN B 108     7365   8478   6843    364    614   -554       C  
ATOM   1902  CD  GLN B 108      25.966  11.128 145.840  1.00 68.20           C  
ANISOU 1902  CD  GLN B 108     8197   9590   8127    444    983   -805       C  
ATOM   1903  OE1 GLN B 108      25.935  10.663 144.700  1.00 69.67           O  
ANISOU 1903  OE1 GLN B 108     8550   9762   8160    198   1191   -997       O  
ATOM   1904  NE2 GLN B 108      26.577  10.517 146.847  1.00 72.33           N  
ANISOU 1904  NE2 GLN B 108     8330  10135   9015    770   1045   -809       N  
ATOM   1905  N   VAL B 109      23.918  11.241 148.947  1.00 46.23           N  
ANISOU 1905  N   VAL B 109     5227   6578   5759   1205    285   -260       N  
ATOM   1906  CA  VAL B 109      24.212  11.686 150.305  1.00 41.56           C  
ANISOU 1906  CA  VAL B 109     4451   6053   5286   1361    158   -121       C  
ATOM   1907  C   VAL B 109      25.720  11.714 150.531  1.00 44.49           C  
ANISOU 1907  C   VAL B 109     4572   6577   5756   1340    318   -174       C  
ATOM   1908  O   VAL B 109      26.395  10.681 150.376  1.00 50.71           O  
ANISOU 1908  O   VAL B 109     5136   7363   6770   1435    506   -296       O  
ATOM   1909  CB  VAL B 109      23.550  10.776 151.359  1.00 37.67           C  
ANISOU 1909  CB  VAL B 109     3826   5476   5010   1617     70    -34       C  
ATOM   1910  CG1 VAL B 109      24.047  11.128 152.754  1.00 36.63           C  
ANISOU 1910  CG1 VAL B 109     3520   5432   4966   1699    -34    100       C  
ATOM   1911  CG2 VAL B 109      22.033  10.885 151.284  1.00 33.40           C  
ANISOU 1911  CG2 VAL B 109     3483   4808   4401   1632    -91      5       C  
ATOM   1912  N   THR B 110      26.240  12.877 150.926  1.00 50.59           N  
ANISOU 1912  N   THR B 110     5357   7463   6402   1225    230    -91       N  
ATOM   1913  CA  THR B 110      27.677  13.011 151.158  1.00 40.83           C  
ANISOU 1913  CA  THR B 110     3868   6385   5262   1181    358   -130       C  
ATOM   1914  C   THR B 110      28.001  13.602 152.535  1.00 48.71           C  
ANISOU 1914  C   THR B 110     4748   7446   6313   1258    169     61       C  
ATOM   1915  O   THR B 110      27.438  14.633 152.942  1.00 52.23           O  
ANISOU 1915  O   THR B 110     5389   7885   6570   1187     -9    169       O  
ATOM   1916  CB  THR B 110      28.338  13.873 150.063  1.00 43.54           C  
ANISOU 1916  CB  THR B 110     4350   6854   5338    847    498   -253       C  
ATOM   1917  OG1 THR B 110      28.010  13.340 148.774  1.00 59.67           O  
ANISOU 1917  OG1 THR B 110     6555   8843   7272    697    678   -434       O  
ATOM   1918  CG2 THR B 110      29.850  13.883 150.227  1.00 48.46           C  
ANISOU 1918  CG2 THR B 110     4651   7654   6107    796    679   -342       C  
ATOM   1919  N   VAL B 111      28.934  12.956 153.232  1.00 45.05           N  
ANISOU 1919  N   VAL B 111     3962   7026   6128   1384    195     91       N  
ATOM   1920  CA  VAL B 111      29.363  13.405 154.550  1.00 52.31           C  
ANISOU 1920  CA  VAL B 111     4774   8009   7093   1407      3    287       C  
ATOM   1921  C   VAL B 111      30.872  13.660 154.609  1.00 58.86           C  
ANISOU 1921  C   VAL B 111     5328   8986   8052   1324     72    268       C  
ATOM   1922  O   VAL B 111      31.662  12.723 154.736  1.00 69.10           O  
ANISOU 1922  O   VAL B 111     6294  10254   9708   1453    120    225       O  
ATOM   1923  CB  VAL B 111      28.993  12.366 155.629  1.00 52.65           C  
ANISOU 1923  CB  VAL B 111     4700   7935   7368   1602   -153    426       C  
ATOM   1924  CG1 VAL B 111      29.446  12.838 156.999  1.00 54.60           C  
ANISOU 1924  CG1 VAL B 111     4886   8251   7607   1544   -366    641       C  
ATOM   1925  CG2 VAL B 111      27.496  12.113 155.630  1.00 34.13           C  
ANISOU 1925  CG2 VAL B 111     2597   5468   4901   1661   -203    427       C  
ATOM   1926  N   SER B 112      31.267  14.926 154.514  1.00 50.45           N  
ANISOU 1926  N   SER B 112     4383   8058   6727   1109     59    295       N  
ATOM   1927  CA  SER B 112      32.683  15.285 154.458  1.00 63.16           C  
ANISOU 1927  CA  SER B 112     5741   9836   8422    982    145    257       C  
ATOM   1928  C   SER B 112      33.122  16.041 155.707  1.00 72.38           C  
ANISOU 1928  C   SER B 112     6883  11080   9539    924    -90    491       C  
ATOM   1929  O   SER B 112      33.754  17.095 155.618  1.00 78.54           O  
ANISOU 1929  O   SER B 112     7713  12006  10123    710    -87    508       O  
ATOM   1930  CB  SER B 112      32.985  16.113 153.209  1.00 72.01           C  
ANISOU 1930  CB  SER B 112     7025  11083   9251    695    345     83       C  
ATOM   1931  OG  SER B 112      32.823  15.335 152.036  1.00 76.35           O  
ANISOU 1931  OG  SER B 112     7567  11590   9852    682    601   -160       O  
TER    1932      SER B 112                                                      
ATOM   1933  N   ALA E 582      -5.097  -8.291 153.326  1.00 51.90           N  
ANISOU 1933  N   ALA E 582     5872   6524   7325   1905    740   1204       N  
ATOM   1934  CA  ALA E 582      -4.757  -9.216 154.402  1.00 51.36           C  
ANISOU 1934  CA  ALA E 582     5895   6496   7125   1613    816   1198       C  
ATOM   1935  C   ALA E 582      -3.673 -10.193 153.959  1.00 60.25           C  
ANISOU 1935  C   ALA E 582     7241   7514   8138   1497    629   1295       C  
ATOM   1936  O   ALA E 582      -2.625 -10.301 154.593  1.00 64.57           O  
ANISOU 1936  O   ALA E 582     7998   7965   8572   1394    664   1315       O  
ATOM   1937  CB  ALA E 582      -5.993  -9.967 154.862  1.00 53.42           C  
ANISOU 1937  CB  ALA E 582     5910   6954   7432   1441    866   1156       C  
ATOM   1938  N   VAL E 583      -3.934 -10.900 152.865  1.00 62.87           N  
ANISOU 1938  N   VAL E 583     7515   7862   8512   1512    431   1349       N  
ATOM   1939  CA  VAL E 583      -2.945 -11.791 152.273  1.00 47.29           C  
ANISOU 1939  CA  VAL E 583     5730   5767   6471   1429    264   1413       C  
ATOM   1940  C   VAL E 583      -1.890 -10.950 151.563  1.00 61.96           C  
ANISOU 1940  C   VAL E 583     7766   7468   8307   1611    227   1416       C  
ATOM   1941  O   VAL E 583      -0.692 -11.260 151.577  1.00 65.94           O  
ANISOU 1941  O   VAL E 583     8467   7841   8747   1558    188   1432       O  
ATOM   1942  CB  VAL E 583      -3.594 -12.771 151.275  1.00 61.62           C  
ANISOU 1942  CB  VAL E 583     7434   7650   8328   1364     90   1445       C  
ATOM   1943  CG1 VAL E 583      -2.548 -13.692 150.665  1.00 46.35           C  
ANISOU 1943  CG1 VAL E 583     5696   5566   6348   1277    -50   1482       C  
ATOM   1944  CG2 VAL E 583      -4.690 -13.575 151.958  1.00 72.59           C  
ANISOU 1944  CG2 VAL E 583     8643   9207   9732   1165    138   1431       C  
ATOM   1945  N   GLU E 584      -2.359  -9.864 150.961  1.00 52.55           N  
ANISOU 1945  N   GLU E 584     6498   6289   7180   1824    238   1399       N  
ATOM   1946  CA  GLU E 584      -1.507  -8.918 150.260  1.00 54.21           C  
ANISOU 1946  CA  GLU E 584     6881   6356   7359   1992    216   1399       C  
ATOM   1947  C   GLU E 584      -0.529  -8.274 151.241  1.00 54.24           C  
ANISOU 1947  C   GLU E 584     7057   6265   7288   1981    383   1358       C  
ATOM   1948  O   GLU E 584       0.654  -8.058 150.929  1.00 46.93           O  
ANISOU 1948  O   GLU E 584     6333   5209   6288   1995    359   1353       O  
ATOM   1949  CB  GLU E 584      -2.370  -7.854 149.573  1.00 66.45           C  
ANISOU 1949  CB  GLU E 584     8306   7934   9006   2219    192   1410       C  
ATOM   1950  CG  GLU E 584      -3.329  -8.407 148.513  1.00 84.17           C  
ANISOU 1950  CG  GLU E 584    10377  10291  11313   2226     -6   1465       C  
ATOM   1951  CD  GLU E 584      -4.592  -9.025 149.105  1.00 86.50           C  
ANISOU 1951  CD  GLU E 584    10389  10778  11700   2135     28   1446       C  
ATOM   1952  OE1 GLU E 584      -4.743  -9.017 150.346  1.00 93.50           O  
ANISOU 1952  OE1 GLU E 584    11223  11707  12596   2059    216   1385       O  
ATOM   1953  OE2 GLU E 584      -5.432  -9.525 148.326  1.00 72.32           O  
ANISOU 1953  OE2 GLU E 584     8427   9101   9952   2115   -129   1485       O  
ATOM   1954  N   ARG E 585      -1.033  -8.009 152.444  1.00 51.74           N  
ANISOU 1954  N   ARG E 585     6652   6026   6982   1927    558   1315       N  
ATOM   1955  CA  ARG E 585      -0.233  -7.447 153.521  1.00 48.39           C  
ANISOU 1955  CA  ARG E 585     6378   5544   6464   1866    730   1270       C  
ATOM   1956  C   ARG E 585       0.911  -8.396 153.852  1.00 49.42           C  
ANISOU 1956  C   ARG E 585     6672   5617   6489   1679    644   1317       C  
ATOM   1957  O   ARG E 585       2.082  -7.995 153.917  1.00 56.98           O  
ANISOU 1957  O   ARG E 585     7811   6468   7371   1688    659   1307       O  
ATOM   1958  CB  ARG E 585      -1.108  -7.224 154.759  1.00 46.64           C  
ANISOU 1958  CB  ARG E 585     6020   5443   6259   1777    936   1205       C  
ATOM   1959  CG  ARG E 585      -1.439  -5.775 155.073  1.00 49.53           C  
ANISOU 1959  CG  ARG E 585     6360   5776   6684   1945   1144   1111       C  
ATOM   1960  CD  ARG E 585      -2.438  -5.691 156.221  1.00 59.98           C  
ANISOU 1960  CD  ARG E 585     7508   7235   8046   1834   1364   1015       C  
ATOM   1961  NE  ARG E 585      -3.781  -5.349 155.758  1.00 71.36           N  
ANISOU 1961  NE  ARG E 585     8668   8754   9691   2012   1382    971       N  
ATOM   1962  CZ  ARG E 585      -4.888  -5.978 156.143  1.00 81.88           C  
ANISOU 1962  CZ  ARG E 585     9758  10259  11095   1899   1426    930       C  
ATOM   1963  NH1 ARG E 585      -4.817  -6.988 156.999  1.00 78.36           N  
ANISOU 1963  NH1 ARG E 585     9349   9912  10513   1594   1457    936       N  
ATOM   1964  NH2 ARG E 585      -6.067  -5.597 155.670  1.00 88.97           N  
ANISOU 1964  NH2 ARG E 585    10374  11230  12201   2083   1429    888       N  
ATOM   1965  N   TYR E 586       0.553  -9.662 154.052  1.00 47.95           N  
ANISOU 1965  N   TYR E 586     6411   5497   6311   1511    550   1367       N  
ATOM   1966  CA  TYR E 586       1.522 -10.712 154.334  1.00 52.52           C  
ANISOU 1966  CA  TYR E 586     7119   6002   6833   1345    438   1429       C  
ATOM   1967  C   TYR E 586       2.598 -10.785 153.260  1.00 49.90           C  
ANISOU 1967  C   TYR E 586     6910   5529   6522   1444    308   1430       C  
ATOM   1968  O   TYR E 586       3.786 -10.876 153.572  1.00 54.05           O  
ANISOU 1968  O   TYR E 586     7574   5960   7004   1397    286   1440       O  
ATOM   1969  CB  TYR E 586       0.848 -12.077 154.474  1.00 54.66           C  
ANISOU 1969  CB  TYR E 586     7297   6338   7133   1169    341   1486       C  
ATOM   1970  CG  TYR E 586       1.851 -13.182 154.716  1.00 42.68           C  
ANISOU 1970  CG  TYR E 586     5916   4705   5596   1024    206   1563       C  
ATOM   1971  CD1 TYR E 586       2.515 -13.285 155.933  1.00 42.79           C  
ANISOU 1971  CD1 TYR E 586     6044   4696   5517    874    238   1614       C  
ATOM   1972  CD2 TYR E 586       2.154 -14.107 153.725  1.00 42.16           C  
ANISOU 1972  CD2 TYR E 586     5865   4543   5611   1034     42   1583       C  
ATOM   1973  CE1 TYR E 586       3.442 -14.284 156.161  1.00 47.32           C  
ANISOU 1973  CE1 TYR E 586     6728   5147   6103    763     85   1703       C  
ATOM   1974  CE2 TYR E 586       3.080 -15.111 153.944  1.00 41.83           C  
ANISOU 1974  CE2 TYR E 586     5933   4366   5597    928    -78   1645       C  
ATOM   1975  CZ  TYR E 586       3.721 -15.194 155.164  1.00 50.76           C  
ANISOU 1975  CZ  TYR E 586     7160   5468   6658    807    -69   1715       C  
ATOM   1976  OH  TYR E 586       4.643 -16.190 155.389  1.00 42.07           O  
ANISOU 1976  OH  TYR E 586     6154   4219   5614    722   -218   1796       O  
ATOM   1977  N   LEU E 587       2.174 -10.759 151.997  1.00 51.30           N  
ANISOU 1977  N   LEU E 587     7027   5701   6762   1563    222   1416       N  
ATOM   1978  CA  LEU E 587       3.120 -10.829 150.887  1.00 39.89           C  
ANISOU 1978  CA  LEU E 587     5701   4133   5323   1626    120   1392       C  
ATOM   1979  C   LEU E 587       4.113  -9.670 150.953  1.00 57.99           C  
ANISOU 1979  C   LEU E 587     8144   6341   7549   1723    214   1343       C  
ATOM   1980  O   LEU E 587       5.327  -9.892 150.891  1.00 56.75           O  
ANISOU 1980  O   LEU E 587     8105   6085   7372   1683    184   1318       O  
ATOM   1981  CB  LEU E 587       2.382 -10.829 149.546  1.00 40.44           C  
ANISOU 1981  CB  LEU E 587     5697   4236   5433   1710     21   1387       C  
ATOM   1982  CG  LEU E 587       2.099 -12.221 148.976  1.00 40.74           C  
ANISOU 1982  CG  LEU E 587     5677   4283   5519   1579   -116   1405       C  
ATOM   1983  CD1 LEU E 587       1.152 -12.144 147.789  1.00 41.73           C  
ANISOU 1983  CD1 LEU E 587     5705   4489   5660   1632   -212   1410       C  
ATOM   1984  CD2 LEU E 587       3.392 -12.917 148.592  1.00 39.65           C  
ANISOU 1984  CD2 LEU E 587     5680   3991   5393   1514   -174   1367       C  
ATOM   1985  N   LYS E 588       3.605  -8.444 151.068  1.00 39.59           N  
ANISOU 1985  N   LYS E 588     5801   4043   5198   1849    331   1320       N  
ATOM   1986  CA  LYS E 588       4.484  -7.276 151.203  1.00 38.97           C  
ANISOU 1986  CA  LYS E 588     5882   3880   5044   1924    444   1268       C  
ATOM   1987  C   LYS E 588       5.507  -7.444 152.333  1.00 46.66           C  
ANISOU 1987  C   LYS E 588     6947   4834   5946   1787    508   1258       C  
ATOM   1988  O   LYS E 588       6.731  -7.290 152.126  1.00 37.29           O  
ANISOU 1988  O   LYS E 588     5893   3562   4714   1771    495   1221       O  
ATOM   1989  CB  LYS E 588       3.692  -5.982 151.416  1.00 40.12           C  
ANISOU 1989  CB  LYS E 588     5995   4046   5202   2068    585   1245       C  
ATOM   1990  CG  LYS E 588       2.865  -5.538 150.222  1.00 41.04           C  
ANISOU 1990  CG  LYS E 588     6050   4156   5389   2237    498   1272       C  
ATOM   1991  CD  LYS E 588       2.109  -4.256 150.539  1.00 42.55           C  
ANISOU 1991  CD  LYS E 588     6195   4336   5636   2403    638   1252       C  
ATOM   1992  CE  LYS E 588       1.296  -3.776 149.350  1.00 43.85           C  
ANISOU 1992  CE  LYS E 588     6296   4482   5885   2585    512   1308       C  
ATOM   1993  NZ  LYS E 588       0.538  -2.533 149.663  1.00 66.75           N  
ANISOU 1993  NZ  LYS E 588     9132   7342   8888   2777    640   1291       N  
ATOM   1994  N   ASP E 589       5.005  -7.785 153.519  1.00 39.05           N  
ANISOU 1994  N   ASP E 589     5909   3960   4967   1667    570   1291       N  
ATOM   1995  CA  ASP E 589       5.879  -7.934 154.674  1.00 61.74           C  
ANISOU 1995  CA  ASP E 589     8873   6834   7751   1509    610   1307       C  
ATOM   1996  C   ASP E 589       6.942  -8.999 154.423  1.00 57.11           C  
ANISOU 1996  C   ASP E 589     8332   6169   7199   1432    435   1350       C  
ATOM   1997  O   ASP E 589       8.095  -8.836 154.837  1.00 56.79           O  
ANISOU 1997  O   ASP E 589     8390   6083   7104   1377    431   1341       O  
ATOM   1998  CB  ASP E 589       5.055  -8.320 155.908  1.00 69.95           C  
ANISOU 1998  CB  ASP E 589     9832   7991   8753   1348    682   1346       C  
ATOM   1999  CG  ASP E 589       4.044  -7.257 156.298  1.00 71.56           C  
ANISOU 1999  CG  ASP E 589     9970   8270   8950   1415    892   1272       C  
ATOM   2000  OD1 ASP E 589       4.184  -6.102 155.846  1.00 69.44           O  
ANISOU 2000  OD1 ASP E 589     9758   7939   8687   1578    990   1203       O  
ATOM   2001  OD2 ASP E 589       3.100  -7.583 157.049  1.00 64.15           O  
ANISOU 2001  OD2 ASP E 589     8921   7443   8011   1300    967   1275       O  
ATOM   2002  N   GLN E 590       6.574 -10.078 153.739  1.00 48.71           N  
ANISOU 2002  N   GLN E 590     7186   5084   6236   1427    292   1387       N  
ATOM   2003  CA  GLN E 590       7.530 -11.156 153.522  1.00 45.23           C  
ANISOU 2003  CA  GLN E 590     6774   4543   5870   1363    138   1415       C  
ATOM   2004  C   GLN E 590       8.588 -10.736 152.498  1.00 47.17           C  
ANISOU 2004  C   GLN E 590     7096   4686   6139   1468    126   1320       C  
ATOM   2005  O   GLN E 590       9.753 -11.136 152.603  1.00 36.23           O  
ANISOU 2005  O   GLN E 590     5749   3220   4799   1430     60   1307       O  
ATOM   2006  CB  GLN E 590       6.823 -12.440 153.086  1.00 38.08           C  
ANISOU 2006  CB  GLN E 590     5776   3628   5067   1309     14   1465       C  
ATOM   2007  CG  GLN E 590       7.286 -13.697 153.835  1.00 38.65           C  
ANISOU 2007  CG  GLN E 590     5858   3632   5194   1159   -115   1561       C  
ATOM   2008  CD  GLN E 590       7.234 -13.587 155.355  1.00 58.22           C  
ANISOU 2008  CD  GLN E 590     8373   6186   7561   1009    -76   1653       C  
ATOM   2009  OE1 GLN E 590       6.471 -12.801 155.918  1.00 63.38           O  
ANISOU 2009  OE1 GLN E 590     9008   6967   8107    985     70   1636       O  
ATOM   2010  NE2 GLN E 590       8.057 -14.386 156.027  1.00 50.08           N  
ANISOU 2010  NE2 GLN E 590     7394   5072   6562    898   -208   1749       N  
ATOM   2011  N   GLN E 591       8.189  -9.908 151.529  1.00 48.36           N  
ANISOU 2011  N   GLN E 591     7268   4844   6264   1591    188   1253       N  
ATOM   2012  CA  GLN E 591       9.152  -9.335 150.584  1.00 43.84           C  
ANISOU 2012  CA  GLN E 591     6799   4186   5671   1659    207   1152       C  
ATOM   2013  C   GLN E 591      10.177  -8.479 151.310  1.00 45.27           C  
ANISOU 2013  C   GLN E 591     7081   4355   5764   1639    307   1113       C  
ATOM   2014  O   GLN E 591      11.366  -8.529 150.995  1.00 41.76           O  
ANISOU 2014  O   GLN E 591     6689   3842   5336   1619    289   1039       O  
ATOM   2015  CB  GLN E 591       8.455  -8.506 149.498  1.00 52.68           C  
ANISOU 2015  CB  GLN E 591     7954   5315   6749   1774    242   1119       C  
ATOM   2016  CG  GLN E 591       7.618  -9.301 148.506  1.00 73.96           C  
ANISOU 2016  CG  GLN E 591    10564   8026   9510   1776    125   1140       C  
ATOM   2017  CD  GLN E 591       8.474 -10.141 147.570  1.00 73.15           C  
ANISOU 2017  CD  GLN E 591    10501   7831   9463   1711     46   1060       C  
ATOM   2018  OE1 GLN E 591       8.191 -11.315 147.332  1.00 82.45           O  
ANISOU 2018  OE1 GLN E 591    11598   8997  10731   1640    -47   1074       O  
ATOM   2019  NE2 GLN E 591       9.529  -9.536 147.031  1.00 49.25           N  
ANISOU 2019  NE2 GLN E 591     7598   4732   6384   1722    102    958       N  
ATOM   2020  N   LEU E 592       9.725  -7.696 152.285  1.00 49.42           N  
ANISOU 2020  N   LEU E 592     7626   4952   6199   1630    424   1145       N  
ATOM   2021  CA  LEU E 592      10.659  -6.809 152.983  1.00 35.35           C  
ANISOU 2021  CA  LEU E 592     5954   3168   4308   1586    534   1098       C  
ATOM   2022  C   LEU E 592      11.559  -7.599 153.932  1.00 54.82           C  
ANISOU 2022  C   LEU E 592     8395   5646   6787   1443    443   1150       C  
ATOM   2023  O   LEU E 592      12.738  -7.282 154.090  1.00 45.43           O  
ANISOU 2023  O   LEU E 592     7267   4434   5559   1401    452   1098       O  
ATOM   2024  CB  LEU E 592       9.937  -5.695 153.736  1.00 42.10           C  
ANISOU 2024  CB  LEU E 592     6851   4083   5062   1603    712   1094       C  
ATOM   2025  CG  LEU E 592       9.122  -4.737 152.871  1.00 47.06           C  
ANISOU 2025  CG  LEU E 592     7509   4674   5697   1770    795   1055       C  
ATOM   2026  CD1 LEU E 592       8.251  -3.874 153.750  1.00 43.22           C  
ANISOU 2026  CD1 LEU E 592     7012   4238   5173   1791    970   1049       C  
ATOM   2027  CD2 LEU E 592      10.046  -3.880 152.020  1.00 35.72           C  
ANISOU 2027  CD2 LEU E 592     6234   3141   4196   1825    837    969       C  
ATOM   2028  N   LEU E 593      11.000  -8.632 154.553  1.00 53.76           N  
ANISOU 2028  N   LEU E 593     8170   5547   6708   1360    342   1258       N  
ATOM   2029  CA  LEU E 593      11.735  -9.441 155.524  1.00 48.91           C  
ANISOU 2029  CA  LEU E 593     7542   4934   6109   1217    219   1348       C  
ATOM   2030  C   LEU E 593      12.729 -10.380 154.849  1.00 53.74           C  
ANISOU 2030  C   LEU E 593     8103   5428   6886   1250     55   1332       C  
ATOM   2031  O   LEU E 593      13.700 -10.811 155.470  1.00 59.85           O  
ANISOU 2031  O   LEU E 593     8865   6177   7698   1175    -54   1382       O  
ATOM   2032  CB  LEU E 593      10.777 -10.236 156.411  1.00 39.15           C  
ANISOU 2032  CB  LEU E 593     6252   3760   4862   1093    167   1477       C  
ATOM   2033  CG  LEU E 593      10.071  -9.390 157.471  1.00 40.67           C  
ANISOU 2033  CG  LEU E 593     6490   4078   4884    995    341   1483       C  
ATOM   2034  CD1 LEU E 593       8.840 -10.100 158.009  1.00 43.00           C  
ANISOU 2034  CD1 LEU E 593     6714   4445   5178    889    333   1564       C  
ATOM   2035  CD2 LEU E 593      11.035  -9.034 158.596  1.00 38.78           C  
ANISOU 2035  CD2 LEU E 593     6345   3882   4509    836    349   1516       C  
ATOM   2036  N   GLY E 594      12.489 -10.698 153.582  1.00 59.91           N  
ANISOU 2036  N   GLY E 594     8850   6139   7774   1356     37   1258       N  
ATOM   2037  CA  GLY E 594      13.382 -11.579 152.851  1.00 57.69           C  
ANISOU 2037  CA  GLY E 594     8517   5735   7669   1385    -80   1203       C  
ATOM   2038  C   GLY E 594      14.731 -10.918 152.606  1.00 52.72           C  
ANISOU 2038  C   GLY E 594     7922   5078   7030   1406    -30   1081       C  
ATOM   2039  O   GLY E 594      15.759 -11.596 152.580  1.00 61.88           O  
ANISOU 2039  O   GLY E 594     9013   6157   8342   1398   -132   1053       O  
ATOM   2040  N   ILE E 595      14.720  -9.601 152.410  1.00 43.99           N  
ANISOU 2040  N   ILE E 595     6919   4032   5761   1434    130   1001       N  
ATOM   2041  CA  ILE E 595      15.930  -8.809 152.165  1.00 40.79           C  
ANISOU 2041  CA  ILE E 595     6572   3619   5308   1429    210    870       C  
ATOM   2042  C   ILE E 595      17.100  -9.094 153.121  1.00 42.58           C  
ANISOU 2042  C   ILE E 595     6736   3861   5580   1345    121    901       C  
ATOM   2043  O   ILE E 595      18.256  -9.138 152.696  1.00 52.93           O  
ANISOU 2043  O   ILE E 595     8003   5131   6978   1348    109    783       O  
ATOM   2044  CB  ILE E 595      15.608  -7.297 152.244  1.00 43.39           C  
ANISOU 2044  CB  ILE E 595     7049   4012   5426   1440    395    828       C  
ATOM   2045  CG1 ILE E 595      14.602  -6.901 151.163  1.00 58.62           C  
ANISOU 2045  CG1 ILE E 595     9037   5912   7324   1540    458    798       C  
ATOM   2046  CG2 ILE E 595      16.869  -6.458 152.121  1.00 50.56           C  
ANISOU 2046  CG2 ILE E 595     8033   4921   6256   1397    488    695       C  
ATOM   2047  CD1 ILE E 595      13.921  -5.575 151.429  1.00 79.76           C  
ANISOU 2047  CD1 ILE E 595    11835   8629   9843   1580    612    807       C  
ATOM   2048  N   TRP E 596      16.803  -9.319 154.397  1.00 50.40           N  
ANISOU 2048  N   TRP E 596     7716   4917   6515   1256     51   1058       N  
ATOM   2049  CA  TRP E 596      17.854  -9.564 155.383  1.00 55.33           C  
ANISOU 2049  CA  TRP E 596     8291   5572   7159   1156    -68   1122       C  
ATOM   2050  C   TRP E 596      18.370 -10.997 155.301  1.00 57.99           C  
ANISOU 2050  C   TRP E 596     8481   5794   7760   1186   -292   1186       C  
ATOM   2051  O   TRP E 596      17.741 -11.926 155.809  1.00 55.66           O  
ANISOU 2051  O   TRP E 596     8157   5464   7526   1151   -425   1344       O  
ATOM   2052  CB  TRP E 596      17.347  -9.277 156.799  1.00 59.69           C  
ANISOU 2052  CB  TRP E 596     8912   6242   7526   1010    -64   1272       C  
ATOM   2053  CG  TRP E 596      16.694  -7.937 156.963  1.00 64.13           C  
ANISOU 2053  CG  TRP E 596     9612   6892   7863    988    173   1206       C  
ATOM   2054  CD1 TRP E 596      15.361  -7.692 157.122  1.00 61.27           C  
ANISOU 2054  CD1 TRP E 596     9295   6566   7420    997    280   1242       C  
ATOM   2055  CD2 TRP E 596      17.345  -6.660 157.010  1.00 70.53           C  
ANISOU 2055  CD2 TRP E 596    10526   7755   8517    952    337   1084       C  
ATOM   2056  NE1 TRP E 596      15.139  -6.342 157.251  1.00 58.93           N  
ANISOU 2056  NE1 TRP E 596     9118   6321   6953    992    501   1151       N  
ATOM   2057  CE2 TRP E 596      16.341  -5.687 157.188  1.00 69.20           C  
ANISOU 2057  CE2 TRP E 596    10474   7627   8193    957    542   1056       C  
ATOM   2058  CE3 TRP E 596      18.677  -6.245 156.914  1.00 63.32           C  
ANISOU 2058  CE3 TRP E 596     9612   6856   7591    912    338    986       C  
ATOM   2059  CZ2 TRP E 596      16.626  -4.325 157.272  1.00 63.21           C  
ANISOU 2059  CZ2 TRP E 596     9855   6897   7266    925    747    942       C  
ATOM   2060  CZ3 TRP E 596      18.958  -4.890 156.998  1.00 60.08           C  
ANISOU 2060  CZ3 TRP E 596     9343   6497   6986    858    543    870       C  
ATOM   2061  CH2 TRP E 596      17.938  -3.948 157.174  1.00 59.61           C  
ANISOU 2061  CH2 TRP E 596     9423   6453   6773    866    745    853       C  
TER    2062      TRP E 596                                                      
ATOM   2063  N   ASP C   1      -2.114  36.515 127.650  1.00103.20           N  
ANISOU 2063  N   ASP C   1    11821  12414  14974   1113  -3562   1657       N  
ATOM   2064  CA  ASP C   1      -1.466  35.299 127.220  1.00 97.80           C  
ANISOU 2064  CA  ASP C   1    11074  12246  13841    694  -3200   1634       C  
ATOM   2065  C   ASP C   1      -1.048  34.437 128.420  1.00 78.88           C  
ANISOU 2065  C   ASP C   1     8710   9903  11358    807  -2698   1202       C  
ATOM   2066  O   ASP C   1      -1.362  34.796 129.560  1.00 79.09           O  
ANISOU 2066  O   ASP C   1     8778   9651  11621   1192  -2613    931       O  
ATOM   2067  CB  ASP C   1      -0.235  35.634 126.357  1.00111.40           C  
ANISOU 2067  CB  ASP C   1    13008  14044  15274    183  -3406   2017       C  
ATOM   2068  CG  ASP C   1      -0.614  36.424 125.125  1.00128.97           C  
ANISOU 2068  CG  ASP C   1    15207  16287  17510    -18  -3921   2537       C  
ATOM   2069  OD1 ASP C   1      -1.682  36.088 124.572  1.00141.97           O  
ANISOU 2069  OD1 ASP C   1    16576  18191  19177     85  -3976   2559       O  
ATOM   2070  OD2 ASP C   1       0.119  37.329 124.697  1.00132.56           O  
ANISOU 2070  OD2 ASP C   1    15901  16532  17933   -307  -4262   2933       O  
ATOM   2071  N   VAL C   2      -0.332  33.325 128.211  1.00 62.56           N  
ANISOU 2071  N   VAL C   2     6619   8192   8960    492  -2390   1120       N  
ATOM   2072  CA  VAL C   2       0.093  32.578 129.375  1.00 57.91           C  
ANISOU 2072  CA  VAL C   2     6094   7586   8323    603  -1997    786       C  
ATOM   2073  C   VAL C   2       1.412  33.256 129.638  1.00 63.77           C  
ANISOU 2073  C   VAL C   2     7142   8090   8997    470  -2114    870       C  
ATOM   2074  O   VAL C   2       2.051  33.731 128.701  1.00 62.23           O  
ANISOU 2074  O   VAL C   2     7024   7950   8668    150  -2365   1163       O  
ATOM   2075  CB  VAL C   2       0.233  31.064 129.146  1.00 45.00           C  
ANISOU 2075  CB  VAL C   2     4302   6334   6462    388  -1669    627       C  
ATOM   2076  CG1 VAL C   2      -0.971  30.563 128.408  1.00 49.57           C  
ANISOU 2076  CG1 VAL C   2     4572   7186   7078    369  -1684    645       C  
ATOM   2077  CG2 VAL C   2       1.511  30.750 128.385  1.00 51.19           C  
ANISOU 2077  CG2 VAL C   2     5171   7324   6956     10  -1690    702       C  
ATOM   2078  N   GLN C   3       1.857  33.357 130.869  1.00 64.66           N  
ANISOU 2078  N   GLN C   3     7417   7981   9168    666  -1956    640       N  
ATOM   2079  CA  GLN C   3       3.136  34.005 130.960  1.00 64.29           C  
ANISOU 2079  CA  GLN C   3     7631   7750   9046    475  -2106    740       C  
ATOM   2080  C   GLN C   3       3.911  33.133 131.911  1.00 53.08           C  
ANISOU 2080  C   GLN C   3     6268   6441   7458    490  -1762    472       C  
ATOM   2081  O   GLN C   3       3.641  33.217 133.098  1.00 53.11           O  
ANISOU 2081  O   GLN C   3     6330   6284   7565    791  -1628    239       O  
ATOM   2082  CB  GLN C   3       2.944  35.448 131.416  1.00 81.29           C  
ANISOU 2082  CB  GLN C   3     9976   9391  11519    707  -2445    781       C
[truncated: 164,269 more chars]
