# Supplementary material for: Development of a synthetic library of humanized nanobodies for targeted IL-6 inhibition
Source: Front Bioeng Biotechnol. 2024 Jul 23;12:1440150. doi: 10.3389/fbioe.2024.1440150 (PMC11300276; doi:10.3389/fbioe.2024.1440150)
Supplement: Supplementary file 2 [file DataSheet1.ZIP › Nanobody-antigen complexes/5hvh.pdb]

HEADER    HYDROLASE/HYDROLASE INHIBITOR           28-JAN-16   5HVH              
TITLE     CRYSTAL STRUCTURE OF THROMBIN-ACTIVATABLE FIBRINOLYSIS INHIBITOR IN   
TITLE    2 COMPLEX WITH TWO INHIBITORY NANOBODIES                               
COMPND    MOL_ID: 1;                                                            
COMPND   2 MOLECULE: CARBOXYPEPTIDASE B2;                                       
COMPND   3 CHAIN: A;                                                            
COMPND   4 SYNONYM: CARBOXYPEPTIDASE U,CPU,PLASMA CARBOXYPEPTIDASE B,PCPB,      
COMPND   5 THROMBIN-ACTIVABLE FIBRINOLYSIS INHIBITOR,TAFI;                      
COMPND   6 EC: 3.4.17.20;                                                       
COMPND   7 ENGINEERED: YES;                                                     
COMPND   8 MUTATION: YES;                                                       
COMPND   9 MOL_ID: 2;                                                           
COMPND  10 MOLECULE: VHH-A204;                                                  
COMPND  11 CHAIN: B;                                                            
COMPND  12 SYNONYM: NANOBODY;                                                   
COMPND  13 ENGINEERED: YES;                                                     
COMPND  14 MOL_ID: 3;                                                           
COMPND  15 MOLECULE: VHH-I83;                                                   
COMPND  16 CHAIN: C;                                                            
COMPND  17 SYNONYM: NANOBODY;                                                   
COMPND  18 ENGINEERED: YES                                                      
SOURCE    MOL_ID: 1;                                                            
SOURCE   2 ORGANISM_SCIENTIFIC: HOMO SAPIENS;                                   
SOURCE   3 ORGANISM_COMMON: HUMAN;                                              
SOURCE   4 ORGANISM_TAXID: 9606;                                                
SOURCE   5 GENE: CPB2;                                                          
SOURCE   6 EXPRESSION_SYSTEM: PICHIA PASTORIS;                                  
SOURCE   7 EXPRESSION_SYSTEM_TAXID: 4922;                                       
SOURCE   8 EXPRESSION_SYSTEM_STRAIN: M5;                                        
SOURCE   9 EXPRESSION_SYSTEM_VECTOR_TYPE: PLASMID;                              
SOURCE  10 EXPRESSION_SYSTEM_PLASMID: PPIC9;                                    
SOURCE  11 MOL_ID: 2;                                                           
SOURCE  12 ORGANISM_SCIENTIFIC: VICUGNA PACOS;                                  
SOURCE  13 ORGANISM_COMMON: ALPACA;                                             
SOURCE  14 ORGANISM_TAXID: 30538;                                               
SOURCE  15 EXPRESSION_SYSTEM: ESCHERICHIA COLI;                                 
SOURCE  16 EXPRESSION_SYSTEM_TAXID: 562;                                        
SOURCE  17 EXPRESSION_SYSTEM_STRAIN: WK6;                                       
SOURCE  18 EXPRESSION_SYSTEM_VECTOR_TYPE: PLASMID;                              
SOURCE  19 EXPRESSION_SYSTEM_PLASMID: PHEN6;                                    
SOURCE  20 MOL_ID: 3;                                                           
SOURCE  21 ORGANISM_SCIENTIFIC: VICUGNA PACOS;                                  
SOURCE  22 ORGANISM_COMMON: ALPACA;                                             
SOURCE  23 ORGANISM_TAXID: 30538;                                               
SOURCE  24 EXPRESSION_SYSTEM: ESCHERICHIA COLI;                                 
SOURCE  25 EXPRESSION_SYSTEM_TAXID: 562;                                        
SOURCE  26 EXPRESSION_SYSTEM_STRAIN: WK6;                                       
SOURCE  27 EXPRESSION_SYSTEM_VECTOR_TYPE: PLASMID;                              
SOURCE  28 EXPRESSION_SYSTEM_PLASMID: PHEN6                                     
KEYWDS    PROCARBOXYPEPTIDASE U, THROMBIN-ACTIVATABLE FIBRINOLYSIS INHIBITOR,   
KEYWDS   2 TAFI, PROCARBOXYPEPTIDASE R, PLASMA PROCARBOXYPEPTIDASE B, NANOBODY, 
KEYWDS   3 ANTIBODY FRAGMENT, PROTEIN COMPLEX, HYDROLASE/HYDROLASE INHIBITOR,   
KEYWDS   4 HYDROLASE-HYDROLASE INHIBITOR COMPLEX                                
EXPDTA    X-RAY DIFFRACTION                                                     
AUTHOR    X.ZHOU,S.D.WEEKS,S.V.STRELKOV,P.J.DECLERCK                            
REVDAT   4   29-JUL-20 5HVH    1       COMPND REMARK HETNAM LINK                
REVDAT   4 2                   1       SITE   ATOM                              
REVDAT   3   31-AUG-16 5HVH    1       JRNL                                     
REVDAT   2   03-AUG-16 5HVH    1       JRNL                                     
REVDAT   1   22-JUN-16 5HVH    0                                                
JRNL        AUTH   X.ZHOU,S.D.WEEKS,P.AMELOOT,N.CALLEWAERT,S.V.STRELKOV,        
JRNL        AUTH 2 P.J.DECLERCK                                                 
JRNL        TITL   ELUCIDATION OF THE MOLECULAR MECHANISMS OF TWO NANOBODIES    
JRNL        TITL 2 THAT INHIBIT THROMBIN-ACTIVATABLE FIBRINOLYSIS INHIBITOR     
JRNL        TITL 3 ACTIVATION AND ACTIVATED THROMBIN-ACTIVATABLE FIBRINOLYSIS   
JRNL        TITL 4 INHIBITOR ACTIVITY.                                          
JRNL        REF    J.THROMB.HAEMOST.             V.  14  1629 2016              
JRNL        REFN                   ESSN 1538-7836                               
JRNL        PMID   27279497                                                     
JRNL        DOI    10.1111/JTH.13381                                            
REMARK   2                                                                      
REMARK   2 RESOLUTION.    3.00 ANGSTROMS.                                       
REMARK   3                                                                      
REMARK   3 REFINEMENT.                                                          
REMARK   3   PROGRAM     : BUSTER-TNT 2.10.2                                    
REMARK   3   AUTHORS     : BRICOGNE,BLANC,BRANDL,FLENSBURG,KELLER,              
REMARK   3               : PACIOREK,ROVERSI,SMART,VONRHEIN,WOMACK,              
REMARK   3               : MATTHEWS,TEN EYCK,TRONRUD                            
REMARK   3                                                                      
REMARK   3  DATA USED IN REFINEMENT.                                            
REMARK   3   RESOLUTION RANGE HIGH (ANGSTROMS) : 3.00                           
REMARK   3   RESOLUTION RANGE LOW  (ANGSTROMS) : 49.25                          
REMARK   3   DATA CUTOFF            (SIGMA(F)) : 0.000                          
REMARK   3   COMPLETENESS FOR RANGE        (%) : 100.0                          
REMARK   3   NUMBER OF REFLECTIONS             : 34259                          
REMARK   3                                                                      
REMARK   3  FIT TO DATA USED IN REFINEMENT.                                     
REMARK   3   CROSS-VALIDATION METHOD           : THROUGHOUT                     
REMARK   3   FREE R VALUE TEST SET SELECTION   : RANDOM                         
REMARK   3   R VALUE     (WORKING + TEST SET)  : 0.190                          
REMARK   3   R VALUE            (WORKING SET)  : 0.190                          
REMARK   3   FREE R VALUE                      : 0.202                          
REMARK   3   FREE R VALUE TEST SET SIZE   (%)  : 5.660                          
REMARK   3   FREE R VALUE TEST SET COUNT       : 1938                           
REMARK   3   ESTIMATED ERROR OF FREE R VALUE   : NULL                           
REMARK   3                                                                      
REMARK   3  FIT IN THE HIGHEST RESOLUTION BIN.                                  
REMARK   3   TOTAL NUMBER OF BINS USED               : 17                       
REMARK   3   BIN RESOLUTION RANGE HIGH   (ANGSTROMS) : 3.00                     
REMARK   3   BIN RESOLUTION RANGE LOW    (ANGSTROMS) : 3.09                     
REMARK   3   BIN COMPLETENESS (WORKING+TEST)     (%) : 99.97                    
REMARK   3   REFLECTIONS IN BIN (WORKING + TEST SET) : 2912                     
REMARK   3   BIN R VALUE        (WORKING + TEST SET) : 0.2541                   
REMARK   3   REFLECTIONS IN BIN        (WORKING SET) : 2740                     
REMARK   3   BIN R VALUE               (WORKING SET) : 0.2526                   
REMARK   3   BIN FREE R VALUE                        : 0.2778                   
REMARK   3   BIN FREE R VALUE TEST SET SIZE      (%) : 5.91                     
REMARK   3   BIN FREE R VALUE TEST SET COUNT         : 172                      
REMARK   3   ESTIMATED ERROR OF BIN FREE R VALUE     : NULL                     
REMARK   3                                                                      
REMARK   3  NUMBER OF NON-HYDROGEN ATOMS USED IN REFINEMENT.                    
REMARK   3   PROTEIN ATOMS            : 5061                                    
REMARK   3   NUCLEIC ACID ATOMS       : 0                                       
REMARK   3   HETEROGEN ATOMS          : 99                                      
REMARK   3   SOLVENT ATOMS            : 0                                       
REMARK   3                                                                      
REMARK   3  B VALUES.                                                           
REMARK   3   FROM WILSON PLOT           (A**2) : 69.68                          
REMARK   3   MEAN B VALUE      (OVERALL, A**2) : 79.25                          
REMARK   3   OVERALL ANISOTROPIC B VALUE.                                       
REMARK   3    B11 (A**2) : 17.32750                                             
REMARK   3    B22 (A**2) : 17.32750                                             
REMARK   3    B33 (A**2) : -34.65510                                            
REMARK   3    B12 (A**2) : 0.00000                                              
REMARK   3    B13 (A**2) : 0.00000                                              
REMARK   3    B23 (A**2) : 0.00000                                              
REMARK   3                                                                      
REMARK   3  ESTIMATED COORDINATE ERROR.                                         
REMARK   3   ESD FROM LUZZATI PLOT                    (A) : 0.372               
REMARK   3   DPI (BLOW EQ-10) BASED ON R VALUE        (A) : 0.342               
REMARK   3   DPI (BLOW EQ-9) BASED ON FREE R VALUE    (A) : 0.231               
REMARK   3   DPI (CRUICKSHANK) BASED ON R VALUE       (A) : 0.349               
REMARK   3   DPI (CRUICKSHANK) BASED ON FREE R VALUE  (A) : 0.235               
REMARK   3                                                                      
REMARK   3   REFERENCES: BLOW, D. (2002) ACTA CRYST D58, 792-797                
REMARK   3               CRUICKSHANK, D.W.J. (1999) ACTA CRYST D55, 583-601     
REMARK   3                                                                      
REMARK   3 CORRELATION COEFFICIENTS.                                            
REMARK   3   CORRELATION COEFFICIENT FO-FC      : 0.886                         
REMARK   3   CORRELATION COEFFICIENT FO-FC FREE : 0.880                         
REMARK   3                                                                      
REMARK   3   NUMBER OF GEOMETRIC FUNCTION TERMS DEFINED : 15                    
REMARK   3   TERM                          COUNT    WEIGHT   FUNCTION.          
REMARK   3    BOND LENGTHS              : 5299   ; 2.000  ; HARMONIC            
REMARK   3    BOND ANGLES               : 7212   ; 2.000  ; HARMONIC            
REMARK   3    TORSION ANGLES            : 1808   ; 2.000  ; SINUSOIDAL          
REMARK   3    TRIGONAL CARBON PLANES    : 124    ; 2.000  ; HARMONIC            
REMARK   3    GENERAL PLANES            : 774    ; 5.000  ; HARMONIC            
REMARK   3    ISOTROPIC THERMAL FACTORS : 5299   ; 20.000 ; HARMONIC            
REMARK   3    BAD NON-BONDED CONTACTS   : 0      ; 5.000  ; SEMIHARMONIC        
REMARK   3    IMPROPER TORSIONS         : NULL   ; NULL   ; NULL                
REMARK   3    PSEUDOROTATION ANGLES     : NULL   ; NULL   ; NULL                
REMARK   3    CHIRAL IMPROPER TORSION   : 692    ; 5.000  ; SEMIHARMONIC        
REMARK   3    SUM OF OCCUPANCIES        : NULL   ; NULL   ; NULL                
REMARK   3    UTILITY DISTANCES         : NULL   ; NULL   ; NULL                
REMARK   3    UTILITY ANGLES            : NULL   ; NULL   ; NULL                
REMARK   3    UTILITY TORSION           : NULL   ; NULL   ; NULL                
REMARK   3    IDEAL-DIST CONTACT TERM   : 6074   ; 4.000  ; SEMIHARMONIC        
REMARK   3                                                                      
REMARK   3   RMS DEVIATIONS FROM IDEAL VALUES.                                  
REMARK   3    BOND LENGTHS                       (A) : 0.010                    
REMARK   3    BOND ANGLES                  (DEGREES) : 1.14                     
REMARK   3    PEPTIDE OMEGA TORSION ANGLES (DEGREES) : 3.16                     
REMARK   3    OTHER TORSION ANGLES         (DEGREES) : 18.06                    
REMARK   3                                                                      
REMARK   3  TLS DETAILS                                                         
REMARK   3   NUMBER OF TLS GROUPS  : 3                                          
REMARK   3                                                                      
REMARK   3   TLS GROUP : 1                                                      
REMARK   3    SELECTION: {A|1 - 401}                                            
REMARK   3    ORIGIN FOR THE GROUP (A):   25.7784  -82.7970    7.9342           
REMARK   3    T TENSOR                                                          
REMARK   3     T11:   -0.2007 T22:   -0.0242                                    
REMARK   3     T33:   -0.1580 T12:   -0.0398                                    
REMARK   3     T13:   -0.0207 T23:    0.0460                                    
REMARK   3    L TENSOR                                                          
REMARK   3     L11:    2.4014 L22:    1.5395                                    
REMARK   3     L33:    1.7957 L12:   -0.2566                                    
REMARK   3     L13:    0.8985 L23:    0.2504                                    
REMARK   3    S TENSOR                                                          
REMARK   3     S11:   -0.0968 S12:    0.0409 S13:    0.1365                     
REMARK   3     S21:    0.0252 S22:    0.0687 S23:    0.0422                     
REMARK   3     S31:   -0.1872 S32:   -0.0747 S33:    0.0281                     
REMARK   3                                                                      
REMARK   3   TLS GROUP : 2                                                      
REMARK   3    SELECTION: {B|3 - 122}                                            
REMARK   3    ORIGIN FOR THE GROUP (A):    8.5996  -46.4509   14.9450           
REMARK   3    T TENSOR                                                          
REMARK   3     T11:    0.0543 T22:   -0.0950                                    
REMARK   3     T33:    0.3040 T12:    0.2844                                    
REMARK   3     T13:   -0.1417 T23:   -0.0585                                    
REMARK   3    L TENSOR                                                          
REMARK   3     L11:    2.7804 L22:    5.5350                                    
REMARK   3     L33:    0.0000 L12:   -4.0057                                    
REMARK   3     L13:   -1.6578 L23:    1.2067                                    
REMARK   3    S TENSOR                                                          
REMARK   3     S11:   -0.1830 S12:    0.0756 S13:    0.4030                     
REMARK   3     S21:    0.2486 S22:    0.3409 S23:    0.3905                     
REMARK   3     S31:   -0.4421 S32:   -0.3228 S33:   -0.1578                     
REMARK   3                                                                      
REMARK   3   TLS GROUP : 3                                                      
REMARK   3    SELECTION: {C|2 - 119}                                            
REMARK   3    ORIGIN FOR THE GROUP (A):    5.0868  -96.0164  -20.5940           
REMARK   3    T TENSOR                                                          
REMARK   3     T11:   -0.1906 T22:    0.1634                                    
REMARK   3     T33:   -0.2356 T12:   -0.0026                                    
REMARK   3     T13:   -0.0591 T23:   -0.1297                                    
REMARK   3    L TENSOR                                                          
REMARK   3     L11:    4.5520 L22:    3.1830                                    
REMARK   3     L33:    5.3799 L12:    1.6324                                    
REMARK   3     L13:    2.5206 L23:    1.4550                                    
REMARK   3    S TENSOR                                                          
REMARK   3     S11:   -0.1129 S12:    0.5590 S13:   -0.3697                     
REMARK   3     S21:   -0.5291 S22:   -0.1307 S23:    0.2688                     
REMARK   3     S31:    0.1218 S32:   -0.1377 S33:    0.2435                     
REMARK   3                                                                      
REMARK   3  OTHER REFINEMENT REMARKS: NULL                                      
REMARK   4                                                                      
REMARK   4 5HVH COMPLIES WITH FORMAT V. 3.30, 13-JUL-11                         
REMARK 100                                                                      
REMARK 100 THIS ENTRY HAS BEEN PROCESSED BY PDBE ON 29-JAN-16.                  
REMARK 100 THE DEPOSITION ID IS D_1000217776.                                   
REMARK 200                                                                      
REMARK 200 EXPERIMENTAL DETAILS                                                 
REMARK 200  EXPERIMENT TYPE                : X-RAY DIFFRACTION                  
REMARK 200  DATE OF DATA COLLECTION        : 07-JUN-14                          
REMARK 200  TEMPERATURE           (KELVIN) : 100                                
REMARK 200  PH                             : 4.5                                
REMARK 200  NUMBER OF CRYSTALS USED        : 1                                  
REMARK 200                                                                      
REMARK 200  SYNCHROTRON              (Y/N) : Y                                  
REMARK 200  RADIATION SOURCE               : SOLEIL                             
REMARK 200  BEAMLINE                       : PROXIMA 2                          
REMARK 200  X-RAY GENERATOR MODEL          : NULL                               
REMARK 200  MONOCHROMATIC OR LAUE    (M/L) : M                                  
REMARK 200  WAVELENGTH OR RANGE        (A) : 0.9801                             
REMARK 200  MONOCHROMATOR                  : CHANNEL CUT CRYOGENICALLY COOLED   
REMARK 200                                   MONOCHROMATOR CRYSTAL              
REMARK 200  OPTICS                         : KIRKPATRICK-BAEZ PAIR OF BI        
REMARK 200                                   -MORPH MIRRORS                     
REMARK 200                                                                      
REMARK 200  DETECTOR TYPE                  : CCD                                
REMARK 200  DETECTOR MANUFACTURER          : ADSC QUANTUM 315R                  
REMARK 200  INTENSITY-INTEGRATION SOFTWARE : XDS                                
REMARK 200  DATA SCALING SOFTWARE          : AIMLESS 0.3.11                     
REMARK 200                                                                      
REMARK 200  NUMBER OF UNIQUE REFLECTIONS   : 34292                              
REMARK 200  RESOLUTION RANGE HIGH      (A) : 3.000                              
REMARK 200  RESOLUTION RANGE LOW       (A) : 49.250                             
REMARK 200  REJECTION CRITERIA  (SIGMA(I)) : NULL                               
REMARK 200                                                                      
REMARK 200 OVERALL.                                                             
REMARK 200  COMPLETENESS FOR RANGE     (%) : 100.0                              
REMARK 200  DATA REDUNDANCY                : 21.90                              
REMARK 200  R MERGE                    (I) : 0.26600                            
REMARK 200  R SYM                      (I) : NULL                               
REMARK 200  <I/SIGMA(I)> FOR THE DATA SET  : 11.6000                            
REMARK 200                                                                      
REMARK 200 IN THE HIGHEST RESOLUTION SHELL.                                     
REMARK 200  HIGHEST RESOLUTION SHELL, RANGE HIGH (A) : 3.00                     
REMARK 200  HIGHEST RESOLUTION SHELL, RANGE LOW  (A) : 3.15                     
REMARK 200  COMPLETENESS FOR SHELL     (%) : 100.0                              
REMARK 200  DATA REDUNDANCY IN SHELL       : 22.40                              
REMARK 200  R MERGE FOR SHELL          (I) : 1.78500                            
REMARK 200  R SYM FOR SHELL            (I) : NULL                               
REMARK 200  <I/SIGMA(I)> FOR SHELL         : NULL                               
REMARK 200                                                                      
REMARK 200 DIFFRACTION PROTOCOL: SINGLE WAVELENGTH                              
REMARK 200 METHOD USED TO DETERMINE THE STRUCTURE: MOLECULAR REPLACEMENT        
REMARK 200 SOFTWARE USED: PHASER                                                
REMARK 200 STARTING MODEL: 4P10                                                 
REMARK 200                                                                      
REMARK 200 REMARK: NULL                                                         
REMARK 280                                                                      
REMARK 280 CRYSTAL                                                              
REMARK 280 SOLVENT CONTENT, VS   (%): 78.02                                     
REMARK 280 MATTHEWS COEFFICIENT, VM (ANGSTROMS**3/DA): 5.60                     
REMARK 280                                                                      
REMARK 280 CRYSTALLIZATION CONDITIONS: 0.1 M SODIUM ACETATE TRIHYDRATE, 3.0 M   
REMARK 280  SODIUM CHLORIDE, PH 4.5, VAPOR DIFFUSION, HANGING DROP,             
REMARK 280  TEMPERATURE 293K                                                    
REMARK 290                                                                      
REMARK 290 CRYSTALLOGRAPHIC SYMMETRY                                            
REMARK 290 SYMMETRY OPERATORS FOR SPACE GROUP: P 62 2 2                         
REMARK 290                                                                      
REMARK 290      SYMOP   SYMMETRY                                                
REMARK 290     NNNMMM   OPERATOR                                                
REMARK 290       1555   X,Y,Z                                                   
REMARK 290       2555   -Y,X-Y,Z+2/3                                            
REMARK 290       3555   -X+Y,-X,Z+1/3                                           
REMARK 290       4555   -X,-Y,Z                                                 
REMARK 290       5555   Y,-X+Y,Z+2/3                                            
REMARK 290       6555   X-Y,X,Z+1/3                                             
REMARK 290       7555   Y,X,-Z+2/3                                              
REMARK 290       8555   X-Y,-Y,-Z                                               
REMARK 290       9555   -X,-X+Y,-Z+1/3                                          
REMARK 290      10555   -Y,-X,-Z+2/3                                            
REMARK 290      11555   -X+Y,Y,-Z                                               
REMARK 290      12555   X,X-Y,-Z+1/3                                            
REMARK 290                                                                      
REMARK 290     WHERE NNN -> OPERATOR NUMBER                                     
REMARK 290           MMM -> TRANSLATION VECTOR                                  
REMARK 290                                                                      
REMARK 290 CRYSTALLOGRAPHIC SYMMETRY TRANSFORMATIONS                            
REMARK 290 THE FOLLOWING TRANSFORMATIONS OPERATE ON THE ATOM/HETATM             
REMARK 290 RECORDS IN THIS ENTRY TO PRODUCE CRYSTALLOGRAPHICALLY                
REMARK 290 RELATED MOLECULES.                                                   
REMARK 290   SMTRY1   1  1.000000  0.000000  0.000000        0.00000            
REMARK 290   SMTRY2   1  0.000000  1.000000  0.000000        0.00000            
REMARK 290   SMTRY3   1  0.000000  0.000000  1.000000        0.00000            
REMARK 290   SMTRY1   2 -0.500000 -0.866025  0.000000        0.00000            
REMARK 290   SMTRY2   2  0.866025 -0.500000  0.000000        0.00000            
REMARK 290   SMTRY3   2  0.000000  0.000000  1.000000       98.34133            
REMARK 290   SMTRY1   3 -0.500000  0.866025  0.000000        0.00000            
REMARK 290   SMTRY2   3 -0.866025 -0.500000  0.000000        0.00000            
REMARK 290   SMTRY3   3  0.000000  0.000000  1.000000       49.17067            
REMARK 290   SMTRY1   4 -1.000000  0.000000  0.000000        0.00000            
REMARK 290   SMTRY2   4  0.000000 -1.000000  0.000000        0.00000            
REMARK 290   SMTRY3   4  0.000000  0.000000  1.000000        0.00000            
REMARK 290   SMTRY1   5  0.500000  0.866025  0.000000        0.00000            
REMARK 290   SMTRY2   5 -0.866025  0.500000  0.000000        0.00000            
REMARK 290   SMTRY3   5  0.000000  0.000000  1.000000       98.34133            
REMARK 290   SMTRY1   6  0.500000 -0.866025  0.000000        0.00000            
REMARK 290   SMTRY2   6  0.866025  0.500000  0.000000        0.00000            
REMARK 290   SMTRY3   6  0.000000  0.000000  1.000000       49.17067            
REMARK 290   SMTRY1   7 -0.500000  0.866025  0.000000        0.00000            
REMARK 290   SMTRY2   7  0.866025  0.500000  0.000000        0.00000            
REMARK 290   SMTRY3   7  0.000000  0.000000 -1.000000       98.34133            
REMARK 290   SMTRY1   8  1.000000  0.000000  0.000000        0.00000            
REMARK 290   SMTRY2   8  0.000000 -1.000000  0.000000        0.00000            
REMARK 290   SMTRY3   8  0.000000  0.000000 -1.000000        0.00000            
REMARK 290   SMTRY1   9 -0.500000 -0.866025  0.000000        0.00000            
REMARK 290   SMTRY2   9 -0.866025  0.500000  0.000000        0.00000            
REMARK 290   SMTRY3   9  0.000000  0.000000 -1.000000       49.17067            
REMARK 290   SMTRY1  10  0.500000 -0.866025  0.000000        0.00000            
REMARK 290   SMTRY2  10 -0.866025 -0.500000  0.000000        0.00000            
REMARK 290   SMTRY3  10  0.000000  0.000000 -1.000000       98.34133            
REMARK 290   SMTRY1  11 -1.000000  0.000000  0.000000        0.00000            
REMARK 290   SMTRY2  11  0.000000  1.000000  0.000000        0.00000            
REMARK 290   SMTRY3  11  0.000000  0.000000 -1.000000        0.00000            
REMARK 290   SMTRY1  12  0.500000  0.866025  0.000000        0.00000            
REMARK 290   SMTRY2  12  0.866025 -0.500000  0.000000        0.00000            
REMARK 290   SMTRY3  12  0.000000  0.000000 -1.000000       49.17067            
REMARK 290                                                                      
REMARK 290 REMARK: NULL                                                         
REMARK 300                                                                      
REMARK 300 BIOMOLECULE: 1                                                       
REMARK 300 SEE REMARK 350 FOR THE AUTHOR PROVIDED AND/OR PROGRAM                
REMARK 300 GENERATED ASSEMBLY INFORMATION FOR THE STRUCTURE IN                  
REMARK 300 THIS ENTRY. THE REMARK MAY ALSO PROVIDE INFORMATION ON               
REMARK 300 BURIED SURFACE AREA.                                                 
REMARK 350                                                                      
REMARK 350 COORDINATES FOR A COMPLETE MULTIMER REPRESENTING THE KNOWN           
REMARK 350 BIOLOGICALLY SIGNIFICANT OLIGOMERIZATION STATE OF THE                
REMARK 350 MOLECULE CAN BE GENERATED BY APPLYING BIOMT TRANSFORMATIONS          
REMARK 350 GIVEN BELOW.  BOTH NON-CRYSTALLOGRAPHIC AND                          
REMARK 350 CRYSTALLOGRAPHIC OPERATIONS ARE GIVEN.                               
REMARK 350                                                                      
REMARK 350 BIOMOLECULE: 1                                                       
REMARK 350 AUTHOR DETERMINED BIOLOGICAL UNIT: TRIMERIC                          
REMARK 350 SOFTWARE DETERMINED QUATERNARY STRUCTURE: TRIMERIC                   
REMARK 350 SOFTWARE USED: PISA                                                  
REMARK 350 TOTAL BURIED SURFACE AREA: 5240 ANGSTROM**2                          
REMARK 350 SURFACE AREA OF THE COMPLEX: 26090 ANGSTROM**2                       
REMARK 350 CHANGE IN SOLVENT FREE ENERGY: -29.0 KCAL/MOL                        
REMARK 350 APPLY THE FOLLOWING TO CHAINS: A, B, C, D, E, F                      
REMARK 350   BIOMT1   1  1.000000  0.000000  0.000000        0.00000            
REMARK 350   BIOMT2   1  0.000000  1.000000  0.000000        0.00000            
REMARK 350   BIOMT3   1  0.000000  0.000000  1.000000        0.00000            
REMARK 465                                                                      
REMARK 465 MISSING RESIDUES                                                     
REMARK 465 THE FOLLOWING RESIDUES WERE NOT LOCATED IN THE                       
REMARK 465 EXPERIMENT. (M=MODEL NUMBER; RES=RESIDUE NAME; C=CHAIN               
REMARK 465 IDENTIFIER; SSSEQ=SEQUENCE NUMBER; I=INSERTION CODE.)                
REMARK 465                                                                      
REMARK 465   M RES C SSSEQI                                                     
REMARK 465     GLN B     1                                                      
REMARK 465     VAL B     2                                                      
REMARK 465     HIS B   123                                                      
REMARK 465     HIS B   124                                                      
REMARK 465     HIS B   125                                                      
REMARK 465     HIS B   126                                                      
REMARK 465     HIS B   127                                                      
REMARK 465     HIS B   128                                                      
REMARK 465     GLN C     1                                                      
REMARK 465     HIS C   120                                                      
REMARK 465     HIS C   121                                                      
REMARK 465     HIS C   122                                                      
REMARK 465     HIS C   123                                                      
REMARK 465     HIS C   124                                                      
REMARK 465     HIS C   125                                                      
REMARK 500                                                                      
REMARK 500 GEOMETRY AND STEREOCHEMISTRY                                         
REMARK 500 SUBTOPIC: TORSION ANGLES                                             
REMARK 500                                                                      
REMARK 500 TORSION ANGLES OUTSIDE THE EXPECTED RAMACHANDRAN REGIONS:            
REMARK 500 (M=MODEL NUMBER; RES=RESIDUE NAME; C=CHAIN IDENTIFIER;               
REMARK 500 SSEQ=SEQUENCE NUMBER; I=INSERTION CODE).                             
REMARK 500                                                                      
REMARK 500 STANDARD TABLE:                                                      
REMARK 500 FORMAT:(10X,I3,1X,A3,1X,A1,I4,A1,4X,F7.2,3X,F7.2)                    
REMARK 500                                                                      
REMARK 500 EXPECTED VALUES: GJ KLEYWEGT AND TA JONES (1996). PHI/PSI-           
REMARK 500 CHOLOGY: RAMACHANDRAN REVISITED. STRUCTURE 4, 1395 - 1400            
REMARK 500                                                                      
REMARK 500  M RES CSSEQI        PSI       PHI                                   
REMARK 500    LYS A 212      -46.32   -130.67                                   
REMARK 500    SER A 291      -10.68    128.45                                   
REMARK 500    ARG A 302       46.11    -88.39                                   
REMARK 500    CYS A 305      102.64     67.14                                   
REMARK 500    HIS A 308       76.70    -65.64                                   
REMARK 500    ASN A 328       12.76     80.94                                   
REMARK 500    ASP A 366     -139.99   -109.84                                   
REMARK 500    LEU A 373       54.52    -96.48                                   
REMARK 500    VAL B  48      -61.09   -107.27                                   
REMARK 500    LYS B  64     -114.81     43.80                                   
REMARK 500    VAL C  48      -64.28   -108.71                                   
REMARK 500    ASP C 107       95.81   -162.55                                   
REMARK 500                                                                      
REMARK 500 REMARK: NULL                                                         
REMARK 620                                                                      
REMARK 620 METAL COORDINATION                                                   
REMARK 620 (M=MODEL NUMBER; RES=RESIDUE NAME; C=CHAIN IDENTIFIER;               
REMARK 620 SSEQ=SEQUENCE NUMBER; I=INSERTION CODE):                             
REMARK 620                                                                      
REMARK 620 COORDINATION ANGLES FOR:  M RES CSSEQI METAL                         
REMARK 620                              ZN A 508  ZN                            
REMARK 620 N RES CSSEQI ATOM                                                    
REMARK 620 1 HIS A 159   ND1                                                    
REMARK 620 2 GLU A 162   OE1 105.5                                              
REMARK 620 3 GLU A 162   OE2  89.4  54.5                                        
REMARK 620 4 HIS A 288   ND1  91.4  85.5 138.5                                  
REMARK 620 N                    1     2     3                                   
REMARK 900                                                                      
REMARK 900 RELATED ENTRIES                                                      
REMARK 900 RELATED ID: 5HVF   RELATED DB: PDB                                   
REMARK 900 5HVF IS A BINARY COMPLEX CONTAINING THE SAME TWO PROTEINS (TAFI,     
REMARK 900 VHH-I83) AS IN THIS TRIPLE COMPLEX STRUCTURE.                        
REMARK 900 RELATED ID: 5HVG   RELATED DB: PDB                                   
REMARK 900 5HVG IS A BINARY COMPLEX CONTAINING THE SAME TWO PROTEINS (TAFI,     
REMARK 900 VHH-A204) AS IN THIS TRIPLE COMPLEX STRUCTURE.                       
DBREF  5HVH A    1   401  UNP    Q96IY4   CBPB2_HUMAN     23    423             
DBREF  5HVH B    1   128  PDB    5HVH     5HVH             1    128             
DBREF  5HVH C    1   125  PDB    5HVH     5HVH             1    125             
SEQADV 5HVH CYS A  305  UNP  Q96IY4    SER   327 ENGINEERED MUTATION            
SEQADV 5HVH ILE A  329  UNP  Q96IY4    THR   351 ENGINEERED MUTATION            
SEQADV 5HVH TYR A  333  UNP  Q96IY4    HIS   355 ENGINEERED MUTATION            
SEQADV 5HVH GLN A  335  UNP  Q96IY4    HIS   357 ENGINEERED MUTATION            
SEQRES   1 A  401  PHE GLN SER GLY GLN VAL LEU ALA ALA LEU PRO ARG THR          
SEQRES   2 A  401  SER ARG GLN VAL GLN VAL LEU GLN ASN LEU THR THR THR          
SEQRES   3 A  401  TYR GLU ILE VAL LEU TRP GLN PRO VAL THR ALA ASP LEU          
SEQRES   4 A  401  ILE VAL LYS LYS LYS GLN VAL HIS PHE PHE VAL ASN ALA          
SEQRES   5 A  401  SER ASP VAL ASP ASN VAL LYS ALA HIS LEU ASN VAL SER          
SEQRES   6 A  401  GLY ILE PRO CYS SER VAL LEU LEU ALA ASP VAL GLU ASP          
SEQRES   7 A  401  LEU ILE GLN GLN GLN ILE SER ASN ASP THR VAL SER PRO          
SEQRES   8 A  401  ARG ALA SER ALA SER TYR TYR GLU GLN TYR HIS SER LEU          
SEQRES   9 A  401  ASN GLU ILE TYR SER TRP ILE GLU PHE ILE THR GLU ARG          
SEQRES  10 A  401  HIS PRO ASP MET LEU THR LYS ILE HIS ILE GLY SER SER          
SEQRES  11 A  401  PHE GLU LYS TYR PRO LEU TYR VAL LEU LYS VAL SER GLY          
SEQRES  12 A  401  LYS GLU GLN ALA ALA LYS ASN ALA ILE TRP ILE ASP CYS          
SEQRES  13 A  401  GLY ILE HIS ALA ARG GLU TRP ILE SER PRO ALA PHE CYS          
SEQRES  14 A  401  LEU TRP PHE ILE GLY HIS ILE THR GLN PHE TYR GLY ILE          
SEQRES  15 A  401  ILE GLY GLN TYR THR ASN LEU LEU ARG LEU VAL ASP PHE          
SEQRES  16 A  401  TYR VAL MET PRO VAL VAL ASN VAL ASP GLY TYR ASP TYR          
SEQRES  17 A  401  SER TRP LYS LYS ASN ARG MET TRP ARG LYS ASN ARG SER          
SEQRES  18 A  401  PHE TYR ALA ASN ASN HIS CYS ILE GLY THR ASP LEU ASN          
SEQRES  19 A  401  ARG ASN PHE ALA SER LYS HIS TRP CYS GLU GLU GLY ALA          
SEQRES  20 A  401  SER SER SER SER CYS SER GLU THR TYR CYS GLY LEU TYR          
SEQRES  21 A  401  PRO GLU SER GLU PRO GLU VAL LYS ALA VAL ALA SER PHE          
SEQRES  22 A  401  LEU ARG ARG ASN ILE ASN GLN ILE LYS ALA TYR ILE SER          
SEQRES  23 A  401  MET HIS SER TYR SER GLN HIS ILE VAL PHE PRO TYR SER          
SEQRES  24 A  401  TYR THR ARG SER LYS CYS LYS ASP HIS GLU GLU LEU SER          
SEQRES  25 A  401  LEU VAL ALA SER GLU ALA VAL ARG ALA ILE GLU LYS ILE          
SEQRES  26 A  401  SER LYS ASN ILE ARG TYR THR TYR GLY GLN GLY SER GLU          
SEQRES  27 A  401  THR LEU TYR LEU ALA PRO GLY GLY GLY ASP ASP TRP ILE          
SEQRES  28 A  401  TYR ASP LEU GLY ILE LYS TYR SER PHE THR ILE GLU LEU          
SEQRES  29 A  401  ARG ASP THR GLY THR TYR GLY PHE LEU LEU PRO GLU ARG          
SEQRES  30 A  401  TYR ILE LYS PRO THR CYS ARG GLU ALA PHE ALA ALA VAL          
SEQRES  31 A  401  SER LYS ILE ALA TRP HIS VAL ILE ARG ASN VAL                  
SEQRES   1 B  128  GLN VAL GLN LEU GLN GLU SER GLY GLY GLY LEU VAL GLN          
SEQRES   2 B  128  PRO GLY GLY SER LEU ARG LEU SER CYS ALA ALA SER GLY          
SEQRES   3 B  128  SER ILE PHE SER GLY ASN ALA MET GLY TRP TYR ARG GLN          
SEQRES   4 B  128  ALA PRO GLY LYS GLN ARG GLU LEU VAL ALA ALA ILE THR          
SEQRES   5 B  128  SER GLY GLY SER THR ASP TYR ALA ASP SER VAL LYS GLY          
SEQRES   6 B  128  ARG PHE THR ILE SER ARG ASP ASN ALA LYS ASN THR VAL          
SEQRES   7 B  128  TYR LEU GLN MET ASN SER LEU LYS PRO GLU ASP THR ALA          
SEQRES   8 B  128  VAL TYR TYR CYS HIS VAL ASP PRO ARG PRO TRP GLY TYR          
SEQRES   9 B  128  ASP VAL THR ASP TYR ASP TYR TRP GLY GLN GLY THR GLN          
SEQRES  10 B  128  VAL THR VAL SER SER HIS HIS HIS HIS HIS HIS                  
SEQRES   1 C  125  GLN VAL GLN LEU GLN GLU SER GLY GLY GLY LEU VAL GLN          
SEQRES   2 C  125  ALA GLY GLY SER LEU ARG LEU SER CYS ALA ALA SER GLY          
SEQRES   3 C  125  SER ILE PHE SER PRO ASN ALA MET GLY TRP TYR ARG GLN          
SEQRES   4 C  125  ALA PRO GLY LYS GLU ARG GLU LEU VAL ALA ALA ARG THR          
SEQRES   5 C  125  ASN VAL GLY SER THR TYR ALA ASP SER VAL LYS GLY ARG          
SEQRES   6 C  125  PHE THR VAL SER ARG ASP ASN ALA LYS ASN THR VAL TYR          
SEQRES   7 C  125  LEU GLN MET ASN SER LEU LYS PRO GLU ASP THR ALA VAL          
SEQRES   8 C  125  TYR TYR CYS ASN ALA TRP GLY GLN ASP GLY TRP LEU GLY          
SEQRES   9 C  125  GLN TYR ASP TYR TRP GLY GLN GLY THR GLN VAL THR VAL          
SEQRES  10 C  125  SER SER HIS HIS HIS HIS HIS HIS                              
HET    NAG  D   1      14                                                       
HET    NAG  D   2      14                                                       
HET    NAG  E   1      14                                                       
HET    NAG  E   2      14                                                       
HET    NAG  F   1      14                                                       
HET    NAG  F   2      14                                                       
HET    NAG  A 507      14                                                       
HET     ZN  A 508       1                                                       
HETNAM     NAG 2-ACETAMIDO-2-DEOXY-BETA-D-GLUCOPYRANOSE                         
HETNAM      ZN ZINC ION                                                         
FORMUL   4  NAG    7(C8 H15 N O6)                                               
FORMUL   8   ZN    ZN 2+                                                        
HELIX    1 AA1 THR A   13  TYR A   27  1                                  15    
HELIX    2 AA2 THR A   36  ILE A   40  5                                   5    
HELIX    3 AA3 ASP A   54  SER A   65  1                                  12    
HELIX    4 AA4 ASP A   75  ASN A   86  1                                  12    
HELIX    5 AA5 SER A   94  GLN A  100  5                                   7    
HELIX    6 AA6 SER A  103  HIS A  118  1                                  16    
HELIX    7 AA7 TRP A  163  TYR A  180  1                                  18    
HELIX    8 AA8 ILE A  183  LEU A  192  1                                  10    
HELIX    9 AA9 ASN A  202  LYS A  212  1                                  11    
HELIX   10 AB1 ASP A  232  ASN A  236  5                                   5    
HELIX   11 AB2 GLU A  264  ASN A  277  1                                  14    
HELIX   12 AB3 PRO A  297  ARG A  302  1                                   6    
HELIX   13 AB4 GLU A  309  SER A  326  1                                  18    
HELIX   14 AB5 GLY A  346  LEU A  354  1                                   9    
HELIX   15 AB6 PRO A  375  ARG A  377  5                                   3    
HELIX   16 AB7 TYR A  378  VAL A  401  1                                  24    
HELIX   17 AB8 SER B   25  SER B   30  1                                   6    
HELIX   18 AB9 LYS B   86  THR B   90  5                                   5    
HELIX   19 AC1 PRO B   99  GLY B  103  5                                   5    
HELIX   20 AC2 ASP B  105  TYR B  109  5                                   5    
HELIX   21 AC3 LYS C   85  THR C   89  5                                   5    
SHEET    1 AA1 4 ILE A  29  GLN A  33  0                                        
SHEET    2 AA1 4 VAL A  46  ASN A  51 -1  O  PHE A  49   N  VAL A  30           
SHEET    3 AA1 4 GLY A   4  ALA A   9 -1  N  ALA A   9   O  VAL A  46           
SHEET    4 AA1 4 CYS A  69  LEU A  73 -1  O  SER A  70   N  ALA A   8           
SHEET    1 AA2 8 LEU A 122  SER A 129  0                                        
SHEET    2 AA2 8 PRO A 135  VAL A 141 -1  O  VAL A 138   N  ILE A 125           
SHEET    3 AA2 8 VAL A 193  MET A 198 -1  O  VAL A 197   N  LEU A 139           
SHEET    4 AA2 8 ASN A 150  ASP A 155  1  N  ILE A 154   O  TYR A 196           
SHEET    5 AA2 8 ILE A 281  SER A 289  1  O  MET A 287   N  ASP A 155           
SHEET    6 AA2 8 TYR A 358  LEU A 364  1  O  ILE A 362   N  HIS A 288           
SHEET    7 AA2 8 HIS A 293  VAL A 295 -1  N  HIS A 293   O  GLU A 363           
SHEET    8 AA2 8 THR A 332  TYR A 333  1  O  THR A 332   N  ILE A 294           
SHEET    1 AA3 4 LEU B   4  SER B   7  0                                        
SHEET    2 AA3 4 LEU B  18  ALA B  24 -1  O  SER B  21   N  SER B   7           
SHEET    3 AA3 4 THR B  77  MET B  82 -1  O  MET B  82   N  LEU B  18           
SHEET    4 AA3 4 PHE B  67  ASP B  72 -1  N  SER B  70   O  TYR B  79           
SHEET    1 AA4 6 GLY B  10  VAL B  12  0                                        
SHEET    2 AA4 6 THR B 116  VAL B 120  1  O  THR B 119   N  VAL B  12           
SHEET    3 AA4 6 ALA B  91  VAL B  97 -1  N  TYR B  93   O  THR B 116           
SHEET    4 AA4 6 MET B  34  GLN B  39 -1  N  TYR B  37   O  TYR B  94           
SHEET    5 AA4 6 ARG B  45  ILE B  51 -1  O  VAL B  48   N  TRP B  36           
SHEET    6 AA4 6 THR B  57  TYR B  59 -1  O  ASP B  58   N  ALA B  50           
SHEET    1 AA5 4 GLN C   3  SER C   7  0                                        
SHEET    2 AA5 4 LEU C  18  SER C  25 -1  O  ALA C  23   N  GLN C   5           
SHEET    3 AA5 4 THR C  76  MET C  81 -1  O  MET C  81   N  LEU C  18           
SHEET    4 AA5 4 PHE C  66  ASP C  71 -1  N  THR C  67   O  GLN C  80           
SHEET    1 AA6 6 GLY C  10  GLN C  13  0                                        
SHEET    2 AA6 6 THR C 113  SER C 118  1  O  THR C 116   N  GLY C  10           
SHEET    3 AA6 6 ALA C  90  ASP C 100 -1  N  TYR C  92   O  THR C 113           
SHEET    4 AA6 6 ALA C  33  GLN C  39 -1  N  TYR C  37   O  TYR C  93           
SHEET    5 AA6 6 GLU C  46  THR C  52 -1  O  ALA C  49   N  TRP C  36           
SHEET    6 AA6 6 SER C  56  TYR C  58 -1  O  THR C  57   N  ALA C  50           
SHEET    1 AA7 4 GLY C  10  GLN C  13  0                                        
SHEET    2 AA7 4 THR C 113  SER C 118  1  O  THR C 116   N  GLY C  10           
SHEET    3 AA7 4 ALA C  90  ASP C 100 -1  N  TYR C  92   O  THR C 113           
SHEET    4 AA7 4 GLY C 104  TRP C 109 -1  O  TYR C 108   N  ALA C  96           
SSBOND   1 CYS A  156    CYS A  169                          1555   1555  2.03  
SSBOND   2 CYS A  228    CYS A  252                          1555   1555  2.08  
SSBOND   3 CYS A  243    CYS A  257                          1555   1555  2.06  
SSBOND   4 CYS B   22    CYS B   95                          1555   1555  2.05  
SSBOND   5 CYS C   22    CYS C   94                          1555   1555  2.02  
LINK         ND2 ASN A  22                 C1  NAG D   1     1555   1555  1.43  
LINK         ND2 ASN A  51                 C1  NAG E   1     1555   1555  1.43  
LINK         ND2 ASN A  63                 C1  NAG F   1     1555   1555  1.43  
LINK         ND2 ASN A  86                 C1  NAG A 507     1555   1555  1.44  
LINK         O4  NAG D   1                 C1  NAG D   2     1555   1555  1.43  
LINK         O4  NAG E   1                 C1  NAG E   2     1555   1555  1.44  
LINK         O4  NAG F   1                 C1  NAG F   2     1555   1555  1.43  
LINK         ND1 HIS A 159                ZN    ZN A 508     1555   1555  2.15  
LINK         OE1 GLU A 162                ZN    ZN A 508     1555   1555  2.29  
LINK         OE2 GLU A 162                ZN    ZN A 508     1555   1555  2.54  
LINK         ND1 HIS A 288                ZN    ZN A 508     1555   1555  2.15  
CISPEP   1 GLN A   33    PRO A   34          0        -4.16                     
CISPEP   2 SER A  289    TYR A  290          0        -6.43                     
CISPEP   3 ARG A  365    ASP A  366          0        -1.29                     
CRYST1  196.986  196.986  147.512  90.00  90.00 120.00 P 62 2 2     12          
ORIGX1      1.000000  0.000000  0.000000        0.00000                         
ORIGX2      0.000000  1.000000  0.000000        0.00000                         
ORIGX3      0.000000  0.000000  1.000000        0.00000                         
SCALE1      0.005077  0.002931  0.000000        0.00000                         
SCALE2      0.000000  0.005862  0.000000        0.00000                         
SCALE3      0.000000  0.000000  0.006779        0.00000                         
ATOM      1  N   PHE A   1      35.763 -74.307  -8.948  1.00119.11           N  
ANISOU    1  N   PHE A   1    14294  17219  13742  -1864    204   2199       N  
ATOM      2  CA  PHE A   1      36.951 -74.994  -9.468  1.00119.83           C  
ANISOU    2  CA  PHE A   1    14235  17583  13711  -1929    358   2155       C  
ATOM      3  C   PHE A   1      36.584 -76.058 -10.537  1.00118.01           C  
ANISOU    3  C   PHE A   1    13979  17623  13237  -1830    424   2067       C  
ATOM      4  O   PHE A   1      36.872 -75.854 -11.731  1.00119.07           O  
ANISOU    4  O   PHE A   1    14103  17967  13170  -1907    499   2209       O  
ATOM      5  CB  PHE A   1      37.820 -75.563  -8.313  1.00121.51           C  
ANISOU    5  CB  PHE A   1    14329  17758  14081  -1912    391   1967       C  
ATOM      6  CG  PHE A   1      38.540 -74.484  -7.527  1.00125.16           C  
ANISOU    6  CG  PHE A   1    14779  18034  14744  -2050    355   2064       C  
ATOM      7  CD1 PHE A   1      39.799 -74.032  -7.924  1.00131.00           C  
ANISOU    7  CD1 PHE A   1    15400  18900  15474  -2224    454   2176       C  
ATOM      8  CD2 PHE A   1      37.936 -73.879  -6.424  1.00127.43           C  
ANISOU    8  CD2 PHE A   1    15168  18024  15227  -2009    219   2042       C  
ATOM      9  CE1 PHE A   1      40.449 -73.003  -7.222  1.00133.00           C  
ANISOU    9  CE1 PHE A   1    15639  18967  15927  -2365    405   2266       C  
ATOM     10  CE2 PHE A   1      38.583 -72.843  -5.727  1.00131.37           C  
ANISOU   10  CE2 PHE A   1    15662  18340  15912  -2135    168   2120       C  
ATOM     11  CZ  PHE A   1      39.836 -72.414  -6.131  1.00131.40           C  
ANISOU   11  CZ  PHE A   1    15551  18455  15920  -2317    255   2233       C  
ATOM     12  N   GLN A   2      35.907 -77.161 -10.103  1.00107.58           N  
ANISOU   12  N   GLN A   2    12654  16290  11933  -1661    387   1837       N  
ATOM     13  CA  GLN A   2      35.426 -78.256 -10.964  1.00104.60           C  
ANISOU   13  CA  GLN A   2    12259  16123  11363  -1545    418   1707       C  
ATOM     14  C   GLN A   2      34.424 -77.771 -11.997  1.00101.35           C  
ANISOU   14  C   GLN A   2    11965  15740  10801  -1524    349   1839       C  
ATOM     15  O   GLN A   2      33.728 -76.769 -11.803  1.00 99.84           O  
ANISOU   15  O   GLN A   2    11888  15345  10701  -1542    242   1979       O  
ATOM     16  CB  GLN A   2      34.667 -79.327 -10.151  1.00103.59           C  
ANISOU   16  CB  GLN A   2    12125  15899  11337  -1385    356   1463       C  
ATOM     17  CG  GLN A   2      35.486 -80.419  -9.513  1.00105.54           C  
ANISOU   17  CG  GLN A   2    12247  16189  11665  -1353    422   1276       C  
ATOM     18  CD  GLN A   2      35.786 -80.052  -8.097  1.00107.68           C  
ANISOU   18  CD  GLN A   2    12530  16213  12171  -1359    362   1249       C  
ATOM     19  OE1 GLN A   2      35.038 -79.340  -7.423  1.00 88.59           O  
ANISOU   19  OE1 GLN A   2    10215  13582   9863  -1353    265   1321       O  
ATOM     20  NE2 GLN A   2      36.948 -80.449  -7.661  1.00112.64           N  
ANISOU   20  NE2 GLN A   2    13046  16878  12873  -1365    418   1141       N  
ATOM     21  N   SER A   3      34.288 -78.568 -13.041  1.00 93.17           N  
ANISOU   21  N   SER A   3    10902  14953   9543  -1463    397   1766       N  
ATOM     22  CA  SER A   3      33.321 -78.375 -14.101  1.00 91.53           C  
ANISOU   22  CA  SER A   3    10796  14824   9159  -1420    329   1852       C  
ATOM     23  C   SER A   3      32.716 -79.712 -14.442  1.00 86.68           C  
ANISOU   23  C   SER A   3    10158  14325   8452  -1264    303   1612       C  
ATOM     24  O   SER A   3      33.384 -80.752 -14.427  1.00 85.84           O  
ANISOU   24  O   SER A   3     9945  14357   8314  -1215    384   1417       O  
ATOM     25  CB  SER A   3      33.958 -77.747 -15.337  1.00100.27           C  
ANISOU   25  CB  SER A   3    11903  16166  10027  -1539    418   2064       C  
ATOM     26  OG  SER A   3      35.105 -78.446 -15.793  1.00117.23           O  
ANISOU   26  OG  SER A   3    13911  18591  12040  -1571    579   1975       O  
ATOM     27  N   GLY A   4      31.433 -79.683 -14.712  1.00 77.48           N  
ANISOU   27  N   GLY A   4     9089  13088   7261  -1183    177   1621       N  
ATOM     28  CA  GLY A   4      30.735 -80.893 -15.077  1.00 74.83           C  
ANISOU   28  CA  GLY A   4     8739  12843   6850  -1045    127   1403       C  
ATOM     29  C   GLY A   4      29.253 -80.805 -14.847  1.00 72.65           C  
ANISOU   29  C   GLY A   4     8549  12390   6664   -961    -32   1396       C  
ATOM     30  O   GLY A   4      28.678 -79.704 -14.801  1.00 73.81           O  
ANISOU   30  O   GLY A   4     8785  12402   6856   -998   -109   1587       O  
ATOM     31  N   GLN A   5      28.637 -81.998 -14.727  1.00 62.26           N  
ANISOU   31  N   GLN A   5     7199  11076   5380   -846    -85   1168       N  
ATOM     32  CA  GLN A   5      27.202 -82.159 -14.563  1.00 58.42           C  
ANISOU   32  CA  GLN A   5     6763  10458   4975   -760   -231   1122       C  
ATOM     33  C   GLN A   5      26.827 -83.148 -13.485  1.00 59.73           C  
ANISOU   33  C   GLN A   5     6875  10472   5348   -692   -262    922       C  
ATOM     34  O   GLN A   5      27.546 -84.122 -13.248  1.00 59.58           O  
ANISOU   34  O   GLN A   5     6782  10508   5347   -674   -195    758       O  
ATOM     35  CB  GLN A   5      26.553 -82.630 -15.870  1.00 59.58           C  
ANISOU   35  CB  GLN A   5     6936  10803   4900   -693   -298   1066       C  
ATOM     36  CG  GLN A   5      26.629 -81.635 -17.003  1.00 69.91           C  
ANISOU   36  CG  GLN A   5     8318  12263   5981   -747   -298   1285       C  
ATOM     37  CD  GLN A   5      25.634 -81.883 -18.100  1.00 86.06           C  
ANISOU   37  CD  GLN A   5    10413  14441   7846   -666   -417   1257       C  
ATOM     38  OE1 GLN A   5      25.255 -83.014 -18.386  1.00 86.57           O  
ANISOU   38  OE1 GLN A   5    10435  14586   7873   -578   -462   1035       O  
ATOM     39  NE2 GLN A   5      25.197 -80.824 -18.753  1.00 71.89           N  
ANISOU   39  NE2 GLN A   5     8712  12665   5937   -695   -484   1483       N  
ATOM     40  N   VAL A   6      25.641 -82.952 -12.893  1.00 53.30           N  
ANISOU   40  N   VAL A   6     6092   9478   4680   -648   -372    931       N  
ATOM     41  CA  VAL A   6      25.108 -83.902 -11.918  1.00 51.18           C  
ANISOU   41  CA  VAL A   6     5774   9077   4597   -591   -408    761       C  
ATOM     42  C   VAL A   6      23.965 -84.613 -12.599  1.00 57.91           C  
ANISOU   42  C   VAL A   6     6622   9986   5396   -514   -520    654       C  
ATOM     43  O   VAL A   6      23.022 -83.959 -13.062  1.00 59.49           O  
ANISOU   43  O   VAL A   6     6869  10179   5555   -492   -615    751       O  
ATOM     44  CB  VAL A   6      24.715 -83.269 -10.556  1.00 52.79           C  
ANISOU   44  CB  VAL A   6     5989   9047   5022   -601   -427    825       C  
ATOM     45  CG1 VAL A   6      24.228 -84.314  -9.580  1.00 49.79           C  
ANISOU   45  CG1 VAL A   6     5553   8560   4807   -553   -447    665       C  
ATOM     46  CG2 VAL A   6      25.889 -82.506  -9.948  1.00 52.92           C  
ANISOU   46  CG2 VAL A   6     6013   9009   5085   -681   -332    927       C  
ATOM     47  N   LEU A   7      24.068 -85.953 -12.702  1.00 54.15           N  
ANISOU   47  N   LEU A   7     6087   9565   4922   -471   -521    449       N  
ATOM     48  CA  LEU A   7      23.057 -86.796 -13.355  1.00 53.61           C  
ANISOU   48  CA  LEU A   7     6004   9548   4817   -405   -637    313       C  
ATOM     49  C   LEU A   7      22.294 -87.665 -12.366  1.00 56.43           C  
ANISOU   49  C   LEU A   7     6309   9733   5399   -381   -695    192       C  
ATOM     50  O   LEU A   7      22.805 -87.981 -11.295  1.00 55.27           O  
ANISOU   50  O   LEU A   7     6132   9467   5399   -403   -630    164       O  
ATOM     51  CB  LEU A   7      23.703 -87.710 -14.420  1.00 54.30           C  
ANISOU   51  CB  LEU A   7     6070   9842   4719   -370   -616    156       C  
ATOM     52  CG  LEU A   7      24.658 -87.089 -15.448  1.00 59.25           C  
ANISOU   52  CG  LEU A   7     6727  10693   5092   -397   -528    249       C  
ATOM     53  CD1 LEU A   7      25.151 -88.126 -16.387  1.00 60.10           C  
ANISOU   53  CD1 LEU A   7     6799  11002   5033   -338   -517     49       C  
ATOM     54  CD2 LEU A   7      24.013 -85.975 -16.234  1.00 61.52           C  
ANISOU   54  CD2 LEU A   7     7091  11048   5235   -412   -590    442       C  
ATOM     55  N   ALA A   8      21.098 -88.108 -12.762  1.00 53.65           N  
ANISOU   55  N   ALA A   8     5940   9379   5065   -339   -821    120       N  
ATOM     56  CA  ALA A   8      20.266 -89.030 -12.003  1.00 52.41           C  
ANISOU   56  CA  ALA A   8     5721   9083   5109   -329   -886      6       C  
ATOM     57  C   ALA A   8      19.951 -90.230 -12.904  1.00 57.05           C  
ANISOU   57  C   ALA A   8     6281   9760   5638   -288   -982   -191       C  
ATOM     58  O   ALA A   8      19.725 -90.084 -14.124  1.00 56.17           O  
ANISOU   58  O   ALA A   8     6197   9806   5340   -252  -1049   -211       O  
ATOM     59  CB  ALA A   8      18.974 -88.355 -11.585  1.00 52.86           C  
ANISOU   59  CB  ALA A   8     5765   9045   5275   -323   -963    105       C  
ATOM     60  N   ALA A   9      19.988 -91.423 -12.294  1.00 53.60           N  
ANISOU   60  N   ALA A   9     5794   9217   5357   -293   -994   -335       N  
ATOM     61  CA  ALA A   9      19.615 -92.673 -12.957  1.00 53.72           C  
ANISOU   61  CA  ALA A   9     5777   9261   5373   -258  -1104   -541       C  
ATOM     62  C   ALA A   9      18.894 -93.565 -11.932  1.00 55.10           C  
ANISOU   62  C   ALA A   9     5889   9236   5810   -295  -1158   -599       C  
ATOM     63  O   ALA A   9      19.214 -93.531 -10.752  1.00 52.24           O  
ANISOU   63  O   ALA A   9     5517   8744   5588   -334  -1076   -528       O  
ATOM     64  CB  ALA A   9      20.838 -93.370 -13.535  1.00 54.89           C  
ANISOU   64  CB  ALA A   9     5939   9516   5402   -219  -1053   -687       C  
ATOM     65  N   LEU A  10      17.898 -94.326 -12.370  1.00 53.18           N  
ANISOU   65  N   LEU A  10     5604   8974   5629   -289  -1299   -718       N  
ATOM     66  CA  LEU A  10      17.177 -95.232 -11.462  1.00 52.31           C  
ANISOU   66  CA  LEU A  10     5426   8679   5770   -343  -1354   -764       C  
ATOM     67  C   LEU A  10      17.270 -96.680 -11.950  1.00 57.68           C  
ANISOU   67  C   LEU A  10     6090   9320   6506   -328  -1460   -988       C  
ATOM     68  O   LEU A  10      16.563 -97.051 -12.913  1.00 58.84           O  
ANISOU   68  O   LEU A  10     6217   9533   6607   -304  -1598  -1108       O  
ATOM     69  CB  LEU A  10      15.728 -94.751 -11.270  1.00 52.29           C  
ANISOU   69  CB  LEU A  10     5361   8646   5860   -374  -1428   -675       C  
ATOM     70  CG  LEU A  10      14.748 -95.535 -10.396  1.00 55.94           C  
ANISOU   70  CG  LEU A  10     5731   8949   6576   -446  -1483   -690       C  
ATOM     71  CD1 LEU A  10      15.224 -95.707  -9.084  1.00 54.86           C  
ANISOU   71  CD1 LEU A  10     5593   8681   6571   -494  -1369   -608       C  
ATOM     72  CD2 LEU A  10      13.587 -94.689 -10.138  1.00 55.75           C  
ANISOU   72  CD2 LEU A  10     5642   8939   6599   -459  -1507   -570       C  
ATOM     73  N   PRO A  11      18.223 -97.482 -11.392  1.00 52.54           N  
ANISOU   73  N   PRO A  11     5454   8571   5940   -328  -1408  -1061       N  
ATOM     74  CA  PRO A  11      18.398 -98.860 -11.885  1.00 53.91           C  
ANISOU   74  CA  PRO A  11     5620   8690   6173   -297  -1521  -1290       C  
ATOM     75  C   PRO A  11      17.264 -99.742 -11.381  1.00 58.38           C  
ANISOU   75  C   PRO A  11     6124   9070   6989   -375  -1645  -1324       C  
ATOM     76  O   PRO A  11      16.917 -99.724 -10.195  1.00 58.20           O  
ANISOU   76  O   PRO A  11     6068   8903   7141   -454  -1596  -1187       O  
ATOM     77  CB  PRO A  11      19.788 -99.264 -11.367  1.00 54.25           C  
ANISOU   77  CB  PRO A  11     5696   8684   6231   -265  -1421  -1328       C  
ATOM     78  CG  PRO A  11      19.934 -98.500 -10.168  1.00 56.52           C  
ANISOU   78  CG  PRO A  11     5985   8902   6588   -322  -1294  -1116       C  
ATOM     79  CD  PRO A  11      19.158 -97.206 -10.299  1.00 51.19           C  
ANISOU   79  CD  PRO A  11     5305   8325   5821   -347  -1264   -950       C  
ATOM     80  N   ARG A  12      16.636-100.443 -12.292  1.00 54.41           N  
ANISOU   80  N   ARG A  12     5598   8585   6492   -358  -1807  -1497       N  
ATOM     81  CA  ARG A  12      15.500-101.271 -11.916  1.00 55.47           C  
ANISOU   81  CA  ARG A  12     5658   8547   6870   -448  -1938  -1529       C  
ATOM     82  C   ARG A  12      15.858-102.740 -11.809  1.00 62.86           C  
ANISOU   82  C   ARG A  12     6603   9302   7980   -455  -2038  -1708       C  
ATOM     83  O   ARG A  12      15.124-103.491 -11.152  1.00 63.62           O  
ANISOU   83  O   ARG A  12     6644   9205   8323   -557  -2115  -1688       O  
ATOM     84  CB  ARG A  12      14.281-101.042 -12.836  1.00 53.46           C  
ANISOU   84  CB  ARG A  12     5351   8395   6567   -451  -2079  -1580       C  
ATOM     85  CG  ARG A  12      13.749 -99.652 -12.666  1.00 54.37           C  
ANISOU   85  CG  ARG A  12     5444   8626   6587   -458  -1995  -1373       C  
ATOM     86  CD  ARG A  12      12.444 -99.405 -13.323  1.00 63.64           C  
ANISOU   86  CD  ARG A  12     6549   9878   7753   -466  -2134  -1393       C  
ATOM     87  NE  ARG A  12      12.241 -97.972 -13.485  1.00 55.67           N  
ANISOU   87  NE  ARG A  12     5555   9017   6580   -425  -2061  -1224       N  
ATOM     88  CZ  ARG A  12      11.885 -97.170 -12.503  1.00 65.64           C  
ANISOU   88  CZ  ARG A  12     6777  10235   7927   -466  -1960  -1030       C  
ATOM     89  NH1 ARG A  12      11.733 -97.646 -11.275  1.00 55.81           N  
ANISOU   89  NH1 ARG A  12     5474   8825   6905   -554  -1901   -968       N  
ATOM     90  NH2 ARG A  12      11.678 -95.880 -12.737  1.00 57.69           N  
ANISOU   90  NH2 ARG A  12     5791   9349   6781   -417  -1920   -894       N  
ATOM     91  N   THR A  13      16.952-103.155 -12.466  1.00 60.19           N  
ANISOU   91  N   THR A  13     6328   9024   7518   -349  -2041  -1883       N  
ATOM     92  CA  THR A  13      17.391-104.553 -12.448  1.00 61.89           C  
ANISOU   92  CA  THR A  13     6560   9063   7892   -326  -2150  -2081       C  
ATOM     93  C   THR A  13      18.782-104.690 -11.887  1.00 67.31           C  
ANISOU   93  C   THR A  13     7297   9715   8562   -265  -2028  -2074       C  
ATOM     94  O   THR A  13      19.505-103.700 -11.784  1.00 65.95           O  
ANISOU   94  O   THR A  13     7149   9698   8211   -226  -1866  -1957       O  
ATOM     95  CB  THR A  13      17.292-105.210 -13.839  1.00 70.58           C  
ANISOU   95  CB  THR A  13     7672  10251   8893   -235  -2318  -2370       C  
ATOM     96  OG1 THR A  13      18.238-104.625 -14.724  1.00 66.69           O  
ANISOU   96  OG1 THR A  13     7228  10013   8100   -106  -2230  -2446       O  
ATOM     97  CG2 THR A  13      15.890-105.159 -14.431  1.00 70.84           C  
ANISOU   97  CG2 THR A  13     7648  10315   8955   -293  -2469  -2399       C  
ATOM     98  N   SER A  14      19.174-105.933 -11.556  1.00 67.27           N  
ANISOU   98  N   SER A  14     7309   9500   8751   -254  -2120  -2206       N  
ATOM     99  CA  SER A  14      20.503-106.267 -11.013  1.00 66.96           C  
ANISOU   99  CA  SER A  14     7311   9400   8731   -183  -2039  -2231       C  
ATOM    100  C   SER A  14      21.599-105.954 -12.010  1.00 67.96           C  
ANISOU  100  C   SER A  14     7461   9766   8595    -30  -1975  -2392       C  
ATOM    101  O   SER A  14      22.683-105.517 -11.601  1.00 66.68           O  
ANISOU  101  O   SER A  14     7312   9673   8351     17  -1831  -2324       O  
ATOM    102  CB  SER A  14      20.576-107.738 -10.622  1.00 75.22           C  
ANISOU  102  CB  SER A  14     8372  10160  10048   -191  -2191  -2360       C  
ATOM    103  OG  SER A  14      19.830-107.979  -9.440  1.00 93.31           O  
ANISOU  103  OG  SER A  14    10647  12239  12568   -338  -2186  -2143       O  
ATOM    104  N   ARG A  15      21.312-106.149 -13.318  1.00 63.70           N  
ANISOU  104  N   ARG A  15     6920   9368   7914     43  -2080  -2603       N  
ATOM    105  CA  ARG A  15      22.247-105.852 -14.405  1.00 63.65           C  
ANISOU  105  CA  ARG A  15     6928   9633   7623    186  -2018  -2763       C  
ATOM    106  C   ARG A  15      22.479-104.342 -14.526  1.00 63.91           C  
ANISOU  106  C   ARG A  15     6961   9917   7406    166  -1830  -2546       C  
ATOM    107  O   ARG A  15      23.620-103.936 -14.738  1.00 62.04           O  
ANISOU  107  O   ARG A  15     6728   9849   6997    243  -1695  -2558       O  
ATOM    108  CB  ARG A  15      21.770-106.438 -15.743  1.00 68.17           C  
ANISOU  108  CB  ARG A  15     7503  10302   8095    264  -2188  -3036       C  
ATOM    109  CG  ARG A  15      22.792-106.347 -16.878  1.00 90.56           C  
ANISOU  109  CG  ARG A  15    10350  13424  10634    426  -2133  -3241       C  
ATOM    110  CD  ARG A  15      22.393-105.306 -17.917  1.00112.25           C  
ANISOU  110  CD  ARG A  15    13104  16480  13067    434  -2085  -3181       C  
ATOM    111  NE  ARG A  15      23.536-104.899 -18.738  1.00126.59           N  
ANISOU  111  NE  ARG A  15    14923  18602  14574    560  -1955  -3275       N  
ATOM    112  CZ  ARG A  15      23.523-103.860 -19.566  1.00134.79           C  
ANISOU  112  CZ  ARG A  15    15973  19940  15301    569  -1862  -3177       C  
ATOM    113  NH1 ARG A  15      22.439-103.101 -19.673  1.00115.85           N  
ANISOU  113  NH1 ARG A  15    13588  17563  12865    475  -1893  -2988       N  
ATOM    114  NH2 ARG A  15      24.607-103.553 -20.270  1.00115.96           N  
ANISOU  114  NH2 ARG A  15    13582  17837  12642    672  -1734  -3256       N  
ATOM    115  N   GLN A  16      21.399-103.516 -14.376  1.00 58.15           N  
ANISOU  115  N   GLN A  16     6222   9204   6671     62  -1825  -2349       N  
ATOM    116  CA  GLN A  16      21.448-102.050 -14.444  1.00 55.26           C  
ANISOU  116  CA  GLN A  16     5863   9033   6102     34  -1675  -2126       C  
ATOM    117  C   GLN A  16      22.242-101.488 -13.272  1.00 60.56           C  
ANISOU  117  C   GLN A  16     6537   9640   6835     -8  -1506  -1927       C  
ATOM    118  O   GLN A  16      22.927-100.476 -13.432  1.00 60.91           O  
ANISOU  118  O   GLN A  16     6593   9859   6690      7  -1363  -1812       O  
ATOM    119  CB  GLN A  16      20.049-101.442 -14.484  1.00 55.54           C  
ANISOU  119  CB  GLN A  16     5880   9063   6161    -52  -1740  -1989       C  
ATOM    120  CG  GLN A  16      19.318-101.655 -15.794  1.00 65.39           C  
ANISOU  120  CG  GLN A  16     7126  10446   7274     -3  -1892  -2157       C  
ATOM    121  CD  GLN A  16      18.093-100.810 -15.949  1.00 69.67           C  
ANISOU  121  CD  GLN A  16     7646  11039   7784    -65  -1936  -2004       C  
ATOM    122  OE1 GLN A  16      17.380-100.560 -14.989  1.00 60.34           O  
ANISOU  122  OE1 GLN A  16     6427   9711   6790   -160  -1920  -1835       O  
ATOM    123  NE2 GLN A  16      17.813-100.394 -17.182  1.00 71.60           N  
ANISOU  123  NE2 GLN A  16     7911  11504   7788     -3  -2000  -2070       N  
ATOM    124  N   VAL A  17      22.162-102.148 -12.101  1.00 57.53           N  
ANISOU  124  N   VAL A  17     6143   9003   6711    -64  -1530  -1885       N  
ATOM    125  CA  VAL A  17      22.926-101.793 -10.908  1.00 57.19           C  
ANISOU  125  CA  VAL A  17     6106   8878   6745    -96  -1396  -1723       C  
ATOM    126  C   VAL A  17      24.429-101.959 -11.219  1.00 62.91           C  
ANISOU  126  C   VAL A  17     6835   9715   7353     12  -1316  -1845       C  
ATOM    127  O   VAL A  17      25.210-101.020 -11.036  1.00 60.66           O  
ANISOU  127  O   VAL A  17     6549   9560   6940     13  -1167  -1722       O  
ATOM    128  CB  VAL A  17      22.496-102.636  -9.679  1.00 61.29           C  
ANISOU  128  CB  VAL A  17     6619   9111   7556   -172  -1460  -1669       C  
ATOM    129  CG1 VAL A  17      23.518-102.521  -8.539  1.00 59.12           C  
ANISOU  129  CG1 VAL A  17     6359   8757   7347   -171  -1347  -1560       C  
ATOM    130  CG2 VAL A  17      21.100-102.239  -9.196  1.00 60.74           C  
ANISOU  130  CG2 VAL A  17     6523   8969   7588   -289  -1489  -1504       C  
ATOM    131  N   GLN A  18      24.810-103.142 -11.764  1.00 63.36           N  
ANISOU  131  N   GLN A  18     6889   9733   7451    106  -1423  -2100       N  
ATOM    132  CA  GLN A  18      26.206-103.430 -12.140  1.00 63.85           C  
ANISOU  132  CA  GLN A  18     6936   9915   7410    228  -1360  -2257       C  
ATOM    133  C   GLN A  18      26.769-102.418 -13.122  1.00 65.27           C  
ANISOU  133  C   GLN A  18     7101  10419   7278    272  -1231  -2243       C  
ATOM    134  O   GLN A  18      27.896-101.981 -12.919  1.00 64.22           O  
ANISOU  134  O   GLN A  18     6942  10396   7063    303  -1095  -2201       O  
ATOM    135  CB  GLN A  18      26.409-104.858 -12.657  1.00 66.94           C  
ANISOU  135  CB  GLN A  18     7326  10211   7896    338  -1515  -2559       C  
ATOM    136  CG  GLN A  18      27.772-105.445 -12.242  1.00 80.03           C  
ANISOU  136  CG  GLN A  18     8963  11821   9624    442  -1478  -2670       C  
ATOM    137  CD  GLN A  18      28.003-105.626 -10.741  1.00107.44           C  
ANISOU  137  CD  GLN A  18    12447  15043  13333    376  -1461  -2502       C  
ATOM    138  OE1 GLN A  18      28.974-105.093 -10.178  1.00100.90           O  
ANISOU  138  OE1 GLN A  18    11595  14278  12464    390  -1330  -2403       O  
ATOM    139  NE2 GLN A  18      27.125-106.379 -10.057  1.00102.25           N  
ANISOU  139  NE2 GLN A  18    11823  14103  12923    299  -1597  -2462       N  
ATOM    140  N   VAL A  19      25.967-102.005 -14.142  1.00 59.76           N  
ANISOU  140  N   VAL A  19     6419   9876   6412    264  -1276  -2257       N  
ATOM    141  CA  VAL A  19      26.368-101.013 -15.137  1.00 58.56           C  
ANISOU  141  CA  VAL A  19     6264  10038   5947    291  -1163  -2214       C  
ATOM    142  C   VAL A  19      26.730 -99.706 -14.444  1.00 65.70           C  
ANISOU  142  C   VAL A  19     7170  10982   6811    201   -997  -1927       C  
ATOM    143  O   VAL A  19      27.791 -99.139 -14.732  1.00 66.58           O  
ANISOU  143  O   VAL A  19     7256  11286   6754    227   -857  -1894       O  
ATOM    144  CB  VAL A  19      25.292-100.802 -16.207  1.00 59.27           C  
ANISOU  144  CB  VAL A  19     6382  10253   5886    290  -1264  -2251       C  
ATOM    145  CG1 VAL A  19      25.602 -99.594 -17.087  1.00 58.54           C  
ANISOU  145  CG1 VAL A  19     6300  10467   5473    292  -1142  -2130       C  
ATOM    146  CG2 VAL A  19      25.127-102.045 -17.039  1.00 60.90           C  
ANISOU  146  CG2 VAL A  19     6585  10462   6091    396  -1424  -2570       C  
ATOM    147  N   LEU A  20      25.846 -99.248 -13.522  1.00 61.16           N  
ANISOU  147  N   LEU A  20     6615  10225   6396     95  -1016  -1727       N  
ATOM    148  CA  LEU A  20      26.024 -98.015 -12.776  1.00 58.34           C  
ANISOU  148  CA  LEU A  20     6267   9868   6031     10   -887  -1465       C  
ATOM    149  C   LEU A  20      27.254 -98.084 -11.904  1.00 61.36           C  
ANISOU  149  C   LEU A  20     6623  10199   6493     19   -782  -1443       C  
ATOM    150  O   LEU A  20      28.093 -97.191 -12.003  1.00 61.89           O  
ANISOU  150  O   LEU A  20     6676  10415   6424      5   -649  -1341       O  
ATOM    151  CB  LEU A  20      24.741 -97.632 -12.017  1.00 56.81           C  
ANISOU  151  CB  LEU A  20     6093   9501   5992    -82   -943  -1300       C  
ATOM    152  CG  LEU A  20      23.672 -96.838 -12.837  1.00 61.72           C  
ANISOU  152  CG  LEU A  20     6736  10237   6478   -107   -994  -1217       C  
ATOM    153  CD1 LEU A  20      22.487 -96.486 -11.972  1.00 61.51           C  
ANISOU  153  CD1 LEU A  20     6706  10042   6625   -187  -1037  -1065       C  
ATOM    154  CD2 LEU A  20      24.257 -95.549 -13.417  1.00 61.69           C  
ANISOU  154  CD2 LEU A  20     6757  10446   6237   -112   -875  -1075       C  
ATOM    155  N   GLN A  21      27.441 -99.203 -11.180  1.00 57.75           N  
ANISOU  155  N   GLN A  21     6154   9546   6244     49   -850  -1557       N  
ATOM    156  CA  GLN A  21      28.615 -99.453 -10.312  1.00 56.75           C  
ANISOU  156  CA  GLN A  21     5998   9349   6214     75   -780  -1561       C  
ATOM    157  C   GLN A  21      29.921 -99.465 -11.140  1.00 64.19           C  
ANISOU  157  C   GLN A  21     6888  10525   6976    169   -692  -1698       C  
ATOM    158  O   GLN A  21      30.932 -98.857 -10.762  1.00 62.80           O  
ANISOU  158  O   GLN A  21     6674  10427   6758    157   -568  -1612       O  
ATOM    159  CB  GLN A  21      28.448-100.779  -9.563  1.00 57.14           C  
ANISOU  159  CB  GLN A  21     6056   9144   6512    102   -903  -1673       C  
ATOM    160  CG  GLN A  21      27.373-100.760  -8.492  1.00 55.92           C  
ANISOU  160  CG  GLN A  21     5935   8765   6546     -3   -954  -1506       C  
ATOM    161  CD  GLN A  21      27.126-102.117  -7.882  1.00 64.00           C  
ANISOU  161  CD  GLN A  21     6971   9539   7807      8  -1087  -1602       C  
ATOM    162  OE1 GLN A  21      27.138-103.149  -8.578  1.00 51.43           O  
ANISOU  162  OE1 GLN A  21     5375   7916   6249     83  -1201  -1820       O  
ATOM    163  NE2 GLN A  21      26.838-102.136  -6.566  1.00 55.37           N  
ANISOU  163  NE2 GLN A  21     5897   8259   6883    -71  -1083  -1437       N  
ATOM    164  N   ASN A  22      29.868-100.121 -12.301  1.00 65.53           N  
ANISOU  164  N   ASN A  22     7047  10822   7029    261   -757  -1916       N  
ATOM    165  CA  ASN A  22      30.978-100.208 -13.255  1.00 68.11           C  
ANISOU  165  CA  ASN A  22     7314  11409   7154    364   -676  -2076       C  
ATOM    166  C   ASN A  22      31.332 -98.804 -13.754  1.00 72.26           C  
ANISOU  166  C   ASN A  22     7826  12187   7442    296   -517  -1888       C  
ATOM    167  O   ASN A  22      32.517 -98.498 -13.832  1.00 72.13           O  
ANISOU  167  O   ASN A  22     7741  12330   7335    320   -389  -1889       O  
ATOM    168  CB  ASN A  22      30.564-101.067 -14.435  1.00 75.79           C  
ANISOU  168  CB  ASN A  22     8294  12474   8027    467   -790  -2333       C  
ATOM    169  CG  ASN A  22      31.631-101.549 -15.319  1.00133.02           C  
ANISOU  169  CG  ASN A  22    15476  19951  15116    606   -741  -2570       C  
ATOM    170  OD1 ASN A  22      32.224-100.816 -16.135  1.00129.34           O  
ANISOU  170  OD1 ASN A  22    14968  19788  14386    617   -604  -2540       O  
ATOM    171  ND2 ASN A  22      31.733-102.842 -15.179  1.00143.78           N  
ANISOU  171  ND2 ASN A  22    16832  21150  16646    711   -873  -2810       N  
ATOM    172  N   LEU A  23      30.320 -97.942 -14.057  1.00 69.18           N  
ANISOU  172  N   LEU A  23     7496  11825   6966    209   -531  -1717       N  
ATOM    173  CA  LEU A  23      30.537 -96.570 -14.516  1.00 69.31           C  
ANISOU  173  CA  LEU A  23     7517  12043   6773    134   -402  -1509       C  
ATOM    174  C   LEU A  23      31.326 -95.754 -13.523  1.00 71.34           C  
ANISOU  174  C   LEU A  23     7748  12244   7115     53   -280  -1318       C  
ATOM    175  O   LEU A  23      32.205 -95.010 -13.937  1.00 70.02           O  
ANISOU  175  O   LEU A  23     7538  12280   6788     26   -147  -1238       O  
ATOM    176  CB  LEU A  23      29.228 -95.840 -14.854  1.00 69.76           C  
ANISOU  176  CB  LEU A  23     7650  12086   6770     65   -469  -1357       C  
ATOM    177  CG  LEU A  23      28.735 -96.131 -16.247  1.00 80.25           C  
ANISOU  177  CG  LEU A  23     8998  13608   7885    133   -543  -1497       C  
ATOM    178  CD1 LEU A  23      27.282 -96.176 -16.288  1.00 82.31           C  
ANISOU  178  CD1 LEU A  23     9314  13739   8219    105   -690  -1464       C  
ATOM    179  CD2 LEU A  23      29.105 -95.056 -17.201  1.00 84.93           C  
ANISOU  179  CD2 LEU A  23     9599  14486   8184    106   -434  -1368       C  
ATOM    180  N   THR A  24      31.026 -95.888 -12.215  1.00 68.03           N  
ANISOU  180  N   THR A  24     7349  11557   6942     11   -325  -1244       N  
ATOM    181  CA  THR A  24      31.661 -95.095 -11.160  1.00 67.22           C  
ANISOU  181  CA  THR A  24     7232  11378   6933    -66   -232  -1067       C  
ATOM    182  C   THR A  24      33.150 -95.355 -11.056  1.00 74.78           C  
ANISOU  182  C   THR A  24     8097  12436   7878    -19   -139  -1157       C  
ATOM    183  O   THR A  24      33.893 -94.415 -10.759  1.00 76.38           O  
ANISOU  183  O   THR A  24     8267  12705   8048    -89    -28  -1011       O  
ATOM    184  CB  THR A  24      30.938 -95.234  -9.820  1.00 75.07           C  
ANISOU  184  CB  THR A  24     8271  12087   8165   -111   -306   -981       C  
ATOM    185  OG1 THR A  24      31.094 -96.561  -9.314  1.00 74.32           O  
ANISOU  185  OG1 THR A  24     8159  11845   8235    -38   -390  -1152       O  
ATOM    186  CG2 THR A  24      29.453 -94.838  -9.918  1.00 75.12           C  
ANISOU  186  CG2 THR A  24     8345  12016   8181   -163   -384   -877       C  
ATOM    187  N   THR A  25      33.593 -96.585 -11.384  1.00 72.62           N  
ANISOU  187  N   THR A  25     7777  12187   7627    101   -187  -1402       N  
ATOM    188  CA  THR A  25      35.006 -97.008 -11.387  1.00 72.90           C  
ANISOU  188  CA  THR A  25     7708  12334   7656    179   -113  -1536       C  
ATOM    189  C   THR A  25      35.666 -96.713 -12.734  1.00 77.88           C  
ANISOU  189  C   THR A  25     8268  13308   8016    216     -2  -1609       C  
ATOM    190  O   THR A  25      36.838 -96.351 -12.745  1.00 79.84           O  
ANISOU  190  O   THR A  25     8416  13712   8208    211    122  -1594       O  
ATOM    191  CB  THR A  25      35.161 -98.488 -10.973  1.00 80.55           C  
ANISOU  191  CB  THR A  25     8664  13131   8811    303   -234  -1765       C  
ATOM    192  OG1 THR A  25      34.568 -99.328 -11.971  1.00 88.76           O  
ANISOU  192  OG1 THR A  25     9728  14216   9779    391   -331  -1966       O  
ATOM    193  CG2 THR A  25      34.560 -98.786  -9.588  1.00 77.23           C  
ANISOU  193  CG2 THR A  25     8310  12385   8647    254   -332  -1665       C  
ATOM    194  N   THR A  26      34.926 -96.827 -13.859  1.00 73.71           N  
ANISOU  194  N   THR A  26     7783  12911   7312    246    -42  -1677       N  
ATOM    195  CA  THR A  26      35.515 -96.557 -15.178  1.00 75.81           C  
ANISOU  195  CA  THR A  26     7988  13530   7286    284     67  -1743       C  
ATOM    196  C   THR A  26      35.658 -95.060 -15.511  1.00 80.24           C  
ANISOU  196  C   THR A  26     8555  14264   7669    144    202  -1467       C  
ATOM    197  O   THR A  26      36.654 -94.689 -16.130  1.00 82.74           O  
ANISOU  197  O   THR A  26     8779  14857   7801    141    345  -1464       O  
ATOM    198  CB  THR A  26      34.830 -97.306 -16.325  1.00 83.05           C  
ANISOU  198  CB  THR A  26     8944  14555   8057    388    -31  -1951       C  
ATOM    199  OG1 THR A  26      33.437 -97.160 -16.251  1.00 95.36           O  
ANISOU  199  OG1 THR A  26    10617  15949   9668    329   -154  -1854       O  
ATOM    200  CG2 THR A  26      35.169 -98.758 -16.347  1.00 80.22           C  
ANISOU  200  CG2 THR A  26     8543  14124   7812    549   -128  -2270       C  
ATOM    201  N   TYR A  27      34.707 -94.205 -15.096  1.00 73.80           N  
ANISOU  201  N   TYR A  27     7840  13291   6912     29    159  -1236       N  
ATOM    202  CA  TYR A  27      34.750 -92.780 -15.433  1.00 72.36           C  
ANISOU  202  CA  TYR A  27     7681  13233   6579   -102    259   -966       C  
ATOM    203  C   TYR A  27      34.993 -91.877 -14.239  1.00 70.47           C  
ANISOU  203  C   TYR A  27     7449  12806   6522   -222    299   -748       C  
ATOM    204  O   TYR A  27      34.981 -92.328 -13.091  1.00 67.50           O  
ANISOU  204  O   TYR A  27     7073  12193   6382   -205    241   -791       O  
ATOM    205  CB  TYR A  27      33.498 -92.355 -16.199  1.00 74.61           C  
ANISOU  205  CB  TYR A  27     8076  13544   6729   -126    177   -875       C  
ATOM    206  CG  TYR A  27      33.260 -93.113 -17.491  1.00 80.30           C  
ANISOU  206  CG  TYR A  27     8796  14487   7228    -14    136  -1080       C  
ATOM    207  CD1 TYR A  27      32.557 -94.317 -17.500  1.00 82.71           C  
ANISOU  207  CD1 TYR A  27     9126  14668   7631     96    -14  -1316       C  
ATOM    208  CD2 TYR A  27      33.656 -92.588 -18.713  1.00 83.94           C  
ANISOU  208  CD2 TYR A  27     9238  15277   7376    -26    238  -1027       C  
ATOM    209  CE1 TYR A  27      32.309 -95.009 -18.689  1.00 87.06           C  
ANISOU  209  CE1 TYR A  27     9682  15416   7981    204    -71  -1524       C  
ATOM    210  CE2 TYR A  27      33.392 -93.258 -19.911  1.00 87.48           C  
ANISOU  210  CE2 TYR A  27     9694  15946   7597     84    194  -1222       C  
ATOM    211  CZ  TYR A  27      32.721 -94.471 -19.895  1.00 97.47           C  
ANISOU  211  CZ  TYR A  27    10985  17080   8971    204     33  -1482       C  
ATOM    212  OH  TYR A  27      32.448 -95.140 -21.070  1.00103.35           O  
ANISOU  212  OH  TYR A  27    11739  18033   9495    318    -28  -1696       O  
ATOM    213  N   GLU A  28      35.286 -90.595 -14.526  1.00 66.49           N  
ANISOU  213  N   GLU A  28     6950  12415   5899   -344    398   -514       N  
ATOM    214  CA  GLU A  28      35.600 -89.571 -13.527  1.00 64.25           C  
ANISOU  214  CA  GLU A  28     6672  11978   5762   -467    438   -301       C  
ATOM    215  C   GLU A  28      34.325 -89.076 -12.917  1.00 63.67           C  
ANISOU  215  C   GLU A  28     6723  11654   5815   -506    323   -171       C  
ATOM    216  O   GLU A  28      33.850 -87.974 -13.209  1.00 62.69           O  
ANISOU  216  O   GLU A  28     6670  11531   5618   -592    322     36       O  
ATOM    217  CB  GLU A  28      36.481 -88.436 -14.097  1.00 67.34           C  
ANISOU  217  CB  GLU A  28     7014  12580   5993   -589    582   -108       C  
ATOM    218  CG  GLU A  28      37.961 -88.630 -13.810  1.00 87.66           C  
ANISOU  218  CG  GLU A  28     9435  15272   8601   -599    702   -176       C  
ATOM    219  CD  GLU A  28      38.435 -88.686 -12.360  1.00115.40           C  
ANISOU  219  CD  GLU A  28    12913  18550  12384   -620    676   -177       C  
ATOM    220  OE1 GLU A  28      37.848 -88.002 -11.485  1.00116.49           O  
ANISOU  220  OE1 GLU A  28    13142  18454  12666   -695    612    -21       O  
ATOM    221  OE2 GLU A  28      39.403 -89.442 -12.107  1.00 99.35           O  
ANISOU  221  OE2 GLU A  28    10761  16572  10414   -548    712   -348       O  
ATOM    222  N   ILE A  29      33.752 -89.948 -12.079  1.00 57.63           N  
ANISOU  222  N   ILE A  29     5980  10675   5241   -435    219   -299       N  
ATOM    223  CA  ILE A  29      32.476 -89.788 -11.369  1.00 54.42           C  
ANISOU  223  CA  ILE A  29     5669  10029   4981   -448    105   -227       C  
ATOM    224  C   ILE A  29      32.688 -89.676  -9.863  1.00 58.54           C  
ANISOU  224  C   ILE A  29     6186  10323   5732   -479     97   -182       C  
ATOM    225  O   ILE A  29      33.556 -90.355  -9.306  1.00 60.94           O  
ANISOU  225  O   ILE A  29     6423  10604   6128   -440    121   -296       O  
ATOM    226  CB  ILE A  29      31.568 -91.015 -11.706  1.00 55.15           C  
ANISOU  226  CB  ILE A  29     5783  10081   5091   -345    -12   -420       C  
ATOM    227  CG1 ILE A  29      31.145 -91.005 -13.190  1.00 55.41           C  
ANISOU  227  CG1 ILE A  29     5839  10331   4883   -314    -29   -454       C  
ATOM    228  CG2 ILE A  29      30.377 -91.147 -10.751  1.00 52.67           C  
ANISOU  228  CG2 ILE A  29     5530   9508   4974   -353   -122   -383       C  
ATOM    229  CD1 ILE A  29      30.241 -92.131 -13.623  1.00 56.36           C  
ANISOU  229  CD1 ILE A  29     5980  10422   5013   -222   -157   -646       C  
ATOM    230  N   VAL A  30      31.880 -88.832  -9.210  1.00 51.05           N  
ANISOU  230  N   VAL A  30     5312   9214   4872   -537     54    -23       N  
ATOM    231  CA  VAL A  30      31.806 -88.730  -7.748  1.00 47.55           C  
ANISOU  231  CA  VAL A  30     4883   8550   4633   -555     28     16       C  
ATOM    232  C   VAL A  30      30.326 -88.968  -7.408  1.00 51.23           C  
ANISOU  232  C   VAL A  30     5415   8868   5183   -527    -78     19       C  
ATOM    233  O   VAL A  30      29.472 -88.164  -7.791  1.00 50.36           O  
ANISOU  233  O   VAL A  30     5359   8754   5021   -555   -109    134       O  
ATOM    234  CB  VAL A  30      32.303 -87.406  -7.146  1.00 48.10           C  
ANISOU  234  CB  VAL A  30     4966   8566   4743   -650     80    194       C  
ATOM    235  CG1 VAL A  30      32.157 -87.419  -5.629  1.00 44.41           C  
ANISOU  235  CG1 VAL A  30     4517   7888   4470   -648     42    202       C  
ATOM    236  CG2 VAL A  30      33.738 -87.145  -7.537  1.00 49.68           C  
ANISOU  236  CG2 VAL A  30     5085   8929   4864   -696    185    205       C  
ATOM    237  N   LEU A  31      30.014 -90.074  -6.716  1.00 46.13           N  
ANISOU  237  N   LEU A  31     4757   8101   4668   -474   -136   -103       N  
ATOM    238  CA  LEU A  31      28.630 -90.344  -6.319  1.00 43.43           C  
ANISOU  238  CA  LEU A  31     4457   7623   4422   -461   -226    -96       C  
ATOM    239  C   LEU A  31      28.174 -89.315  -5.305  1.00 49.17           C  
ANISOU  239  C   LEU A  31     5223   8222   5238   -510   -220     58       C  
ATOM    240  O   LEU A  31      28.933 -88.939  -4.408  1.00 48.90           O  
ANISOU  240  O   LEU A  31     5183   8129   5268   -535   -172    104       O  
ATOM    241  CB  LEU A  31      28.488 -91.713  -5.665  1.00 41.85           C  
ANISOU  241  CB  LEU A  31     4235   7306   4361   -415   -282   -230       C  
ATOM    242  CG  LEU A  31      28.507 -92.917  -6.566  1.00 46.31           C  
ANISOU  242  CG  LEU A  31     4774   7938   4886   -351   -335   -411       C  
ATOM    243  CD1 LEU A  31      28.769 -94.157  -5.767  1.00 46.12           C  
ANISOU  243  CD1 LEU A  31     4731   7774   5020   -312   -383   -524       C  
ATOM    244  CD2 LEU A  31      27.221 -93.059  -7.291  1.00 48.14           C  
ANISOU  244  CD2 LEU A  31     5028   8181   5081   -346   -420   -428       C  
ATOM    245  N   TRP A  32      26.923 -88.888  -5.430  1.00 46.74           N  
ANISOU  245  N   TRP A  32     4951   7874   4936   -513   -276    123       N  
ATOM    246  CA  TRP A  32      26.291 -87.992  -4.478  1.00 45.73           C  
ANISOU  246  CA  TRP A  32     4855   7624   4898   -535   -283    241       C  
ATOM    247  C   TRP A  32      25.361 -88.827  -3.629  1.00 49.19           C  
ANISOU  247  C   TRP A  32     5276   7946   5469   -512   -333    189       C  
ATOM    248  O   TRP A  32      25.370 -88.697  -2.409  1.00 49.17           O  
ANISOU  248  O   TRP A  32     5277   7838   5566   -520   -313    224       O  
ATOM    249  CB  TRP A  32      25.514 -86.927  -5.213  1.00 45.09           C  
ANISOU  249  CB  TRP A  32     4812   7581   4738   -543   -317    349       C  
ATOM    250  CG  TRP A  32      26.332 -85.719  -5.534  1.00 46.60           C  
ANISOU  250  CG  TRP A  32     5035   7819   4850   -591   -265    470       C  
ATOM    251  CD1 TRP A  32      27.689 -85.649  -5.724  1.00 49.55           C  
ANISOU  251  CD1 TRP A  32     5388   8273   5167   -630   -188    469       C  
ATOM    252  CD2 TRP A  32      25.819 -84.425  -5.814  1.00 47.01           C  
ANISOU  252  CD2 TRP A  32     5141   7847   4872   -609   -294    613       C  
ATOM    253  NE1 TRP A  32      28.049 -84.369  -6.069  1.00 49.12           N  
ANISOU  253  NE1 TRP A  32     5371   8240   5054   -689   -163    617       N  
ATOM    254  CE2 TRP A  32      26.921 -83.592  -6.127  1.00 51.28           C  
ANISOU  254  CE2 TRP A  32     5700   8438   5345   -675   -233    709       C  
ATOM    255  CE3 TRP A  32      24.534 -83.876  -5.793  1.00 48.89           C  
ANISOU  255  CE3 TRP A  32     5409   8018   5147   -575   -372    669       C  
ATOM    256  CZ2 TRP A  32      26.773 -82.230  -6.408  1.00 51.89           C  
ANISOU  256  CZ2 TRP A  32     5839   8480   5398   -714   -256    871       C  
ATOM    257  CZ3 TRP A  32      24.381 -82.533  -6.087  1.00 51.75           C  
ANISOU  257  CZ3 TRP A  32     5832   8351   5481   -594   -399    816       C  
ATOM    258  CH2 TRP A  32      25.490 -81.721  -6.389  1.00 53.03           C  
ANISOU  258  CH2 TRP A  32     6024   8542   5581   -666   -345    920       C  
ATOM    259  N   GLN A  33      24.608 -89.734  -4.266  1.00 44.39           N  
ANISOU  259  N   GLN A  33     4645   7361   4859   -489   -399    100       N  
ATOM    260  CA  GLN A  33      23.735 -90.647  -3.566  1.00 43.55           C  
ANISOU  260  CA  GLN A  33     4511   7150   4885   -486   -448     55       C  
ATOM    261  C   GLN A  33      23.665 -91.961  -4.339  1.00 49.55           C  
ANISOU  261  C   GLN A  33     5244   7936   5645   -464   -513    -90       C  
ATOM    262  O   GLN A  33      23.351 -91.924  -5.522  1.00 52.78           O  
ANISOU  262  O   GLN A  33     5653   8447   5953   -446   -557   -133       O  
ATOM    263  CB  GLN A  33      22.360 -90.020  -3.360  1.00 44.71           C  
ANISOU  263  CB  GLN A  33     4651   7263   5073   -490   -485    136       C  
ATOM    264  CG  GLN A  33      21.267 -91.031  -3.218  1.00 48.87           C  
ANISOU  264  CG  GLN A  33     5129   7743   5697   -496   -556     74       C  
ATOM    265  CD  GLN A  33      19.901 -90.448  -3.135  1.00 55.06           C  
ANISOU  265  CD  GLN A  33     5880   8518   6521   -495   -593    138       C  
ATOM    266  OE1 GLN A  33      19.648 -89.405  -2.472  1.00 54.66           O  
ANISOU  266  OE1 GLN A  33     5842   8444   6484   -485   -552    235       O  
ATOM    267  NE2 GLN A  33      18.991 -91.235  -3.703  1.00 26.67           N  
ANISOU  267  NE2 GLN A  33     2235   4933   2967   -501   -677     69       N  
ATOM    268  N   PRO A  34      23.926 -93.129  -3.718  1.00 45.17           N  
ANISOU  268  N   PRO A  34     4673   7287   5204   -462   -532   -170       N  
ATOM    269  CA  PRO A  34      24.373 -93.318  -2.334  1.00 45.43           C  
ANISOU  269  CA  PRO A  34     4712   7206   5344   -478   -490   -123       C  
ATOM    270  C   PRO A  34      25.867 -92.966  -2.214  1.00 53.59           C  
ANISOU  270  C   PRO A  34     5758   8288   6317   -460   -420   -128       C  
ATOM    271  O   PRO A  34      26.519 -92.604  -3.207  1.00 55.97           O  
ANISOU  271  O   PRO A  34     6056   8715   6496   -443   -394   -164       O  
ATOM    272  CB  PRO A  34      24.055 -94.783  -2.071  1.00 47.11           C  
ANISOU  272  CB  PRO A  34     4906   7312   5683   -480   -563   -212       C  
ATOM    273  CG  PRO A  34      24.258 -95.440  -3.400  1.00 51.48           C  
ANISOU  273  CG  PRO A  34     5447   7940   6171   -441   -623   -360       C  
ATOM    274  CD  PRO A  34      23.898 -94.408  -4.447  1.00 46.85           C  
ANISOU  274  CD  PRO A  34     4865   7498   5437   -436   -612   -325       C  
ATOM    275  N   VAL A  35      26.407 -93.037  -1.012  1.00 47.87           N  
ANISOU  275  N   VAL A  35     5042   7477   5669   -467   -389    -87       N  
ATOM    276  CA  VAL A  35      27.761 -92.599  -0.784  1.00 47.40           C  
ANISOU  276  CA  VAL A  35     4982   7458   5570   -457   -329    -84       C  
ATOM    277  C   VAL A  35      28.854 -93.437  -1.524  1.00 54.62           C  
ANISOU  277  C   VAL A  35     5861   8440   6450   -409   -335   -223       C  
ATOM    278  O   VAL A  35      29.863 -92.858  -1.948  1.00 55.47           O  
ANISOU  278  O   VAL A  35     5947   8659   6473   -406   -275   -227       O  
ATOM    279  CB  VAL A  35      27.989 -92.498   0.730  1.00 49.90           C  
ANISOU  279  CB  VAL A  35     5318   7668   5975   -468   -312    -14       C  
ATOM    280  CG1 VAL A  35      27.904 -93.850   1.435  1.00 49.14           C  
ANISOU  280  CG1 VAL A  35     5222   7457   5993   -453   -367    -61       C  
ATOM    281  CG2 VAL A  35      29.277 -91.775   1.048  1.00 49.70           C  
ANISOU  281  CG2 VAL A  35     5288   7683   5914   -469   -257      5       C  
ATOM    282  N   THR A  36      28.650 -94.769  -1.655  1.00 50.11           N  
ANISOU  282  N   THR A  36     5281   7804   5955   -372   -408   -336       N  
ATOM    283  CA  THR A  36      29.572 -95.715  -2.272  1.00 49.45           C  
ANISOU  283  CA  THR A  36     5163   7763   5864   -305   -432   -496       C  
ATOM    284  C   THR A  36      28.783 -96.605  -3.224  1.00 56.97           C  
ANISOU  284  C   THR A  36     6114   8714   6820   -279   -518   -615       C  
ATOM    285  O   THR A  36      27.577 -96.819  -3.013  1.00 57.17           O  
ANISOU  285  O   THR A  36     6160   8646   6916   -320   -575   -571       O  
ATOM    286  CB  THR A  36      30.287 -96.530  -1.209  1.00 48.95           C  
ANISOU  286  CB  THR A  36     5099   7572   5929   -272   -463   -524       C  
ATOM    287  OG1 THR A  36      29.335 -97.141  -0.346  1.00 58.65           O  
ANISOU  287  OG1 THR A  36     6365   8633   7286   -305   -527   -466       O  
ATOM    288  CG2 THR A  36      31.163 -95.726  -0.357  1.00 43.27           C  
ANISOU  288  CG2 THR A  36     4374   6869   5200   -288   -395   -436       C  
ATOM    289  N   ALA A  37      29.461 -97.106  -4.290  1.00 53.99           N  
ANISOU  289  N   ALA A  37     5703   8451   6362   -209   -527   -776       N  
ATOM    290  CA  ALA A  37      28.866 -97.926  -5.340  1.00 53.93           C  
ANISOU  290  CA  ALA A  37     5692   8466   6332   -169   -615   -925       C  
ATOM    291  C   ALA A  37      28.239 -99.214  -4.864  1.00 58.51           C  
ANISOU  291  C   ALA A  37     6290   8841   7099   -162   -739   -998       C  
ATOM    292  O   ALA A  37      27.224 -99.612  -5.408  1.00 60.44           O  
ANISOU  292  O   ALA A  37     6542   9057   7365   -178   -823  -1049       O  
ATOM    293  CB  ALA A  37      29.874 -98.204  -6.432  1.00 56.12           C  
ANISOU  293  CB  ALA A  37     5927   8921   6475    -83   -589  -1092       C  
ATOM    294  N   ASP A  38      28.775 -99.841  -3.822  1.00 55.59           N  
ANISOU  294  N   ASP A  38     5928   8322   6872   -149   -760   -988       N  
ATOM    295  CA  ASP A  38      28.223-101.103  -3.290  1.00 56.34           C  
ANISOU  295  CA  ASP A  38     6047   8198   7161   -156   -884  -1030       C  
ATOM    296  C   ASP A  38      26.823-100.936  -2.701  1.00 57.02           C  
ANISOU  296  C   ASP A  38     6156   8182   7329   -264   -908   -879       C  
ATOM    297  O   ASP A  38      26.139-101.929  -2.470  1.00 56.19           O  
ANISOU  297  O   ASP A  38     6061   7914   7375   -296  -1014   -904       O  
ATOM    298  CB  ASP A  38      29.157-101.712  -2.233  1.00 58.54           C  
ANISOU  298  CB  ASP A  38     6337   8344   7561   -118   -901  -1020       C  
ATOM    299  CG  ASP A  38      29.185-100.918  -0.959  1.00 75.02           C  
ANISOU  299  CG  ASP A  38     8446  10400   9660   -186   -821   -814       C  
ATOM    300  OD1 ASP A  38      29.560 -99.737  -1.015  1.00 77.62           O  
ANISOU  300  OD1 ASP A  38     8757  10875   9858   -200   -713   -743       O  
ATOM    301  OD2 ASP A  38      28.780-101.470   0.093  1.00 83.03           O  
ANISOU  301  OD2 ASP A  38     9496  11242  10811   -230   -870   -719       O  
ATOM    302  N   LEU A  39      26.420 -99.685  -2.426  1.00 51.58           N  
ANISOU  302  N   LEU A  39     5465   7583   6548   -322   -812   -723       N  
ATOM    303  CA  LEU A  39      25.101 -99.370  -1.874  1.00 49.72           C  
ANISOU  303  CA  LEU A  39     5232   7290   6372   -412   -816   -584       C  
ATOM    304  C   LEU A  39      24.079 -99.128  -2.961  1.00 50.89           C  
ANISOU  304  C   LEU A  39     5355   7523   6456   -428   -858   -627       C  
ATOM    305  O   LEU A  39      22.910 -98.968  -2.638  1.00 50.85           O  
ANISOU  305  O   LEU A  39     5333   7479   6510   -496   -875   -536       O  
ATOM    306  CB  LEU A  39      25.125 -98.182  -0.910  1.00 48.34           C  
ANISOU  306  CB  LEU A  39     5068   7151   6149   -450   -706   -407       C  
ATOM    307  CG  LEU A  39      25.965 -98.332   0.334  1.00 53.25           C  
ANISOU  307  CG  LEU A  39     5714   7687   6830   -443   -673   -342       C  
ATOM    308  CD1 LEU A  39      25.982 -97.044   1.113  1.00 54.81           C  
ANISOU  308  CD1 LEU A  39     5924   7943   6959   -470   -574   -200       C  
ATOM    309  CD2 LEU A  39      25.483 -99.458   1.193  1.00 51.67           C  
ANISOU  309  CD2 LEU A  39     5529   7311   6792   -484   -745   -306       C  
ATOM    310  N   ILE A  40      24.494 -99.100  -4.237  1.00 45.69           N  
ANISOU  310  N   ILE A  40     4691   6998   5672   -364   -876   -766       N  
ATOM    311  CA  ILE A  40      23.552 -98.956  -5.337  1.00 45.96           C  
ANISOU  311  CA  ILE A  40     4708   7121   5633   -369   -936   -821       C  
ATOM    312  C   ILE A  40      22.646-100.219  -5.351  1.00 54.31           C  
ANISOU  312  C   ILE A  40     5748   8023   6863   -402  -1076   -910       C  
ATOM    313  O   ILE A  40      23.139-101.359  -5.339  1.00 55.95           O  
ANISOU  313  O   ILE A  40     5966   8120   7172   -367  -1151  -1038       O  
ATOM    314  CB  ILE A  40      24.260 -98.692  -6.694  1.00 48.55           C  
ANISOU  314  CB  ILE A  40     5039   7646   5763   -290   -920   -949       C  
ATOM    315  CG1 ILE A  40      24.947 -97.313  -6.682  1.00 47.19           C  
ANISOU  315  CG1 ILE A  40     4877   7619   5434   -292   -785   -818       C  
ATOM    316  CG2 ILE A  40      23.268 -98.815  -7.871  1.00 49.24           C  
ANISOU  316  CG2 ILE A  40     5114   7814   5781   -282  -1018  -1039       C  
ATOM    317  CD1 ILE A  40      26.018 -97.086  -7.759  1.00 52.48           C  
ANISOU  317  CD1 ILE A  40     5540   8488   5913   -224   -730   -916       C  
ATOM    318  N   VAL A  41      21.335-100.003  -5.261  1.00 50.51           N  
ANISOU  318  N   VAL A  41     5237   7520   6436   -474  -1113   -829       N  
ATOM    319  CA  VAL A  41      20.365-101.095  -5.253  1.00 50.86           C  
ANISOU  319  CA  VAL A  41     5249   7420   6657   -532  -1245   -889       C  
ATOM    320  C   VAL A  41      19.287-100.805  -6.267  1.00 56.93           C  
ANISOU  320  C   VAL A  41     5977   8289   7365   -543  -1320   -939       C  
ATOM    321  O   VAL A  41      19.060 -99.635  -6.633  1.00 57.17           O  
ANISOU  321  O   VAL A  41     6004   8474   7244   -525  -1258   -862       O  
ATOM    322  CB  VAL A  41      19.775-101.393  -3.843  1.00 53.49           C  
ANISOU  322  CB  VAL A  41     5561   7590   7172   -634  -1224   -727       C  
ATOM    323  CG1 VAL A  41      20.848-101.887  -2.874  1.00 53.05           C  
ANISOU  323  CG1 VAL A  41     5555   7421   7182   -615  -1182   -694       C  
ATOM    324  CG2 VAL A  41      19.042-100.188  -3.257  1.00 52.03           C  
ANISOU  324  CG2 VAL A  41     5343   7490   6937   -681  -1124   -545       C  
ATOM    325  N   LYS A  42      18.590-101.854  -6.695  1.00 54.26           N  
ANISOU  325  N   LYS A  42     5608   7853   7154   -573  -1468  -1063       N  
ATOM    326  CA  LYS A  42      17.494-101.643  -7.638  1.00 53.92           C  
ANISOU  326  CA  LYS A  42     5518   7903   7067   -585  -1562  -1119       C  
ATOM    327  C   LYS A  42      16.346-100.892  -6.945  1.00 55.99           C  
ANISOU  327  C   LYS A  42     5714   8171   7390   -672  -1516   -929       C  
ATOM    328  O   LYS A  42      16.237-100.926  -5.713  1.00 54.01           O  
ANISOU  328  O   LYS A  42     5447   7816   7260   -740  -1442   -786       O  
ATOM    329  CB  LYS A  42      17.053-102.929  -8.377  1.00 55.44           C  
ANISOU  329  CB  LYS A  42     5691   7998   7376   -591  -1749  -1326       C  
ATOM    330  CG  LYS A  42      16.786-104.127  -7.522  1.00 50.45           C  
ANISOU  330  CG  LYS A  42     5040   7118   7012   -683  -1825  -1318       C  
ATOM    331  CD  LYS A  42      17.087-105.318  -8.411  1.00 48.21           C  
ANISOU  331  CD  LYS A  42     4784   6751   6784   -625  -1989  -1575       C  
ATOM    332  CE  LYS A  42      16.259-106.546  -8.116  1.00 63.77           C  
ANISOU  332  CE  LYS A  42     6714   8485   9032   -735  -2149  -1616       C  
ATOM    333  NZ  LYS A  42      16.373-107.553  -9.223  1.00 86.30           N  
ANISOU  333  NZ  LYS A  42     9587  11288  11915   -667  -2339  -1902       N  
ATOM    334  N   LYS A  43      15.582-100.120  -7.727  1.00 51.77           N  
ANISOU  334  N   LYS A  43     5144   7780   6745   -653  -1548   -925       N  
ATOM    335  CA  LYS A  43      14.414 -99.345  -7.284  1.00 49.72           C  
ANISOU  335  CA  LYS A  43     4807   7554   6531   -709  -1522   -777       C  
ATOM    336  C   LYS A  43      14.781 -98.098  -6.447  1.00 54.27           C  
ANISOU  336  C   LYS A  43     5410   8187   7024   -690  -1357   -594       C  
ATOM    337  O   LYS A  43      13.865 -97.425  -5.944  1.00 54.52           O  
ANISOU  337  O   LYS A  43     5375   8242   7099   -722  -1324   -475       O  
ATOM    338  CB  LYS A  43      13.329-100.206  -6.562  1.00 49.62           C  
ANISOU  338  CB  LYS A  43     4695   7394   6766   -831  -1586   -742       C  
ATOM    339  CG  LYS A  43      12.801-101.492  -7.266  1.00 65.45           C  
ANISOU  339  CG  LYS A  43     6659   9303   8907   -876  -1772   -915       C  
ATOM    340  CD  LYS A  43      12.505-101.477  -8.839  1.00 81.15           C  
ANISOU  340  CD  LYS A  43     8649  11417  10767   -802  -1918  -1101       C  
ATOM    341  CE  LYS A  43      11.414-100.548  -9.397  1.00 72.26           C  
ANISOU  341  CE  LYS A  43     7449  10446   9561   -789  -1957  -1055       C  
ATOM    342  NZ  LYS A  43      11.070-100.948 -10.781  1.00 65.41           N  
ANISOU  342  NZ  LYS A  43     6578   9656   8619   -741  -2134  -1250       N  
ATOM    343  N   LYS A  44      16.093 -97.752  -6.351  1.00 48.83           N  
ANISOU  343  N   LYS A  44     4809   7528   6215   -632  -1261   -585       N  
ATOM    344  CA  LYS A  44      16.559 -96.560  -5.629  1.00 46.91           C  
ANISOU  344  CA  LYS A  44     4600   7330   5892   -612  -1120   -431       C  
ATOM    345  C   LYS A  44      17.380 -95.632  -6.549  1.00 49.76           C  
ANISOU  345  C   LYS A  44     5028   7841   6036   -534  -1082   -440       C  
ATOM    346  O   LYS A  44      18.247 -96.083  -7.289  1.00 50.44           O  
ANISOU  346  O   LYS A  44     5157   7977   6032   -490  -1101   -557       O  
ATOM    347  CB  LYS A  44      17.297 -96.948  -4.326  1.00 49.22           C  
ANISOU  347  CB  LYS A  44     4920   7502   6279   -643  -1031   -367       C  
ATOM    348  CG  LYS A  44      16.316 -97.274  -3.208  1.00 69.58           C  
ANISOU  348  CG  LYS A  44     7429   9978   9031   -729  -1022   -270       C  
ATOM    349  CD  LYS A  44      16.942 -97.266  -1.822  1.00 89.29           C  
ANISOU  349  CD  LYS A  44     9957  12399  11570   -750   -912   -158       C  
ATOM    350  CE  LYS A  44      15.883 -97.501  -0.756  1.00110.85           C  
ANISOU  350  CE  LYS A  44    12611  15069  14439   -837   -888    -47       C  
ATOM    351  NZ  LYS A  44      16.424 -97.397   0.632  1.00116.57           N  
ANISOU  351  NZ  LYS A  44    13370  15749  15172   -849   -778     72       N  
ATOM    352  N   GLN A  45      17.050 -94.346  -6.546  1.00 45.78           N  
ANISOU  352  N   GLN A  45     4531   7413   5452   -516  -1034   -317       N  
ATOM    353  CA  GLN A  45      17.659 -93.270  -7.363  1.00 44.90           C  
ANISOU  353  CA  GLN A  45     4482   7436   5141   -461   -998   -278       C  
ATOM    354  C   GLN A  45      19.145 -93.079  -7.080  1.00 48.49           C  
ANISOU  354  C   GLN A  45     4999   7900   5524   -448   -889   -262       C  
ATOM    355  O   GLN A  45      19.548 -93.036  -5.911  1.00 47.09           O  
ANISOU  355  O   GLN A  45     4825   7628   5439   -474   -811   -197       O  
ATOM    356  CB  GLN A  45      16.948 -91.958  -7.029  1.00 45.42           C  
ANISOU  356  CB  GLN A  45     4540   7520   5197   -453   -972   -129       C  
ATOM    357  CG  GLN A  45      16.375 -91.232  -8.192  1.00 44.85           C  
ANISOU  357  CG  GLN A  45     4482   7569   4991   -409  -1049   -109       C  
ATOM    358  CD  GLN A  45      15.351 -90.254  -7.701  1.00 52.92           C  
ANISOU  358  CD  GLN A  45     5466   8566   6074   -396  -1058      9       C  
ATOM    359  OE1 GLN A  45      15.661 -89.093  -7.412  1.00 55.97           O  
ANISOU  359  OE1 GLN A  45     5902   8949   6415   -375   -994    127       O  
ATOM    360  NE2 GLN A  45      14.108 -90.712  -7.546  1.00 38.90           N  
ANISOU  360  NE2 GLN A  45     3594   6766   4419   -410  -1138    -27       N  
ATOM    361  N   VAL A  46      19.953 -92.974  -8.147  1.00 45.68           N  
ANISOU  361  N   VAL A  46     4684   7673   4999   -408   -884   -323       N  
ATOM    362  CA  VAL A  46      21.404 -92.781  -8.072  1.00 44.23           C  
ANISOU  362  CA  VAL A  46     4539   7533   4731   -396   -781   -318       C  
ATOM    363  C   VAL A  46      21.704 -91.383  -8.609  1.00 49.81           C  
ANISOU  363  C   VAL A  46     5290   8359   5276   -392   -726   -188       C  
ATOM    364  O   VAL A  46      21.350 -91.060  -9.759  1.00 51.41           O  
ANISOU  364  O   VAL A  46     5510   8690   5333   -368   -778   -193       O  
ATOM    365  CB  VAL A  46      22.200 -93.878  -8.829  1.00 49.44           C  
ANISOU  365  CB  VAL A  46     5196   8257   5332   -353   -804   -501       C  
ATOM    366  CG1 VAL A  46      23.701 -93.642  -8.720  1.00 49.05           C  
ANISOU  366  CG1 VAL A  46     5162   8266   5209   -339   -691   -494       C  
ATOM    367  CG2 VAL A  46      21.850 -95.276  -8.317  1.00 49.73           C  
ANISOU  367  CG2 VAL A  46     5198   8145   5552   -359   -884   -627       C  
ATOM    368  N   HIS A  47      22.312 -90.532  -7.757  1.00 45.20           N  
ANISOU  368  N   HIS A  47     4729   7725   4721   -420   -632    -63       N  
ATOM    369  CA  HIS A  47      22.711 -89.155  -8.112  1.00 44.51           C  
ANISOU  369  CA  HIS A  47     4688   7712   4512   -433   -579     80       C  
ATOM    370  C   HIS A  47      24.209 -89.097  -8.095  1.00 49.47           C  
ANISOU  370  C   HIS A  47     5323   8398   5075   -450   -478     75       C  
ATOM    371  O   HIS A  47      24.838 -89.541  -7.132  1.00 47.94           O  
ANISOU  371  O   HIS A  47     5109   8118   4990   -459   -432     39       O  
ATOM    372  CB  HIS A  47      22.154 -88.100  -7.153  1.00 43.80           C  
ANISOU  372  CB  HIS A  47     4615   7507   4520   -452   -567    222       C  
ATOM    373  CG  HIS A  47      20.669 -88.155  -6.935  1.00 47.44           C  
ANISOU  373  CG  HIS A  47     5043   7907   5075   -432   -653    226       C  
ATOM    374  ND1 HIS A  47      20.125 -87.796  -5.721  1.00 48.68           N  
ANISOU  374  ND1 HIS A  47     5181   7945   5371   -437   -635    283       N  
ATOM    375  CD2 HIS A  47      19.661 -88.534  -7.768  1.00 49.70           C  
ANISOU  375  CD2 HIS A  47     5303   8248   5333   -406   -755    171       C  
ATOM    376  CE1 HIS A  47      18.812 -87.931  -5.860  1.00 48.47           C  
ANISOU  376  CE1 HIS A  47     5107   7910   5398   -416   -716    270       C  
ATOM    377  NE2 HIS A  47      18.488 -88.395  -7.063  1.00 49.32           N  
ANISOU  377  NE2 HIS A  47     5208   8114   5419   -401   -796    202       N  
ATOM    378  N   PHE A  48      24.794 -88.574  -9.152  1.00 48.64           N  
ANISOU  378  N   PHE A  48     5240   8450   4791   -455   -445    112       N  
ATOM    379  CA  PHE A  48      26.251 -88.551  -9.258  1.00 49.31           C  
ANISOU  379  CA  PHE A  48     5307   8624   4805   -475   -341    100       C  
ATOM    380  C   PHE A  48      26.775 -87.405 -10.096  1.00 54.69           C  
ANISOU  380  C   PHE A  48     6021   9444   5314   -519   -286    242       C  
ATOM    381  O   PHE A  48      26.143 -87.002 -11.076  1.00 56.21           O  
ANISOU  381  O   PHE A  48     6251   9732   5374   -510   -336    296       O  
ATOM    382  CB  PHE A  48      26.784 -89.910  -9.792  1.00 51.25           C  
ANISOU  382  CB  PHE A  48     5505   8961   5006   -420   -345   -104       C  
ATOM    383  CG  PHE A  48      26.203 -90.385 -11.105  1.00 53.69           C  
ANISOU  383  CG  PHE A  48     5821   9413   5167   -371   -418   -202       C  
ATOM    384  CD1 PHE A  48      24.948 -90.989 -11.160  1.00 56.52           C  
ANISOU  384  CD1 PHE A  48     6183   9690   5602   -342   -540   -275       C  
ATOM    385  CD2 PHE A  48      26.928 -90.281 -12.281  1.00 57.17           C  
ANISOU  385  CD2 PHE A  48     6257  10078   5388   -355   -366   -232       C  
ATOM    386  CE1 PHE A  48      24.408 -91.433 -12.387  1.00 57.90           C  
ANISOU  386  CE1 PHE A  48     6362   9998   5638   -294   -624   -382       C  
ATOM    387  CE2 PHE A  48      26.390 -90.729 -13.504  1.00 60.43           C  
ANISOU  387  CE2 PHE A  48     6680  10638   5642   -300   -441   -336       C  
ATOM    388  CZ  PHE A  48      25.136 -91.305 -13.548  1.00 57.46           C  
ANISOU  388  CZ  PHE A  48     6314  10169   5350   -268   -578   -417       C  
ATOM    389  N   PHE A  49      27.933 -86.885  -9.713  1.00 50.06           N  
ANISOU  389  N   PHE A  49     5419   8870   4731   -572   -188    311       N  
ATOM    390  CA  PHE A  49      28.588 -85.838 -10.461  1.00 51.05           C  
ANISOU  390  CA  PHE A  49     5563   9126   4706   -637   -121    459       C  
ATOM    391  C   PHE A  49      29.509 -86.524 -11.466  1.00 57.26           C  
ANISOU  391  C   PHE A  49     6292  10145   5318   -617    -50    349       C  
ATOM    392  O   PHE A  49      30.156 -87.521 -11.135  1.00 56.32           O  
ANISOU  392  O   PHE A  49     6107  10037   5254   -574    -19    186       O  
ATOM    393  CB  PHE A  49      29.377 -84.911  -9.519  1.00 52.98           C  
ANISOU  393  CB  PHE A  49     5808   9264   5059   -715    -57    584       C  
ATOM    394  CG  PHE A  49      30.379 -84.022 -10.212  1.00 56.95           C  
ANISOU  394  CG  PHE A  49     6303   9907   5429   -804     32    723       C  
ATOM    395  CD1 PHE A  49      29.970 -82.862 -10.863  1.00 61.75           C  
ANISOU  395  CD1 PHE A  49     6984  10531   5946   -859      6    917       C  
ATOM    396  CD2 PHE A  49      31.724 -84.363 -10.246  1.00 59.04           C  
ANISOU  396  CD2 PHE A  49     6481  10293   5660   -834    138    664       C  
ATOM    397  CE1 PHE A  49      30.887 -82.070 -11.546  1.00 63.95           C  
ANISOU  397  CE1 PHE A  49     7256  10945   6097   -957     90   1066       C  
ATOM    398  CE2 PHE A  49      32.632 -83.573 -10.930  1.00 63.57           C  
ANISOU  398  CE2 PHE A  49     7030  11019   6104   -929    230    799       C  
ATOM    399  CZ  PHE A  49      32.208 -82.429 -11.575  1.00 63.02           C  
ANISOU  399  CZ  PHE A  49     7040  10961   5942   -998    208   1008       C  
ATOM    400  N   VAL A  50      29.542 -86.013 -12.706  1.00 56.87           N  
ANISOU  400  N   VAL A  50     6269  10286   5052   -638    -30    434       N  
ATOM    401  CA  VAL A  50      30.414 -86.505 -13.772  1.00 58.59           C  
ANISOU  401  CA  VAL A  50     6431  10768   5061   -620     52    345       C  
ATOM    402  C   VAL A  50      31.309 -85.330 -14.179  1.00 64.93           C  
ANISOU  402  C   VAL A  50     7231  11695   5744   -733    162    555       C  
ATOM    403  O   VAL A  50      30.789 -84.248 -14.498  1.00 64.77           O  
ANISOU  403  O   VAL A  50     7292  11648   5670   -793    128    760       O  
ATOM    404  CB  VAL A  50      29.650 -87.035 -15.002  1.00 63.40           C  
ANISOU  404  CB  VAL A  50     7071  11537   5479   -544    -22    252       C  
ATOM    405  CG1 VAL A  50      30.602 -87.707 -15.975  1.00 64.86           C  
ANISOU  405  CG1 VAL A  50     7187  12002   5455   -502     67    111       C  
ATOM    406  CG2 VAL A  50      28.548 -87.997 -14.615  1.00 62.26           C  
ANISOU  406  CG2 VAL A  50     6940  11240   5477   -459   -156     87       C  
ATOM    407  N   ASN A  51      32.645 -85.543 -14.189  1.00 62.40           N  
ANISOU  407  N   ASN A  51     6813  11509   5388   -762    289    506       N  
ATOM    408  CA  ASN A  51      33.605 -84.521 -14.618  1.00 63.92           C  
ANISOU  408  CA  ASN A  51     6975  11845   5465   -885    409    699       C  
ATOM    409  C   ASN A  51      33.276 -84.132 -16.060  1.00 69.73           C  
ANISOU  409  C   ASN A  51     7764  12813   5919   -899    418    805       C  
ATOM    410  O   ASN A  51      32.914 -85.014 -16.844  1.00 70.84           O  
ANISOU  410  O   ASN A  51     7900  13106   5910   -794    387    639       O  
ATOM    411  CB  ASN A  51      35.032 -85.061 -14.511  1.00 70.59           C  
ANISOU  411  CB  ASN A  51     7677  12841   6304   -889    540    580       C  
ATOM    412  CG  ASN A  51      36.060 -83.963 -14.579  1.00106.32           C  
ANISOU  412  CG  ASN A  51    12152  17452  10793  -1042    660    788       C  
ATOM    413  OD1 ASN A  51      36.020 -83.002 -13.783  1.00 83.02           O  
ANISOU  413  OD1 ASN A  51     9245  14296   8002  -1140    632    957       O  
ATOM    414  ND2 ASN A  51      36.968 -84.105 -15.562  1.00116.95           N  
ANISOU  414  ND2 ASN A  51    13401  19112  11923  -1062    792    771       N  
ATOM    415  N   ALA A  52      33.359 -82.827 -16.406  1.00 66.06           N  
ANISOU  415  N   ALA A  52     7354  12363   5380  -1024    446   1080       N  
ATOM    416  CA  ALA A  52      33.007 -82.307 -17.739  1.00 66.75           C  
ANISOU  416  CA  ALA A  52     7512  12657   5195  -1051    444   1231       C  
ATOM    417  C   ALA A  52      33.523 -83.143 -18.906  1.00 73.34           C  
ANISOU  417  C   ALA A  52     8273  13844   5747   -986    533   1082       C  
ATOM    418  O   ALA A  52      32.775 -83.373 -19.863  1.00 73.33           O  
ANISOU  418  O   ALA A  52     8337  13975   5549   -915    464   1052       O  
ATOM    419  CB  ALA A  52      33.446 -80.865 -17.880  1.00 68.24           C  
ANISOU  419  CB  ALA A  52     7739  12833   5355  -1218    497   1549       C  
ATOM    420  N   SER A  53      34.776 -83.646 -18.801  1.00 72.58           N  
ANISOU  420  N   SER A  53     8037  13903   5639   -997    677    965       N  
ATOM    421  CA  SER A  53      35.433 -84.457 -19.835  1.00 75.41           C  
ANISOU  421  CA  SER A  53     8301  14615   5737   -925    783    796       C  
ATOM    422  C   SER A  53      34.785 -85.836 -20.073  1.00 80.98           C  
ANISOU  422  C   SER A  53     9010  15341   6417   -738    682    479       C  
ATOM    423  O   SER A  53      35.012 -86.437 -21.135  1.00 83.44           O  
ANISOU  423  O   SER A  53     9283  15951   6471   -658    730    340       O  
ATOM    424  CB  SER A  53      36.926 -84.602 -19.538  1.00 78.39           C  
ANISOU  424  CB  SER A  53     8511  15127   6148   -976    953    745       C  
ATOM    425  OG  SER A  53      37.177 -85.359 -18.364  1.00 79.03           O  
ANISOU  425  OG  SER A  53     8527  14998   6503   -904    915    544       O  
ATOM    426  N   ASP A  54      33.987 -86.336 -19.096  1.00 74.98           N  
ANISOU  426  N   ASP A  54     8295  14274   5920   -671    543    363       N  
ATOM    427  CA  ASP A  54      33.369 -87.656 -19.210  1.00 74.25           C  
ANISOU  427  CA  ASP A  54     8204  14161   5848   -512    435     70       C  
ATOM    428  C   ASP A  54      31.837 -87.661 -19.355  1.00 78.46           C  
ANISOU  428  C   ASP A  54     8860  14549   6402   -468    256     84       C  
ATOM    429  O   ASP A  54      31.265 -88.738 -19.545  1.00 79.18           O  
ANISOU  429  O   ASP A  54     8953  14628   6505   -349    155   -153       O  
ATOM    430  CB  ASP A  54      33.793 -88.554 -18.052  1.00 73.74           C  
ANISOU  430  CB  ASP A  54     8062  13900   6055   -455    423   -126       C  
ATOM    431  CG  ASP A  54      35.176 -89.176 -18.173  1.00 89.49           C  
ANISOU  431  CG  ASP A  54     9913  16091   7999   -412    558   -290       C  
ATOM    432  OD1 ASP A  54      35.746 -89.163 -19.292  1.00 95.10           O  
ANISOU  432  OD1 ASP A  54    10570  17128   8435   -397    661   -318       O  
ATOM    433  OD2 ASP A  54      35.674 -89.708 -17.163  1.00 92.64           O  
ANISOU  433  OD2 ASP A  54    10247  16328   8623   -384    558   -399       O  
ATOM    434  N   VAL A  55      31.182 -86.479 -19.322  1.00 72.81           N  
ANISOU  434  N   VAL A  55     8242  13729   5695   -559    209    351       N  
ATOM    435  CA  VAL A  55      29.730 -86.301 -19.419  1.00 70.35           C  
ANISOU  435  CA  VAL A  55     8035  13276   5418   -524     39    394       C  
ATOM    436  C   VAL A  55      29.127 -87.029 -20.641  1.00 75.68           C  
ANISOU  436  C   VAL A  55     8736  14164   5857   -416    -45    233       C  
ATOM    437  O   VAL A  55      28.274 -87.904 -20.463  1.00 74.14           O  
ANISOU  437  O   VAL A  55     8547  13853   5771   -325   -178     41       O  
ATOM    438  CB  VAL A  55      29.334 -84.807 -19.365  1.00 73.27           C  
ANISOU  438  CB  VAL A  55     8498  13548   5795   -633     17    718       C  
ATOM    439  CG1 VAL A  55      27.853 -84.618 -19.621  1.00 72.79           C  
ANISOU  439  CG1 VAL A  55     8533  13389   5735   -580   -161    758       C  
ATOM    440  CG2 VAL A  55      29.710 -84.182 -18.037  1.00 71.04           C  
ANISOU  440  CG2 VAL A  55     8200  13006   5786   -717     55    830       C  
ATOM    441  N   ASP A  56      29.572 -86.682 -21.860  1.00 74.74           N  
ANISOU  441  N   ASP A  56     8627  14358   5414   -430     31    308       N  
ATOM    442  CA  ASP A  56      29.041 -87.272 -23.076  1.00 76.93           C  
ANISOU  442  CA  ASP A  56     8935  14865   5430   -327    -50    163       C  
ATOM    443  C   ASP A  56      29.295 -88.776 -23.144  1.00 79.04           C  
ANISOU  443  C   ASP A  56     9121  15191   5719   -195    -67   -205       C  
ATOM    444  O   ASP A  56      28.368 -89.525 -23.467  1.00 78.16           O  
ANISOU  444  O   ASP A  56     9041  15045   5611    -97   -224   -388       O  
ATOM    445  CB  ASP A  56      29.546 -86.513 -24.303  1.00 83.12           C  
ANISOU  445  CB  ASP A  56     9748  15985   5849   -379     53    347       C  
ATOM    446  CG  ASP A  56      29.124 -85.041 -24.330  1.00103.04           C  
ANISOU  446  CG  ASP A  56    12376  18420   8354   -500     25    717       C  
ATOM    447  OD1 ASP A  56      27.999 -84.727 -23.843  1.00101.59           O  
ANISOU  447  OD1 ASP A  56    12268  17980   8351   -489   -135    781       O  
ATOM    448  OD2 ASP A  56      29.924 -84.199 -24.816  1.00117.30           O  
ANISOU  448  OD2 ASP A  56    14184  20408   9976   -608    161    944       O  
ATOM    449  N   ASN A  57      30.504 -89.222 -22.745  1.00 75.04           N  
ANISOU  449  N   ASN A  57     8507  14738   5266   -193     77   -315       N  
ATOM    450  CA  ASN A  57      30.858 -90.647 -22.710  1.00 75.07           C  
ANISOU  450  CA  ASN A  57     8430  14771   5324    -61     59   -666       C  
ATOM    451  C   ASN A  57      29.941 -91.396 -21.757  1.00 74.75           C  
ANISOU  451  C   ASN A  57     8411  14386   5605    -16   -106   -803       C  
ATOM    452  O   ASN A  57      29.420 -92.444 -22.132  1.00 75.96           O  
ANISOU  452  O   ASN A  57     8566  14540   5756     97   -228  -1060       O  
ATOM    453  CB  ASN A  57      32.305 -90.875 -22.303  1.00 77.86           C  
ANISOU  453  CB  ASN A  57     8658  15206   5720    -70    233   -731       C  
ATOM    454  CG  ASN A  57      33.312 -90.094 -23.102  1.00108.57           C  
ANISOU  454  CG  ASN A  57    12498  19430   9325   -142    422   -572       C  
ATOM    455  OD1 ASN A  57      33.349 -90.126 -24.347  1.00109.60           O  
ANISOU  455  OD1 ASN A  57    12635  19883   9125    -94    456   -615       O  
ATOM    456  ND2 ASN A  57      34.128 -89.329 -22.369  1.00 92.78           N  
ANISOU  456  ND2 ASN A  57    10449  17356   7449   -270    545   -368       N  
ATOM    457  N   VAL A  58      29.707 -90.846 -20.552  1.00 65.91           N  
ANISOU  457  N   VAL A  58     7310  12978   4756   -106   -114   -632       N  
ATOM    458  CA  VAL A  58      28.804 -91.436 -19.553  1.00 62.14           C  
ANISOU  458  CA  VAL A  58     6849  12177   4583    -85   -254   -715       C  
ATOM    459  C   VAL A  58      27.364 -91.526 -20.094  1.00 66.23           C  
ANISOU  459  C   VAL A  58     7442  12659   5065    -49   -432   -738       C  
ATOM    460  O   VAL A  58      26.760 -92.594 -20.017  1.00 66.75           O  
ANISOU  460  O   VAL A  58     7495  12621   5245     26   -558   -958       O  
ATOM    461  CB  VAL A  58      28.905 -90.720 -18.178  1.00 61.60           C  
ANISOU  461  CB  VAL A  58     6783  11849   4774   -187   -210   -518       C  
ATOM    462  CG1 VAL A  58      27.677 -90.983 -17.304  1.00 58.88           C  
ANISOU  462  CG1 VAL A  58     6476  11210   4685   -185   -355   -527       C  
ATOM    463  CG2 VAL A  58      30.188 -91.121 -17.454  1.00 60.35           C  
ANISOU  463  CG2 VAL A  58     6535  11669   4728   -188    -89   -595       C  
ATOM    464  N   LYS A  59      26.839 -90.424 -20.657  1.00 61.04           N  
ANISOU  464  N   LYS A  59     6856  12084   4252   -102   -449   -513       N  
ATOM    465  CA  LYS A  59      25.500 -90.376 -21.209  1.00 61.33           C  
ANISOU  465  CA  LYS A  59     6956  12105   4240    -68   -621   -512       C  
ATOM    466  C   LYS A  59      25.325 -91.370 -22.370  1.00 73.35           C  
ANISOU  466  C   LYS A  59     8473  13841   5557     47   -706   -775       C  
ATOM    467  O   LYS A  59      24.278 -92.033 -22.460  1.00 76.28           O  
ANISOU  467  O   LYS A  59     8852  14110   6021    101   -878   -925       O  
ATOM    468  CB  LYS A  59      25.166 -88.949 -21.659  1.00 62.89           C  
ANISOU  468  CB  LYS A  59     7234  12374   4286   -138   -615   -208       C  
ATOM    469  CG  LYS A  59      24.744 -88.006 -20.551  1.00 56.52           C  
ANISOU  469  CG  LYS A  59     6454  11297   3724   -223   -621     17       C  
ATOM    470  CD  LYS A  59      24.710 -86.569 -21.072  1.00 58.91           C  
ANISOU  470  CD  LYS A  59     6840  11679   3866   -292   -603    318       C  
ATOM    471  CE  LYS A  59      24.197 -85.594 -20.060  1.00 62.37           C  
ANISOU  471  CE  LYS A  59     7310  11849   4538   -357   -630    523       C  
ATOM    472  NZ  LYS A  59      24.112 -84.213 -20.593  1.00 77.35           N  
ANISOU  472  NZ  LYS A  59     9298  13797   6295   -417   -637    814       N  
ATOM    473  N   ALA A  60      26.351 -91.477 -23.255  1.00 72.36           N  
ANISOU  473  N   ALA A  60     8324  14015   5153     83   -588   -840       N  
ATOM    474  CA  ALA A  60      26.350 -92.392 -24.400  1.00 74.75           C  
ANISOU  474  CA  ALA A  60     8619  14557   5226    205   -651  -1111       C  
ATOM    475  C   ALA A  60      26.334 -93.829 -23.893  1.00 78.34           C  
ANISOU  475  C   ALA A  60     9012  14843   5910    292   -733  -1435       C  
ATOM    476  O   ALA A  60      25.548 -94.645 -24.378  1.00 77.60           O  
ANISOU  476  O   ALA A  60     8933  14737   5813    375   -903  -1651       O  
ATOM    477  CB  ALA A  60      27.585 -92.161 -25.262  1.00 77.63           C  
ANISOU  477  CB  ALA A  60     8951  15279   5266    220   -471  -1103       C  
ATOM    478  N   HIS A  61      27.161 -94.115 -22.871  1.00 75.27           N  
ANISOU  478  N   HIS A  61     8557  14301   5740    267   -629  -1457       N  
ATOM    479  CA  HIS A  61      27.250 -95.426 -22.269  1.00 75.34           C  
ANISOU  479  CA  HIS A  61     8515  14121   5991    340   -701  -1728       C  
ATOM    480  C   HIS A  61      25.966 -95.841 -21.567  1.00 75.61           C  
ANISOU  480  C   HIS A  61     8577  13840   6310    315   -883  -1747       C  
ATOM    481  O   HIS A  61      25.598 -97.025 -21.612  1.00 74.21           O  
ANISOU  481  O   HIS A  61     8384  13560   6251    390  -1020  -2006       O  
ATOM    482  CB  HIS A  61      28.431 -95.515 -21.329  1.00 76.31           C  
ANISOU  482  CB  HIS A  61     8566  14159   6270    316   -553  -1711       C  
ATOM    483  CG  HIS A  61      28.622 -96.912 -20.869  1.00 80.92           C  
ANISOU  483  CG  HIS A  61     9103  14570   7074    408   -636  -1996       C  
ATOM    484  ND1 HIS A  61      28.338 -97.282 -19.563  1.00 81.03           N  
ANISOU  484  ND1 HIS A  61     9115  14241   7430    359   -697  -1961       N  
ATOM    485  CD2 HIS A  61      28.901 -98.023 -21.590  1.00 85.16           C  
ANISOU  485  CD2 HIS A  61     9607  15217   7533    546   -694  -2316       C  
ATOM    486  CE1 HIS A  61      28.537 -98.589 -19.510  1.00 81.26           C  
ANISOU  486  CE1 HIS A  61     9111  14175   7588    460   -783  -2241       C  
ATOM    487  NE2 HIS A  61      28.867 -99.081 -20.710  1.00 84.16           N  
ANISOU  487  NE2 HIS A  61     9458  14797   7720    580   -791  -2472       N  
ATOM    488  N   LEU A  62      25.282 -94.867 -20.925  1.00 70.20           N  
ANISOU  488  N   LEU A  62     7930  13005   5738    208   -888  -1476       N  
ATOM    489  CA  LEU A  62      24.005 -95.103 -20.275  1.00 68.21           C  
ANISOU  489  CA  LEU A  62     7691  12490   5737    174  -1043  -1462       C  
ATOM    490  C   LEU A  62      22.916 -95.331 -21.359  1.00 78.93           C  
ANISOU  490  C   LEU A  62     9082  13955   6952    228  -1220  -1568       C  
ATOM    491  O   LEU A  62      22.074 -96.210 -21.196  1.00 78.89           O  
ANISOU  491  O   LEU A  62     9058  13791   7126    248  -1380  -1729       O  
ATOM    492  CB  LEU A  62      23.635 -93.965 -19.313  1.00 64.90           C  
ANISOU  492  CB  LEU A  62     7292  11906   5461     65   -989  -1163       C  
ATOM    493  CG  LEU A  62      24.373 -93.933 -17.977  1.00 66.05           C  
ANISOU  493  CG  LEU A  62     7402  11864   5831     10   -872  -1090       C  
ATOM    494  CD1 LEU A  62      24.016 -92.704 -17.170  1.00 63.70           C  
ANISOU  494  CD1 LEU A  62     7132  11444   5628    -84   -820   -808       C  
ATOM    495  CD2 LEU A  62      24.069 -95.143 -17.149  1.00 67.55           C  
ANISOU  495  CD2 LEU A  62     7552  11816   6296     27   -959  -1259       C  
ATOM    496  N   ASN A  63      22.965 -94.600 -22.490  1.00 79.99           N  
ANISOU  496  N   ASN A  63     9264  14366   6762    250  -1199  -1488       N  
ATOM    497  CA  ASN A  63      21.984 -94.794 -23.563  1.00 82.75           C  
ANISOU  497  CA  ASN A  63     9650  14843   6950    311  -1375  -1592       C  
ATOM    498  C   ASN A  63      22.036 -96.226 -24.133  1.00 87.29           C  
ANISOU  498  C   ASN A  63    10194  15464   7509    421  -1488  -1962       C  
ATOM    499  O   ASN A  63      20.980 -96.841 -24.296  1.00 87.51           O  
ANISOU  499  O   ASN A  63    10218  15387   7645    444  -1684  -2103       O  
ATOM    500  CB  ASN A  63      22.175 -93.777 -24.681  1.00 91.26           C  
ANISOU  500  CB  ASN A  63    10791  16229   7654    319  -1322  -1430       C  
ATOM    501  CG  ASN A  63      21.021 -93.625 -25.668  1.00125.13           C  
ANISOU  501  CG  ASN A  63    15132  20633  11777    364  -1512  -1448       C  
ATOM    502  OD1 ASN A  63      20.168 -94.502 -25.915  1.00112.40           O  
ANISOU  502  OD1 ASN A  63    13501  18964  10240    423  -1699  -1676       O  
ATOM    503  ND2 ASN A  63      21.028 -92.459 -26.253  1.00129.12           N  
ANISOU  503  ND2 ASN A  63    15704  21304  12051    332  -1468  -1194       N  
ATOM    504  N   VAL A  64      23.260 -96.757 -24.406  1.00 83.16           N  
ANISOU  504  N   VAL A  64     9642  15086   6870    490  -1371  -2127       N  
ATOM    505  CA  VAL A  64      23.535 -98.108 -24.956  1.00 83.17           C  
ANISOU  505  CA  VAL A  64     9614  15142   6845    617  -1461  -2503       C  
ATOM    506  C   VAL A  64      23.043 -99.228 -23.998  1.00 87.03           C  
ANISOU  506  C   VAL A  64    10065  15271   7732    607  -1597  -2666       C  
ATOM    507  O   VAL A  64      22.533-100.263 -24.448  1.00 88.49           O  
ANISOU  507  O   VAL A  64    10246  15409   7968    681  -1777  -2943       O  
ATOM    508  CB  VAL A  64      25.062 -98.243 -25.241  1.00 85.21           C  
ANISOU  508  CB  VAL A  64     9831  15622   6923    687  -1271  -2599       C  
ATOM    509  CG1 VAL A  64      25.508 -99.685 -25.422  1.00 85.67           C  
ANISOU  509  CG1 VAL A  64     9846  15661   7043    824  -1353  -2991       C  
ATOM    510  CG2 VAL A  64      25.498 -97.368 -26.402  1.00 86.69           C  
ANISOU  510  CG2 VAL A  64    10049  16203   6687    702  -1151  -2478       C  
ATOM    511  N   SER A  65      23.214 -99.002 -22.685  1.00 81.22           N  
ANISOU  511  N   SER A  65     9304  14286   7271    512  -1512  -2489       N  
ATOM    512  CA  SER A  65      22.893 -99.945 -21.622  1.00 80.16           C  
ANISOU  512  CA  SER A  65     9136  13812   7509    481  -1602  -2581       C  
ATOM    513  C   SER A  65      21.387-100.047 -21.299  1.00 82.17           C  
ANISOU  513  C   SER A  65     9393  13860   7969    406  -1781  -2530       C  
ATOM    514  O   SER A  65      20.976-100.892 -20.492  1.00 80.46           O  
ANISOU  514  O   SER A  65     9146  13366   8060    368  -1874  -2603       O  
ATOM    515  CB  SER A  65      23.690 -99.579 -20.382  1.00 84.84           C  
ANISOU  515  CB  SER A  65     9705  14259   8273    411  -1435  -2396       C  
ATOM    516  OG  SER A  65      23.185 -98.358 -19.865  1.00109.57           O  
ANISOU  516  OG  SER A  65    12857  17351  11423    301  -1372  -2083       O  
ATOM    517  N   GLY A  66      20.591 -99.165 -21.900  1.00 79.00           N  
ANISOU  517  N   GLY A  66     9020  13594   7401    381  -1824  -2389       N  
ATOM    518  CA  GLY A  66      19.143 -99.131 -21.699  1.00 77.99           C  
ANISOU  518  CA  GLY A  66     8877  13316   7440    317  -1989  -2334       C  
ATOM    519  C   GLY A  66      18.731 -98.547 -20.365  1.00 76.09           C  
ANISOU  519  C   GLY A  66     8609  12846   7457    199  -1922  -2079       C  
ATOM    520  O   GLY A  66      17.629 -98.812 -19.888  1.00 75.92           O  
ANISOU  520  O   GLY A  66     8545  12645   7657    139  -2046  -2065       O  
ATOM    521  N   ILE A  67      19.621 -97.752 -19.754  1.00 66.87           N  
ANISOU  521  N   ILE A  67     7457  11691   6260    166  -1727  -1884       N  
ATOM    522  CA  ILE A  67      19.350 -97.048 -18.519  1.00 62.03           C  
ANISOU  522  CA  ILE A  67     6828  10896   5846     68  -1645  -1638       C  
ATOM    523  C   ILE A  67      18.947 -95.583 -18.856  1.00 66.21           C  
ANISOU  523  C   ILE A  67     7396  11557   6204     44  -1605  -1390       C  
ATOM    524  O   ILE A  67      19.794 -94.793 -19.289  1.00 65.51           O  
ANISOU  524  O   ILE A  67     7353  11646   5891     59  -1481  -1282       O  
ATOM    525  CB  ILE A  67      20.526 -97.129 -17.496  1.00 61.63           C  
ANISOU  525  CB  ILE A  67     6769  10743   5903     44  -1477  -1585       C  
ATOM    526  CG1 ILE A  67      20.912 -98.617 -17.202  1.00 60.89           C  
ANISOU  526  CG1 ILE A  67     6645  10502   5989     80  -1539  -1828       C  
ATOM    527  CG2 ILE A  67      20.158 -96.343 -16.203  1.00 59.85           C  
ANISOU  527  CG2 ILE A  67     6533  10346   5860    -51  -1399  -1333       C  
ATOM    528  CD1 ILE A  67      22.155 -98.857 -16.627  1.00 58.02           C  
ANISOU  528  CD1 ILE A  67     6275  10109   5659    101  -1410  -1848       C  
ATOM    529  N   PRO A  68      17.662 -95.188 -18.670  1.00 62.70           N  
ANISOU  529  N   PRO A  68     6929  11027   5869      5  -1712  -1291       N  
ATOM    530  CA  PRO A  68      17.302 -93.777 -18.857  1.00 61.73           C  
ANISOU  530  CA  PRO A  68     6846  10988   5622    -10  -1682  -1047       C  
ATOM    531  C   PRO A  68      17.992 -92.957 -17.750  1.00 66.31           C  
ANISOU  531  C   PRO A  68     7438  11463   6292    -70  -1505   -839       C  
ATOM    532  O   PRO A  68      18.013 -93.317 -16.547  1.00 65.42           O  
ANISOU  532  O   PRO A  68     7282  11150   6423   -118  -1455   -829       O  
ATOM    533  CB  PRO A  68      15.776 -93.776 -18.706  1.00 63.14           C  
ANISOU  533  CB  PRO A  68     6968  11064   5957    -27  -1845  -1034       C  
ATOM    534  CG  PRO A  68      15.369 -95.197 -18.872  1.00 68.97           C  
ANISOU  534  CG  PRO A  68     7650  11731   6824    -18  -1979  -1293       C  
ATOM    535  CD  PRO A  68      16.488 -95.954 -18.218  1.00 64.19           C  
ANISOU  535  CD  PRO A  68     7046  11030   6313    -31  -1862  -1381       C  
ATOM    536  N   CYS A  69      18.615 -91.879 -18.188  1.00 63.22           N  
ANISOU  536  N   CYS A  69     7111  11216   5693    -68  -1411   -673       N  
ATOM    537  CA  CYS A  69      19.416 -91.000 -17.369  1.00 61.91           C  
ANISOU  537  CA  CYS A  69     6969  10992   5563   -122  -1249   -481       C  
ATOM    538  C   CYS A  69      18.957 -89.563 -17.551  1.00 64.06           C  
ANISOU  538  C   CYS A  69     7295  11289   5757   -140  -1259   -238       C  
ATOM    539  O   CYS A  69      18.636 -89.173 -18.672  1.00 65.35           O  
ANISOU  539  O   CYS A  69     7504  11618   5709   -103  -1336   -202       O  
ATOM    540  CB  CYS A  69      20.867 -91.206 -17.778  1.00 64.17           C  
ANISOU  540  CB  CYS A  69     7274  11440   5668   -109  -1119   -537       C  
ATOM    541  SG  CYS A  69      21.868 -89.715 -17.849  1.00 68.72           S  
ANISOU  541  SG  CYS A  69     7902  12088   6120   -173   -944   -268       S  
ATOM    542  N   SER A  70      18.929 -88.773 -16.455  1.00 57.79           N  
ANISOU  542  N   SER A  70     6500  10329   5128   -190  -1189    -73       N  
ATOM    543  CA  SER A  70      18.475 -87.373 -16.455  1.00 57.50           C  
ANISOU  543  CA  SER A  70     6515  10268   5064   -201  -1207    156       C  
ATOM    544  C   SER A  70      19.540 -86.431 -15.956  1.00 59.44           C  
ANISOU  544  C   SER A  70     6807  10481   5297   -259  -1060    328       C  
ATOM    545  O   SER A  70      20.380 -86.846 -15.187  1.00 58.28           O  
ANISOU  545  O   SER A  70     6629  10270   5243   -293   -950    273       O  
ATOM    546  CB  SER A  70      17.235 -87.219 -15.581  1.00 61.45           C  
ANISOU  546  CB  SER A  70     6962  10585   5800   -193  -1293    181       C  
ATOM    547  OG  SER A  70      16.807 -85.870 -15.466  1.00 72.39           O  
ANISOU  547  OG  SER A  70     8394  11923   7187   -187  -1319    384       O  
ATOM    548  N   VAL A  71      19.498 -85.161 -16.374  1.00 56.54           N  
ANISOU  548  N   VAL A  71     6513  10145   4823   -273  -1069    538       N  
ATOM    549  CA  VAL A  71      20.443 -84.126 -15.952  1.00 55.28           C  
ANISOU  549  CA  VAL A  71     6402   9940   4662   -341   -950    723       C  
ATOM    550  C   VAL A  71      19.797 -83.347 -14.835  1.00 59.18           C  
ANISOU  550  C   VAL A  71     6896  10209   5382   -343   -981    824       C  
ATOM    551  O   VAL A  71      18.804 -82.618 -15.047  1.00 59.04           O  
ANISOU  551  O   VAL A  71     6908  10145   5379   -302  -1097    922       O  
ATOM    552  CB  VAL A  71      20.886 -83.184 -17.088  1.00 59.40           C  
ANISOU  552  CB  VAL A  71     7012  10626   4933   -368   -940    909       C  
ATOM    553  CG1 VAL A  71      21.911 -82.176 -16.603  1.00 57.44           C  
ANISOU  553  CG1 VAL A  71     6802  10312   4712   -460   -817   1095       C  
ATOM    554  CG2 VAL A  71      21.425 -83.963 -18.266  1.00 61.03           C  
ANISOU  554  CG2 VAL A  71     7213  11094   4881   -349   -913    795       C  
ATOM    555  N   LEU A  72      20.356 -83.507 -13.637  1.00 53.05           N  
ANISOU  555  N   LEU A  72     6082   9296   4778   -380   -884    791       N  
ATOM    556  CA  LEU A  72      19.857 -82.771 -12.493  1.00 51.53           C  
ANISOU  556  CA  LEU A  72     5888   8902   4789   -378   -897    870       C  
ATOM    557  C   LEU A  72      20.405 -81.361 -12.501  1.00 59.60           C  
ANISOU  557  C   LEU A  72     6993   9874   5779   -423   -867   1080       C  
ATOM    558  O   LEU A  72      19.659 -80.421 -12.246  1.00 61.12           O  
ANISOU  558  O   LEU A  72     7219   9948   6055   -390   -946   1185       O  
ATOM    559  CB  LEU A  72      20.224 -83.460 -11.182  1.00 49.11           C  
ANISOU  559  CB  LEU A  72     5518   8477   4665   -397   -814    760       C  
ATOM    560  CG  LEU A  72      19.507 -84.766 -10.883  1.00 51.28           C  
ANISOU  560  CG  LEU A  72     5710   8736   5037   -363   -858    579       C  
ATOM    561  CD1 LEU A  72      20.092 -85.405  -9.693  1.00 49.40           C  
ANISOU  561  CD1 LEU A  72     5429   8396   4943   -392   -768    503       C  
ATOM    562  CD2 LEU A  72      18.041 -84.557 -10.648  1.00 51.75           C  
ANISOU  562  CD2 LEU A  72     5732   8723   5206   -311   -968    585       C  
ATOM    563  N   LEU A  73      21.717 -81.215 -12.748  1.00 57.27           N  
ANISOU  563  N   LEU A  73     6722   9658   5379   -499   -754   1136       N  
ATOM    564  CA  LEU A  73      22.412 -79.926 -12.773  1.00 58.09           C  
ANISOU  564  CA  LEU A  73     6900   9714   5460   -571   -716   1342       C  
ATOM    565  C   LEU A  73      23.294 -79.861 -13.992  1.00 64.65           C  
ANISOU  565  C   LEU A  73     7759  10757   6046   -632   -654   1423       C  
ATOM    566  O   LEU A  73      24.212 -80.681 -14.121  1.00 63.96           O  
ANISOU  566  O   LEU A  73     7616  10799   5888   -661   -547   1314       O  
ATOM    567  CB  LEU A  73      23.243 -79.701 -11.508  1.00 56.68           C  
ANISOU  567  CB  LEU A  73     6697   9388   5450   -626   -622   1338       C  
ATOM    568  CG  LEU A  73      22.487 -79.708 -10.238  1.00 61.30           C  
ANISOU  568  CG  LEU A  73     7254   9783   6255   -570   -664   1265       C  
ATOM    569  CD1 LEU A  73      23.427 -79.807  -9.061  1.00 61.37           C  
ANISOU  569  CD1 LEU A  73     7231   9696   6390   -618   -564   1220       C  
ATOM    570  CD2 LEU A  73      21.617 -78.495 -10.142  1.00 65.95           C  
ANISOU  570  CD2 LEU A  73     7907  10237   6916   -530   -772   1398       C  
ATOM    571  N   ALA A  74      22.992 -78.912 -14.902  1.00 62.91           N  
ANISOU  571  N   ALA A  74     7625  10584   5692   -645   -724   1614       N  
ATOM    572  CA  ALA A  74      23.711 -78.766 -16.146  1.00 65.43           C  
ANISOU  572  CA  ALA A  74     7980  11132   5749   -704   -667   1719       C  
ATOM    573  C   ALA A  74      25.026 -78.042 -15.976  1.00 73.48           C  
ANISOU  573  C   ALA A  74     9010  12148   6760   -835   -540   1874       C  
ATOM    574  O   ALA A  74      26.004 -78.422 -16.632  1.00 76.18           O  
ANISOU  574  O   ALA A  74     9315  12705   6925   -891   -422   1864       O  
ATOM    575  CB  ALA A  74      22.843 -78.039 -17.150  1.00 68.43           C  
ANISOU  575  CB  ALA A  74     8453  11561   5987   -670   -801   1879       C  
ATOM    576  N   ASP A  75      25.045 -76.974 -15.127  1.00 69.18           N  
ANISOU  576  N   ASP A  75     8511  11367   6407   -882   -568   2013       N  
ATOM    577  CA  ASP A  75      26.216 -76.135 -14.923  1.00 69.21           C  
ANISOU  577  CA  ASP A  75     8528  11332   6435  -1020   -473   2179       C  
ATOM    578  C   ASP A  75      26.683 -76.067 -13.459  1.00 67.71           C  
ANISOU  578  C   ASP A  75     8291  10935   6503  -1044   -429   2097       C  
ATOM    579  O   ASP A  75      26.418 -75.095 -12.747  1.00 66.39           O  
ANISOU  579  O   ASP A  75     8180  10536   6511  -1056   -500   2193       O  
ATOM    580  CB  ASP A  75      25.988 -74.733 -15.523  1.00 73.47           C  
ANISOU  580  CB  ASP A  75     9189  11797   6928  -1081   -558   2468       C  
ATOM    581  CG  ASP A  75      27.260 -73.967 -15.899  1.00 94.64           C  
ANISOU  581  CG  ASP A  75    11885  14541   9532  -1253   -451   2682       C  
ATOM    582  OD1 ASP A  75      28.379 -74.401 -15.492  1.00 95.57           O  
ANISOU  582  OD1 ASP A  75    11908  14727   9676  -1328   -308   2601       O  
ATOM    583  OD2 ASP A  75      27.142 -72.914 -16.564  1.00107.59           O  
ANISOU  583  OD2 ASP A  75    13628  16152  11099  -1317   -515   2937       O  
ATOM    584  N   VAL A  76      27.454 -77.076 -13.065  1.00 60.73           N  
ANISOU  584  N   VAL A  76     7304  10144   5627  -1051   -314   1921       N  
ATOM    585  CA  VAL A  76      28.050 -77.181 -11.745  1.00 58.67           C  
ANISOU  585  CA  VAL A  76     6987   9731   5572  -1073   -263   1828       C  
ATOM    586  C   VAL A  76      29.077 -76.049 -11.524  1.00 68.15           C  
ANISOU  586  C   VAL A  76     8209  10853   6833  -1216   -214   2012       C  
ATOM    587  O   VAL A  76      28.999 -75.349 -10.504  1.00 68.20           O  
ANISOU  587  O   VAL A  76     8246  10628   7040  -1227   -266   2040       O  
ATOM    588  CB  VAL A  76      28.667 -78.601 -11.539  1.00 59.69           C  
ANISOU  588  CB  VAL A  76     7005   9997   5677  -1038   -165   1601       C  
ATOM    589  CG1 VAL A  76      29.439 -78.690 -10.237  1.00 57.08           C  
ANISOU  589  CG1 VAL A  76     6617   9534   5536  -1069   -110   1525       C  
ATOM    590  CG2 VAL A  76      27.596 -79.686 -11.621  1.00 58.82           C  
ANISOU  590  CG2 VAL A  76     6879   9913   5555   -908   -234   1420       C  
ATOM    591  N   GLU A  77      30.018 -75.854 -12.492  1.00 68.38           N  
ANISOU  591  N   GLU A  77     8217  11079   6685  -1327   -118   2139       N  
ATOM    592  CA  GLU A  77      31.058 -74.822 -12.398  1.00 69.91           C  
ANISOU  592  CA  GLU A  77     8413  11221   6928  -1489    -64   2328       C  
ATOM    593  C   GLU A  77      30.454 -73.495 -12.012  1.00 72.65           C  
ANISOU  593  C   GLU A  77     8878  11295   7429  -1513   -196   2501       C  
ATOM    594  O   GLU A  77      30.915 -72.871 -11.068  1.00 70.56           O  
ANISOU  594  O   GLU A  77     8612  10836   7361  -1573   -210   2520       O  
ATOM    595  CB  GLU A  77      31.858 -74.687 -13.710  1.00 74.31           C  
ANISOU  595  CB  GLU A  77     8946  12050   7238  -1602     44   2485       C  
ATOM    596  CG  GLU A  77      32.944 -73.617 -13.653  1.00 90.18           C  
ANISOU  596  CG  GLU A  77    10946  14012   9306  -1794    104   2703       C  
ATOM    597  CD  GLU A  77      33.711 -73.377 -14.936  1.00127.67           C  
ANISOU  597  CD  GLU A  77    15668  19034  13806  -1927    218   2895       C  
ATOM    598  OE1 GLU A  77      33.068 -73.277 -16.007  1.00130.48           O  
ANISOU  598  OE1 GLU A  77    16109  19507  13961  -1900    176   3014       O  
ATOM    599  OE2 GLU A  77      34.958 -73.270 -14.864  1.00129.37           O  
ANISOU  599  OE2 GLU A  77    15774  19353  14027  -2060    349   2934       O  
ATOM    600  N   ASP A  78      29.393 -73.091 -12.707  1.00 72.20           N  
ANISOU  600  N   ASP A  78     8923  11218   7292  -1452   -308   2606       N  
ATOM    601  CA  ASP A  78      28.715 -71.838 -12.457  1.00 74.01           C  
ANISOU  601  CA  ASP A  78     9271  11188   7662  -1451   -455   2767       C  
ATOM    602  C   ASP A  78      28.077 -71.768 -11.086  1.00 73.47           C  
ANISOU  602  C   ASP A  78     9206  10866   7842  -1344   -540   2611       C  
ATOM    603  O   ASP A  78      28.229 -70.750 -10.435  1.00 73.61           O  
ANISOU  603  O   ASP A  78     9278  10652   8038  -1391   -605   2698       O  
ATOM    604  CB  ASP A  78      27.713 -71.529 -13.556  1.00 79.85           C  
ANISOU  604  CB  ASP A  78    10109  11985   8246  -1391   -563   2901       C  
ATOM    605  CG  ASP A  78      27.116 -70.136 -13.473  1.00111.09           C  
ANISOU  605  CG  ASP A  78    14196  15677  12335  -1398   -722   3103       C  
ATOM    606  OD1 ASP A  78      27.898 -69.143 -13.535  1.00115.37           O  
ANISOU  606  OD1 ASP A  78    14785  16122  12930  -1550   -712   3312       O  
ATOM    607  OD2 ASP A  78      25.868 -70.033 -13.358  1.00123.38           O  
ANISOU  607  OD2 ASP A  78    15804  17121  13952  -1252   -862   3054       O  
ATOM    608  N   LEU A  79      27.402 -72.823 -10.626  1.00 67.25           N  
ANISOU  608  N   LEU A  79     8360  10120   7072  -1208   -540   2383       N  
ATOM    609  CA  LEU A  79      26.801 -72.811  -9.284  1.00 65.51           C  
ANISOU  609  CA  LEU A  79     8131   9691   7069  -1108   -603   2234       C  
ATOM    610  C   LEU A  79      27.861 -72.657  -8.204  1.00 65.32           C  
ANISOU  610  C   LEU A  79     8063   9565   7192  -1187   -535   2181       C  
ATOM    611  O   LEU A  79      27.682 -71.843  -7.300  1.00 65.31           O  
ANISOU  611  O   LEU A  79     8106   9336   7372  -1170   -612   2187       O  
ATOM    612  CB  LEU A  79      25.930 -74.063  -8.987  1.00 64.75           C  
ANISOU  612  CB  LEU A  79     7968   9673   6960   -968   -603   2012       C  
ATOM    613  CG  LEU A  79      24.768 -74.351  -9.923  1.00 73.45           C  
ANISOU  613  CG  LEU A  79     9094  10875   7936   -877   -684   2021       C  
ATOM    614  CD1 LEU A  79      24.279 -75.822  -9.791  1.00 72.16           C  
ANISOU  614  CD1 LEU A  79     8841  10838   7740   -787   -651   1798       C  
ATOM    615  CD2 LEU A  79      23.628 -73.324  -9.720  1.00 81.06           C  
ANISOU  615  CD2 LEU A  79    10142  11647   9010   -794   -842   2111       C  
ATOM    616  N   ILE A  80      28.980 -73.414  -8.313  1.00 58.30           N  
ANISOU  616  N   ILE A  80     7081   8846   6224  -1266   -399   2123       N  
ATOM    617  CA  ILE A  80      30.072 -73.351  -7.348  1.00 55.97           C  
ANISOU  617  CA  ILE A  80     6727   8481   6057  -1342   -336   2067       C  
ATOM    618  C   ILE A  80      30.568 -71.909  -7.275  1.00 64.47           C  
ANISOU  618  C   ILE A  80     7872   9384   7239  -1467   -390   2262       C  
ATOM    619  O   ILE A  80      30.616 -71.336  -6.188  1.00 63.06           O  
ANISOU  619  O   ILE A  80     7715   8995   7249  -1461   -450   2218       O  
ATOM    620  CB  ILE A  80      31.193 -74.375  -7.671  1.00 57.08           C  
ANISOU  620  CB  ILE A  80     6748   8856   6082  -1400   -189   1983       C  
ATOM    621  CG1 ILE A  80      30.690 -75.830  -7.608  1.00 55.07           C  
ANISOU  621  CG1 ILE A  80     6433   8729   5761  -1270   -158   1772       C  
ATOM    622  CG2 ILE A  80      32.343 -74.191  -6.742  1.00 56.78           C  
ANISOU  622  CG2 ILE A  80     6646   8748   6180  -1486   -140   1946       C  
ATOM    623  CD1 ILE A  80      31.629 -76.822  -8.211  1.00 64.48           C  
ANISOU  623  CD1 ILE A  80     7522  10169   6810  -1304    -32   1695       C  
ATOM    624  N   GLN A  81      30.835 -71.297  -8.450  1.00 66.70           N  
ANISOU  624  N   GLN A  81     8199   9746   7399  -1575   -382   2481       N  
ATOM    625  CA  GLN A  81      31.308 -69.913  -8.548  1.00 70.33           C  
ANISOU  625  CA  GLN A  81     8730  10036   7955  -1715   -440   2703       C  
ATOM    626  C   GLN A  81      30.342 -68.951  -7.903  1.00 76.57           C  
ANISOU  626  C   GLN A  81     9636  10526   8930  -1629   -612   2722       C  
ATOM    627  O   GLN A  81      30.781 -68.097  -7.146  1.00 78.06           O  
ANISOU  627  O   GLN A  81     9853  10500   9305  -1694   -670   2753       O  
ATOM    628  CB  GLN A  81      31.671 -69.515  -9.987  1.00 74.60           C  
ANISOU  628  CB  GLN A  81     9301  10737   8305  -1845   -398   2954       C  
ATOM    629  CG  GLN A  81      32.976 -70.177 -10.500  1.00 98.19           C  
ANISOU  629  CG  GLN A  81    12158  14005  11146  -1971   -214   2958       C  
ATOM    630  CD  GLN A  81      34.153 -70.152  -9.511  1.00114.74           C  
ANISOU  630  CD  GLN A  81    14151  16040  13406  -2071   -149   2880       C  
ATOM    631  OE1 GLN A  81      34.565 -69.091  -9.014  1.00115.17           O  
ANISOU  631  OE1 GLN A  81    14242  15879  13636  -2184   -213   2997       O  
ATOM    632  NE2 GLN A  81      34.717 -71.324  -9.188  1.00 88.36           N  
ANISOU  632  NE2 GLN A  81    10678  12877  10017  -2027    -34   2674       N  
ATOM    633  N   GLN A  82      29.036 -69.162  -8.116  1.00 73.07           N  
ANISOU  633  N   GLN A  82     9244  10073   8444  -1470   -696   2671       N  
ATOM    634  CA  GLN A  82      27.965 -68.374  -7.522  1.00 73.34           C  
ANISOU  634  CA  GLN A  82     9371   9854   8642  -1348   -857   2653       C  
ATOM    635  C   GLN A  82      28.006 -68.497  -5.983  1.00 76.84           C  
ANISOU  635  C   GLN A  82     9771  10149   9274  -1276   -865   2439       C  
ATOM    636  O   GLN A  82      27.979 -67.460  -5.306  1.00 78.18           O  
ANISOU  636  O   GLN A  82    10009  10070   9627  -1275   -971   2463       O  
ATOM    637  CB  GLN A  82      26.585 -68.875  -8.019  1.00 74.27           C  
ANISOU  637  CB  GLN A  82     9506  10053   8661  -1183   -919   2597       C  
ATOM    638  CG  GLN A  82      26.106 -68.395  -9.376  1.00 96.40           C  
ANISOU  638  CG  GLN A  82    12393  12917  11318  -1199   -990   2812       C  
ATOM    639  CD  GLN A  82      24.760 -69.015  -9.756  1.00124.10           C  
ANISOU  639  CD  GLN A  82    15895  16516  14740  -1029  -1056   2718       C  
ATOM    640  OE1 GLN A  82      23.851 -69.191  -8.934  1.00125.48           O  
ANISOU  640  OE1 GLN A  82    16046  16591  15040   -883  -1119   2553       O  
ATOM    641  NE2 GLN A  82      24.585 -69.347 -11.022  1.00113.65           N  
ANISOU  641  NE2 GLN A  82    14587  15395  13199  -1045  -1047   2820       N  
ATOM    642  N   GLN A  83      28.076 -69.755  -5.444  1.00 69.77           N  
ANISOU  642  N   GLN A  83     8771   9406   8331  -1215   -760   2233       N  
ATOM    643  CA  GLN A  83      28.060 -70.063  -4.017  1.00 67.09           C  
ANISOU  643  CA  GLN A  83     8387   8976   8127  -1137   -755   2027       C  
ATOM    644  C   GLN A  83      29.244 -69.424  -3.212  1.00 71.91           C  
ANISOU  644  C   GLN A  83     8991   9452   8878  -1254   -750   2034       C  
ATOM    645  O   GLN A  83      29.023 -68.891  -2.106  1.00 73.25           O  
ANISOU  645  O   GLN A  83     9196   9427   9207  -1191   -831   1943       O  
ATOM    646  CB  GLN A  83      27.976 -71.584  -3.810  1.00 66.04           C  
ANISOU  646  CB  GLN A  83     8150   9045   7895  -1071   -646   1849       C  
ATOM    647  CG  GLN A  83      26.531 -72.082  -3.899  1.00 59.52           C  
ANISOU  647  CG  GLN A  83     7327   8248   7040   -911   -695   1761       C  
ATOM    648  CD  GLN A  83      26.289 -73.560  -3.715  1.00 90.69           C  
ANISOU  648  CD  GLN A  83    11183  12366  10910   -848   -611   1598       C  
ATOM    649  OE1 GLN A  83      26.737 -74.280  -2.775  1.00 89.98           O  
ANISOU  649  OE1 GLN A  83    11031  12293  10866   -837   -546   1458       O  
ATOM    650  NE2 GLN A  83      25.304 -73.929  -4.475  1.00 86.40           N  
ANISOU  650  NE2 GLN A  83    10641  11912  10276   -781   -644   1608       N  
ATOM    651  N   ILE A  84      30.475 -69.422  -3.801  1.00 66.11           N  
ANISOU  651  N   ILE A  84     8211   8826   8083  -1423   -662   2144       N  
ATOM    652  CA  ILE A  84      31.739 -68.942  -3.206  1.00 65.93           C  
ANISOU  652  CA  ILE A  84     8153   8720   8178  -1561   -645   2159       C  
ATOM    653  C   ILE A  84      31.917 -67.414  -3.310  1.00 76.50           C  
ANISOU  653  C   ILE A  84     9593   9814   9661  -1665   -767   2340       C  
ATOM    654  O   ILE A  84      32.644 -66.805  -2.509  1.00 76.59           O  
ANISOU  654  O   ILE A  84     9601   9667   9834  -1739   -812   2312       O  
ATOM    655  CB  ILE A  84      32.964 -69.692  -3.820  1.00 67.95           C  
ANISOU  655  CB  ILE A  84     8290   9221   8307  -1695   -490   2191       C  
ATOM    656  CG1 ILE A  84      32.968 -71.190  -3.470  1.00 66.44           C  
ANISOU  656  CG1 ILE A  84     7997   9218   8030  -1594   -390   1981       C  
ATOM    657  CG2 ILE A  84      34.318 -69.041  -3.505  1.00 68.35           C  
ANISOU  657  CG2 ILE A  84     8294   9206   8470  -1875   -475   2268       C  
ATOM    658  CD1 ILE A  84      33.952 -72.064  -4.285  1.00 72.36           C  
ANISOU  658  CD1 ILE A  84     8626  10238   8628  -1683   -241   1992       C  
ATOM    659  N   SER A  85      31.282 -66.802  -4.317  1.00 78.21           N  
ANISOU  659  N   SER A  85     9901   9994   9821  -1674   -832   2528       N  
ATOM    660  CA  SER A  85      31.341 -65.363  -4.588  1.00 81.51           C  
ANISOU  660  CA  SER A  85    10432  10171  10369  -1770   -964   2733       C  
ATOM    661  C   SER A  85      30.706 -64.493  -3.505  1.00 87.56           C  
ANISOU  661  C   SER A  85    11286  10625  11358  -1657  -1131   2630       C  
ATOM    662  O   SER A  85      31.112 -63.345  -3.355  1.00 88.52           O  
ANISOU  662  O   SER A  85    11477  10511  11643  -1759  -1239   2744       O  
ATOM    663  CB  SER A  85      30.685 -65.061  -5.931  1.00 87.66           C  
ANISOU  663  CB  SER A  85    11292  11006  11009  -1776  -1000   2951       C  
ATOM    664  OG  SER A  85      31.526 -65.503  -6.983  1.00 98.12           O  
ANISOU  664  OG  SER A  85    12552  12583  12147  -1934   -859   3099       O  
ATOM    665  N   ASN A  86      29.703 -65.023  -2.768  1.00 84.56           N  
ANISOU  665  N   ASN A  86    10898  10245  10985  -1448  -1155   2415       N  
ATOM    666  CA  ASN A  86      28.991 -64.241  -1.749  1.00 85.25           C  
ANISOU  666  CA  ASN A  86    11060  10071  11261  -1308  -1306   2292       C  
ATOM    667  C   ASN A  86      29.503 -64.400  -0.311  1.00 85.54           C  
ANISOU  667  C   ASN A  86    11046  10044  11413  -1277  -1295   2070       C  
ATOM    668  O   ASN A  86      28.879 -63.899   0.638  1.00 84.46           O  
ANISOU  668  O   ASN A  86    10957   9730  11405  -1137  -1404   1925       O  
ATOM    669  CB  ASN A  86      27.493 -64.496  -1.817  1.00 90.36           C  
ANISOU  669  CB  ASN A  86    11733  10740  11860  -1095  -1358   2210       C  
ATOM    670  CG  ASN A  86      26.902 -63.870  -3.038  1.00135.91           C  
ANISOU  670  CG  ASN A  86    17591  16465  17582  -1105  -1446   2431       C  
ATOM    671  OD1 ASN A  86      27.327 -62.769  -3.455  1.00134.11           O  
ANISOU  671  OD1 ASN A  86    17456  16050  17450  -1221  -1545   2625       O  
ATOM    672  ND2 ASN A  86      25.960 -64.631  -3.645  1.00138.97           N  
ANISOU  672  ND2 ASN A  86    17948  17038  17817   -993  -1410   2410       N  
ATOM    673  N   ASP A  87      30.668 -65.012  -0.163  1.00 79.53           N  
ANISOU  673  N   ASP A  87    10189   9424  10606  -1407  -1176   2046       N  
ATOM    674  CA  ASP A  87      31.294 -65.215   1.126  1.00 77.08           C  
ANISOU  674  CA  ASP A  87     9826   9077  10386  -1394  -1166   1853       C  
ATOM    675  C   ASP A  87      31.491 -63.900   1.911  1.00 84.60           C  
ANISOU  675  C   ASP A  87    10863   9720  11562  -1410  -1332   1825       C  
ATOM    676  O   ASP A  87      31.231 -63.870   3.111  1.00 83.98           O  
ANISOU  676  O   ASP A  87    10791   9558  11559  -1283  -1386   1617       O  
ATOM    677  CB  ASP A  87      32.632 -65.918   0.924  1.00 76.95           C  
ANISOU  677  CB  ASP A  87     9691   9247  10297  -1557  -1030   1880       C  
ATOM    678  CG  ASP A  87      33.345 -66.254   2.207  1.00 76.29           C  
ANISOU  678  CG  ASP A  87     9543   9157  10288  -1545  -1019   1684       C  
ATOM    679  OD1 ASP A  87      32.667 -66.339   3.253  1.00 74.74           O  
ANISOU  679  OD1 ASP A  87     9377   8890  10132  -1381  -1073   1501       O  
ATOM    680  OD2 ASP A  87      34.583 -66.463   2.162  1.00 74.04           O  
ANISOU  680  OD2 ASP A  87     9169   8955  10009  -1695   -953   1713       O  
ATOM    681  N   THR A  88      31.942 -62.829   1.236  1.00 83.90           N  
ANISOU  681  N   THR A  88    10840   9464  11575  -1566  -1417   2034       N  
ATOM    682  CA  THR A  88      32.269 -61.559   1.878  1.00 86.30           C  
ANISOU  682  CA  THR A  88    11225   9454  12111  -1614  -1586   2024       C  
ATOM    683  C   THR A  88      31.334 -60.409   1.472  1.00 92.55           C  
ANISOU  683  C   THR A  88    12163   9985  13017  -1543  -1761   2134       C  
ATOM    684  O   THR A  88      31.645 -59.247   1.756  1.00 94.60           O  
ANISOU  684  O   THR A  88    12505   9955  13484  -1609  -1919   2172       O  
ATOM    685  CB  THR A  88      33.706 -61.169   1.478  1.00104.91           C  
ANISOU  685  CB  THR A  88    13534  11794  14534  -1887  -1559   2194       C  
ATOM    686  OG1 THR A  88      33.736 -60.987   0.059  1.00117.46           O  
ANISOU  686  OG1 THR A  88    15145  13458  16027  -2017  -1512   2477       O  
ATOM    687  CG2 THR A  88      34.754 -62.192   1.901  1.00 97.59           C  
ANISOU  687  CG2 THR A  88    12454  11100  13528  -1960  -1409   2081       C  
ATOM    688  N   VAL A  89      30.217 -60.707   0.789  1.00 88.72           N  
ANISOU  688  N   VAL A  89    11711   9589  12411  -1412  -1749   2186       N  
ATOM    689  CA  VAL A  89      29.303 -59.665   0.292  1.00 90.25           C  
ANISOU  689  CA  VAL A  89    12038   9551  12701  -1336  -1920   2307       C  
ATOM    690  C   VAL A  89      28.505 -58.940   1.447  1.00 93.10           C  
ANISOU  690  C   VAL A  89    12471   9655  13247  -1123  -2090   2082       C  
ATOM    691  O   VAL A  89      28.226 -57.739   1.334  1.00 94.49           O  
ANISOU  691  O   VAL A  89    12768   9534  13600  -1108  -2278   2164       O  
ATOM    692  CB  VAL A  89      28.385 -60.194  -0.866  1.00 93.60           C  
ANISOU  692  CB  VAL A  89    12467  10162  12934  -1266  -1864   2438       C  
ATOM    693  CG1 VAL A  89      27.149 -60.932  -0.365  1.00 91.39           C  
ANISOU  693  CG1 VAL A  89    12145  10003  12577  -1013  -1839   2218       C  
ATOM    694  CG2 VAL A  89      27.983 -59.078  -1.812  1.00 96.41           C  
ANISOU  694  CG2 VAL A  89    12958  10309  13364  -1303  -2021   2690       C  
ATOM    695  N   SER A  90      28.200 -59.654   2.556  1.00 85.73           N  
ANISOU  695  N   SER A  90    11464   8836  12273   -965  -2027   1804       N  
ATOM    696  CA  SER A  90      27.441 -59.086   3.662  1.00 84.17           C  
ANISOU  696  CA  SER A  90    11315   8455  12209   -750  -2160   1570       C  
ATOM    697  C   SER A  90      28.240 -58.819   4.938  1.00 84.27           C  
ANISOU  697  C   SER A  90    11317   8359  12342   -767  -2203   1370       C  
ATOM    698  O   SER A  90      29.114 -59.619   5.299  1.00 82.56           O  
ANISOU  698  O   SER A  90    11007   8325  12037   -868  -2070   1317       O  
ATOM    699  CB  SER A  90      26.244 -59.971   3.979  1.00 84.72           C  
ANISOU  699  CB  SER A  90    11318   8733  12139   -523  -2076   1403       C  
ATOM    700  OG  SER A  90      25.335 -59.985   2.892  1.00 91.95           O  
ANISOU  700  OG  SER A  90    12258   9695  12984   -470  -2092   1557       O  
ATOM    701  N   PRO A  91      27.897 -57.738   5.687  1.00 79.14           N  
ANISOU  701  N   PRO A  91    10760   7422  11888   -646  -2394   1231       N  
ATOM    702  CA  PRO A  91      28.600 -57.473   6.955  1.00 78.26           C  
ANISOU  702  CA  PRO A  91    10643   7213  11881   -643  -2450   1011       C  
ATOM    703  C   PRO A  91      28.284 -58.561   7.970  1.00 78.57           C  
ANISOU  703  C   PRO A  91    10583   7516  11754   -487  -2311    764       C  
ATOM    704  O   PRO A  91      27.153 -59.071   7.946  1.00 78.01           O  
ANISOU  704  O   PRO A  91    10483   7589  11570   -305  -2249    699       O  
ATOM    705  CB  PRO A  91      28.016 -56.123   7.408  1.00 81.94           C  
ANISOU  705  CB  PRO A  91    11235   7330  12570   -496  -2690    901       C  
ATOM    706  CG  PRO A  91      27.335 -55.572   6.254  1.00 86.96           C  
ANISOU  706  CG  PRO A  91    11950   7840  13252   -495  -2771   1127       C  
ATOM    707  CD  PRO A  91      26.872 -56.709   5.432  1.00 81.11           C  
ANISOU  707  CD  PRO A  91    11123   7419  12274   -497  -2580   1253       C  
ATOM    708  N   ARG A  92      29.272 -58.918   8.840  1.00 72.53           N  
ANISOU  708  N   ARG A  92     9762   6819  10976   -564  -2266    638       N  
ATOM    709  CA  ARG A  92      29.120 -59.941   9.882  1.00 70.04           C  
ANISOU  709  CA  ARG A  92     9361   6747  10502   -437  -2142    421       C  
ATOM    710  C   ARG A  92      27.963 -59.727  10.791  1.00 78.76           C  
ANISOU  710  C   ARG A  92    10492   7833  11598   -166  -2196    185       C  
ATOM    711  O   ARG A  92      27.777 -58.618  11.328  1.00 82.14           O  
ANISOU  711  O   ARG A  92    11009   8009  12191    -71  -2376     58       O  
ATOM    712  CB  ARG A  92      30.357 -60.096  10.706  1.00 64.54           C  
ANISOU  712  CB  ARG A  92     8624   6071   9827   -549  -2139    321       C  
ATOM    713  CG  ARG A  92      31.257 -61.029  10.051  1.00 62.38           C  
ANISOU  713  CG  ARG A  92     8255   6002   9446   -743  -1984    483       C  
ATOM    714  CD  ARG A  92      32.537 -61.106  10.789  1.00 63.81           C  
ANISOU  714  CD  ARG A  92     8389   6183   9674   -864  -2002    398       C  
ATOM    715  NE  ARG A  92      33.574 -61.474   9.839  1.00 75.41           N  
ANISOU  715  NE  ARG A  92     9783   7742  11130  -1103  -1911    612       N  
ATOM    716  CZ  ARG A  92      34.553 -60.678   9.424  1.00 90.07           C  
ANISOU  716  CZ  ARG A  92    11647   9427  13147  -1312  -1997    743       C  
ATOM    717  NH1 ARG A  92      34.693 -59.461   9.938  1.00 82.08           N  
ANISOU  717  NH1 ARG A  92    10726   8118  12344  -1317  -2195    672       N  
ATOM    718  NH2 ARG A  92      35.438 -61.115   8.540  1.00 76.00           N  
ANISOU  718  NH2 ARG A  92     9776   7778  11324  -1518  -1885    935       N  
ATOM    719  N   ALA A  93      27.194 -60.814  10.948  1.00 74.07           N  
ANISOU  719  N   ALA A  93     9816   7511  10814    -45  -2039    128       N  
ATOM    720  CA  ALA A  93      25.919 -60.888  11.637  1.00 74.92           C  
ANISOU  720  CA  ALA A  93     9909   7695  10861    210  -2031    -62       C  
ATOM    721  C   ALA A  93      24.927 -59.705  11.335  1.00 81.37           C  
ANISOU  721  C   ALA A  93    10807   8283  11826    365  -2194    -81       C  
ATOM    722  O   ALA A  93      24.344 -59.074  12.256  1.00 83.96           O  
ANISOU  722  O   ALA A  93    11162   8533  12206    573  -2284   -308       O  
ATOM    723  CB  ALA A  93      26.077 -61.101  13.123  1.00 75.84           C  
ANISOU  723  CB  ALA A  93    10006   7887  10924    322  -2021   -321       C  
ATOM    724  N   SER A  94      24.772 -59.412  10.013  1.00 75.20           N  
ANISOU  724  N   SER A  94    10066   7403  11104    266  -2235    161       N  
ATOM    725  CA  SER A  94      23.644 -58.657   9.504  1.00 76.05           C  
ANISOU  725  CA  SER A  94    10225   7366  11303    421  -2355    185       C  
ATOM    726  C   SER A  94      22.775 -59.873   9.238  1.00 77.68           C  
ANISOU  726  C   SER A  94    10316   7889  11311    496  -2175    199       C  
ATOM    727  O   SER A  94      23.329 -60.976   9.150  1.00 74.34           O  
ANISOU  727  O   SER A  94     9816   7691  10738    369  -2009    256       O  
ATOM    728  CB  SER A  94      23.927 -57.960   8.181  1.00 81.35           C  
ANISOU  728  CB  SER A  94    10986   7834  12090    267  -2462    463       C  
ATOM    729  OG  SER A  94      24.414 -58.795   7.145  1.00 88.50           O  
ANISOU  729  OG  SER A  94    11844   8919  12863     70  -2323    702       O  
ATOM    730  N   ALA A  95      21.456 -59.725   9.141  1.00 74.92           N  
ANISOU  730  N   ALA A  95     9943   7560  10963    700  -2208    137       N  
ATOM    731  CA  ALA A  95      20.563 -60.853   8.889  1.00 72.48           C  
ANISOU  731  CA  ALA A  95     9513   7543  10484    767  -2050    147       C  
ATOM    732  C   ALA A  95      20.932 -61.570   7.563  1.00 73.09           C  
ANISOU  732  C   ALA A  95     9573   7732  10467    569  -1963    412       C  
ATOM    733  O   ALA A  95      20.857 -62.804   7.455  1.00 71.28           O  
ANISOU  733  O   ALA A  95     9243   7764  10074    523  -1796    431       O  
ATOM    734  CB  ALA A  95      19.151 -60.313   8.816  1.00 74.58           C  
ANISOU  734  CB  ALA A  95     9763   7760  10813   1003  -2143     63       C  
ATOM    735  N   SER A  96      21.346 -60.746   6.577  1.00 68.01           N  
ANISOU  735  N   SER A  96     9032   6880   9929    454  -2087    613       N  
ATOM    736  CA  SER A  96      21.732 -61.099   5.233  1.00 66.60           C  
ANISOU  736  CA  SER A  96     8864   6765   9675    272  -2042    875       C  
ATOM    737  C   SER A  96      22.912 -62.089   5.199  1.00 67.76           C  
ANISOU  737  C   SER A  96     8954   7095   9697     67  -1876    933       C  
ATOM    738  O   SER A  96      22.954 -62.985   4.338  1.00 67.71           O  
ANISOU  738  O   SER A  96     8892   7288   9547    -23  -1760   1060       O  
ATOM    739  CB  SER A  96      22.092 -59.830   4.483  1.00 74.61           C  
ANISOU  739  CB  SER A  96    10014   7487  10847    187  -2222   1060       C  
ATOM    740  OG  SER A  96      22.263 -60.134   3.110  1.00 93.18           O  
ANISOU  740  OG  SER A  96    12375   9929  13100     42  -2179   1319       O  
ATOM    741  N   TYR A  97      23.862 -61.924   6.138  1.00 60.65           N  
ANISOU  741  N   TYR A  97     8065   6127   8853      5  -1876    825       N  
ATOM    742  CA  TYR A  97      25.055 -62.750   6.292  1.00 57.80           C  
ANISOU  742  CA  TYR A  97     7647   5914   8403   -169  -1743    847       C  
ATOM    743  C   TYR A  97      24.687 -64.244   6.486  1.00 57.92           C  
ANISOU  743  C   TYR A  97     7542   6237   8228   -122  -1561    773       C  
ATOM    744  O   TYR A  97      25.381 -65.137   6.011  1.00 56.99           O  
ANISOU  744  O   TYR A  97     7368   6283   8002   -261  -1440    863       O  
ATOM    745  CB  TYR A  97      25.845 -62.212   7.496  1.00 59.30           C  
ANISOU  745  CB  TYR A  97     7866   5963   8702   -176  -1811    686       C  
ATOM    746  CG  TYR A  97      27.149 -62.906   7.782  1.00 60.93           C  
ANISOU  746  CG  TYR A  97     8014   6289   8848   -346  -1707    691       C  
ATOM    747  CD1 TYR A  97      28.332 -62.479   7.193  1.00 64.49           C  
ANISOU  747  CD1 TYR A  97     8488   6643   9373   -564  -1736    853       C  
ATOM    748  CD2 TYR A  97      27.216 -63.954   8.689  1.00 60.23           C  
ANISOU  748  CD2 TYR A  97     7842   6408   8634   -286  -1585    534       C  
ATOM    749  CE1 TYR A  97      29.549 -63.093   7.486  1.00 65.93           C  
ANISOU  749  CE1 TYR A  97     8600   6939   9512   -710  -1647    843       C  
ATOM    750  CE2 TYR A  97      28.421 -64.588   8.975  1.00 60.09           C  
ANISOU  750  CE2 TYR A  97     7769   6494   8569   -427  -1505    533       C  
ATOM    751  CZ  TYR A  97      29.588 -64.151   8.376  1.00 67.13           C  
ANISOU  751  CZ  TYR A  97     8673   7292   9542   -632  -1538    678       C  
ATOM    752  OH  TYR A  97      30.772 -64.784   8.647  1.00 61.76           O  
ANISOU  752  OH  TYR A  97     7920   6725   8823   -761  -1462    668       O  
ATOM    753  N   TYR A  98      23.604 -64.503   7.185  1.00 52.31           N  
ANISOU  753  N   TYR A  98     6789   5600   7485     72  -1544    610       N  
ATOM    754  CA  TYR A  98      23.178 -65.862   7.496  1.00 50.28           C  
ANISOU  754  CA  TYR A  98     6422   5610   7072    118  -1386    536       C  
ATOM    755  C   TYR A  98      22.495 -66.559   6.325  1.00 57.00           C  
ANISOU  755  C   TYR A  98     7224   6606   7829    102  -1325    669       C  
ATOM    756  O   TYR A  98      22.231 -67.759   6.397  1.00 56.39           O  
ANISOU  756  O   TYR A  98     7056   6740   7630    105  -1197    637       O  
ATOM    757  CB  TYR A  98      22.316 -65.873   8.763  1.00 50.79           C  
ANISOU  757  CB  TYR A  98     6449   5715   7133    319  -1382    314       C  
ATOM    758  CG  TYR A  98      23.116 -65.418   9.962  1.00 52.60           C  
ANISOU  758  CG  TYR A  98     6721   5851   7415    325  -1425    167       C  
ATOM    759  CD1 TYR A  98      23.980 -66.290  10.617  1.00 53.01           C  
ANISOU  759  CD1 TYR A  98     6729   6038   7373    241  -1321    120       C  
ATOM    760  CD2 TYR A  98      23.072 -64.093  10.394  1.00 55.47           C  
ANISOU  760  CD2 TYR A  98     7173   5973   7931    408  -1588     78       C  
ATOM    761  CE1 TYR A  98      24.760 -65.867  11.690  1.00 53.80           C  
ANISOU  761  CE1 TYR A  98     6869   6057   7517    243  -1375    -14       C  
ATOM    762  CE2 TYR A  98      23.847 -63.657  11.467  1.00 57.09           C  
ANISOU  762  CE2 TYR A  98     7419   6087   8187    408  -1644    -68       C  
ATOM    763  CZ  TYR A  98      24.684 -64.552  12.117  1.00 63.28           C  
ANISOU  763  CZ  TYR A  98     8154   7028   8861    325  -1536   -113       C  
ATOM    764  OH  TYR A  98      25.435 -64.141  13.185  1.00 65.03           O  
ANISOU  764  OH  TYR A  98     8413   7171   9123    330  -1601   -262       O  
ATOM    765  N   GLU A  99      22.276 -65.830   5.224  1.00 55.00           N  
ANISOU  765  N   GLU A  99     7034   6234   7629     72  -1423    826       N  
ATOM    766  CA  GLU A  99      21.660 -66.386   4.033  1.00 54.28           C  
ANISOU  766  CA  GLU A  99     6908   6274   7443     57  -1388    955       C  
ATOM    767  C   GLU A  99      22.694 -66.619   2.931  1.00 58.29           C  
ANISOU  767  C   GLU A  99     7441   6826   7881   -148  -1345   1150       C  
ATOM    768  O   GLU A  99      22.345 -66.666   1.745  1.00 58.96           O  
ANISOU  768  O   GLU A  99     7539   6958   7904   -178  -1363   1297       O  
ATOM    769  CB  GLU A  99      20.513 -65.478   3.564  1.00 57.26           C  
ANISOU  769  CB  GLU A  99     7330   6524   7903    197  -1531    989       C  
ATOM    770  CG  GLU A  99      19.390 -65.348   4.576  1.00 66.45           C  
ANISOU  770  CG  GLU A  99     8440   7690   9119    415  -1556    785       C  
ATOM    771  CD  GLU A  99      18.439 -64.183   4.385  1.00 96.48           C  
ANISOU  771  CD  GLU A  99    12298  11308  13053    577  -1729    777       C  
ATOM    772  OE1 GLU A  99      18.819 -63.189   3.721  1.00 98.60           O  
ANISOU  772  OE1 GLU A  99    12682  11367  13416    518  -1863    921       O  
ATOM    773  OE2 GLU A  99      17.330 -64.240   4.962  1.00 91.51           O  
ANISOU  773  OE2 GLU A  99    11592  10738  12441    766  -1733    622       O  
ATOM    774  N   GLN A 100      23.970 -66.756   3.324  1.00 53.33           N  
ANISOU  774  N   GLN A 100     6813   6194   7256   -284  -1288   1147       N  
ATOM    775  CA  GLN A 100      25.084 -67.029   2.427  1.00 52.69           C  
ANISOU  775  CA  GLN A 100     6731   6183   7108   -480  -1225   1308       C  
ATOM    776  C   GLN A 100      25.989 -68.089   3.035  1.00 59.16           C  
ANISOU  776  C   GLN A 100     7467   7155   7856   -550  -1092   1214       C  
ATOM    777  O   GLN A 100      26.066 -68.219   4.261  1.00 60.00           O  
ANISOU  777  O   GLN A 100     7554   7239   8006   -483  -1085   1052       O  
ATOM    778  CB  GLN A 100      25.902 -65.761   2.140  1.00 55.25           C  
ANISOU  778  CB  GLN A 100     7149   6289   7556   -603  -1332   1444       C  
ATOM    779  CG  GLN A 100      25.203 -64.783   1.223  1.00 73.18           C  
ANISOU  779  CG  GLN A 100     9514   8414   9879   -575  -1464   1603       C  
ATOM    780  CD  GLN A 100      24.990 -63.467   1.911  1.00 98.09           C  
ANISOU  780  CD  GLN A 100    12762  11276  13233   -498  -1633   1551       C  
ATOM    781  OE1 GLN A 100      25.787 -63.043   2.762  1.00 95.87           O  
ANISOU  781  OE1 GLN A 100    12495  10872  13058   -550  -1662   1469       O  
ATOM    782  NE2 GLN A 100      23.923 -62.771   1.538  1.00 93.98           N  
ANISOU  782  NE2 GLN A 100    12305  10630  12773   -369  -1763   1591       N  
ATOM    783  N   TYR A 101      26.701 -68.829   2.174  1.00 55.51           N  
ANISOU  783  N   TYR A 101     6958   6852   7282   -679   -993   1315       N  
ATOM    784  CA  TYR A 101      27.712 -69.806   2.547  1.00 52.47           C  
ANISOU  784  CA  TYR A 101     6493   6608   6836   -761   -877   1251       C  
ATOM    785  C   TYR A 101      28.983 -69.024   2.783  1.00 57.47           C  
ANISOU  785  C   TYR A 101     7149   7121   7566   -899   -911   1302       C  
ATOM    786  O   TYR A 101      29.264 -68.061   2.031  1.00 60.23           O  
ANISOU  786  O   TYR A 101     7559   7358   7968   -997   -977   1463       O  
ATOM    787  CB  TYR A 101      27.942 -70.797   1.400  1.00 51.94           C  
ANISOU  787  CB  TYR A 101     6367   6750   6617   -834   -772   1336       C  
ATOM    788  CG  TYR A 101      26.733 -71.652   1.140  1.00 51.64           C  
ANISOU  788  CG  TYR A 101     6297   6832   6491   -714   -746   1281       C  
ATOM    789  CD1 TYR A 101      26.217 -72.478   2.128  1.00 52.41           C  
ANISOU  789  CD1 TYR A 101     6341   6985   6586   -610   -705   1120       C  
ATOM    790  CD2 TYR A 101      26.065 -71.594  -0.075  1.00 52.45           C  
ANISOU  790  CD2 TYR A 101     6421   6988   6517   -706   -772   1394       C  
ATOM    791  CE1 TYR A 101      25.081 -73.243   1.908  1.00 51.73           C  
ANISOU  791  CE1 TYR A 101     6215   7001   6440   -514   -686   1075       C  
ATOM    792  CE2 TYR A 101      24.961 -72.400  -0.326  1.00 51.49           C  
ANISOU  792  CE2 TYR A 101     6260   6978   6328   -603   -759   1335       C  
ATOM    793  CZ  TYR A 101      24.484 -73.236   0.668  1.00 55.99           C  
ANISOU  793  CZ  TYR A 101     6765   7596   6911   -514   -713   1175       C  
ATOM    794  OH  TYR A 101      23.386 -74.033   0.498  1.00 58.38           O  
ANISOU  794  OH  TYR A 101     7016   8000   7168   -425   -702   1116       O  
ATOM    795  N   HIS A 102      29.739 -69.428   3.830  1.00 50.04           N  
ANISOU  795  N   HIS A 102     6160   6200   6652   -910   -875   1171       N  
ATOM    796  CA  HIS A 102      30.983 -68.785   4.209  1.00 49.03           C  
ANISOU  796  CA  HIS A 102     6032   5969   6626  -1038   -912   1187       C  
ATOM    797  C   HIS A 102      32.135 -69.765   4.278  1.00 51.43           C  
ANISOU  797  C   HIS A 102     6231   6446   6863  -1132   -801   1157       C  
ATOM    798  O   HIS A 102      31.962 -70.922   4.659  1.00 46.50           O  
ANISOU  798  O   HIS A 102     5549   5971   6148  -1054   -721   1051       O  
ATOM    799  CB  HIS A 102      30.806 -68.023   5.524  1.00 49.60           C  
ANISOU  799  CB  HIS A 102     6160   5856   6829   -948  -1025   1041       C  
ATOM    800  CG  HIS A 102      29.780 -66.945   5.433  1.00 53.76           C  
ANISOU  800  CG  HIS A 102     6788   6195   7446   -852  -1150   1062       C  
ATOM    801  ND1 HIS A 102      30.024 -65.780   4.728  1.00 57.64           N  
ANISOU  801  ND1 HIS A 102     7352   6503   8044   -953  -1250   1220       N  
ATOM    802  CD2 HIS A 102      28.523 -66.907   5.926  1.00 55.02           C  
ANISOU  802  CD2 HIS A 102     6975   6330   7601   -665  -1187    951       C  
ATOM    803  CE1 HIS A 102      28.908 -65.078   4.807  1.00 57.87           C  
ANISOU  803  CE1 HIS A 102     7460   6391   8137   -813  -1357   1194       C  
ATOM    804  NE2 HIS A 102      27.982 -65.713   5.530  1.00 56.69           N  
ANISOU  804  NE2 HIS A 102     7278   6338   7923   -634  -1319   1025       N  
ATOM    805  N   SER A 103      33.320 -69.304   3.854  1.00 52.29           N  
ANISOU  805  N   SER A 103     6309   6535   7022  -1303   -797   1261       N  
ATOM    806  CA  SER A 103      34.561 -70.085   3.866  1.00 52.25           C  
ANISOU  806  CA  SER A 103     6189   6687   6975  -1402   -701   1237       C  
ATOM    807  C   SER A 103      34.951 -70.368   5.306  1.00 55.96           C  
ANISOU  807  C   SER A 103     6634   7125   7505  -1336   -734   1051       C  
ATOM    808  O   SER A 103      34.456 -69.694   6.217  1.00 56.39           O  
ANISOU  808  O   SER A 103     6765   7014   7647  -1252   -839    963       O  
ATOM    809  CB  SER A 103      35.679 -69.291   3.204  1.00 58.80           C  
ANISOU  809  CB  SER A 103     6989   7476   7875  -1604   -708   1392       C  
ATOM    810  OG  SER A 103      35.920 -68.077   3.897  1.00 63.88           O  
ANISOU  810  OG  SER A 103     7695   7878   8696  -1647   -844   1381       O  
ATOM    811  N   LEU A 104      35.838 -71.347   5.526  1.00 51.55           N  
ANISOU  811  N   LEU A 104     5970   6724   6894  -1364   -653    985       N  
ATOM    812  CA  LEU A 104      36.292 -71.670   6.885  1.00 50.20           C  
ANISOU  812  CA  LEU A 104     5774   6536   6764  -1304   -691    818       C  
ATOM    813  C   LEU A 104      36.903 -70.436   7.584  1.00 56.97           C  
ANISOU  813  C   LEU A 104     6665   7198   7782  -1375   -819    792       C  
ATOM    814  O   LEU A 104      36.592 -70.208   8.752  1.00 57.74           O  
ANISOU  814  O   LEU A 104     6817   7203   7919  -1270   -901    653       O  
ATOM    815  CB  LEU A 104      37.293 -72.817   6.867  1.00 49.04           C  
ANISOU  815  CB  LEU A 104     5503   6576   6555  -1339   -601    775       C  
ATOM    816  CG  LEU A 104      37.922 -73.187   8.176  1.00 52.14           C  
ANISOU  816  CG  LEU A 104     5860   6966   6986  -1293   -647    624       C  
ATOM    817  CD1 LEU A 104      36.900 -73.712   9.128  1.00 51.65           C  
ANISOU  817  CD1 LEU A 104     5867   6896   6862  -1122   -664    509       C  
ATOM    818  CD2 LEU A 104      39.022 -74.171   7.979  1.00 53.01           C  
ANISOU  818  CD2 LEU A 104     5838   7245   7058  -1341   -572    603       C  
ATOM    819  N   ASN A 105      37.740 -69.641   6.877  1.00 53.55           N  
ANISOU  819  N   ASN A 105     6202   6706   7437  -1553   -837    926       N  
ATOM    820  CA  ASN A 105      38.346 -68.451   7.452  1.00 55.06           C  
ANISOU  820  CA  ASN A 105     6420   6695   7803  -1644   -969    912       C  
ATOM    821  C   ASN A 105      37.290 -67.448   7.891  1.00 59.32           C  
ANISOU  821  C   ASN A 105     7105   7009   8423  -1544  -1098    876       C  
ATOM    822  O   ASN A 105      37.419 -66.871   8.969  1.00 61.37           O  
ANISOU  822  O   ASN A 105     7408   7125   8786  -1500  -1218    740       O  
ATOM    823  CB  ASN A 105      39.316 -67.802   6.490  1.00 61.04           C  
ANISOU  823  CB  ASN A 105     7116   7438   8639  -1868   -954   1094       C  
ATOM    824  CG  ASN A 105      40.231 -66.830   7.170  1.00103.95           C  
ANISOU  824  CG  ASN A 105    12538  12693  14264  -1989  -1083   1063       C  
ATOM    825  OD1 ASN A 105      41.249 -67.213   7.772  1.00112.98           O  
ANISOU  825  OD1 ASN A 105    13575  13908  15443  -2035  -1083    967       O  
ATOM    826  ND2 ASN A 105      39.863 -65.560   7.120  1.00 94.59           N  
ANISOU  826  ND2 ASN A 105    11463  11262  13216  -2036  -1209   1138       N  
ATOM    827  N   GLU A 106      36.234 -67.260   7.077  1.00 53.58           N  
ANISOU  827  N   GLU A 106     6452   6261   7646  -1493  -1081    982       N  
ATOM    828  CA  GLU A 106      35.128 -66.357   7.395  1.00 52.83           C  
ANISOU  828  CA  GLU A 106     6487   5964   7624  -1374  -1201    947       C  
ATOM    829  C   GLU A 106      34.356 -66.857   8.625  1.00 55.53           C  
ANISOU  829  C   GLU A 106     6853   6337   7908  -1164  -1214    730       C  
ATOM    830  O   GLU A 106      34.028 -66.062   9.509  1.00 55.51           O  
ANISOU  830  O   GLU A 106     6925   6163   8002  -1077  -1338    608       O  
ATOM    831  CB  GLU A 106      34.220 -66.172   6.182  1.00 53.70           C  
ANISOU  831  CB  GLU A 106     6650   6074   7679  -1364  -1175   1115       C  
ATOM    832  CG  GLU A 106      33.146 -65.119   6.356  1.00 59.93           C  
ANISOU  832  CG  GLU A 106     7567   6638   8567  -1250  -1315   1099       C  
ATOM    833  CD  GLU A 106      33.567 -63.816   6.998  1.00 82.64           C  
ANISOU  833  CD  GLU A 106    10515   9236  11650  -1295  -1486   1056       C  
ATOM    834  OE1 GLU A 106      34.538 -63.182   6.519  1.00 92.90           O  
ANISOU  834  OE1 GLU A 106    11804  10440  13055  -1494  -1525   1196       O  
ATOM    835  OE2 GLU A 106      32.917 -63.431   7.994  1.00 65.45           O  
ANISOU  835  OE2 GLU A 106     8400   6940   9529  -1131  -1583    876       O  
ATOM    836  N   ILE A 107      34.126 -68.191   8.712  1.00 49.84           N  
ANISOU  836  N   ILE A 107     6066   5840   7030  -1088  -1086    679       N  
ATOM    837  CA  ILE A 107      33.507 -68.814   9.887  1.00 46.44           C  
ANISOU  837  CA  ILE A 107     5643   5475   6525   -914  -1076    497       C  
ATOM    838  C   ILE A 107      34.344 -68.487  11.159  1.00 50.90           C  
ANISOU  838  C   ILE A 107     6207   5970   7162   -914  -1164    345       C  
ATOM    839  O   ILE A 107      33.770 -68.048  12.156  1.00 51.83           O  
ANISOU  839  O   ILE A 107     6391   6005   7299   -780  -1244    200       O  
ATOM    840  CB  ILE A 107      33.216 -70.309   9.664  1.00 45.65           C  
ANISOU  840  CB  ILE A 107     5472   5609   6265   -864   -932    499       C  
ATOM    841  CG1 ILE A 107      32.091 -70.447   8.598  1.00 44.50           C  
ANISOU  841  CG1 ILE A 107     5348   5501   6058   -823   -883    606       C  
ATOM    842  CG2 ILE A 107      32.833 -70.984  10.986  1.00 45.34           C  
ANISOU  842  CG2 ILE A 107     5433   5641   6152   -718   -920    331       C  
ATOM    843  CD1 ILE A 107      31.668 -71.857   8.151  1.00 37.62           C  
ANISOU  843  CD1 ILE A 107     4412   4836   5045   -785   -756    622       C  
ATOM    844  N   TYR A 108      35.693 -68.580  11.079  1.00 46.25           N  
ANISOU  844  N   TYR A 108     5544   5408   6622  -1063  -1163    376       N  
ATOM    845  CA  TYR A 108      36.564 -68.261  12.209  1.00 45.72           C  
ANISOU  845  CA  TYR A 108     5467   5276   6630  -1076  -1262    236       C  
ATOM    846  C   TYR A 108      36.453 -66.823  12.636  1.00 53.54           C  
ANISOU  846  C   TYR A 108     6550   6014   7779  -1075  -1428    178       C  
ATOM    847  O   TYR A 108      36.392 -66.554  13.832  1.00 54.60           O  
ANISOU  847  O   TYR A 108     6728   6089   7927   -969  -1522     -3       O  
ATOM    848  CB  TYR A 108      38.003 -68.593  11.920  1.00 45.83           C  
ANISOU  848  CB  TYR A 108     5364   5370   6681  -1242  -1231    289       C  
ATOM    849  CG  TYR A 108      38.345 -70.056  11.964  1.00 45.37           C  
ANISOU  849  CG  TYR A 108     5211   5546   6483  -1209  -1108    269       C  
ATOM    850  CD1 TYR A 108      37.998 -70.841  13.060  1.00 46.04           C  
ANISOU  850  CD1 TYR A 108     5312   5717   6465  -1056  -1103    126       C  
ATOM    851  CD2 TYR A 108      39.154 -70.623  10.994  1.00 46.83           C  
ANISOU  851  CD2 TYR A 108     5283   5862   6649  -1337  -1009    385       C  
ATOM    852  CE1 TYR A 108      38.392 -72.173  13.146  1.00 45.80           C  
ANISOU  852  CE1 TYR A 108     5200   5874   6329  -1032  -1013    111       C  
ATOM    853  CE2 TYR A 108      39.569 -71.944  11.076  1.00 47.37           C  
ANISOU  853  CE2 TYR A 108     5261   6125   6614  -1300   -917    347       C  
ATOM    854  CZ  TYR A 108      39.161 -72.726  12.137  1.00 56.06           C  
ANISOU  854  CZ  TYR A 108     6391   7284   7626  -1147   -924    216       C  
ATOM    855  OH  TYR A 108      39.547 -74.039  12.172  1.00 57.96           O  
ANISOU  855  OH  TYR A 108     6552   7693   7776  -1111   -846    192       O  
ATOM    856  N   SER A 109      36.386 -65.901  11.669  1.00 52.39           N  
ANISOU  856  N   SER A 109     6442   5716   7747  -1183  -1472    329       N  
ATOM    857  CA  SER A 109      36.216 -64.471  11.928  1.00 54.14           C  
ANISOU  857  CA  SER A 109     6766   5659   8147  -1188  -1647    295       C  
ATOM    858  C   SER A 109      34.863 -64.233  12.593  1.00 58.00           C  
ANISOU  858  C   SER A 109     7354   6089   8595   -956  -1696    151       C  
ATOM    859  O   SER A 109      34.787 -63.465  13.557  1.00 58.29           O  
ANISOU  859  O   SER A 109     7457   5968   8721   -872  -1838    -19       O  
ATOM    860  CB  SER A 109      36.288 -63.681  10.623  1.00 57.95           C  
ANISOU  860  CB  SER A 109     7274   6008   8737  -1348  -1667    527       C  
ATOM    861  OG  SER A 109      37.563 -63.823  10.025  1.00 71.74           O  
ANISOU  861  OG  SER A 109     8915   7821  10522  -1569  -1616    657       O  
ATOM    862  N   TRP A 110      33.800 -64.921  12.088  1.00 52.75           N  
ANISOU  862  N   TRP A 110     6688   5562   7793   -851  -1580    207       N  
ATOM    863  CA  TRP A 110      32.465 -64.821  12.648  1.00 51.39           C  
ANISOU  863  CA  TRP A 110     6578   5379   7567   -631  -1600     80       C  
ATOM    864  C   TRP A 110      32.465 -65.350  14.096  1.00 56.38           C  
ANISOU  864  C   TRP A 110     7197   6124   8102   -495  -1592   -143       C  
ATOM    865  O   TRP A 110      31.840 -64.732  14.952  1.00 56.44           O  
ANISOU  865  O   TRP A 110     7270   6042   8134   -339  -1683   -310       O  
ATOM    866  CB  TRP A 110      31.459 -65.563  11.778  1.00 47.62           C  
ANISOU  866  CB  TRP A 110     6076   5051   6966   -575  -1471    194       C  
ATOM    867  CG  TRP A 110      30.114 -65.682  12.411  1.00 47.63           C  
ANISOU  867  CG  TRP A 110     6104   5099   6893   -354  -1462     58       C  
ATOM    868  CD1 TRP A 110      29.122 -64.747  12.426  1.00 51.73           C  
ANISOU  868  CD1 TRP A 110     6697   5465   7493   -224  -1562     10       C  
ATOM    869  CD2 TRP A 110      29.639 -66.792  13.179  1.00 45.59           C  
ANISOU  869  CD2 TRP A 110     5792   5060   6471   -236  -1348    -49       C  
ATOM    870  NE1 TRP A 110      28.045 -65.219  13.141  1.00 50.36           N  
ANISOU  870  NE1 TRP A 110     6502   5423   7209    -30  -1504   -129       N  
ATOM    871  CE2 TRP A 110      28.342 -66.468  13.623  1.00 50.40           C  
ANISOU  871  CE2 TRP A 110     6432   5656   7061    -44  -1371   -158       C  
ATOM    872  CE3 TRP A 110      30.190 -68.033  13.544  1.00 44.59           C  
ANISOU  872  CE3 TRP A 110     5590   5135   6216   -275  -1234    -60       C  
ATOM    873  CZ2 TRP A 110      27.570 -67.361  14.378  1.00 49.15           C  
ANISOU  873  CZ2 TRP A 110     6225   5698   6751     92  -1266   -259       C  
ATOM    874  CZ3 TRP A 110      29.430 -68.913  14.290  1.00 44.88           C  
ANISOU  874  CZ3 TRP A 110     5596   5345   6111   -140  -1145   -152       C  
ATOM    875  CH2 TRP A 110      28.139 -68.582  14.695  1.00 46.44           C  
ANISOU  875  CH2 TRP A 110     5819   5542   6284     32  -1154   -243       C  
ATOM    876  N   ILE A 111      33.191 -66.462  14.377  1.00 52.15           N  
ANISOU  876  N   ILE A 111     6577   5783   7455   -548  -1492   -147       N  
ATOM    877  CA  ILE A 111      33.272 -67.007  15.734  1.00 51.78           C  
ANISOU  877  CA  ILE A 111     6521   5851   7301   -431  -1489   -331       C  
ATOM    878  C   ILE A 111      33.821 -65.926  16.660  1.00 57.86           C  
ANISOU  878  C   ILE A 111     7350   6440   8192   -416  -1665   -493       C  
ATOM    879  O   ILE A 111      33.211 -65.681  17.700  1.00 56.54           O  
ANISOU  879  O   ILE A 111     7237   6273   7973   -245  -1716   -676       O  
ATOM    880  CB  ILE A 111      34.067 -68.344  15.804  1.00 53.36           C  
ANISOU  880  CB  ILE A 111     6627   6263   7385   -499  -1375   -291       C  
ATOM    881  CG1 ILE A 111      33.224 -69.501  15.262  1.00 51.14           C  
ANISOU  881  CG1 ILE A 111     6305   6166   6960   -447  -1216   -200       C  
ATOM    882  CG2 ILE A 111      34.555 -68.669  17.236  1.00 54.76           C  
ANISOU  882  CG2 ILE A 111     6804   6514   7488   -420  -1422   -468       C  
ATOM    883  CD1 ILE A 111      33.983 -70.697  14.970  1.00 49.34           C  
ANISOU  883  CD1 ILE A 111     5990   6098   6659   -531  -1118   -128       C  
ATOM    884  N   GLU A 112      34.920 -65.238  16.251  1.00 57.30           N  
ANISOU  884  N   GLU A 112     7268   6216   8287   -595  -1760   -429       N  
ATOM    885  CA  GLU A 112      35.530 -64.164  17.055  1.00 59.80           C  
ANISOU  885  CA  GLU A 112     7637   6334   8751   -607  -1949   -580       C  
ATOM    886  C   GLU A 112      34.572 -63.009  17.238  1.00 66.00           C  
ANISOU  886  C   GLU A 112     8536   6907   9633   -477  -2074   -676       C  
ATOM    887  O   GLU A 112      34.403 -62.520  18.353  1.00 66.03           O  
ANISOU  887  O   GLU A 112     8598   6848   9641   -340  -2188   -898       O  
ATOM    888  CB  GLU A 112      36.866 -63.663  16.467  1.00 62.51           C  
ANISOU  888  CB  GLU A 112     7929   6552   9271   -849  -2020   -466       C  
ATOM    889  CG  GLU A 112      37.996 -64.675  16.478  1.00 76.71           C  
ANISOU  889  CG  GLU A 112     9602   8547  10999   -965  -1931   -421       C  
ATOM    890  CD  GLU A 112      38.258 -65.322  17.822  1.00110.88           C  
ANISOU  890  CD  GLU A 112    13914  13014  15201   -842  -1951   -620       C  
ATOM    891  OE1 GLU A 112      38.416 -64.581  18.821  1.00121.55           O  
ANISOU  891  OE1 GLU A 112    15325  14242  16615   -779  -2110   -807       O  
ATOM    892  OE2 GLU A 112      38.273 -66.574  17.879  1.00100.38           O  
ANISOU  892  OE2 GLU A 112    12521  11913  13706   -803  -1814   -589       O  
ATOM    893  N   PHE A 113      33.903 -62.620  16.155  1.00 63.85           N  
ANISOU  893  N   PHE A 113     8294   6541   9425   -502  -2053   -516       N  
ATOM    894  CA  PHE A 113      32.962 -61.516  16.140  1.00 65.43           C  
ANISOU  894  CA  PHE A 113     8598   6524   9737   -379  -2176   -578       C  
ATOM    895  C   PHE A 113      31.735 -61.760  17.027  1.00 68.03           C  
ANISOU  895  C   PHE A 113     8954   6970   9924   -112  -2142   -773       C  
ATOM    896  O   PHE A 113      31.340 -60.878  17.779  1.00 69.68           O  
ANISOU  896  O   PHE A 113     9239   7029  10206     31  -2282   -967       O  
ATOM    897  CB  PHE A 113      32.571 -61.183  14.674  1.00 67.49           C  
ANISOU  897  CB  PHE A 113     8876   6688  10078   -477  -2152   -329       C  
ATOM    898  CG  PHE A 113      31.197 -60.610  14.567  1.00 70.57           C  
ANISOU  898  CG  PHE A 113     9343   6983  10489   -286  -2201   -375       C  
ATOM    899  CD1 PHE A 113      30.980 -59.240  14.757  1.00 74.14           C  
ANISOU  899  CD1 PHE A 113     9901   7128  11139   -227  -2406   -460       C  
ATOM    900  CD2 PHE A 113      30.097 -61.445  14.344  1.00 74.87           C  
ANISOU  900  CD2 PHE A 113     9845   7739  10861   -153  -2053   -353       C  
ATOM    901  CE1 PHE A 113      29.694 -58.718  14.744  1.00 76.29           C  
ANISOU  901  CE1 PHE A 113    10233   7318  11434    -21  -2460   -531       C  
ATOM    902  CE2 PHE A 113      28.808 -60.925  14.335  1.00 79.02           C  
ANISOU  902  CE2 PHE A 113    10422   8195  11408     40  -2101   -419       C  
ATOM    903  CZ  PHE A 113      28.615 -59.560  14.538  1.00 78.13           C  
ANISOU  903  CZ  PHE A 113    10411   7785  11489    113  -2304   -512       C  
ATOM    904  N   ILE A 114      31.107 -62.928  16.880  1.00 62.15           N  
ANISOU  904  N   ILE A 114     8144   6487   8984    -49  -1957   -717       N  
ATOM    905  CA  ILE A 114      29.880 -63.265  17.576  1.00 61.61           C  
ANISOU  905  CA  ILE A 114     8077   6562   8771    180  -1892   -860       C  
ATOM    906  C   ILE A 114      30.128 -63.486  19.068  1.00 68.19           C  
ANISOU  906  C   ILE A 114     8914   7504   9491    295  -1914  -1092       C  
ATOM    907  O   ILE A 114      29.299 -63.066  19.857  1.00 69.25           O  
ANISOU  907  O   ILE A 114     9086   7642   9583    495  -1955  -1279       O  
ATOM    908  CB  ILE A 114      29.113 -64.445  16.878  1.00 61.99           C  
ANISOU  908  CB  ILE A 114     8047   6842   8665    189  -1696   -709       C  
ATOM    909  CG1 ILE A 114      27.605 -64.428  17.197  1.00 61.36           C  
ANISOU  909  CG1 ILE A 114     7967   6842   8507    410  -1654   -809       C  
ATOM    910  CG2 ILE A 114      29.738 -65.845  17.158  1.00 61.30           C  
ANISOU  910  CG2 ILE A 114     7878   7000   8413    114  -1553   -666       C  
ATOM    911  CD1 ILE A 114      26.851 -63.384  16.549  1.00 63.79           C  
ANISOU  911  CD1 ILE A 114     8328   6951   8959    475  -1757   -786       C  
ATOM    912  N   THR A 115      31.255 -64.105  19.462  1.00 65.85           N  
ANISOU  912  N   THR A 115     8577   7301   9141    181  -1894  -1087       N  
ATOM    913  CA  THR A 115      31.575 -64.337  20.878  1.00 66.62           C  
ANISOU  913  CA  THR A 115     8684   7511   9117    284  -1926  -1295       C  
ATOM    914  C   THR A 115      31.920 -63.030  21.588  1.00 76.20           C  
ANISOU  914  C   THR A 115     9982   8497  10473    338  -2142  -1502       C  
ATOM    915  O   THR A 115      31.617 -62.886  22.769  1.00 77.31           O  
ANISOU  915  O   THR A 115    10159   8707  10508    511  -2187  -1727       O  
ATOM    916  CB  THR A 115      32.667 -65.378  21.068  1.00 66.66           C  
ANISOU  916  CB  THR A 115     8620   7675   9031    158  -1859  -1228       C  
ATOM    917  OG1 THR A 115      33.799 -65.031  20.289  1.00 67.11           O  
ANISOU  917  OG1 THR A 115     8652   7584   9263    -55  -1927  -1105       O  
ATOM    918  CG2 THR A 115      32.227 -66.762  20.701  1.00 62.23           C  
ANISOU  918  CG2 THR A 115     7988   7356   8301    156  -1659  -1085       C  
ATOM    919  N   GLU A 116      32.539 -62.075  20.862  1.00 76.03           N  
ANISOU  919  N   GLU A 116     9993   8204  10689    189  -2278  -1426       N  
ATOM    920  CA  GLU A 116      32.882 -60.762  21.405  1.00 79.61           C  
ANISOU  920  CA  GLU A 116    10533   8392  11324    218  -2506  -1608       C  
ATOM    921  C   GLU A 116      31.632 -59.924  21.537  1.00 86.43           C  
ANISOU  921  C   GLU A 116    11474   9132  12232    427  -2575  -1738       C  
ATOM    922  O   GLU A 116      31.546 -59.139  22.471  1.00 89.09           O  
ANISOU  922  O   GLU A 116    11881   9357  12613    566  -2729  -1989       O  
ATOM    923  CB  GLU A 116      33.926 -60.047  20.532  1.00 82.22           C  
ANISOU  923  CB  GLU A 116    10865   8469  11905    -29  -2624  -1455       C  
ATOM    924  CG  GLU A 116      35.349 -60.542  20.757  1.00 97.71           C  
ANISOU  924  CG  GLU A 116    12750  10506  13868   -209  -2630  -1426       C  
ATOM    925  CD  GLU A 116      36.417 -60.080  19.773  1.00117.90           C  
ANISOU  925  CD  GLU A 116    15269  12885  16644   -484  -2690  -1228       C  
ATOM    926  OE1 GLU A 116      36.282 -58.960  19.227  1.00 94.96           O  
ANISOU  926  OE1 GLU A 116    12433   9698  13951   -542  -2820  -1177       O  
ATOM    927  OE2 GLU A 116      37.412 -60.821  19.586  1.00110.32           O  
ANISOU  927  OE2 GLU A 116    14205  12065  15646   -640  -2613  -1127       O  
ATOM    928  N   ARG A 117      30.660 -60.101  20.620  1.00 82.61           N  
ANISOU  928  N   ARG A 117    10975   8677  11736    461  -2467  -1581       N  
ATOM    929  CA  ARG A 117      29.403 -59.362  20.620  1.00 84.22           C  
ANISOU  929  CA  ARG A 117    11233   8780  11986    667  -2521  -1684       C  
ATOM    930  C   ARG A 117      28.418 -59.900  21.673  1.00 89.90           C  
ANISOU  930  C   ARG A 117    11922   9762  12472    918  -2415  -1888       C  
ATOM    931  O   ARG A 117      27.620 -59.124  22.179  1.00 91.92           O  
ANISOU  931  O   ARG A 117    12227   9937  12762   1127  -2506  -2089       O  
ATOM    932  CB  ARG A 117      28.781 -59.344  19.213  1.00 84.54           C  
ANISOU  932  CB  ARG A 117    11261   8758  12102    601  -2459  -1434       C  
ATOM    933  CG  ARG A 117      27.747 -58.249  19.003  1.00103.33           C  
ANISOU  933  CG  ARG A 117    13716  10917  14627    769  -2593  -1514       C  
ATOM    934  CD  ARG A 117      27.003 -58.410  17.688  1.00117.30           C  
ANISOU  934  CD  ARG A 117    15465  12675  16427    735  -2522  -1275       C  
ATOM    935  NE  ARG A 117      25.900 -57.453  17.576  1.00124.85           N  
ANISOU  935  NE  ARG A 117    16479  13465  17494    945  -2641  -1383       N  
ATOM    936  CZ  ARG A 117      24.920 -57.523  16.682  1.00139.40           C  
ANISOU  936  CZ  ARG A 117    18305  15308  19353    999  -2604  -1244       C  
ATOM    937  NH1 ARG A 117      24.894 -58.507  15.787  1.00128.39           N  
ANISOU  937  NH1 ARG A 117    16846  14069  17867    851  -2452   -989       N  
ATOM    938  NH2 ARG A 117      23.950 -56.623  16.684  1.00124.45           N  
ANISOU  938  NH2 ARG A 117    16458  13263  17566   1213  -2728  -1372       N  
ATOM    939  N   HIS A 118      28.465 -61.206  22.006  1.00 85.19           N  
ANISOU  939  N   HIS A 118    11245   9478  11645    901  -2227  -1836       N  
ATOM    940  CA  HIS A 118      27.577 -61.786  23.021  1.00 85.08           C  
ANISOU  940  CA  HIS A 118    11196   9734  11395   1114  -2113  -2000       C  
ATOM    941  C   HIS A 118      28.390 -62.538  24.085  1.00 84.62           C  
ANISOU  941  C   HIS A 118    11122   9873  11157   1090  -2075  -2084       C  
ATOM    942  O   HIS A 118      28.259 -63.763  24.192  1.00 81.31           O  
ANISOU  942  O   HIS A 118    10632   9716  10545   1066  -1897  -1980       O  
ATOM    943  CB  HIS A 118      26.503 -62.658  22.369  1.00 85.14           C  
ANISOU  943  CB  HIS A 118    11119   9942  11290   1148  -1915  -1842       C  
ATOM    944  CG  HIS A 118      25.580 -61.889  21.480  1.00 90.47           C  
ANISOU  944  CG  HIS A 118    11809  10445  12122   1210  -1966  -1789       C  
ATOM    945  ND1 HIS A 118      24.556 -61.118  22.010  1.00 95.22           N  
ANISOU  945  ND1 HIS A 118    12431  11010  12740   1450  -2030  -1996       N  
ATOM    946  CD2 HIS A 118      25.557 -61.781  20.132  1.00 92.61           C  
ANISOU  946  CD2 HIS A 118    12078  10580  12530   1071  -1971  -1559       C  
ATOM    947  CE1 HIS A 118      23.920 -60.601  20.969  1.00 95.65           C  
ANISOU  947  CE1 HIS A 118    12492  10904  12947   1452  -2074  -1879       C  
ATOM    948  NE2 HIS A 118      24.464 -60.994  19.815  1.00 94.34           N  
ANISOU  948  NE2 HIS A 118    12316  10681  12846   1226  -2037  -1609       N  
ATOM    949  N   PRO A 119      29.249 -61.828  24.882  1.00 81.10           N  
ANISOU  949  N   PRO A 119    10742   9297  10774   1095  -2252  -2272       N  
ATOM    950  CA  PRO A 119      30.077 -62.536  25.872  1.00 80.45           C  
ANISOU  950  CA  PRO A 119    10647   9403  10518   1073  -2234  -2345       C  
ATOM    951  C   PRO A 119      29.289 -63.129  27.024  1.00 86.80           C  
ANISOU  951  C   PRO A 119    11437  10506  11038   1283  -2121  -2497       C  
ATOM    952  O   PRO A 119      29.766 -64.044  27.683  1.00 87.05           O  
ANISOU  952  O   PRO A 119    11444  10752  10880   1258  -2048  -2482       O  
ATOM    953  CB  PRO A 119      31.080 -61.471  26.321  1.00 83.63           C  
ANISOU  953  CB  PRO A 119    11123   9560  11092   1030  -2477  -2516       C  
ATOM    954  CG  PRO A 119      30.401 -60.212  26.115  1.00 89.26           C  
ANISOU  954  CG  PRO A 119    11907  10023  11986   1143  -2614  -2640       C  
ATOM    955  CD  PRO A 119      29.533 -60.378  24.910  1.00 83.83           C  
ANISOU  955  CD  PRO A 119    11180   9313  11359   1116  -2491  -2422       C  
ATOM    956  N   ASP A 120      28.070 -62.625  27.226  1.00 85.61           N  
ANISOU  956  N   ASP A 120    11295  10375  10857   1485  -2102  -2629       N  
ATOM    957  CA  ASP A 120      27.089 -63.016  28.237  1.00 86.27           C  
ANISOU  957  CA  ASP A 120    11352  10745  10681   1706  -1982  -2780       C  
ATOM    958  C   ASP A 120      26.390 -64.369  27.902  1.00 84.41           C  
ANISOU  958  C   ASP A 120    11014  10788  10268   1669  -1728  -2560       C  
ATOM    959  O   ASP A 120      25.835 -65.006  28.794  1.00 85.29           O  
ANISOU  959  O   ASP A 120    11090  11184  10131   1791  -1600  -2626       O  
ATOM    960  CB  ASP A 120      26.016 -61.890  28.324  1.00 91.28           C  
ANISOU  960  CB  ASP A 120    12015  11263  11405   1925  -2061  -2987       C  
ATOM    961  CG  ASP A 120      25.194 -61.628  27.031  1.00103.67           C  
ANISOU  961  CG  ASP A 120    13546  12688  13156   1900  -2025  -2822       C  
ATOM    962  OD1 ASP A 120      25.812 -61.455  25.940  1.00 97.64           O  
ANISOU  962  OD1 ASP A 120    12802  11698  12600   1701  -2089  -2626       O  
ATOM    963  OD2 ASP A 120      23.937 -61.536  27.126  1.00119.13           O  
ANISOU  963  OD2 ASP A 120    15453  14762  15048   2085  -1941  -2898       O  
ATOM    964  N   MET A 121      26.365 -64.753  26.618  1.00 74.41           N  
ANISOU  964  N   MET A 121     9702   9437   9132   1506  -1662  -2307       N  
ATOM    965  CA  MET A 121      25.653 -65.927  26.120  1.00 69.32           C  
ANISOU  965  CA  MET A 121     8962   9004   8371   1462  -1448  -2101       C  
ATOM    966  C   MET A 121      26.576 -66.933  25.500  1.00 67.08           C  
ANISOU  966  C   MET A 121     8651   8743   8094   1238  -1388  -1868       C  
ATOM    967  O   MET A 121      26.282 -68.127  25.554  1.00 66.48           O  
ANISOU  967  O   MET A 121     8511   8887   7862   1205  -1225  -1738       O  
ATOM    968  CB  MET A 121      24.655 -65.523  25.024  1.00 70.81           C  
ANISOU  968  CB  MET A 121     9112   9083   8707   1487  -1423  -2015       C  
ATOM    969  CG  MET A 121      23.520 -64.692  25.485  1.00 75.73           C  
ANISOU  969  CG  MET A 121     9735   9712   9329   1725  -1455  -2224       C  
ATOM    970  SD  MET A 121      22.269 -64.796  24.209  1.00 77.90           S  
ANISOU  970  SD  MET A 121     9924   9964   9710   1736  -1368  -2059       S  
ATOM    971  CE  MET A 121      21.959 -63.028  23.965  1.00 77.38           C  
ANISOU  971  CE  MET A 121     9944   9565   9891   1886  -1600  -2248       C  
ATOM    972  N   LEU A 122      27.644 -66.471  24.843  1.00 58.88           N  
ANISOU  972  N   LEU A 122     7651   7474   7246   1081  -1515  -1805       N  
ATOM    973  CA  LEU A 122      28.551 -67.364  24.144  1.00 54.53           C  
ANISOU  973  CA  LEU A 122     7061   6938   6721    873  -1461  -1591       C  
ATOM    974  C   LEU A 122      29.910 -67.549  24.779  1.00 58.74           C  
ANISOU  974  C   LEU A 122     7618   7470   7233    788  -1548  -1638       C  
ATOM    975  O   LEU A 122      30.506 -66.605  25.322  1.00 61.06           O  
ANISOU  975  O   LEU A 122     7973   7619   7609    814  -1717  -1806       O  
ATOM    976  CB  LEU A 122      28.714 -66.897  22.704  1.00 52.96           C  
ANISOU  976  CB  LEU A 122     6856   6524   6742    733  -1501  -1432       C  
ATOM    977  CG  LEU A 122      27.446 -66.783  21.874  1.00 54.70           C  
ANISOU  977  CG  LEU A 122     7047   6739   7000    795  -1425  -1351       C  
ATOM    978  CD1 LEU A 122      27.751 -66.139  20.550  1.00 53.10           C  
ANISOU  978  CD1 LEU A 122     6863   6304   7010    659  -1501  -1206       C  
ATOM    979  CD2 LEU A 122      26.753 -68.146  21.720  1.00 54.63           C  
ANISOU  979  CD2 LEU A 122     6952   6984   6822    795  -1225  -1221       C  
ATOM    980  N   THR A 123      30.403 -68.776  24.694  1.00 53.33           N  
ANISOU  980  N   THR A 123     6880   6938   6447    687  -1444  -1492       N  
ATOM    981  CA  THR A 123      31.724 -69.150  25.196  1.00 53.32           C  
ANISOU  981  CA  THR A 123     6880   6958   6423    597  -1515  -1504       C  
ATOM    982  C   THR A 123      32.437 -69.907  24.087  1.00 53.65           C  
ANISOU  982  C   THR A 123     6853   6980   6553    406  -1453  -1285       C  
ATOM    983  O   THR A 123      31.917 -70.919  23.626  1.00 51.97           O  
ANISOU  983  O   THR A 123     6590   6898   6259    387  -1303  -1139       O  
ATOM    984  CB  THR A 123      31.602 -69.972  26.507  1.00 59.60           C  
ANISOU  984  CB  THR A 123     7686   7999   6961    711  -1460  -1579       C  
ATOM    985  OG1 THR A 123      30.896 -69.214  27.487  1.00 63.52           O  
ANISOU  985  OG1 THR A 123     8240   8537   7360    900  -1505  -1792       O  
ATOM    986  CG2 THR A 123      32.942 -70.375  27.070  1.00 52.79           C  
ANISOU  986  CG2 THR A 123     6827   7164   6069    637  -1551  -1599       C  
ATOM    987  N   LYS A 124      33.606 -69.426  23.653  1.00 50.49           N  
ANISOU  987  N   LYS A 124     6442   6422   6321    265  -1566  -1268       N  
ATOM    988  CA  LYS A 124      34.411 -70.112  22.637  1.00 48.71           C  
ANISOU  988  CA  LYS A 124     6139   6198   6173     87  -1510  -1081       C  
ATOM    989  C   LYS A 124      35.278 -71.148  23.365  1.00 51.96           C  
ANISOU  989  C   LYS A 124     6514   6764   6464     74  -1503  -1087       C  
ATOM    990  O   LYS A 124      36.049 -70.781  24.252  1.00 53.74           O  
ANISOU  990  O   LYS A 124     6764   6969   6685     93  -1633  -1224       O  
ATOM    991  CB  LYS A 124      35.268 -69.134  21.827  1.00 50.87           C  
ANISOU  991  CB  LYS A 124     6400   6253   6677    -67  -1622  -1045       C  
ATOM    992  CG  LYS A 124      36.044 -69.785  20.695  1.00 56.01           C  
ANISOU  992  CG  LYS A 124     6958   6926   7396   -244  -1546   -855       C  
ATOM    993  CD  LYS A 124      37.023 -68.841  19.978  1.00 64.60           C  
ANISOU  993  CD  LYS A 124     8019   7824   8700   -416  -1650   -809       C  
ATOM    994  CE  LYS A 124      38.263 -68.512  20.771  1.00 84.06           C  
ANISOU  994  CE  LYS A 124    10461  10245  11230   -470  -1794   -929       C  
ATOM    995  NZ  LYS A 124      39.400 -68.149  19.889  1.00102.64           N  
ANISOU  995  NZ  LYS A 124    12732  12500  13767   -681  -1833   -821       N  
ATOM    996  N   ILE A 125      35.103 -72.436  23.027  1.00 45.35           N  
ANISOU  996  N   ILE A 125     5625   6078   5527     53  -1365   -947       N  
ATOM    997  CA  ILE A 125      35.835 -73.542  23.636  1.00 44.69           C  
ANISOU  997  CA  ILE A 125     5511   6138   5332     49  -1354   -927       C  
ATOM    998  C   ILE A 125      36.770 -74.178  22.586  1.00 52.40           C  
ANISOU  998  C   ILE A 125     6394   7101   6415   -103  -1319   -787       C  
ATOM    999  O   ILE A 125      36.287 -74.666  21.548  1.00 53.61           O  
ANISOU  999  O   ILE A 125     6508   7270   6590   -152  -1202   -652       O  
ATOM   1000  CB  ILE A 125      34.863 -74.589  24.264  1.00 45.62           C  
ANISOU 1000  CB  ILE A 125     5652   6444   5238    164  -1232   -889       C  
ATOM   1001  CG1 ILE A 125      33.840 -73.947  25.213  1.00 46.01           C  
ANISOU 1001  CG1 ILE A 125     5775   6537   5169    321  -1240  -1026       C  
ATOM   1002  CG2 ILE A 125      35.643 -75.701  24.937  1.00 44.89           C  
ANISOU 1002  CG2 ILE A 125     5542   6479   5034    165  -1243   -859       C  
ATOM   1003  CD1 ILE A 125      32.635 -74.825  25.529  1.00 52.85           C  
ANISOU 1003  CD1 ILE A 125     6642   7580   5858    409  -1087   -956       C  
ATOM   1004  N   HIS A 126      38.099 -74.160  22.842  1.00 48.37           N  
ANISOU 1004  N   HIS A 126     5838   6571   5969   -173  -1424   -830       N  
ATOM   1005  CA  HIS A 126      39.066 -74.790  21.938  1.00 47.40           C  
ANISOU 1005  CA  HIS A 126     5609   6463   5939   -303  -1391   -720       C  
ATOM   1006  C   HIS A 126      39.116 -76.241  22.343  1.00 51.75           C  
ANISOU 1006  C   HIS A 126     6141   7173   6350   -243  -1328   -669       C  
ATOM   1007  O   HIS A 126      39.517 -76.548  23.471  1.00 55.82           O  
ANISOU 1007  O   HIS A 126     6685   7756   6767   -168  -1406   -749       O  
ATOM   1008  CB  HIS A 126      40.438 -74.151  22.044  1.00 50.06           C  
ANISOU 1008  CB  HIS A 126     5885   6720   6416   -403  -1529   -789       C  
ATOM   1009  CG  HIS A 126      41.410 -74.646  21.028  1.00 54.59           C  
ANISOU 1009  CG  HIS A 126     6331   7316   7095   -539  -1483   -682       C  
ATOM   1010  ND1 HIS A 126      42.661 -75.091  21.382  1.00 58.32           N  
ANISOU 1010  ND1 HIS A 126     6714   7850   7594   -573  -1554   -718       N  
ATOM   1011  CD2 HIS A 126      41.319 -74.656  19.676  1.00 57.28           C  
ANISOU 1011  CD2 HIS A 126     6614   7633   7515   -644  -1380   -551       C  
ATOM   1012  CE1 HIS A 126      43.274 -75.414  20.248  1.00 57.66           C  
ANISOU 1012  CE1 HIS A 126     6513   7788   7606   -692  -1481   -614       C  
ATOM   1013  NE2 HIS A 126      42.509 -75.180  19.196  1.00 57.24           N  
ANISOU 1013  NE2 HIS A 126     6478   7691   7577   -739  -1372   -509       N  
ATOM   1014  N   ILE A 127      38.646 -77.145  21.477  1.00 43.46           N  
ANISOU 1014  N   ILE A 127     5055   6178   5280   -266  -1196   -537       N  
ATOM   1015  CA  ILE A 127      38.573 -78.561  21.864  1.00 40.94           C  
ANISOU 1015  CA  ILE A 127     4731   5985   4838   -206  -1143   -480       C  
ATOM   1016  C   ILE A 127      39.697 -79.412  21.254  1.00 48.60           C  
ANISOU 1016  C   ILE A 127     5596   6986   5882   -278  -1144   -426       C  
ATOM   1017  O   ILE A 127      39.841 -80.574  21.612  1.00 48.84           O  
ANISOU 1017  O   ILE A 127     5622   7099   5838   -229  -1131   -387       O  
ATOM   1018  CB  ILE A 127      37.171 -79.169  21.612  1.00 40.80           C  
ANISOU 1018  CB  ILE A 127     4754   6021   4726   -153  -1009   -391       C  
ATOM   1019  CG1 ILE A 127      36.816 -79.234  20.127  1.00 39.05           C  
ANISOU 1019  CG1 ILE A 127     4479   5759   4599   -238   -912   -291       C  
ATOM   1020  CG2 ILE A 127      36.111 -78.429  22.400  1.00 40.51           C  
ANISOU 1020  CG2 ILE A 127     4805   5988   4598    -58  -1009   -464       C  
ATOM   1021  CD1 ILE A 127      35.822 -80.341  19.788  1.00 39.15           C  
ANISOU 1021  CD1 ILE A 127     4494   5845   4535   -207   -795   -190       C  
ATOM   1022  N   GLY A 128      40.472 -78.833  20.354  1.00 46.88           N  
ANISOU 1022  N   GLY A 128     5295   6707   5811   -392  -1160   -421       N  
ATOM   1023  CA  GLY A 128      41.548 -79.547  19.697  1.00 46.76           C  
ANISOU 1023  CA  GLY A 128     5160   6737   5869   -457  -1151   -384       C  
ATOM   1024  C   GLY A 128      41.997 -78.896  18.415  1.00 52.99           C  
ANISOU 1024  C   GLY A 128     5860   7480   6795   -593  -1109   -337       C  
ATOM   1025  O   GLY A 128      41.664 -77.747  18.130  1.00 54.14           O  
ANISOU 1025  O   GLY A 128     6039   7529   7001   -650  -1121   -336       O  
ATOM   1026  N   SER A 129      42.766 -79.643  17.635  1.00 50.00           N  
ANISOU 1026  N   SER A 129     5365   7172   6461   -642  -1062   -295       N  
ATOM   1027  CA  SER A 129      43.261 -79.213  16.324  1.00 48.90           C  
ANISOU 1027  CA  SER A 129     5122   7034   6425   -773   -999   -235       C  
ATOM   1028  C   SER A 129      42.949 -80.254  15.287  1.00 50.35           C  
ANISOU 1028  C   SER A 129     5263   7302   6566   -762   -875   -160       C  
ATOM   1029  O   SER A 129      42.905 -81.439  15.587  1.00 51.30           O  
ANISOU 1029  O   SER A 129     5383   7484   6624   -672   -866   -173       O  
ATOM   1030  CB  SER A 129      44.755 -78.953  16.352  1.00 51.21           C  
ANISOU 1030  CB  SER A 129     5277   7350   6830   -858  -1072   -285       C  
ATOM   1031  OG  SER A 129      45.026 -77.936  17.298  1.00 67.02           O  
ANISOU 1031  OG  SER A 129     7323   9260   8883   -874  -1203   -365       O  
ATOM   1032  N   SER A 130      42.737 -79.821  14.059  1.00 43.14           N  
ANISOU 1032  N   SER A 130     4318   6389   5685   -853   -788    -81       N  
ATOM   1033  CA  SER A 130      42.511 -80.730  12.953  1.00 39.82           C  
ANISOU 1033  CA  SER A 130     3849   6059   5222   -849   -676    -25       C  
ATOM   1034  C   SER A 130      43.873 -81.348  12.552  1.00 46.39           C  
ANISOU 1034  C   SER A 130     4519   7002   6105   -881   -667    -61       C  
ATOM   1035  O   SER A 130      44.936 -80.987  13.087  1.00 47.17           O  
ANISOU 1035  O   SER A 130     4539   7104   6280   -918   -746   -118       O  
ATOM   1036  CB  SER A 130      41.963 -79.942  11.783  1.00 40.20           C  
ANISOU 1036  CB  SER A 130     3912   6084   5279   -941   -599     71       C  
ATOM   1037  OG  SER A 130      42.962 -79.110  11.217  1.00 45.88           O  
ANISOU 1037  OG  SER A 130     4531   6813   6088  -1078   -601    101       O  
ATOM   1038  N   PHE A 131      43.846 -82.243  11.579  1.00 43.09           N  
ANISOU 1038  N   PHE A 131     4042   6679   5650   -864   -575    -39       N  
ATOM   1039  CA  PHE A 131      45.049 -82.880  11.071  1.00 43.44           C  
ANISOU 1039  CA  PHE A 131     3924   6848   5735   -876   -550    -85       C  
ATOM   1040  C   PHE A 131      46.018 -81.848  10.496  1.00 48.85           C  
ANISOU 1040  C   PHE A 131     4484   7576   6501  -1027   -529    -56       C  
ATOM   1041  O   PHE A 131      47.222 -81.984  10.672  1.00 52.89           O  
ANISOU 1041  O   PHE A 131     4855   8161   7082  -1047   -562   -117       O  
ATOM   1042  CB  PHE A 131      44.667 -83.945  10.040  1.00 44.59           C  
ANISOU 1042  CB  PHE A 131     4044   7082   5814   -823   -453    -78       C  
ATOM   1043  CG  PHE A 131      45.820 -84.776   9.552  1.00 47.55           C  
ANISOU 1043  CG  PHE A 131     4253   7594   6221   -798   -428   -152       C  
ATOM   1044  CD1 PHE A 131      46.165 -85.958  10.197  1.00 51.50           C  
ANISOU 1044  CD1 PHE A 131     4734   8100   6734   -669   -495   -239       C  
ATOM   1045  CD2 PHE A 131      46.542 -84.397   8.439  1.00 49.31           C  
ANISOU 1045  CD2 PHE A 131     4336   7943   6457   -898   -339   -132       C  
ATOM   1046  CE1 PHE A 131      47.206 -86.741   9.736  1.00 52.66           C  
ANISOU 1046  CE1 PHE A 131     4721   8369   6918   -625   -480   -324       C  
ATOM   1047  CE2 PHE A 131      47.553 -85.201   7.962  1.00 52.84           C  
ANISOU 1047  CE2 PHE A 131     4617   8537   6924   -857   -306   -216       C  
ATOM   1048  CZ  PHE A 131      47.889 -86.362   8.622  1.00 51.00           C  
ANISOU 1048  CZ  PHE A 131     4363   8299   6716   -714   -382   -321       C  
ATOM   1049  N   GLU A 132      45.488 -80.808   9.861  1.00 43.53           N  
ANISOU 1049  N   GLU A 132     3862   6851   5826  -1133   -484     42       N  
ATOM   1050  CA  GLU A 132      46.251 -79.721   9.263  1.00 44.69           C  
ANISOU 1050  CA  GLU A 132     3912   7015   6052  -1300   -462    107       C  
ATOM   1051  C   GLU A 132      46.454 -78.577  10.221  1.00 50.98           C  
ANISOU 1051  C   GLU A 132     4756   7666   6949  -1363   -584     94       C  
ATOM   1052  O   GLU A 132      46.815 -77.479   9.803  1.00 53.77           O  
ANISOU 1052  O   GLU A 132     5074   7975   7382  -1514   -586    169       O  
ATOM   1053  CB  GLU A 132      45.595 -79.261   7.965  1.00 45.54           C  
ANISOU 1053  CB  GLU A 132     4053   7149   6102  -1382   -354    235       C  
ATOM   1054  CG  GLU A 132      45.564 -80.386   6.953  1.00 48.81           C  
ANISOU 1054  CG  GLU A 132     4400   7731   6416  -1323   -239    225       C  
ATOM   1055  CD  GLU A 132      44.929 -80.031   5.633  1.00 74.57           C  
ANISOU 1055  CD  GLU A 132     7694  11045   9593  -1390   -136    344       C  
ATOM   1056  OE1 GLU A 132      44.158 -79.044   5.556  1.00 80.52           O  
ANISOU 1056  OE1 GLU A 132     8564  11676  10355  -1450   -159    444       O  
ATOM   1057  OE2 GLU A 132      45.173 -80.791   4.671  1.00 73.99           O  
ANISOU 1057  OE2 GLU A 132     7532  11140   9440  -1369    -38    330       O  
ATOM   1058  N   LYS A 133      46.253 -78.857  11.526  1.00 45.36           N  
ANISOU 1058  N   LYS A 133     4124   6878   6231  -1247   -693     -3       N  
ATOM   1059  CA  LYS A 133      46.467 -77.951  12.665  1.00 44.93           C  
ANISOU 1059  CA  LYS A 133     4122   6696   6255  -1266   -833    -62       C  
ATOM   1060  C   LYS A 133      45.570 -76.679  12.644  1.00 47.73           C  
ANISOU 1060  C   LYS A 133     4613   6887   6635  -1322   -863     -2       C  
ATOM   1061  O   LYS A 133      45.960 -75.636  13.165  1.00 46.89           O  
ANISOU 1061  O   LYS A 133     4516   6668   6634  -1397   -968    -31       O  
ATOM   1062  CB  LYS A 133      47.964 -77.596  12.840  1.00 48.36           C  
ANISOU 1062  CB  LYS A 133     4385   7174   6816  -1371   -898   -110       C  
ATOM   1063  CG  LYS A 133      48.940 -78.767  12.713  1.00 67.23           C  
ANISOU 1063  CG  LYS A 133     6612   9735   9200  -1319   -865   -170       C  
ATOM   1064  CD  LYS A 133      48.759 -79.820  13.803  1.00 79.88           C  
ANISOU 1064  CD  LYS A 133     8276  11344  10731  -1136   -943   -270       C  
ATOM   1065  CE  LYS A 133      49.589 -81.068  13.601  1.00 88.71           C  
ANISOU 1065  CE  LYS A 133     9244  12611  11849  -1065   -919   -327       C  
ATOM   1066  NZ  LYS A 133      49.469 -81.978  14.769  1.00 90.75           N  
ANISOU 1066  NZ  LYS A 133     9577  12853  12051   -896  -1018   -406       N  
ATOM   1067  N   TYR A 134      44.356 -76.785  12.094  1.00 43.51           N  
ANISOU 1067  N   TYR A 134     4187   6332   6015  -1276   -785     70       N  
ATOM   1068  CA  TYR A 134      43.411 -75.683  12.166  1.00 44.08           C  
ANISOU 1068  CA  TYR A 134     4393   6247   6109  -1292   -825    112       C  
ATOM   1069  C   TYR A 134      42.699 -75.843  13.536  1.00 49.32           C  
ANISOU 1069  C   TYR A 134     5178   6845   6714  -1139   -909      0       C  
ATOM   1070  O   TYR A 134      42.476 -76.991  13.976  1.00 48.36           O  
ANISOU 1070  O   TYR A 134     5063   6815   6495  -1023   -882    -45       O  
ATOM   1071  CB  TYR A 134      42.362 -75.814  11.076  1.00 45.37           C  
ANISOU 1071  CB  TYR A 134     4612   6430   6194  -1284   -716    222       C  
ATOM   1072  CG  TYR A 134      42.638 -75.128   9.760  1.00 49.50           C  
ANISOU 1072  CG  TYR A 134     5083   6965   6762  -1439   -652    361       C  
ATOM   1073  CD1 TYR A 134      42.755 -73.746   9.686  1.00 53.12           C  
ANISOU 1073  CD1 TYR A 134     5577   7272   7334  -1557   -723    424       C  
ATOM   1074  CD2 TYR A 134      42.597 -75.840   8.564  1.00 49.40           C  
ANISOU 1074  CD2 TYR A 134     5008   7101   6662  -1456   -523    438       C  
ATOM   1075  CE1 TYR A 134      42.920 -73.097   8.461  1.00 55.83           C  
ANISOU 1075  CE1 TYR A 134     5887   7621   7706  -1706   -664    582       C  
ATOM   1076  CE2 TYR A 134      42.705 -75.196   7.330  1.00 50.71           C  
ANISOU 1076  CE2 TYR A 134     5143   7291   6834  -1591   -458    582       C  
ATOM   1077  CZ  TYR A 134      42.876 -73.822   7.282  1.00 58.26           C  
ANISOU 1077  CZ  TYR A 134     6132   8100   7903  -1721   -526    666       C  
ATOM   1078  OH  TYR A 134      42.964 -73.159   6.077  1.00 57.31           O  
ANISOU 1078  OH  TYR A 134     5992   7998   7783  -1862   -466    834       O  
ATOM   1079  N   PRO A 135      42.309 -74.747  14.230  1.00 45.30           N  
ANISOU 1079  N   PRO A 135     4770   6186   6256  -1130  -1011    -46       N  
ATOM   1080  CA  PRO A 135      41.680 -74.913  15.551  1.00 45.02           C  
ANISOU 1080  CA  PRO A 135     4839   6124   6142   -979  -1081   -161       C  
ATOM   1081  C   PRO A 135      40.262 -75.472  15.494  1.00 53.14           C  
ANISOU 1081  C   PRO A 135     5961   7185   7044   -858   -997   -131       C  
ATOM   1082  O   PRO A 135      39.492 -75.123  14.587  1.00 55.22           O  
ANISOU 1082  O   PRO A 135     6256   7411   7312   -885   -933    -41       O  
ATOM   1083  CB  PRO A 135      41.713 -73.501  16.132  1.00 46.82           C  
ANISOU 1083  CB  PRO A 135     5133   6182   6473  -1011  -1214   -230       C  
ATOM   1084  CG  PRO A 135      41.704 -72.636  14.978  1.00 50.94           C  
ANISOU 1084  CG  PRO A 135     5640   6613   7100  -1147  -1186   -109       C  
ATOM   1085  CD  PRO A 135      42.461 -73.328  13.890  1.00 46.41           C  
ANISOU 1085  CD  PRO A 135     4931   6174   6529  -1254  -1076     -2       C  
ATOM   1086  N   LEU A 136      39.900 -76.318  16.469  1.00 49.03           N  
ANISOU 1086  N   LEU A 136     5483   6736   6412   -729  -1001   -198       N  
ATOM   1087  CA  LEU A 136      38.538 -76.851  16.544  1.00 47.96           C  
ANISOU 1087  CA  LEU A 136     5423   6638   6161   -622   -923   -170       C  
ATOM   1088  C   LEU A 136      37.808 -76.150  17.668  1.00 50.25           C  
ANISOU 1088  C   LEU A 136     5819   6869   6406   -520   -992   -265       C  
ATOM   1089  O   LEU A 136      38.229 -76.245  18.831  1.00 47.57           O  
ANISOU 1089  O   LEU A 136     5502   6554   6019   -459  -1071   -364       O  
ATOM   1090  CB  LEU A 136      38.525 -78.380  16.705  1.00 47.25           C  
ANISOU 1090  CB  LEU A 136     5302   6676   5973   -561   -860   -149       C  
ATOM   1091  CG  LEU A 136      39.274 -79.171  15.636  1.00 50.89           C  
ANISOU 1091  CG  LEU A 136     5655   7209   6472   -635   -796    -84       C  
ATOM   1092  CD1 LEU A 136      39.448 -80.596  16.053  1.00 49.87           C  
ANISOU 1092  CD1 LEU A 136     5505   7172   6272   -561   -780    -92       C  
ATOM   1093  CD2 LEU A 136      38.565 -79.097  14.309  1.00 51.40           C  
ANISOU 1093  CD2 LEU A 136     5713   7273   6542   -684   -698     13       C  
ATOM   1094  N   TYR A 137      36.760 -75.380  17.305  1.00 48.08           N  
ANISOU 1094  N   TYR A 137     5605   6516   6146   -498   -972   -245       N  
ATOM   1095  CA  TYR A 137      35.971 -74.614  18.266  1.00 49.34           C  
ANISOU 1095  CA  TYR A 137     5858   6621   6269   -387  -1032   -350       C  
ATOM   1096  C   TYR A 137      34.552 -75.092  18.447  1.00 54.60           C  
ANISOU 1096  C   TYR A 137     6566   7363   6817   -272   -942   -335       C  
ATOM   1097  O   TYR A 137      33.862 -75.423  17.465  1.00 55.82           O  
ANISOU 1097  O   TYR A 137     6699   7535   6974   -294   -852   -233       O  
ATOM   1098  CB  TYR A 137      35.910 -73.142  17.872  1.00 51.89           C  
ANISOU 1098  CB  TYR A 137     6219   6767   6728   -434  -1115   -369       C  
ATOM   1099  CG  TYR A 137      37.229 -72.418  17.892  1.00 54.95           C  
ANISOU 1099  CG  TYR A 137     6572   7054   7251   -552  -1228   -403       C  
ATOM   1100  CD1 TYR A 137      38.016 -72.397  19.038  1.00 56.74           C  
ANISOU 1100  CD1 TYR A 137     6800   7295   7464   -522  -1330   -532       C  
ATOM   1101  CD2 TYR A 137      37.654 -71.680  16.793  1.00 56.45           C  
ANISOU 1101  CD2 TYR A 137     6731   7133   7586   -696  -1242   -303       C  
ATOM   1102  CE1 TYR A 137      39.223 -71.708  19.069  1.00 58.39           C  
ANISOU 1102  CE1 TYR A 137     6964   7408   7814   -638  -1445   -570       C  
ATOM   1103  CE2 TYR A 137      38.867 -70.998  16.807  1.00 58.59           C  
ANISOU 1103  CE2 TYR A 137     6956   7310   7994   -823  -1344   -323       C  
ATOM   1104  CZ  TYR A 137      39.649 -71.012  17.947  1.00 66.63           C  
ANISOU 1104  CZ  TYR A 137     7964   8340   9013   -795  -1448   -462       C  
ATOM   1105  OH  TYR A 137      40.838 -70.318  17.971  1.00 71.09           O  
ANISOU 1105  OH  TYR A 137     8471   8811   9730   -929  -1558   -486       O  
ATOM   1106  N   VAL A 138      34.102 -75.050  19.705  1.00 50.66           N  
ANISOU 1106  N   VAL A 138     6123   6912   6214   -150   -970   -443       N  
ATOM   1107  CA  VAL A 138      32.742 -75.357  20.116  1.00 50.63           C  
ANISOU 1107  CA  VAL A 138     6152   6995   6091    -31   -890   -450       C  
ATOM   1108  C   VAL A 138      32.248 -74.076  20.747  1.00 59.45           C  
ANISOU 1108  C   VAL A 138     7335   8028   7225     64   -972   -588       C  
ATOM   1109  O   VAL A 138      32.986 -73.462  21.527  1.00 61.09           O  
ANISOU 1109  O   VAL A 138     7578   8183   7448     81  -1087   -709       O  
ATOM   1110  CB  VAL A 138      32.672 -76.537  21.115  1.00 52.97           C  
ANISOU 1110  CB  VAL A 138     6449   7453   6223     33   -840   -450       C  
ATOM   1111  CG1 VAL A 138      31.290 -76.663  21.753  1.00 52.63           C  
ANISOU 1111  CG1 VAL A 138     6435   7513   6050    155   -762   -473       C  
ATOM   1112  CG2 VAL A 138      33.050 -77.833  20.429  1.00 51.71           C  
ANISOU 1112  CG2 VAL A 138     6228   7353   6065    -47   -769   -319       C  
ATOM   1113  N   LEU A 139      31.009 -73.675  20.430  1.00 55.44           N  
ANISOU 1113  N   LEU A 139     6841   7506   6718    134   -923   -585       N  
ATOM   1114  CA  LEU A 139      30.413 -72.503  21.034  1.00 55.10           C  
ANISOU 1114  CA  LEU A 139     6857   7389   6690    252   -998   -731       C  
ATOM   1115  C   LEU A 139      29.354 -72.946  22.023  1.00 57.06           C  
ANISOU 1115  C   LEU A 139     7109   7810   6761    402   -916   -798       C  
ATOM   1116  O   LEU A 139      28.434 -73.665  21.648  1.00 57.36           O  
ANISOU 1116  O   LEU A 139     7100   7952   6741    415   -794   -703       O  
ATOM   1117  CB  LEU A 139      29.827 -71.540  19.967  1.00 55.58           C  
ANISOU 1117  CB  LEU A 139     6927   7290   6899    236  -1027   -691       C  
ATOM   1118  CG  LEU A 139      30.793 -70.901  18.981  1.00 60.54           C  
ANISOU 1118  CG  LEU A 139     7558   7741   7704     83  -1111   -614       C  
ATOM   1119  CD1 LEU A 139      30.103 -69.888  18.120  1.00 60.98           C  
ANISOU 1119  CD1 LEU A 139     7643   7639   7886     91  -1155   -578       C  
ATOM   1120  CD2 LEU A 139      31.908 -70.216  19.701  1.00 67.90           C  
ANISOU 1120  CD2 LEU A 139     8525   8571   8701     53  -1250   -731       C  
ATOM   1121  N   LYS A 140      29.504 -72.570  23.292  1.00 53.14           N  
ANISOU 1121  N   LYS A 140     6661   7359   6169    507   -980   -958       N  
ATOM   1122  CA  LYS A 140      28.491 -72.862  24.299  1.00 53.45           C  
ANISOU 1122  CA  LYS A 140     6704   7583   6022    656   -898  -1033       C  
ATOM   1123  C   LYS A 140      27.495 -71.709  24.251  1.00 61.23           C  
ANISOU 1123  C   LYS A 140     7706   8493   7066    782   -929  -1156       C  
ATOM   1124  O   LYS A 140      27.905 -70.550  24.372  1.00 64.01           O  
ANISOU 1124  O   LYS A 140     8116   8678   7529    813  -1072  -1290       O  
ATOM   1125  CB  LYS A 140      29.107 -73.013  25.703  1.00 55.65           C  
ANISOU 1125  CB  LYS A 140     7031   7970   6144    723   -953  -1152       C  
ATOM   1126  CG  LYS A 140      28.061 -73.283  26.799  1.00 54.33           C  
ANISOU 1126  CG  LYS A 140     6865   8022   5754    880   -857  -1227       C  
ATOM   1127  CD  LYS A 140      28.703 -73.424  28.167  1.00 64.36           C  
ANISOU 1127  CD  LYS A 140     8193   9411   6848    947   -919  -1339       C  
ATOM   1128  CE  LYS A 140      27.706 -73.724  29.259  1.00 70.09           C  
ANISOU 1128  CE  LYS A 140     8919  10384   7329   1094   -812  -1399       C  
ATOM   1129  NZ  LYS A 140      28.373 -73.874  30.571  1.00 84.03           N  
ANISOU 1129  NZ  LYS A 140    10749  12276   8901   1158   -879  -1498       N  
ATOM   1130  N   VAL A 141      26.209 -72.019  24.041  1.00 57.40           N  
ANISOU 1130  N   VAL A 141     7165   8119   6524    851   -806  -1111       N  
ATOM   1131  CA  VAL A 141      25.122 -71.035  23.985  1.00 58.59           C  
ANISOU 1131  CA  VAL A 141     7312   8226   6724    992   -823  -1226       C  
ATOM   1132  C   VAL A 141      24.360 -71.138  25.298  1.00 67.65           C  
ANISOU 1132  C   VAL A 141     8447   9592   7665   1163   -753  -1368       C  
ATOM   1133  O   VAL A 141      23.856 -72.204  25.630  1.00 64.93           O  
ANISOU 1133  O   VAL A 141     8043   9462   7164   1157   -607  -1275       O  
ATOM   1134  CB  VAL A 141      24.198 -71.258  22.768  1.00 59.80           C  
ANISOU 1134  CB  VAL A 141     7393   8361   6967    954   -742  -1082       C  
ATOM   1135  CG1 VAL A 141      23.224 -70.104  22.607  1.00 60.00           C  
ANISOU 1135  CG1 VAL A 141     7419   8298   7082   1100   -796  -1204       C  
ATOM   1136  CG2 VAL A 141      25.016 -71.438  21.498  1.00 58.47           C  
ANISOU 1136  CG2 VAL A 141     7230   8037   6948    771   -780   -917       C  
ATOM   1137  N   SER A 142      24.305 -70.057  26.058  1.00 72.25           N  
ANISOU 1137  N   SER A 142     9085  10125   8242   1311   -857  -1591       N  
ATOM   1138  CA  SER A 142      23.631 -70.083  27.350  1.00 77.64           C  
ANISOU 1138  CA  SER A 142     9757  11037   8707   1486   -791  -1747       C  
ATOM   1139  C   SER A 142      22.704 -68.901  27.584  1.00 91.68           C  
ANISOU 1139  C   SER A 142    11533  12776  10526   1688   -842  -1960       C  
ATOM   1140  O   SER A 142      22.930 -67.806  27.060  1.00 93.19           O  
ANISOU 1140  O   SER A 142    11777  12710  10921   1706   -995  -2045       O  
ATOM   1141  CB  SER A 142      24.661 -70.107  28.472  1.00 83.98           C  
ANISOU 1141  CB  SER A 142    10640  11891   9379   1499   -874  -1857       C  
ATOM   1142  OG  SER A 142      25.483 -71.255  28.396  1.00103.50           O  
ANISOU 1142  OG  SER A 142    13109  14424  11794   1340   -827  -1672       O  
ATOM   1143  N   GLY A 143      21.697 -69.120  28.422  1.00 93.39           N  
ANISOU 1143  N   GLY A 143    11686  13249  10547   1842   -716  -2050       N  
ATOM   1144  CA  GLY A 143      20.807 -68.061  28.878  1.00 96.97           C  
ANISOU 1144  CA  GLY A 143    12128  13718  11000   2070   -754  -2293       C  
ATOM   1145  C   GLY A 143      21.522 -67.289  29.973  1.00106.38           C  
ANISOU 1145  C   GLY A 143    13426  14875  12118   2185   -899  -2544       C  
ATOM   1146  O   GLY A 143      22.549 -67.754  30.481  1.00104.67           O  
ANISOU 1146  O   GLY A 143    13273  14687  11810   2090   -935  -2511       O  
ATOM   1147  N   LYS A 144      20.996 -66.119  30.363  1.00109.57           N  
ANISOU 1147  N   LYS A 144    13850  15220  12563   2396   -993  -2809       N  
ATOM   1148  CA  LYS A 144      21.628 -65.275  31.378  1.00113.65           C  
ANISOU 1148  CA  LYS A 144    14473  15683  13027   2522  -1156  -3084       C  
ATOM   1149  C   LYS A 144      21.531 -65.826  32.829  1.00121.87           C  
ANISOU 1149  C   LYS A 144    15507  17078  13719   2635  -1050  -3199       C  
ATOM   1150  O   LYS A 144      22.389 -65.467  33.637  1.00121.74           O  
ANISOU 1150  O   LYS A 144    15591  17033  13633   2669  -1185  -3360       O  
ATOM   1151  CB  LYS A 144      21.107 -63.832  31.285  1.00119.69           C  
ANISOU 1151  CB  LYS A 144    15268  16243  13967   2719  -1310  -3342       C  
ATOM   1152  CG  LYS A 144      21.951 -62.780  32.033  1.00147.10           C  
ANISOU 1152  CG  LYS A 144    18871  19534  17487   2810  -1545  -3621       C  
ATOM   1153  CD  LYS A 144      23.139 -62.232  31.232  1.00157.09           C  
ANISOU 1153  CD  LYS A 144    20232  20408  19045   2618  -1753  -3540       C  
ATOM   1154  CE  LYS A 144      23.951 -61.222  32.013  1.00166.04           C  
ANISOU 1154  CE  LYS A 144    21486  21366  20235   2699  -1992  -3822       C  
ATOM   1155  NZ  LYS A 144      24.853 -60.438  31.136  1.00172.54           N  
ANISOU 1155  NZ  LYS A 144    22388  21776  21393   2537  -2206  -3763       N  
ATOM   1156  N   GLU A 145      20.548 -66.695  33.160  1.00121.63           N  
ANISOU 1156  N   GLU A 145    15364  17379  13471   2680   -820  -3106       N  
ATOM   1157  CA  GLU A 145      20.445 -67.246  34.523  1.00124.36           C  
ANISOU 1157  CA  GLU A 145    15705  18078  13466   2775   -709  -3185       C  
ATOM   1158  C   GLU A 145      21.621 -68.174  34.878  1.00129.25           C  
ANISOU 1158  C   GLU A 145    16400  18742  13969   2597   -723  -3019       C  
ATOM   1159  O   GLU A 145      21.936 -69.119  34.139  1.00126.25           O  
ANISOU 1159  O   GLU A 145    15991  18318  13661   2390   -654  -2735       O  
ATOM   1160  CB  GLU A 145      19.081 -67.912  34.822  1.00126.65           C  
ANISOU 1160  CB  GLU A 145    15846  18723  13552   2859   -454  -3119       C  
ATOM   1161  CG  GLU A 145      18.560 -68.928  33.808  1.00137.99           C  
ANISOU 1161  CG  GLU A 145    17169  20184  15077   2675   -293  -2797       C  
ATOM   1162  CD  GLU A 145      18.106 -68.370  32.472  1.00171.24           C  
ANISOU 1162  CD  GLU A 145    21333  24130  19602   2650   -352  -2755       C  
ATOM   1163  OE1 GLU A 145      18.204 -69.111  31.471  1.00174.04           O  
ANISOU 1163  OE1 GLU A 145    21651  24395  20082   2453   -302  -2492       O  
ATOM   1164  OE2 GLU A 145      17.744 -67.173  32.405  1.00170.60           O  
ANISOU 1164  OE2 GLU A 145    21265  23908  19648   2825   -471  -2988       O  
ATOM   1165  N   GLN A 146      22.311 -67.840  35.983  1.00128.98           N  
ANISOU 1165  N   GLN A 146    16463  18775  13767   2690   -834  -3216       N  
ATOM   1166  CA  GLN A 146      23.448 -68.610  36.473  1.00128.57           C  
ANISOU 1166  CA  GLN A 146    16486  18776  13588   2560   -876  -3103       C  
ATOM   1167  C   GLN A 146      22.968 -69.675  37.453  1.00132.71           C  
ANISOU 1167  C   GLN A 146    16971  19704  13750   2592   -676  -2999       C  
ATOM   1168  O   GLN A 146      22.829 -69.429  38.660  1.00134.64           O  
ANISOU 1168  O   GLN A 146    17252  20182  13723   2762   -675  -3196       O  
ATOM   1169  CB  GLN A 146      24.568 -67.721  37.050  1.00131.69           C  
ANISOU 1169  CB  GLN A 146    17010  19009  14019   2618  -1128  -3352       C  
ATOM   1170  CG  GLN A 146      25.575 -67.264  35.990  1.00146.40           C  
ANISOU 1170  CG  GLN A 146    18918  20471  16235   2449  -1317  -3297       C  
ATOM   1171  CD  GLN A 146      26.944 -66.916  36.527  1.00165.94           C  
ANISOU 1171  CD  GLN A 146    21498  22827  18726   2408  -1535  -3420       C  
ATOM   1172  OE1 GLN A 146      27.133 -66.516  37.691  1.00162.80           O  
ANISOU 1172  OE1 GLN A 146    21167  22561  18130   2562  -1623  -3661       O  
ATOM   1173  NE2 GLN A 146      27.938 -67.034  35.659  1.00154.63           N  
ANISOU 1173  NE2 GLN A 146    20075  21142  17535   2200  -1634  -3265       N  
ATOM   1174  N   ALA A 147      22.649 -70.851  36.874  1.00126.01           N  
ANISOU 1174  N   ALA A 147    16043  18933  12902   2427   -506  -2684       N  
ATOM   1175  CA  ALA A 147      22.197 -72.079  37.525  1.00125.12           C  
ANISOU 1175  CA  ALA A 147    15881  19158  12500   2391   -303  -2490       C  
ATOM   1176  C   ALA A 147      22.722 -73.257  36.701  1.00122.81           C  
ANISOU 1176  C   ALA A 147    15575  18757  12329   2144   -263  -2156       C  
ATOM   1177  O   ALA A 147      23.057 -73.075  35.524  1.00121.39           O  
ANISOU 1177  O   ALA A 147    15386  18292  12445   2028   -340  -2085       O  
ATOM   1178  CB  ALA A 147      20.677 -72.114  37.582  1.00127.03           C  
ANISOU 1178  CB  ALA A 147    15987  19637  12643   2498    -93  -2499       C  
ATOM   1179  N   ALA A 148      22.826 -74.447  37.322  1.00115.28           N  
ANISOU 1179  N   ALA A 148    14626  18029  11146   2068   -152  -1954       N  
ATOM   1180  CA  ALA A 148      23.289 -75.667  36.663  1.00110.74           C  
ANISOU 1180  CA  ALA A 148    14040  17371  10666   1851   -114  -1644       C  
ATOM   1181  C   ALA A 148      22.238 -76.139  35.641  1.00108.08           C  
ANISOU 1181  C   ALA A 148    13571  17020  10476   1763     48  -1470       C  
ATOM   1182  O   ALA A 148      21.058 -76.288  36.000  1.00109.55           O  
ANISOU 1182  O   ALA A 148    13662  17446  10516   1835    221  -1460       O  
ATOM   1183  CB  ALA A 148      23.536 -76.748  37.704  1.00112.58           C  
ANISOU 1183  CB  ALA A 148    14317  17855  10603   1817    -44  -1486       C  
ATOM   1184  N   LYS A 149      22.649 -76.309  34.361  1.00 96.04           N  
ANISOU 1184  N   LYS A 149    12030  15221   9239   1615    -12  -1350       N  
ATOM   1185  CA  LYS A 149      21.720 -76.738  33.316  1.00 91.34           C  
ANISOU 1185  CA  LYS A 149    11316  14591   8798   1528    113  -1196       C  
ATOM   1186  C   LYS A 149      22.227 -77.984  32.570  1.00 86.19           C  
ANISOU 1186  C   LYS A 149    10659  13835   8253   1319    130   -922       C  
ATOM   1187  O   LYS A 149      23.423 -78.287  32.584  1.00 84.02           O  
ANISOU 1187  O   LYS A 149    10471  13438   8013   1243     12   -879       O  
ATOM   1188  CB  LYS A 149      21.446 -75.597  32.312  1.00 91.80           C  
ANISOU 1188  CB  LYS A 149    11346  14419   9114   1577     28  -1340       C  
ATOM   1189  CG  LYS A 149      20.732 -74.384  32.862  1.00109.88           C  
ANISOU 1189  CG  LYS A 149    13620  16784  11345   1793     15  -1610       C  
ATOM   1190  CD  LYS A 149      20.990 -73.182  31.979  1.00123.83           C  
ANISOU 1190  CD  LYS A 149    15420  18246  13384   1827   -148  -1755       C  
ATOM   1191  CE  LYS A 149      20.359 -71.914  32.496  1.00140.47           C  
ANISOU 1191  CE  LYS A 149    17524  20385  15464   2055   -194  -2045       C  
ATOM   1192  NZ  LYS A 149      20.384 -70.840  31.473  1.00150.92           N  
ANISOU 1192  NZ  LYS A 149    18863  21400  17080   2074   -336  -2136       N  
ATOM   1193  N   ASN A 150      21.296 -78.688  31.913  1.00 75.71           N  
ANISOU 1193  N   ASN A 150     9223  12556   6988   1234    271   -752       N  
ATOM   1194  CA  ASN A 150      21.569 -79.795  31.030  1.00 70.33           C  
ANISOU 1194  CA  ASN A 150     8521  11759   6442   1048    287   -518       C  
ATOM   1195  C   ASN A 150      21.955 -79.165  29.680  1.00 65.53           C  
ANISOU 1195  C   ASN A 150     7913  10868   6117   1002    175   -567       C  
ATOM   1196  O   ASN A 150      21.754 -77.966  29.478  1.00 65.30           O  
ANISOU 1196  O   ASN A 150     7883  10759   6168   1108    114   -749       O  
ATOM   1197  CB  ASN A 150      20.315 -80.634  30.855  1.00 76.13           C  
ANISOU 1197  CB  ASN A 150     9131  12651   7145    986    468   -350       C  
ATOM   1198  CG  ASN A 150      20.018 -81.509  32.019  1.00 95.53           C  
ANISOU 1198  CG  ASN A 150    11586  15368   9342    975    587   -226       C  
ATOM   1199  OD1 ASN A 150      20.947 -82.018  32.688  1.00 83.73           O  
ANISOU 1199  OD1 ASN A 150    10197  13888   7730    945    524   -163       O  
ATOM   1200  ND2 ASN A 150      18.707 -81.729  32.231  1.00 84.83           N  
ANISOU 1200  ND2 ASN A 150    10105  14227   7901    991    759   -173       N  
ATOM   1201  N   ALA A 151      22.506 -79.963  28.753  1.00 55.46           N  
ANISOU 1201  N   ALA A 151     6640   9443   4990    847    145   -404       N  
ATOM   1202  CA  ALA A 151      22.952 -79.439  27.485  1.00 51.45           C  
ANISOU 1202  CA  ALA A 151     6133   8692   4722    791     47   -430       C  
ATOM   1203  C   ALA A 151      22.598 -80.298  26.325  1.00 52.16           C  
ANISOU 1203  C   ALA A 151     6152   8715   4950    659    105   -257       C  
ATOM   1204  O   ALA A 151      22.421 -81.505  26.462  1.00 52.59           O  
ANISOU 1204  O   ALA A 151     6179   8856   4946    574    184    -94       O  
ATOM   1205  CB  ALA A 151      24.447 -79.230  27.515  1.00 51.72           C  
ANISOU 1205  CB  ALA A 151     6265   8578   4809    755   -104   -476       C  
ATOM   1206  N   ILE A 152      22.515 -79.672  25.156  1.00 47.03           N  
ANISOU 1206  N   ILE A 152     5478   7903   4490    639     55   -289       N  
ATOM   1207  CA  ILE A 152      22.233 -80.351  23.899  1.00 45.32           C  
ANISOU 1207  CA  ILE A 152     5198   7605   4415    521     86   -151       C  
ATOM   1208  C   ILE A 152      23.392 -80.042  22.976  1.00 51.82           C  
ANISOU 1208  C   ILE A 152     6077   8222   5391    449    -35   -158       C  
ATOM   1209  O   ILE A 152      23.766 -78.871  22.829  1.00 54.77           O  
ANISOU 1209  O   ILE A 152     6494   8485   5834    502   -127   -281       O  
ATOM   1210  CB  ILE A 152      20.867 -79.919  23.313  1.00 48.09           C  
ANISOU 1210  CB  ILE A 152     5450   7991   4829    569    152   -171       C  
ATOM   1211  CG1 ILE A 152      19.722 -80.381  24.233  1.00 50.21           C  
ANISOU 1211  CG1 ILE A 152     5638   8495   4944    621    293   -145       C  
ATOM   1212  CG2 ILE A 152      20.668 -80.462  21.892  1.00 46.16           C  
ANISOU 1212  CG2 ILE A 152     5154   7642   4742    454    152    -54       C  
ATOM   1213  CD1 ILE A 152      18.435 -79.807  23.944  1.00 58.30           C  
ANISOU 1213  CD1 ILE A 152     6558   9587   6006    706    351   -208       C  
ATOM   1214  N   TRP A 153      23.996 -81.088  22.394  1.00 45.15           N  
ANISOU 1214  N   TRP A 153     5229   7326   4599    327    -38    -30       N  
ATOM   1215  CA  TRP A 153      25.092 -80.917  21.456  1.00 42.75           C  
ANISOU 1215  CA  TRP A 153     4955   6857   4430    251   -131    -25       C  
ATOM   1216  C   TRP A 153      24.538 -80.858  20.025  1.00 47.52           C  
ANISOU 1216  C   TRP A 153     5502   7385   5169    196   -114     29       C  
ATOM   1217  O   TRP A 153      23.683 -81.662  19.656  1.00 47.80           O  
ANISOU 1217  O   TRP A 153     5474   7482   5205    161    -36    117       O  
ATOM   1218  CB  TRP A 153      26.084 -82.064  21.598  1.00 40.22           C  
ANISOU 1218  CB  TRP A 153     4659   6534   4091    171   -151     63       C  
ATOM   1219  CG  TRP A 153      27.100 -82.147  20.501  1.00 39.48           C  
ANISOU 1219  CG  TRP A 153     4563   6306   4132     83   -218     86       C  
ATOM   1220  CD1 TRP A 153      26.946 -82.773  19.309  1.00 41.17           C  
ANISOU 1220  CD1 TRP A 153     4729   6475   4440      4   -191    169       C  
ATOM   1221  CD2 TRP A 153      28.434 -81.604  20.499  1.00 39.29           C  
ANISOU 1221  CD2 TRP A 153     4578   6192   4158     66   -321     19       C  
ATOM   1222  NE1 TRP A 153      28.089 -82.640  18.548  1.00 40.14           N  
ANISOU 1222  NE1 TRP A 153     4603   6247   4401    -56   -258    159       N  
ATOM   1223  CE2 TRP A 153      29.026 -81.946  19.257  1.00 41.68           C  
ANISOU 1223  CE2 TRP A 153     4844   6413   4578    -27   -335     75       C  
ATOM   1224  CE3 TRP A 153      29.202 -80.891  21.439  1.00 41.47           C  
ANISOU 1224  CE3 TRP A 153     4909   6459   4390    117   -405    -87       C  
ATOM   1225  CZ2 TRP A 153      30.346 -81.604  18.920  1.00 40.52           C  
ANISOU 1225  CZ2 TRP A 153     4702   6186   4508    -76   -417     39       C  
ATOM   1226  CZ3 TRP A 153      30.511 -80.529  21.099  1.00 42.90           C  
ANISOU 1226  CZ3 TRP A 153     5096   6541   4662     63   -501   -125       C  
ATOM   1227  CH2 TRP A 153      31.065 -80.873  19.844  1.00 42.43           C  
ANISOU 1227  CH2 TRP A 153     4988   6411   4722    -36   -499    -57       C  
ATOM   1228  N   ILE A 154      25.022 -79.904  19.223  1.00 43.39           N  
ANISOU 1228  N   ILE A 154     5002   6727   4757    184   -193    -20       N  
ATOM   1229  CA  ILE A 154      24.679 -79.782  17.803  1.00 41.48           C  
ANISOU 1229  CA  ILE A 154     4721   6409   4631    129   -194     36       C  
ATOM   1230  C   ILE A 154      26.001 -79.672  17.049  1.00 46.67           C  
ANISOU 1230  C   ILE A 154     5410   6952   5372     39   -267     56       C  
ATOM   1231  O   ILE A 154      26.772 -78.761  17.330  1.00 46.49           O  
ANISOU 1231  O   ILE A 154     5436   6850   5380     51   -345    -16       O  
ATOM   1232  CB  ILE A 154      23.738 -78.592  17.438  1.00 43.49           C  
ANISOU 1232  CB  ILE A 154     4965   6620   4940    210   -215    -25       C  
ATOM   1233  CG1 ILE A 154      22.467 -78.555  18.299  1.00 44.20           C  
ANISOU 1233  CG1 ILE A 154     5008   6843   4944    319   -141    -74       C  
ATOM   1234  CG2 ILE A 154      23.394 -78.613  15.940  1.00 42.62           C  
ANISOU 1234  CG2 ILE A 154     4818   6446   4930    147   -221     54       C  
ATOM   1235  CD1 ILE A 154      21.626 -77.227  18.135  1.00 55.71           C  
ANISOU 1235  CD1 ILE A 154     6457   8251   6458    436   -182   -172       C  
ATOM   1236  N   ASP A 155      26.281 -80.585  16.111  1.00 44.25           N  
ANISOU 1236  N   ASP A 155     5068   6643   5103    -51   -243    145       N  
ATOM   1237  CA  ASP A 155      27.467 -80.400  15.287  1.00 44.04           C  
ANISOU 1237  CA  ASP A 155     5051   6531   5150   -132   -297    160       C  
ATOM   1238  C   ASP A 155      27.020 -80.215  13.836  1.00 47.57           C  
ANISOU 1238  C   ASP A 155     5469   6943   5664   -177   -287    220       C  
ATOM   1239  O   ASP A 155      25.988 -80.746  13.407  1.00 44.19           O  
ANISOU 1239  O   ASP A 155     4999   6566   5224   -168   -237    261       O  
ATOM   1240  CB  ASP A 155      28.530 -81.514  15.425  1.00 45.10           C  
ANISOU 1240  CB  ASP A 155     5174   6692   5268   -189   -298    189       C  
ATOM   1241  CG  ASP A 155      28.077 -82.899  15.028  1.00 55.42           C  
ANISOU 1241  CG  ASP A 155     6439   8058   6559   -219   -238    262       C  
ATOM   1242  OD1 ASP A 155      27.751 -83.103  13.830  1.00 60.45           O  
ANISOU 1242  OD1 ASP A 155     7040   8683   7244   -262   -219    303       O  
ATOM   1243  OD2 ASP A 155      28.148 -83.798  15.875  1.00 54.89           O  
ANISOU 1243  OD2 ASP A 155     6379   8041   6437   -204   -223    280       O  
ATOM   1244  N   CYS A 156      27.811 -79.457  13.089  1.00 46.09           N  
ANISOU 1244  N   CYS A 156     5297   6673   5542   -233   -338    228       N  
ATOM   1245  CA  CYS A 156      27.624 -79.238  11.678  1.00 44.84           C  
ANISOU 1245  CA  CYS A 156     5120   6487   5429   -287   -338    296       C  
ATOM   1246  C   CYS A 156      28.968 -79.497  11.029  1.00 44.91           C  
ANISOU 1246  C   CYS A 156     5112   6489   5462   -385   -346    326       C  
ATOM   1247  O   CYS A 156      29.977 -79.552  11.700  1.00 43.09           O  
ANISOU 1247  O   CYS A 156     4886   6250   5236   -402   -371    286       O  
ATOM   1248  CB  CYS A 156      27.149 -77.815  11.422  1.00 46.49           C  
ANISOU 1248  CB  CYS A 156     5370   6600   5693   -254   -395    289       C  
ATOM   1249  SG  CYS A 156      25.540 -77.426  12.135  1.00 51.72           S  
ANISOU 1249  SG  CYS A 156     6032   7284   6334   -117   -385    232       S  
ATOM   1250  N   GLY A 157      28.966 -79.681   9.733  1.00 43.35           N  
ANISOU 1250  N   GLY A 157     4888   6312   5272   -442   -326    391       N  
ATOM   1251  CA  GLY A 157      30.172 -79.866   8.943  1.00 43.73           C  
ANISOU 1251  CA  GLY A 157     4903   6380   5332   -533   -320    421       C  
ATOM   1252  C   GLY A 157      31.015 -81.100   9.181  1.00 49.42           C  
ANISOU 1252  C   GLY A 157     5576   7171   6030   -548   -291    388       C  
ATOM   1253  O   GLY A 157      32.224 -81.038   8.957  1.00 50.81           O  
ANISOU 1253  O   GLY A 157     5719   7357   6228   -608   -298    383       O  
ATOM   1254  N   ILE A 158      30.410 -82.242   9.575  1.00 44.29           N  
ANISOU 1254  N   ILE A 158     4916   6569   5345   -499   -263    370       N  
ATOM   1255  CA  ILE A 158      31.180 -83.479   9.691  1.00 42.87           C  
ANISOU 1255  CA  ILE A 158     4696   6435   5156   -507   -250    344       C  
ATOM   1256  C   ILE A 158      31.639 -83.873   8.268  1.00 47.06           C  
ANISOU 1256  C   ILE A 158     5175   7020   5685   -559   -224    361       C  
ATOM   1257  O   ILE A 158      32.759 -84.344   8.080  1.00 49.69           O  
ANISOU 1257  O   ILE A 158     5462   7390   6029   -584   -222    331       O  
ATOM   1258  CB  ILE A 158      30.385 -84.591  10.400  1.00 46.07           C  
ANISOU 1258  CB  ILE A 158     5109   6860   5536   -455   -235    341       C  
ATOM   1259  CG1 ILE A 158      30.564 -84.466  11.915  1.00 49.00           C  
ANISOU 1259  CG1 ILE A 158     5518   7213   5885   -409   -260    314       C  
ATOM   1260  CG2 ILE A 158      30.822 -85.974   9.940  1.00 44.91           C  
ANISOU 1260  CG2 ILE A 158     4921   6745   5397   -466   -227    330       C  
ATOM   1261  CD1 ILE A 158      29.808 -85.494  12.816  1.00 63.60           C  
ANISOU 1261  CD1 ILE A 158     7381   9089   7695   -367   -240    335       C  
ATOM   1262  N   HIS A 159      30.777 -83.658   7.263  1.00 41.86           N  
ANISOU 1262  N   HIS A 159     4521   6380   5006   -569   -205    402       N  
ATOM   1263  CA  HIS A 159      31.046 -83.996   5.860  1.00 39.84           C  
ANISOU 1263  CA  HIS A 159     4224   6196   4719   -610   -178    416       C  
ATOM   1264  C   HIS A 159      31.211 -82.726   5.072  1.00 47.27           C  
ANISOU 1264  C   HIS A 159     5178   7130   5650   -666   -180    483       C  
ATOM   1265  O   HIS A 159      30.327 -81.871   5.071  1.00 50.13           O  
ANISOU 1265  O   HIS A 159     5589   7438   6021   -652   -204    528       O  
ATOM   1266  CB  HIS A 159      29.937 -84.864   5.315  1.00 38.98           C  
ANISOU 1266  CB  HIS A 159     4108   6117   4585   -578   -171    411       C  
ATOM   1267  CG  HIS A 159      29.853 -86.217   5.952  1.00 41.09           C  
ANISOU 1267  CG  HIS A 159     4360   6380   4875   -542   -175    360       C  
ATOM   1268  ND1 HIS A 159      28.650 -86.769   6.289  1.00 42.18           N  
ANISOU 1268  ND1 HIS A 159     4506   6496   5023   -513   -180    369       N  
ATOM   1269  CD2 HIS A 159      30.832 -87.108   6.241  1.00 41.51           C  
ANISOU 1269  CD2 HIS A 159     4384   6442   4946   -534   -180    309       C  
ATOM   1270  CE1 HIS A 159      28.933 -87.979   6.763  1.00 40.62           C  
ANISOU 1270  CE1 HIS A 159     4296   6286   4853   -499   -189    335       C  
ATOM   1271  NE2 HIS A 159      30.223 -88.221   6.755  1.00 40.28           N  
ANISOU 1271  NE2 HIS A 159     4234   6255   4815   -502   -196    295       N  
ATOM   1272  N   ALA A 160      32.374 -82.567   4.463  1.00 43.61           N  
ANISOU 1272  N   ALA A 160     4671   6722   5177   -730   -157    493       N  
ATOM   1273  CA  ALA A 160      32.818 -81.359   3.795  1.00 43.51           C  
ANISOU 1273  CA  ALA A 160     4666   6704   5163   -810   -156    576       C  
ATOM   1274  C   ALA A 160      31.856 -80.746   2.791  1.00 48.75           C  
ANISOU 1274  C   ALA A 160     5373   7368   5780   -820   -163    663       C  
ATOM   1275  O   ALA A 160      31.614 -79.549   2.879  1.00 49.98           O  
ANISOU 1275  O   ALA A 160     5583   7433   5975   -845   -203    733       O  
ATOM   1276  CB  ALA A 160      34.157 -81.605   3.143  1.00 44.99           C  
ANISOU 1276  CB  ALA A 160     4770   6997   5326   -879   -108    571       C  
ATOM   1277  N   ARG A 161      31.294 -81.536   1.863  1.00 45.93           N  
ANISOU 1277  N   ARG A 161     4999   7104   5348   -794   -139    653       N  
ATOM   1278  CA  ARG A 161      30.440 -81.024   0.779  1.00 46.33           C  
ANISOU 1278  CA  ARG A 161     5087   7179   5338   -800   -154    736       C  
ATOM   1279  C   ARG A 161      29.036 -80.577   1.191  1.00 52.34           C  
ANISOU 1279  C   ARG A 161     5905   7843   6138   -733   -212    752       C  
ATOM   1280  O   ARG A 161      28.336 -79.958   0.378  1.00 53.62           O  
ANISOU 1280  O   ARG A 161     6103   8005   6265   -732   -244    829       O  
ATOM   1281  CB  ARG A 161      30.354 -82.046  -0.356  1.00 44.77           C  
ANISOU 1281  CB  ARG A 161     4847   7125   5039   -789   -120    700       C  
ATOM   1282  CG  ARG A 161      29.775 -83.401   0.056  1.00 38.24           C  
ANISOU 1282  CG  ARG A 161     3995   6304   4231   -714   -128    587       C  
ATOM   1283  CD  ARG A 161      30.168 -84.452  -0.956  1.00 36.86           C  
ANISOU 1283  CD  ARG A 161     3767   6264   3972   -708    -97    518       C  
ATOM   1284  NE  ARG A 161      29.545 -85.734  -0.688  1.00 49.12           N  
ANISOU 1284  NE  ARG A 161     5303   7803   5558   -646   -122    417       N  
ATOM   1285  CZ  ARG A 161      29.783 -86.840  -1.382  1.00 76.42           C  
ANISOU 1285  CZ  ARG A 161     8719  11347   8971   -620   -116    322       C  
ATOM   1286  NH1 ARG A 161      30.684 -86.840  -2.356  1.00 55.08           N  
ANISOU 1286  NH1 ARG A 161     5978   8777   6173   -642    -72    305       N  
ATOM   1287  NH2 ARG A 161      29.138 -87.962  -1.095  1.00 81.77           N  
ANISOU 1287  NH2 ARG A 161     9389  11980   9702   -573   -155    241       N  
ATOM   1288  N   GLU A 162      28.613 -80.891   2.438  1.00 47.58           N  
ANISOU 1288  N   GLU A 162     5306   7172   5601   -672   -226    683       N  
ATOM   1289  CA  GLU A 162      27.276 -80.571   2.969  1.00 44.76           C  
ANISOU 1289  CA  GLU A 162     4979   6748   5281   -597   -266    678       C  
ATOM   1290  C   GLU A 162      27.242 -79.143   3.527  1.00 49.86           C  
ANISOU 1290  C   GLU A 162     5682   7272   5990   -589   -315    717       C  
ATOM   1291  O   GLU A 162      27.006 -78.936   4.711  1.00 51.98           O  
ANISOU 1291  O   GLU A 162     5965   7476   6309   -536   -329    662       O  
ATOM   1292  CB  GLU A 162      26.882 -81.638   3.983  1.00 44.04           C  
ANISOU 1292  CB  GLU A 162     4856   6665   5211   -544   -245    595       C  
ATOM   1293  CG  GLU A 162      26.801 -83.004   3.331  1.00 47.31           C  
ANISOU 1293  CG  GLU A 162     5223   7169   5585   -551   -219    557       C  
ATOM   1294  CD  GLU A 162      26.790 -84.230   4.232  1.00 75.47           C  
ANISOU 1294  CD  GLU A 162     8759  10736   9179   -527   -200    491       C  
ATOM   1295  OE1 GLU A 162      26.481 -84.115   5.449  1.00 48.41           O  
ANISOU 1295  OE1 GLU A 162     5346   7260   5788   -493   -199    480       O  
ATOM   1296  OE2 GLU A 162      27.178 -85.309   3.713  1.00 67.08           O  
ANISOU 1296  OE2 GLU A 162     7663   9725   8099   -542   -190    450       O  
ATOM   1297  N   TRP A 163      27.478 -78.153   2.656  1.00 44.89           N  
ANISOU 1297  N   TRP A 163     5090   6611   5354   -641   -346    813       N  
ATOM   1298  CA  TRP A 163      27.582 -76.738   3.019  1.00 44.75           C  
ANISOU 1298  CA  TRP A 163     5136   6454   5414   -649   -410    860       C  
ATOM   1299  C   TRP A 163      26.396 -76.182   3.800  1.00 51.41           C  
ANISOU 1299  C   TRP A 163     6013   7204   6318   -537   -467    814       C  
ATOM   1300  O   TRP A 163      26.617 -75.312   4.644  1.00 53.64           O  
ANISOU 1300  O   TRP A 163     6336   7368   6676   -518   -514    784       O  
ATOM   1301  CB  TRP A 163      27.872 -75.876   1.789  1.00 43.97           C  
ANISOU 1301  CB  TRP A 163     5074   6341   5291   -730   -438    999       C  
ATOM   1302  CG  TRP A 163      29.237 -76.071   1.231  1.00 45.54           C  
ANISOU 1302  CG  TRP A 163     5235   6620   5447   -850   -380   1046       C  
ATOM   1303  CD1 TRP A 163      30.085 -77.112   1.482  1.00 47.99           C  
ANISOU 1303  CD1 TRP A 163     5473   7034   5726   -874   -308    967       C  
ATOM   1304  CD2 TRP A 163      29.942 -75.182   0.358  1.00 46.99           C  
ANISOU 1304  CD2 TRP A 163     5443   6791   5621   -964   -388   1186       C  
ATOM   1305  NE1 TRP A 163      31.287 -76.906   0.858  1.00 48.06           N  
ANISOU 1305  NE1 TRP A 163     5446   7105   5708   -988   -266   1034       N  
ATOM   1306  CE2 TRP A 163      31.212 -75.752   0.120  1.00 50.66           C  
ANISOU 1306  CE2 TRP A 163     5832   7375   6041  -1054   -306   1177       C  
ATOM   1307  CE3 TRP A 163      29.610 -73.971  -0.290  1.00 50.09           C  
ANISOU 1307  CE3 TRP A 163     5912   7084   6035  -1001   -459   1330       C  
ATOM   1308  CZ2 TRP A 163      32.157 -75.150  -0.719  1.00 51.37           C  
ANISOU 1308  CZ2 TRP A 163     5908   7507   6103  -1189   -277   1306       C  
ATOM   1309  CZ3 TRP A 163      30.548 -73.382  -1.132  1.00 52.95           C  
ANISOU 1309  CZ3 TRP A 163     6276   7473   6370  -1141   -439   1474       C  
ATOM   1310  CH2 TRP A 163      31.800 -73.980  -1.348  1.00 53.28           C  
ANISOU 1310  CH2 TRP A 163     6229   7656   6360  -1238   -340   1463       C  
ATOM   1311  N   ILE A 164      25.156 -76.675   3.542  1.00 46.89           N  
ANISOU 1311  N   ILE A 164     5414   6687   5715   -460   -467    796       N  
ATOM   1312  CA  ILE A 164      23.982 -76.203   4.276  1.00 46.62           C  
ANISOU 1312  CA  ILE A 164     5387   6593   5734   -345   -510    743       C  
ATOM   1313  C   ILE A 164      24.103 -76.528   5.762  1.00 50.66           C  
ANISOU 1313  C   ILE A 164     5881   7101   6267   -298   -474    634       C  
ATOM   1314  O   ILE A 164      23.458 -75.864   6.572  1.00 53.32           O  
ANISOU 1314  O   ILE A 164     6234   7376   6650   -205   -509    577       O  
ATOM   1315  CB  ILE A 164      22.659 -76.750   3.664  1.00 49.47           C  
ANISOU 1315  CB  ILE A 164     5698   7036   6062   -283   -513    746       C  
ATOM   1316  CG1 ILE A 164      21.394 -76.108   4.280  1.00 49.71           C  
ANISOU 1316  CG1 ILE A 164     5719   7016   6153   -156   -561    697       C  
ATOM   1317  CG2 ILE A 164      22.578 -78.273   3.748  1.00 48.95           C  
ANISOU 1317  CG2 ILE A 164     5559   7096   5943   -303   -437    694       C  
ATOM   1318  CD1 ILE A 164      21.198 -74.634   4.097  1.00 58.20           C  
ANISOU 1318  CD1 ILE A 164     6867   7950   7298   -108   -662    738       C  
ATOM   1319  N   SER A 165      24.890 -77.556   6.118  1.00 43.37           N  
ANISOU 1319  N   SER A 165     4923   6250   5304   -350   -409    602       N  
ATOM   1320  CA  SER A 165      25.036 -77.958   7.502  1.00 41.94           C  
ANISOU 1320  CA  SER A 165     4731   6080   5124   -309   -379    515       C  
ATOM   1321  C   SER A 165      25.756 -76.833   8.299  1.00 47.18           C  
ANISOU 1321  C   SER A 165     5454   6630   5841   -302   -433    478       C  
ATOM   1322  O   SER A 165      25.053 -76.165   9.069  1.00 47.79           O  
ANISOU 1322  O   SER A 165     5554   6658   5946   -208   -466    417       O  
ATOM   1323  CB  SER A 165      25.676 -79.331   7.586  1.00 44.10           C  
ANISOU 1323  CB  SER A 165     4961   6443   5351   -361   -317    502       C  
ATOM   1324  OG  SER A 165      26.146 -79.582   8.888  1.00 55.37           O  
ANISOU 1324  OG  SER A 165     6395   7868   6774   -338   -303    438       O  
ATOM   1325  N   PRO A 166      27.044 -76.432   8.034  1.00 43.54           N  
ANISOU 1325  N   PRO A 166     5017   6117   5408   -396   -456    510       N  
ATOM   1326  CA  PRO A 166      27.601 -75.255   8.739  1.00 42.55           C  
ANISOU 1326  CA  PRO A 166     4948   5863   5357   -393   -530    471       C  
ATOM   1327  C   PRO A 166      26.732 -73.996   8.650  1.00 48.74           C  
ANISOU 1327  C   PRO A 166     5788   6524   6206   -321   -612    474       C  
ATOM   1328  O   PRO A 166      26.675 -73.258   9.632  1.00 51.63           O  
ANISOU 1328  O   PRO A 166     6194   6803   6621   -252   -669    384       O  
ATOM   1329  CB  PRO A 166      28.933 -75.052   8.058  1.00 43.86           C  
ANISOU 1329  CB  PRO A 166     5109   6008   5549   -528   -537    542       C  
ATOM   1330  CG  PRO A 166      29.340 -76.397   7.638  1.00 47.65           C  
ANISOU 1330  CG  PRO A 166     5521   6630   5953   -570   -453    555       C  
ATOM   1331  CD  PRO A 166      28.080 -77.056   7.179  1.00 44.06           C  
ANISOU 1331  CD  PRO A 166     5048   6248   5444   -505   -416    568       C  
ATOM   1332  N   ALA A 167      25.999 -73.774   7.536  1.00 43.61           N  
ANISOU 1332  N   ALA A 167     5142   5871   5557   -320   -626    564       N  
ATOM   1333  CA  ALA A 167      25.114 -72.611   7.414  1.00 43.89           C  
ANISOU 1333  CA  ALA A 167     5228   5784   5663   -235   -716    570       C  
ATOM   1334  C   ALA A 167      24.047 -72.636   8.497  1.00 50.82           C  
ANISOU 1334  C   ALA A 167     6086   6685   6539    -81   -713    440       C  
ATOM   1335  O   ALA A 167      23.702 -71.572   9.027  1.00 54.75           O  
ANISOU 1335  O   ALA A 167     6631   7059   7111      8   -796    373       O  
ATOM   1336  CB  ALA A 167      24.475 -72.547   6.035  1.00 44.16           C  
ANISOU 1336  CB  ALA A 167     5260   5840   5677   -251   -731    690       C  
ATOM   1337  N   PHE A 168      23.545 -73.836   8.843  1.00 45.83           N  
ANISOU 1337  N   PHE A 168     5380   6210   5823    -51   -618    402       N  
ATOM   1338  CA  PHE A 168      22.557 -73.969   9.903  1.00 46.72           C  
ANISOU 1338  CA  PHE A 168     5455   6383   5913     81   -590    291       C  
ATOM   1339  C   PHE A 168      23.128 -73.645  11.287  1.00 52.28           C  
ANISOU 1339  C   PHE A 168     6194   7057   6612    123   -600    175       C  
ATOM   1340  O   PHE A 168      22.464 -72.943  12.048  1.00 52.13           O  
ANISOU 1340  O   PHE A 168     6185   7008   6614    250   -635     73       O  
ATOM   1341  CB  PHE A 168      21.857 -75.334   9.912  1.00 47.55           C  
ANISOU 1341  CB  PHE A 168     5469   6658   5938     82   -488    301       C  
ATOM   1342  CG  PHE A 168      21.034 -75.507  11.174  1.00 49.55           C  
ANISOU 1342  CG  PHE A 168     5678   6997   6154    196   -439    197       C  
ATOM   1343  CD1 PHE A 168      19.835 -74.817  11.346  1.00 53.76           C  
ANISOU 1343  CD1 PHE A 168     6179   7529   6719    326   -466    139       C  
ATOM   1344  CD2 PHE A 168      21.512 -76.253  12.234  1.00 51.14           C  
ANISOU 1344  CD2 PHE A 168     5870   7278   6284    181   -373    154       C  
ATOM   1345  CE1 PHE A 168      19.118 -74.915  12.534  1.00 54.82           C  
ANISOU 1345  CE1 PHE A 168     6261   7763   6805    434   -409     36       C  
ATOM   1346  CE2 PHE A 168      20.782 -76.353  13.421  1.00 54.53           C  
ANISOU 1346  CE2 PHE A 168     6260   7802   6656    282   -321     68       C  
ATOM   1347  CZ  PHE A 168      19.589 -75.691  13.558  1.00 53.35           C  
ANISOU 1347  CZ  PHE A 168     6069   7671   6530    406   -332      8       C  
ATOM   1348  N   CYS A 169      24.323 -74.165  11.626  1.00 48.90           N  
ANISOU 1348  N   CYS A 169     5777   6648   6153     31   -575    179       N  
ATOM   1349  CA  CYS A 169      24.923 -73.875  12.931  1.00 49.75           C  
ANISOU 1349  CA  CYS A 169     5920   6735   6248     71   -599     66       C  
ATOM   1350  C   CYS A 169      25.104 -72.373  13.134  1.00 54.38           C  
ANISOU 1350  C   CYS A 169     6581   7144   6936    116   -722      2       C  
ATOM   1351  O   CYS A 169      24.797 -71.861  14.217  1.00 55.88           O  
ANISOU 1351  O   CYS A 169     6796   7320   7117    231   -755   -133       O  
ATOM   1352  CB  CYS A 169      26.234 -74.629  13.129  1.00 49.91           C  
ANISOU 1352  CB  CYS A 169     5935   6795   6233    -37   -572     89       C  
ATOM   1353  SG  CYS A 169      26.030 -76.312  13.762  1.00 53.11           S  
ANISOU 1353  SG  CYS A 169     6277   7389   6513    -30   -456     92       S  
ATOM   1354  N   LEU A 170      25.568 -71.663  12.085  1.00 49.38           N  
ANISOU 1354  N   LEU A 170     5986   6376   6398     26   -791     99       N  
ATOM   1355  CA  LEU A 170      25.746 -70.207  12.147  1.00 50.41           C  
ANISOU 1355  CA  LEU A 170     6197   6303   6655     50   -926     62       C  
ATOM   1356  C   LEU A 170      24.403 -69.508  12.345  1.00 56.34           C  
ANISOU 1356  C   LEU A 170     6960   7007   7438    218   -973    -15       C  
ATOM   1357  O   LEU A 170      24.290 -68.661  13.229  1.00 57.69           O  
ANISOU 1357  O   LEU A 170     7177   7085   7658    323  -1054   -155       O  
ATOM   1358  CB  LEU A 170      26.442 -69.686  10.881  1.00 50.13           C  
ANISOU 1358  CB  LEU A 170     6194   6149   6705    -98   -978    219       C  
ATOM   1359  CG  LEU A 170      27.948 -69.466  10.975  1.00 54.08           C  
ANISOU 1359  CG  LEU A 170     6710   6580   7257   -243  -1012    242       C  
ATOM   1360  CD1 LEU A 170      28.702 -70.770  11.170  1.00 52.49           C  
ANISOU 1360  CD1 LEU A 170     6436   6556   6952   -315   -901    247       C  
ATOM   1361  CD2 LEU A 170      28.452 -68.790   9.754  1.00 55.38           C  
ANISOU 1361  CD2 LEU A 170     6906   6627   7509   -380  -1064    405       C  
ATOM   1362  N   TRP A 171      23.381 -69.917  11.566  1.00 52.50           N  
ANISOU 1362  N   TRP A 171     6424   6603   6922    253   -924     59       N  
ATOM   1363  CA  TRP A 171      22.026 -69.387  11.617  1.00 53.94           C  
ANISOU 1363  CA  TRP A 171     6590   6771   7134    416   -960     -4       C  
ATOM   1364  C   TRP A 171      21.446 -69.586  13.010  1.00 56.04           C  
ANISOU 1364  C   TRP A 171     6813   7149   7328    562   -909   -180       C  
ATOM   1365  O   TRP A 171      20.851 -68.670  13.561  1.00 56.67           O  
ANISOU 1365  O   TRP A 171     6916   7154   7463    711   -983   -307       O  
ATOM   1366  CB  TRP A 171      21.145 -70.100  10.571  1.00 53.15           C  
ANISOU 1366  CB  TRP A 171     6419   6786   6991    404   -899    108       C  
ATOM   1367  CG  TRP A 171      19.937 -69.325  10.133  1.00 56.57           C  
ANISOU 1367  CG  TRP A 171     6846   7154   7496    537   -978     97       C  
ATOM   1368  CD1 TRP A 171      19.825 -68.538   9.019  1.00 61.00           C  
ANISOU 1368  CD1 TRP A 171     7463   7570   8143    516  -1086    211       C  
ATOM   1369  CD2 TRP A 171      18.661 -69.301  10.768  1.00 57.34           C  
ANISOU 1369  CD2 TRP A 171     6867   7341   7579    713   -956    -26       C  
ATOM   1370  NE1 TRP A 171      18.561 -67.994   8.942  1.00 61.95           N  
ANISOU 1370  NE1 TRP A 171     7554   7669   8316    679  -1149    158       N  
ATOM   1371  CE2 TRP A 171      17.823 -68.452   9.999  1.00 63.56           C  
ANISOU 1371  CE2 TRP A 171     7667   8021   8463    804  -1066      6       C  
ATOM   1372  CE3 TRP A 171      18.150 -69.873  11.941  1.00 58.90           C  
ANISOU 1372  CE3 TRP A 171     6984   7704   7690    806   -855   -158       C  
ATOM   1373  CZ2 TRP A 171      16.512 -68.152  10.377  1.00 64.96           C  
ANISOU 1373  CZ2 TRP A 171     7768   8251   8664    994  -1080   -109       C  
ATOM   1374  CZ3 TRP A 171      16.840 -69.584  12.311  1.00 62.43           C  
ANISOU 1374  CZ3 TRP A 171     7352   8221   8149    982   -853   -263       C  
ATOM   1375  CH2 TRP A 171      16.039 -68.726  11.543  1.00 64.67           C  
ANISOU 1375  CH2 TRP A 171     7639   8394   8541   1080   -966   -248       C  
ATOM   1376  N   PHE A 172      21.643 -70.785  13.589  1.00 49.03           N  
ANISOU 1376  N   PHE A 172     5867   6446   6315    522   -785   -187       N  
ATOM   1377  CA  PHE A 172      21.140 -71.128  14.913  1.00 46.94           C  
ANISOU 1377  CA  PHE A 172     5560   6326   5950    639   -714   -324       C  
ATOM   1378  C   PHE A 172      21.713 -70.165  15.941  1.00 51.69           C  
ANISOU 1378  C   PHE A 172     6240   6821   6578    713   -807   -479       C  
ATOM   1379  O   PHE A 172      20.951 -69.518  16.647  1.00 52.13           O  
ANISOU 1379  O   PHE A 172     6291   6886   6632    879   -834   -625       O  
ATOM   1380  CB  PHE A 172      21.493 -72.579  15.255  1.00 46.37           C  
ANISOU 1380  CB  PHE A 172     5434   6433   5752    548   -586   -266       C  
ATOM   1381  CG  PHE A 172      21.071 -72.994  16.630  1.00 48.56           C  
ANISOU 1381  CG  PHE A 172     5675   6872   5906    647   -507   -377       C  
ATOM   1382  CD1 PHE A 172      19.811 -73.534  16.853  1.00 52.62           C  
ANISOU 1382  CD1 PHE A 172     6088   7553   6353    724   -407   -384       C  
ATOM   1383  CD2 PHE A 172      21.953 -72.894  17.701  1.00 50.90           C  
ANISOU 1383  CD2 PHE A 172     6029   7170   6142    656   -530   -467       C  
ATOM   1384  CE1 PHE A 172      19.430 -73.929  18.134  1.00 54.78           C  
ANISOU 1384  CE1 PHE A 172     6323   7998   6494    806   -321   -469       C  
ATOM   1385  CE2 PHE A 172      21.572 -73.281  18.979  1.00 54.28           C  
ANISOU 1385  CE2 PHE A 172     6429   7767   6428    749   -455   -560       C  
ATOM   1386  CZ  PHE A 172      20.311 -73.780  19.192  1.00 53.94           C  
ANISOU 1386  CZ  PHE A 172     6288   7894   6311    823   -346   -556       C  
ATOM   1387  N   ILE A 173      23.053 -70.058  16.006  1.00 48.58           N  
ANISOU 1387  N   ILE A 173     5912   6332   6214    595   -860   -457       N  
ATOM   1388  CA  ILE A 173      23.778 -69.210  16.954  1.00 49.18           C  
ANISOU 1388  CA  ILE A 173     6064   6299   6322    639   -964   -603       C  
ATOM   1389  C   ILE A 173      23.414 -67.753  16.759  1.00 56.80           C  
ANISOU 1389  C   ILE A 173     7094   7050   7437    733  -1111   -683       C  
ATOM   1390  O   ILE A 173      23.079 -67.065  17.721  1.00 59.34           O  
ANISOU 1390  O   ILE A 173     7444   7345   7756    886  -1172   -870       O  
ATOM   1391  CB  ILE A 173      25.305 -69.432  16.902  1.00 50.72           C  
ANISOU 1391  CB  ILE A 173     6295   6437   6540    472   -996   -546       C  
ATOM   1392  CG1 ILE A 173      25.662 -70.832  17.403  1.00 49.66           C  
ANISOU 1392  CG1 ILE A 173     6107   6508   6255    421   -872   -509       C  
ATOM   1393  CG2 ILE A 173      26.054 -68.349  17.706  1.00 51.95           C  
ANISOU 1393  CG2 ILE A 173     6533   6433   6773    504  -1142   -696       C  
ATOM   1394  CD1 ILE A 173      26.963 -71.371  16.810  1.00 67.46           C  
ANISOU 1394  CD1 ILE A 173     8356   8738   8539    241   -870   -391       C  
ATOM   1395  N   GLY A 174      23.488 -67.298  15.527  1.00 52.63           N  
ANISOU 1395  N   GLY A 174     6591   6372   7032    646  -1172   -543       N  
ATOM   1396  CA  GLY A 174      23.216 -65.915  15.208  1.00 54.12           C  
ANISOU 1396  CA  GLY A 174     6855   6325   7385    716  -1330   -582       C  
ATOM   1397  C   GLY A 174      21.819 -65.501  15.566  1.00 59.89           C  
ANISOU 1397  C   GLY A 174     7555   7090   8113    936  -1341   -712       C  
ATOM   1398  O   GLY A 174      21.618 -64.436  16.153  1.00 61.58           O  
ANISOU 1398  O   GLY A 174     7825   7159   8414   1073  -1465   -874       O  
ATOM   1399  N   HIS A 175      20.854 -66.360  15.204  1.00 56.41           N  
ANISOU 1399  N   HIS A 175     7014   6841   7579    970  -1215   -646       N  
ATOM   1400  CA  HIS A 175      19.443 -66.099  15.415  1.00 56.56           C  
ANISOU 1400  CA  HIS A 175     6968   6930   7592   1170  -1205   -750       C  
ATOM   1401  C   HIS A 175      19.062 -66.150  16.864  1.00 62.82           C  
ANISOU 1401  C   HIS A 175     7724   7868   8277   1331  -1152   -967       C  
ATOM   1402  O   HIS A 175      18.479 -65.179  17.330  1.00 64.75           O  
ANISOU 1402  O   HIS A 175     7987   8027   8587   1514  -1245  -1136       O  
ATOM   1403  CB  HIS A 175      18.574 -66.986  14.548  1.00 55.23           C  
ANISOU 1403  CB  HIS A 175     6696   6919   7371   1140  -1098   -611       C  
ATOM   1404  CG  HIS A 175      18.372 -66.361  13.209  1.00 58.84           C  
ANISOU 1404  CG  HIS A 175     7194   7203   7960   1106  -1209   -474       C  
ATOM   1405  ND1 HIS A 175      17.201 -65.709  12.899  1.00 62.59           N  
ANISOU 1405  ND1 HIS A 175     7637   7630   8513   1271  -1282   -523       N  
ATOM   1406  CD2 HIS A 175      19.238 -66.217  12.173  1.00 59.96           C  
ANISOU 1406  CD2 HIS A 175     7411   7205   8166    934  -1268   -298       C  
ATOM   1407  CE1 HIS A 175      17.358 -65.250  11.659  1.00 62.06           C  
ANISOU 1407  CE1 HIS A 175     7634   7399   8547   1191  -1384   -360       C  
ATOM   1408  NE2 HIS A 175      18.571 -65.526  11.181  1.00 60.85           N  
ANISOU 1408  NE2 HIS A 175     7546   7191   8382    984  -1373   -217       N  
ATOM   1409  N   ILE A 176      19.453 -67.210  17.595  1.00 58.67           N  
ANISOU 1409  N   ILE A 176     7156   7547   7589   1269  -1018   -968       N  
ATOM   1410  CA  ILE A 176      19.135 -67.361  19.007  1.00 59.53           C  
ANISOU 1410  CA  ILE A 176     7231   7831   7557   1409   -951  -1154       C  
ATOM   1411  C   ILE A 176      19.765 -66.227  19.848  1.00 65.98           C  
ANISOU 1411  C   ILE A 176     8156   8483   8430   1500  -1099  -1351       C  
ATOM   1412  O   ILE A 176      19.082 -65.723  20.725  1.00 69.03           O  
ANISOU 1412  O   ILE A 176     8524   8934   8772   1699  -1110  -1552       O  
ATOM   1413  CB  ILE A 176      19.422 -68.797  19.545  1.00 60.86           C  
ANISOU 1413  CB  ILE A 176     7341   8246   7539   1309   -783  -1077       C  
ATOM   1414  CG1 ILE A 176      18.509 -69.156  20.711  1.00 62.45           C  
ANISOU 1414  CG1 ILE A 176     7455   8701   7573   1462   -663  -1209       C  
ATOM   1415  CG2 ILE A 176      20.867 -69.048  19.878  1.00 59.70           C  
ANISOU 1415  CG2 ILE A 176     7276   8043   7365   1174   -818  -1051       C  
ATOM   1416  CD1 ILE A 176      18.281 -70.686  20.946  1.00 69.04           C  
ANISOU 1416  CD1 ILE A 176     8198   9790   8246   1365   -479  -1077       C  
ATOM   1417  N   THR A 177      20.991 -65.776  19.544  1.00 61.31           N  
ANISOU 1417  N   THR A 177     7668   7679   7947   1365  -1220  -1304       N  
ATOM   1418  CA  THR A 177      21.614 -64.685  20.302  1.00 63.22           C  
ANISOU 1418  CA  THR A 177     8013   7743   8266   1438  -1382  -1494       C  
ATOM   1419  C   THR A 177      20.982 -63.353  19.951  1.00 69.69           C  
ANISOU 1419  C   THR A 177     8880   8330   9268   1578  -1540  -1590       C  
ATOM   1420  O   THR A 177      20.812 -62.517  20.835  1.00 73.34           O  
ANISOU 1420  O   THR A 177     9388   8727   9753   1749  -1641  -1825       O  
ATOM   1421  CB  THR A 177      23.149 -64.662  20.167  1.00 70.83           C  
ANISOU 1421  CB  THR A 177     9054   8565   9294   1239  -1461  -1417       C  
ATOM   1422  OG1 THR A 177      23.513 -64.514  18.793  1.00 67.86           O  
ANISOU 1422  OG1 THR A 177     8696   8022   9064   1072  -1502  -1202       O  
ATOM   1423  CG2 THR A 177      23.824 -65.884  20.797  1.00 68.83           C  
ANISOU 1423  CG2 THR A 177     8762   8534   8856   1145  -1334  -1378       C  
ATOM   1424  N   GLN A 178      20.638 -63.147  18.685  1.00 64.71           N  
ANISOU 1424  N   GLN A 178     8246   7573   8767   1516  -1574  -1417       N  
ATOM   1425  CA  GLN A 178      20.046 -61.897  18.251  1.00 66.96           C  
ANISOU 1425  CA  GLN A 178     8585   7617   9240   1642  -1740  -1478       C  
ATOM   1426  C   GLN A 178      18.671 -61.651  18.857  1.00 73.24           C  
ANISOU 1426  C   GLN A 178     9302   8538   9986   1913  -1712  -1675       C  
ATOM   1427  O   GLN A 178      18.363 -60.506  19.233  1.00 74.04           O  
ANISOU 1427  O   GLN A 178     9461   8460  10209   2089  -1868  -1865       O  
ATOM   1428  CB  GLN A 178      19.976 -61.811  16.711  1.00 67.86           C  
ANISOU 1428  CB  GLN A 178     8712   7594   9477   1510  -1776  -1222       C  
ATOM   1429  CG  GLN A 178      19.601 -60.410  16.138  1.00 80.17           C  
ANISOU 1429  CG  GLN A 178    10361   8838  11263   1605  -1990  -1241       C  
ATOM   1430  CD  GLN A 178      20.504 -59.241  16.514  1.00 92.50           C  
ANISOU 1430  CD  GLN A 178    12059  10094  12994   1577  -2190  -1335       C  
ATOM   1431  OE1 GLN A 178      20.019 -58.159  16.830  1.00 76.51           O  
ANISOU 1431  OE1 GLN A 178    10092   7873  11104   1756  -2352  -1506       O  
ATOM   1432  NE2 GLN A 178      21.831 -59.426  16.526  1.00 94.32           N  
ANISOU 1432  NE2 GLN A 178    12335  10277  13225   1360  -2189  -1246       N  
ATOM   1433  N   PHE A 179      17.852 -62.719  18.948  1.00 69.71           N  
ANISOU 1433  N   PHE A 179     8719   8395   9371   1944  -1518  -1634       N  
ATOM   1434  CA  PHE A 179      16.479 -62.596  19.393  1.00 71.22           C  
ANISOU 1434  CA  PHE A 179     8803   8744   9513   2183  -1465  -1792       C  
ATOM   1435  C   PHE A 179      16.214 -63.083  20.810  1.00 76.87           C  
ANISOU 1435  C   PHE A 179     9447   9743  10016   2306  -1330  -1985       C  
ATOM   1436  O   PHE A 179      15.061 -63.100  21.220  1.00 79.41           O  
ANISOU 1436  O   PHE A 179     9653  10248  10270   2494  -1253  -2109       O  
ATOM   1437  CB  PHE A 179      15.541 -63.259  18.378  1.00 72.10           C  
ANISOU 1437  CB  PHE A 179     8796   8976   9621   2150  -1368  -1613       C  
ATOM   1438  CG  PHE A 179      15.528 -62.526  17.056  1.00 74.48           C  
ANISOU 1438  CG  PHE A 179     9168   9003  10127   2100  -1527  -1466       C  
ATOM   1439  CD1 PHE A 179      14.722 -61.401  16.869  1.00 79.78           C  
ANISOU 1439  CD1 PHE A 179     9853   9508  10953   2302  -1679  -1578       C  
ATOM   1440  CD2 PHE A 179      16.347 -62.932  16.012  1.00 75.51           C  
ANISOU 1440  CD2 PHE A 179     9355   9045  10290   1858  -1529  -1216       C  
ATOM   1441  CE1 PHE A 179      14.735 -60.702  15.661  1.00 81.82           C  
ANISOU 1441  CE1 PHE A 179    10189   9506  11394   2253  -1836  -1422       C  
ATOM   1442  CE2 PHE A 179      16.376 -62.218  14.809  1.00 79.58           C  
ANISOU 1442  CE2 PHE A 179     9946   9319  10974   1806  -1675  -1066       C  
ATOM   1443  CZ  PHE A 179      15.557 -61.116  14.637  1.00 80.32           C  
ANISOU 1443  CZ  PHE A 179    10060   9242  11217   2000  -1830  -1160       C  
ATOM   1444  N   TYR A 180      17.253 -63.376  21.589  1.00 73.47           N  
ANISOU 1444  N   TYR A 180     9082   9350   9481   2216  -1313  -2022       N  
ATOM   1445  CA  TYR A 180      17.112 -63.752  22.996  1.00 74.95           C  
ANISOU 1445  CA  TYR A 180     9226   9799   9451   2333  -1204  -2205       C  
ATOM   1446  C   TYR A 180      16.574 -62.522  23.758  1.00 83.06           C  
ANISOU 1446  C   TYR A 180    10280  10751  10526   2606  -1328  -2513       C  
ATOM   1447  O   TYR A 180      17.193 -61.456  23.728  1.00 83.71           O  
ANISOU 1447  O   TYR A 180    10491  10539  10776   2630  -1534  -2616       O  
ATOM   1448  CB  TYR A 180      18.474 -64.173  23.568  1.00 75.62           C  
ANISOU 1448  CB  TYR A 180     9402   9883   9447   2179  -1211  -2179       C  
ATOM   1449  CG  TYR A 180      18.431 -64.579  25.018  1.00 78.38           C  
ANISOU 1449  CG  TYR A 180     9726  10503   9553   2288  -1113  -2350       C  
ATOM   1450  CD1 TYR A 180      17.978 -65.838  25.395  1.00 79.24           C  
ANISOU 1450  CD1 TYR A 180     9725  10937   9446   2250   -896  -2247       C  
ATOM   1451  CD2 TYR A 180      18.842 -63.704  26.020  1.00 80.72           C  
ANISOU 1451  CD2 TYR A 180    10111  10728   9830   2427  -1242  -2610       C  
ATOM   1452  CE1 TYR A 180      17.920 -66.213  26.735  1.00 80.59           C  
ANISOU 1452  CE1 TYR A 180     9876  11370   9373   2347   -801  -2383       C  
ATOM   1453  CE2 TYR A 180      18.789 -64.068  27.362  1.00 82.16           C  
ANISOU 1453  CE2 TYR A 180    10275  11180   9762   2537  -1152  -2769       C  
ATOM   1454  CZ  TYR A 180      18.318 -65.321  27.715  1.00 86.84           C  
ANISOU 1454  CZ  TYR A 180    10759  12109  10127   2496   -926  -2646       C  
ATOM   1455  OH  TYR A 180      18.309 -65.710  29.031  1.00 86.93           O  
ANISOU 1455  OH  TYR A 180    10760  12396   9875   2589   -835  -2773       O  
ATOM   1456  N   GLY A 181      15.415 -62.678  24.385  1.00 81.36           N  
ANISOU 1456  N   GLY A 181     9938  10798  10178   2805  -1206  -2654       N  
ATOM   1457  CA  GLY A 181      14.783 -61.591  25.116  1.00 84.70           C  
ANISOU 1457  CA  GLY A 181    10361  11192  10627   3092  -1304  -2967       C  
ATOM   1458  C   GLY A 181      13.768 -60.842  24.280  1.00 91.60           C  
ANISOU 1458  C   GLY A 181    11182  11920  11701   3237  -1395  -2992       C  
ATOM   1459  O   GLY A 181      13.050 -59.976  24.800  1.00 95.25           O  
ANISOU 1459  O   GLY A 181    11617  12376  12198   3504  -1467  -3256       O  
ATOM   1460  N   ILE A 182      13.719 -61.164  22.977  1.00 85.28           N  
ANISOU 1460  N   ILE A 182    10368  11003  11031   3070  -1400  -2723       N  
ATOM   1461  CA  ILE A 182      12.788 -60.579  22.023  1.00 86.03           C  
ANISOU 1461  CA  ILE A 182    10414  10961  11313   3175  -1490  -2692       C  
ATOM   1462  C   ILE A 182      11.736 -61.636  21.647  1.00 90.06           C  
ANISOU 1462  C   ILE A 182    10728  11778  11714   3154  -1283  -2554       C  
ATOM   1463  O   ILE A 182      10.545 -61.362  21.747  1.00 91.53           O  
ANISOU 1463  O   ILE A 182    10781  12085  11913   3365  -1257  -2683       O  
ATOM   1464  CB  ILE A 182      13.540 -59.967  20.816  1.00 88.25           C  
ANISOU 1464  CB  ILE A 182    10845  10853  11833   3014  -1688  -2504       C  
ATOM   1465  CG1 ILE A 182      14.345 -58.725  21.244  1.00 90.64           C  
ANISOU 1465  CG1 ILE A 182    11322  10833  12285   3079  -1918  -2682       C  
ATOM   1466  CG2 ILE A 182      12.567 -59.611  19.694  1.00 89.56           C  
ANISOU 1466  CG2 ILE A 182    10952  10916  12159   3086  -1758  -2405       C  
ATOM   1467  CD1 ILE A 182      15.601 -58.457  20.441  1.00100.40           C  
ANISOU 1467  CD1 ILE A 182    12714  11760  13673   2828  -2054  -2478       C  
ATOM   1468  N   ILE A 183      12.180 -62.837  21.226  1.00 84.82           N  
ANISOU 1468  N   ILE A 183    10040  11236  10951   2903  -1143  -2303       N  
ATOM   1469  CA  ILE A 183      11.328 -63.990  20.895  1.00 83.70           C  
ANISOU 1469  CA  ILE A 183     9721  11379  10703   2837   -946  -2154       C  
ATOM   1470  C   ILE A 183      11.333 -64.869  22.157  1.00 91.42           C  
ANISOU 1470  C   ILE A 183    10623  12690  11424   2836   -744  -2224       C  
ATOM   1471  O   ILE A 183      12.363 -65.444  22.523  1.00 89.99           O  
ANISOU 1471  O   ILE A 183    10529  12525  11140   2672   -702  -2144       O  
ATOM   1472  CB  ILE A 183      11.813 -64.737  19.611  1.00 83.27           C  
ANISOU 1472  CB  ILE A 183     9698  11231  10711   2571   -939  -1847       C  
ATOM   1473  CG1 ILE A 183      11.647 -63.846  18.344  1.00 83.30           C  
ANISOU 1473  CG1 ILE A 183     9764  10940  10946   2591  -1132  -1768       C  
ATOM   1474  CG2 ILE A 183      11.127 -66.110  19.457  1.00 81.92           C  
ANISOU 1474  CG2 ILE A 183     9355  11362  10407   2471   -729  -1702       C  
ATOM   1475  CD1 ILE A 183      12.265 -64.396  17.023  1.00 89.90           C  
ANISOU 1475  CD1 ILE A 183    10661  11656  11841   2336  -1153  -1479       C  
ATOM   1476  N   GLY A 184      10.199 -64.875  22.849  1.00 92.48           N  
ANISOU 1476  N   GLY A 184    10596  13083  11460   3033   -632  -2384       N  
ATOM   1477  CA  GLY A 184       9.989 -65.576  24.114  1.00 93.58           C  
ANISOU 1477  CA  GLY A 184    10644  13570  11341   3071   -434  -2467       C  
ATOM   1478  C   GLY A 184      10.401 -67.031  24.109  1.00 95.55           C  
ANISOU 1478  C   GLY A 184    10864  13995  11444   2818   -264  -2222       C  
ATOM   1479  O   GLY A 184      10.998 -67.501  25.077  1.00 94.94           O  
ANISOU 1479  O   GLY A 184    10834  14061  11179   2772   -180  -2243       O  
ATOM   1480  N   GLN A 185      10.122 -67.735  22.994  1.00 90.62           N  
ANISOU 1480  N   GLN A 185    10174  13345  10912   2654   -229  -1990       N  
ATOM   1481  CA  GLN A 185      10.459 -69.139  22.756  1.00 88.65           C  
ANISOU 1481  CA  GLN A 185     9896  13217  10570   2407    -92  -1744       C  
ATOM   1482  C   GLN A 185      11.942 -69.408  23.019  1.00 91.21           C  
ANISOU 1482  C   GLN A 185    10400  13417  10838   2250   -138  -1675       C  
ATOM   1483  O   GLN A 185      12.270 -70.436  23.618  1.00 91.40           O  
ANISOU 1483  O   GLN A 185    10411  13621  10696   2133     -5  -1580       O  
ATOM   1484  CB  GLN A 185      10.116 -69.548  21.303  1.00 88.81           C  
ANISOU 1484  CB  GLN A 185     9865  13130  10750   2274   -124  -1542       C  
ATOM   1485  CG  GLN A 185       8.626 -69.458  20.941  1.00118.83           C  
ANISOU 1485  CG  GLN A 185    13467  17071  14614   2401    -78  -1580       C  
ATOM   1486  CD  GLN A 185       8.255 -68.133  20.303  1.00145.92           C  
ANISOU 1486  CD  GLN A 185    16930  20275  18238   2580   -268  -1702       C  
ATOM   1487  OE1 GLN A 185       8.225 -67.085  20.955  1.00142.17           O  
ANISOU 1487  OE1 GLN A 185    16503  19735  17779   2783   -352  -1922       O  
ATOM   1488  NE2 GLN A 185       7.965 -68.148  19.007  1.00138.60           N  
ANISOU 1488  NE2 GLN A 185    15980  19218  17462   2514   -351  -1564       N  
ATOM   1489  N   TYR A 186      12.825 -68.464  22.603  1.00 85.45           N  
ANISOU 1489  N   TYR A 186     9833  12380  10253   2251   -332  -1722       N  
ATOM   1490  CA  TYR A 186      14.283 -68.547  22.755  1.00 82.28           C  
ANISOU 1490  CA  TYR A 186     9595  11830   9838   2107   -405  -1671       C  
ATOM   1491  C   TYR A 186      14.718 -68.382  24.184  1.00 86.74           C  
ANISOU 1491  C   TYR A 186    10212  12515  10229   2203   -384  -1849       C  
ATOM   1492  O   TYR A 186      15.613 -69.105  24.626  1.00 86.32           O  
ANISOU 1492  O   TYR A 186    10219  12519  10059   2070   -340  -1767       O  
ATOM   1493  CB  TYR A 186      15.014 -67.534  21.855  1.00 82.32           C  
ANISOU 1493  CB  TYR A 186     9738  11478  10061   2072   -616  -1662       C  
ATOM   1494  CG  TYR A 186      14.742 -67.659  20.367  1.00 82.23           C  
ANISOU 1494  CG  TYR A 186     9701  11334  10207   1964   -655  -1470       C  
ATOM   1495  CD1 TYR A 186      13.934 -68.672  19.865  1.00 83.25           C  
ANISOU 1495  CD1 TYR A 186     9691  11648  10291   1898   -517  -1328       C  
ATOM   1496  CD2 TYR A 186      15.304 -66.767  19.458  1.00 82.61           C  
ANISOU 1496  CD2 TYR A 186     9865  11076  10446   1922   -835  -1427       C  
ATOM   1497  CE1 TYR A 186      13.654 -68.769  18.505  1.00 82.54           C  
ANISOU 1497  CE1 TYR A 186     9580  11451  10332   1813   -564  -1169       C  
ATOM   1498  CE2 TYR A 186      15.045 -66.867  18.089  1.00 82.21           C  
ANISOU 1498  CE2 TYR A 186     9797  10924  10515   1830   -872  -1247       C  
ATOM   1499  CZ  TYR A 186      14.215 -67.871  17.618  1.00 86.50           C  
ANISOU 1499  CZ  TYR A 186    10203  11665  11000   1782   -739  -1127       C  
ATOM   1500  OH  TYR A 186      13.956 -68.020  16.276  1.00 83.26           O  
ANISOU 1500  OH  TYR A 186     9774  11172  10687   1695   -780   -960       O  
ATOM   1501  N   THR A 187      14.101 -67.440  24.910  1.00 84.95           N  
ANISOU 1501  N   THR A 187     9964  12333   9980   2443   -422  -2100       N  
ATOM   1502  CA  THR A 187      14.413 -67.212  26.321  1.00 86.55           C  
ANISOU 1502  CA  THR A 187    10212  12677   9995   2566   -406  -2304       C  
ATOM   1503  C   THR A 187      14.003 -68.444  27.114  1.00 91.15           C  
ANISOU 1503  C   THR A 187    10685  13629  10321   2522   -176  -2218       C  
ATOM   1504  O   THR A 187      14.713 -68.854  28.044  1.00 90.21           O  
ANISOU 1504  O   THR A 187    10633  13624  10019   2484   -140  -2235       O  
ATOM   1505  CB  THR A 187      13.687 -65.961  26.824  1.00 94.19           C  
ANISOU 1505  CB  THR A 187    11161  13624  11002   2850   -491  -2601       C  
ATOM   1506  OG1 THR A 187      13.991 -64.877  25.951  1.00 86.96           O  
ANISOU 1506  OG1 THR A 187    10347  12340  10354   2870   -710  -2637       O  
ATOM   1507  CG2 THR A 187      14.036 -65.606  28.288  1.00 94.87           C  
ANISOU 1507  CG2 THR A 187    11307  13848  10889   3000   -498  -2849       C  
ATOM   1508  N   ASN A 188      12.857 -69.034  26.719  1.00 88.64           N  
ANISOU 1508  N   ASN A 188    10195  13490   9995   2518    -30  -2115       N  
ATOM   1509  CA  ASN A 188      12.253 -70.196  27.354  1.00 88.95           C  
ANISOU 1509  CA  ASN A 188    10100  13879   9819   2467    196  -2009       C  
ATOM   1510  C   ASN A 188      13.144 -71.402  27.212  1.00 88.59           C  
ANISOU 1510  C   ASN A 188    10117  13829   9714   2214    247  -1761       C  
ATOM   1511  O   ASN A 188      13.420 -72.092  28.197  1.00 90.49           O  
ANISOU 1511  O   ASN A 188    10368  14279   9736   2177    355  -1727       O  
ATOM   1512  CB  ASN A 188      10.843 -70.448  26.785  1.00 92.19           C  
ANISOU 1512  CB  ASN A 188    10304  14431  10293   2506    308  -1955       C  
ATOM   1513  CG  ASN A 188       9.807 -69.448  27.237  1.00114.74           C  
ANISOU 1513  CG  ASN A 188    13055  17396  13146   2785    307  -2216       C  
ATOM   1514  OD1 ASN A 188       9.932 -68.811  28.302  1.00103.63           O  
ANISOU 1514  OD1 ASN A 188    11693  16077  11605   2962    292  -2445       O  
ATOM   1515  ND2 ASN A 188       8.750 -69.313  26.435  1.00109.48           N  
ANISOU 1515  ND2 ASN A 188    12239  16734  12624   2836    319  -2194       N  
ATOM   1516  N   LEU A 189      13.662 -71.596  26.010  1.00 79.31           N  
ANISOU 1516  N   LEU A 189     8996  12410   8729   2051    157  -1599       N  
ATOM   1517  CA  LEU A 189      14.542 -72.700  25.674  1.00 75.69           C  
ANISOU 1517  CA  LEU A 189     8596  11908   8255   1818    182  -1372       C  
ATOM   1518  C   LEU A 189      15.876 -72.618  26.418  1.00 77.20           C  
ANISOU 1518  C   LEU A 189     8946  12032   8354   1785    101  -1421       C  
ATOM   1519  O   LEU A 189      16.219 -73.564  27.129  1.00 78.38           O  
ANISOU 1519  O   LEU A 189     9105  12346   8331   1702    196  -1325       O  
ATOM   1520  CB  LEU A 189      14.733 -72.716  24.155  1.00 73.31           C  
ANISOU 1520  CB  LEU A 189     8310  11363   8181   1688     91  -1230       C  
ATOM   1521  CG  LEU A 189      15.326 -73.928  23.528  1.00 74.84           C  
ANISOU 1521  CG  LEU A 189     8519  11527   8389   1460    131   -995       C  
ATOM   1522  CD1 LEU A 189      14.659 -75.184  24.029  1.00 75.04           C  
ANISOU 1522  CD1 LEU A 189     8427  11818   8269   1393    315   -872       C  
ATOM   1523  CD2 LEU A 189      15.230 -73.822  22.037  1.00 74.97           C  
ANISOU 1523  CD2 LEU A 189     8525  11356   8606   1376     56   -889       C  
ATOM   1524  N   LEU A 190      16.569 -71.468  26.332  1.00 70.65           N  
ANISOU 1524  N   LEU A 190     8235  10973   7636   1859    -77  -1576       N  
ATOM   1525  CA  LEU A 190      17.844 -71.278  27.003  1.00 70.00           C  
ANISOU 1525  CA  LEU A 190     8294  10810   7492   1833   -178  -1643       C  
ATOM   1526  C   LEU A 190      17.740 -71.180  28.527  1.00 80.19           C  
ANISOU 1526  C   LEU A 190     9595  12337   8535   1982   -125  -1817       C  
ATOM   1527  O   LEU A 190      18.770 -71.313  29.216  1.00 82.29           O  
ANISOU 1527  O   LEU A 190     9966  12599   8702   1946   -184  -1846       O  
ATOM   1528  CB  LEU A 190      18.617 -70.096  26.422  1.00 68.89           C  
ANISOU 1528  CB  LEU A 190     8268  10342   7563   1843   -390  -1742       C  
ATOM   1529  CG  LEU A 190      19.177 -70.298  25.033  1.00 69.71           C  
ANISOU 1529  CG  LEU A 190     8397  10220   7868   1653   -452  -1545       C  
ATOM   1530  CD1 LEU A 190      19.786 -69.017  24.536  1.00 70.56           C  
ANISOU 1530  CD1 LEU A 190     8607  10023   8178   1674   -652  -1642       C  
ATOM   1531  CD2 LEU A 190      20.215 -71.428  24.992  1.00 67.11           C  
ANISOU 1531  CD2 LEU A 190     8103   9919   7477   1455   -413  -1365       C  
ATOM   1532  N   ARG A 191      16.520 -71.005  29.062  1.00 79.17           N  
ANISOU 1532  N   ARG A 191     9353  12435   8294   2147     -8  -1927       N  
ATOM   1533  CA  ARG A 191      16.348 -70.969  30.504  1.00 82.32           C  
ANISOU 1533  CA  ARG A 191     9750  13103   8425   2293     66  -2085       C  
ATOM   1534  C   ARG A 191      16.628 -72.352  31.089  1.00 86.16           C  
ANISOU 1534  C   ARG A 191    10226  13814   8697   2147    210  -1880       C  
ATOM   1535  O   ARG A 191      17.211 -72.452  32.176  1.00 87.31           O  
ANISOU 1535  O   ARG A 191    10452  14086   8637   2188    202  -1952       O  
ATOM   1536  CB  ARG A 191      14.946 -70.459  30.886  1.00 88.72           C  
ANISOU 1536  CB  ARG A 191    10419  14122   9167   2507    170  -2252       C  
ATOM   1537  CG  ARG A 191      14.660 -70.399  32.402  1.00107.69           C  
ANISOU 1537  CG  ARG A 191    12806  16850  11263   2678    267  -2432       C  
ATOM   1538  CD  ARG A 191      13.223 -70.003  32.727  1.00118.89           C  
ANISOU 1538  CD  ARG A 191    14054  18509  12611   2885    394  -2587       C  
ATOM   1539  NE  ARG A 191      12.899 -68.663  32.235  1.00132.89           N  
ANISOU 1539  NE  ARG A 191    15836  20054  14602   3067    234  -2820       N  
ATOM   1540  CZ  ARG A 191      12.026 -68.397  31.261  1.00143.06           C  
ANISOU 1540  CZ  ARG A 191    17010  21249  16097   3097    233  -2790       C  
ATOM   1541  NH1 ARG A 191      11.363 -69.383  30.661  1.00126.94           N  
ANISOU 1541  NH1 ARG A 191    14826  19332  14073   2953    388  -2549       N  
ATOM   1542  NH2 ARG A 191      11.811 -67.144  30.881  1.00121.94           N  
ANISOU 1542  NH2 ARG A 191    14366  18349  13619   3272     64  -3003       N  
ATOM   1543  N   LEU A 192      16.273 -73.415  30.339  1.00 80.63           N  
ANISOU 1543  N   LEU A 192     9440  13142   8054   1974    322  -1622       N  
ATOM   1544  CA  LEU A 192      16.427 -74.772  30.855  1.00 80.02           C  
ANISOU 1544  CA  LEU A 192     9349  13263   7794   1834    456  -1411       C  
ATOM   1545  C   LEU A 192      17.591 -75.602  30.283  1.00 82.03           C  
ANISOU 1545  C   LEU A 192     9698  13330   8140   1621    381  -1208       C  
ATOM   1546  O   LEU A 192      18.024 -76.573  30.943  1.00 82.86           O  
ANISOU 1546  O   LEU A 192     9842  13563   8079   1535    437  -1077       O  
ATOM   1547  CB  LEU A 192      15.100 -75.507  30.687  1.00 80.09           C  
ANISOU 1547  CB  LEU A 192     9176  13494   7761   1801    654  -1276       C  
ATOM   1548  CG  LEU A 192      13.934 -74.850  31.434  1.00 85.77           C  
ANISOU 1548  CG  LEU A 192     9777  14475   8338   2015    763  -1469       C  
ATOM   1549  CD1 LEU A 192      12.622 -75.250  30.838  1.00 84.92           C  
ANISOU 1549  CD1 LEU A 192     9469  14502   8294   1986    911  -1366       C  
ATOM   1550  CD2 LEU A 192      14.000 -75.136  32.921  1.00 90.16           C  
ANISOU 1550  CD2 LEU A 192    10359  15329   8566   2085    861  -1516       C  
ATOM   1551  N   VAL A 193      18.103 -75.222  29.089  1.00 74.95           N  
ANISOU 1551  N   VAL A 193     8840  12141   7498   1544    253  -1183       N  
ATOM   1552  CA  VAL A 193      19.207 -75.954  28.467  1.00 71.36           C  
ANISOU 1552  CA  VAL A 193     8459  11516   7139   1356    185  -1011       C  
ATOM   1553  C   VAL A 193      20.270 -75.025  27.898  1.00 72.20           C  
ANISOU 1553  C   VAL A 193     8674  11336   7424   1347     -8  -1110       C  
ATOM   1554  O   VAL A 193      19.974 -73.872  27.571  1.00 72.84           O  
ANISOU 1554  O   VAL A 193     8759  11292   7625   1453    -91  -1263       O  
ATOM   1555  CB  VAL A 193      18.636 -76.951  27.432  1.00 73.10           C  
ANISOU 1555  CB  VAL A 193     8581  11727   7469   1206    279   -790       C  
ATOM   1556  CG1 VAL A 193      18.180 -76.291  26.137  1.00 72.02           C  
ANISOU 1556  CG1 VAL A 193     8395  11410   7559   1212    223   -813       C  
ATOM   1557  CG2 VAL A 193      19.518 -78.148  27.219  1.00 71.64           C  
ANISOU 1557  CG2 VAL A 193     8443  11488   7288   1026    274   -593       C  
ATOM   1558  N   ASP A 194      21.524 -75.519  27.848  1.00 65.19           N  
ANISOU 1558  N   ASP A 194     7870  10348   6551   1223    -84  -1025       N  
ATOM   1559  CA  ASP A 194      22.653 -74.864  27.183  1.00 62.77           C  
ANISOU 1559  CA  ASP A 194     7646   9776   6428   1160   -252  -1064       C  
ATOM   1560  C   ASP A 194      22.774 -75.593  25.872  1.00 59.43           C  
ANISOU 1560  C   ASP A 194     7180   9243   6158    994   -224   -862       C  
ATOM   1561  O   ASP A 194      22.374 -76.747  25.791  1.00 58.19           O  
ANISOU 1561  O   ASP A 194     6963   9210   5935    918   -106   -704       O  
ATOM   1562  CB  ASP A 194      23.981 -75.118  27.912  1.00 65.07           C  
ANISOU 1562  CB  ASP A 194     8031  10056   6637   1118   -342  -1082       C  
ATOM   1563  CG  ASP A 194      24.155 -74.435  29.241  1.00 84.86           C  
ANISOU 1563  CG  ASP A 194    10604  12660   8981   1270   -403  -1291       C  
ATOM   1564  OD1 ASP A 194      23.708 -73.266  29.377  1.00 88.82           O  
ANISOU 1564  OD1 ASP A 194    11115  13105   9527   1406   -463  -1485       O  
ATOM   1565  OD2 ASP A 194      24.789 -75.039  30.132  1.00 92.88           O  
ANISOU 1565  OD2 ASP A 194    11666  13793   9830   1259   -409  -1270       O  
ATOM   1566  N   PHE A 195      23.408 -74.997  24.886  1.00 52.40           N  
ANISOU 1566  N   PHE A 195     6323   8125   5462    927   -336   -860       N  
ATOM   1567  CA  PHE A 195      23.714 -75.731  23.668  1.00 49.53           C  
ANISOU 1567  CA  PHE A 195     5928   7670   5221    768   -318   -679       C  
ATOM   1568  C   PHE A 195      25.231 -75.738  23.465  1.00 54.52           C  
ANISOU 1568  C   PHE A 195     6626   8164   5923    663   -428   -660       C  
ATOM   1569  O   PHE A 195      25.886 -74.736  23.738  1.00 56.92           O  
ANISOU 1569  O   PHE A 195     6994   8352   6281    699   -551   -789       O  
ATOM   1570  CB  PHE A 195      23.047 -75.109  22.441  1.00 49.82           C  
ANISOU 1570  CB  PHE A 195     5924   7581   5424    763   -334   -658       C  
ATOM   1571  CG  PHE A 195      21.568 -75.368  22.364  1.00 50.62           C  
ANISOU 1571  CG  PHE A 195     5927   7823   5483    833   -217   -635       C  
ATOM   1572  CD1 PHE A 195      20.662 -74.496  22.953  1.00 53.78           C  
ANISOU 1572  CD1 PHE A 195     6305   8285   5845   1001   -212   -789       C  
ATOM   1573  CD2 PHE A 195      21.077 -76.490  21.720  1.00 51.56           C  
ANISOU 1573  CD2 PHE A 195     5968   8018   5604    734   -116   -472       C  
ATOM   1574  CE1 PHE A 195      19.289 -74.737  22.890  1.00 54.43           C  
ANISOU 1574  CE1 PHE A 195     6274   8516   5893   1067    -99   -772       C  
ATOM   1575  CE2 PHE A 195      19.700 -76.733  21.667  1.00 54.92           C  
ANISOU 1575  CE2 PHE A 195     6286   8579   6001    789    -12   -452       C  
ATOM   1576  CZ  PHE A 195      18.816 -75.856  22.268  1.00 53.43           C  
ANISOU 1576  CZ  PHE A 195     6062   8467   5771    954      1   -600       C  
ATOM   1577  N   TYR A 196      25.795 -76.845  23.006  1.00 47.78           N  
ANISOU 1577  N   TYR A 196     5753   7322   5079    536   -393   -511       N  
ATOM   1578  CA  TYR A 196      27.187 -76.868  22.603  1.00 46.42           C  
ANISOU 1578  CA  TYR A 196     5616   7024   4998    433   -488   -487       C  
ATOM   1579  C   TYR A 196      27.086 -77.044  21.095  1.00 51.12           C  
ANISOU 1579  C   TYR A 196     6164   7521   5738    328   -465   -369       C  
ATOM   1580  O   TYR A 196      26.560 -78.043  20.614  1.00 51.77           O  
ANISOU 1580  O   TYR A 196     6193   7675   5801    282   -372   -252       O  
ATOM   1581  CB  TYR A 196      27.982 -77.977  23.256  1.00 47.41           C  
ANISOU 1581  CB  TYR A 196     5754   7239   5022    388   -479   -426       C  
ATOM   1582  CG  TYR A 196      28.262 -77.752  24.720  1.00 51.43           C  
ANISOU 1582  CG  TYR A 196     6321   7842   5378    486   -525   -543       C  
ATOM   1583  CD1 TYR A 196      29.229 -76.839  25.134  1.00 53.58           C  
ANISOU 1583  CD1 TYR A 196     6648   8018   5690    507   -664   -679       C  
ATOM   1584  CD2 TYR A 196      27.610 -78.500  25.695  1.00 53.68           C  
ANISOU 1584  CD2 TYR A 196     6606   8319   5473    549   -433   -510       C  
ATOM   1585  CE1 TYR A 196      29.514 -76.649  26.486  1.00 54.36           C  
ANISOU 1585  CE1 TYR A 196     6806   8214   5636    603   -720   -798       C  
ATOM   1586  CE2 TYR A 196      27.899 -78.332  27.047  1.00 56.57           C  
ANISOU 1586  CE2 TYR A 196     7032   8794   5670    642   -476   -612       C  
ATOM   1587  CZ  TYR A 196      28.856 -77.410  27.441  1.00 64.49           C  
ANISOU 1587  CZ  TYR A 196     8094   9702   6708    675   -624   -764       C  
ATOM   1588  OH  TYR A 196      29.118 -77.240  28.783  1.00 69.58           O  
ANISOU 1588  OH  TYR A 196     8800  10465   7173    775   -676   -878       O  
ATOM   1589  N   VAL A 197      27.442 -76.003  20.358  1.00 47.26           N  
ANISOU 1589  N   VAL A 197     5696   6872   5389    300   -551   -403       N  
ATOM   1590  CA  VAL A 197      27.326 -75.961  18.911  1.00 45.60           C  
ANISOU 1590  CA  VAL A 197     5451   6572   5301    212   -539   -298       C  
ATOM   1591  C   VAL A 197      28.711 -75.930  18.258  1.00 50.71           C  
ANISOU 1591  C   VAL A 197     6105   7119   6044     84   -604   -251       C  
ATOM   1592  O   VAL A 197      29.526 -75.047  18.541  1.00 50.35           O  
ANISOU 1592  O   VAL A 197     6100   6968   6062     71   -707   -327       O  
ATOM   1593  CB  VAL A 197      26.450 -74.770  18.464  1.00 49.36           C  
ANISOU 1593  CB  VAL A 197     5940   6953   5861    283   -578   -347       C  
ATOM   1594  CG1 VAL A 197      26.147 -74.824  16.972  1.00 47.92           C  
ANISOU 1594  CG1 VAL A 197     5723   6712   5774    202   -558   -222       C  
ATOM   1595  CG2 VAL A 197      25.156 -74.704  19.262  1.00 50.20           C  
ANISOU 1595  CG2 VAL A 197     6025   7177   5872    429   -518   -426       C  
ATOM   1596  N   MET A 198      28.982 -76.924  17.421  1.00 47.31           N  
ANISOU 1596  N   MET A 198     5626   6728   5623    -10   -545   -134       N  
ATOM   1597  CA  MET A 198      30.219 -76.960  16.685  1.00 47.53           C  
ANISOU 1597  CA  MET A 198     5636   6690   5733   -127   -584    -86       C  
ATOM   1598  C   MET A 198      29.887 -76.637  15.219  1.00 48.94           C  
ANISOU 1598  C   MET A 198     5792   6809   5994   -194   -565      7       C  
ATOM   1599  O   MET A 198      29.389 -77.510  14.506  1.00 47.23           O  
ANISOU 1599  O   MET A 198     5534   6663   5750   -215   -490     86       O  
ATOM   1600  CB  MET A 198      30.962 -78.285  16.818  1.00 49.77           C  
ANISOU 1600  CB  MET A 198     5881   7064   5966   -174   -547    -41       C  
ATOM   1601  CG  MET A 198      32.311 -78.175  16.140  1.00 55.06           C  
ANISOU 1601  CG  MET A 198     6518   7680   6723   -282   -592    -18       C  
ATOM   1602  SD  MET A 198      33.413 -79.402  16.658  1.00 62.13           S  
ANISOU 1602  SD  MET A 198     7376   8658   7574   -300   -596    -19       S  
ATOM   1603  CE  MET A 198      34.902 -78.839  15.970  1.00 59.09           C  
ANISOU 1603  CE  MET A 198     6935   8209   7307   -415   -657    -23       C  
ATOM   1604  N   PRO A 199      30.179 -75.404  14.755  1.00 45.55           N  
ANISOU 1604  N   PRO A 199     5394   6246   5667   -229   -642      1       N  
ATOM   1605  CA  PRO A 199      29.835 -75.036  13.378  1.00 45.36           C  
ANISOU 1605  CA  PRO A 199     5361   6170   5706   -288   -631    104       C  
ATOM   1606  C   PRO A 199      30.506 -75.852  12.294  1.00 48.44           C  
ANISOU 1606  C   PRO A 199     5693   6622   6092   -402   -574    207       C  
ATOM   1607  O   PRO A 199      29.906 -76.072  11.254  1.00 50.42           O  
ANISOU 1607  O   PRO A 199     5925   6900   6332   -420   -532    288       O  
ATOM   1608  CB  PRO A 199      30.207 -73.551  13.285  1.00 48.45           C  
ANISOU 1608  CB  PRO A 199     5807   6390   6213   -315   -741     84       C  
ATOM   1609  CG  PRO A 199      30.289 -73.079  14.686  1.00 54.27           C  
ANISOU 1609  CG  PRO A 199     6588   7093   6941   -225   -807    -63       C  
ATOM   1610  CD  PRO A 199      30.773 -74.260  15.475  1.00 48.98           C  
ANISOU 1610  CD  PRO A 199     5880   6564   6166   -216   -753    -97       C  
ATOM   1611  N   VAL A 200      31.739 -76.263  12.490  1.00 43.34           N  
ANISOU 1611  N   VAL A 200     5013   6003   5451   -471   -579    196       N  
ATOM   1612  CA  VAL A 200      32.441 -77.055  11.476  1.00 42.03           C  
ANISOU 1612  CA  VAL A 200     4780   5912   5278   -565   -523    273       C  
ATOM   1613  C   VAL A 200      33.294 -78.100  12.182  1.00 47.68           C  
ANISOU 1613  C   VAL A 200     5452   6707   5955   -561   -510    222       C  
ATOM   1614  O   VAL A 200      34.297 -77.774  12.817  1.00 49.88           O  
ANISOU 1614  O   VAL A 200     5722   6955   6273   -588   -569    169       O  
ATOM   1615  CB  VAL A 200      33.267 -76.228  10.470  1.00 46.15           C  
ANISOU 1615  CB  VAL A 200     5284   6375   5877   -688   -547    349       C  
ATOM   1616  CG1 VAL A 200      33.798 -77.113   9.359  1.00 45.81           C  
ANISOU 1616  CG1 VAL A 200     5164   6445   5795   -762   -469    417       C  
ATOM   1617  CG2 VAL A 200      32.475 -75.067   9.890  1.00 46.58           C  
ANISOU 1617  CG2 VAL A 200     5399   6319   5980   -687   -587    408       C  
ATOM   1618  N   VAL A 201      32.900 -79.360  12.083  1.00 42.35           N  
ANISOU 1618  N   VAL A 201     4749   6127   5214   -526   -446    236       N  
ATOM   1619  CA  VAL A 201      33.707 -80.417  12.710  1.00 40.93           C  
ANISOU 1619  CA  VAL A 201     4535   6011   5007   -514   -446    198       C  
ATOM   1620  C   VAL A 201      34.950 -80.696  11.827  1.00 45.60           C  
ANISOU 1620  C   VAL A 201     5046   6638   5642   -603   -435    218       C  
ATOM   1621  O   VAL A 201      36.078 -80.708  12.310  1.00 44.80           O  
ANISOU 1621  O   VAL A 201     4908   6542   5573   -625   -479    173       O  
ATOM   1622  CB  VAL A 201      32.904 -81.706  12.941  1.00 41.44           C  
ANISOU 1622  CB  VAL A 201     4600   6143   5003   -453   -394    213       C  
ATOM   1623  CG1 VAL A 201      33.812 -82.812  13.467  1.00 40.68           C  
ANISOU 1623  CG1 VAL A 201     4472   6091   4892   -443   -409    188       C  
ATOM   1624  CG2 VAL A 201      31.743 -81.460  13.887  1.00 40.47           C  
ANISOU 1624  CG2 VAL A 201     4534   6015   4827   -371   -390    195       C  
ATOM   1625  N   ASN A 202      34.706 -80.909  10.536  1.00 41.96           N  
ANISOU 1625  N   ASN A 202     4552   6216   5174   -647   -378    280       N  
ATOM   1626  CA  ASN A 202      35.699 -81.254   9.538  1.00 41.88           C  
ANISOU 1626  CA  ASN A 202     4458   6275   5180   -719   -343    299       C  
ATOM   1627  C   ASN A 202      36.189 -79.985   8.855  1.00 47.02           C  
ANISOU 1627  C   ASN A 202     5096   6889   5881   -821   -353    356       C  
ATOM   1628  O   ASN A 202      35.839 -79.687   7.701  1.00 46.59           O  
ANISOU 1628  O   ASN A 202     5039   6857   5805   -868   -311    433       O  
ATOM   1629  CB  ASN A 202      35.058 -82.240   8.551  1.00 37.94           C  
ANISOU 1629  CB  ASN A 202     3939   5851   4626   -699   -279    325       C  
ATOM   1630  CG  ASN A 202      35.947 -82.783   7.462  1.00 53.60           C  
ANISOU 1630  CG  ASN A 202     5833   7935   6599   -749   -232    325       C  
ATOM   1631  OD1 ASN A 202      37.176 -82.673   7.499  1.00 58.68           O  
ANISOU 1631  OD1 ASN A 202     6406   8614   7277   -794   -238    300       O  
ATOM   1632  ND2 ASN A 202      35.350 -83.302   6.422  1.00 37.43           N  
ANISOU 1632  ND2 ASN A 202     3778   5946   4499   -743   -186    349       N  
ATOM   1633  N   VAL A 203      36.993 -79.222   9.595  1.00 43.99           N  
ANISOU 1633  N   VAL A 203     4707   6442   5564   -857   -417    323       N  
ATOM   1634  CA  VAL A 203      37.535 -77.951   9.119  1.00 43.26           C  
ANISOU 1634  CA  VAL A 203     4605   6285   5547   -970   -445    381       C  
ATOM   1635  C   VAL A 203      38.454 -78.129   7.908  1.00 50.45           C  
ANISOU 1635  C   VAL A 203     5411   7304   6456  -1078   -377    445       C  
ATOM   1636  O   VAL A 203      38.338 -77.342   6.969  1.00 51.33           O  
ANISOU 1636  O   VAL A 203     5531   7396   6575  -1164   -356    549       O  
ATOM   1637  CB  VAL A 203      38.190 -77.134  10.238  1.00 45.24           C  
ANISOU 1637  CB  VAL A 203     4871   6435   5882   -987   -546    315       C  
ATOM   1638  CG1 VAL A 203      37.163 -76.749  11.267  1.00 44.74           C  
ANISOU 1638  CG1 VAL A 203     4918   6277   5804   -879   -605    256       C  
ATOM   1639  CG2 VAL A 203      39.340 -77.883  10.894  1.00 44.26           C  
ANISOU 1639  CG2 VAL A 203     4662   6386   5770   -979   -566    232       C  
ATOM   1640  N   ASP A 204      39.319 -79.178   7.891  1.00 47.55           N  
ANISOU 1640  N   ASP A 204     4943   7055   6068  -1065   -340    388       N  
ATOM   1641  CA  ASP A 204      40.232 -79.406   6.757  1.00 48.21           C  
ANISOU 1641  CA  ASP A 204     4907   7273   6138  -1152   -264    428       C  
ATOM   1642  C   ASP A 204      39.495 -79.760   5.484  1.00 51.91           C  
ANISOU 1642  C   ASP A 204     5391   7824   6510  -1148   -181    495       C  
ATOM   1643  O   ASP A 204      39.798 -79.230   4.430  1.00 53.54           O  
ANISOU 1643  O   ASP A 204     5558   8092   6694  -1248   -128    588       O  
ATOM   1644  CB  ASP A 204      41.266 -80.488   7.089  1.00 50.33           C  
ANISOU 1644  CB  ASP A 204     5063   7647   6413  -1109   -255    326       C  
ATOM   1645  CG  ASP A 204      42.180 -80.150   8.242  1.00 59.71           C  
ANISOU 1645  CG  ASP A 204     6214   8779   7693  -1121   -344    258       C  
ATOM   1646  OD1 ASP A 204      42.194 -78.981   8.662  1.00 61.75           O  
ANISOU 1646  OD1 ASP A 204     6518   8925   8020  -1188   -407    289       O  
ATOM   1647  OD2 ASP A 204      42.881 -81.053   8.721  1.00 63.41           O  
ANISOU 1647  OD2 ASP A 204     6611   9312   8171  -1058   -363    170       O  
ATOM   1648  N   GLY A 205      38.529 -80.650   5.603  1.00 47.17           N  
ANISOU 1648  N   GLY A 205     4846   7227   5850  -1037   -175    452       N  
ATOM   1649  CA  GLY A 205      37.708 -81.089   4.491  1.00 45.95           C  
ANISOU 1649  CA  GLY A 205     4712   7144   5605  -1016   -117    493       C  
ATOM   1650  C   GLY A 205      36.892 -79.936   3.957  1.00 47.54           C  
ANISOU 1650  C   GLY A 205     4995   7271   5796  -1066   -129    608       C  
ATOM   1651  O   GLY A 205      36.843 -79.731   2.743  1.00 49.98           O  
ANISOU 1651  O   GLY A 205     5288   7663   6038  -1123    -79    689       O  
ATOM   1652  N   TYR A 206      36.257 -79.170   4.861  1.00 39.26           N  
ANISOU 1652  N   TYR A 206     4035   6072   4809  -1039   -202    612       N  
ATOM   1653  CA  TYR A 206      35.435 -78.016   4.500  1.00 38.18           C  
ANISOU 1653  CA  TYR A 206     3984   5836   4687  -1065   -238    709       C  
ATOM   1654  C   TYR A 206      36.231 -76.991   3.709  1.00 44.17           C  
ANISOU 1654  C   TYR A 206     4718   6591   5475  -1206   -231    825       C  
ATOM   1655  O   TYR A 206      35.791 -76.538   2.631  1.00 45.39           O  
ANISOU 1655  O   TYR A 206     4904   6765   5578  -1250   -212    940       O  
ATOM   1656  CB  TYR A 206      34.803 -77.373   5.743  1.00 38.24           C  
ANISOU 1656  CB  TYR A 206     4075   5687   4766   -998   -322    661       C  
ATOM   1657  CG  TYR A 206      33.780 -76.316   5.380  1.00 39.36           C  
ANISOU 1657  CG  TYR A 206     4307   5722   4927   -989   -369    741       C  
ATOM   1658  CD1 TYR A 206      32.585 -76.660   4.746  1.00 40.12           C  
ANISOU 1658  CD1 TYR A 206     4433   5857   4954   -924   -348    772       C  
ATOM   1659  CD2 TYR A 206      34.027 -74.965   5.618  1.00 40.27           C  
ANISOU 1659  CD2 TYR A 206     4471   5690   5140  -1046   -446    785       C  
ATOM   1660  CE1 TYR A 206      31.662 -75.690   4.374  1.00 40.45           C  
ANISOU 1660  CE1 TYR A 206     4550   5802   5019   -905   -402    844       C  
ATOM   1661  CE2 TYR A 206      33.097 -73.986   5.262  1.00 41.19           C  
ANISOU 1661  CE2 TYR A 206     4673   5691   5286  -1026   -504    858       C  
ATOM   1662  CZ  TYR A 206      31.920 -74.354   4.638  1.00 49.23           C  
ANISOU 1662  CZ  TYR A 206     5716   6759   6228   -951   -481    888       C  
ATOM   1663  OH  TYR A 206      31.015 -73.403   4.250  1.00 52.61           O  
ANISOU 1663  OH  TYR A 206     6222   7078   6690   -921   -548    960       O  
ATOM   1664  N   ASP A 207      37.439 -76.658   4.230  1.00 40.48           N  
ANISOU 1664  N   ASP A 207     4187   6106   5087  -1283   -248    802       N  
ATOM   1665  CA  ASP A 207      38.330 -75.719   3.584  1.00 40.98           C  
ANISOU 1665  CA  ASP A 207     4206   6169   5197  -1440   -238    917       C  
ATOM   1666  C   ASP A 207      38.721 -76.264   2.204  1.00 46.53           C  
ANISOU 1666  C   ASP A 207     4824   7072   5781  -1498   -124    987       C  
ATOM   1667  O   ASP A 207      38.657 -75.528   1.228  1.00 47.67           O  
ANISOU 1667  O   ASP A 207     4988   7230   5893  -1595   -102   1135       O  
ATOM   1668  CB  ASP A 207      39.545 -75.458   4.453  1.00 43.43           C  
ANISOU 1668  CB  ASP A 207     4441   6443   5618  -1504   -279    855       C  
ATOM   1669  CG  ASP A 207      40.449 -74.362   3.910  1.00 65.55           C  
ANISOU 1669  CG  ASP A 207     7192   9218   8497  -1688   -282    983       C  
ATOM   1670  OD1 ASP A 207      39.931 -73.249   3.626  1.00 72.00           O  
ANISOU 1670  OD1 ASP A 207     8102   9895   9360  -1748   -335   1100       O  
ATOM   1671  OD2 ASP A 207      41.679 -74.608   3.786  1.00 68.18           O  
ANISOU 1671  OD2 ASP A 207     7385   9666   8853  -1775   -235    969       O  
ATOM   1672  N   TYR A 208      39.043 -77.577   2.117  1.00 42.40           N  
ANISOU 1672  N   TYR A 208     4217   6705   5187  -1426    -59    879       N  
ATOM   1673  CA  TYR A 208      39.422 -78.269   0.888  1.00 42.21           C  
ANISOU 1673  CA  TYR A 208     4105   6893   5040  -1448     49    899       C  
ATOM   1674  C   TYR A 208      38.290 -78.208  -0.140  1.00 50.68           C  
ANISOU 1674  C   TYR A 208     5263   7996   5997  -1423     67    985       C  
ATOM   1675  O   TYR A 208      38.570 -78.027  -1.332  1.00 53.20           O  
ANISOU 1675  O   TYR A 208     5543   8454   6216  -1501    139   1083       O  
ATOM   1676  CB  TYR A 208      39.814 -79.725   1.195  1.00 40.60           C  
ANISOU 1676  CB  TYR A 208     3818   6800   4808  -1341     81    736       C  
ATOM   1677  CG  TYR A 208      40.453 -80.449   0.032  1.00 41.25           C  
ANISOU 1677  CG  TYR A 208     3784   7111   4776  -1355    188    719       C  
ATOM   1678  CD1 TYR A 208      41.727 -80.116  -0.409  1.00 41.52           C  
ANISOU 1678  CD1 TYR A 208     3684   7276   4815  -1468    257    757       C  
ATOM   1679  CD2 TYR A 208      39.794 -81.479  -0.612  1.00 42.72           C  
ANISOU 1679  CD2 TYR A 208     3988   7391   4854  -1253    219    651       C  
ATOM   1680  CE1 TYR A 208      42.319 -80.781  -1.468  1.00 38.32           C  
ANISOU 1680  CE1 TYR A 208     3162   7107   4292  -1469    365    725       C  
ATOM   1681  CE2 TYR A 208      40.369 -82.134  -1.691  1.00 45.61           C  
ANISOU 1681  CE2 TYR A 208     4250   7975   5105  -1250    313    612       C  
ATOM   1682  CZ  TYR A 208      41.636 -81.782  -2.113  1.00 52.19           C  
ANISOU 1682  CZ  TYR A 208     4947   8954   5929  -1352    392    646       C  
ATOM   1683  OH  TYR A 208      42.203 -82.442  -3.167  1.00 63.26           O  
ANISOU 1683  OH  TYR A 208     6235  10595   7205  -1338    494    593       O  
ATOM   1684  N   SER A 209      37.007 -78.286   0.322  1.00 46.08           N  
ANISOU 1684  N   SER A 209     4792   7291   5426  -1318      0    955       N  
ATOM   1685  CA  SER A 209      35.845 -78.220  -0.568  1.00 45.86           C  
ANISOU 1685  CA  SER A 209     4842   7279   5303  -1281     -4   1026       C  
ATOM   1686  C   SER A 209      35.634 -76.813  -1.110  1.00 55.05           C  
ANISOU 1686  C   SER A 209     6078   8359   6482  -1380    -40   1203       C  
ATOM   1687  O   SER A 209      35.007 -76.648  -2.165  1.00 57.35           O  
ANISOU 1687  O   SER A 209     6413   8710   6669  -1385    -30   1298       O  
ATOM   1688  CB  SER A 209      34.585 -78.746   0.106  1.00 45.77           C  
ANISOU 1688  CB  SER A 209     4902   7178   5311  -1147    -61    938       C  
ATOM   1689  OG  SER A 209      34.030 -77.798   0.998  1.00 48.66           O  
ANISOU 1689  OG  SER A 209     5351   7356   5782  -1130   -145    962       O  
ATOM   1690  N   TRP A 210      36.180 -75.800  -0.409  1.00 51.36           N  
ANISOU 1690  N   TRP A 210     5625   7745   6145  -1459    -93   1248       N  
ATOM   1691  CA  TRP A 210      36.081 -74.413  -0.845  1.00 51.91           C  
ANISOU 1691  CA  TRP A 210     5767   7697   6261  -1563   -145   1421       C  
ATOM   1692  C   TRP A 210      37.162 -74.068  -1.840  1.00 59.83           C  
ANISOU 1692  C   TRP A 210     6690   8832   7208  -1727    -64   1559       C  
ATOM   1693  O   TRP A 210      36.908 -73.297  -2.760  1.00 64.41           O  
ANISOU 1693  O   TRP A 210     7327   9409   7736  -1804    -70   1735       O  
ATOM   1694  CB  TRP A 210      36.165 -73.471   0.356  1.00 49.84           C  
ANISOU 1694  CB  TRP A 210     5558   7204   6176  -1574   -252   1395       C  
ATOM   1695  CG  TRP A 210      34.817 -73.076   0.864  1.00 49.04           C  
ANISOU 1695  CG  TRP A 210     5577   6939   6118  -1450   -349   1365       C  
ATOM   1696  CD1 TRP A 210      33.969 -73.845   1.604  1.00 50.24           C  
ANISOU 1696  CD1 TRP A 210     5746   7090   6252  -1296   -360   1222       C  
ATOM   1697  CD2 TRP A 210      34.117 -71.840   0.600  1.00 49.27           C  
ANISOU 1697  CD2 TRP A 210     5717   6794   6209  -1464   -446   1486       C  
ATOM   1698  NE1 TRP A 210      32.775 -73.176   1.805  1.00 49.69           N  
ANISOU 1698  NE1 TRP A 210     5778   6878   6225  -1211   -447   1237       N  
ATOM   1699  CE2 TRP A 210      32.849 -71.934   1.215  1.00 52.25           C  
ANISOU 1699  CE2 TRP A 210     6165   7085   6604  -1302   -509   1390       C  
ATOM   1700  CE3 TRP A 210      34.450 -70.651  -0.062  1.00 51.45           C  
ANISOU 1700  CE3 TRP A 210     6040   6972   6537  -1599   -491   1671       C  
ATOM   1701  CZ2 TRP A 210      31.906 -70.892   1.154  1.00 51.19           C  
ANISOU 1701  CZ2 TRP A 210     6138   6776   6536  -1254   -618   1457       C  
ATOM   1702  CZ3 TRP A 210      33.533 -69.615  -0.075  1.00 52.66           C  
ANISOU 1702  CZ3 TRP A 210     6316   6927   6767  -1556   -611   1745       C  
ATOM   1703  CH2 TRP A 210      32.281 -69.739   0.521  1.00 51.85           C  
ANISOU 1703  CH2 TRP A 210     6275   6746   6681  -1377   -675   1629       C  
ATOM   1704  N   LYS A 211      38.359 -74.657  -1.678  1.00 55.07           N  
ANISOU 1704  N   LYS A 211     5952   8363   6609  -1776     13   1485       N  
ATOM   1705  CA  LYS A 211      39.570 -74.354  -2.444  1.00 55.85           C  
ANISOU 1705  CA  LYS A 211     5938   8611   6673  -1942    105   1597       C  
ATOM   1706  C   LYS A 211      39.983 -75.317  -3.559  1.00 60.79           C  
ANISOU 1706  C   LYS A 211     6457   9532   7110  -1936    243   1581       C  
ATOM   1707  O   LYS A 211      40.675 -74.872  -4.481  1.00 62.85           O  
ANISOU 1707  O   LYS A 211     6653   9930   7298  -2077    325   1727       O  
ATOM   1708  CB  LYS A 211      40.742 -74.222  -1.475  1.00 56.96           C  
ANISOU 1708  CB  LYS A 211     5973   8707   6961  -2009     91   1520       C  
ATOM   1709  CG  LYS A 211      40.666 -72.958  -0.651  1.00 76.81           C  
ANISOU 1709  CG  LYS A 211     8575  10948   9659  -2066    -41   1565       C  
ATOM   1710  CD  LYS A 211      41.604 -73.017   0.526  1.00 90.22           C  
ANISOU 1710  CD  LYS A 211    10184  12599  11497  -2086    -80   1437       C  
ATOM   1711  CE  LYS A 211      41.677 -71.677   1.217  1.00103.74           C  
ANISOU 1711  CE  LYS A 211    11959  14064  13392  -2189   -205   1502       C  
ATOM   1712  NZ  LYS A 211      42.380 -71.759   2.528  1.00103.10           N  
ANISOU 1712  NZ  LYS A 211    11828  13901  13445  -2159   -282   1337       N  
ATOM   1713  N   LYS A 212      39.687 -76.632  -3.441  1.00 54.87           N  
ANISOU 1713  N   LYS A 212     5676   8885   6289  -1783    271   1401       N  
ATOM   1714  CA  LYS A 212      40.176 -77.571  -4.454  1.00 54.53           C  
ANISOU 1714  CA  LYS A 212     5522   9119   6077  -1764    394   1352       C  
ATOM   1715  C   LYS A 212      39.142 -78.511  -5.019  1.00 59.17           C  
ANISOU 1715  C   LYS A 212     6169   9782   6529  -1620    394   1267       C  
ATOM   1716  O   LYS A 212      39.122 -78.707  -6.234  1.00 61.29           O  
ANISOU 1716  O   LYS A 212     6417  10246   6623  -1635    468   1319       O  
ATOM   1717  CB  LYS A 212      41.379 -78.391  -3.939  1.00 55.36           C  
ANISOU 1717  CB  LYS A 212     5464   9336   6234  -1745    449   1194       C  
ATOM   1718  CG  LYS A 212      42.609 -77.588  -3.462  1.00 74.08           C  
ANISOU 1718  CG  LYS A 212     7730  11682   8734  -1899    461   1260       C  
ATOM   1719  CD  LYS A 212      43.424 -76.975  -4.571  1.00 92.36           C  
ANISOU 1719  CD  LYS A 212     9947  14186  10958  -2070    575   1427       C  
ATOM   1720  CE  LYS A 212      44.531 -76.116  -4.012  1.00101.99           C  
ANISOU 1720  CE  LYS A 212    11070  15342  12340  -2236    565   1500       C  
ATOM   1721  NZ  LYS A 212      44.090 -74.719  -3.740  1.00114.57           N  
ANISOU 1721  NZ  LYS A 212    12797  16683  14049  -2355    462   1679       N  
ATOM   1722  N   ASN A 213      38.322 -79.135  -4.167  1.00 53.15           N  
ANISOU 1722  N   ASN A 213     5472   8884   5839  -1484    314   1133       N  
ATOM   1723  CA  ASN A 213      37.372 -80.136  -4.624  1.00 51.77           C  
ANISOU 1723  CA  ASN A 213     5338   8771   5563  -1354    304   1036       C  
ATOM   1724  C   ASN A 213      36.041 -80.011  -3.890  1.00 56.31           C  
ANISOU 1724  C   ASN A 213     6039   9140   6217  -1269    195   1024       C  
ATOM   1725  O   ASN A 213      35.913 -80.470  -2.756  1.00 56.35           O  
ANISOU 1725  O   ASN A 213     6049   9028   6334  -1198    149    914       O  
ATOM   1726  CB  ASN A 213      37.999 -81.540  -4.470  1.00 47.51           C  
ANISOU 1726  CB  ASN A 213     4689   8355   5008  -1263    351    839       C  
ATOM   1727  CG  ASN A 213      37.152 -82.708  -4.910  1.00 67.11           C  
ANISOU 1727  CG  ASN A 213     7200  10891   7407  -1132    332    714       C  
ATOM   1728  OD1 ASN A 213      35.970 -82.594  -5.231  1.00 57.65           O  
ANISOU 1728  OD1 ASN A 213     6102   9634   6170  -1095    277    754       O  
ATOM   1729  ND2 ASN A 213      37.740 -83.884  -4.899  1.00 66.23           N  
ANISOU 1729  ND2 ASN A 213     6999  10878   7288  -1054    363    548       N  
ATOM   1730  N   ARG A 214      35.048 -79.386  -4.540  1.00 51.32           N  
ANISOU 1730  N   ARG A 214     5503   8474   5521  -1274    154   1140       N  
ATOM   1731  CA  ARG A 214      33.711 -79.179  -3.989  1.00 48.12           C  
ANISOU 1731  CA  ARG A 214     5202   7898   5184  -1191     55   1135       C  
ATOM   1732  C   ARG A 214      32.998 -80.471  -3.573  1.00 50.64           C  
ANISOU 1732  C   ARG A 214     5512   8220   5510  -1061     35    967       C  
ATOM   1733  O   ARG A 214      32.128 -80.417  -2.699  1.00 49.45           O  
ANISOU 1733  O   ARG A 214     5414   7921   5453   -996    -32    934       O  
ATOM   1734  CB  ARG A 214      32.867 -78.362  -4.983  1.00 48.65           C  
ANISOU 1734  CB  ARG A 214     5357   7965   5164  -1213     15   1288       C  
ATOM   1735  CG  ARG A 214      31.459 -77.968  -4.540  1.00 56.70           C  
ANISOU 1735  CG  ARG A 214     6473   8816   6256  -1128    -92   1297       C  
ATOM   1736  CD  ARG A 214      31.449 -77.195  -3.249  1.00 51.67           C  
ANISOU 1736  CD  ARG A 214     5874   7968   5793  -1129   -151   1296       C  
ATOM   1737  NE  ARG A 214      30.119 -76.764  -2.855  1.00 54.24           N  
ANISOU 1737  NE  ARG A 214     6278   8151   6180  -1039   -246   1300       N  
ATOM   1738  CZ  ARG A 214      29.268 -77.515  -2.168  1.00 73.01           C  
ANISOU 1738  CZ  ARG A 214     8646  10501   8595   -929   -267   1174       C  
ATOM   1739  NH1 ARG A 214      29.598 -78.753  -1.824  1.00 50.07           N  
ANISOU 1739  NH1 ARG A 214     5671   7679   5672   -898   -212   1044       N  
ATOM   1740  NH2 ARG A 214      28.078 -77.035  -1.819  1.00 68.04           N  
ANISOU 1740  NH2 ARG A 214     8072   9758   8023   -849   -347   1180       N  
ATOM   1741  N   MET A 215      33.374 -81.630  -4.172  1.00 47.43           N  
ANISOU 1741  N   MET A 215     5032   7979   5010  -1024     91    859       N  
ATOM   1742  CA  MET A 215      32.724 -82.935  -3.942  1.00 45.60           C  
ANISOU 1742  CA  MET A 215     4791   7748   4788   -913     64    706       C  
ATOM   1743  C   MET A 215      33.379 -83.737  -2.811  1.00 50.81           C  
ANISOU 1743  C   MET A 215     5397   8349   5558   -875     68    582       C  
ATOM   1744  O   MET A 215      32.995 -84.884  -2.568  1.00 52.29           O  
ANISOU 1744  O   MET A 215     5573   8525   5768   -794     44    463       O  
ATOM   1745  CB  MET A 215      32.644 -83.777  -5.247  1.00 48.01           C  
ANISOU 1745  CB  MET A 215     5062   8242   4939   -877     95    640       C  
ATOM   1746  CG  MET A 215      32.155 -83.038  -6.481  1.00 53.22           C  
ANISOU 1746  CG  MET A 215     5771   8997   5455   -916     92    766       C  
ATOM   1747  SD  MET A 215      30.610 -82.160  -6.198  1.00 58.40           S  
ANISOU 1747  SD  MET A 215     6539   9475   6174   -893    -16    875       S  
ATOM   1748  CE  MET A 215      30.546 -81.118  -7.646  1.00 56.35           C  
ANISOU 1748  CE  MET A 215     6331   9336   5742   -965    -11   1063       C  
ATOM   1749  N   TRP A 216      34.363 -83.147  -2.119  1.00 44.94           N  
ANISOU 1749  N   TRP A 216     4623   7564   4890   -935     89    615       N  
ATOM   1750  CA  TRP A 216      35.044 -83.811  -1.012  1.00 42.86           C  
ANISOU 1750  CA  TRP A 216     4312   7247   4727   -898     80    509       C  
ATOM   1751  C   TRP A 216      34.126 -84.011   0.179  1.00 46.38           C  
ANISOU 1751  C   TRP A 216     4827   7531   5266   -832     10    479       C  
ATOM   1752  O   TRP A 216      33.286 -83.165   0.456  1.00 48.55           O  
ANISOU 1752  O   TRP A 216     5175   7706   5565   -840    -29    556       O  
ATOM   1753  CB  TRP A 216      36.267 -83.010  -0.584  1.00 42.00           C  
ANISOU 1753  CB  TRP A 216     4150   7133   4677   -985    104    555       C  
ATOM   1754  CG  TRP A 216      37.231 -83.794   0.261  1.00 42.65           C  
ANISOU 1754  CG  TRP A 216     4154   7218   4832   -945    102    437       C  
ATOM   1755  CD1 TRP A 216      37.407 -83.693   1.612  1.00 45.11           C  
ANISOU 1755  CD1 TRP A 216     4487   7400   5254   -925     45    408       C  
ATOM   1756  CD2 TRP A 216      38.150 -84.800  -0.189  1.00 42.23           C  
ANISOU 1756  CD2 TRP A 216     3990   7311   4744   -909    151    328       C  
ATOM   1757  NE1 TRP A 216      38.355 -84.598   2.037  1.00 44.91           N  
ANISOU 1757  NE1 TRP A 216     4375   7424   5266   -880     47    298       N  
ATOM   1758  CE2 TRP A 216      38.816 -85.303   0.957  1.00 46.65           C  
ANISOU 1758  CE2 TRP A 216     4511   7805   5408   -864    109    242       C  
ATOM   1759  CE3 TRP A 216      38.455 -85.349  -1.445  1.00 42.62           C  
ANISOU 1759  CE3 TRP A 216     3969   7546   4678   -898    220    284       C  
ATOM   1760  CZ2 TRP A 216      39.786 -86.309   0.881  1.00 45.53           C  
ANISOU 1760  CZ2 TRP A 216     4259   7763   5275   -806    129    117       C  
ATOM   1761  CZ3 TRP A 216      39.387 -86.370  -1.512  1.00 43.97           C  
ANISOU 1761  CZ3 TRP A 216     4031   7822   4854   -835    246    145       C  
ATOM   1762  CH2 TRP A 216      40.043 -86.839  -0.361  1.00 44.40           C  
ANISOU 1762  CH2 TRP A 216     4045   7794   5031   -788    197     64       C  
ATOM   1763  N   ARG A 217      34.291 -85.127   0.889  1.00 39.95           N  
ANISOU 1763  N   ARG A 217     3985   6692   4501   -764     -7    369       N  
ATOM   1764  CA  ARG A 217      33.474 -85.477   2.048  1.00 37.56           C  
ANISOU 1764  CA  ARG A 217     3739   6262   4272   -706    -61    346       C  
ATOM   1765  C   ARG A 217      34.307 -85.708   3.308  1.00 45.30           C  
ANISOU 1765  C   ARG A 217     4698   7182   5330   -690    -82    299       C  
ATOM   1766  O   ARG A 217      33.914 -85.325   4.419  1.00 45.90           O  
ANISOU 1766  O   ARG A 217     4828   7157   5456   -675   -119    320       O  
ATOM   1767  CB  ARG A 217      32.689 -86.741   1.683  1.00 33.35           C  
ANISOU 1767  CB  ARG A 217     3206   5745   3720   -642    -77    275       C  
ATOM   1768  CG  ARG A 217      32.292 -87.685   2.798  1.00 39.61           C  
ANISOU 1768  CG  ARG A 217     4017   6444   4589   -585   -119    224       C  
ATOM   1769  CD  ARG A 217      31.733 -88.958   2.178  1.00 50.90           C  
ANISOU 1769  CD  ARG A 217     5434   7895   6012   -542   -139    151       C  
ATOM   1770  NE  ARG A 217      31.111 -89.843   3.161  1.00 47.92           N  
ANISOU 1770  NE  ARG A 217     5083   7415   5710   -507   -183    135       N  
ATOM   1771  CZ  ARG A 217      29.889 -89.666   3.647  1.00 49.85           C  
ANISOU 1771  CZ  ARG A 217     5368   7599   5975   -510   -197    192       C  
ATOM   1772  NH1 ARG A 217      29.159 -88.630   3.265  1.00 37.53           N  
ANISOU 1772  NH1 ARG A 217     3828   6056   4375   -533   -184    256       N  
ATOM   1773  NH2 ARG A 217      29.386 -90.525   4.520  1.00 42.05           N  
ANISOU 1773  NH2 ARG A 217     4394   6533   5049   -491   -227    191       N  
ATOM   1774  N   LYS A 218      35.443 -86.393   3.139  1.00 42.85           N  
ANISOU 1774  N   LYS A 218     4308   6947   5025   -680    -64    225       N  
ATOM   1775  CA  LYS A 218      36.288 -86.839   4.236  1.00 41.08           C  
ANISOU 1775  CA  LYS A 218     4055   6682   4872   -647    -98    166       C  
ATOM   1776  C   LYS A 218      37.124 -85.732   4.848  1.00 44.65           C  
ANISOU 1776  C   LYS A 218     4490   7110   5366   -709   -107    205       C  
ATOM   1777  O   LYS A 218      37.017 -84.572   4.442  1.00 44.73           O  
ANISOU 1777  O   LYS A 218     4518   7116   5361   -784    -88    286       O  
ATOM   1778  CB  LYS A 218      37.132 -87.999   3.722  1.00 42.87           C  
ANISOU 1778  CB  LYS A 218     4193   6999   5095   -599    -86     61       C  
ATOM   1779  CG  LYS A 218      36.273 -89.236   3.379  1.00 35.92           C  
ANISOU 1779  CG  LYS A 218     3344   6098   4205   -528   -109      3       C  
ATOM   1780  CD  LYS A 218      37.096 -90.481   2.994  1.00 34.15           C  
ANISOU 1780  CD  LYS A 218     3043   5934   4000   -456   -120   -126       C  
ATOM   1781  CE  LYS A 218      37.932 -90.309   1.762  1.00 46.41           C  
ANISOU 1781  CE  LYS A 218     4497   7659   5478   -474    -50   -175       C  
ATOM   1782  NZ  LYS A 218      38.955 -91.361   1.670  1.00 51.81           N  
ANISOU 1782  NZ  LYS A 218     5088   8400   6198   -391    -65   -314       N  
ATOM   1783  N   ASN A 219      37.932 -86.061   5.866  1.00 40.53           N  
ANISOU 1783  N   ASN A 219     3938   6556   4903   -679   -151    149       N  
ATOM   1784  CA  ASN A 219      38.849 -85.076   6.414  1.00 39.62           C  
ANISOU 1784  CA  ASN A 219     3790   6424   4838   -740   -172    166       C  
ATOM   1785  C   ASN A 219      40.099 -85.096   5.480  1.00 45.08           C  
ANISOU 1785  C   ASN A 219     4347   7255   5526   -794   -117    140       C  
ATOM   1786  O   ASN A 219      40.005 -85.564   4.347  1.00 44.05           O  
ANISOU 1786  O   ASN A 219     4177   7228   5332   -789    -55    130       O  
ATOM   1787  CB  ASN A 219      39.156 -85.333   7.909  1.00 36.02           C  
ANISOU 1787  CB  ASN A 219     3361   5889   4436   -684   -253    118       C  
ATOM   1788  CG  ASN A 219      40.071 -86.482   8.207  1.00 54.78           C  
ANISOU 1788  CG  ASN A 219     5663   8310   6842   -617   -282     30       C  
ATOM   1789  OD1 ASN A 219      40.308 -87.341   7.348  1.00 42.69           O  
ANISOU 1789  OD1 ASN A 219     4067   6858   5295   -587   -245    -16       O  
ATOM   1790  ND2 ASN A 219      40.618 -86.521   9.436  1.00 46.34           N  
ANISOU 1790  ND2 ASN A 219     4599   7191   5815   -583   -360     -3       N  
ATOM   1791  N   ARG A 220      41.246 -84.590   5.913  1.00 44.01           N  
ANISOU 1791  N   ARG A 220     4132   7137   5452   -845   -136    126       N  
ATOM   1792  CA  ARG A 220      42.377 -84.585   5.006  1.00 44.50           C  
ANISOU 1792  CA  ARG A 220     4048   7352   5509   -903    -70    108       C  
ATOM   1793  C   ARG A 220      43.613 -85.297   5.604  1.00 49.43           C  
ANISOU 1793  C   ARG A 220     4553   8028   6201   -849   -108     -4       C  
ATOM   1794  O   ARG A 220      44.765 -84.951   5.308  1.00 51.70           O  
ANISOU 1794  O   ARG A 220     4701   8422   6523   -916    -76    -17       O  
ATOM   1795  CB  ARG A 220      42.658 -83.138   4.533  1.00 42.00           C  
ANISOU 1795  CB  ARG A 220     3712   7042   5203  -1053    -35    223       C  
ATOM   1796  CG  ARG A 220      41.609 -82.556   3.581  1.00 44.85           C  
ANISOU 1796  CG  ARG A 220     4164   7394   5484  -1100     12    335       C  
ATOM   1797  CD  ARG A 220      41.596 -83.255   2.229  1.00 49.06           C  
ANISOU 1797  CD  ARG A 220     4637   8099   5904  -1084    106    323       C  
ATOM   1798  NE  ARG A 220      42.781 -82.922   1.439  1.00 49.61           N  
ANISOU 1798  NE  ARG A 220     4560   8335   5954  -1182    188    349       N  
ATOM   1799  CZ  ARG A 220      43.177 -83.573   0.351  1.00 65.95           C  
ANISOU 1799  CZ  ARG A 220     6533  10601   7925  -1163    279    305       C  
ATOM   1800  NH1 ARG A 220      42.477 -84.594  -0.111  1.00 54.17           N  
ANISOU 1800  NH1 ARG A 220     5083   9146   6353  -1048    285    226       N  
ATOM   1801  NH2 ARG A 220      44.273 -83.207  -0.282  1.00 69.42           N  
ANISOU 1801  NH2 ARG A 220     6827  11207   8342  -1259    363    336       N  
ATOM   1802  N   SER A 221      43.362 -86.311   6.426  1.00 42.80           N  
ANISOU 1802  N   SER A 221     3762   7117   5381   -729   -179    -77       N  
ATOM   1803  CA  SER A 221      44.412 -87.085   7.100  1.00 41.42           C  
ANISOU 1803  CA  SER A 221     3497   6966   5273   -651   -243   -181       C  
ATOM   1804  C   SER A 221      45.017 -88.098   6.174  1.00 45.43           C  
ANISOU 1804  C   SER A 221     3884   7613   5765   -586   -192   -276       C  
ATOM   1805  O   SER A 221      44.416 -88.486   5.190  1.00 45.73           O  
ANISOU 1805  O   SER A 221     3942   7701   5730   -570   -127   -277       O  
ATOM   1806  CB  SER A 221      43.855 -87.792   8.330  1.00 41.03           C  
ANISOU 1806  CB  SER A 221     3563   6782   5243   -548   -344   -201       C  
ATOM   1807  OG  SER A 221      42.900 -88.742   7.901  1.00 50.90           O  
ANISOU 1807  OG  SER A 221     4886   8006   6447   -479   -325   -206       O  
ATOM   1808  N   PHE A 222      46.196 -88.545   6.509  1.00 43.41           N  
ANISOU 1808  N   PHE A 222     3497   7421   5576   -539   -230   -369       N  
ATOM   1809  CA  PHE A 222      46.898 -89.526   5.740  1.00 44.69           C  
ANISOU 1809  CA  PHE A 222     3526   7719   5736   -454   -193   -487       C  
ATOM   1810  C   PHE A 222      47.749 -90.372   6.687  1.00 46.06           C  
ANISOU 1810  C   PHE A 222     3641   7854   6006   -335   -308   -591       C  
ATOM   1811  O   PHE A 222      48.283 -89.857   7.665  1.00 45.67           O  
ANISOU 1811  O   PHE A 222     3581   7754   6019   -363   -383   -572       O  
ATOM   1812  CB  PHE A 222      47.719 -88.880   4.622  1.00 48.97           C  
ANISOU 1812  CB  PHE A 222     3900   8464   6242   -552    -71   -484       C  
ATOM   1813  CG  PHE A 222      48.437 -89.934   3.833  1.00 54.19           C  
ANISOU 1813  CG  PHE A 222     4415   9286   6889   -443    -29   -631       C  
ATOM   1814  CD1 PHE A 222      47.754 -90.718   2.907  1.00 58.26           C  
ANISOU 1814  CD1 PHE A 222     4976   9844   7318   -370     19   -683       C  
ATOM   1815  CD2 PHE A 222      49.780 -90.204   4.066  1.00 58.56           C  
ANISOU 1815  CD2 PHE A 222     4783   9945   7524   -398    -51   -736       C  
ATOM   1816  CE1 PHE A 222      48.417 -91.712   2.193  1.00 59.95           C  
ANISOU 1816  CE1 PHE A 222     5056  10203   7519   -251     48   -844       C  
ATOM   1817  CE2 PHE A 222      50.431 -91.220   3.365  1.00 62.91           C  
ANISOU 1817  CE2 PHE A 222     5192  10644   8066   -272    -18   -894       C  
ATOM   1818  CZ  PHE A 222      49.746 -91.951   2.418  1.00 60.28           C  
ANISOU 1818  CZ  PHE A 222     4913  10351   7640   -198     33   -951       C  
ATOM   1819  N   TYR A 223      47.806 -91.684   6.413  1.00 41.40           N  
ANISOU 1819  N   TYR A 223     3030   7272   5428   -194   -337   -702       N  
ATOM   1820  CA  TYR A 223      48.535 -92.663   7.201  1.00 42.61           C  
ANISOU 1820  CA  TYR A 223     3139   7375   5675    -57   -460   -803       C  
ATOM   1821  C   TYR A 223      49.438 -93.470   6.323  1.00 52.41           C  
ANISOU 1821  C   TYR A 223     4206   8768   6942     44   -429   -959       C  
ATOM   1822  O   TYR A 223      49.155 -93.619   5.143  1.00 53.89           O  
ANISOU 1822  O   TYR A 223     4360   9061   7054     40   -326   -997       O  
ATOM   1823  CB  TYR A 223      47.573 -93.579   7.938  1.00 43.42           C  
ANISOU 1823  CB  TYR A 223     3423   7285   5791     33   -562   -775       C  
ATOM   1824  CG  TYR A 223      46.625 -92.827   8.843  1.00 46.40           C  
ANISOU 1824  CG  TYR A 223     3966   7533   6132    -52   -587   -632       C  
ATOM   1825  CD1 TYR A 223      47.051 -92.324  10.058  1.00 49.30           C  
ANISOU 1825  CD1 TYR A 223     4350   7847   6534    -66   -673   -596       C  
ATOM   1826  CD2 TYR A 223      45.311 -92.592   8.467  1.00 47.40           C  
ANISOU 1826  CD2 TYR A 223     4221   7604   6185   -112   -525   -544       C  
ATOM   1827  CE1 TYR A 223      46.221 -91.551  10.850  1.00 50.34           C  
ANISOU 1827  CE1 TYR A 223     4622   7883   6620   -135   -689   -485       C  
ATOM   1828  CE2 TYR A 223      44.458 -91.841   9.267  1.00 47.86           C  
ANISOU 1828  CE2 TYR A 223     4412   7565   6209   -181   -538   -427       C  
ATOM   1829  CZ  TYR A 223      44.925 -91.312  10.453  1.00 56.34           C  
ANISOU 1829  CZ  TYR A 223     5501   8596   7311   -190   -617   -402       C  
ATOM   1830  OH  TYR A 223      44.137 -90.515  11.244  1.00 57.31           O  
ANISOU 1830  OH  TYR A 223     5747   8639   7391   -245   -629   -309       O  
ATOM   1831  N   ALA A 224      50.546 -93.961   6.880  1.00 51.19           N  
ANISOU 1831  N   ALA A 224     3930   8635   6885    142   -520  -1059       N  
ATOM   1832  CA  ALA A 224      51.574 -94.721   6.194  1.00 52.99           C  
ANISOU 1832  CA  ALA A 224     3963   9014   7155    262   -506  -1232       C  
ATOM   1833  C   ALA A 224      50.992 -95.903   5.481  1.00 62.77           C  
ANISOU 1833  C   ALA A 224     5262  10214   8373    391   -512  -1329       C  
ATOM   1834  O   ALA A 224      50.173 -96.627   6.069  1.00 63.07           O  
ANISOU 1834  O   ALA A 224     5474  10046   8442    458   -619  -1298       O  
ATOM   1835  CB  ALA A 224      52.587 -95.197   7.203  1.00 54.26           C  
ANISOU 1835  CB  ALA A 224     4039   9136   7441    372   -653  -1308       C  
ATOM   1836  N   ASN A 225      51.397 -96.090   4.201  1.00 62.28           N  
ANISOU 1836  N   ASN A 225     5056  10355   8252    420   -394  -1445       N  
ATOM   1837  CA  ASN A 225      50.968 -97.182   3.308  1.00 62.23           C  
ANISOU 1837  CA  ASN A 225     5075  10355   8215    548   -388  -1579       C  
ATOM   1838  C   ASN A 225      49.492 -97.118   2.892  1.00 65.13           C  
ANISOU 1838  C   ASN A 225     5640  10616   8490    479   -355  -1482       C  
ATOM   1839  O   ASN A 225      48.976 -98.079   2.318  1.00 66.54           O  
ANISOU 1839  O   ASN A 225     5873  10746   8662    583   -386  -1585       O  
ATOM   1840  CB  ASN A 225      51.306 -98.542   3.878  1.00 59.76           C  
ANISOU 1840  CB  ASN A 225     4766   9903   8036    750   -555  -1718       C  
ATOM   1841  CG  ASN A 225      52.708 -98.596   4.317  1.00 68.20           C  
ANISOU 1841  CG  ASN A 225     5630  11086   9196    824   -593  -1816       C  
ATOM   1842  OD1 ASN A 225      53.614 -98.284   3.542  1.00 63.52           O  
ANISOU 1842  OD1 ASN A 225     4825  10748   8562    816   -472  -1911       O  
ATOM   1843  ND2 ASN A 225      52.867 -98.810   5.618  1.00 56.12           N  
ANISOU 1843  ND2 ASN A 225     4164   9388   7773    857   -745  -1757       N  
ATOM   1844  N   ASN A 226      48.829 -95.986   3.133  1.00 59.61           N  
ANISOU 1844  N   ASN A 226     5038   9887   7726    308   -295  -1297       N  
ATOM   1845  CA  ASN A 226      47.456 -95.810   2.682  1.00 58.28           C  
ANISOU 1845  CA  ASN A 226     5033   9646   7467    238   -256  -1203       C  
ATOM   1846  C   ASN A 226      47.549 -95.234   1.276  1.00 63.73           C  
ANISOU 1846  C   ASN A 226     5627  10573   8016    168    -95  -1220       C  
ATOM   1847  O   ASN A 226      48.465 -94.490   0.990  1.00 62.44           O  
ANISOU 1847  O   ASN A 226     5312  10589   7824     99     -5  -1209       O  
ATOM   1848  CB  ASN A 226      46.648 -94.919   3.637  1.00 55.24           C  
ANISOU 1848  CB  ASN A 226     4800   9104   7082    112   -283  -1009       C  
ATOM   1849  CG  ASN A 226      45.839 -95.648   4.681  1.00 68.53           C  
ANISOU 1849  CG  ASN A 226     6650  10548   8841    171   -417   -966       C  
ATOM   1850  OD1 ASN A 226      45.977 -96.852   4.905  1.00 65.11           O  
ANISOU 1850  OD1 ASN A 226     6228  10024   8488    304   -517  -1066       O  
ATOM   1851  ND2 ASN A 226      45.055 -94.885   5.431  1.00 57.05           N  
ANISOU 1851  ND2 ASN A 226     5321   8986   7368     72   -426   -811       N  
ATOM   1852  N   HIS A 227      46.683 -95.663   0.369  1.00 64.60           N  
ANISOU 1852  N   HIS A 227     5810  10697   8038    193    -65  -1258       N  
ATOM   1853  CA  HIS A 227      46.731 -95.193  -1.017  1.00 67.02           C  
ANISOU 1853  CA  HIS A 227     6037  11243   8184    139     81  -1273       C  
ATOM   1854  C   HIS A 227      46.058 -93.842  -1.206  1.00 67.88           C  
ANISOU 1854  C   HIS A 227     6227  11368   8197    -44    164  -1065       C  
ATOM   1855  O   HIS A 227      46.411 -93.108  -2.122  1.00 69.11           O  
ANISOU 1855  O   HIS A 227     6295  11735   8230   -129    293  -1024       O  
ATOM   1856  CB  HIS A 227      46.128 -96.228  -1.986  1.00 70.16           C  
ANISOU 1856  CB  HIS A 227     6475  11666   8516    254     67  -1421       C  
ATOM   1857  CG  HIS A 227      46.892 -97.509  -2.159  1.00 77.30           C  
ANISOU 1857  CG  HIS A 227     7273  12608   9491    446      6  -1660       C  
ATOM   1858  ND1 HIS A 227      48.175 -97.709  -1.623  1.00 81.56           N  
ANISOU 1858  ND1 HIS A 227     7661  13194  10135    519    -19  -1743       N  
ATOM   1859  CD2 HIS A 227      46.533 -98.615  -2.854  1.00 81.53           C  
ANISOU 1859  CD2 HIS A 227     7829  13141  10008    583    -41  -1841       C  
ATOM   1860  CE1 HIS A 227      48.528 -98.935  -1.990  1.00 83.42           C  
ANISOU 1860  CE1 HIS A 227     7834  13446  10415    706    -81  -1969       C  
ATOM   1861  NE2 HIS A 227      47.572 -99.518  -2.737  1.00 83.75           N  
ANISOU 1861  NE2 HIS A 227     7979  13455  10386    751    -97  -2040       N  
ATOM   1862  N   CYS A 228      45.077 -93.524  -0.373  1.00 61.90           N  
ANISOU 1862  N   CYS A 228     5635  10394   7490   -101     91   -933       N  
ATOM   1863  CA  CYS A 228      44.340 -92.280  -0.470  1.00 60.69           C  
ANISOU 1863  CA  CYS A 228     5573  10223   7266   -255    146   -744       C  
ATOM   1864  C   CYS A 228      44.354 -91.476   0.820  1.00 57.82           C  
ANISOU 1864  C   CYS A 228     5266   9704   6998   -335     91   -616       C  
ATOM   1865  O   CYS A 228      44.788 -91.955   1.873  1.00 58.61           O  
ANISOU 1865  O   CYS A 228     5360   9698   7213   -269      0   -663       O  
ATOM   1866  CB  CYS A 228      42.925 -92.540  -0.961  1.00 62.22           C  
ANISOU 1866  CB  CYS A 228     5912  10340   7391   -248    127   -715       C  
ATOM   1867  SG  CYS A 228      42.847 -93.214  -2.638  1.00 69.55           S  
ANISOU 1867  SG  CYS A 228     6779  11480   8166   -174    197   -857       S  
ATOM   1868  N   ILE A 229      43.916 -90.222   0.716  1.00 48.13           N  
ANISOU 1868  N   ILE A 229     4095   8470   5721   -472    141   -458       N  
ATOM   1869  CA  ILE A 229      43.807 -89.256   1.806  1.00 44.38           C  
ANISOU 1869  CA  ILE A 229     3687   7857   5319   -559     94   -337       C  
ATOM   1870  C   ILE A 229      42.372 -89.184   2.295  1.00 49.47           C  
ANISOU 1870  C   ILE A 229     4511   8323   5963   -555     36   -259       C  
ATOM   1871  O   ILE A 229      41.429 -89.225   1.494  1.00 52.30           O  
ANISOU 1871  O   ILE A 229     4936   8696   6238   -562     68   -227       O  
ATOM   1872  CB  ILE A 229      44.311 -87.858   1.322  1.00 45.77           C  
ANISOU 1872  CB  ILE A 229     3797   8136   5455   -716    180   -217       C  
ATOM   1873  CG1 ILE A 229      45.825 -87.878   1.025  1.00 45.98           C  
ANISOU 1873  CG1 ILE A 229     3621   8345   5504   -735    239   -286       C  
ATOM   1874  CG2 ILE A 229      43.997 -86.748   2.323  1.00 43.52           C  
ANISOU 1874  CG2 ILE A 229     3606   7689   5242   -807    123    -95       C  
ATOM   1875  CD1 ILE A 229      46.313 -86.728   0.253  1.00 43.43           C  
ANISOU 1875  CD1 ILE A 229     3219   8171   5110   -887    351   -172       C  
ATOM   1876  N   GLY A 230      42.221 -89.073   3.607  1.00 46.08           N  
ANISOU 1876  N   GLY A 230     4150   7739   5618   -543    -48   -230       N  
ATOM   1877  CA  GLY A 230      40.945 -88.814   4.258  1.00 45.73           C  
ANISOU 1877  CA  GLY A 230     4259   7541   5575   -551    -94   -146       C  
ATOM   1878  C   GLY A 230      40.202 -89.981   4.845  1.00 51.63           C  
ANISOU 1878  C   GLY A 230     5087   8175   6354   -451   -165   -190       C  
ATOM   1879  O   GLY A 230      40.190 -91.082   4.285  1.00 53.88           O  
ANISOU 1879  O   GLY A 230     5346   8490   6636   -377   -172   -279       O  
ATOM   1880  N   THR A 231      39.557 -89.711   5.981  1.00 46.36           N  
ANISOU 1880  N   THR A 231     4520   7378   5717   -454   -219   -124       N  
ATOM   1881  CA  THR A 231      38.703 -90.640   6.710  1.00 44.39           C  
ANISOU 1881  CA  THR A 231     4361   7013   5494   -389   -280   -121       C  
ATOM   1882  C   THR A 231      37.336 -89.974   6.776  1.00 45.86           C  
ANISOU 1882  C   THR A 231     4645   7143   5637   -436   -257    -24       C  
ATOM   1883  O   THR A 231      37.240 -88.755   6.922  1.00 46.19           O  
ANISOU 1883  O   THR A 231     4707   7185   5658   -498   -234     39       O  
ATOM   1884  CB  THR A 231      39.275 -90.891   8.125  1.00 46.37           C  
ANISOU 1884  CB  THR A 231     4628   7188   5800   -344   -361   -126       C  
ATOM   1885  OG1 THR A 231      40.519 -91.593   8.031  1.00 49.11           O  
ANISOU 1885  OG1 THR A 231     4875   7585   6198   -284   -395   -225       O  
ATOM   1886  CG2 THR A 231      38.347 -91.698   9.011  1.00 43.37           C  
ANISOU 1886  CG2 THR A 231     4353   6692   5435   -297   -418    -85       C  
ATOM   1887  N   ASP A 232      36.284 -90.761   6.651  1.00 40.05           N  
ANISOU 1887  N   ASP A 232     3963   6355   4899   -406   -270    -18       N  
ATOM   1888  CA  ASP A 232      34.926 -90.274   6.835  1.00 37.80           C  
ANISOU 1888  CA  ASP A 232     3756   6020   4586   -437   -256     65       C  
ATOM   1889  C   ASP A 232      34.794 -90.172   8.372  1.00 42.77           C  
ANISOU 1889  C   ASP A 232     4445   6568   5238   -419   -297    110       C  
ATOM   1890  O   ASP A 232      34.820 -91.198   9.073  1.00 43.43           O  
ANISOU 1890  O   ASP A 232     4550   6596   5357   -373   -346    101       O  
ATOM   1891  CB  ASP A 232      33.947 -91.300   6.283  1.00 38.16           C  
ANISOU 1891  CB  ASP A 232     3821   6039   4639   -414   -268     48       C  
ATOM   1892  CG  ASP A 232      32.490 -90.931   6.381  1.00 46.82           C  
ANISOU 1892  CG  ASP A 232     4974   7099   5716   -442   -254    124       C  
ATOM   1893  OD1 ASP A 232      32.143 -90.057   7.208  1.00 47.17           O  
ANISOU 1893  OD1 ASP A 232     5058   7116   5747   -458   -243    189       O  
ATOM   1894  OD2 ASP A 232      31.690 -91.539   5.668  1.00 52.07           O  
ANISOU 1894  OD2 ASP A 232     5639   7763   6384   -441   -260    108       O  
ATOM   1895  N   LEU A 233      34.729 -88.937   8.897  1.00 37.94           N  
ANISOU 1895  N   LEU A 233     3862   5951   4603   -452   -286    155       N  
ATOM   1896  CA  LEU A 233      34.660 -88.718  10.347  1.00 36.97           C  
ANISOU 1896  CA  LEU A 233     3794   5775   4477   -427   -324    182       C  
ATOM   1897  C   LEU A 233      33.448 -89.413  10.947  1.00 44.15           C  
ANISOU 1897  C   LEU A 233     4763   6640   5372   -401   -325    231       C  
ATOM   1898  O   LEU A 233      33.501 -89.856  12.098  1.00 45.67           O  
ANISOU 1898  O   LEU A 233     4995   6802   5557   -367   -362    251       O  
ATOM   1899  CB  LEU A 233      34.636 -87.225  10.687  1.00 36.17           C  
ANISOU 1899  CB  LEU A 233     3718   5667   4357   -460   -317    203       C  
ATOM   1900  CG  LEU A 233      35.838 -86.417  10.216  1.00 41.11           C  
ANISOU 1900  CG  LEU A 233     4283   6327   5011   -510   -320    174       C  
ATOM   1901  CD1 LEU A 233      35.766 -85.061  10.760  1.00 40.54           C  
ANISOU 1901  CD1 LEU A 233     4250   6212   4941   -539   -339    193       C  
ATOM   1902  CD2 LEU A 233      37.165 -87.080  10.612  1.00 40.58           C  
ANISOU 1902  CD2 LEU A 233     4153   6284   4980   -485   -364    113       C  
ATOM   1903  N   ASN A 234      32.378 -89.563  10.144  1.00 39.19           N  
ANISOU 1903  N   ASN A 234     4135   6018   4739   -420   -288    255       N  
ATOM   1904  CA  ASN A 234      31.178 -90.219  10.595  1.00 38.94           C  
ANISOU 1904  CA  ASN A 234     4137   5953   4705   -413   -282    307       C  
ATOM   1905  C   ASN A 234      31.255 -91.768  10.482  1.00 43.47           C  
ANISOU 1905  C   ASN A 234     4702   6482   5332   -399   -321    296       C  
ATOM   1906  O   ASN A 234      30.226 -92.445  10.550  1.00 44.26           O  
ANISOU 1906  O   ASN A 234     4815   6549   5451   -414   -319    341       O  
ATOM   1907  CB  ASN A 234      29.966 -89.643   9.904  1.00 41.49           C  
ANISOU 1907  CB  ASN A 234     4455   6298   5011   -439   -239    335       C  
ATOM   1908  CG  ASN A 234      28.834 -89.347  10.840  1.00 65.86           C  
ANISOU 1908  CG  ASN A 234     7572   9381   8069   -430   -215    392       C  
ATOM   1909  OD1 ASN A 234      29.026 -89.116  12.061  1.00 55.93           O  
ANISOU 1909  OD1 ASN A 234     6350   8121   6779   -404   -220    408       O  
ATOM   1910  ND2 ASN A 234      27.629 -89.352  10.265  1.00 59.70           N  
ANISOU 1910  ND2 ASN A 234     6771   8615   7295   -445   -190    417       N  
ATOM   1911  N   ARG A 235      32.465 -92.324  10.324  1.00 37.43           N  
ANISOU 1911  N   ARG A 235     3910   5710   4603   -370   -365    234       N  
ATOM   1912  CA  ARG A 235      32.672 -93.760  10.330  1.00 36.87           C  
ANISOU 1912  CA  ARG A 235     3839   5573   4597   -339   -424    212       C  
ATOM   1913  C   ARG A 235      33.779 -94.053  11.332  1.00 40.51           C  
ANISOU 1913  C   ARG A 235     4313   6007   5073   -291   -484    206       C  
ATOM   1914  O   ARG A 235      34.128 -95.209  11.524  1.00 42.70           O  
ANISOU 1914  O   ARG A 235     4599   6215   5412   -252   -553    193       O  
ATOM   1915  CB  ARG A 235      33.032 -94.296   8.926  1.00 38.39           C  
ANISOU 1915  CB  ARG A 235     3972   5788   4826   -326   -431    113       C  
ATOM   1916  CG  ARG A 235      31.919 -94.148   7.872  1.00 46.37           C  
ANISOU 1916  CG  ARG A 235     4973   6826   5818   -366   -391    113       C  
ATOM   1917  CD  ARG A 235      30.611 -94.838   8.199  1.00 43.54           C  
ANISOU 1917  CD  ARG A 235     4650   6393   5498   -395   -408    180       C  
ATOM   1918  NE  ARG A 235      29.669 -94.701   7.092  1.00 50.41           N  
ANISOU 1918  NE  ARG A 235     5497   7301   6357   -427   -386    160       N  
ATOM   1919  CZ  ARG A 235      28.845 -93.677   6.921  1.00 74.38           C  
ANISOU 1919  CZ  ARG A 235     8532  10391   9337   -459   -333    210       C  
ATOM   1920  NH1 ARG A 235      28.807 -92.691   7.807  1.00 70.42           N  
ANISOU 1920  NH1 ARG A 235     8055   9909   8792   -463   -295    274       N  
ATOM   1921  NH2 ARG A 235      28.051 -93.632   5.864  1.00 72.62           N  
ANISOU 1921  NH2 ARG A 235     8285  10203   9105   -478   -331    186       N  
ATOM   1922  N   ASN A 236      34.319 -93.006  11.978  1.00 35.43           N  
ANISOU 1922  N   ASN A 236     3674   5410   4379   -291   -473    211       N  
ATOM   1923  CA  ASN A 236      35.488 -93.066  12.873  1.00 35.32           C  
ANISOU 1923  CA  ASN A 236     3659   5391   4370   -245   -539    189       C  
ATOM   1924  C   ASN A 236      35.214 -93.121  14.388  1.00 40.91           C  
ANISOU 1924  C   ASN A 236     4448   6071   5026   -226   -575    271       C  
ATOM   1925  O   ASN A 236      36.156 -93.277  15.156  1.00 41.68           O  
ANISOU 1925  O   ASN A 236     4550   6162   5123   -180   -646    256       O  
ATOM   1926  CB  ASN A 236      36.402 -91.884  12.580  1.00 31.92           C  
ANISOU 1926  CB  ASN A 236     3170   5033   3926   -263   -519    129       C  
ATOM   1927  CG  ASN A 236      37.823 -92.030  13.103  1.00 50.99           C  
ANISOU 1927  CG  ASN A 236     5540   7460   6374   -217   -593     71       C  
ATOM   1928  OD1 ASN A 236      38.335 -91.223  13.897  1.00 46.72           O  
ANISOU 1928  OD1 ASN A 236     5006   6938   5807   -220   -621     68       O  
ATOM   1929  ND2 ASN A 236      38.502 -93.060  12.668  1.00 38.09           N  
ANISOU 1929  ND2 ASN A 236     3854   5814   4805   -167   -636     11       N  
ATOM   1930  N   PHE A 237      33.964 -93.000  14.831  1.00 37.86           N  
ANISOU 1930  N   PHE A 237     4116   5682   4588   -255   -527    356       N  
ATOM   1931  CA  PHE A 237      33.659 -93.017  16.263  1.00 37.35           C  
ANISOU 1931  CA  PHE A 237     4125   5622   4446   -237   -545    437       C  
ATOM   1932  C   PHE A 237      33.657 -94.424  16.770  1.00 49.40           C  
ANISOU 1932  C   PHE A 237     5691   7074   6004   -219   -608    510       C  
ATOM   1933  O   PHE A 237      33.425 -95.355  15.995  1.00 49.14           O  
ANISOU 1933  O   PHE A 237     5638   6975   6059   -234   -621    510       O  
ATOM   1934  CB  PHE A 237      32.370 -92.254  16.612  1.00 36.58           C  
ANISOU 1934  CB  PHE A 237     4054   5574   4269   -268   -461    491       C  
ATOM   1935  CG  PHE A 237      32.428 -90.755  16.475  1.00 35.93           C  
ANISOU 1935  CG  PHE A 237     3957   5545   4149   -269   -426    427       C  
ATOM   1936  CD1 PHE A 237      32.273 -90.149  15.233  1.00 39.44           C  
ANISOU 1936  CD1 PHE A 237     4352   5994   4641   -304   -385    381       C  
ATOM   1937  CD2 PHE A 237      32.549 -89.946  17.594  1.00 37.23           C  
ANISOU 1937  CD2 PHE A 237     4166   5752   4227   -235   -439    417       C  
ATOM   1938  CE1 PHE A 237      32.230 -88.761  15.114  1.00 41.51           C  
ANISOU 1938  CE1 PHE A 237     4610   6282   4880   -311   -362    341       C  
ATOM   1939  CE2 PHE A 237      32.502 -88.564  17.481  1.00 41.58           C  
ANISOU 1939  CE2 PHE A 237     4711   6327   4760   -236   -419    356       C  
ATOM   1940  CZ  PHE A 237      32.333 -87.974  16.241  1.00 40.75           C  
ANISOU 1940  CZ  PHE A 237     4558   6205   4718   -277   -382    325       C  
ATOM   1941  N   ALA A 238      33.945 -94.589  18.073  1.00 52.67           N  
ANISOU 1941  N   ALA A 238     6168   7496   6349   -183   -659    573       N  
ATOM   1942  CA  ALA A 238      34.059 -95.907  18.686  1.00 55.16           C  
ANISOU 1942  CA  ALA A 238     6537   7731   6690   -163   -738    665       C  
ATOM   1943  C   ALA A 238      32.723 -96.592  18.987  1.00 65.85           C  
ANISOU 1943  C   ALA A 238     7935   9056   8027   -225   -689    807       C  
ATOM   1944  O   ALA A 238      32.458 -96.937  20.117  1.00 68.83           O  
ANISOU 1944  O   ALA A 238     8382   9445   8326   -225   -706    927       O  
ATOM   1945  CB  ALA A 238      34.927 -95.820  19.938  1.00 56.51           C  
ANISOU 1945  CB  ALA A 238     6760   7930   6781   -100   -822    684       C  
ATOM   1946  N   SER A 239      31.887 -96.828  18.001  1.00 66.54           N  
ANISOU 1946  N   SER A 239     7980   9114   8187   -282   -633    800       N  
ATOM   1947  CA  SER A 239      30.672 -97.640  18.239  1.00 69.46           C  
ANISOU 1947  CA  SER A 239     8374   9444   8574   -355   -600    937       C  
ATOM   1948  C   SER A 239      31.123 -99.156  18.142  1.00 74.58           C  
ANISOU 1948  C   SER A 239     9055   9932   9351   -349   -719    980       C  
ATOM   1949  O   SER A 239      32.282 -99.399  17.781  1.00 71.95           O  
ANISOU 1949  O   SER A 239     8710   9546   9082   -277   -806    879       O  
ATOM   1950  CB  SER A 239      29.583 -97.288  17.220  1.00 75.69           C  
ANISOU 1950  CB  SER A 239     9097  10260   9402   -416   -513    901       C  
ATOM   1951  OG  SER A 239      29.832 -97.729  15.895  1.00 87.57           O  
ANISOU 1951  OG  SER A 239    10555  11687  11032   -416   -554    802       O  
ATOM   1952  N   LYS A 240      30.290-100.174  18.476  1.00 76.63           N  
ANISOU 1952  N   LYS A 240     9350  10107   9657   -419   -732   1125       N  
ATOM   1953  CA  LYS A 240      30.882-101.559  18.321  1.00 79.95           C  
ANISOU 1953  CA  LYS A 240     9808  10345  10223   -398   -872   1143       C  
ATOM   1954  C   LYS A 240      30.911-102.032  16.911  1.00 83.31           C  
ANISOU 1954  C   LYS A 240    10174  10677  10801   -397   -908   1009       C  
ATOM   1955  O   LYS A 240      31.790-102.860  16.535  1.00 84.57           O  
ANISOU 1955  O   LYS A 240    10343  10708  11080   -331  -1029    937       O  
ATOM   1956  CB  LYS A 240      30.238-102.721  19.122  1.00 84.94           C  
ANISOU 1956  CB  LYS A 240    10515  10866  10892   -470   -920   1351       C  
ATOM   1957  CG  LYS A 240      31.239-103.920  19.393  1.00 91.42           C  
ANISOU 1957  CG  LYS A 240    11404  11506  11823   -402  -1096   1376       C  
ATOM   1958  CD  LYS A 240      31.275-105.098  18.356  1.00 96.65           C  
ANISOU 1958  CD  LYS A 240    12055  11960  12707   -409  -1205   1314       C  
ATOM   1959  CE  LYS A 240      32.144-106.300  18.766  1.00 99.41           C  
ANISOU 1959  CE  LYS A 240    12482  12116  13173   -335  -1389   1355       C  
ATOM   1960  NZ  LYS A 240      33.643-106.053  18.821  1.00 88.23           N  
ANISOU 1960  NZ  LYS A 240    11051  10728  11745   -180  -1470   1207       N  
ATOM   1961  N   HIS A 241      29.930-101.589  16.124  1.00 72.98           N  
ANISOU 1961  N   HIS A 241     8805   9430   9494   -460   -814    969       N  
ATOM   1962  CA  HIS A 241      30.013-102.082  14.787  1.00 69.87           C  
ANISOU 1962  CA  HIS A 241     8363   8954   9230   -447   -864    832       C  
ATOM   1963  C   HIS A 241      31.017-101.299  13.953  1.00 64.54           C  
ANISOU 1963  C   HIS A 241     7631   8365   8526   -359   -852    649       C  
ATOM   1964  O   HIS A 241      30.854-101.281  12.763  1.00 63.51           O  
ANISOU 1964  O   HIS A 241     7446   8243   8443   -359   -841    531       O  
ATOM   1965  CB  HIS A 241      28.634-102.170  14.173  1.00 70.94           C  
ANISOU 1965  CB  HIS A 241     8455   9089   9408   -548   -806    859       C  
ATOM   1966  CG  HIS A 241      27.752-103.113  14.916  1.00 76.27           C  
ANISOU 1966  CG  HIS A 241     9173   9663  10142   -645   -831   1042       C  
ATOM   1967  ND1 HIS A 241      27.986-104.490  14.918  1.00 79.98           N  
ANISOU 1967  ND1 HIS A 241     9692   9932  10763   -653   -966   1080       N  
ATOM   1968  CD2 HIS A 241      26.648-102.855  15.645  1.00 79.10           C  
ANISOU 1968  CD2 HIS A 241     9525  10098  10430   -740   -737   1198       C  
ATOM   1969  CE1 HIS A 241      27.027-105.011  15.660  1.00 81.25           C  
ANISOU 1969  CE1 HIS A 241     9880  10048  10943   -767   -949   1275       C  
ATOM   1970  NE2 HIS A 241      26.196-104.064  16.119  1.00 81.14           N  
ANISOU 1970  NE2 HIS A 241     9827  10212  10792   -823   -805   1351       N  
ATOM   1971  N   TRP A 242      32.089-100.731  14.549  1.00 56.49           N  
ANISOU 1971  N   TRP A 242     6622   7407   7434   -287   -864    624       N  
ATOM   1972  CA  TRP A 242      33.095 -99.943  13.859  1.00 53.69           C  
ANISOU 1972  CA  TRP A 242     6203   7145   7052   -220   -847    469       C  
ATOM   1973  C   TRP A 242      33.693-100.677  12.721  1.00 61.52           C  
ANISOU 1973  C   TRP A 242     7144   8076   8154   -164   -911    323       C  
ATOM   1974  O   TRP A 242      34.118-101.824  12.863  1.00 61.58           O  
ANISOU 1974  O   TRP A 242     7179   7951   8268   -114  -1025    314       O  
ATOM   1975  CB  TRP A 242      34.199 -99.431  14.796  1.00 50.37           C  
ANISOU 1975  CB  TRP A 242     5796   6778   6563   -157   -877    471       C  
ATOM   1976  CG  TRP A 242      35.208 -98.585  14.100  1.00 48.83           C  
ANISOU 1976  CG  TRP A 242     5519   6684   6351   -112   -851    325       C  
ATOM   1977  CD1 TRP A 242      35.096 -97.272  13.769  1.00 50.17           C  
ANISOU 1977  CD1 TRP A 242     5649   6975   6439   -149   -754    292       C  
ATOM   1978  CD2 TRP A 242      36.444 -99.027  13.567  1.00 48.95           C  
ANISOU 1978  CD2 TRP A 242     5471   6686   6440    -28   -921    195       C  
ATOM   1979  NE1 TRP A 242      36.201 -96.862  13.075  1.00 48.86           N  
ANISOU 1979  NE1 TRP A 242     5402   6874   6291   -108   -756    166       N  
ATOM   1980  CE2 TRP A 242      37.054 -97.919  12.943  1.00 51.72           C  
ANISOU 1980  CE2 TRP A 242     5739   7170   6743    -31   -851     99       C  
ATOM   1981  CE3 TRP A 242      37.112-100.252  13.570  1.00 50.73           C  
ANISOU 1981  CE3 TRP A 242     5698   6800   6776     53  -1042    150       C  
ATOM   1982  CZ2 TRP A 242      38.308 -97.996  12.346  1.00 51.21           C  
ANISOU 1982  CZ2 TRP A 242     5580   7153   6725     37   -882    -36       C  
ATOM   1983  CZ3 TRP A 242      38.335-100.330  12.946  1.00 52.09           C  
ANISOU 1983  CZ3 TRP A 242     5778   7016   6998    139  -1078     -4       C  
ATOM   1984  CH2 TRP A 242      38.929 -99.208  12.361  1.00 51.85           C  
ANISOU 1984  CH2 TRP A 242     5652   7142   6906    127   -991    -93       C  
ATOM   1985  N   CYS A 243      33.672-100.008  11.566  1.00 60.18           N  
ANISOU 1985  N   CYS A 243     6903   8006   7958   -171   -840    209       N  
ATOM   1986  CA  CYS A 243      34.205-100.497  10.313  1.00 60.68           C  
ANISOU 1986  CA  CYS A 243     6903   8067   8087   -115   -873     46       C  
ATOM   1987  C   CYS A 243      33.566-101.778   9.814  1.00 67.19           C  
ANISOU 1987  C   CYS A 243     7751   8747   9031   -120   -953     21       C  
ATOM   1988  O   CYS A 243      34.208-102.485   9.039  1.00 69.09           O  
ANISOU 1988  O   CYS A 243     7954   8950   9348    -41  -1021   -126       O  
ATOM   1989  CB  CYS A 243      35.717-100.616  10.345  1.00 61.22           C  
ANISOU 1989  CB  CYS A 243     6922   8161   8177    -12   -927    -60       C  
ATOM   1990  SG  CYS A 243      36.466-100.241   8.759  1.00 65.41           S  
ANISOU 1990  SG  CYS A 243     7333   8834   8685     36   -872   -259       S  
ATOM   1991  N   GLU A 244      32.296-102.047  10.185  1.00 63.76           N  
ANISOU 1991  N   GLU A 244     7366   8241   8617   -213   -945    150       N  
ATOM   1992  CA  GLU A 244      31.564-103.199   9.675  1.00 65.26           C  
ANISOU 1992  CA  GLU A 244     7574   8287   8935   -244  -1024    134       C  
ATOM   1993  C   GLU A 244      30.761-102.718   8.478  1.00 72.40           C  
ANISOU 1993  C   GLU A 244     8424   9285   9802   -289   -956     55       C  
ATOM   1994  O   GLU A 244      31.132-101.686   7.924  1.00 72.30           O  
ANISOU 1994  O   GLU A 244     8362   9430   9680   -266   -872    -13       O  
ATOM   1995  CB  GLU A 244      30.730-103.884  10.754  1.00 67.40           C  
ANISOU 1995  CB  GLU A 244     7919   8425   9266   -329  -1063    326       C  
ATOM   1996  CG  GLU A 244      31.598-104.496  11.837  1.00 80.29           C  
ANISOU 1996  CG  GLU A 244     9616   9955  10937   -272  -1155    402       C  
ATOM   1997  CD  GLU A 244      30.877-105.184  12.983  1.00110.21           C  
ANISOU 1997  CD  GLU A 244    13487  13623  14766   -358  -1193    620       C  
ATOM   1998  OE1 GLU A 244      29.645-105.413  12.889  1.00 87.88           O  
ANISOU 1998  OE1 GLU A 244    10656  10756  11976   -472  -1163    707       O  
ATOM   1999  OE2 GLU A 244      31.558-105.484  13.992  1.00115.31           O  
ANISOU 1999  OE2 GLU A 244    14194  14220  15400   -314  -1254    710       O  
ATOM   2000  N   GLU A 245      29.734-103.454   8.012  1.00 72.05           N  
ANISOU 2000  N   GLU A 245     8384   9144   9849   -351  -1003     57       N  
ATOM   2001  CA  GLU A 245      29.021-103.043   6.793  1.00 72.68           C  
ANISOU 2001  CA  GLU A 245     8409   9317   9889   -381   -960    -35       C  
ATOM   2002  C   GLU A 245      28.460-101.629   6.893  1.00 74.76           C  
ANISOU 2002  C   GLU A 245     8648   9747  10011   -433   -826     47       C  
ATOM   2003  O   GLU A 245      27.861-101.274   7.904  1.00 74.91           O  
ANISOU 2003  O   GLU A 245     8689   9767  10004   -497   -777    202       O  
ATOM   2004  CB  GLU A 245      27.948-104.059   6.354  1.00 75.82           C  
ANISOU 2004  CB  GLU A 245     8811   9579  10419   -448  -1046    -45       C  
ATOM   2005  CG  GLU A 245      27.598-103.963   4.872  1.00 91.36           C  
ANISOU 2005  CG  GLU A 245    10726  11624  12363   -430  -1054   -211       C  
ATOM   2006  CD  GLU A 245      27.587-105.267   4.095  1.00133.36           C  
ANISOU 2006  CD  GLU A 245    16050  16797  17825   -393  -1199   -366       C  
ATOM   2007  OE1 GLU A 245      28.611-105.991   4.121  1.00131.42           O  
ANISOU 2007  OE1 GLU A 245    15825  16465  17643   -294  -1278   -464       O  
ATOM   2008  OE2 GLU A 245      26.565-105.545   3.423  1.00137.83           O  
ANISOU 2008  OE2 GLU A 245    16594  17335  18440   -454  -1241   -404       O  
ATOM   2009  N   GLY A 246      28.720-100.836   5.865  1.00 69.59           N  
ANISOU 2009  N   GLY A 246     7947   9233   9262   -399   -772    -59       N  
ATOM   2010  CA  GLY A 246      28.335 -99.437   5.831  1.00 68.85           C  
ANISOU 2010  CA  GLY A 246     7833   9283   9042   -433   -662      4       C  
ATOM   2011  C   GLY A 246      29.567 -98.568   5.948  1.00 74.20           C  
ANISOU 2011  C   GLY A 246     8501  10061   9631   -377   -609    -27       C  
ATOM   2012  O   GLY A 246      29.496 -97.345   5.797  1.00 75.71           O  
ANISOU 2012  O   GLY A 246     8677  10366   9722   -394   -528      3       O  
ATOM   2013  N   ALA A 247      30.718 -99.195   6.185  1.00 68.34           N  
ANISOU 2013  N   ALA A 247     7761   9271   8934   -308   -663    -92       N  
ATOM   2014  CA  ALA A 247      32.012 -98.522   6.247  1.00 65.60           C  
ANISOU 2014  CA  ALA A 247     7383   9018   8523   -254   -626   -138       C  
ATOM   2015  C   ALA A 247      33.069 -99.365   5.531  1.00 65.84           C  
ANISOU 2015  C   ALA A 247     7370   9045   8603   -162   -686   -300       C  
ATOM   2016  O   ALA A 247      32.867-100.568   5.314  1.00 68.14           O  
ANISOU 2016  O   ALA A 247     7676   9221   8995   -132   -777   -364       O  
ATOM   2017  CB  ALA A 247      32.409 -98.291   7.690  1.00 66.40           C  
ANISOU 2017  CB  ALA A 247     7525   9078   8626   -253   -630    -32       C  
ATOM   2018  N   SER A 248      34.199 -98.762   5.182  1.00 57.74           N  
ANISOU 2018  N   SER A 248     6282   8141   7515   -119   -641   -372       N  
ATOM   2019  CA  SER A 248      35.262 -99.470   4.469  1.00 57.42           C  
ANISOU 2019  CA  SER A 248     6175   8134   7506    -20   -682   -540       C  
ATOM   2020  C   SER A 248      36.622 -99.360   5.130  1.00 57.92           C  
ANISOU 2020  C   SER A 248     6193   8224   7589     41   -694   -564       C  
ATOM   2021  O   SER A 248      36.968 -98.306   5.653  1.00 54.69           O  
ANISOU 2021  O   SER A 248     5772   7889   7117     -3   -632   -484       O  
ATOM   2022  CB  SER A 248      35.338 -98.975   3.032  1.00 61.80           C  
ANISOU 2022  CB  SER A 248     6665   8860   7957    -19   -607   -641       C  
ATOM   2023  OG  SER A 248      36.414 -99.560   2.314  1.00 71.53           O  
ANISOU 2023  OG  SER A 248     7815  10167   9196     83   -625   -814       O  
ATOM   2024  N   SER A 249      37.418-100.433   5.059  1.00 56.77           N  
ANISOU 2024  N   SER A 249     6017   8019   7536    149   -784   -688       N  
ATOM   2025  CA  SER A 249      38.791-100.451   5.587  1.00 56.96           C  
ANISOU 2025  CA  SER A 249     5976   8076   7590    227   -812   -737       C  
ATOM   2026  C   SER A 249      39.781 -99.876   4.555  1.00 59.72           C  
ANISOU 2026  C   SER A 249     6191   8639   7860    260   -723   -867       C  
ATOM   2027  O   SER A 249      40.967 -99.760   4.858  1.00 61.86           O  
ANISOU 2027  O   SER A 249     6377   8974   8152    317   -731   -920       O  
ATOM   2028  CB  SER A 249      39.196-101.873   5.929  1.00 63.74           C  
ANISOU 2028  CB  SER A 249     6854   8772   8591    342   -958   -817       C  
ATOM   2029  OG  SER A 249      39.036-102.716   4.798  1.00 82.57           O  
ANISOU 2029  OG  SER A 249     9211  11148  11015    408   -993   -981       O  
ATOM   2030  N   SER A 250      39.303 -99.530   3.335  1.00 52.48           N  
ANISOU 2030  N   SER A 250     5248   7841   6850    224   -642   -916       N  
ATOM   2031  CA  SER A 250      40.119 -98.950   2.280  1.00 51.16           C  
ANISOU 2031  CA  SER A 250     4958   7898   6580    237   -540  -1015       C  
ATOM   2032  C   SER A 250      40.133 -97.435   2.350  1.00 53.49           C  
ANISOU 2032  C   SER A 250     5239   8314   6772    115   -426   -878       C  
ATOM   2033  O   SER A 250      39.068 -96.806   2.370  1.00 55.10           O  
ANISOU 2033  O   SER A 250     5527   8484   6926     22   -393   -755       O  
ATOM   2034  CB  SER A 250      39.608 -99.384   0.919  1.00 55.96           C  
ANISOU 2034  CB  SER A 250     5557   8581   7124    265   -521  -1134       C  
ATOM   2035  OG  SER A 250      40.327 -98.720  -0.115  1.00 69.51           O  
ANISOU 2035  OG  SER A 250     7159  10542   8710    263   -405  -1204       O  
ATOM   2036  N   SER A 251      41.330 -96.837   2.324  1.00 47.67           N  
ANISOU 2036  N   SER A 251     4387   7717   6010    114   -368   -904       N  
ATOM   2037  CA  SER A 251      41.498 -95.379   2.381  1.00 46.25           C  
ANISOU 2037  CA  SER A 251     4183   7638   5752     -8   -271   -779       C  
ATOM   2038  C   SER A 251      40.920 -94.655   1.206  1.00 53.39           C  
ANISOU 2038  C   SER A 251     5088   8672   6524    -86   -169   -739       C  
ATOM   2039  O   SER A 251      40.658 -93.459   1.319  1.00 53.11           O  
ANISOU 2039  O   SER A 251     5082   8660   6438   -197   -113   -604       O  
ATOM   2040  CB  SER A 251      42.963 -94.996   2.530  1.00 47.66           C  
ANISOU 2040  CB  SER A 251     4217   7942   5949      3   -239   -828       C  
ATOM   2041  OG  SER A 251      43.703 -95.328   1.367  1.00 51.45           O  
ANISOU 2041  OG  SER A 251     4563   8612   6373     58   -173   -967       O  
ATOM   2042  N   CYS A 252      40.712 -95.364   0.079  1.00 53.61           N  
ANISOU 2042  N   CYS A 252     5093   8783   6496    -24   -157   -860       N  
ATOM   2043  CA  CYS A 252      40.173 -94.768  -1.136  1.00 55.85           C  
ANISOU 2043  CA  CYS A 252     5379   9209   6633    -84    -71   -832       C  
ATOM   2044  C   CYS A 252      38.704 -94.672  -1.159  1.00 56.43           C  
ANISOU 2044  C   CYS A 252     5583   9166   6690   -128   -107   -746       C  
ATOM   2045  O   CYS A 252      38.162 -93.933  -1.982  1.00 58.05           O  
ANISOU 2045  O   CYS A 252     5809   9470   6777   -193    -47   -681       O  
ATOM   2046  CB  CYS A 252      40.702 -95.478  -2.354  1.00 61.20           C  
ANISOU 2046  CB  CYS A 252     5959  10062   7231      8    -36  -1013       C  
ATOM   2047  SG  CYS A 252      42.473 -95.257  -2.533  1.00 69.96           S  
ANISOU 2047  SG  CYS A 252     6874  11382   8326     38     49  -1096       S  
ATOM   2048  N   SER A 253      38.052 -95.307  -0.193  1.00 48.43           N  
ANISOU 2048  N   SER A 253     4655   7949   5795   -104   -204   -723       N  
ATOM   2049  CA  SER A 253      36.622 -95.262  -0.074  1.00 46.00           C  
ANISOU 2049  CA  SER A 253     4456   7528   5493   -151   -240   -637       C  
ATOM   2050  C   SER A 253      36.137 -93.963   0.542  1.00 47.45           C  
ANISOU 2050  C   SER A 253     4693   7682   5653   -254   -198   -459       C  
ATOM   2051  O   SER A 253      36.775 -93.438   1.444  1.00 47.10           O  
ANISOU 2051  O   SER A 253     4638   7607   5650   -276   -190   -401       O  
ATOM   2052  CB  SER A 253      36.139 -96.446   0.744  1.00 47.85           C  
ANISOU 2052  CB  SER A 253     4751   7566   5863    -97   -352   -668       C  
ATOM   2053  OG  SER A 253      34.765 -96.297   1.058  1.00 54.72           O  
ANISOU 2053  OG  SER A 253     5710   8331   6749   -160   -376   -560       O  
ATOM   2054  N   GLU A 254      34.951 -93.490   0.121  1.00 42.73           N  
ANISOU 2054  N   GLU A 254     4157   7079   5000   -306   -187   -382       N  
ATOM   2055  CA  GLU A 254      34.353 -92.288   0.722  1.00 40.15           C  
ANISOU 2055  CA  GLU A 254     3887   6704   4663   -385   -162   -227       C  
ATOM   2056  C   GLU A 254      33.931 -92.519   2.153  1.00 46.79           C  
ANISOU 2056  C   GLU A 254     4786   7385   5607   -381   -215   -171       C  
ATOM   2057  O   GLU A 254      33.743 -91.558   2.896  1.00 46.94           O  
ANISOU 2057  O   GLU A 254     4840   7366   5628   -427   -197    -69       O  
ATOM   2058  CB  GLU A 254      33.176 -91.786  -0.079  1.00 39.41           C  
ANISOU 2058  CB  GLU A 254     3837   6642   4495   -423   -152   -170       C  
ATOM   2059  CG  GLU A 254      33.597 -91.116  -1.361  1.00 39.61           C  
ANISOU 2059  CG  GLU A 254     3822   6840   4387   -452    -87   -166       C  
ATOM   2060  CD  GLU A 254      34.280 -89.779  -1.289  1.00 63.82           C  
ANISOU 2060  CD  GLU A 254     6872   9964   7414   -526    -21    -57       C  
ATOM   2061  OE1 GLU A 254      34.438 -89.226  -0.176  1.00 83.31           O  
ANISOU 2061  OE1 GLU A 254     9364  12330   9960   -554    -31     10       O  
ATOM   2062  OE2 GLU A 254      34.577 -89.244  -2.380  1.00 67.84           O  
ANISOU 2062  OE2 GLU A 254     7351  10620   7807   -562     36    -31       O  
ATOM   2063  N   THR A 255      33.802 -93.795   2.544  1.00 44.40           N  
ANISOU 2063  N   THR A 255     4495   6988   5387   -326   -283   -236       N  
ATOM   2064  CA  THR A 255      33.425 -94.198   3.889  1.00 43.49           C  
ANISOU 2064  CA  THR A 255     4435   6731   5358   -322   -335   -175       C  
ATOM   2065  C   THR A 255      34.577 -94.861   4.650  1.00 47.78           C  
ANISOU 2065  C   THR A 255     4955   7229   5970   -263   -381   -226       C  
ATOM   2066  O   THR A 255      34.300 -95.698   5.499  1.00 50.71           O  
ANISOU 2066  O   THR A 255     5372   7478   6419   -240   -447   -204       O  
ATOM   2067  CB  THR A 255      32.186 -95.058   3.844  1.00 50.22           C  
ANISOU 2067  CB  THR A 255     5330   7490   6261   -326   -385   -167       C  
ATOM   2068  OG1 THR A 255      32.445 -96.229   3.070  1.00 59.89           O  
ANISOU 2068  OG1 THR A 255     6526   8702   7526   -270   -440   -298       O  
ATOM   2069  CG2 THR A 255      31.029 -94.321   3.279  1.00 45.32           C  
ANISOU 2069  CG2 THR A 255     4727   6912   5582   -379   -350   -107       C  
ATOM   2070  N   TYR A 256      35.851 -94.473   4.391  1.00 41.01           N  
ANISOU 2070  N   TYR A 256     4024   6472   5087   -244   -350   -283       N  
ATOM   2071  CA  TYR A 256      36.997 -95.013   5.117  1.00 40.85           C  
ANISOU 2071  CA  TYR A 256     3966   6420   5135   -181   -401   -337       C  
ATOM   2072  C   TYR A 256      36.807 -94.718   6.588  1.00 51.28           C  
ANISOU 2072  C   TYR A 256     5357   7642   6487   -201   -437   -228       C  
ATOM   2073  O   TYR A 256      36.508 -93.587   6.974  1.00 51.68           O  
ANISOU 2073  O   TYR A 256     5434   7713   6487   -263   -392   -142       O  
ATOM   2074  CB  TYR A 256      38.310 -94.430   4.613  1.00 41.88           C  
ANISOU 2074  CB  TYR A 256     3987   6695   5229   -176   -349   -401       C  
ATOM   2075  CG  TYR A 256      39.556 -94.936   5.315  1.00 42.86           C  
ANISOU 2075  CG  TYR A 256     4050   6804   5428   -104   -408   -468       C  
ATOM   2076  CD1 TYR A 256      39.721 -96.286   5.606  1.00 44.96           C  
ANISOU 2076  CD1 TYR A 256     4328   6971   5784     -4   -505   -546       C  
ATOM   2077  CD2 TYR A 256      40.601 -94.075   5.623  1.00 42.37           C  
ANISOU 2077  CD2 TYR A 256     3912   6828   5359   -133   -378   -459       C  
ATOM   2078  CE1 TYR A 256      40.871 -96.752   6.238  1.00 45.70           C  
ANISOU 2078  CE1 TYR A 256     4364   7048   5951     76   -573   -608       C  
ATOM   2079  CE2 TYR A 256      41.753 -94.536   6.249  1.00 43.30           C  
ANISOU 2079  CE2 TYR A 256     3961   6942   5550    -61   -443   -528       C  
ATOM   2080  CZ  TYR A 256      41.893 -95.880   6.535  1.00 50.59           C  
ANISOU 2080  CZ  TYR A 256     4898   7769   6554     51   -540   -605       C  
ATOM   2081  OH  TYR A 256      43.024 -96.374   7.142  1.00 59.09           O  
ANISOU 2081  OH  TYR A 256     5906   8837   7708    138   -620   -675       O  
ATOM   2082  N   CYS A 257      36.874 -95.775   7.393  1.00 52.36           N  
ANISOU 2082  N   CYS A 257     5530   7662   6700   -144   -524   -232       N  
ATOM   2083  CA  CYS A 257      36.632 -95.756   8.825  1.00 53.45           C  
ANISOU 2083  CA  CYS A 257     5745   7710   6854   -151   -568   -128       C  
ATOM   2084  C   CYS A 257      37.867 -95.290   9.625  1.00 51.30           C  
ANISOU 2084  C   CYS A 257     5437   7473   6583   -122   -596   -140       C  
ATOM   2085  O   CYS A 257      37.735 -95.034  10.817  1.00 51.09           O  
ANISOU 2085  O   CYS A 257     5473   7401   6540   -129   -627    -58       O  
ATOM   2086  CB  CYS A 257      36.144 -97.129   9.270  1.00 56.83           C  
ANISOU 2086  CB  CYS A 257     6233   7998   7363   -114   -655   -107       C  
ATOM   2087  SG  CYS A 257      37.370 -98.406   9.023  1.00 64.23           S  
ANISOU 2087  SG  CYS A 257     7115   8884   8404      5   -760   -242       S  
ATOM   2088  N   GLY A 258      39.017 -95.136   8.964  1.00 44.76           N  
ANISOU 2088  N   GLY A 258     4502   6738   5766    -92   -583   -244       N  
ATOM   2089  CA  GLY A 258      40.289 -94.746   9.586  1.00 43.77           C  
ANISOU 2089  CA  GLY A 258     4313   6658   5660    -66   -618   -276       C  
ATOM   2090  C   GLY A 258      41.084 -95.940  10.092  1.00 47.54           C  
ANISOU 2090  C   GLY A 258     4770   7069   6223     44   -730   -340       C  
ATOM   2091  O   GLY A 258      40.657 -97.094   9.899  1.00 47.92           O  
ANISOU 2091  O   GLY A 258     4859   7024   6325     97   -783   -362       O  
ATOM   2092  N   LEU A 259      42.246 -95.692  10.736  1.00 43.87           N  
ANISOU 2092  N   LEU A 259     4242   6641   5784     80   -782   -374       N  
ATOM   2093  CA  LEU A 259      43.109 -96.792  11.236  1.00 45.30           C  
ANISOU 2093  CA  LEU A 259     4395   6762   6054    200   -906   -440       C  
ATOM   2094  C   LEU A 259      42.471 -97.596  12.356  1.00 51.43           C  
ANISOU 2094  C   LEU A 259     5311   7380   6849    234  -1007   -337       C  
ATOM   2095  O   LEU A 259      42.675 -98.821  12.451  1.00 52.07           O  
ANISOU 2095  O   LEU A 259     5409   7360   7016    328  -1109   -371       O  
ATOM   2096  CB  LEU A 259      44.469 -96.301  11.778  1.00 45.62           C  
ANISOU 2096  CB  LEU A 259     4331   6882   6120    231   -954   -494       C  
ATOM   2097  CG  LEU A 259      45.490 -95.698  10.865  1.00 49.36           C  
ANISOU 2097  CG  LEU A 259     4632   7521   6601    209   -878   -600       C  
ATOM   2098  CD1 LEU A 259      46.780 -95.523  11.636  1.00 47.83           C  
ANISOU 2098  CD1 LEU A 259     4343   7371   6458    249   -961   -645       C  
ATOM   2099  CD2 LEU A 259      45.656 -96.511   9.537  1.00 51.77           C  
ANISOU 2099  CD2 LEU A 259     4847   7885   6940    277   -839   -728       C  
ATOM   2100  N   TYR A 260      41.756 -96.885  13.240  1.00 46.84           N  
ANISOU 2100  N   TYR A 260     4828   6781   6187    162   -984   -210       N  
ATOM   2101  CA  TYR A 260      41.113 -97.430  14.418  1.00 45.54           C  
ANISOU 2101  CA  TYR A 260     4795   6504   6003    173  -1056    -84       C  
ATOM   2102  C   TYR A 260      40.132 -96.380  14.917  1.00 49.59           C  
ANISOU 2102  C   TYR A 260     5383   7052   6405     78   -972     21       C  
ATOM   2103  O   TYR A 260      40.214 -95.227  14.482  1.00 47.81           O  
ANISOU 2103  O   TYR A 260     5106   6921   6139     21   -890    -15       O  
ATOM   2104  CB  TYR A 260      42.163 -97.766  15.499  1.00 45.97           C  
ANISOU 2104  CB  TYR A 260     4850   6534   6082    260  -1189    -87       C  
ATOM   2105  CG  TYR A 260      43.177 -96.676  15.750  1.00 45.92           C  
ANISOU 2105  CG  TYR A 260     4753   6645   6047    253  -1187   -153       C  
ATOM   2106  CD1 TYR A 260      42.874 -95.586  16.565  1.00 47.55           C  
ANISOU 2106  CD1 TYR A 260     5015   6896   6155    190  -1160    -88       C  
ATOM   2107  CD2 TYR A 260      44.456 -96.751  15.212  1.00 45.42           C  
ANISOU 2107  CD2 TYR A 260     4544   6650   6064    312  -1220   -288       C  
ATOM   2108  CE1 TYR A 260      43.818 -94.601  16.835  1.00 47.70           C  
ANISOU 2108  CE1 TYR A 260     4954   7003   6166    177  -1178   -153       C  
ATOM   2109  CE2 TYR A 260      45.392 -95.740  15.434  1.00 45.10           C  
ANISOU 2109  CE2 TYR A 260     4406   6717   6014    287  -1220   -344       C  
ATOM   2110  CZ  TYR A 260      45.070 -94.673  16.259  1.00 49.11           C  
ANISOU 2110  CZ  TYR A 260     4981   7246   6435    216  -1207   -274       C  
ATOM   2111  OH  TYR A 260      45.938 -93.651  16.556  1.00 49.61           O  
ANISOU 2111  OH  TYR A 260     4958   7392   6500    182  -1226   -328       O  
ATOM   2112  N   PRO A 261      39.218 -96.716  15.847  1.00 45.70           N  
ANISOU 2112  N   PRO A 261     5008   6492   5864     61   -990    151       N  
ATOM   2113  CA  PRO A 261      38.291 -95.694  16.337  1.00 43.60           C  
ANISOU 2113  CA  PRO A 261     4800   6278   5489    -11   -905    230       C  
ATOM   2114  C   PRO A 261      39.004 -94.483  16.945  1.00 45.25           C  
ANISOU 2114  C   PRO A 261     4987   6571   5634    -11   -912    190       C  
ATOM   2115  O   PRO A 261      39.994 -94.625  17.646  1.00 44.70           O  
ANISOU 2115  O   PRO A 261     4907   6505   5572     48  -1009    164       O  
ATOM   2116  CB  PRO A 261      37.467 -96.466  17.346  1.00 46.47           C  
ANISOU 2116  CB  PRO A 261     5275   6570   5813    -12   -939    370       C  
ATOM   2117  CG  PRO A 261      37.529 -97.915  16.847  1.00 51.57           C  
ANISOU 2117  CG  PRO A 261     5921   7097   6578     23  -1010    369       C  
ATOM   2118  CD  PRO A 261      38.951 -98.026  16.476  1.00 47.13           C  
ANISOU 2118  CD  PRO A 261     5272   6549   6087    103  -1084    238       C  
ATOM   2119  N   GLU A 262      38.567 -93.287  16.574  1.00 42.79           N  
ANISOU 2119  N   GLU A 262     4658   6321   5278    -75   -822    174       N  
ATOM   2120  CA  GLU A 262      39.108 -91.981  17.013  1.00 43.17           C  
ANISOU 2120  CA  GLU A 262     4687   6431   5283    -93   -825    129       C  
ATOM   2121  C   GLU A 262      40.569 -91.712  16.546  1.00 48.69           C  
ANISOU 2121  C   GLU A 262     5268   7172   6059    -83   -869     22       C  
ATOM   2122  O   GLU A 262      41.270 -90.913  17.173  1.00 47.06           O  
ANISOU 2122  O   GLU A 262     5044   6999   5839    -85   -918    -17       O  
ATOM   2123  CB  GLU A 262      38.957 -91.760  18.525  1.00 44.78           C  
ANISOU 2123  CB  GLU A 262     4984   6643   5389    -60   -880    181       C  
ATOM   2124  CG  GLU A 262      37.527 -91.861  19.025  1.00 54.72           C  
ANISOU 2124  CG  GLU A 262     6338   7896   6558    -78   -815    285       C  
ATOM   2125  CD  GLU A 262      37.323 -91.690  20.519  1.00 75.72           C  
ANISOU 2125  CD  GLU A 262     9089  10591   9090    -39   -857    338       C  
ATOM   2126  OE1 GLU A 262      38.185 -91.064  21.187  1.00 52.14           O  
ANISOU 2126  OE1 GLU A 262     6101   7639   6072     -6   -931    273       O  
ATOM   2127  OE2 GLU A 262      36.239 -92.105  20.994  1.00 67.48           O  
ANISOU 2127  OE2 GLU A 262     8114   9552   7972    -48   -808    442       O  
ATOM   2128  N   SER A 263      41.002 -92.345  15.399  1.00 46.35           N  
ANISOU 2128  N   SER A 263     4882   6885   5845    -74   -848    -35       N  
ATOM   2129  CA  SER A 263      42.334 -92.123  14.801  1.00 44.76           C  
ANISOU 2129  CA  SER A 263     4541   6751   5714    -70   -864   -139       C  
ATOM   2130  C   SER A 263      42.404 -90.681  14.309  1.00 48.71           C  
ANISOU 2130  C   SER A 263     4995   7315   6198   -168   -788   -150       C  
ATOM   2131  O   SER A 263      43.464 -90.069  14.294  1.00 50.46           O  
ANISOU 2131  O   SER A 263     5120   7593   6462   -193   -812   -208       O  
ATOM   2132  CB  SER A 263      42.621 -93.110  13.668  1.00 44.92           C  
ANISOU 2132  CB  SER A 263     4481   6784   5802    -30   -843   -203       C  
ATOM   2133  OG  SER A 263      41.658 -93.064  12.636  1.00 53.71           O  
ANISOU 2133  OG  SER A 263     5615   7904   6891    -82   -743   -180       O  
ATOM   2134  N   GLU A 264      41.256 -90.107  13.995  1.00 44.26           N  
ANISOU 2134  N   GLU A 264     4503   6734   5582   -227   -708    -87       N  
ATOM   2135  CA  GLU A 264      41.168 -88.729  13.502  1.00 42.63           C  
ANISOU 2135  CA  GLU A 264     4273   6559   5365   -319   -646    -79       C  
ATOM   2136  C   GLU A 264      41.179 -87.701  14.614  1.00 43.16           C  
ANISOU 2136  C   GLU A 264     4399   6597   5405   -335   -698    -71       C  
ATOM   2137  O   GLU A 264      40.398 -87.783  15.564  1.00 42.21           O  
ANISOU 2137  O   GLU A 264     4385   6434   5219   -295   -723    -32       O  
ATOM   2138  CB  GLU A 264      39.944 -88.557  12.564  1.00 42.84           C  
ANISOU 2138  CB  GLU A 264     4342   6579   5355   -363   -549    -24       C  
ATOM   2139  CG  GLU A 264      39.866 -89.602  11.463  1.00 45.04           C  
ANISOU 2139  CG  GLU A 264     4572   6888   5651   -340   -508    -49       C  
ATOM   2140  CD  GLU A 264      41.177 -89.861  10.755  1.00 63.63           C  
ANISOU 2140  CD  GLU A 264     6792   9327   8058   -333   -507   -133       C  
ATOM   2141  OE1 GLU A 264      41.810 -88.879  10.310  1.00 57.05           O  
ANISOU 2141  OE1 GLU A 264     5884   8560   7234   -406   -470   -140       O  
ATOM   2142  OE2 GLU A 264      41.603 -91.038  10.696  1.00 50.01           O  
ANISOU 2142  OE2 GLU A 264     5032   7601   6371   -253   -549   -191       O  
ATOM   2143  N   PRO A 265      42.045 -86.700  14.514  1.00 40.31           N  
ANISOU 2143  N   PRO A 265     3965   6260   5090   -398   -717   -111       N  
ATOM   2144  CA  PRO A 265      42.100 -85.666  15.576  1.00 40.79           C  
ANISOU 2144  CA  PRO A 265     4082   6280   5135   -411   -786   -126       C  
ATOM   2145  C   PRO A 265      40.786 -84.935  15.824  1.00 46.79           C  
ANISOU 2145  C   PRO A 265     4960   6987   5830   -420   -747    -78       C  
ATOM   2146  O   PRO A 265      40.525 -84.541  16.956  1.00 48.42           O  
ANISOU 2146  O   PRO A 265     5246   7166   5986   -379   -806    -97       O  
ATOM   2147  CB  PRO A 265      43.172 -84.689  15.089  1.00 41.91           C  
ANISOU 2147  CB  PRO A 265     4111   6447   5364   -506   -797   -166       C  
ATOM   2148  CG  PRO A 265      43.344 -84.991  13.655  1.00 46.31           C  
ANISOU 2148  CG  PRO A 265     4575   7068   5952   -557   -697   -143       C  
ATOM   2149  CD  PRO A 265      43.052 -86.445  13.472  1.00 42.13           C  
ANISOU 2149  CD  PRO A 265     4054   6561   5390   -464   -679   -146       C  
ATOM   2150  N   GLU A 266      39.961 -84.760  14.777  1.00 41.06           N  
ANISOU 2150  N   GLU A 266     4242   6257   5101   -463   -653    -25       N  
ATOM   2151  CA  GLU A 266      38.689 -84.047  14.882  1.00 39.11           C  
ANISOU 2151  CA  GLU A 266     4089   5964   4806   -465   -615     16       C  
ATOM   2152  C   GLU A 266      37.695 -84.882  15.682  1.00 44.08           C  
ANISOU 2152  C   GLU A 266     4802   6594   5351   -382   -607     46       C  
ATOM   2153  O   GLU A 266      36.935 -84.342  16.484  1.00 44.28           O  
ANISOU 2153  O   GLU A 266     4906   6601   5319   -348   -615     47       O  
ATOM   2154  CB  GLU A 266      38.118 -83.675  13.497  1.00 39.07           C  
ANISOU 2154  CB  GLU A 266     4063   5962   4821   -530   -529     70       C  
ATOM   2155  CG  GLU A 266      39.070 -82.899  12.589  1.00 46.41           C  
ANISOU 2155  CG  GLU A 266     4905   6908   5822   -629   -520     71       C  
ATOM   2156  CD  GLU A 266      40.074 -83.697  11.765  1.00 61.34           C  
ANISOU 2156  CD  GLU A 266     6676   8887   7742   -652   -488     52       C  
ATOM   2157  OE1 GLU A 266      40.192 -84.928  11.964  1.00 32.33           O  
ANISOU 2157  OE1 GLU A 266     2988   5247   4050   -579   -495     22       O  
ATOM   2158  OE2 GLU A 266      40.745 -83.089  10.903  1.00 69.24           O  
ANISOU 2158  OE2 GLU A 266     7596   9927   8785   -743   -456     69       O  
ATOM   2159  N   VAL A 267      37.711 -86.210  15.470  1.00 39.65           N  
ANISOU 2159  N   VAL A 267     4221   6057   4786   -350   -593     70       N  
ATOM   2160  CA  VAL A 267      36.833 -87.177  16.142  1.00 36.84           C  
ANISOU 2160  CA  VAL A 267     3934   5697   4367   -291   -586    122       C  
ATOM   2161  C   VAL A 267      37.330 -87.369  17.558  1.00 40.63           C  
ANISOU 2161  C   VAL A 267     4460   6184   4794   -232   -671    106       C  
ATOM   2162  O   VAL A 267      36.530 -87.310  18.475  1.00 40.76           O  
ANISOU 2162  O   VAL A 267     4555   6211   4721   -196   -664    140       O  
ATOM   2163  CB  VAL A 267      36.747 -88.482  15.329  1.00 39.12           C  
ANISOU 2163  CB  VAL A 267     4187   5984   4694   -287   -559    148       C  
ATOM   2164  CG1 VAL A 267      36.067 -89.590  16.123  1.00 38.68           C  
ANISOU 2164  CG1 VAL A 267     4196   5905   4595   -240   -575    213       C  
ATOM   2165  CG2 VAL A 267      36.031 -88.242  13.994  1.00 38.15           C  
ANISOU 2165  CG2 VAL A 267     4035   5867   4592   -338   -477    165       C  
ATOM   2166  N   LYS A 268      38.657 -87.527  17.762  1.00 38.16           N  
ANISOU 2166  N   LYS A 268     4093   5879   4527   -219   -752     49       N  
ATOM   2167  CA  LYS A 268      39.196 -87.635  19.118  1.00 37.78           C  
ANISOU 2167  CA  LYS A 268     4089   5844   4423   -158   -852     28       C  
ATOM   2168  C   LYS A 268      38.761 -86.391  19.942  1.00 40.90           C  
ANISOU 2168  C   LYS A 268     4551   6246   4744   -154   -865     -6       C  
ATOM   2169  O   LYS A 268      38.253 -86.547  21.050  1.00 39.88           O  
ANISOU 2169  O   LYS A 268     4507   6144   4502    -95   -886     18       O  
ATOM   2170  CB  LYS A 268      40.717 -87.771  19.078  1.00 39.38           C  
ANISOU 2170  CB  LYS A 268     4199   6058   4706   -150   -943    -44       C  
ATOM   2171  CG  LYS A 268      41.398 -87.873  20.450  1.00 55.95           C  
ANISOU 2171  CG  LYS A 268     6336   8174   6748    -81  -1071    -75       C  
ATOM   2172  CD  LYS A 268      40.908 -89.023  21.331  1.00 78.89           C  
ANISOU 2172  CD  LYS A 268     9336  11078   9561     -4  -1102     10       C
[truncated: 485,920 more chars]
