# Supplementary material for: Development of a synthetic library of humanized nanobodies for targeted IL-6 inhibition
Source: Front Bioeng Biotechnol. 2024 Jul 23;12:1440150. doi: 10.3389/fbioe.2024.1440150 (PMC11300276; doi:10.3389/fbioe.2024.1440150)
Supplement: Supplementary file 2 [file DataSheet1.ZIP › Nanobody-antigen complexes/5tsj.pdb]

HEADER    MEMBRANE PROTEIN, HYDROLASE             29-OCT-16   5TSJ              
TITLE     THERMUS THERMOPHILUS V/A-ATPASE BOUND TO VH DABS                      
COMPND    MOL_ID: 1;                                                            
COMPND   2 MOLECULE: V-TYPE ATP SYNTHASE ALPHA CHAIN;                           
COMPND   3 CHAIN: A, B, C;                                                      
COMPND   4 SYNONYM: V-ATPASE SUBUNIT A;                                         
COMPND   5 EC: 3.6.3.14;                                                        
COMPND   6 MOL_ID: 2;                                                           
COMPND   7 MOLECULE: V-TYPE ATP SYNTHASE BETA CHAIN;                            
COMPND   8 CHAIN: D, E, F;                                                      
COMPND   9 SYNONYM: V-ATPASE SUBUNIT B;                                         
COMPND  10 MOL_ID: 3;                                                           
COMPND  11 MOLECULE: V-TYPE ATP SYNTHASE SUBUNIT E;                             
COMPND  12 CHAIN: G, H;                                                         
COMPND  13 SYNONYM: V-ATPASE SUBUNIT E;                                         
COMPND  14 MOL_ID: 4;                                                           
COMPND  15 MOLECULE: V-TYPE ATPASE SUBUNIT G;                                   
COMPND  16 CHAIN: I, J;                                                         
COMPND  17 MOL_ID: 5;                                                           
COMPND  18 MOLECULE: V-TYPE ATP SYNTHASE SUBUNIT D;                             
COMPND  19 CHAIN: K;                                                            
COMPND  20 SYNONYM: V-ATPASE SUBUNIT D;                                         
COMPND  21 MOL_ID: 6;                                                           
COMPND  22 MOLECULE: V-TYPE ATP SYNTHASE SUBUNIT F;                             
COMPND  23 CHAIN: L;                                                            
COMPND  24 SYNONYM: V-ATPASE SUBUNIT F;                                         
COMPND  25 MOL_ID: 7;                                                           
COMPND  26 MOLECULE: V-TYPE ATP SYNTHASE SUBUNIT C;                             
COMPND  27 CHAIN: M;                                                            
COMPND  28 SYNONYM: V-ATPASE SUBUNIT C;                                         
COMPND  29 MOL_ID: 8;                                                           
COMPND  30 MOLECULE: ARCHAEAL/VACUOLAR-TYPE H+-ATPASE SUBUNIT I;                
COMPND  31 CHAIN: N;                                                            
COMPND  32 MOL_ID: 9;                                                           
COMPND  33 MOLECULE: VACUOLAR TYPE ATP SYNTHASE SUBUNIT;                        
COMPND  34 CHAIN: O, P, Q, R, S, T, U, V, W, X, Y, Z;                           
COMPND  35 MOL_ID: 10;                                                          
COMPND  36 MOLECULE: HUMAN HEAVY CHAIN DOMAIN ANTIBODY;                         
COMPND  37 CHAIN: 1, 2;                                                         
COMPND  38 ENGINEERED: YES                                                      
SOURCE    MOL_ID: 1;                                                            
SOURCE   2 ORGANISM_SCIENTIFIC: THERMUS THERMOPHILUS (STRAIN HB8 / ATCC 27634 / 
SOURCE   3 DSM 579);                                                            
SOURCE   4 ORGANISM_TAXID: 300852;                                              
SOURCE   5 STRAIN: HB8 / ATCC 27634 / DSM 579;                                  
SOURCE   6 MOL_ID: 2;                                                           
SOURCE   7 ORGANISM_SCIENTIFIC: THERMUS THERMOPHILUS (STRAIN HB8 / ATCC 27634 / 
SOURCE   8 DSM 579);                                                            
SOURCE   9 ORGANISM_TAXID: 300852;                                              
SOURCE  10 STRAIN: HB8 / ATCC 27634 / DSM 579;                                  
SOURCE  11 MOL_ID: 3;                                                           
SOURCE  12 ORGANISM_SCIENTIFIC: THERMUS THERMOPHILUS (STRAIN HB8 / ATCC 27634 / 
SOURCE  13 DSM 579);                                                            
SOURCE  14 ORGANISM_TAXID: 300852;                                              
SOURCE  15 STRAIN: HB8 / ATCC 27634 / DSM 579;                                  
SOURCE  16 MOL_ID: 4;                                                           
SOURCE  17 ORGANISM_SCIENTIFIC: THERMUS THERMOPHILUS (STRAIN HB8 / ATCC 27634 / 
SOURCE  18 DSM 579);                                                            
SOURCE  19 ORGANISM_TAXID: 300852;                                              
SOURCE  20 STRAIN: HB8 / ATCC 27634 / DSM 579;                                  
SOURCE  21 MOL_ID: 5;                                                           
SOURCE  22 ORGANISM_SCIENTIFIC: THERMUS THERMOPHILUS (STRAIN HB8 / ATCC 27634 / 
SOURCE  23 DSM 579);                                                            
SOURCE  24 ORGANISM_TAXID: 300852;                                              
SOURCE  25 STRAIN: HB8 / ATCC 27634 / DSM 579;                                  
SOURCE  26 MOL_ID: 6;                                                           
SOURCE  27 ORGANISM_SCIENTIFIC: THERMUS THERMOPHILUS (STRAIN HB8 / ATCC 27634 / 
SOURCE  28 DSM 579);                                                            
SOURCE  29 ORGANISM_TAXID: 300852;                                              
SOURCE  30 STRAIN: HB8 / ATCC 27634 / DSM 579;                                  
SOURCE  31 MOL_ID: 7;                                                           
SOURCE  32 ORGANISM_SCIENTIFIC: THERMUS THERMOPHILUS (STRAIN HB8 / ATCC 27634 / 
SOURCE  33 DSM 579);                                                            
SOURCE  34 ORGANISM_TAXID: 300852;                                              
SOURCE  35 STRAIN: HB8 / ATCC 27634 / DSM 579;                                  
SOURCE  36 MOL_ID: 8;                                                           
SOURCE  37 ORGANISM_SCIENTIFIC: THERMUS THERMOPHILUS (STRAIN HB8 / ATCC 27634 / 
SOURCE  38 DSM 579);                                                            
SOURCE  39 ORGANISM_TAXID: 300852;                                              
SOURCE  40 STRAIN: HB8 / ATCC 27634 / DSM 579;                                  
SOURCE  41 MOL_ID: 9;                                                           
SOURCE  42 ORGANISM_SCIENTIFIC: THERMUS THERMOPHILUS (STRAIN HB8 / ATCC 27634 / 
SOURCE  43 DSM 579);                                                            
SOURCE  44 ORGANISM_TAXID: 300852;                                              
SOURCE  45 STRAIN: HB8 / ATCC 27634 / DSM 579;                                  
SOURCE  46 MOL_ID: 10;                                                          
SOURCE  47 ORGANISM_SCIENTIFIC: HOMO SAPIENS;                                   
SOURCE  48 ORGANISM_TAXID: 9606;                                                
SOURCE  49 EXPRESSION_SYSTEM: ESCHERICHIA COLI;                                 
SOURCE  50 EXPRESSION_SYSTEM_TAXID: 562                                         
KEYWDS    V/A-ATPASE, MEMBRANE PROTEIN, COMPLEX, ANTIBODY, HYDROLASE            
EXPDTA    ELECTRON MICROSCOPY                                                   
AUTHOR    R.B.DAVIES,C.SMITS,A.S.W.WONG,D.STOCK,S.SANDIN,A.G.STEWART            
REVDAT   5   15-JAN-20 5TSJ    1       REMARK                                   
REVDAT   4   20-SEP-17 5TSJ    1       REMARK                                   
REVDAT   3   05-APR-17 5TSJ    1       JRNL                                     
REVDAT   2   08-FEB-17 5TSJ    1       JRNL                                     
REVDAT   1   01-FEB-17 5TSJ    0                                                
JRNL        AUTH   R.B.DAVIES,C.SMITS,A.S.WONG,D.STOCK,M.CHRISTIE,S.SANDIN,     
JRNL        AUTH 2 A.G.STEWART                                                  
JRNL        TITL   CRYO-EM ANALYSIS OF A DOMAIN ANTIBODY BOUND ROTARY ATPASE    
JRNL        TITL 2 COMPLEX.                                                     
JRNL        REF    J. STRUCT. BIOL.              V. 197   350 2017              
JRNL        REFN                   ESSN 1095-8657                               
JRNL        PMID   28115258                                                     
JRNL        DOI    10.1016/J.JSB.2017.01.002                                    
REMARK   2                                                                      
REMARK   2 RESOLUTION.    8.70 ANGSTROMS.                                       
REMARK   3                                                                      
REMARK   3 REFINEMENT.                                                          
REMARK   3   SOFTWARE PACKAGES      : NULL                                      
REMARK   3   RECONSTRUCTION SCHEMA  : NULL                                      
REMARK   3                                                                      
REMARK   3 EM MAP-MODEL FITTING AND REFINEMENT                                  
REMARK   3   PDB ENTRY                    : NULL                                
REMARK   3   REFINEMENT SPACE             : NULL                                
REMARK   3   REFINEMENT PROTOCOL          : RIGID BODY FIT                      
REMARK   3   REFINEMENT TARGET            : NULL                                
REMARK   3   OVERALL ANISOTROPIC B VALUE  : NULL                                
REMARK   3                                                                      
REMARK   3 FITTING PROCEDURE : NULL                                             
REMARK   3                                                                      
REMARK   3 EM IMAGE RECONSTRUCTION STATISTICS                                   
REMARK   3   NOMINAL PIXEL SIZE (ANGSTROMS)    : NULL                           
REMARK   3   ACTUAL PIXEL SIZE  (ANGSTROMS)    : NULL                           
REMARK   3   EFFECTIVE RESOLUTION (ANGSTROMS)  : 8.700                          
REMARK   3   NUMBER OF PARTICLES               : 61045                          
REMARK   3   CTF CORRECTION METHOD             : PHASE FLIPPING AND AMPLITUDE   
REMARK   3                                       CORRECTION                     
REMARK   3                                                                      
REMARK   3 EM RECONSTRUCTION MAGNIFICATION CALIBRATION: NULL                    
REMARK   3                                                                      
REMARK   3 OTHER DETAILS: NULL                                                  
REMARK   4                                                                      
REMARK   4 5TSJ COMPLIES WITH FORMAT V. 3.30, 13-JUL-11                         
REMARK 100                                                                      
REMARK 100 THIS ENTRY HAS BEEN PROCESSED BY RCSB ON 31-OCT-16.                  
REMARK 100 THE DEPOSITION ID IS D_1000224738.                                   
REMARK 245                                                                      
REMARK 245 EXPERIMENTAL DETAILS                                                 
REMARK 245   RECONSTRUCTION METHOD          : SINGLE PARTICLE                   
REMARK 245   SPECIMEN TYPE                  : NULL                              
REMARK 245                                                                      
REMARK 245 ELECTRON MICROSCOPE SAMPLE                                           
REMARK 245   SAMPLE TYPE                    : PARTICLE                          
REMARK 245   PARTICLE TYPE                  : POINT                             
REMARK 245   NAME OF SAMPLE                 : THERMUS THERMOPHILUS V/A-ATPASE   
REMARK 245                                    BOUND TO VH DABS                  
REMARK 245   SAMPLE CONCENTRATION (MG ML-1) : NULL                              
REMARK 245   SAMPLE SUPPORT DETAILS         : NULL                              
REMARK 245   SAMPLE VITRIFICATION DETAILS   : NULL                              
REMARK 245   SAMPLE BUFFER                  : NULL                              
REMARK 245   PH                             : 8.00                              
REMARK 245   SAMPLE DETAILS                 : NULL                              
REMARK 245                                                                      
REMARK 245 DATA ACQUISITION                                                     
REMARK 245   DATE OF EXPERIMENT                : NULL                           
REMARK 245   NUMBER OF MICROGRAPHS-IMAGES      : NULL                           
REMARK 245   TEMPERATURE (KELVIN)              : NULL                           
REMARK 245   MICROSCOPE MODEL                  : FEI TALOS ARCTICA              
REMARK 245   DETECTOR TYPE                     : FEI FALCON II (4K X 4K)        
REMARK 245   MINIMUM DEFOCUS (NM)              : NULL                           
REMARK 245   MAXIMUM DEFOCUS (NM)              : NULL                           
REMARK 245   MINIMUM TILT ANGLE (DEGREES)      : NULL                           
REMARK 245   MAXIMUM TILT ANGLE (DEGREES)      : NULL                           
REMARK 245   NOMINAL CS                        : NULL                           
REMARK 245   IMAGING MODE                      : BRIGHT FIELD                   
REMARK 245   ELECTRON DOSE (ELECTRONS NM**-2)  : 13.80                          
REMARK 245   ILLUMINATION MODE                 : FLOOD BEAM                     
REMARK 245   NOMINAL MAGNIFICATION             : NULL                           
REMARK 245   CALIBRATED MAGNIFICATION          : NULL                           
REMARK 245   SOURCE                            : FIELD EMISSION GUN             
REMARK 245   ACCELERATION VOLTAGE (KV)         : 200                            
REMARK 245   IMAGING DETAILS                   : NULL                           
REMARK 247                                                                      
REMARK 247 ELECTRON MICROSCOPY                                                  
REMARK 247  THE COORDINATES IN THIS ENTRY WERE GENERATED FROM ELECTRON          
REMARK 247  MICROSCOPY DATA. PROTEIN DATA BANK CONVENTIONS REQUIRE              
REMARK 247  THAT CRYST1 AND SCALE RECORDS BE INCLUDED, BUT THE VALUES           
REMARK 247  ON THESE RECORDS ARE MEANINGLESS EXCEPT FOR THE CALCULATION         
REMARK 247  OF THE STRUCTURE FACTORS.                                           
REMARK 300                                                                      
REMARK 300 BIOMOLECULE: 1                                                       
REMARK 300 SEE REMARK 350 FOR THE AUTHOR PROVIDED AND/OR PROGRAM                
REMARK 300 GENERATED ASSEMBLY INFORMATION FOR THE STRUCTURE IN                  
REMARK 300 THIS ENTRY. THE REMARK MAY ALSO PROVIDE INFORMATION ON               
REMARK 300 BURIED SURFACE AREA.                                                 
REMARK 350                                                                      
REMARK 350 COORDINATES FOR A COMPLETE MULTIMER REPRESENTING THE KNOWN           
REMARK 350 BIOLOGICALLY SIGNIFICANT OLIGOMERIZATION STATE OF THE                
REMARK 350 MOLECULE CAN BE GENERATED BY APPLYING BIOMT TRANSFORMATIONS          
REMARK 350 GIVEN BELOW.  BOTH NON-CRYSTALLOGRAPHIC AND                          
REMARK 350 CRYSTALLOGRAPHIC OPERATIONS ARE GIVEN.                               
REMARK 350                                                                      
REMARK 350 BIOMOLECULE: 1                                                       
REMARK 350 AUTHOR DETERMINED BIOLOGICAL UNIT: 28-MERIC                          
REMARK 350 APPLY THE FOLLOWING TO CHAINS: A, B, C, D, E, F, G, H, I, J,         
REMARK 350                    AND CHAINS: K, L, M, N, O, P, Q, R, S,            
REMARK 350                    AND CHAINS: T, U, V, W, X, Y, Z, 1, 2             
REMARK 350   BIOMT1   1  1.000000  0.000000  0.000000        0.00000            
REMARK 350   BIOMT2   1  0.000000  1.000000  0.000000        0.00000            
REMARK 350   BIOMT3   1  0.000000  0.000000  1.000000        0.00000            
REMARK 465                                                                      
REMARK 465 MISSING RESIDUES                                                     
REMARK 465 THE FOLLOWING RESIDUES WERE NOT LOCATED IN THE                       
REMARK 465 EXPERIMENT. (M=MODEL NUMBER; RES=RESIDUE NAME; C=CHAIN               
REMARK 465 IDENTIFIER; SSSEQ=SEQUENCE NUMBER; I=INSERTION CODE.)                
REMARK 465                                                                      
REMARK 465   M RES C SSSEQI                                                     
REMARK 465     MET B     1                                                      
REMARK 465     GLN G   143                                                      
REMARK 465     ALA G   144                                                      
REMARK 465     GLN H   143                                                      
REMARK 465     ALA H   144                                                      
REMARK 465     GLY I    16                                                      
REMARK 465     MET I    17                                                      
REMARK 465     GLY I    18                                                      
REMARK 465     GLY I    19                                                      
REMARK 465     LEU I    20                                                      
REMARK 465     GLY J    16                                                      
REMARK 465     MET J    17                                                      
REMARK 465     GLY J    18                                                      
REMARK 465     GLY J    19                                                      
REMARK 465     LEU J    20                                                      
REMARK 465     MET M     1                                                      
REMARK 465     ALA M     2                                                      
REMARK 465     PRO M   323                                                      
REMARK 465     MET N    -3                                                      
REMARK 465     ILE N    -2                                                      
REMARK 465     ALA N    -1                                                      
REMARK 465     PRO N     0                                                      
REMARK 465     LEU N   294                                                      
REMARK 465     ALA N   295                                                      
REMARK 465     ARG N   296                                                      
REMARK 465     HIS N   297                                                      
REMARK 465     LYS N   298                                                      
REMARK 465     GLU N   299                                                      
REMARK 465     ASN N   300                                                      
REMARK 465     VAL N   301                                                      
REMARK 465     VAL N   302                                                      
REMARK 465     TYR N   303                                                      
REMARK 465     ALA N   304                                                      
REMARK 465     PHE N   305                                                      
REMARK 465     GLU N   306                                                      
REMARK 465     PRO N   307                                                      
REMARK 465     VAL N   308                                                      
REMARK 465     ASP N   309                                                      
REMARK 465     GLU N   310                                                      
REMARK 465     HIS N   311                                                      
REMARK 465     HIS N   312                                                      
REMARK 465     GLU N   313                                                      
REMARK 465     ALA N   314                                                      
REMARK 465     ASP N   315                                                      
REMARK 465     ARG N   316                                                      
REMARK 465     ILE N   317                                                      
REMARK 465     PRO N   318                                                      
REMARK 465     VAL N   319                                                      
REMARK 465     VAL N   320                                                      
REMARK 465     LEU N   321                                                      
REMARK 465     ASP N   322                                                      
REMARK 465     MET O   -18                                                      
REMARK 465     LYS O   -17                                                      
REMARK 465     LYS O   -16                                                      
REMARK 465     LEU O   -15                                                      
REMARK 465     LEU O   -14                                                      
REMARK 465     VAL O   -13                                                      
REMARK 465     THR O   -12                                                      
REMARK 465     VAL O   -11                                                      
REMARK 465     LEU O   -10                                                      
REMARK 465     LEU O    -9                                                      
REMARK 465     ALA O    -8                                                      
REMARK 465     VAL O    -7                                                      
REMARK 465     PHE O    -6                                                      
REMARK 465     GLY O    -5                                                      
REMARK 465     ALA O    -4                                                      
REMARK 465     LEU O    -3                                                      
REMARK 465     ALA O    -2                                                      
REMARK 465     PHE O    -1                                                      
REMARK 465     ALA O     0                                                      
REMARK 465     MET P   -18                                                      
REMARK 465     LYS P   -17                                                      
REMARK 465     LYS P   -16                                                      
REMARK 465     LEU P   -15                                                      
REMARK 465     LEU P   -14                                                      
REMARK 465     VAL P   -13                                                      
REMARK 465     THR P   -12                                                      
REMARK 465     VAL P   -11                                                      
REMARK 465     LEU P   -10                                                      
REMARK 465     LEU P    -9                                                      
REMARK 465     ALA P    -8                                                      
REMARK 465     VAL P    -7                                                      
REMARK 465     PHE P    -6                                                      
REMARK 465     GLY P    -5                                                      
REMARK 465     ALA P    -4                                                      
REMARK 465     LEU P    -3                                                      
REMARK 465     ALA P    -2                                                      
REMARK 465     PHE P    -1                                                      
REMARK 465     ALA P     0                                                      
REMARK 465     MET Q   -18                                                      
REMARK 465     LYS Q   -17                                                      
REMARK 465     LYS Q   -16                                                      
REMARK 465     LEU Q   -15                                                      
REMARK 465     LEU Q   -14                                                      
REMARK 465     VAL Q   -13                                                      
REMARK 465     THR Q   -12                                                      
REMARK 465     VAL Q   -11                                                      
REMARK 465     LEU Q   -10                                                      
REMARK 465     LEU Q    -9                                                      
REMARK 465     ALA Q    -8                                                      
REMARK 465     VAL Q    -7                                                      
REMARK 465     PHE Q    -6                                                      
REMARK 465     GLY Q    -5                                                      
REMARK 465     ALA Q    -4                                                      
REMARK 465     LEU Q    -3                                                      
REMARK 465     ALA Q    -2                                                      
REMARK 465     PHE Q    -1                                                      
REMARK 465     ALA Q     0                                                      
REMARK 465     MET R   -18                                                      
REMARK 465     LYS R   -17                                                      
REMARK 465     LYS R   -16                                                      
REMARK 465     LEU R   -15                                                      
REMARK 465     LEU R   -14                                                      
REMARK 465     VAL R   -13                                                      
REMARK 465     THR R   -12                                                      
REMARK 465     VAL R   -11                                                      
REMARK 465     LEU R   -10                                                      
REMARK 465     LEU R    -9                                                      
REMARK 465     ALA R    -8                                                      
REMARK 465     VAL R    -7                                                      
REMARK 465     PHE R    -6                                                      
REMARK 465     GLY R    -5                                                      
REMARK 465     ALA R    -4                                                      
REMARK 465     LEU R    -3                                                      
REMARK 465     ALA R    -2                                                      
REMARK 465     PHE R    -1                                                      
REMARK 465     ALA R     0                                                      
REMARK 465     MET S   -18                                                      
REMARK 465     LYS S   -17                                                      
REMARK 465     LYS S   -16                                                      
REMARK 465     LEU S   -15                                                      
REMARK 465     LEU S   -14                                                      
REMARK 465     VAL S   -13                                                      
REMARK 465     THR S   -12                                                      
REMARK 465     VAL S   -11                                                      
REMARK 465     LEU S   -10                                                      
REMARK 465     LEU S    -9                                                      
REMARK 465     ALA S    -8                                                      
REMARK 465     VAL S    -7                                                      
REMARK 465     PHE S    -6                                                      
REMARK 465     GLY S    -5                                                      
REMARK 465     ALA S    -4                                                      
REMARK 465     LEU S    -3                                                      
REMARK 465     ALA S    -2                                                      
REMARK 465     PHE S    -1                                                      
REMARK 465     ALA S     0                                                      
REMARK 465     MET T   -18                                                      
REMARK 465     LYS T   -17                                                      
REMARK 465     LYS T   -16                                                      
REMARK 465     LEU T   -15                                                      
REMARK 465     LEU T   -14                                                      
REMARK 465     VAL T   -13                                                      
REMARK 465     THR T   -12                                                      
REMARK 465     VAL T   -11                                                      
REMARK 465     LEU T   -10                                                      
REMARK 465     LEU T    -9                                                      
REMARK 465     ALA T    -8                                                      
REMARK 465     VAL T    -7                                                      
REMARK 465     PHE T    -6                                                      
REMARK 465     GLY T    -5                                                      
REMARK 465     ALA T    -4                                                      
REMARK 465     LEU T    -3                                                      
REMARK 465     ALA T    -2                                                      
REMARK 465     PHE T    -1                                                      
REMARK 465     ALA T     0                                                      
REMARK 465     MET U   -18                                                      
REMARK 465     LYS U   -17                                                      
REMARK 465     LYS U   -16                                                      
REMARK 465     LEU U   -15                                                      
REMARK 465     LEU U   -14                                                      
REMARK 465     VAL U   -13                                                      
REMARK 465     THR U   -12                                                      
REMARK 465     VAL U   -11                                                      
REMARK 465     LEU U   -10                                                      
REMARK 465     LEU U    -9                                                      
REMARK 465     ALA U    -8                                                      
REMARK 465     VAL U    -7                                                      
REMARK 465     PHE U    -6                                                      
REMARK 465     GLY U    -5                                                      
REMARK 465     ALA U    -4                                                      
REMARK 465     LEU U    -3                                                      
REMARK 465     ALA U    -2                                                      
REMARK 465     PHE U    -1                                                      
REMARK 465     ALA U     0                                                      
REMARK 465     MET V   -18                                                      
REMARK 465     LYS V   -17                                                      
REMARK 465     LYS V   -16                                                      
REMARK 465     LEU V   -15                                                      
REMARK 465     LEU V   -14                                                      
REMARK 465     VAL V   -13                                                      
REMARK 465     THR V   -12                                                      
REMARK 465     VAL V   -11                                                      
REMARK 465     LEU V   -10                                                      
REMARK 465     LEU V    -9                                                      
REMARK 465     ALA V    -8                                                      
REMARK 465     VAL V    -7                                                      
REMARK 465     PHE V    -6                                                      
REMARK 465     GLY V    -5                                                      
REMARK 465     ALA V    -4                                                      
REMARK 465     LEU V    -3                                                      
REMARK 465     ALA V    -2                                                      
REMARK 465     PHE V    -1                                                      
REMARK 465     ALA V     0                                                      
REMARK 465     MET W   -18                                                      
REMARK 465     LYS W   -17                                                      
REMARK 465     LYS W   -16                                                      
REMARK 465     LEU W   -15                                                      
REMARK 465     LEU W   -14                                                      
REMARK 465     VAL W   -13                                                      
REMARK 465     THR W   -12                                                      
REMARK 465     VAL W   -11                                                      
REMARK 465     LEU W   -10                                                      
REMARK 465     LEU W    -9                                                      
REMARK 465     ALA W    -8                                                      
REMARK 465     VAL W    -7                                                      
REMARK 465     PHE W    -6                                                      
REMARK 465     GLY W    -5                                                      
REMARK 465     ALA W    -4                                                      
REMARK 465     LEU W    -3                                                      
REMARK 465     ALA W    -2                                                      
REMARK 465     PHE W    -1                                                      
REMARK 465     ALA W     0                                                      
REMARK 465     MET X   -18                                                      
REMARK 465     LYS X   -17                                                      
REMARK 465     LYS X   -16                                                      
REMARK 465     LEU X   -15                                                      
REMARK 465     LEU X   -14                                                      
REMARK 465     VAL X   -13                                                      
REMARK 465     THR X   -12                                                      
REMARK 465     VAL X   -11                                                      
REMARK 465     LEU X   -10                                                      
REMARK 465     LEU X    -9                                                      
REMARK 465     ALA X    -8                                                      
REMARK 465     VAL X    -7                                                      
REMARK 465     PHE X    -6                                                      
REMARK 465     GLY X    -5                                                      
REMARK 465     ALA X    -4                                                      
REMARK 465     LEU X    -3                                                      
REMARK 465     ALA X    -2                                                      
REMARK 465     PHE X    -1                                                      
REMARK 465     ALA X     0                                                      
REMARK 465     MET Y   -18                                                      
REMARK 465     LYS Y   -17                                                      
REMARK 465     LYS Y   -16                                                      
REMARK 465     LEU Y   -15                                                      
REMARK 465     LEU Y   -14                                                      
REMARK 465     VAL Y   -13                                                      
REMARK 465     THR Y   -12                                                      
REMARK 465     VAL Y   -11                                                      
REMARK 465     LEU Y   -10                                                      
REMARK 465     LEU Y    -9                                                      
REMARK 465     ALA Y    -8                                                      
REMARK 465     VAL Y    -7                                                      
REMARK 465     PHE Y    -6                                                      
REMARK 465     GLY Y    -5                                                      
REMARK 465     ALA Y    -4                                                      
REMARK 465     LEU Y    -3                                                      
REMARK 465     ALA Y    -2                                                      
REMARK 465     PHE Y    -1                                                      
REMARK 465     ALA Y     0                                                      
REMARK 465     MET Z   -18                                                      
REMARK 465     LYS Z   -17                                                      
REMARK 465     LYS Z   -16                                                      
REMARK 465     LEU Z   -15                                                      
REMARK 465     LEU Z   -14                                                      
REMARK 465     VAL Z   -13                                                      
REMARK 465     THR Z   -12                                                      
REMARK 465     VAL Z   -11                                                      
REMARK 465     LEU Z   -10                                                      
REMARK 465     LEU Z    -9                                                      
REMARK 465     ALA Z    -8                                                      
REMARK 465     VAL Z    -7                                                      
REMARK 465     PHE Z    -6                                                      
REMARK 465     GLY Z    -5                                                      
REMARK 465     ALA Z    -4                                                      
REMARK 465     LEU Z    -3                                                      
REMARK 465     ALA Z    -2                                                      
REMARK 465     PHE Z    -1                                                      
REMARK 465     ALA Z     0                                                      
REMARK 465     SER 1    -1                                                      
REMARK 465     THR 1     0                                                      
REMARK 465     SER 1   118                                                      
REMARK 465     ALA 1   119                                                      
REMARK 465     ALA 1   120                                                      
REMARK 465     ALA 1   121                                                      
REMARK 465     LEU 1   122                                                      
REMARK 465     GLU 1   123                                                      
REMARK 465     ILE 1   124                                                      
REMARK 465     LYS 1   125                                                      
REMARK 465     ARG 1   126                                                      
REMARK 465     ALA 1   127                                                      
REMARK 465     SER 1   128                                                      
REMARK 465     GLN 1   129                                                      
REMARK 465     PRO 1   130                                                      
REMARK 465     GLU 1   131                                                      
REMARK 465     LEU 1   132                                                      
REMARK 465     ALA 1   133                                                      
REMARK 465     PRO 1   134                                                      
REMARK 465     GLU 1   135                                                      
REMARK 465     ASP 1   136                                                      
REMARK 465     PRO 1   137                                                      
REMARK 465     GLU 1   138                                                      
REMARK 465     ASP 1   139                                                      
REMARK 465     VAL 1   140                                                      
REMARK 465     GLU 1   141                                                      
REMARK 465     HIS 1   142                                                      
REMARK 465     HIS 1   143                                                      
REMARK 465     HIS 1   144                                                      
REMARK 465     HIS 1   145                                                      
REMARK 465     HIS 1   146                                                      
REMARK 465     HIS 1   147                                                      
REMARK 465     SER 2    -1                                                      
REMARK 465     THR 2     0                                                      
REMARK 465     SER 2   118                                                      
REMARK 465     ALA 2   119                                                      
REMARK 465     ALA 2   120                                                      
REMARK 465     ALA 2   121                                                      
REMARK 465     LEU 2   122                                                      
REMARK 465     GLU 2   123                                                      
REMARK 465     ILE 2   124                                                      
REMARK 465     LYS 2   125                                                      
REMARK 465     ARG 2   126                                                      
REMARK 465     ALA 2   127                                                      
REMARK 465     SER 2   128                                                      
REMARK 465     GLN 2   129                                                      
REMARK 465     PRO 2   130                                                      
REMARK 465     GLU 2   131                                                      
REMARK 465     LEU 2   132                                                      
REMARK 465     ALA 2   133                                                      
REMARK 465     PRO 2   134                                                      
REMARK 465     GLU 2   135                                                      
REMARK 465     ASP 2   136                                                      
REMARK 465     PRO 2   137                                                      
REMARK 465     GLU 2   138                                                      
REMARK 465     ASP 2   139                                                      
REMARK 465     VAL 2   140                                                      
REMARK 465     GLU 2   141                                                      
REMARK 465     HIS 2   142                                                      
REMARK 465     HIS 2   143                                                      
REMARK 465     HIS 2   144                                                      
REMARK 465     HIS 2   145                                                      
REMARK 465     HIS 2   146                                                      
REMARK 465     HIS 2   147                                                      
REMARK 470                                                                      
REMARK 470 MISSING ATOM                                                         
REMARK 470 THE FOLLOWING RESIDUES HAVE MISSING ATOMS (M=MODEL NUMBER;           
REMARK 470 RES=RESIDUE NAME; C=CHAIN IDENTIFIER; SSEQ=SEQUENCE NUMBER;          
REMARK 470 I=INSERTION CODE):                                                   
REMARK 470   M RES CSSEQI  ATOMS                                                
REMARK 470     MET A   1    CB   CG   SD   CE                                   
REMARK 470     ILE A   2    CB   CG1  CG2  CD1                                  
REMARK 470     GLN A   3    CB   CG   CD   OE1  NE2                             
REMARK 470     VAL A   5    CB   CG1  CG2                                       
REMARK 470     ILE A   6    CB   CG1  CG2  CD1                                  
REMARK 470     GLN A   7    CB   CG   CD   OE1  NE2                             
REMARK 470     LYS A   8    CB   CG   CD   CE   NZ                              
REMARK 470     ILE A   9    CB   CG1  CG2  CD1                                  
REMARK 470     ALA A  10    CB                                                  
REMARK 470     PRO A  12    CB   CG   CD                                        
REMARK 470     ALA A  13    CB                                                  
REMARK 470     VAL A  14    CB   CG1  CG2                                       
REMARK 470     ILE A  15    CB   CG1  CG2  CD1                                  
REMARK 470     ALA A  16    CB                                                  
REMARK 470     LYS A  17    CB   CG   CD   CE   NZ                              
REMARK 470     MET A  19    CB   CG   SD   CE                                   
REMARK 470     LEU A  20    CB   CG   CD1  CD2                                  
REMARK 470     ALA A  22    CB                                                  
REMARK 470     ARG A  23    CB   CG   CD   NE   CZ   NH1  NH2                   
REMARK 470     MET A  24    CB   CG   SD   CE                                   
REMARK 470     TYR A  25    CB   CG   CD1  CD2  CE1  CE2  CZ                    
REMARK 470     TYR A  25    OH                                                  
REMARK 470     ASP A  26    CB   CG   OD1  OD2                                  
REMARK 470     ILE A  27    CB   CG1  CG2  CD1                                  
REMARK 470     CYS A  28    CB   SG                                             
REMARK 470     LYS A  29    CB   CG   CD   CE   NZ                              
REMARK 470     VAL A  30    CB   CG1  CG2                                       
REMARK 470     GLU A  32    CB   CG   CD   OE1  OE2                             
REMARK 470     GLU A  33    CB   CG   CD   OE1  OE2                             
REMARK 470     LEU A  35    CB   CG   CD1  CD2                                  
REMARK 470     VAL A  36    CB   CG1  CG2                                       
REMARK 470     GLU A  38    CB   CG   CD   OE1  OE2                             
REMARK 470     ILE A  39    CB   CG1  CG2  CD1                                  
REMARK 470     ILE A  40    CB   CG1  CG2  CD1                                  
REMARK 470     ARG A  41    CB   CG   CD   NE   CZ   NH1  NH2                   
REMARK 470     LEU A  42    CB   CG   CD1  CD2                                  
REMARK 470     ASP A  43    CB   CG   OD1  OD2                                  
REMARK 470     ASP A  45    CB   CG   OD1  OD2                                  
REMARK 470     THR A  46    CB   OG1  CG2                                       
REMARK 470     ALA A  47    CB                                                  
REMARK 470     PHE A  48    CB   CG   CD1  CD2  CE1  CE2  CZ                    
REMARK 470     VAL A  49    CB   CG1  CG2                                       
REMARK 470     GLN A  50    CB   CG   CD   OE1  NE2                             
REMARK 470     VAL A  51    CB   CG1  CG2                                       
REMARK 470     TYR A  52    CB   CG   CD1  CD2  CE1  CE2  CZ                    
REMARK 470     TYR A  52    OH                                                  
REMARK 470     GLU A  53    CB   CG   CD   OE1  OE2                             
REMARK 470     ASP A  54    CB   CG   OD1  OD2                                  
REMARK 470     THR A  55    CB   OG1  CG2                                       
REMARK 470     SER A  56    CB   OG                                             
REMARK 470     LEU A  58    CB   CG   CD1  CD2                                  
REMARK 470     LYS A  59    CB   CG   CD   CE   NZ                              
REMARK 470     VAL A  60    CB   CG1  CG2                                       
REMARK 470     GLU A  62    CB   CG   CD   OE1  OE2                             
REMARK 470     PRO A  63    CB   CG   CD                                        
REMARK 470     VAL A  64    CB   CG1  CG2                                       
REMARK 470     VAL A  65    CB   CG1  CG2                                       
REMARK 470     SER A  66    CB   OG                                             
REMARK 470     THR A  67    CB   OG1  CG2                                       
REMARK 470     LEU A  69    CB   CG   CD1  CD2                                  
REMARK 470     PRO A  70    CB   CG   CD                                        
REMARK 470     LEU A  71    CB   CG   CD1  CD2                                  
REMARK 470     ALA A  72    CB                                                  
REMARK 470     VAL A  73    CB   CG1  CG2                                       
REMARK 470     GLU A  74    CB   CG   CD   OE1  OE2                             
REMARK 470     LEU A  75    CB   CG   CD1  CD2                                  
REMARK 470     PRO A  77    CB   CG   CD                                        
REMARK 470     MET A  79    CB   CG   SD   CE                                   
REMARK 470     LEU A  80    CB   CG   CD1  CD2                                  
REMARK 470     ASN A  81    CB   CG   OD1  ND2                                  
REMARK 470     ILE A  83    CB   CG1  CG2  CD1                                  
REMARK 470     TYR A  84    CB   CG   CD1  CD2  CE1  CE2  CZ                    
REMARK 470     TYR A  84    OH                                                  
REMARK 470     ASP A  85    CB   CG   OD1  OD2                                  
REMARK 470     ILE A  87    CB   CG1  CG2  CD1                                  
REMARK 470     GLN A  88    CB   CG   CD   OE1  NE2                             
REMARK 470     ARG A  89    CB   CG   CD   NE   CZ   NH1  NH2                   
REMARK 470     PRO A  90    CB   CG   CD                                        
REMARK 470     LEU A  91    CB   CG   CD1  CD2                                  
REMARK 470     GLU A  92    CB   CG   CD   OE1  OE2                             
REMARK 470     ARG A  93    CB   CG   CD   NE   CZ   NH1  NH2                   
REMARK 470     ILE A  94    CB   CG1  CG2  CD1                                  
REMARK 470     ARG A  95    CB   CG   CD   NE   CZ   NH1  NH2                   
REMARK 470     GLU A  96    CB   CG   CD   OE1  OE2                             
REMARK 470     LYS A  97    CB   CG   CD   CE   NZ                              
REMARK 470     THR A  98    CB   OG1  CG2                                       
REMARK 470     ILE A 100    CB   CG1  CG2  CD1                                  
REMARK 470     TYR A 101    CB   CG   CD1  CD2  CE1  CE2  CZ                    
REMARK 470     TYR A 101    OH                                                  
REMARK 470     ILE A 102    CB   CG1  CG2  CD1                                  
REMARK 470     THR A 103    CB   OG1  CG2                                       
REMARK 470     ARG A 104    CB   CG   CD   NE   CZ   NH1  NH2                   
REMARK 470     VAL A 106    CB   CG1  CG2                                       
REMARK 470     VAL A 107    CB   CG1  CG2                                       
REMARK 470     VAL A 108    CB   CG1  CG2                                       
REMARK 470     HIS A 109    CB   CG   ND1  CD2  CE1  NE2                        
REMARK 470     ALA A 110    CB                                                  
REMARK 470     LEU A 111    CB   CG   CD1  CD2                                  
REMARK 470     ASP A 112    CB   CG   OD1  OD2                                  
REMARK 470     ARG A 113    CB   CG   CD   NE   CZ   NH1  NH2                   
REMARK 470     GLU A 114    CB   CG   CD   OE1  OE2                             
REMARK 470     LYS A 115    CB   CG   CD   CE   NZ                              
REMARK 470     LYS A 116    CB   CG   CD   CE   NZ                              
REMARK 470     TRP A 117    CB   CG   CD1  CD2  NE1  CE2  CE3                   
REMARK 470     TRP A 117    CZ2  CZ3  CH2                                       
REMARK 470     ALA A 118    CB                                                  
REMARK 470     TRP A 119    CB   CG   CD1  CD2  NE1  CE2  CE3                   
REMARK 470     TRP A 119    CZ2  CZ3  CH2                                       
REMARK 470     THR A 120    CB   OG1  CG2                                       
REMARK 470     PRO A 121    CB   CG   CD                                        
REMARK 470     MET A 122    CB   CG   SD   CE                                   
REMARK 470     VAL A 123    CB   CG1  CG2                                       
REMARK 470     LYS A 124    CB   CG   CD   CE   NZ                              
REMARK 470     PRO A 125    CB   CG   CD                                        
REMARK 470     ASP A 127    CB   CG   OD1  OD2                                  
REMARK 470     GLU A 128    CB   CG   CD   OE1  OE2                             
REMARK 470     VAL A 129    CB   CG1  CG2                                       
REMARK 470     ARG A 130    CB   CG   CD   NE   CZ   NH1  NH2                   
REMARK 470     MET A 133    CB   CG   SD   CE                                   
REMARK 470     VAL A 134    CB   CG1  CG2                                       
REMARK 470     LEU A 135    CB   CG   CD1  CD2                                  
REMARK 470     THR A 137    CB   OG1  CG2                                       
REMARK 470     VAL A 138    CB   CG1  CG2                                       
REMARK 470     PRO A 139    CB   CG   CD                                        
REMARK 470     GLU A 140    CB   CG   CD   OE1  OE2                             
REMARK 470     PHE A 141    CB   CG   CD1  CD2  CE1  CE2  CZ                    
REMARK 470     PHE A 143    CB   CG   CD1  CD2  CE1  CE2  CZ                    
REMARK 470     THR A 144    CB   OG1  CG2                                       
REMARK 470     HIS A 145    CB   CG   ND1  CD2  CE1  NE2                        
REMARK 470     LYS A 146    CB   CG   CD   CE   NZ                              
REMARK 470     ILE A 147    CB   CG1  CG2  CD1                                  
REMARK 470     LEU A 148    CB   CG   CD1  CD2                                  
REMARK 470     VAL A 149    CB   CG1  CG2                                       
REMARK 470     PRO A 150    CB   CG   CD                                        
REMARK 470     PRO A 151    CB   CG   CD                                        
REMARK 470     ASP A 152    CB   CG   OD1  OD2                                  
REMARK 470     VAL A 153    CB   CG1  CG2                                       
REMARK 470     ARG A 154    CB   CG   CD   NE   CZ   NH1  NH2                   
REMARK 470     ARG A 156    CB   CG   CD   NE   CZ   NH1  NH2                   
REMARK 470     VAL A 157    CB   CG1  CG2                                       
REMARK 470     LYS A 158    CB   CG   CD   CE   NZ                              
REMARK 470     GLU A 159    CB   CG   CD   OE1  OE2                             
REMARK 470     VAL A 160    CB   CG1  CG2                                       
REMARK 470     LYS A 161    CB   CG   CD   CE   NZ                              
REMARK 470     PRO A 162    CB   CG   CD                                        
REMARK 470     ALA A 163    CB                                                  
REMARK 470     GLU A 165    CB   CG   CD   OE1  OE2                             
REMARK 470     TYR A 166    CB   CG   CD1  CD2  CE1  CE2  CZ                    
REMARK 470     TYR A 166    OH                                                  
REMARK 470     THR A 167    CB   OG1  CG2                                       
REMARK 470     VAL A 168    CB   CG1  CG2                                       
REMARK 470     GLU A 169    CB   CG   CD   OE1  OE2                             
REMARK 470     GLU A 170    CB   CG   CD   OE1  OE2                             
REMARK 470     PRO A 171    CB   CG   CD                                        
REMARK 470     VAL A 172    CB   CG1  CG2                                       
REMARK 470     VAL A 173    CB   CG1  CG2                                       
REMARK 470     VAL A 174    CB   CG1  CG2                                       
REMARK 470     LEU A 175    CB   CG   CD1  CD2                                  
REMARK 470     GLU A 176    CB   CG   CD   OE1  OE2                             
REMARK 470     ASP A 177    CB   CG   OD1  OD2                                  
REMARK 470     THR A 179    CB   OG1  CG2                                       
REMARK 470     GLU A 180    CB   CG   CD   OE1  OE2                             
REMARK 470     LEU A 181    CB   CG   CD1  CD2                                  
REMARK 470     LYS A 182    CB   CG   CD   CE   NZ                              
REMARK 470     MET A 183    CB   CG   SD   CE                                   
REMARK 470     TYR A 184    CB   CG   CD1  CD2  CE1  CE2  CZ                    
REMARK 470     TYR A 184    OH                                                  
REMARK 470     HIS A 185    CB   CG   ND1  CD2  CE1  NE2                        
REMARK 470     THR A 186    CB   OG1  CG2                                       
REMARK 470     TRP A 187    CB   CG   CD1  CD2  NE1  CE2  CE3                   
REMARK 470     TRP A 187    CZ2  CZ3  CH2                                       
REMARK 470     PRO A 188    CB   CG   CD                                        
REMARK 470     VAL A 189    CB   CG1  CG2                                       
REMARK 470     ARG A 190    CB   CG   CD   NE   CZ   NH1  NH2                   
REMARK 470     ARG A 191    CB   CG   CD   NE   CZ   NH1  NH2                   
REMARK 470     ALA A 192    CB                                                  
REMARK 470     ARG A 193    CB   CG   CD   NE   CZ   NH1  NH2                   
REMARK 470     PRO A 194    CB   CG   CD                                        
REMARK 470     VAL A 195    CB   CG1  CG2                                       
REMARK 470     GLN A 196    CB   CG   CD   OE1  NE2                             
REMARK 470     ARG A 197    CB   CG   CD   NE   CZ   NH1  NH2                   
REMARK 470     LYS A 198    CB   CG   CD   CE   NZ                              
REMARK 470     LEU A 199    CB   CG   CD1  CD2                                  
REMARK 470     ASP A 200    CB   CG   OD1  OD2                                  
REMARK 470     PRO A 201    CB   CG   CD                                        
REMARK 470     ASN A 202    CB   CG   OD1  ND2                                  
REMARK 470     THR A 203    CB   OG1  CG2                                       
REMARK 470     PRO A 204    CB   CG   CD                                        
REMARK 470     PHE A 205    CB   CG   CD1  CD2  CE1  CE2  CZ                    
REMARK 470     LEU A 206    CB   CG   CD1  CD2                                  
REMARK 470     THR A 207    CB   OG1  CG2                                       
REMARK 470     MET A 209    CB   CG   SD   CE                                   
REMARK 470     ARG A 210    CB   CG   CD   NE   CZ   NH1  NH2                   
REMARK 470     ILE A 211    CB   CG1  CG2  CD1                                  
REMARK 470     LEU A 212    CB   CG   CD1  CD2                                  
REMARK 470     ASP A 213    CB   CG   OD1  OD2                                  
REMARK 470     VAL A 214    CB   CG1  CG2                                       
REMARK 470     LEU A 215    CB   CG   CD1  CD2                                  
REMARK 470     PHE A 216    CB   CG   CD1  CD2  CE1  CE2  CZ                    
REMARK 470     PRO A 217    CB   CG   CD                                        
REMARK 470     VAL A 218    CB   CG1  CG2                                       
REMARK 470     ALA A 219    CB                                                  
REMARK 470     MET A 220    CB   CG   SD   CE                                   
REMARK 470     THR A 223    CB   OG1  CG2                                       
REMARK 470     ALA A 224    CB                                                  
REMARK 470     ALA A 225    CB                                                  
REMARK 470     ILE A 226    CB   CG1  CG2  CD1                                  
REMARK 470     PRO A 227    CB   CG   CD                                        
REMARK 470     PRO A 229    CB   CG   CD                                        
REMARK 470     PHE A 230    CB   CG   CD1  CD2  CE1  CE2  CZ                    
REMARK 470     SER A 232    CB   OG                                             
REMARK 470     LYS A 234    CB   CG   CD   CE   NZ                              
REMARK 470     THR A 235    CB   OG1  CG2                                       
REMARK 470     VAL A 236    CB   CG1  CG2                                       
REMARK 470     THR A 237    CB   OG1  CG2                                       
REMARK 470     GLN A 238    CB   CG   CD   OE1  NE2                             
REMARK 470     GLN A 239    CB   CG   CD   OE1  NE2                             
REMARK 470     SER A 240    CB   OG                                             
REMARK 470     LEU A 241    CB   CG   CD1  CD2                                  
REMARK 470     ALA A 242    CB                                                  
REMARK 470     LYS A 243    CB   CG   CD   CE   NZ                              
REMARK 470     TRP A 244    CB   CG   CD1  CD2  NE1  CE2  CE3                   
REMARK 470     TRP A 244    CZ2  CZ3  CH2                                       
REMARK 470     SER A 245    CB   OG                                             
REMARK 470     ASN A 246    CB   CG   OD1  ND2                                  
REMARK 470     ALA A 247    CB                                                  
REMARK 470     ASP A 248    CB   CG   OD1  OD2                                  
REMARK 470     VAL A 249    CB   CG1  CG2                                       
REMARK 470     VAL A 250    CB   CG1  CG2                                       
REMARK 470     VAL A 251    CB   CG1  CG2                                       
REMARK 470     TYR A 252    CB   CG   CD1  CD2  CE1  CE2  CZ                    
REMARK 470     TYR A 252    OH                                                  
REMARK 470     VAL A 253    CB   CG1  CG2                                       
REMARK 470     CYS A 255    CB   SG                                             
REMARK 470     GLU A 257    CB   CG   CD   OE1  OE2                             
REMARK 470     ARG A 258    CB   CG   CD   NE   CZ   NH1  NH2                   
REMARK 470     ASN A 260    CB   CG   OD1  ND2                                  
REMARK 470     GLU A 261    CB   CG   CD   OE1  OE2                             
REMARK 470     MET A 262    CB   CG   SD   CE                                   
REMARK 470     THR A 263    CB   OG1  CG2                                       
REMARK 470     ASP A 264    CB   CG   OD1  OD2                                  
REMARK 470     VAL A 265    CB   CG1  CG2                                       
REMARK 470     LEU A 266    CB   CG   CD1  CD2                                  
REMARK 470     VAL A 267    CB   CG1  CG2                                       
REMARK 470     GLU A 268    CB   CG   CD   OE1  OE2                             
REMARK 470     PHE A 269    CB   CG   CD1  CD2  CE1  CE2  CZ                    
REMARK 470     PRO A 270    CB   CG   CD                                        
REMARK 470     GLU A 271    CB   CG   CD   OE1  OE2                             
REMARK 470     LEU A 272    CB   CG   CD1  CD2                                  
REMARK 470     THR A 273    CB   OG1  CG2                                       
REMARK 470     ASP A 274    CB   CG   OD1  OD2                                  
REMARK 470     PRO A 275    CB   CG   CD                                        
REMARK 470     LYS A 276    CB   CG   CD   CE   NZ                              
REMARK 470     THR A 277    CB   OG1  CG2                                       
REMARK 470     PRO A 280    CB   CG   CD                                        
REMARK 470     LEU A 281    CB   CG   CD1  CD2                                  
REMARK 470     MET A 282    CB   CG   SD   CE                                   
REMARK 470     HIS A 283    CB   CG   ND1  CD2  CE1  NE2                        
REMARK 470     ARG A 284    CB   CG   CD   NE   CZ   NH1  NH2                   
REMARK 470     THR A 285    CB   OG1  CG2                                       
REMARK 470     VAL A 286    CB   CG1  CG2                                       
REMARK 470     LEU A 287    CB   CG   CD1  CD2                                  
REMARK 470     ILE A 288    CB   CG1  CG2  CD1                                  
REMARK 470     ALA A 289    CB                                                  
REMARK 470     ASN A 290    CB   CG   OD1  ND2                                  
REMARK 470     THR A 291    CB   OG1  CG2                                       
REMARK 470     SER A 292    CB   OG                                             
REMARK 470     ASN A 293    CB   CG   OD1  ND2                                  
REMARK 470     MET A 294    CB   CG   SD   CE                                   
REMARK 470     PRO A 295    CB   CG   CD                                        
REMARK 470     VAL A 296    CB   CG1  CG2                                       
REMARK 470     ALA A 297    CB                                                  
REMARK 470     ALA A 298    CB                                                  
REMARK 470     ARG A 299    CB   CG   CD   NE   CZ   NH1  NH2                   
REMARK 470     GLU A 300    CB   CG   CD   OE1  OE2                             
REMARK 470     ALA A 301    CB                                                  
REMARK 470     SER A 302    CB   OG                                             
REMARK 470     ILE A 303    CB   CG1  CG2  CD1                                  
REMARK 470     TYR A 304    CB   CG   CD1  CD2  CE1  CE2  CZ                    
REMARK 470     TYR A 304    OH                                                  
REMARK 470     VAL A 305    CB   CG1  CG2                                       
REMARK 470     VAL A 307    CB   CG1  CG2                                       
REMARK 470     THR A 308    CB   OG1  CG2                                       
REMARK 470     ILE A 309    CB   CG1  CG2  CD1                                  
REMARK 470     ALA A 310    CB                                                  
REMARK 470     GLU A 311    CB   CG   CD   OE1  OE2                             
REMARK 470     TYR A 312    CB   CG   CD1  CD2  CE1  CE2  CZ                    
REMARK 470     TYR A 312    OH                                                  
REMARK 470     PHE A 313    CB   CG   CD1  CD2  CE1  CE2  CZ                    
REMARK 470     ARG A 314    CB   CG   CD   NE   CZ   NH1  NH2                   
REMARK 470     ASP A 315    CB   CG   OD1  OD2                                  
REMARK 470     GLN A 316    CB   CG   CD   OE1  NE2                             
REMARK 470     PHE A 318    CB   CG   CD1  CD2  CE1  CE2  CZ                    
REMARK 470     SER A 319    CB   OG                                             
REMARK 470     VAL A 320    CB   CG1  CG2                                       
REMARK 470     ALA A 321    CB                                                  
REMARK 470     LEU A 322    CB   CG   CD1  CD2                                  
REMARK 470     MET A 323    CB   CG   SD   CE                                   
REMARK 470     ALA A 324    CB                                                  
REMARK 470     ASP A 325    CB   CG   OD1  OD2                                  
REMARK 470     SER A 326    CB   OG                                             
REMARK 470     THR A 327    CB   OG1  CG2                                       
REMARK 470     SER A 328    CB   OG                                             
REMARK 470     ARG A 329    CB   CG   CD   NE   CZ   NH1  NH2                   
REMARK 470     TRP A 330    CB   CG   CD1  CD2  NE1  CE2  CE3                   
REMARK 470     TRP A 330    CZ2  CZ3  CH2                                       
REMARK 470     ALA A 331    CB                                                  
REMARK 470     GLU A 332    CB   CG   CD   OE1  OE2                             
REMARK 470     ALA A 333    CB                                                  
REMARK 470     LEU A 334    CB   CG   CD1  CD2                                  
REMARK 470     ARG A 335    CB   CG   CD   NE   CZ   NH1  NH2                   
REMARK 470     GLU A 336    CB   CG   CD   OE1  OE2                             
REMARK 470     ILE A 337    CB   CG1  CG2  CD1                                  
REMARK 470     SER A 338    CB   OG                                             
REMARK 470     SER A 339    CB   OG                                             
REMARK 470     ARG A 340    CB   CG   CD   NE   CZ   NH1  NH2                   
REMARK 470     LEU A 341    CB   CG   CD1  CD2                                  
REMARK 470     GLU A 342    CB   CG   CD   OE1  OE2                             
REMARK 470     GLU A 343    CB   CG   CD   OE1  OE2                             
REMARK 470     MET A 344    CB   CG   SD   CE                                   
REMARK 470     PRO A 345    CB   CG   CD                                        
REMARK 470     ALA A 346    CB                                                  
REMARK 470     GLU A 347    CB   CG   CD   OE1  OE2                             
REMARK 470     GLU A 348    CB   CG   CD   OE1  OE2                             
REMARK 470     TYR A 350    CB   CG   CD1  CD2  CE1  CE2  CZ                    
REMARK 470     TYR A 350    OH                                                  
REMARK 470     PRO A 351    CB   CG   CD                                        
REMARK 470     PRO A 352    CB   CG   CD                                        
REMARK 470     TYR A 353    CB   CG   CD1  CD2  CE1  CE2  CZ                    
REMARK 470     TYR A 353    OH                                                  
REMARK 470     LEU A 354    CB   CG   CD1  CD2                                  
REMARK 470     ALA A 355    CB                                                  
REMARK 470     ALA A 356    CB                                                  
REMARK 470     ARG A 357    CB   CG   CD   NE   CZ   NH1  NH2                   
REMARK 470     LEU A 358    CB   CG   CD1  CD2                                  
REMARK 470     ALA A 359    CB                                                  
REMARK 470     ALA A 360    CB                                                  
REMARK 470     PHE A 361    CB   CG   CD1  CD2  CE1  CE2  CZ                    
REMARK 470     TYR A 362    CB   CG   CD1  CD2  CE1  CE2  CZ                    
REMARK 470     TYR A 362    OH                                                  
REMARK 470     GLU A 363    CB   CG   CD   OE1  OE2                             
REMARK 470     ARG A 364    CB   CG   CD   NE   CZ   NH1  NH2                   
REMARK 470     ALA A 365    CB                                                  
REMARK 470     LYS A 367    CB   CG   CD   CE   NZ                              
REMARK 470     VAL A 368    CB   CG1  CG2                                       
REMARK 470     ILE A 369    CB   CG1  CG2  CD1                                  
REMARK 470     THR A 370    CB   OG1  CG2                                       
REMARK 470     LEU A 371    CB   CG   CD1  CD2                                  
REMARK 470     GLU A 374    CB   CG   CD   OE1  OE2                             
REMARK 470     GLU A 375    CB   CG   CD   OE1  OE2                             
REMARK 470     ALA A 377    CB                                                  
REMARK 470     VAL A 378    CB   CG1  CG2                                       
REMARK 470     THR A 379    CB   OG1  CG2                                       
REMARK 470     ILE A 380    CB   CG1  CG2  CD1                                  
REMARK 470     VAL A 381    CB   CG1  CG2                                       
REMARK 470     ALA A 383    CB                                                  
REMARK 470     VAL A 384    CB   CG1  CG2                                       
REMARK 470     SER A 385    CB   OG                                             
REMARK 470     PRO A 386    CB   CG   CD                                        
REMARK 470     PRO A 387    CB   CG   CD                                        
REMARK 470     ASP A 390    CB   CG   OD1  OD2                                  
REMARK 470     MET A 391    CB   CG   SD   CE                                   
REMARK 470     SER A 392    CB   OG                                             
REMARK 470     GLU A 393    CB   CG   CD   OE1  OE2                             
REMARK 470     PRO A 394    CB   CG   CD                                        
REMARK 470     VAL A 395    CB   CG1  CG2                                       
REMARK 470     THR A 396    CB   OG1  CG2                                       
REMARK 470     GLN A 397    CB   CG   CD   OE1  NE2                             
REMARK 470     SER A 398    CB   OG                                             
REMARK 470     THR A 399    CB   OG1  CG2                                       
REMARK 470     LEU A 400    CB   CG   CD1  CD2                                  
REMARK 470     ARG A 401    CB   CG   CD   NE   CZ   NH1  NH2                   
REMARK 470     ILE A 402    CB   CG1  CG2  CD1                                  
REMARK 470     VAL A 403    CB   CG1  CG2                                       
REMARK 470     ALA A 405    CB                                                  
REMARK 470     PHE A 406    CB   CG   CD1  CD2  CE1  CE2  CZ                    
REMARK 470     TRP A 407    CB   CG   CD1  CD2  NE1  CE2  CE3                   
REMARK 470     TRP A 407    CZ2  CZ3  CH2                                       
REMARK 470     ARG A 408    CB   CG   CD   NE   CZ   NH1  NH2                   
REMARK 470     LEU A 409    CB   CG   CD1  CD2                                  
REMARK 470     ASP A 410    CB   CG   OD1  OD2                                  
REMARK 470     ALA A 411    CB                                                  
REMARK 470     SER A 412    CB   OG                                             
REMARK 470     LEU A 413    CB   CG   CD1  CD2                                  
REMARK 470     ALA A 414    CB                                                  
REMARK 470     PHE A 415    CB   CG   CD1  CD2  CE1  CE2  CZ                    
REMARK 470     ARG A 416    CB   CG   CD   NE   CZ   NH1  NH2                   
REMARK 470     ARG A 417    CB   CG   CD   NE   CZ   NH1  NH2                   
REMARK 470     HIS A 418    CB   CG   ND1  CD2  CE1  NE2                        
REMARK 470     PHE A 419    CB   CG   CD1  CD2  CE1  CE2  CZ                    
REMARK 470     PRO A 420    CB   CG   CD                                        
REMARK 470     ALA A 421    CB                                                  
REMARK 470     ILE A 422    CB   CG1  CG2  CD1                                  
REMARK 470     ASN A 423    CB   CG   OD1  ND2                                  
REMARK 470     TRP A 424    CB   CG   CD1  CD2  NE1  CE2  CE3                   
REMARK 470     TRP A 424    CZ2  CZ3  CH2                                       
REMARK 470     ASN A 425    CB   CG   OD1  ND2                                  
REMARK 470     SER A 427    CB   OG                                             
REMARK 470     TYR A 428    CB   CG   CD1  CD2  CE1  CE2  CZ                    
REMARK 470     TYR A 428    OH                                                  
REMARK 470     SER A 429    CB   OG                                             
REMARK 470     LEU A 430    CB   CG   CD1  CD2                                  
REMARK 470     PHE A 431    CB   CG   CD1  CD2  CE1  CE2  CZ                    
REMARK 470     THR A 432    CB   OG1  CG2                                       
REMARK 470     SER A 433    CB   OG                                             
REMARK 470     ALA A 434    CB                                                  
REMARK 470     LEU A 435    CB   CG   CD1  CD2                                  
REMARK 470     ASP A 436    CB   CG   OD1  OD2                                  
REMARK 470     PRO A 437    CB   CG   CD                                        
REMARK 470     TRP A 438    CB   CG   CD1  CD2  NE1  CE2  CE3                   
REMARK 470     TRP A 438    CZ2  CZ3  CH2                                       
REMARK 470     TYR A 439    CB   CG   CD1  CD2  CE1  CE2  CZ                    
REMARK 470     TYR A 439    OH                                                  
REMARK 470     ARG A 440    CB   CG   CD   NE   CZ   NH1  NH2                   
REMARK 470     GLU A 441    CB   CG   CD   OE1  OE2                             
REMARK 470     ASN A 442    CB   CG   OD1  ND2                                  
REMARK 470     VAL A 443    CB   CG1  CG2                                       
REMARK 470     ALA A 444    CB                                                  
REMARK 470     GLU A 445    CB   CG   CD   OE1  OE2                             
REMARK 470     ASP A 446    CB   CG   OD1  OD2                                  
REMARK 470     TYR A 447    CB   CG   CD1  CD2  CE1  CE2  CZ                    
REMARK 470     TYR A 447    OH                                                  
REMARK 470     PRO A 448    CB   CG   CD                                        
REMARK 470     GLU A 449    CB   CG   CD   OE1  OE2                             
REMARK 470     LEU A 450    CB   CG   CD1  CD2                                  
REMARK 470     ARG A 451    CB   CG   CD   NE   CZ   NH1  NH2                   
REMARK 470     ASP A 452    CB   CG   OD1  OD2                                  
REMARK 470     ALA A 453    CB                                                  
REMARK 470     ILE A 454    CB   CG1  CG2  CD1                                  
REMARK 470     SER A 455    CB   OG                                             
REMARK 470     GLU A 456    CB   CG   CD   OE1  OE2                             
REMARK 470     LEU A 457    CB   CG   CD1  CD2                                  
REMARK 470     LEU A 458    CB   CG   CD1  CD2                                  
REMARK 470     GLN A 459    CB   CG   CD   OE1  NE2                             
REMARK 470     ARG A 460    CB   CG   CD   NE   CZ   NH1  NH2                   
REMARK 470     GLU A 461    CB   CG   CD   OE1  OE2                             
REMARK 470     ALA A 462    CB                                                  
REMARK 470     LEU A 464    CB   CG   CD1  CD2                                  
REMARK 470     GLN A 465    CB   CG   CD   OE1  NE2                             
REMARK 470     GLU A 466    CB   CG   CD   OE1  OE2                             
REMARK 470     ILE A 467    CB   CG1  CG2  CD1                                  
REMARK 470     VAL A 468    CB   CG1  CG2                                       
REMARK 470     GLN A 469    CB   CG   CD   OE1  NE2                             
REMARK 470     LEU A 470    CB   CG   CD1  CD2                                  
REMARK 470     VAL A 471    CB   CG1  CG2                                       
REMARK 470     PRO A 473    CB   CG   CD                                        
REMARK 470     ASP A 474    CB   CG   OD1  OD2                                  
REMARK 470     ALA A 475    CB                                                  
REMARK 470     LEU A 476    CB   CG   CD1  CD2                                  
REMARK 470     GLN A 477    CB   CG   CD   OE1  NE2                             
REMARK 470     ASP A 478    CB   CG   OD1  OD2                                  
REMARK 470     ALA A 479    CB                                                  
REMARK 470     GLU A 480    CB   CG   CD   OE1  OE2                             
REMARK 470     ARG A 481    CB   CG   CD   NE   CZ   NH1  NH2                   
REMARK 470     LEU A 482    CB   CG   CD1  CD2                                  
REMARK 470     VAL A 483    CB   CG1  CG2                                       
REMARK 470     ILE A 484    CB   CG1  CG2  CD1                                  
REMARK 470     GLU A 485    CB   CG   CD   OE1  OE2                             
REMARK 470     VAL A 486    CB   CG1  CG2                                       
REMARK 470     ARG A 488    CB   CG   CD   NE   CZ   NH1  NH2                   
REMARK 470     ILE A 489    CB   CG1  CG2  CD1                                  
REMARK 470     ILE A 490    CB   CG1  CG2  CD1                                  
REMARK 470     ARG A 491    CB   CG   CD   NE   CZ   NH1  NH2                   
REMARK 470     GLU A 492    CB   CG   CD   OE1  OE2                             
REMARK 470     ASP A 493    CB   CG   OD1  OD2                                  
REMARK 470     PHE A 494    CB   CG   CD1  CD2  CE1  CE2  CZ                    
REMARK 470     LEU A 495    CB   CG   CD1  CD2                                  
REMARK 470     GLN A 496    CB   CG   CD   OE1  NE2                             
REMARK 470     GLN A 497    CB   CG   CD   OE1  NE2                             
REMARK 470     ASN A 498    CB   CG   OD1  ND2                                  
REMARK 470     ALA A 499    CB                                                  
REMARK 470     TYR A 500    CB   CG   CD1  CD2  CE1  CE2  CZ                    
REMARK 470     TYR A 500    OH                                                  
REMARK 470     HIS A 501    CB   CG   ND1  CD2  CE1  NE2                        
REMARK 470     GLU A 502    CB   CG   CD   OE1  OE2                             
REMARK 470     VAL A 503    CB   CG1  CG2                                       
REMARK 470     ASP A 504    CB   CG   OD1  OD2                                  
REMARK 470     ALA A 505    CB                                                  
REMARK 470     TYR A 506    CB   CG   CD1  CD2  CE1  CE2  CZ                    
REMARK 470     TYR A 506    OH                                                  
REMARK 470     CYS A 507    CB   SG                                             
REMARK 470     SER A 508    CB   OG                                             
REMARK 470     MET A 509    CB   CG   SD   CE                                   
REMARK 470     LYS A 510    CB   CG   CD   CE   NZ                              
REMARK 470     LYS A 511    CB   CG   CD   CE   NZ                              
REMARK 470     ALA A 512    CB                                                  
REMARK 470     TYR A 513    CB   CG   CD1  CD2  CE1  CE2  CZ                    
REMARK 470     TYR A 513    OH                                                  
REMARK 470     ILE A 515    CB   CG1  CG2  CD1                                  
REMARK 470     MET A 516    CB   CG   SD   CE                                   
REMARK 470     LYS A 517    CB   CG   CD   CE   NZ                              
REMARK 470     MET A 518    CB   CG   SD   CE                                   
REMARK 470     ILE A 519    CB   CG1  CG2  CD1                                  
REMARK 470     LEU A 520    CB   CG   CD1  CD2                                  
REMARK 470     ALA A 521    CB                                                  
REMARK 470     PHE A 522    CB   CG   CD1  CD2  CE1  CE2  CZ                    
REMARK 470     TYR A 523    CB   CG   CD1  CD2  CE1  CE2  CZ                    
REMARK 470     TYR A 523    OH                                                  
REMARK 470     LYS A 524    CB   CG   CD   CE   NZ                              
REMARK 470     GLU A 525    CB   CG   CD   OE1  OE2                             
REMARK 470     ALA A 526    CB                                                  
REMARK 470     GLU A 527    CB   CG   CD   OE1  OE2                             
REMARK 470     ALA A 528    CB                                                  
REMARK 470     ALA A 529    CB                                                  
REMARK 470     ILE A 530    CB   CG1  CG2  CD1                                  
REMARK 470     LYS A 531    CB   CG   CD   CE   NZ                              
REMARK 470     ARG A 532    CB   CG   CD   NE   CZ   NH1  NH2                   
REMARK 470     VAL A 534    CB   CG1  CG2                                       
REMARK 470     SER A 535    CB   OG                                             
REMARK 470     ILE A 536    CB   CG1  CG2  CD1                                  
REMARK 470     ASP A 537    CB   CG   OD1  OD2                                  
REMARK 470     GLU A 538    CB   CG   CD   OE1  OE2                             
REMARK 470     ILE A 539    CB   CG1  CG2  CD1                                  
REMARK 470     LEU A 540    CB   CG   CD1  CD2                                  
REMARK 470     GLN A 541    CB   CG   CD   OE1  NE2                             
REMARK 470     LEU A 542    CB   CG   CD1  CD2                                  
REMARK 470     PRO A 543    CB   CG   CD                                        
REMARK 470     VAL A 544    CB   CG1  CG2                                       
REMARK 470     LEU A 545    CB   CG   CD1  CD2                                  
REMARK 470     GLU A 546    CB   CG   CD   OE1  OE2                             
REMARK 470     ARG A 547    CB   CG   CD   NE   CZ   NH1  NH2                   
REMARK 470     ILE A 548    CB   CG1  CG2  CD1                                  
REMARK 470     ARG A 550    CB   CG   CD   NE   CZ   NH1  NH2                   
REMARK 470     ALA A 551    CB                                                  
REMARK 470     ARG A 552    CB   CG   CD   NE   CZ   NH1  NH2                   
REMARK 470     TYR A 553    CB   CG   CD1  CD2  CE1  CE2  CZ                    
REMARK 470     TYR A 553    OH                                                  
REMARK 470     VAL A 554    CB   CG1  CG2                                       
REMARK 470     SER A 555    CB   OG                                             
REMARK 470     GLU A 556    CB   CG   CD   OE1  OE2                             
REMARK 470     GLU A 557    CB   CG   CD   OE1  OE2                             
REMARK 470     GLU A 558    CB   CG   CD   OE1  OE2                             
REMARK 470     PHE A 559    CB   CG   CD1  CD2  CE1  CE2  CZ                    
REMARK 470     PRO A 560    CB   CG   CD                                        
REMARK 470     ALA A 561    CB                                                  
REMARK 470     TYR A 562    CB   CG   CD1  CD2  CE1  CE2  CZ                    
REMARK 470     TYR A 562    OH                                                  
REMARK 470     PHE A 563    CB   CG   CD1  CD2  CE1  CE2  CZ                    
REMARK 470     GLU A 564    CB   CG   CD   OE1  OE2                             
REMARK 470     GLU A 565    CB   CG   CD   OE1  OE2                             
REMARK 470     ALA A 566    CB                                                  
REMARK 470     MET A 567    CB   CG   SD   CE                                   
REMARK 470     LYS A 568    CB   CG   CD   CE   NZ                              
REMARK 470     GLU A 569    CB   CG   CD   OE1  OE2                             
REMARK 470     ILE A 570    CB   CG1  CG2  CD1                                  
REMARK 470     GLN A 571    CB   CG   CD   OE1  NE2                             
REMARK 470     ALA A 573    CB                                                  
REMARK 470     PHE A 574    CB   CG   CD1  CD2  CE1  CE2  CZ                    
REMARK 470     LYS A 575    CB   CG   CD   CE   NZ                              
REMARK 470     ALA A 576    CB                                                  
REMARK 470     LEU A 577    O    CB   CG   CD1  CD2                             
REMARK 470     ILE B   2    CB   CG1  CG2  CD1                                  
REMARK 470     GLN B   3    CB   CG   CD   OE1  NE2                             
REMARK 470     VAL B   5    CB   CG1  CG2                                       
REMARK 470     ILE B   6    CB   CG1  CG2  CD1                                  
REMARK 470     GLN B   7    CB   CG   CD   OE1  NE2                             
REMARK 470     LYS B   8    CB   CG   CD   CE   NZ                              
REMARK 470     ILE B   9    CB   CG1  CG2  CD1                                  
REMARK 470     ALA B  10    CB                                                  
REMARK 470     PRO B  12    CB   CG   CD                                        
REMARK 470     ALA B  13    CB                                                  
REMARK 470     VAL B  14    CB   CG1  CG2                                       
REMARK 470     ILE B  15    CB   CG1  CG2  CD1                                  
REMARK 470     ALA B  16    CB                                                  
REMARK 470     LYS B  17    CB   CG   CD   CE   NZ                              
REMARK 470     MET B  19    CB   CG   SD   CE                                   
REMARK 470     LEU B  20    CB   CG   CD1  CD2                                  
REMARK 470     ALA B  22    CB                                                  
REMARK 470     ARG B  23    CB   CG   CD   NE   CZ   NH1  NH2                   
REMARK 470     MET B  24    CB   CG   SD   CE                                   
REMARK 470     TYR B  25    CB   CG   CD1  CD2  CE1  CE2  CZ                    
REMARK 470     TYR B  25    OH                                                  
REMARK 470     ASP B  26    CB   CG   OD1  OD2                                  
REMARK 470     ILE B  27    CB   CG1  CG2  CD1                                  
REMARK 470     CYS B  28    CB   SG                                             
REMARK 470     LYS B  29    CB   CG   CD   CE   NZ                              
REMARK 470     VAL B  30    CB   CG1  CG2                                       
REMARK 470     GLU B  32    CB   CG   CD   OE1  OE2                             
REMARK 470     GLU B  33    CB   CG   CD   OE1  OE2                             
REMARK 470     LEU B  35    CB   CG   CD1  CD2                                  
REMARK 470     VAL B  36    CB   CG1  CG2                                       
REMARK 470     GLU B  38    CB   CG   CD   OE1  OE2                             
REMARK 470     ILE B  39    CB   CG1  CG2  CD1                                  
REMARK 470     ILE B  40    CB   CG1  CG2  CD1                                  
REMARK 470     ARG B  41    CB   CG   CD   NE   CZ   NH1  NH2                   
REMARK 470     LEU B  42    CB   CG   CD1  CD2                                  
REMARK 470     ASP B  43    CB   CG   OD1  OD2                                  
REMARK 470     ASP B  45    CB   CG   OD1  OD2                                  
REMARK 470     THR B  46    CB   OG1  CG2                                       
REMARK 470     ALA B  47    CB                                                  
REMARK 470     PHE B  48    CB   CG   CD1  CD2  CE1  CE2  CZ                    
REMARK 470     VAL B  49    CB   CG1  CG2                                       
REMARK 470     GLN B  50    CB   CG   CD   OE1  NE2                             
REMARK 470     VAL B  51    CB   CG1  CG2                                       
REMARK 470     TYR B  52    CB   CG   CD1  CD2  CE1  CE2  CZ                    
REMARK 470     TYR B  52    OH                                                  
REMARK 470     GLU B  53    CB   CG   CD   OE1  OE2                             
REMARK 470     ASP B  54    CB   CG   OD1  OD2                                  
REMARK 470     THR B  55    CB   OG1  CG2                                       
REMARK 470     SER B  56    CB   OG                                             
REMARK 470     LEU B  58    CB   CG   CD1  CD2                                  
REMARK 470     LYS B  59    CB   CG   CD   CE   NZ                              
REMARK 470     VAL B  60    CB   CG1  CG2                                       
REMARK 470     GLU B  62    CB   CG   CD   OE1  OE2                             
REMARK 470     PRO B  63    CB   CG   CD                                        
REMARK 470     VAL B  64    CB   CG1  CG2                                       
REMARK 470     VAL B  65    CB   CG1  CG2                                       
REMARK 470     SER B  66    CB   OG                                             
REMARK 470     THR B  67    CB   OG1  CG2                                       
REMARK 470     LEU B  69    CB   CG   CD1  CD2                                  
REMARK 470     PRO B  70    CB   CG   CD                                        
REMARK 470     LEU B  71    CB   CG   CD1  CD2                                  
REMARK 470     ALA B  72    CB                                                  
REMARK 470     VAL B  73    CB   CG1  CG2                                       
REMARK 470     GLU B  74    CB   CG   CD   OE1  OE2                             
REMARK 470     LEU B  75    CB   CG   CD1  CD2                                  
REMARK 470     PRO B  77    CB   CG   CD                                        
REMARK 470     MET B  79    CB   CG   SD   CE                                   
REMARK 470     LEU B  80    CB   CG   CD1  CD2                                  
REMARK 470     ASN B  81    CB   CG   OD1  ND2                                  
REMARK 470     ILE B  83    CB   CG1  CG2  CD1                                  
REMARK 470     TYR B  84    CB   CG   CD1  CD2  CE1  CE2  CZ                    
REMARK 470     TYR B  84    OH                                                  
REMARK 470     ASP B  85    CB   CG   OD1  OD2                                  
REMARK 470     ILE B  87    CB   CG1  CG2  CD1                                  
REMARK 470     GLN B  88    CB   CG   CD   OE1  NE2                             
REMARK 470     ARG B  89    CB   CG   CD   NE   CZ   NH1  NH2                   
REMARK 470     PRO B  90    CB   CG   CD                                        
REMARK 470     LEU B  91    CB   CG   CD1  CD2                                  
REMARK 470     GLU B  92    CB   CG   CD   OE1  OE2                             
REMARK 470     ARG B  93    CB   CG   CD   NE   CZ   NH1  NH2                   
REMARK 470     ILE B  94    CB   CG1  CG2  CD1                                  
REMARK 470     ARG B  95    CB   CG   CD   NE   CZ   NH1  NH2                   
REMARK 470     GLU B  96    CB   CG   CD   OE1  OE2                             
REMARK 470     LYS B  97    CB   CG   CD   CE   NZ                              
REMARK 470     THR B  98    CB   OG1  CG2                                       
REMARK 470     ILE B 100    CB   CG1  CG2  CD1                                  
REMARK 470     TYR B 101    CB   CG   CD1  CD2  CE1  CE2  CZ                    
REMARK 470     TYR B 101    OH                                                  
REMARK 470     ILE B 102    CB   CG1  CG2  CD1                                  
REMARK 470     THR B 103    CB   OG1  CG2                                       
REMARK 470     ARG B 104    CB   CG   CD   NE   CZ   NH1  NH2                   
REMARK 470     VAL B 106    CB   CG1  CG2                                       
REMARK 470     VAL B 107    CB   CG1  CG2                                       
REMARK 470     VAL B 108    CB   CG1  CG2                                       
REMARK 470     HIS B 109    CB   CG   ND1  CD2  CE1  NE2                        
REMARK 470     ALA B 110    CB                                                  
REMARK 470     LEU B 111    CB   CG   CD1  CD2                                  
REMARK 470     ASP B 112    CB   CG   OD1  OD2                                  
REMARK 470     ARG B 113    CB   CG   CD   NE   CZ   NH1  NH2                   
REMARK 470     GLU B 114    CB   CG   CD   OE1  OE2                             
REMARK 470     LYS B 115    CB   CG   CD   CE   NZ                              
REMARK 470     LYS B 116    CB   CG   CD   CE   NZ                              
REMARK 470     TRP B 117    CB   CG   CD1  CD2  NE1  CE2  CE3                   
REMARK 470     TRP B 117    CZ2  CZ3  CH2                                       
REMARK 470     ALA B 118    CB                                                  
REMARK 470     TRP B 119    CB   CG   CD1  CD2  NE1  CE2  CE3                   
REMARK 470     TRP B 119    CZ2  CZ3  CH2                                       
REMARK 470     THR B 120    CB   OG1  CG2                                       
REMARK 470     PRO B 121    CB   CG   CD                                        
REMARK 470     MET B 122    CB   CG   SD   CE                                   
REMARK 470     VAL B 123    CB   CG1  CG2                                       
REMARK 470     LYS B 124    CB   CG   CD   CE   NZ                              
REMARK 470     PRO B 125    CB   CG   CD                                        
REMARK 470     ASP B 127    CB   CG   OD1  OD2                                  
REMARK 470     GLU B 128    CB   CG   CD   OE1  OE2                             
REMARK 470     VAL B 129    CB   CG1  CG2                                       
REMARK 470     ARG B 130    CB   CG   CD   NE   CZ   NH1  NH2                   
REMARK 470     MET B 133    CB   CG   SD   CE                                   
REMARK 470     VAL B 134    CB   CG1  CG2                                       
REMARK 470     LEU B 135    CB   CG   CD1  CD2                                  
REMARK 470     THR B 137    CB   OG1  CG2                                       
REMARK 470     VAL B 138    CB   CG1  CG2                                       
REMARK 470     PRO B 139    CB   CG   CD                                        
REMARK 470     GLU B 140    CB   CG   CD   OE1  OE2                             
REMARK 470     PHE B 141    CB   CG   CD1  CD2  CE1  CE2  CZ                    
REMARK 470     PHE B 143    CB   CG   CD1  CD2  CE1  CE2  CZ                    
REMARK 470     THR B 144    CB   OG1  CG2                                       
REMARK 470     HIS B 145    CB   CG   ND1  CD2  CE1  NE2                        
REMARK 470     LYS B 146    CB   CG   CD   CE   NZ                              
REMARK 470     ILE B 147    CB   CG1  CG2  CD1                                  
REMARK 470     LEU B 148    CB   CG   CD1  CD2                                  
REMARK 470     VAL B 149    CB   CG1  CG2                                       
REMARK 470     PRO B 150    CB   CG   CD                                        
REMARK 470     PRO B 151    CB   CG   CD                                        
REMARK 470     ASP B 152    CB   CG   OD1  OD2                                  
REMARK 470     VAL B 153    CB   CG1  CG2                                       
REMARK 470     ARG B 154    CB   CG   CD   NE   CZ   NH1  NH2                   
REMARK 470     ARG B 156    CB   CG   CD   NE   CZ   NH1  NH2                   
REMARK 470     VAL B 157    CB   CG1  CG2                                       
REMARK 470     LYS B 158    CB   CG   CD   CE   NZ                              
REMARK 470     GLU B 159    CB   CG   CD   OE1  OE2                             
REMARK 470     VAL B 160    CB   CG1  CG2                                       
REMARK 470     LYS B 161    CB   CG   CD   CE   NZ                              
REMARK 470     PRO B 162    CB   CG   CD                                        
REMARK 470     ALA B 163    CB                                                  
REMARK 470     GLU B 165    CB   CG   CD   OE1  OE2                             
REMARK 470     TYR B 166    CB   CG   CD1  CD2  CE1  CE2  CZ                    
REMARK 470     TYR B 166    OH                                                  
REMARK 470     THR B 167    CB   OG1  CG2                                       
REMARK 470     VAL B 168    CB   CG1  CG2                                       
REMARK 470     GLU B 169    CB   CG   CD   OE1  OE2                             
REMARK 470     GLU B 170    CB   CG   CD   OE1  OE2                             
REMARK 470     PRO B 171    CB   CG   CD                                        
REMARK 470     VAL B 172    CB   CG1  CG2                                       
REMARK 470     VAL B 173    CB   CG1  CG2                                       
REMARK 470     VAL B 174    CB   CG1  CG2                                       
REMARK 470     LEU B 175    CB   CG   CD1  CD2                                  
REMARK 470     GLU B 176    CB   CG   CD   OE1  OE2                             
REMARK 470     ASP B 177    CB   CG   OD1  OD2                                  
REMARK 470     THR B 179    CB   OG1  CG2                                       
REMARK 470     GLU B 180    CB   CG   CD   OE1  OE2                             
REMARK 470     LEU B 181    CB   CG   CD1  CD2                                  
REMARK 470     LYS B 182    CB   CG   CD   CE   NZ                              
REMARK 470     MET B 183    CB   CG   SD   CE                                   
REMARK 470     TYR B 184    CB   CG   CD1  CD2  CE1  CE2  CZ                    
REMARK 470     TYR B 184    OH                                                  
REMARK 470     HIS B 185    CB   CG   ND1  CD2  CE1  NE2                        
REMARK 470     THR B 186    CB   OG1  CG2                                       
REMARK 470     TRP B 187    CB   CG   CD1  CD2  NE1  CE2  CE3                   
REMARK 470     TRP B 187    CZ2  CZ3  CH2                                       
REMARK 470     PRO B 188    CB   CG   CD                                        
REMARK 470     VAL B 189    CB   CG1  CG2                                       
REMARK 470     ARG B 190    CB   CG   CD   NE   CZ   NH1  NH2                   
REMARK 470     ARG B 191    CB   CG   CD   NE   CZ   NH1  NH2                   
REMARK 470     ALA B 192    CB                                                  
REMARK 470     ARG B 193    CB   CG   CD   NE   CZ   NH1  NH2                   
REMARK 470     PRO B 194    CB   CG   CD                                        
REMARK 470     VAL B 195    CB   CG1  CG2                                       
REMARK 470     GLN B 196    CB   CG   CD   OE1  NE2                             
REMARK 470     ARG B 197    CB   CG   CD   NE   CZ   NH1  NH2                   
REMARK 470     LYS B 198    CB   CG   CD   CE   NZ                              
REMARK 470     LEU B 199    CB   CG   CD1  CD2                                  
REMARK 470     ASP B 200    CB   CG   OD1  OD2                                  
REMARK 470     PRO B 201    CB   CG   CD                                        
REMARK 470     ASN B 202    CB   CG   OD1  ND2                                  
REMARK 470     THR B 203    CB   OG1  CG2                                       
REMARK 470     PRO B 204    CB   CG   CD                                        
REMARK 470     PHE B 205    CB   CG   CD1  CD2  CE1  CE2  CZ                    
REMARK 470     LEU B 206    CB   CG   CD1  CD2                                  
REMARK 470     THR B 207    CB   OG1  CG2                                       
REMARK 470     MET B 209    CB   CG   SD   CE                                   
REMARK 470     ARG B 210    CB   CG   CD   NE   CZ   NH1  NH2                   
REMARK 470     ILE B 211    CB   CG1  CG2  CD1                                  
REMARK 470     LEU B 212    CB   CG   CD1  CD2                                  
REMARK 470     ASP B 213    CB   CG   OD1  OD2                                  
REMARK 470     VAL B 214    CB   CG1  CG2                                       
REMARK 470     LEU B 215    CB   CG   CD1  CD2                                  
REMARK 470     PHE B 216    CB   CG   CD1  CD2  CE1  CE2  CZ                    
REMARK 470     PRO B 217    CB   CG   CD                                        
REMARK 470     VAL B 218    CB   CG1  CG2                                       
REMARK 470     ALA B 219    CB                                                  
REMARK 470     MET B 220    CB   CG   SD   CE                                   
REMARK 470     THR B 223    CB   OG1  CG2                                       
REMARK 470     ALA B 224    CB                                                  
REMARK 470     ALA B 225    CB                                                  
REMARK 470     ILE B 226    CB   CG1  CG2  CD1                                  
REMARK 470     PRO B 227    CB   CG   CD                                        
REMARK 470     PRO B 229    CB   CG   CD                                        
REMARK 470     PHE B 230    CB   CG   CD1  CD2  CE1  CE2  CZ                    
REMARK 470     SER B 232    CB   OG                                             
REMARK 470     LYS B 234    CB   CG   CD   CE   NZ                              
REMARK 470     THR B 235    CB   OG1  CG2                                       
REMARK 470     VAL B 236    CB   CG1  CG2                                       
REMARK 470     THR B 237    CB   OG1  CG2                                       
REMARK 470     GLN B 238    CB   CG   CD   OE1  NE2                             
REMARK 470     GLN B 239    CB   CG   CD   OE1  NE2                             
REMARK 470     SER B 240    CB   OG                                             
REMARK 470     LEU B 241    CB   CG   CD1  CD2                                  
REMARK 470     ALA B 242    CB                                                  
REMARK 470     LYS B 243    CB   CG   CD   CE   NZ                              
REMARK 470     TRP B 244    CB   CG   CD1  CD2  NE1  CE2  CE3                   
REMARK 470     TRP B 244    CZ2  CZ3  CH2                                       
REMARK 470     SER B 245    CB   OG                                             
REMARK 470     ASN B 246    CB   CG   OD1  ND2                                  
REMARK 470     ALA B 247    CB                                                  
REMARK 470     ASP B 248    CB   CG   OD1  OD2                                  
REMARK 470     VAL B 249    CB   CG1  CG2                                       
REMARK 470     VAL B 250    CB   CG1  CG2                                       
REMARK 470     VAL B 251    CB   CG1  CG2                                       
REMARK 470     TYR B 252    CB   CG   CD1  CD2  CE1  CE2  CZ                    
REMARK 470     TYR B 252    OH                                                  
REMARK 470     VAL B 253    CB   CG1  CG2                                       
REMARK 470     CYS B 255    CB   SG                                             
REMARK 470     GLU B 257    CB   CG   CD   OE1  OE2                             
REMARK 470     ARG B 258    CB   CG   CD   NE   CZ   NH1  NH2                   
REMARK 470     ASN B 260    CB   CG   OD1  ND2                                  
REMARK 470     GLU B 261    CB   CG   CD   OE1  OE2                             
REMARK 470     MET B 262    CB   CG   SD   CE                                   
REMARK 470     THR B 263    CB   OG1  CG2                                       
REMARK 470     ASP B 264    CB   CG   OD1  OD2                                  
REMARK 470     VAL B 265    CB   CG1  CG2                                       
REMARK 470     LEU B 266    CB   CG   CD1  CD2                                  
REMARK 470     VAL B 267    CB   CG1  CG2                                       
REMARK 470     GLU B 268    CB   CG   CD   OE1  OE2                             
REMARK 470     PHE B 269    CB   CG   CD1  CD2  CE1  CE2  CZ                    
REMARK 470     PRO B 270    CB   CG   CD                                        
REMARK 470     GLU B 271    CB   CG   CD   OE1  OE2                             
REMARK 470     LEU B 272    CB   CG   CD1  CD2                                  
REMARK 470     THR B 273    CB   OG1  CG2                                       
REMARK 470     ASP B 274    CB   CG   OD1  OD2                                  
REMARK 470     PRO B 275    CB   CG   CD                                        
REMARK 470     LYS B 276    CB   CG   CD   CE   NZ                              
REMARK 470     THR B 277    CB   OG1  CG2                                       
REMARK 470     PRO B 280    CB   CG   CD                                        
REMARK 470     LEU B 281    CB   CG   CD1  CD2                                  
REMARK 470     MET B 282    CB   CG   SD   CE                                   
REMARK 470     HIS B 283    CB   CG   ND1  CD2  CE1  NE2                        
REMARK 470     ARG B 284    CB   CG   CD   NE   CZ   NH1  NH2                   
REMARK 470     THR B 285    CB   OG1  CG2                                       
REMARK 470     VAL B 286    CB   CG1  CG2                                       
REMARK 470     LEU B 287    CB   CG   CD1  CD2                                  
REMARK 470     ILE B 288    CB   CG1  CG2  CD1                                  
REMARK 470     ALA B 289    CB                                                  
REMARK 470     ASN B 290    CB   CG   OD1  ND2                                  
REMARK 470     THR B 291    CB   OG1  CG2                                       
REMARK 470     SER B 292    CB   OG                                             
REMARK 470     ASN B 293    CB   CG   OD1  ND2                                  
REMARK 470     MET B 294    CB   CG   SD   CE                                   
REMARK 470     PRO B 295    CB   CG   CD                                        
REMARK 470     VAL B 296    CB   CG1  CG2                                       
REMARK 470     ALA B 297    CB                                                  
REMARK 470     ALA B 298    CB                                                  
REMARK 470     ARG B 299    CB   CG   CD   NE   CZ   NH1  NH2                   
REMARK 470     GLU B 300    CB   CG   CD   OE1  OE2                             
REMARK 470     ALA B 301    CB                                                  
REMARK 470     SER B 302    CB   OG                                             
REMARK 470     ILE B 303    CB   CG1  CG2  CD1                                  
REMARK 470     TYR B 304    CB   CG   CD1  CD2  CE1  CE2  CZ                    
REMARK 470     TYR B 304    OH                                                  
REMARK 470     VAL B 305    CB   CG1  CG2                                       
REMARK 470     VAL B 307    CB   CG1  CG2                                       
REMARK 470     THR B 308    CB   OG1  CG2                                       
REMARK 470     ILE B 309    CB   CG1  CG2  CD1                                  
REMARK 470     ALA B 310    CB                                                  
REMARK 470     GLU B 311    CB   CG   CD   OE1  OE2                             
REMARK 470     TYR B 312    CB   CG   CD1  CD2  CE1  CE2  CZ                    
REMARK 470     TYR B 312    OH                                                  
REMARK 470     PHE B 313    CB   CG   CD1  CD2  CE1  CE2  CZ                    
REMARK 470     ARG B 314    CB   CG   CD   NE   CZ   NH1  NH2                   
REMARK 470     ASP B 315    CB   CG   OD1  OD2                                  
REMARK 470     GLN B 316    CB   CG   CD   OE1  NE2                             
REMARK 470     PHE B 318    CB   CG   CD1  CD2  CE1  CE2  CZ                    
REMARK 470     SER B 319    CB   OG                                             
REMARK 470     VAL B 320    CB   CG1  CG2                                       
REMARK 470     ALA B 321    CB                                                  
REMARK 470     LEU B 322    CB   CG   CD1  CD2                                  
REMARK 470     MET B 323    CB   CG   SD   CE                                   
REMARK 470     ALA B 324    CB                                                  
REMARK 470     ASP B 325    CB   CG   OD1  OD2                                  
REMARK 470     SER B 326    CB   OG                                             
REMARK 470     THR B 327    CB   OG1  CG2                                       
REMARK 470     SER B 328    CB   OG                                             
REMARK 470     ARG B 329    CB   CG   CD   NE   CZ   NH1  NH2                   
REMARK 470     TRP B 330    CB   CG   CD1  CD2  NE1  CE2  CE3                   
REMARK 470     TRP B 330    CZ2  CZ3  CH2                                       
REMARK 470     ALA B 331    CB                                                  
REMARK 470     GLU B 332    CB   CG   CD   OE1  OE2                             
REMARK 470     ALA B 333    CB                                                  
REMARK 470     LEU B 334    CB   CG   CD1  CD2                                  
REMARK 470     ARG B 335    CB   CG   CD   NE   CZ   NH1  NH2                   
REMARK 470     GLU B 336    CB   CG   CD   OE1  OE2                             
REMARK 470     ILE B 337    CB   CG1  CG2  CD1                                  
REMARK 470     SER B 338    CB   OG                                             
REMARK 470     SER B 339    CB   OG                                             
REMARK 470     ARG B 340    CB   CG   CD   NE   CZ   NH1  NH2                   
REMARK 470     LEU B 341    CB   CG   CD1  CD2                                  
REMARK 470     GLU B 342    CB   CG   CD   OE1  OE2                             
REMARK 470     GLU B 343    CB   CG   CD   OE1  OE2                             
REMARK 470     MET B 344    CB   CG   SD   CE                                   
REMARK 470     PRO B 345    CB   CG   CD                                        
REMARK 470     ALA B 346    CB                                                  
REMARK 470     GLU B 347    CB   CG   CD   OE1  OE2                             
REMARK 470     GLU B 348    CB   CG   CD   OE1  OE2                             
REMARK 470     TYR B 350    CB   CG   CD1  CD2  CE1  CE2  CZ                    
REMARK 470     TYR B 350    OH                                                  
REMARK 470     PRO B 351    CB   CG   CD                                        
REMARK 470     PRO B 352    CB   CG   CD                                        
REMARK 470     TYR B 353    CB   CG   CD1  CD2  CE1  CE2  CZ                    
REMARK 470     TYR B 353    OH                                                  
REMARK 470     LEU B 354    CB   CG   CD1  CD2                                  
REMARK 470     ALA B 355    CB                                                  
REMARK 470     ALA B 356    CB                                                  
REMARK 470     ARG B 357    CB   CG   CD   NE   CZ   NH1  NH2                   
REMARK 470     LEU B 358    CB   CG   CD1  CD2                                  
REMARK 470     ALA B 359    CB                                                  
REMARK 470     ALA B 360    CB                                                  
REMARK 470     PHE B 361    CB   CG   CD1  CD2  CE1  CE2  CZ                    
REMARK 470     TYR B 362    CB   CG   CD1  CD2  CE1  CE2  CZ                    
REMARK 470     TYR B 362    OH                                                  
REMARK 470     GLU B 363    CB   CG   CD   OE1  OE2                             
REMARK 470     ARG B 364    CB   CG   CD   NE   CZ   NH1  NH2                   
REMARK 470     ALA B 365    CB                                                  
REMARK 470     LYS B 367    CB   CG   CD   CE   NZ                              
REMARK 470     VAL B 368    CB   CG1  CG2                                       
REMARK 470     ILE B 369    CB   CG1  CG2  CD1                                  
REMARK 470     THR B 370    CB   OG1  CG2                                       
REMARK 470     LEU B 371    CB   CG   CD1  CD2                                  
REMARK 470     GLU B 374    CB   CG   CD   OE1  OE2                             
REMARK 470     GLU B 375    CB   CG   CD   OE1  OE2                             
REMARK 470     ALA B 377    CB                                                  
REMARK 470     VAL B 378    CB   CG1  CG2                                       
REMARK 470     THR B 379    CB   OG1  CG2                                       
REMARK 470     ILE B 380    CB   CG1  CG2  CD1                                  
REMARK 470     VAL B 381    CB   CG1  CG2                                       
REMARK 470     ALA B 383    CB                                                  
REMARK 470     VAL B 384    CB   CG1  CG2                                       
REMARK 470     SER B 385    CB   OG                                             
REMARK 470     PRO B 386    CB   CG   CD                                        
REMARK 470     PRO B 387    CB   CG   CD                                        
REMARK 470     ASP B 390    CB   CG   OD1  OD2                                  
REMARK 470     MET B 391    CB   CG   SD   CE                                   
REMARK 470     SER B 392    CB   OG                                             
REMARK 470     GLU B 393    CB   CG   CD   OE1  OE2                             
REMARK 470     PRO B 394    CB   CG   CD                                        
REMARK 470     VAL B 395    CB   CG1  CG2                                       
REMARK 470     THR B 396    CB   OG1  CG2                                       
REMARK 470     GLN B 397    CB   CG   CD   OE1  NE2                             
REMARK 470     SER B 398    CB   OG                                             
REMARK 470     THR B 399    CB   OG1  CG2                                       
REMARK 470     LEU B 400    CB   CG   CD1  CD2                                  
REMARK 470     ARG B 401    CB   CG   CD   NE   CZ   NH1  NH2                   
REMARK 470     ILE B 402    CB   CG1  CG2  CD1                                  
REMARK 470     VAL B 403    CB   CG1  CG2                                       
REMARK 470     ALA B 405    CB                                                  
REMARK 470     PHE B 406    CB   CG   CD1  CD2  CE1  CE2  CZ                    
REMARK 470     TRP B 407    CB   CG   CD1  CD2  NE1  CE2  CE3                   
REMARK 470     TRP B 407    CZ2  CZ3  CH2                                       
REMARK 470     ARG B 408    CB   CG   CD   NE   CZ   NH1  NH2                   
REMARK 470     LEU B 409    CB   CG   CD1  CD2                                  
REMARK 470     ASP B 410    CB   CG   OD1  OD2                                  
REMARK 470     ALA B 411    CB                                                  
REMARK 470     SER B 412    CB   OG                                             
REMARK 470     LEU B 413    CB   CG   CD1  CD2                                  
REMARK 470     ALA B 414    CB                                                  
REMARK 470     PHE B 415    CB   CG   CD1  CD2  CE1  CE2  CZ                    
REMARK 470     ARG B 416    CB   CG   CD   NE   CZ   NH1  NH2                   
REMARK 470     ARG B 417    CB   CG   CD   NE   CZ   NH1  NH2                   
REMARK 470     HIS B 418    CB   CG   ND1  CD2  CE1  NE2                        
REMARK 470     PHE B 419    CB   CG   CD1  CD2  CE1  CE2  CZ                    
REMARK 470     PRO B 420    CB   CG   CD                                        
REMARK 470     ALA B 421    CB                                                  
REMARK 470     ILE B 422    CB   CG1  CG2  CD1                                  
REMARK 470     ASN B 423    CB   CG   OD1  ND2                                  
REMARK 470     TRP B 424    CB   CG   CD1  CD2  NE1  CE2  CE3                   
REMARK 470     TRP B 424    CZ2  CZ3  CH2                                       
REMARK 470     ASN B 425    CB   CG   OD1  ND2                                  
REMARK 470     SER B 427    CB   OG                                             
REMARK 470     TYR B 428    CB   CG   CD1  CD2  CE1  CE2  CZ                    
REMARK 470     TYR B 428    OH                                                  
REMARK 470     SER B 429    CB   OG                                             
REMARK 470     LEU B 430    CB   CG   CD1  CD2                                  
REMARK 470     PHE B 431    CB   CG   CD1  CD2  CE1  CE2  CZ                    
REMARK 470     THR B 432    CB   OG1  CG2                                       
REMARK 470     SER B 433    CB   OG                                             
REMARK 470     ALA B 434    CB                                                  
REMARK 470     LEU B 435    CB   CG   CD1  CD2                                  
REMARK 470     ASP B 436    CB   CG   OD1  OD2                                  
REMARK 470     PRO B 437    CB   CG   CD                                        
REMARK 470     TRP B 438    CB   CG   CD1  CD2  NE1  CE2  CE3                   
REMARK 470     TRP B 438    CZ2  CZ3  CH2                                       
REMARK 470     TYR B 439    CB   CG   CD1  CD2  CE1  CE2  CZ                    
REMARK 470     TYR B 439    OH                                                  
REMARK 470     ARG B 440    CB   CG   CD   NE   CZ   NH1  NH2                   
REMARK 470     GLU B 441    CB   CG   CD   OE1  OE2                             
REMARK 470     ASN B 442    CB   CG   OD1  ND2                                  
REMARK 470     VAL B 443    CB   CG1  CG2                                       
REMARK 470     ALA B 444    CB                                                  
REMARK 470     GLU B 445    CB   CG   CD   OE1  OE2                             
REMARK 470     ASP B 446    CB   CG   OD1  OD2                                  
REMARK 470     TYR B 447    CB   CG   CD1  CD2  CE1  CE2  CZ                    
REMARK 470     TYR B 447    OH                                                  
REMARK 470     PRO B 448    CB   CG   CD                                        
REMARK 470     GLU B 449    CB   CG   CD   OE1  OE2                             
REMARK 470     LEU B 450    CB   CG   CD1  CD2                                  
REMARK 470     ARG B 451    CB   CG   CD   NE   CZ   NH1  NH2                   
REMARK 470     ASP B 452    CB   CG   OD1  OD2                                  
REMARK 470     ALA B 453    CB                                                  
REMARK 470     ILE B 454    CB   CG1  CG2  CD1                                  
REMARK 470     SER B 455    CB   OG                                             
REMARK 470     GLU B 456    CB   CG   CD   OE1  OE2                             
REMARK 470     LEU B 457    CB   CG   CD1  CD2                                  
REMARK 470     LEU B 458    CB   CG   CD1  CD2                                  
REMARK 470     GLN B 459    CB   CG   CD   OE1  NE2                             
REMARK 470     ARG B 460    CB   CG   CD   NE   CZ   NH1  NH2                   
REMARK 470     GLU B 461    CB   CG   CD   OE1  OE2                             
REMARK 470     ALA B 462    CB                                                  
REMARK 470     LEU B 464    CB   CG   CD1  CD2                                  
REMARK 470     GLN B 465    CB   CG   CD   OE1  NE2                             
REMARK 470     GLU B 466    CB   CG   CD   OE1  OE2                             
REMARK 470     ILE B 467    CB   CG1  CG2  CD1                                  
REMARK 470     VAL B 468    CB   CG1  CG2                                       
REMARK 470     GLN B 469    CB   CG   CD   OE1  NE2                             
REMARK 470     LEU B 470    CB   CG   CD1  CD2                                  
REMARK 470     VAL B 471    CB   CG1  CG2                                       
REMARK 470     PRO B 473    CB   CG   CD                                        
REMARK 470     ASP B 474    CB   CG   OD1  OD2                                  
REMARK 470     ALA B 475    CB                                                  
REMARK 470     LEU B 476    CB   CG   CD1  CD2                                  
REMARK 470     GLN B 477    CB   CG   CD   OE1  NE2                             
REMARK 470     ASP B 478    CB   CG   OD1  OD2                                  
REMARK 470     ALA B 479    CB                                                  
REMARK 470     GLU B 480    CB   CG   CD   OE1  OE2                             
REMARK 470     ARG B 481    CB   CG   CD   NE   CZ   NH1  NH2                   
REMARK 470     LEU B 482    CB   CG   CD1  CD2                                  
REMARK 470     VAL B 483    CB   CG1  CG2                                       
REMARK 470     ILE B 484    CB   CG1  CG2  CD1                                  
REMARK 470     GLU B 485    CB   CG   CD   OE1  OE2                             
REMARK 470     VAL B 486    CB   CG1  CG2                                       
REMARK 470     ARG B 488    CB   CG   CD   NE   CZ   NH1  NH2                   
REMARK 470     ILE B 489    CB   CG1  CG2  CD1                                  
REMARK 470     ILE B 490    CB   CG1  CG2  CD1                                  
REMARK 470     ARG B 491    CB   CG   CD   NE   CZ   NH1  NH2                   
REMARK 470     GLU B 492    CB   CG   CD   OE1  OE2                             
REMARK 470     ASP B 493    CB   CG   OD1  OD2                                  
REMARK 470     PHE B 494    CB   CG   CD1  CD2  CE1  CE2  CZ                    
REMARK 470     LEU B 495    CB   CG   CD1  CD2                                  
REMARK 470     GLN B 496    CB   CG   CD   OE1  NE2                             
REMARK 470     GLN B 497    CB   CG   CD   OE1  NE2                             
REMARK 470     ASN B 498    CB   CG   OD1  ND2                                  
REMARK 470     ALA B 499    CB                                                  
REMARK 470     TYR B 500    CB   CG   CD1  CD2  CE1  CE2  CZ                    
REMARK 470     TYR B 500    OH                                                  
REMARK 470     HIS B 501    CB   CG   ND1  CD2  CE1  NE2                        
REMARK 470     GLU B 502    CB   CG   CD   OE1  OE2                             
REMARK 470     VAL B 503    CB   CG1  CG2                                       
REMARK 470     ASP B 504    CB   CG   OD1  OD2                                  
REMARK 470     ALA B 505    CB                                                  
REMARK 470     TYR B 506    CB   CG   CD1  CD2  CE1  CE2  CZ                    
REMARK 470     TYR B 506    OH                                                  
REMARK 470     CYS B 507    CB   SG                                             
REMARK 470     SER B 508    CB   OG                                             
REMARK 470     MET B 509    CB   CG   SD   CE                                   
REMARK 470     LYS B 510    CB   CG   CD   CE   NZ                              
REMARK 470     LYS B 511    CB   CG   CD   CE   NZ                              
REMARK 470     ALA B 512    CB                                                  
REMARK 470     TYR B 513    CB   CG   CD1  CD2  CE1  CE2  CZ                    
REMARK 470     TYR B 513    OH                                                  
REMARK 470     ILE B 515    CB   CG1  CG2  CD1                                  
REMARK 470     MET B 516    CB   CG   SD   CE                                   
REMARK 470     LYS B 517    CB   CG   CD   CE   NZ                              
REMARK 470     MET B 518    CB   CG   SD   CE                                   
REMARK 470     ILE B 519    CB   CG1  CG2  CD1                                  
REMARK 470     LEU B 520    CB   CG   CD1  CD2                                  
REMARK 470     ALA B 521    CB                                                  
REMARK 470     PHE B 522    CB   CG   CD1  CD2  CE1  CE2  CZ                    
REMARK 470     TYR B 523    CB   CG   CD1  CD2  CE1  CE2  CZ                    
REMARK 470     TYR B 523    OH                                                  
REMARK 470     LYS B 524    CB   CG   CD   CE   NZ                              
REMARK 470     GLU B 525    CB   CG   CD   OE1  OE2                             
REMARK 470     ALA B 526    CB                                                  
REMARK 470     GLU B 527    CB   CG   CD   OE1  OE2                             
REMARK 470     ALA B 528    CB                                                  
REMARK 470     ALA B 529    CB                                                  
REMARK 470     ILE B 530    CB   CG1  CG2  CD1                                  
REMARK 470     LYS B 531    CB   CG   CD   CE   NZ                              
REMARK 470     ARG B 532    CB   CG   CD   NE   CZ   NH1  NH2                   
REMARK 470     VAL B 534    CB   CG1  CG2                                       
REMARK 470     SER B 535    CB   OG                                             
REMARK 470     ILE B 536    CB   CG1  CG2  CD1                                  
REMARK 470     ASP B 537    CB   CG   OD1  OD2                                  
REMARK 470     GLU B 538    CB   CG   CD   OE1  OE2                             
REMARK 470     ILE B 539    CB   CG1  CG2  CD1                                  
REMARK 470     LEU B 540    CB   CG   CD1  CD2                                  
REMARK 470     GLN B 541    CB   CG   CD   OE1  NE2                             
REMARK 470     LEU B 542    CB   CG   CD1  CD2                                  
REMARK 470     PRO B 543    CB   CG   CD                                        
REMARK 470     VAL B 544    CB   CG1  CG2                                       
REMARK 470     LEU B 545    CB   CG   CD1  CD2                                  
REMARK 470     GLU B 546    CB   CG   CD   OE1  OE2                             
REMARK 470     ARG B 547    CB   CG   CD   NE   CZ   NH1  NH2                   
REMARK 470     ILE B 548    CB   CG1  CG2  CD1                                  
REMARK 470     ARG B 550    CB   CG   CD   NE   CZ   NH1  NH2                   
REMARK 470     ALA B 551    CB                                                  
REMARK 470     ARG B 552    CB   CG   CD   NE   CZ   NH1  NH2                   
REMARK 470     TYR B 553    CB   CG   CD1  CD2  CE1  CE2  CZ                    
REMARK 470     TYR B 553    OH                                                  
REMARK 470     VAL B 554    CB   CG1  CG2                                       
REMARK 470     SER B 555    CB   OG                                             
REMARK 470     GLU B 556    CB   CG   CD   OE1  OE2                             
REMARK 470     GLU B 557    CB   CG   CD   OE1  OE2                             
REMARK 470     GLU B 558    CB   CG   CD   OE1  OE2                             
REMARK 470     PHE B 559    CB   CG   CD1  CD2  CE1  CE2  CZ                    
REMARK 470     PRO B 560    CB   CG   CD                                        
REMARK 470     ALA B 561    CB                                                  
REMARK 470     TYR B 562    CB   CG   CD1  CD2  CE1  CE2  CZ                    
REMARK 470     TYR B 562    OH                                                  
REMARK 470     PHE B 563    CB   CG   CD1  CD2  CE1  CE2  CZ                    
REMARK 470     GLU B 564    CB   CG   CD   OE1  OE2                             
REMARK 470     GLU B 565    CB   CG   CD   OE1  OE2                             
REMARK 470     ALA B 566    CB                                                  
REMARK 470     MET B 567    CB   CG   SD   CE                                   
REMARK 470     LYS B 568    CB   CG   CD   CE   NZ                              
REMARK 470     GLU B 569    CB   CG   CD   OE1  OE2                             
REMARK 470     ILE B 570    CB   CG1  CG2  CD1                                  
REMARK 470     GLN B 571    CB   CG   CD   OE1  NE2                             
REMARK 470     ALA B 573    CB                                                  
REMARK 470     PHE B 574    CB   CG   CD1  CD2  CE1  CE2  CZ                    
REMARK 470     LYS B 575    CB   CG   CD   CE   NZ                              
REMARK 470     ALA B 576    CB                                                  
REMARK 470     LEU B 577    O    CB   CG   CD1  CD2                             
REMARK 470     MET C   1    CB   CG   SD   CE                                   
REMARK 470     ILE C   2    CB   CG1  CG2  CD1                                  
REMARK 470     GLN C   3    CB   CG   CD   OE1  NE2                             
REMARK 470     VAL C   5    CB   CG1  CG2                                       
REMARK 470     ILE C   6    CB   CG1  CG2  CD1                                  
REMARK 470     GLN C   7    CB   CG   CD   OE1  NE2                             
REMARK 470     LYS C   8    CB   CG   CD   CE   NZ                              
REMARK 470     ILE C   9    CB   CG1  CG2  CD1                                  
REMARK 470     ALA C  10    CB                                                  
REMARK 470     PRO C  12    CB   CG   CD                                        
REMARK 470     ALA C  13    CB                                                  
REMARK 470     VAL C  14    CB   CG1  CG2                                       
REMARK 470     ILE C  15    CB   CG1  CG2  CD1                                  
REMARK 470     ALA C  16    CB                                                  
REMARK 470     LYS C  17    CB   CG   CD   CE   NZ                              
REMARK 470     MET C  19    CB   CG   SD   CE                                   
REMARK 470     LEU C  20    CB   CG   CD1  CD2                                  
REMARK 470     ALA C  22    CB                                                  
REMARK 470     ARG C  23    CB   CG   CD   NE   CZ   NH1  NH2                   
REMARK 470     MET C  24    CB   CG   SD   CE                                   
REMARK 470     TYR C  25    CB   CG   CD1  CD2  CE1  CE2  CZ                    
REMARK 470     TYR C  25    OH                                                  
REMARK 470     ASP C  26    CB   CG   OD1  OD2                                  
REMARK 470     ILE C  27    CB   CG1  CG2  CD1                                  
REMARK 470     CYS C  28    CB   SG                                             
REMARK 470     LYS C  29    CB   CG   CD   CE   NZ                              
REMARK 470     VAL C  30    CB   CG1  CG2                                       
REMARK 470     GLU C  32    CB   CG   CD   OE1  OE2                             
REMARK 470     GLU C  33    CB   CG   CD   OE1  OE2                             
REMARK 470     LEU C  35    CB   CG   CD1  CD2                                  
REMARK 470     VAL C  36    CB   CG1  CG2                                       
REMARK 470     GLU C  38    CB   CG   CD   OE1  OE2                             
REMARK 470     ILE C  39    CB   CG1  CG2  CD1                                  
REMARK 470     ILE C  40    CB   CG1  CG2  CD1                                  
REMARK 470     ARG C  41    CB   CG   CD   NE   CZ   NH1  NH2                   
REMARK 470     LEU C  42    CB   CG   CD1  CD2                                  
REMARK 470     ASP C  43    CB   CG   OD1  OD2                                  
REMARK 470     ASP C  45    CB   CG   OD1  OD2                                  
REMARK 470     THR C  46    CB   OG1  CG2                                       
REMARK 470     ALA C  47    CB                                                  
REMARK 470     PHE C  48    CB   CG   CD1  CD2  CE1  CE2  CZ                    
REMARK 470     VAL C  49    CB   CG1  CG2                                       
REMARK 470     GLN C  50    CB   CG   CD   OE1  NE2                             
REMARK 470     VAL C  51    CB   CG1  CG2                                       
REMARK 470     TYR C  52    CB   CG   CD1  CD2  CE1  CE2  CZ                    
REMARK 470     TYR C  52    OH                                                  
REMARK 470     GLU C  53    CB   CG   CD   OE1  OE2                             
REMARK 470     ASP C  54    CB   CG   OD1  OD2                                  
REMARK 470     THR C  55    CB   OG1  CG2                                       
REMARK 470     SER C  56    CB   OG                                             
REMARK 470     LEU C  58    CB   CG   CD1  CD2                                  
REMARK 470     LYS C  59    CB   CG   CD   CE   NZ                              
REMARK 470     VAL C  60    CB   CG1  CG2                                       
REMARK 470     GLU C  62    CB   CG   CD   OE1  OE2                             
REMARK 470     PRO C  63    CB   CG   CD                                        
REMARK 470     VAL C  64    CB   CG1  CG2                                       
REMARK 470     VAL C  65    CB   CG1  CG2                                       
REMARK 470     SER C  66    CB   OG                                             
REMARK 470     THR C  67    CB   OG1  CG2                                       
REMARK 470     LEU C  69    CB   CG   CD1  CD2                                  
REMARK 470     PRO C  70    CB   CG   CD                                        
REMARK 470     LEU C  71    CB   CG   CD1  CD2                                  
REMARK 470     ALA C  72    CB                                                  
REMARK 470     VAL C  73    CB   CG1  CG2                                       
REMARK 470     GLU C  74    CB   CG   CD   OE1  OE2                             
REMARK 470     LEU C  75    CB   CG   CD1  CD2                                  
REMARK 470     PRO C  77    CB   CG   CD                                        
REMARK 470     MET C  79    CB   CG   SD   CE                                   
REMARK 470     LEU C  80    CB   CG   CD1  CD2                                  
REMARK 470     ASN C  81    CB   CG   OD1  ND2                                  
REMARK 470     ILE C  83    CB   CG1  CG2  CD1                                  
REMARK 470     TYR C  84    CB   CG   CD1  CD2  CE1  CE2  CZ                    
REMARK 470     TYR C  84    OH                                                  
REMARK 470     ASP C  85    CB   CG   OD1  OD2                                  
REMARK 470     ILE C  87    CB   CG1  CG2  CD1                                  
REMARK 470     GLN C  88    CB   CG   CD   OE1  NE2                             
REMARK 470     ARG C  89    CB   CG   CD   NE   CZ   NH1  NH2                   
REMARK 470     PRO C  90    CB   CG   CD                                        
REMARK 470     LEU C  91    CB   CG   CD1  CD2                                  
REMARK 470     GLU C  92    CB   CG   CD   OE1  OE2                             
REMARK 470     ARG C  93    CB   CG   CD   NE   CZ   NH1  NH2                   
REMARK 470     ILE C  94    CB   CG1  CG2  CD1                                  
REMARK 470     ARG C  95    CB   CG   CD   NE   CZ   NH1  NH2                   
REMARK 470     GLU C  96    CB   CG   CD   OE1  OE2                             
REMARK 470     LYS C  97    CB   CG   CD   CE   NZ                              
REMARK 470     THR C  98    CB   OG1  CG2                                       
REMARK 470     ILE C 100    CB   CG1  CG2  CD1                                  
REMARK 470     TYR C 101    CB   CG   CD1  CD2  CE1  CE2  CZ                    
REMARK 470     TYR C 101    OH                                                  
REMARK 470     ILE C 102    CB   CG1  CG2  CD1                                  
REMARK 470     THR C 103    CB   OG1  CG2                                       
REMARK 470     ARG C 104    CB   CG   CD   NE   CZ   NH1  NH2                   
REMARK 470     VAL C 106    CB   CG1  CG2                                       
REMARK 470     VAL C 107    CB   CG1  CG2                                       
REMARK 470     VAL C 108    CB   CG1  CG2                                       
REMARK 470     HIS C 109    CB   CG   ND1  CD2  CE1  NE2                        
REMARK 470     ALA C 110    CB                                                  
REMARK 470     LEU C 111    CB   CG   CD1  CD2                                  
REMARK 470     ASP C 112    CB   CG   OD1  OD2                                  
REMARK 470     ARG C 113    CB   CG   CD   NE   CZ   NH1  NH2                   
REMARK 470     GLU C 114    CB   CG   CD   OE1  OE2                             
REMARK 470     LYS C 115    CB   CG   CD   CE   NZ                              
REMARK 470     LYS C 116    CB   CG   CD   CE   NZ                              
REMARK 470     TRP C 117    CB   CG   CD1  CD2  NE1  CE2  CE3                   
REMARK 470     TRP C 117    CZ2  CZ3  CH2                                       
REMARK 470     ALA C 118    CB                                                  
REMARK 470     TRP C 119    CB   CG   CD1  CD2  NE1  CE2  CE3                   
REMARK 470     TRP C 119    CZ2  CZ3  CH2                                       
REMARK 470     THR C 120    CB   OG1  CG2                                       
REMARK 470     PRO C 121    CB   CG   CD                                        
REMARK 470     MET C 122    CB   CG   SD   CE                                   
REMARK 470     VAL C 123    CB   CG1  CG2                                       
REMARK 470     LYS C 124    CB   CG   CD   CE   NZ                              
REMARK 470     PRO C 125    CB   CG   CD                                        
REMARK 470     ASP C 127    CB   CG   OD1  OD2                                  
REMARK 470     GLU C 128    CB   CG   CD   OE1  OE2                             
REMARK 470     VAL C 129    CB   CG1  CG2                                       
REMARK 470     ARG C 130    CB   CG   CD   NE   CZ   NH1  NH2                   
REMARK 470     MET C 133    CB   CG   SD   CE                                   
REMARK 470     VAL C 134    CB   CG1  CG2                                       
REMARK 470     LEU C 135    CB   CG   CD1  CD2                                  
REMARK 470     THR C 137    CB   OG1  CG2                                       
REMARK 470     VAL C 138    CB   CG1  CG2                                       
REMARK 470     PRO C 139    CB   CG   CD                                        
REMARK 470     GLU C 140    CB   CG   CD   OE1  OE2                             
REMARK 470     PHE C 141    CB   CG   CD1  CD2  CE1  CE2  CZ                    
REMARK 470     PHE C 143    CB   CG   CD1  CD2  CE1  CE2  CZ                    
REMARK 470     THR C 144    CB   OG1  CG2                                       
REMARK 470     HIS C 145    CB   CG   ND1  CD2  CE1  NE2                        
REMARK 470     LYS C 146    CB   CG   CD   CE   NZ                              
REMARK 470     ILE C 147    CB   CG1  CG2  CD1                                  
REMARK 470     LEU C 148    CB   CG   CD1  CD2                                  
REMARK 470     VAL C 149    CB   CG1  CG2                                       
REMARK 470     PRO C 150    CB   CG   CD                                        
REMARK 470     PRO C 151    CB   CG   CD                                        
REMARK 470     ASP C 152    CB   CG   OD1  OD2                                  
REMARK 470     VAL C 153    CB   CG1  CG2                                       
REMARK 470     ARG C 154    CB   CG   CD   NE   CZ   NH1  NH2                   
REMARK 470     ARG C 156    CB   CG   CD   NE   CZ   NH1  NH2                   
REMARK 470     VAL C 157    CB   CG1  CG2                                       
REMARK 470     LYS C 158    CB   CG   CD   CE   NZ                              
REMARK 470     GLU C 159    CB   CG   CD   OE1  OE2                             
REMARK 470     VAL C 160    CB   CG1  CG2                                       
REMARK 470     LYS C 161    CB   CG   CD   CE   NZ                              
REMARK 470     PRO C 162    CB   CG   CD                                        
REMARK 470     ALA C 163    CB                                                  
REMARK 470     GLU C 165    CB   CG   CD   OE1  OE2                             
REMARK 470     TYR C 166    CB   CG   CD1  CD2  CE1  CE2  CZ                    
REMARK 470     TYR C 166    OH                                                  
REMARK 470     THR C 167    CB   OG1  CG2                                       
REMARK 470     VAL C 168    CB   CG1  CG2                                       
REMARK 470     GLU C 169    CB   CG   CD   OE1  OE2                             
REMARK 470     GLU C 170    CB   CG   CD   OE1  OE2                             
REMARK 470     PRO C 171    CB   CG   CD                                        
REMARK 470     VAL C 172    CB   CG1  CG2                                       
REMARK 470     VAL C 173    CB   CG1  CG2                                       
REMARK 470     VAL C 174    CB   CG1  CG2                                       
REMARK 470     LEU C 175    CB   CG   CD1  CD2                                  
REMARK 470     GLU C 176    CB   CG   CD   OE1  OE2                             
REMARK 470     ASP C 177    CB   CG   OD1  OD2                                  
REMARK 470     THR C 179    CB   OG1  CG2                                       
REMARK 470     GLU C 180    CB   CG   CD   OE1  OE2                             
REMARK 470     LEU C 181    CB   CG   CD1  CD2                                  
REMARK 470     LYS C 182    CB   CG   CD   CE   NZ                              
REMARK 470     MET C 183    CB   CG   SD   CE                                   
REMARK 470     TYR C 184    CB   CG   CD1  CD2  CE1  CE2  CZ                    
REMARK 470     TYR C 184    OH                                                  
REMARK 470     HIS C 185    CB   CG   ND1  CD2  CE1  NE2                        
REMARK 470     THR C 186    CB   OG1  CG2                                       
REMARK 470     TRP C 187    CB   CG   CD1  CD2  NE1  CE2  CE3                   
REMARK 470     TRP C 187    CZ2  CZ3  CH2                                       
REMARK 470     PRO C 188    CB   CG   CD                                        
REMARK 470     VAL C 189    CB   CG1  CG2                                       
REMARK 470     ARG C 190    CB   CG   CD   NE   CZ   NH1  NH2                   
REMARK 470     ARG C 191    CB   CG   CD   NE   CZ   NH1  NH2                   
REMARK 470     ALA C 192    CB                                                  
REMARK 470     ARG C 193    CB   CG   CD   NE   CZ   NH1  NH2                   
REMARK 470     PRO C 194    CB   CG   CD                                        
REMARK 470     VAL C 195    CB   CG1  CG2                                       
REMARK 470     GLN C 196    CB   CG   CD   OE1  NE2                             
REMARK 470     ARG C 197    CB   CG   CD   NE   CZ   NH1  NH2                   
REMARK 470     LYS C 198    CB   CG   CD   CE   NZ                              
REMARK 470     LEU C 199    CB   CG   CD1  CD2                                  
REMARK 470     ASP C 200    CB   CG   OD1  OD2                                  
REMARK 470     PRO C 201    CB   CG   CD                                        
REMARK 470     ASN C 202    CB   CG   OD1  ND2                                  
REMARK 470     THR C 203    CB   OG1  CG2                                       
REMARK 470     PRO C 204    CB   CG   CD                                        
REMARK 470     PHE C 205    CB   CG   CD1  CD2  CE1  CE2  CZ                    
REMARK 470     LEU C 206    CB   CG   CD1  CD2                                  
REMARK 470     THR C 207    CB   OG1  CG2                                       
REMARK 470     MET C 209    CB   CG   SD   CE                                   
REMARK 470     ARG C 210    CB   CG   CD   NE   CZ   NH1  NH2                   
REMARK 470     ILE C 211    CB   CG1  CG2  CD1                                  
REMARK 470     LEU C 212    CB   CG   CD1  CD2                                  
REMARK 470     ASP C 213    CB   CG   OD1  OD2                                  
REMARK 470     VAL C 214    CB   CG1  CG2                                       
REMARK 470     LEU C 215    CB   CG   CD1  CD2                                  
REMARK 470     PHE C 216    CB   CG   CD1  CD2  CE1  CE2  CZ                    
REMARK 470     PRO C 217    CB   CG   CD                                        
REMARK 470     VAL C 218    CB   CG1  CG2                                       
REMARK 470     ALA C 219    CB                                                  
REMARK 470     MET C 220    CB   CG   SD   CE                                   
REMARK 470     THR C 223    CB   OG1  CG2                                       
REMARK 470     ALA C 224    CB                                                  
REMARK 470     ALA C 225    CB                                                  
REMARK 470     ILE C 226    CB   CG1  CG2  CD1                                  
REMARK 470     PRO C 227    CB   CG   CD                                        
REMARK 470     PRO C 229    CB   CG   CD                                        
REMARK 470     PHE C 230    CB   CG   CD1  CD2  CE1  CE2  CZ                    
REMARK 470     SER C 232    CB   OG                                             
REMARK 470     LYS C 234    CB   CG   CD   CE   NZ                              
REMARK 470     THR C 235    CB   OG1  CG2                                       
REMARK 470     VAL C 236    CB   CG1  CG2                                       
REMARK 470     THR C 237    CB   OG1  CG2                                       
REMARK 470     GLN C 238    CB   CG   CD   OE1  NE2                             
REMARK 470     GLN C 239    CB   CG   CD   OE1  NE2                             
REMARK 470     SER C 240    CB   OG                                             
REMARK 470     LEU C 241    CB   CG   CD1  CD2                                  
REMARK 470     ALA C 242    CB                                                  
REMARK 470     LYS C 243    CB   CG   CD   CE   NZ                              
REMARK 470     TRP C 244    CB   CG   CD1  CD2  NE1  CE2  CE3                   
REMARK 470     TRP C 244    CZ2  CZ3  CH2                                       
REMARK 470     SER C 245    CB   OG                                             
REMARK 470     ASN C 246    CB   CG   OD1  ND2                                  
REMARK 470     ALA C 247    CB                                                  
REMARK 470     ASP C 248    CB   CG   OD1  OD2                                  
REMARK 470     VAL C 249    CB   CG1  CG2                                       
REMARK 470     VAL C 250    CB   CG1  CG2                                       
REMARK 470     VAL C 251    CB   CG1  CG2                                       
REMARK 470     TYR C 252    CB   CG   CD1  CD2  CE1  CE2  CZ                    
REMARK 470     TYR C 252    OH                                                  
REMARK 470     VAL C 253    CB   CG1  CG2                                       
REMARK 470     CYS C 255    CB   SG                                             
REMARK 470     GLU C 257    CB   CG   CD   OE1  OE2                             
REMARK 470     ARG C 258    CB   CG   CD   NE   CZ   NH1  NH2                   
REMARK 470     ASN C 260    CB   CG   OD1  ND2                                  
REMARK 470     GLU C 261    CB   CG   CD   OE1  OE2                             
REMARK 470     MET C 262    CB   CG   SD   CE                                   
REMARK 470     THR C 263    CB   OG1  CG2                                       
REMARK 470     ASP C 264    CB   CG   OD1  OD2                                  
REMARK 470     VAL C 265    CB   CG1  CG2                                       
REMARK 470     LEU C 266    CB   CG   CD1  CD2                                  
REMARK 470     VAL C 267    CB   CG1  CG2                                       
REMARK 470     GLU C 268    CB   CG   CD   OE1  OE2                             
REMARK 470     PHE C 269    CB   CG   CD1  CD2  CE1  CE2  CZ                    
REMARK 470     PRO C 270    CB   CG   CD                                        
REMARK 470     GLU C 271    CB   CG   CD   OE1  OE2                             
REMARK 470     LEU C 272    CB   CG   CD1  CD2                                  
REMARK 470     THR C 273    CB   OG1  CG2                                       
REMARK 470     ASP C 274    CB   CG   OD1  OD2                                  
REMARK 470     PRO C 275    CB   CG   CD                                        
REMARK 470     LYS C 276    CB   CG   CD   CE   NZ                              
REMARK 470     THR C 277    CB   OG1  CG2                                       
REMARK 470     PRO C 280    CB   CG   CD                                        
REMARK 470     LEU C 281    CB   CG   CD1  CD2                                  
REMARK 470     MET C 282    CB   CG   SD   CE                                   
REMARK 470     HIS C 283    CB   CG   ND1  CD2  CE1  NE2                        
REMARK 470     ARG C 284    CB   CG   CD   NE   CZ   NH1  NH2                   
REMARK 470     THR C 285    CB   OG1  CG2                                       
REMARK 470     VAL C 286    CB   CG1  CG2                                       
REMARK 470     LEU C 287    CB   CG   CD1  CD2                                  
REMARK 470     ILE C 288    CB   CG1  CG2  CD1                                  
REMARK 470     ALA C 289    CB                                                  
REMARK 470     ASN C 290    CB   CG   OD1  ND2                                  
REMARK 470     THR C 291    CB   OG1  CG2                                       
REMARK 470     SER C 292    CB   OG                                             
REMARK 470     ASN C 293    CB   CG   OD1  ND2                                  
REMARK 470     MET C 294    CB   CG   SD   CE                                   
REMARK 470     PRO C 295    CB   CG   CD                                        
REMARK 470     VAL C 296    CB   CG1  CG2                                       
REMARK 470     ALA C 297    CB                                                  
REMARK 470     ALA C 298    CB                                                  
REMARK 470     ARG C 299    CB   CG   CD   NE   CZ   NH1  NH2                   
REMARK 470     GLU C 300    CB   CG   CD   OE1  OE2                             
REMARK 470     ALA C 301    CB                                                  
REMARK 470     SER C 302    CB   OG                                             
REMARK 470     ILE C 303    CB   CG1  CG2  CD1                                  
REMARK 470     TYR C 304    CB   CG   CD1  CD2  CE1  CE2  CZ                    
REMARK 470     TYR C 304    OH                                                  
REMARK 470     VAL C 305    CB   CG1  CG2                                       
REMARK 470     VAL C 307    CB   CG1  CG2                                       
REMARK 470     THR C 308    CB   OG1  CG2                                       
REMARK 470     ILE C 309    CB   CG1  CG2  CD1                                  
REMARK 470     ALA C 310    CB                                                  
REMARK 470     GLU C 311    CB   CG   CD   OE1  OE2                             
REMARK 470     TYR C 312    CB   CG   CD1  CD2  CE1  CE2  CZ                    
REMARK 470     TYR C 312    OH                                                  
REMARK 470     PHE C 313    CB   CG   CD1  CD2  CE1  CE2  CZ                    
REMARK 470     ARG C 314    CB   CG   CD   NE   CZ   NH1  NH2                   
REMARK 470     ASP C 315    CB   CG   OD1  OD2                                  
REMARK 470     GLN C 316    CB   CG   CD   OE1  NE2                             
REMARK 470     PHE C 318    CB   CG   CD1  CD2  CE1  CE2  CZ                    
REMARK 470     SER C 319    CB   OG                                             
REMARK 470     VAL C 320    CB   CG1  CG2                                       
REMARK 470     ALA C 321    CB                                                  
REMARK 470     LEU C 322    CB   CG   CD1  CD2                                  
REMARK 470     MET C 323    CB   CG   SD   CE                                   
REMARK 470     ALA C 324    CB                                                  
REMARK 470     ASP C 325    CB   CG   OD1  OD2                                  
REMARK 470     SER C 326    CB   OG                                             
REMARK 470     THR C 327    CB   OG1  CG2                                       
REMARK 470     SER C 328    CB   OG                                             
REMARK 470     ARG C 329    CB   CG   CD   NE   CZ   NH1  NH2                   
REMARK 470     TRP C 330    CB   CG   CD1  CD2  NE1  CE2  CE3                   
REMARK 470     TRP C 330    CZ2  CZ3  CH2                                       
REMARK 470     ALA C 331    CB                                                  
REMARK 470     GLU C 332    CB   CG   CD   OE1  OE2                             
REMARK 470     ALA C 333    CB                                                  
REMARK 470     LEU C 334    CB   CG   CD1  CD2                                  
REMARK 470     ARG C 335    CB   CG   CD   NE   CZ   NH1  NH2                   
REMARK 470     GLU C 336    CB   CG   CD   OE1  OE2                             
REMARK 470     ILE C 337    CB   CG1  CG2  CD1                                  
REMARK 470     SER C 338    CB   OG                                             
REMARK 470     SER C 339    CB   OG                                             
REMARK 470     ARG C 340    CB   CG   CD   NE   CZ   NH1  NH2                   
REMARK 470     LEU C 341    CB   CG   CD1  CD2                                  
REMARK 470     GLU C 342    CB   CG   CD   OE1  OE2                             
REMARK 470     GLU C 343    CB   CG   CD   OE1  OE2                             
REMARK 470     MET C 344    CB   CG   SD   CE                                   
REMARK 470     PRO C 345    CB   CG   CD                                        
REMARK 470     ALA C 346    CB                                                  
REMARK 470     GLU C 347    CB   CG   CD   OE1  OE2                             
REMARK 470     GLU C 348    CB   CG   CD   OE1  OE2                             
REMARK 470     TYR C 350    CB   CG   CD1  CD2  CE1  CE2  CZ                    
REMARK 470     TYR C 350    OH                                                  
REMARK 470     PRO C 351    CB   CG   CD                                        
REMARK 470     PRO C 352    CB   CG   CD                                        
REMARK 470     TYR C 353    CB   CG   CD1  CD2  CE1  CE2  CZ                    
REMARK 470     TYR C 353    OH                                                  
REMARK 470     LEU C 354    CB   CG   CD1  CD2                                  
REMARK 470     ALA C 355    CB                                                  
REMARK 470     ALA C 356    CB                                                  
REMARK 470     ARG C 357    CB   CG   CD   NE   CZ   NH1  NH2                   
REMARK 470     LEU C 358    CB   CG   CD1  CD2                                  
REMARK 470     ALA C 359    CB                                                  
REMARK 470     ALA C 360    CB                                                  
REMARK 470     PHE C 361    CB   CG   CD1  CD2  CE1  CE2  CZ                    
REMARK 470     TYR C 362    CB   CG   CD1  CD2  CE1  CE2  CZ                    
REMARK 470     TYR C 362    OH                                                  
REMARK 470     GLU C 363    CB   CG   CD   OE1  OE2                             
REMARK 470     ARG C 364    CB   CG   CD   NE   CZ   NH1  NH2                   
REMARK 470     ALA C 365    CB                                                  
REMARK 470     LYS C 367    CB   CG   CD   CE   NZ                              
REMARK 470     VAL C 368    CB   CG1  CG2                                       
REMARK 470     ILE C 369    CB   CG1  CG2  CD1                                  
REMARK 470     THR C 370    CB   OG1  CG2                                       
REMARK 470     LEU C 371    CB   CG   CD1  CD2                                  
REMARK 470     GLU C 374    CB   CG   CD   OE1  OE2                             
REMARK 470     GLU C 375    CB   CG   CD   OE1  OE2                             
REMARK 470     ALA C 377    CB                                                  
REMARK 470     VAL C 378    CB   CG1  CG2                                       
REMARK 470     THR C 379    CB   OG1  CG2                                       
REMARK 470     ILE C 380    CB   CG1  CG2  CD1                                  
REMARK 470     VAL C 381    CB   CG1  CG2                                       
REMARK 470     ALA C 383    CB                                                  
REMARK 470     VAL C 384    CB   CG1  CG2                                       
REMARK 470     SER C 385    CB   OG                                             
REMARK 470     PRO C 386    CB   CG   CD                                        
REMARK 470     PRO C 387    CB   CG   CD                                        
REMARK 470     ASP C 390    CB   CG   OD1  OD2                                  
REMARK 470     MET C 391    CB   CG   SD   CE                                   
REMARK 470     SER C 392    CB   OG                                             
REMARK 470     GLU C 393    CB   CG   CD   OE1  OE2                             
REMARK 470     PRO C 394    CB   CG   CD                                        
REMARK 470     VAL C 395    CB   CG1  CG2                                       
REMARK 470     THR C 396    CB   OG1  CG2                                       
REMARK 470     GLN C 397    CB   CG   CD   OE1  NE2                             
REMARK 470     SER C 398    CB   OG                                             
REMARK 470     THR C 399    CB   OG1  CG2                                       
REMARK 470     LEU C 400    CB   CG   CD1  CD2                                  
REMARK 470     ARG C 401    CB   CG   CD   NE   CZ   NH1  NH2                   
REMARK 470     ILE C 402    CB   CG1  CG2  CD1                                  
REMARK 470     VAL C 403    CB   CG1  CG2                                       
REMARK 470     ALA C 405    CB                                                  
REMARK 470     PHE C 406    CB   CG   CD1  CD2  CE1  CE2  CZ                    
REMARK 470     TRP C 407    CB   CG   CD1  CD2  NE1  CE2  CE3                   
REMARK 470     TRP C 407    CZ2  CZ3  CH2                                       
REMARK 470     ARG C 408    CB   CG   CD   NE   CZ   NH1  NH2                   
REMARK 470     LEU C 409    CB   CG   CD1  CD2                                  
REMARK 470     ASP C 410    CB   CG   OD1  OD2                                  
REMARK 470     ALA C 411    CB                                                  
REMARK 470     SER C 412    CB   OG                                             
REMARK 470     LEU C 413    CB   CG   CD1  CD2                                  
REMARK 470     ALA C 414    CB                                                  
REMARK 470     PHE C 415    CB   CG   CD1  CD2  CE1  CE2  CZ                    
REMARK 470     ARG C 416    CB   CG   CD   NE   CZ   NH1  NH2                   
REMARK 470     ARG C 417    CB   CG   CD   NE   CZ   NH1  NH2                   
REMARK 470     HIS C 418    CB   CG   ND1  CD2  CE1  NE2                        
REMARK 470     PHE C 419    CB   CG   CD1  CD2  CE1  CE2  CZ                    
REMARK 470     PRO C 420    CB   CG   CD                                        
REMARK 470     ALA C 421    CB                                                  
REMARK 470     ILE C 422    CB   CG1  CG2  CD1                                  
REMARK 470     ASN C 423    CB   CG   OD1  ND2                                  
REMARK 470     TRP C 424    CB   CG   CD1  CD2  NE1  CE2  CE3                   
REMARK 470     TRP C 424    CZ2  CZ3  CH2                                       
REMARK 470     ASN C 425    CB   CG   OD1  ND2                                  
REMARK 470     SER C 427    CB   OG                                             
REMARK 470     TYR C 428    CB   CG   CD1  CD2  CE1  CE2  CZ                    
REMARK 470     TYR C 428    OH                                                  
REMARK 470     SER C 429    CB   OG                                             
REMARK 470     LEU C 430    CB   CG   CD1  CD2                                  
REMARK 470     PHE C 431    CB   CG   CD1  CD2  CE1  CE2  CZ                    
REMARK 470     THR C 432    CB   OG1  CG2                                       
REMARK 470     SER C 433    CB   OG                                             
REMARK 470     ALA C 434    CB                                                  
REMARK 470     LEU C 435    CB   CG   CD1  CD2                                  
REMARK 470     ASP C 436    CB   CG   OD1  OD2                                  
REMARK 470     PRO C 437    CB   CG   CD                                        
REMARK 470     TRP C 438    CB   CG   CD1  CD2  NE1  CE2  CE3                   
REMARK 470     TRP C 438    CZ2  CZ3  CH2                                       
REMARK 470     TYR C 439    CB   CG   CD1  CD2  CE1  CE2  CZ                    
REMARK 470     TYR C 439    OH                                                  
REMARK 470     ARG C 440    CB   CG   CD   NE   CZ   NH1  NH2                   
REMARK 470     GLU C 441    CB   CG   CD   OE1  OE2                             
REMARK 470     ASN C 442    CB   CG   OD1  ND2                                  
REMARK 470     VAL C 443    CB   CG1  CG2                                       
REMARK 470     ALA C 444    CB                                                  
REMARK 470     GLU C 445    CB   CG   CD   OE1  OE2                             
REMARK 470     ASP C 446    CB   CG   OD1  OD2                                  
REMARK 470     TYR C 447    CB   CG   CD1  CD2  CE1  CE2  CZ                    
REMARK 470     TYR C 447    OH                                                  
REMARK 470     PRO C 448    CB   CG   CD                                        
REMARK 470     GLU C 449    CB   CG   CD   OE1  OE2                             
REMARK 470     LEU C 450    CB   CG   CD1  CD2                                  
REMARK 470     ARG C 451    CB   CG   CD   NE   CZ   NH1  NH2                   
REMARK 470     ASP C 452    CB   CG   OD1  OD2                                  
REMARK 470     ALA C 453    CB                                                  
REMARK 470     ILE C 454    CB   CG1  CG2  CD1                                  
REMARK 470     SER C 455    CB   OG                                             
REMARK 470     GLU C 456    CB   CG   CD   OE1  OE2                             
REMARK 470     LEU C 457    CB   CG   CD1  CD2                                  
REMARK 470     LEU C 458    CB   CG   CD1  CD2                                  
REMARK 470     GLN C 459    CB   CG   CD   OE1  NE2                             
REMARK 470     ARG C 460    CB   CG   CD   NE   CZ   NH1  NH2                   
REMARK 470     GLU C 461    CB   CG   CD   OE1  OE2                             
REMARK 470     ALA C 462    CB                                                  
REMARK 470     LEU C 464    CB   CG   CD1  CD2                                  
REMARK 470     GLN C 465    CB   CG   CD   OE1  NE2                             
REMARK 470     GLU C 466    CB   CG   CD   OE1  OE2                             
REMARK 470     ILE C 467    CB   CG1  CG2  CD1                                  
REMARK 470     VAL C 468    CB   CG1  CG2                                       
REMARK 470     GLN C 469    CB   CG   CD   OE1  NE2                             
REMARK 470     LEU C 470    CB   CG   CD1  CD2                                  
REMARK 470     VAL C 471    CB   CG1  CG2                                       
REMARK 470     PRO C 473    CB   CG   CD                                        
REMARK 470     ASP C 474    CB   CG   OD1  OD2                                  
REMARK 470     ALA C 475    CB                                                  
REMARK 470     LEU C 476    CB   CG   CD1  CD2                                  
REMARK 470     GLN C 477    CB   CG   CD   OE1  NE2                             
REMARK 470     ASP C 478    CB   CG   OD1  OD2                                  
REMARK 470     ALA C 479    CB                                                  
REMARK 470     GLU C 480    CB   CG   CD   OE1  OE2                             
REMARK 470     ARG C 481    CB   CG   CD   NE   CZ   NH1  NH2                   
REMARK 470     LEU C 482    CB   CG   CD1  CD2                                  
REMARK 470     VAL C 483    CB   CG1  CG2                                       
REMARK 470     ILE C 484    CB   CG1  CG2  CD1                                  
REMARK 470     GLU C 485    CB   CG   CD   OE1  OE2                             
REMARK 470     VAL C 486    CB   CG1  CG2                                       
REMARK 470     ARG C 488    CB   CG   CD   NE   CZ   NH1  NH2                   
REMARK 470     ILE C 489    CB   CG1  CG2  CD1                                  
REMARK 470     ILE C 490    CB   CG1  CG2  CD1                                  
REMARK 470     ARG C 491    CB   CG   CD   NE   CZ   NH1  NH2                   
REMARK 470     GLU C 492    CB   CG   CD   OE1  OE2                             
REMARK 470     ASP C 493    CB   CG   OD1  OD2                                  
REMARK 470     PHE C 494    CB   CG   CD1  CD2  CE1  CE2  CZ                    
REMARK 470     LEU C 495    CB   CG   CD1  CD2                                  
REMARK 470     GLN C 496    CB   CG   CD   OE1  NE2                             
REMARK 470     GLN C 497    CB   CG   CD   OE1  NE2                             
REMARK 470     ASN C 498    CB   CG   OD1  ND2                                  
REMARK 470     ALA C 499    CB                                                  
REMARK 470     TYR C 500    CB   CG   CD1  CD2  CE1  CE2  CZ                    
REMARK 470     TYR C 500    OH                                                  
REMARK 470     HIS C 501    CB   CG   ND1  CD2  CE1  NE2                        
REMARK 470     GLU C 502    CB   CG   CD   OE1  OE2                             
REMARK 470     VAL C 503    CB   CG1  CG2                                       
REMARK 470     ASP C 504    CB   CG   OD1  OD2                                  
REMARK 470     ALA C 505    CB                                                  
REMARK 470     TYR C 506    CB   CG   CD1  CD2  CE1  CE2  CZ                    
REMARK 470     TYR C 506    OH                                                  
REMARK 470     CYS C 507    CB   SG                                             
REMARK 470     SER C 508    CB   OG                                             
REMARK 470     MET C 509    CB   CG   SD   CE                                   
REMARK 470     LYS C 510    CB   CG   CD   CE   NZ                              
REMARK 470     LYS C 511    CB   CG   CD   CE   NZ                              
REMARK 470     ALA C 512    CB                                                  
REMARK 470     TYR C 513    CB   CG   CD1  CD2  CE1  CE2  CZ                    
REMARK 470     TYR C 513    OH                                                  
REMARK 470     ILE C 515    CB   CG1  CG2  CD1                                  
REMARK 470     MET C 516    CB   CG   SD   CE                                   
REMARK 470     LYS C 517    CB   CG   CD   CE   NZ                              
REMARK 470     MET C 518    CB   CG   SD   CE                                   
REMARK 470     ILE C 519    CB   CG1  CG2  CD1                                  
REMARK 470     LEU C 520    CB   CG   CD1  CD2                                  
REMARK 470     ALA C 521    CB                                                  
REMARK 470     PHE C 522    CB   CG   CD1  CD2  CE1  CE2  CZ                    
REMARK 470     TYR C 523    CB   CG   CD1  CD2  CE1  CE2  CZ                    
REMARK 470     TYR C 523    OH                                                  
REMARK 470     LYS C 524    CB   CG   CD   CE   NZ                              
REMARK 470     GLU C 525    CB   CG   CD   OE1  OE2                             
REMARK 470     ALA C 526    CB                                                  
REMARK 470     GLU C 527    CB   CG   CD   OE1  OE2                             
REMARK 470     ALA C 528    CB                                                  
REMARK 470     ALA C 529    CB                                                  
REMARK 470     ILE C 530    CB   CG1  CG2  CD1                                  
REMARK 470     LYS C 531    CB   CG   CD   CE   NZ                              
REMARK 470     ARG C 532    CB   CG   CD   NE   CZ   NH1  NH2                   
REMARK 470     VAL C 534    CB   CG1  CG2                                       
REMARK 470     SER C 535    CB   OG                                             
REMARK 470     ILE C 536    CB   CG1  CG2  CD1                                  
REMARK 470     ASP C 537    CB   CG   OD1  OD2                                  
REMARK 470     GLU C 538    CB   CG   CD   OE1  OE2                             
REMARK 470     ILE C 539    CB   CG1  CG2  CD1                                  
REMARK 470     LEU C 540    CB   CG   CD1  CD2                                  
REMARK 470     GLN C 541    CB   CG   CD   OE1  NE2                             
REMARK 470     LEU C 542    CB   CG   CD1  CD2                                  
REMARK 470     PRO C 543    CB   CG   CD                                        
REMARK 470     VAL C 544    CB   CG1  CG2                                       
REMARK 470     LEU C 545    CB   CG   CD1  CD2                                  
REMARK 470     GLU C 546    CB   CG   CD   OE1  OE2                             
REMARK 470     ARG C 547    CB   CG   CD   NE   CZ   NH1  NH2                   
REMARK 470     ILE C 548    CB   CG1  CG2  CD1                                  
REMARK 470     ARG C 550    CB   CG   CD   NE   CZ   NH1  NH2                   
REMARK 470     ALA C 551    CB                                                  
REMARK 470     ARG C 552    CB   CG   CD   NE   CZ   NH1  NH2                   
REMARK 470     TYR C 553    CB   CG   CD1  CD2  CE1  CE2  CZ                    
REMARK 470     TYR C 553    OH                                                  
REMARK 470     VAL C 554    CB   CG1  CG2                                       
REMARK 470     SER C 555    CB   OG                                             
REMARK 470     GLU C 556    CB   CG   CD   OE1  OE2                             
REMARK 470     GLU C 557    CB   CG   CD   OE1  OE2                             
REMARK 470     GLU C 558    CB   CG   CD   OE1  OE2                             
REMARK 470     PHE C 559    CB   CG   CD1  CD2  CE1  CE2  CZ                    
REMARK 470     PRO C 560    CB   CG   CD                                        
REMARK 470     ALA C 561    CB                                                  
REMARK 470     TYR C 562    CB   CG   CD1  CD2  CE1  CE2  CZ                    
REMARK 470     TYR C 562    OH                                                  
REMARK 470     PHE C 563    CB   CG   CD1  CD2  CE1  CE2  CZ                    
REMARK 470     GLU C 564    CB   CG   CD   OE1  OE2                             
REMARK 470     GLU C 565    CB   CG   CD   OE1  OE2                             
REMARK 470     ALA C 566    CB                                                  
REMARK 470     MET C 567    CB   CG   SD   CE                                   
REMARK 470     LYS C 568    CB   CG   CD   CE   NZ                              
REMARK 470     GLU C 569    CB   CG   CD   OE1  OE2                             
REMARK 470     ILE C 570    CB   CG1  CG2  CD1                                  
REMARK 470     GLN C 571    CB   CG   CD   OE1  NE2                             
REMARK 470     ALA C 573    CB                                                  
REMARK 470     PHE C 574    CB   CG   CD1  CD2  CE1  CE2  CZ                    
REMARK 470     LYS C 575    CB   CG   CD   CE   NZ                              
REMARK 470     ALA C 576    CB                                                  
REMARK 470     LEU C 577    O    CB   CG   CD1  CD2                             
REMARK 470     GLU D   7    CB   CG   CD   OE1  OE2                             
REMARK 470     TYR D   8    CB   CG   CD1  CD2  CE1  CE2  CZ                    
REMARK 470     TYR D   8    OH                                                  
REMARK 470     THR D   9    CB   OG1  CG2                                       
REMARK 470     ILE D  11    CB   CG1  CG2  CD1                                  
REMARK 470     THR D  12    CB   OG1  CG2                                       
REMARK 470     TYR D  13    CB   CG   CD1  CD2  CE1  CE2  CZ                    
REMARK 470     TYR D  13    OH                                                  
REMARK 470     ILE D  14    CB   CG1  CG2  CD1                                  
REMARK 470     SER D  15    CB   OG                                             
REMARK 470     PRO D  17    CB   CG   CD                                        
REMARK 470     LEU D  18    CB   CG   CD1  CD2                                  
REMARK 470     LEU D  19    CB   CG   CD1  CD2                                  
REMARK 470     PHE D  20    CB   CG   CD1  CD2  CE1  CE2  CZ                    
REMARK 470     VAL D  21    CB   CG1  CG2                                       
REMARK 470     GLU D  22    CB   CG   CD   OE1  OE2                             
REMARK 470     ASN D  23    CB   CG   OD1  ND2                                  
REMARK 470     ALA D  24    CB                                                  
REMARK 470     LYS D  25    CB   CG   CD   CE   NZ                              
REMARK 470     ASP D  26    CB   CG   OD1  OD2                                  
REMARK 470     LEU D  27    CB   CG   CD1  CD2                                  
REMARK 470     ALA D  28    CB                                                  
REMARK 470     TYR D  29    CB   CG   CD1  CD2  CE1  CE2  CZ                    
REMARK 470     TYR D  29    OH                                                  
REMARK 470     ALA D  31    CB                                                  
REMARK 470     ILE D  32    CB   CG1  CG2  CD1                                  
REMARK 470     VAL D  33    CB   CG1  CG2                                       
REMARK 470     ASP D  34    CB   CG   OD1  OD2                                  
REMARK 470     ILE D  35    CB   CG1  CG2  CD1                                  
REMARK 470     LYS D  36    CB   CG   CD   CE   NZ                              
REMARK 470     ASP D  37    CB   CG   OD1  OD2                                  
REMARK 470     THR D  39    CB   OG1  CG2                                       
REMARK 470     ARG D  41    CB   CG   CD   NE   CZ   NH1  NH2                   
REMARK 470     VAL D  42    CB   CG1  CG2                                       
REMARK 470     ARG D  43    CB   CG   CD   NE   CZ   NH1  NH2                   
REMARK 470     GLN D  46    CB   CG   CD   OE1  NE2                             
REMARK 470     VAL D  47    CB   CG1  CG2                                       
REMARK 470     ILE D  48    CB   CG1  CG2  CD1                                  
REMARK 470     GLU D  49    CB   CG   CD   OE1  OE2                             
REMARK 470     VAL D  50    CB   CG1  CG2                                       
REMARK 470     SER D  51    CB   OG                                             
REMARK 470     GLU D  52    CB   CG   CD   OE1  OE2                             
REMARK 470     GLU D  53    CB   CG   CD   OE1  OE2                             
REMARK 470     TYR D  54    CB   CG   CD1  CD2  CE1  CE2  CZ                    
REMARK 470     TYR D  54    OH                                                  
REMARK 470     ALA D  55    CB                                                  
REMARK 470     VAL D  56    CB   CG1  CG2                                       
REMARK 470     ILE D  57    CB   CG1  CG2  CD1                                  
REMARK 470     GLN D  58    CB   CG   CD   OE1  NE2                             
REMARK 470     VAL D  59    CB   CG1  CG2                                       
REMARK 470     PHE D  60    CB   CG   CD1  CD2  CE1  CE2  CZ                    
REMARK 470     GLU D  61    CB   CG   CD   OE1  OE2                             
REMARK 470     GLU D  62    CB   CG   CD   OE1  OE2                             
REMARK 470     THR D  63    CB   OG1  CG2                                       
REMARK 470     THR D  64    CB   OG1  CG2                                       
REMARK 470     LEU D  66    CB   CG   CD1  CD2                                  
REMARK 470     ASP D  67    CB   CG   OD1  OD2                                  
REMARK 470     LEU D  68    CB   CG   CD1  CD2                                  
REMARK 470     ALA D  69    CB                                                  
REMARK 470     THR D  70    CB   OG1  CG2                                       
REMARK 470     THR D  71    CB   OG1  CG2                                       
REMARK 470     SER D  72    CB   OG                                             
REMARK 470     VAL D  73    CB   CG1  CG2                                       
REMARK 470     SER D  74    CB   OG                                             
REMARK 470     LEU D  75    CB   CG   CD1  CD2                                  
REMARK 470     VAL D  76    CB   CG1  CG2                                       
REMARK 470     GLU D  77    CB   CG   CD   OE1  OE2                             
REMARK 470     ASP D  78    CB   CG   OD1  OD2                                  
REMARK 470     VAL D  79    CB   CG1  CG2                                       
REMARK 470     ALA D  80    CB                                                  
REMARK 470     ARG D  81    CB   CG   CD   NE   CZ   NH1  NH2                   
REMARK 470     LEU D  82    CB   CG   CD1  CD2                                  
REMARK 470     VAL D  84    CB   CG1  CG2                                       
REMARK 470     SER D  85    CB   OG                                             
REMARK 470     LYS D  86    CB   CG   CD   CE   NZ                              
REMARK 470     GLU D  87    CB   CG   CD   OE1  OE2                             
REMARK 470     MET D  88    CB   CG   SD   CE                                   
REMARK 470     LEU D  89    CB   CG   CD1  CD2                                  
REMARK 470     ARG D  91    CB   CG   CD   NE   CZ   NH1  NH2                   
REMARK 470     ARG D  92    CB   CG   CD   NE   CZ   NH1  NH2                   
REMARK 470     PHE D  93    CB   CG   CD1  CD2  CE1  CE2  CZ                    
REMARK 470     ASN D  94    CB   CG   OD1  ND2                                  
REMARK 470     ILE D  96    CB   CG1  CG2  CD1                                  
REMARK 470     LYS D  98    CB   CG   CD   CE   NZ                              
REMARK 470     PRO D  99    CB   CG   CD                                        
REMARK 470     ILE D 100    CB   CG1  CG2  CD1                                  
REMARK 470     ASP D 101    CB   CG   OD1  OD2                                  
REMARK 470     LEU D 103    CB   CG   CD1  CD2                                  
REMARK 470     PRO D 104    CB   CG   CD                                        
REMARK 470     PRO D 105    CB   CG   CD                                        
REMARK 470     ILE D 106    CB   CG1  CG2  CD1                                  
REMARK 470     THR D 107    CB   OG1  CG2                                       
REMARK 470     PRO D 108    CB   CG   CD                                        
REMARK 470     GLU D 109    CB   CG   CD   OE1  OE2                             
REMARK 470     LYS D 110    CB   CG   CD   CE   NZ                              
REMARK 470     ARG D 111    CB   CG   CD   NE   CZ   NH1  NH2                   
REMARK 470     LEU D 112    CB   CG   CD1  CD2                                  
REMARK 470     PRO D 113    CB   CG   CD                                        
REMARK 470     ILE D 114    CB   CG1  CG2  CD1                                  
REMARK 470     THR D 115    CB   OG1  CG2                                       
REMARK 470     LEU D 117    CB   CG   CD1  CD2                                  
REMARK 470     PRO D 118    CB   CG   CD                                        
REMARK 470     LEU D 119    CB   CG   CD1  CD2                                  
REMARK 470     ASN D 120    CB   CG   OD1  ND2                                  
REMARK 470     PRO D 121    CB   CG   CD                                        
REMARK 470     VAL D 122    CB   CG1  CG2                                       
REMARK 470     ALA D 123    CB                                                  
REMARK 470     ARG D 124    CB   CG   CD   NE   CZ   NH1  NH2                   
REMARK 470     ARG D 125    CB   CG   CD   NE   CZ   NH1  NH2                   
REMARK 470     LYS D 126    CB   CG   CD   CE   NZ                              
REMARK 470     PRO D 127    CB   CG   CD                                        
REMARK 470     GLU D 128    CB   CG   CD   OE1  OE2                             
REMARK 470     GLN D 129    CB   CG   CD   OE1  NE2                             
REMARK 470     PHE D 130    CB   CG   CD1  CD2  CE1  CE2  CZ                    
REMARK 470     ILE D 131    CB   CG1  CG2  CD1                                  
REMARK 470     GLN D 132    CB   CG   CD   OE1  NE2                             
REMARK 470     THR D 133    CB   OG1  CG2                                       
REMARK 470     ILE D 135    CB   CG1  CG2  CD1                                  
REMARK 470     SER D 136    CB   OG                                             
REMARK 470     THR D 137    CB   OG1  CG2                                       
REMARK 470     ILE D 138    CB   CG1  CG2  CD1                                  
REMARK 470     ASP D 139    CB   CG   OD1  OD2                                  
REMARK 470     VAL D 140    CB   CG1  CG2                                       
REMARK 470     MET D 141    CB   CG   SD   CE                                   
REMARK 470     ASN D 142    CB   CG   OD1  ND2                                  
REMARK 470     THR D 143    CB   OG1  CG2                                       
REMARK 470     LEU D 144    CB   CG   CD1  CD2                                  
REMARK 470     VAL D 145    CB   CG1  CG2                                       
REMARK 470     ARG D 146    CB   CG   CD   NE   CZ   NH1  NH2                   
REMARK 470     GLN D 148    CB   CG   CD   OE1  NE2                             
REMARK 470     LYS D 149    CB   CG   CD   CE   NZ                              
REMARK 470     LEU D 150    CB   CG   CD1  CD2                                  
REMARK 470     PRO D 151    CB   CG   CD                                        
REMARK 470     ILE D 152    CB   CG1  CG2  CD1                                  
REMARK 470     PHE D 153    CB   CG   CD1  CD2  CE1  CE2  CZ                    
REMARK 470     SER D 154    CB   OG                                             
REMARK 470     SER D 156    CB   OG                                             
REMARK 470     LEU D 158    CB   CG   CD1  CD2                                  
REMARK 470     PRO D 159    CB   CG   CD                                        
REMARK 470     ALA D 160    CB                                                  
REMARK 470     ASN D 161    CB   CG   OD1  ND2                                  
REMARK 470     GLU D 162    CB   CG   CD   OE1  OE2                             
REMARK 470     ILE D 163    CB   CG1  CG2  CD1                                  
REMARK 470     ALA D 164    CB                                                  
REMARK 470     ALA D 165    CB                                                  
REMARK 470     GLN D 166    CB   CG   CD   OE1  NE2                             
REMARK 470     ILE D 167    CB   CG1  CG2  CD1                                  
REMARK 470     ALA D 168    CB                                                  
REMARK 470     ARG D 169    CB   CG   CD   NE   CZ   NH1  NH2                   
REMARK 470     GLN D 170    CB   CG   CD   OE1  NE2                             
REMARK 470     ALA D 171    CB                                                  
REMARK 470     THR D 172    CB   OG1  CG2                                       
REMARK 470     VAL D 173    CB   CG1  CG2                                       
REMARK 470     ARG D 174    CB   CG   CD   NE   CZ   NH1  NH2                   
REMARK 470     PRO D 175    CB   CG   CD                                        
REMARK 470     ASP D 176    CB   CG   OD1  OD2                                  
REMARK 470     LEU D 177    CB   CG   CD1  CD2                                  
REMARK 470     SER D 178    CB   OG                                             
REMARK 470     GLU D 180    CB   CG   CD   OE1  OE2                             
REMARK 470     GLU D 182    CB   CG   CD   OE1  OE2                             
REMARK 470     LYS D 183    CB   CG   CD   CE   NZ                              
REMARK 470     GLU D 184    CB   CG   CD   OE1  OE2                             
REMARK 470     GLU D 185    CB   CG   CD   OE1  OE2                             
REMARK 470     PRO D 186    CB   CG   CD                                        
REMARK 470     PHE D 187    CB   CG   CD1  CD2  CE1  CE2  CZ                    
REMARK 470     ALA D 188    CB                                                  
REMARK 470     VAL D 189    CB   CG1  CG2                                       
REMARK 470     VAL D 190    CB   CG1  CG2                                       
REMARK 470     PHE D 191    CB   CG   CD1  CD2  CE1  CE2  CZ                    
REMARK 470     ALA D 192    CB                                                  
REMARK 470     ALA D 193    CB                                                  
REMARK 470     MET D 194    CB   CG   SD   CE                                   
REMARK 470     ILE D 196    CB   CG1  CG2  CD1                                  
REMARK 470     THR D 197    CB   OG1  CG2                                       
REMARK 470     GLN D 198    CB   CG   CD   OE1  NE2                             
REMARK 470     ARG D 199    CB   CG   CD   NE   CZ   NH1  NH2                   
REMARK 470     GLU D 200    CB   CG   CD   OE1  OE2                             
REMARK 470     LEU D 201    CB   CG   CD1  CD2                                  
REMARK 470     SER D 202    CB   OG                                             
REMARK 470     TYR D 203    CB   CG   CD1  CD2  CE1  CE2  CZ                    
REMARK 470     TYR D 203    OH                                                  
REMARK 470     PHE D 204    CB   CG   CD1  CD2  CE1  CE2  CZ                    
REMARK 470     ILE D 205    CB   CG1  CG2  CD1                                  
REMARK 470     GLN D 206    CB   CG   CD   OE1  NE2                             
REMARK 470     GLU D 207    CB   CG   CD   OE1  OE2                             
REMARK 470     PHE D 208    CB   CG   CD1  CD2  CE1  CE2  CZ                    
REMARK 470     GLU D 209    CB   CG   CD   OE1  OE2                             
REMARK 470     ARG D 210    CB   CG   CD   NE   CZ   NH1  NH2                   
REMARK 470     THR D 211    CB   OG1  CG2                                       
REMARK 470     ALA D 213    CB                                                  
REMARK 470     LEU D 214    CB   CG   CD1  CD2                                  
REMARK 470     SER D 215    CB   OG                                             
REMARK 470     ARG D 216    CB   CG   CD   NE   CZ   NH1  NH2                   
REMARK 470     SER D 217    CB   OG                                             
REMARK 470     VAL D 218    CB   CG1  CG2                                       
REMARK 470     LEU D 219    CB   CG   CD1  CD2                                  
REMARK 470     PHE D 220    CB   CG   CD1  CD2  CE1  CE2  CZ                    
REMARK 470     LEU D 221    CB   CG   CD1  CD2                                  
REMARK 470     ASN D 222    CB   CG   OD1  ND2                                  
REMARK 470     LYS D 223    CB   CG   CD   CE   NZ                              
REMARK 470     ALA D 224    CB                                                  
REMARK 470     ASP D 225    CB   CG   OD1  OD2                                  
REMARK 470     ASP D 226    CB   CG   OD1  OD2                                  
REMARK 470     PRO D 227    CB   CG   CD                                        
REMARK 470     THR D 228    CB   OG1  CG2                                       
REMARK 470     ILE D 229    CB   CG1  CG2  CD1                                  
REMARK 470     GLU D 230    CB   CG   CD   OE1  OE2                             
REMARK 470     ARG D 231    CB   CG   CD   NE   CZ   NH1  NH2                   
REMARK 470     ILE D 232    CB   CG1  CG2  CD1                                  
REMARK 470     LEU D 233    CB   CG   CD1  CD2                                  
REMARK 470     THR D 234    CB   OG1  CG2                                       
REMARK 470     PRO D 235    CB   CG   CD                                        
REMARK 470     ARG D 236    CB   CG   CD   NE   CZ   NH1  NH2                   
REMARK 470     MET D 237    CB   CG   SD   CE                                   
REMARK 470     ALA D 238    CB                                                  
REMARK 470     LEU D 239    CB   CG   CD1  CD2                                  
REMARK 470     THR D 240    CB   OG1  CG2                                       
REMARK 470     VAL D 241    CB   CG1  CG2                                       
REMARK 470     ALA D 242    CB                                                  
REMARK 470     GLU D 243    CB   CG   CD   OE1  OE2                             
REMARK 470     TYR D 244    CB   CG   CD1  CD2  CE1  CE2  CZ                    
REMARK 470     TYR D 244    OH                                                  
REMARK 470     LEU D 245    CB   CG   CD1  CD2                                  
REMARK 470     ALA D 246    CB                                                  
REMARK 470     PHE D 247    CB   CG   CD1  CD2  CE1  CE2  CZ                    
REMARK 470     GLU D 248    CB   CG   CD   OE1  OE2                             
REMARK 470     HIS D 249    CB   CG   ND1  CD2  CE1  NE2                        
REMARK 470     ASP D 250    CB   CG   OD1  OD2                                  
REMARK 470     TYR D 251    CB   CG   CD1  CD2  CE1  CE2  CZ                    
REMARK 470     TYR D 251    OH                                                  
REMARK 470     HIS D 252    CB   CG   ND1  CD2  CE1  NE2                        
REMARK 470     VAL D 253    CB   CG1  CG2                                       
REMARK 470     LEU D 254    CB   CG   CD1  CD2                                  
REMARK 470     VAL D 255    CB   CG1  CG2                                       
REMARK 470     ILE D 256    CB   CG1  CG2  CD1                                  
REMARK 470     LEU D 257    CB   CG   CD1  CD2                                  
REMARK 470     THR D 258    CB   OG1  CG2                                       
REMARK 470     ASP D 259    CB   CG   OD1  OD2                                  
REMARK 470     MET D 260    CB   CG   SD   CE                                   
REMARK 470     THR D 261    CB   OG1  CG2                                       
REMARK 470     ASN D 262    CB   CG   OD1  ND2                                  
REMARK 470     TYR D 263    CB   CG   CD1  CD2  CE1  CE2  CZ                    
REMARK 470     TYR D 263    OH                                                  
REMARK 470     CYS D 264    CB   SG                                             
REMARK 470     GLU D 265    CB   CG   CD   OE1  OE2                             
REMARK 470     ALA D 266    CB                                                  
REMARK 470     LEU D 267    CB   CG   CD1  CD2                                  
REMARK 470     ARG D 268    CB   CG   CD   NE   CZ   NH1  NH2                   
REMARK 470     GLU D 269    CB   CG   CD   OE1  OE2                             
REMARK 470     ILE D 270    CB   CG1  CG2  CD1                                  
REMARK 470     ALA D 272    CB                                                  
REMARK 470     ALA D 273    CB                                                  
REMARK 470     ARG D 274    CB   CG   CD   NE   CZ   NH1  NH2                   
REMARK 470     GLU D 275    CB   CG   CD   OE1  OE2                             
REMARK 470     GLU D 276    CB   CG   CD   OE1  OE2                             
REMARK 470     ILE D 277    CB   CG1  CG2  CD1                                  
REMARK 470     PRO D 278    CB   CG   CD                                        
REMARK 470     ARG D 280    CB   CG   CD   NE   CZ   NH1  NH2                   
REMARK 470     ARG D 281    CB   CG   CD   NE   CZ   NH1  NH2                   
REMARK 470     TYR D 283    CB   CG   CD1  CD2  CE1  CE2  CZ                    
REMARK 470     TYR D 283    OH                                                  
REMARK 470     PRO D 284    CB   CG   CD                                        
REMARK 470     TYR D 286    CB   CG   CD1  CD2  CE1  CE2  CZ                    
REMARK 470     TYR D 286    OH                                                  
REMARK 470     MET D 287    CB   CG   SD   CE                                   
REMARK 470     TYR D 288    CB   CG   CD1  CD2  CE1  CE2  CZ                    
REMARK 470     TYR D 288    OH                                                  
REMARK 470     THR D 289    CB   OG1  CG2                                       
REMARK 470     ASP D 290    CB   CG   OD1  OD2                                  
REMARK 470     LEU D 291    CB   CG   CD1  CD2                                  
REMARK 470     ALA D 292    CB                                                  
REMARK 470     THR D 293    CB   OG1  CG2                                       
REMARK 470     ILE D 294    CB   CG1  CG2  CD1                                  
REMARK 470     TYR D 295    CB   CG   CD1  CD2  CE1  CE2  CZ                    
REMARK 470     TYR D 295    OH                                                  
REMARK 470     GLU D 296    CB   CG   CD   OE1  OE2                             
REMARK 470     ARG D 297    CB   CG   CD   NE   CZ   NH1  NH2                   
REMARK 470     ALA D 298    CB                                                  
REMARK 470     VAL D 300    CB   CG1  CG2                                       
REMARK 470     VAL D 301    CB   CG1  CG2                                       
REMARK 470     GLU D 302    CB   CG   CD   OE1  OE2                             
REMARK 470     LYS D 304    CB   CG   CD   CE   NZ                              
REMARK 470     LYS D 305    CB   CG   CD   CE   NZ                              
REMARK 470     SER D 307    CB   OG                                             
REMARK 470     VAL D 308    CB   CG1  CG2                                       
REMARK 470     THR D 309    CB   OG1  CG2                                       
REMARK 470     GLN D 310    CB   CG   CD   OE1  NE2                             
REMARK 470     ILE D 311    CB   CG1  CG2  CD1                                  
REMARK 470     PRO D 312    CB   CG   CD                                        
REMARK 470     ILE D 313    CB   CG1  CG2  CD1                                  
REMARK 470     LEU D 314    CB   CG   CD1  CD2                                  
REMARK 470     SER D 315    CB   OG                                             
REMARK 470     MET D 316    CB   CG   SD   CE                                   
REMARK 470     PRO D 317    CB   CG   CD                                        
REMARK 470     ASP D 318    CB   CG   OD1  OD2                                  
REMARK 470     ASP D 319    CB   CG   OD1  OD2                                  
REMARK 470     ASP D 320    CB   CG   OD1  OD2                                  
REMARK 470     ARG D 321    CB   CG   CD   NE   CZ   NH1  NH2                   
REMARK 470     THR D 322    CB   OG1  CG2                                       
REMARK 470     HIS D 323    CB   CG   ND1  CD2  CE1  NE2                        
REMARK 470     PRO D 324    CB   CG   CD                                        
REMARK 470     ILE D 325    CB   CG1  CG2  CD1                                  
REMARK 470     PRO D 326    CB   CG   CD                                        
REMARK 470     ASP D 327    CB   CG   OD1  OD2                                  
REMARK 470     LEU D 328    CB   CG   CD1  CD2                                  
REMARK 470     THR D 329    CB   OG1  CG2                                       
REMARK 470     TYR D 331    CB   CG   CD1  CD2  CE1  CE2  CZ                    
REMARK 470     TYR D 331    OH                                                  
REMARK 470     ILE D 332    CB   CG1  CG2  CD1                                  
REMARK 470     THR D 333    CB   OG1  CG2                                       
REMARK 470     GLU D 334    CB   CG   CD   OE1  OE2                             
REMARK 470     GLN D 336    CB   CG   CD   OE1  NE2                             
REMARK 470     ILE D 337    CB   CG1  CG2  CD1                                  
REMARK 470     GLN D 338    CB   CG   CD   OE1  NE2                             
REMARK 470     LEU D 339    CB   CG   CD1  CD2                                  
REMARK 470     SER D 340    CB   OG                                             
REMARK 470     ARG D 341    CB   CG   CD   NE   CZ   NH1  NH2                   
REMARK 470     GLU D 342    CB   CG   CD   OE1  OE2                             
REMARK 470     LEU D 343    CB   CG   CD1  CD2                                  
REMARK 470     HIS D 344    CB   CG   ND1  CD2  CE1  NE2                        
REMARK 470     ARG D 345    CB   CG   CD   NE   CZ   NH1  NH2                   
REMARK 470     LYS D 346    CB   CG   CD   CE   NZ                              
REMARK 470     ILE D 348    CB   CG1  CG2  CD1                                  
REMARK 470     TYR D 349    CB   CG   CD1  CD2  CE1  CE2  CZ                    
REMARK 470     TYR D 349    OH                                                  
REMARK 470     PRO D 350    CB   CG   CD                                        
REMARK 470     PRO D 351    CB   CG   CD                                        
REMARK 470     ILE D 352    CB   CG1  CG2  CD1                                  
REMARK 470     ASP D 353    CB   CG   OD1  OD2                                  
REMARK 470     PRO D 354    CB   CG   CD                                        
REMARK 470     LEU D 355    CB   CG   CD1  CD2                                  
REMARK 470     PRO D 356    CB   CG   CD                                        
REMARK 470     SER D 357    CB   OG                                             
REMARK 470     LEU D 358    CB   CG   CD1  CD2                                  
REMARK 470     SER D 359    CB   OG                                             
REMARK 470     ARG D 360    CB   CG   CD   NE   CZ   NH1  NH2                   
REMARK 470     LEU D 361    CB   CG   CD1  CD2                                  
REMARK 470     MET D 362    CB   CG   SD   CE                                   
REMARK 470     ASN D 363    CB   CG   OD1  ND2                                  
REMARK 470     ASN D 364    CB   CG   OD1  ND2                                  
REMARK 470     VAL D 366    CB   CG1  CG2                                       
REMARK 470     LYS D 368    CB   CG   CD   CE   NZ                              
REMARK 470     LYS D 370    CB   CG   CD   CE   NZ                              
REMARK 470     THR D 371    CB   OG1  CG2                                       
REMARK 470     ARG D 372    CB   CG   CD   NE   CZ   NH1  NH2                   
REMARK 470     GLU D 373    CB   CG   CD   OE1  OE2                             
REMARK 470     ASP D 374    CB   CG   OD1  OD2                                  
REMARK 470     HIS D 375    CB   CG   ND1  CD2  CE1  NE2                        
REMARK 470     LYS D 376    CB   CG   CD   CE   NZ                              
REMARK 470     GLN D 377    CB   CG   CD   OE1  NE2                             
REMARK 470     VAL D 378    CB   CG1  CG2                                       
REMARK 470     SER D 379    CB   OG                                             
REMARK 470     ASP D 380    CB   CG   OD1  OD2                                  
REMARK 470     GLN D 381    CB   CG   CD   OE1  NE2                             
REMARK 470     LEU D 382    CB   CG   CD1  CD2                                  
REMARK 470     TYR D 383    CB   CG   CD1  CD2  CE1  CE2  CZ                    
REMARK 470     TYR D 383    OH                                                  
REMARK 470     SER D 384    CB   OG                                             
REMARK 470     ALA D 385    CB                                                  
REMARK 470     TYR D 386    CB   CG   CD1  CD2  CE1  CE2  CZ                    
REMARK 470     TYR D 386    OH                                                  
REMARK 470     ALA D 387    CB                                                  
REMARK 470     ASN D 388    CB   CG   OD1  ND2                                  
REMARK 470     VAL D 390    CB   CG1  CG2                                       
REMARK 470     ASP D 391    CB   CG   OD1  OD2                                  
REMARK 470     ILE D 392    CB   CG1  CG2  CD1                                  
REMARK 470     ARG D 393    CB   CG   CD   NE   CZ   NH1  NH2                   
REMARK 470     LYS D 394    CB   CG   CD   CE   NZ                              
REMARK 470     LEU D 395    CB   CG   CD1  CD2                                  
REMARK 470     VAL D 396    CB   CG1  CG2                                       
REMARK 470     ALA D 397    CB                                                  
REMARK 470     ILE D 398    CB   CG1  CG2  CD1                                  
REMARK 470     ILE D 399    CB   CG1  CG2  CD1                                  
REMARK 470     GLU D 401    CB   CG   CD   OE1  OE2                             
REMARK 470     ASP D 402    CB   CG   OD1  OD2                                  
REMARK 470     ALA D 403    CB                                                  
REMARK 470     LEU D 404    CB   CG   CD1  CD2                                  
REMARK 470     THR D 405    CB   OG1  CG2                                       
REMARK 470     GLU D 406    CB   CG   CD   OE1  OE2                             
REMARK 470     ASN D 407    CB   CG   OD1  ND2                                  
REMARK 470     ASP D 408    CB   CG   OD1  OD2                                  
REMARK 470     ARG D 409    CB   CG   CD   NE   CZ   NH1  NH2                   
REMARK 470     ARG D 410    CB   CG   CD   NE   CZ   NH1  NH2                   
REMARK 470     TYR D 411    CB   CG   CD1  CD2  CE1  CE2  CZ                    
REMARK 470     TYR D 411    OH                                                  
REMARK 470     LEU D 412    CB   CG   CD1  CD2                                  
REMARK 470     GLN D 413    CB   CG   CD   OE1  NE2                             
REMARK 470     PHE D 414    CB   CG   CD1  CD2  CE1  CE2  CZ                    
REMARK 470     ALA D 415    CB                                                  
REMARK 470     ASP D 416    CB   CG   OD1  OD2                                  
REMARK 470     ALA D 417    CB                                                  
REMARK 470     PHE D 418    CB   CG   CD1  CD2  CE1  CE2  CZ                    
REMARK 470     GLU D 419    CB   CG   CD   OE1  OE2                             
REMARK 470     ARG D 420    CB   CG   CD   NE   CZ   NH1  NH2                   
REMARK 470     PHE D 421    CB   CG   CD1  CD2  CE1  CE2  CZ                    
REMARK 470     PHE D 422    CB   CG   CD1  CD2  CE1  CE2  CZ                    
REMARK 470     ILE D 423    CB   CG1  CG2  CD1                                  
REMARK 470     ASN D 424    CB   CG   OD1  ND2                                  
REMARK 470     GLN D 425    CB   CG   CD   OE1  NE2                             
REMARK 470     GLN D 427    CB   CG   CD   OE1  NE2                             
REMARK 470     GLN D 428    CB   CG   CD   OE1  NE2                             
REMARK 470     ASN D 429    CB   CG   OD1  ND2                                  
REMARK 470     ARG D 430    CB   CG   CD   NE   CZ   NH1  NH2                   
REMARK 470     SER D 431    CB   OG                                             
REMARK 470     ILE D 432    CB   CG1  CG2  CD1                                  
REMARK 470     GLU D 433    CB   CG   CD   OE1  OE2                             
REMARK 470     GLU D 434    CB   CG   CD   OE1  OE2                             
REMARK 470     SER D 435    CB   OG                                             
REMARK 470     LEU D 436    CB   CG   CD1  CD2                                  
REMARK 470     GLN D 437    CB   CG   CD   OE1  NE2                             
REMARK 470     ILE D 438    CB   CG1  CG2  CD1                                  
REMARK 470     ALA D 439    CB                                                  
REMARK 470     TRP D 440    CB   CG   CD1  CD2  NE1  CE2  CE3                   
REMARK 470     TRP D 440    CZ2  CZ3  CH2                                       
REMARK 470     ALA D 441    CB                                                  
REMARK 470     LEU D 442    CB   CG   CD1  CD2                                  
REMARK 470     LEU D 443    CB   CG   CD1  CD2                                  
REMARK 470     SER D 444    CB   OG                                             
REMARK 470     MET D 445    CB   CG   SD   CE                                   
REMARK 470     LEU D 446    CB   CG   CD1  CD2                                  
REMARK 470     PRO D 447    CB   CG   CD                                        
REMARK 470     GLN D 448    CB   CG   CD   OE1  NE2                             
REMARK 470     GLU D 450    CB   CG   CD   OE1  OE2                             
REMARK 470     LEU D 451    CB   CG   CD1  CD2                                  
REMARK 470     LYS D 452    CB   CG   CD   CE   NZ                              
REMARK 470     ARG D 453    CB   CG   CD   NE   CZ   NH1  NH2                   
REMARK 470     ILE D 454    CB   CG1  CG2  CD1                                  
REMARK 470     SER D 455    CB   OG                                             
REMARK 470     LYS D 456    CB   CG   CD   CE   NZ                              
REMARK 470     ASP D 457    CB   CG   OD1  OD2                                  
REMARK 470     HIS D 458    CB   CG   ND1  CD2  CE1  NE2                        
REMARK 470     ILE D 459    CB   CG1  CG2  CD1                                  
REMARK 470     LYS D 461    CB   CG   CD   CE   NZ                              
REMARK 470     TYR D 462    CB   CG   CD1  CD2  CE1  CE2  CZ                    
REMARK 470     TYR D 462    OH                                                  
REMARK 470     TYR D 463    O    CB   CG   CD1  CD2  CE1  CE2                   
REMARK 470     TYR D 463    CZ   OH                                             
REMARK 470     GLU E   7    CB   CG   CD   OE1  OE2                             
REMARK 470     TYR E   8    CB   CG   CD1  CD2  CE1  CE2  CZ                    
REMARK 470     TYR E   8    OH                                                  
REMARK 470     THR E   9    CB   OG1  CG2                                       
REMARK 470     ILE E  11    CB   CG1  CG2  CD1                                  
REMARK 470     THR E  12    CB   OG1  CG2                                       
REMARK 470     TYR E  13    CB   CG   CD1  CD2  CE1  CE2  CZ                    
REMARK 470     TYR E  13    OH                                                  
REMARK 470     ILE E  14    CB   CG1  CG2  CD1                                  
REMARK 470     SER E  15    CB   OG                                             
REMARK 470     PRO E  17    CB   CG   CD                                        
REMARK 470     LEU E  18    CB   CG   CD1  CD2                                  
REMARK 470     LEU E  19    CB   CG   CD1  CD2                                  
REMARK 470     PHE E  20    CB   CG   CD1  CD2  CE1  CE2  CZ                    
REMARK 470     VAL E  21    CB   CG1  CG2                                       
REMARK 470     GLU E  22    CB   CG   CD   OE1  OE2                             
REMARK 470     ASN E  23    CB   CG   OD1  ND2                                  
REMARK 470     ALA E  24    CB                                                  
REMARK 470     LYS E  25    CB   CG   CD   CE   NZ                              
REMARK 470     ASP E  26    CB   CG   OD1  OD2                                  
REMARK 470     LEU E  27    CB   CG   CD1  CD2                                  
REMARK 470     ALA E  28    CB                                                  
REMARK 470     TYR E  29    CB   CG   CD1  CD2  CE1  CE2  CZ                    
REMARK 470     TYR E  29    OH                                                  
REMARK 470     ALA E  31    CB                                                  
REMARK 470     ILE E  32    CB   CG1  CG2  CD1                                  
REMARK 470     VAL E  33    CB   CG1  CG2                                       
REMARK 470     ASP E  34    CB   CG   OD1  OD2                                  
REMARK 470     ILE E  35    CB   CG1  CG2  CD1                                  
REMARK 470     LYS E  36    CB   CG   CD   CE   NZ                              
REMARK 470     ASP E  37    CB   CG   OD1  OD2                                  
REMARK 470     THR E  39    CB   OG1  CG2                                       
REMARK 470     ARG E  41    CB   CG   CD   NE   CZ   NH1  NH2                   
REMARK 470     VAL E  42    CB   CG1  CG2                                       
REMARK 470     ARG E  43    CB   CG   CD   NE   CZ   NH1  NH2                   
REMARK 470     GLN E  46    CB   CG   CD   OE1  NE2                             
REMARK 470     VAL E  47    CB   CG1  CG2                                       
REMARK 470     ILE E  48    CB   CG1  CG2  CD1                                  
REMARK 470     GLU E  49    CB   CG   CD   OE1  OE2                             
REMARK 470     VAL E  50    CB   CG1  CG2                                       
REMARK 470     SER E  51    CB   OG                                             
REMARK 470     GLU E  52    CB   CG   CD   OE1  OE2                             
REMARK 470     GLU E  53    CB   CG   CD   OE1  OE2                             
REMARK 470     TYR E  54    CB   CG   CD1  CD2  CE1  CE2  CZ                    
REMARK 470     TYR E  54    OH                                                  
REMARK 470     ALA E  55    CB                                                  
REMARK 470     VAL E  56    CB   CG1  CG2                                       
REMARK 470     ILE E  57    CB   CG1  CG2  CD1                                  
REMARK 470     GLN E  58    CB   CG   CD   OE1  NE2                             
REMARK 470     VAL E  59    CB   CG1  CG2                                       
REMARK 470     PHE E  60    CB   CG   CD1  CD2  CE1  CE2  CZ                    
REMARK 470     GLU E  61    CB   CG   CD   OE1  OE2                             
REMARK 470     GLU E  62    CB   CG   CD   OE1  OE2                             
REMARK 470     THR E  63    CB   OG1  CG2                                       
REMARK 470     THR E  64    CB   OG1  CG2                                       
REMARK 470     LEU E  66    CB   CG   CD1  CD2                                  
REMARK 470     ASP E  67    CB   CG   OD1  OD2                                  
REMARK 470     LEU E  68    CB   CG   CD1  CD2                                  
REMARK 470     ALA E  69    CB                                                  
REMARK 470     THR E  70    CB   OG1  CG2                                       
REMARK 470     THR E  71    CB   OG1  CG2                                       
REMARK 470     SER E  72    CB   OG                                             
REMARK 470     VAL E  73    CB   CG1  CG2                                       
REMARK 470     SER E  74    CB   OG                                             
REMARK 470     LEU E  75    CB   CG   CD1  CD2                                  
REMARK 470     VAL E  76    CB   CG1  CG2                                       
REMARK 470     GLU E  77    CB   CG   CD   OE1  OE2                             
REMARK 470     ASP E  78    CB   CG   OD1  OD2                                  
REMARK 470     VAL E  79    CB   CG1  CG2                                       
REMARK 470     ALA E  80    CB                                                  
REMARK 470     ARG E  81    CB   CG   CD   NE   CZ   NH1  NH2                   
REMARK 470     LEU E  82    CB   CG   CD1  CD2                                  
REMARK 470     VAL E  84    CB   CG1  CG2                                       
REMARK 470     SER E  85    CB   OG                                             
REMARK 470     LYS E  86    CB   CG   CD   CE   NZ                              
REMARK 470     GLU E  87    CB   CG   CD   OE1  OE2                             
REMARK 470     MET E  88    CB   CG   SD   CE                                   
REMARK 470     LEU E  89    CB   CG   CD1  CD2                                  
REMARK 470     ARG E  91    CB   CG   CD   NE   CZ   NH1  NH2                   
REMARK 470     ARG E  92    CB   CG   CD   NE   CZ   NH1  NH2                   
REMARK 470     PHE E  93    CB   CG   CD1  CD2  CE1  CE2  CZ                    
REMARK 470     ASN E  94    CB   CG   OD1  ND2                                  
REMARK 470     ILE E  96    CB   CG1  CG2  CD1                                  
REMARK 470     LYS E  98    CB   CG   CD   CE   NZ                              
REMARK 470     PRO E  99    CB   CG   CD                                        
REMARK 470     ILE E 100    CB   CG1  CG2  CD1                                  
REMARK 470     ASP E 101    CB   CG   OD1  OD2                                  
REMARK 470     LEU E 103    CB   CG   CD1  CD2                                  
REMARK 470     PRO E 104    CB   CG   CD                                        
REMARK 470     PRO E 105    CB   CG   CD                                        
REMARK 470     ILE E 106    CB   CG1  CG2  CD1                                  
REMARK 470     THR E 107    CB   OG1  CG2                                       
REMARK 470     PRO E 108    CB   CG   CD                                        
REMARK 470     GLU E 109    CB   CG   CD   OE1  OE2                             
REMARK 470     LYS E 110    CB   CG   CD   CE   NZ                              
REMARK 470     ARG E 111    CB   CG   CD   NE   CZ   NH1  NH2                   
REMARK 470     LEU E 112    CB   CG   CD1  CD2                                  
REMARK 470     PRO E 113    CB   CG   CD                                        
REMARK 470     ILE E 114    CB   CG1  CG2  CD1                                  
REMARK 470     THR E 115    CB   OG1  CG2                                       
REMARK 470     LEU E 117    CB   CG   CD1  CD2                                  
REMARK 470     PRO E 118    CB   CG   CD                                        
REMARK 470     LEU E 119    CB   CG   CD1  CD2                                  
REMARK 470     ASN E 120    CB   CG   OD1  ND2                                  
REMARK 470     PRO E 121    CB   CG   CD                                        
REMARK 470     VAL E 122    CB   CG1  CG2                                       
REMARK 470     ALA E 123    CB                                                  
REMARK 470     ARG E 124    CB   CG   CD   NE   CZ   NH1  NH2                   
REMARK 470     ARG E 125    CB   CG   CD   NE   CZ   NH1  NH2                   
REMARK 470     LYS E 126    CB   CG   CD   CE   NZ                              
REMARK 470     PRO E 127    CB   CG   CD                                        
REMARK 470     GLU E 128    CB   CG   CD   OE1  OE2                             
REMARK 470     GLN E 129    CB   CG   CD   OE1  NE2                             
REMARK 470     PHE E 130    CB   CG   CD1  CD2  CE1  CE2  CZ                    
REMARK 470     ILE E 131    CB   CG1  CG2  CD1                                  
REMARK 470     GLN E 132    CB   CG   CD   OE1  NE2                             
REMARK 470     THR E 133    CB   OG1  CG2                                       
REMARK 470     ILE E 135    CB   CG1  CG2  CD1                                  
REMARK 470     SER E 136    CB   OG                                             
REMARK 470     THR E 137    CB   OG1  CG2                                       
REMARK 470     ILE E 138    CB   CG1  CG2  CD1                                  
REMARK 470     ASP E 139    CB   CG   OD1  OD2                                  
REMARK 470     VAL E 140    CB   CG1  CG2                                       
REMARK 470     MET E 141    CB   CG   SD   CE                                   
REMARK 470     ASN E 142    CB   CG   OD1  ND2                                  
REMARK 470     THR E 143    CB   OG1  CG2                                       
REMARK 470     LEU E 144    CB   CG   CD1  CD2                                  
REMARK 470     VAL E 145    CB   CG1  CG2                                       
REMARK 470     ARG E 146    CB   CG   CD   NE   CZ   NH1  NH2                   
REMARK 470     GLN E 148    CB   CG   CD   OE1  NE2                             
REMARK 470     LYS E 149    CB   CG   CD   CE   NZ                              
REMARK 470     LEU E 150    CB   CG   CD1  CD2                                  
REMARK 470     PRO E 151    CB   CG   CD                                        
REMARK 470     ILE E 152    CB   CG1  CG2  CD1                                  
REMARK 470     PHE E 153    CB   CG   CD1  CD2  CE1  CE2  CZ                    
REMARK 470     SER E 154    CB   OG                                             
REMARK 470     SER E 156    CB   OG                                             
REMARK 470     LEU E 158    CB   CG   CD1  CD2                                  
REMARK 470     PRO E 159    CB   CG   CD                                        
REMARK 470     ALA E 160    CB                                                  
REMARK 470     ASN E 161    CB   CG   OD1  ND2                                  
REMARK 470     GLU E 162    CB   CG   CD   OE1  OE2                             
REMARK 470     ILE E 163    CB   CG1  CG2  CD1                                  
REMARK 470     ALA E 164    CB                                                  
REMARK 470     ALA E 165    CB                                                  
REMARK 470     GLN E 166    CB   CG   CD   OE1  NE2                             
REMARK 470     ILE E 167    CB   CG1  CG2  CD1                                  
REMARK 470     ALA E 168    CB                                                  
REMARK 470     ARG E 169    CB   CG   CD   NE   CZ   NH1  NH2                   
REMARK 470     GLN E 170    CB   CG   CD   OE1  NE2                             
REMARK 470     ALA E 171    CB                                                  
REMARK 470     THR E 172    CB   OG1  CG2                                       
REMARK 470     VAL E 173    CB   CG1  CG2                                       
REMARK 470     ARG E 174    CB   CG   CD   NE   CZ   NH1  NH2                   
REMARK 470     PRO E 175    CB   CG   CD                                        
REMARK 470     ASP E 176    CB   CG   OD1  OD2                                  
REMARK 470     LEU E 177    CB   CG   CD1  CD2                                  
REMARK 470     SER E 178    CB   OG                                             
REMARK 470     GLU E 180    CB   CG   CD   OE1  OE2                             
REMARK 470     GLU E 182    CB   CG   CD   OE1  OE2                             
REMARK 470     LYS E 183    CB   CG   CD   CE   NZ                              
REMARK 470     GLU E 184    CB   CG   CD   OE1  OE2                             
REMARK 470     GLU E 185    CB   CG   CD   OE1  OE2                             
REMARK 470     PRO E 186    CB   CG   CD                                        
REMARK 470     PHE E 187    CB   CG   CD1  CD2  CE1  CE2  CZ                    
REMARK 470     ALA E 188    CB                                                  
REMARK 470     VAL E 189    CB   CG1  CG2                                       
REMARK 470     VAL E 190    CB   CG1  CG2                                       
REMARK 470     PHE E 191    CB   CG   CD1  CD2  CE1  CE2  CZ                    
REMARK 470     ALA E 192    CB                                                  
REMARK 470     ALA E 193    CB                                                  
REMARK 470     MET E 194    CB   CG   SD   CE                                   
REMARK 470     ILE E 196    CB   CG1  CG2  CD1                                  
REMARK 470     THR E 197    CB   OG1  CG2                                       
REMARK 470     GLN E 198    CB   CG   CD   OE1  NE2                             
REMARK 470     ARG E 199    CB   CG   CD   NE   CZ   NH1  NH2                   
REMARK 470     GLU E 200    CB   CG   CD   OE1  OE2                             
REMARK 470     LEU E 201    CB   CG   CD1  CD2                                  
REMARK 470     SER E 202    CB   OG                                             
REMARK 470     TYR E 203    CB   CG   CD1  CD2  CE1  CE2  CZ                    
REMARK 470     TYR E 203    OH                                                  
REMARK 470     PHE E 204    CB   CG   CD1  CD2  CE1  CE2  CZ                    
REMARK 470     ILE E 205    CB   CG1  CG2  CD1                                  
REMARK 470     GLN E 206    CB   CG   CD   OE1  NE2                             
REMARK 470     GLU E 207    CB   CG   CD   OE1  OE2                             
REMARK 470     PHE E 208    CB   CG   CD1  CD2  CE1  CE2  CZ                    
REMARK 470     GLU E 209    CB   CG   CD   OE1  OE2                             
REMARK 470     ARG E 210    CB   CG   CD   NE   CZ   NH1  NH2                   
REMARK 470     THR E 211    CB   OG1  CG2                                       
REMARK 470     ALA E 213    CB                                                  
REMARK 470     LEU E 214    CB   CG   CD1  CD2                                  
REMARK 470     SER E 215    CB   OG                                             
REMARK 470     ARG E 216    CB   CG   CD   NE   CZ   NH1  NH2                   
REMARK 470     SER E 217    CB   OG                                             
REMARK 470     VAL E 218    CB   CG1  CG2                                       
REMARK 470     LEU E 219    CB   CG   CD1  CD2                                  
REMARK 470     PHE E 220    CB   CG   CD1  CD2  CE1  CE2  CZ                    
REMARK 470     LEU E 221    CB   CG   CD1  CD2                                  
REMARK 470     ASN E 222    CB   CG   OD1  ND2                                  
REMARK 470     LYS E 223    CB   CG   CD   CE   NZ                              
REMARK 470     ALA E 224    CB                                                  
REMARK 470     ASP E 225    CB   CG   OD1  OD2                                  
REMARK 470     ASP E 226    CB   CG   OD1  OD2                                  
REMARK 470     PRO E 227    CB   CG   CD                                        
REMARK 470     THR E 228    CB   OG1  CG2                                       
REMARK 470     ILE E 229    CB   CG1  CG2  CD1                                  
REMARK 470     GLU E 230    CB   CG   CD   OE1  OE2                             
REMARK 470     ARG E 231    CB   CG   CD   NE   CZ   NH1  NH2                   
REMARK 470     ILE E 232    CB   CG1  CG2  CD1                                  
REMARK 470     LEU E 233    CB   CG   CD1  CD2                                  
REMARK 470     THR E 234    CB   OG1  CG2                                       
REMARK 470     PRO E 235    CB   CG   CD                                        
REMARK 470     ARG E 236    CB   CG   CD   NE   CZ   NH1  NH2                   
REMARK 470     MET E 237    CB   CG   SD   CE                                   
REMARK 470     ALA E 238    CB                                                  
REMARK 470     LEU E 239    CB   CG   CD1  CD2                                  
REMARK 470     THR E 240    CB   OG1  CG2                                       
REMARK 470     VAL E 241    CB   CG1  CG2                                       
REMARK 470     ALA E 242    CB                                                  
REMARK 470     GLU E 243    CB   CG   CD   OE1  OE2                             
REMARK 470     TYR E 244    CB   CG   CD1  CD2  CE1  CE2  CZ                    
REMARK 470     TYR E 244    OH                                                  
REMARK 470     LEU E 245    CB   CG   CD1  CD2                                  
REMARK 470     ALA E 246    CB                                                  
REMARK 470     PHE E 247    CB   CG   CD1  CD2  CE1  CE2  CZ                    
REMARK 470     GLU E 248    CB   CG   CD   OE1  OE2                             
REMARK 470     HIS E 249    CB   CG   ND1  CD2  CE1  NE2                        
REMARK 470     ASP E 250    CB   CG   OD1  OD2                                  
REMARK 470     TYR E 251    CB   CG   CD1  CD2  CE1  CE2  CZ                    
REMARK 470     TYR E 251    OH                                                  
REMARK 470     HIS E 252    CB   CG   ND1  CD2  CE1  NE2                        
REMARK 470     VAL E 253    CB   CG1  CG2                                       
REMARK 470     LEU E 254    CB   CG   CD1  CD2                                  
REMARK 470     VAL E 255    CB   CG1  CG2                                       
REMARK 470     ILE E 256    CB   CG1  CG2  CD1                                  
REMARK 470     LEU E 257    CB   CG   CD1  CD2                                  
REMARK 470     THR E 258    CB   OG1  CG2                                       
REMARK 470     ASP E 259    CB   CG   OD1  OD2                                  
REMARK 470     MET E 260    CB   CG   SD   CE                                   
REMARK 470     THR E 261    CB   OG1  CG2                                       
REMARK 470     ASN E 262    CB   CG   OD1  ND2                                  
REMARK 470     TYR E 263    CB   CG   CD1  CD2  CE1  CE2  CZ                    
REMARK 470     TYR E 263    OH                                                  
REMARK 470     CYS E 264    CB   SG                                             
REMARK 470     GLU E 265    CB   CG   CD   OE1  OE2                             
REMARK 470     ALA E 266    CB                                                  
REMARK 470     LEU E 267    CB   CG   CD1  CD2                                  
REMARK 470     ARG E 268    CB   CG   CD   NE   CZ   NH1  NH2                   
REMARK 470     GLU E 269    CB   CG   CD   OE1  OE2                             
REMARK 470     ILE E 270    CB   CG1  CG2  CD1                                  
REMARK 470     ALA E 272    CB                                                  
REMARK 470     ALA E 273    CB                                                  
REMARK 470     ARG E 274    CB   CG   CD   NE   CZ   NH1  NH2                   
REMARK 470     GLU E 275    CB   CG   CD   OE1  OE2                             
REMARK 470     GLU E 276    CB   CG   CD   OE1  OE2                             
REMARK 470     ILE E 277    CB   CG1  CG2  CD1                                  
REMARK 470     PRO E 278    CB   CG   CD                                        
REMARK 470     ARG E 280    CB   CG   CD   NE   CZ   NH1  NH2                   
REMARK 470     ARG E 281    CB   CG   CD   NE   CZ   NH1  NH2                   
REMARK 470     TYR E 283    CB   CG   CD1  CD2  CE1  CE2  CZ                    
REMARK 470     TYR E 283    OH                                                  
REMARK 470     PRO E 284    CB   CG   CD                                        
REMARK 470     TYR E 286    CB   CG   CD1  CD2  CE1  CE2  CZ                    
REMARK 470     TYR E 286    OH                                                  
REMARK 470     MET E 287    CB   CG   SD   CE                                   
REMARK 470     TYR E 288    CB   CG   CD1  CD2  CE1  CE2  CZ                    
REMARK 470     TYR E 288    OH                                                  
REMARK 470     THR E 289    CB   OG1  CG2                                       
REMARK 470     ASP E 290    CB   CG   OD1  OD2                                  
REMARK 470     LEU E 291    CB   CG   CD1  CD2                                  
REMARK 470     ALA E 292    CB                                                  
REMARK 470     THR E 293    CB   OG1  CG2                                       
REMARK 470     ILE E 294    CB   CG1  CG2  CD1                                  
REMARK 470     TYR E 295    CB   CG   CD1  CD2  CE1  CE2  CZ                    
REMARK 470     TYR E 295    OH                                                  
REMARK 470     GLU E 296    CB   CG   CD   OE1  OE2                             
REMARK 470     ARG E 297    CB   CG   CD   NE   CZ   NH1  NH2                   
REMARK 470     ALA E 298    CB                                                  
REMARK 470     VAL E 300    CB   CG1  CG2                                       
REMARK 470     VAL E 301    CB   CG1  CG2                                       
REMARK 470     GLU E 302    CB   CG   CD   OE1  OE2                             
REMARK 470     LYS E 304    CB   CG   CD   CE   NZ                              
REMARK 470     LYS E 305    CB   CG   CD   CE   NZ                              
REMARK 470     SER E 307    CB   OG                                             
REMARK 470     VAL E 308    CB   CG1  CG2                                       
REMARK 470     THR E 309    CB   OG1  CG2                                       
REMARK 470     GLN E 310    CB   CG   CD   OE1  NE2                             
REMARK 470     ILE E 311    CB   CG1  CG2  CD1                                  
REMARK 470     PRO E 312    CB   CG   CD                                        
REMARK 470     ILE E 313    CB   CG1  CG2  CD1                                  
REMARK 470     LEU E 314    CB   CG   CD1  CD2                                  
REMARK 470     SER E 315    CB   OG                                             
REMARK 470     MET E 316    CB   CG   SD   CE                                   
REMARK 470     PRO E 317    CB   CG   CD                                        
REMARK 470     ASP E 318    CB   CG   OD1  OD2                                  
REMARK 470     ASP E 319    CB   CG   OD1  OD2                                  
REMARK 470     ASP E 320    CB   CG   OD1  OD2                                  
REMARK 470     ARG E 321    CB   CG   CD   NE   CZ   NH1  NH2                   
REMARK 470     THR E 322    CB   OG1  CG2                                       
REMARK 470     HIS E 323    CB   CG   ND1  CD2  CE1  NE2                        
REMARK 470     PRO E 324    CB   CG   CD                                        
REMARK 470     ILE E 325    CB   CG1  CG2  CD1                                  
REMARK 470     PRO E 326    CB   CG   CD                                        
REMARK 470     ASP E 327    CB   CG   OD1  OD2                                  
REMARK 470     LEU E 328    CB   CG   CD1  CD2                                  
REMARK 470     THR E 329    CB   OG1  CG2                                       
REMARK 470     TYR E 331    CB   CG   CD1  CD2  CE1  CE2  CZ                    
REMARK 470     TYR E 331    OH                                                  
REMARK 470     ILE E 332    CB   CG1  CG2  CD1                                  
REMARK 470     THR E 333    CB   OG1  CG2                                       
REMARK 470     GLU E 334    CB   CG   CD   OE1  OE2                             
REMARK 470     GLN E 336    CB   CG   CD   OE1  NE2                             
REMARK 470     ILE E 337    CB   CG1  CG2  CD1                                  
REMARK 470     GLN E 338    CB   CG   CD   OE1  NE2                             
REMARK 470     LEU E 339    CB   CG   CD1  CD2                                  
REMARK 470     SER E 340    CB   OG                                             
REMARK 470     ARG E 341    CB   CG   CD   NE   CZ   NH1  NH2                   
REMARK 470     GLU E 342    CB   CG   CD   OE1  OE2                             
REMARK 470     LEU E 343    CB   CG   CD1  CD2                                  
REMARK 470     HIS E 344    CB   CG   ND1  CD2  CE1  NE2                        
REMARK 470     ARG E 345    CB   CG   CD   NE   CZ   NH1  NH2                   
REMARK 470     LYS E 346    CB   CG   CD   CE   NZ                              
REMARK 470     ILE E 348    CB   CG1  CG2  CD1                                  
REMARK 470     TYR E 349    CB   CG   CD1  CD2  CE1  CE2  CZ                    
REMARK 470     TYR E 349    OH                                                  
REMARK 470     PRO E 350    CB   CG   CD                                        
REMARK 470     PRO E 351    CB   CG   CD                                        
REMARK 470     ILE E 352    CB   CG1  CG2  CD1                                  
REMARK 470     ASP E 353    CB   CG   OD1  OD2                                  
REMARK 470     PRO E 354    CB   CG   CD                                        
REMARK 470     LEU E 355    CB   CG   CD1  CD2                                  
REMARK 470     PRO E 356    CB   CG   CD                                        
REMARK 470     SER E 357    CB   OG                                             
REMARK 470     LEU E 358    CB   CG   CD1  CD2                                  
REMARK 470     SER E 359    CB   OG                                             
REMARK 470     ARG E 360    CB   CG   CD   NE   CZ   NH1  NH2                   
REMARK 470     LEU E 361    CB   CG   CD1  CD2                                  
REMARK 470     MET E 362    CB   CG   SD   CE                                   
REMARK 470     ASN E 363    CB   CG   OD1  ND2                                  
REMARK 470     ASN E 364    CB   CG   OD1  ND2                                  
REMARK 470     VAL E 366    CB   CG1  CG2                                       
REMARK 470     LYS E 368    CB   CG   CD   CE   NZ                              
REMARK 470     LYS E 370    CB   CG   CD   CE   NZ                              
REMARK 470     THR E 371    CB   OG1  CG2                                       
REMARK 470     ARG E 372    CB   CG   CD   NE   CZ   NH1  NH2                   
REMARK 470     GLU E 373    CB   CG   CD   OE1  OE2                             
REMARK 470     ASP E 374    CB   CG   OD1  OD2                                  
REMARK 470     HIS E 375    CB   CG   ND1  CD2  CE1  NE2                        
REMARK 470     LYS E 376    CB   CG   CD   CE   NZ                              
REMARK 470     GLN E 377    CB   CG   CD   OE1  NE2                             
REMARK 470     VAL E 378    CB   CG1  CG2                                       
REMARK 470     SER E 379    CB   OG                                             
REMARK 470     ASP E 380    CB   CG   OD1  OD2                                  
REMARK 470     GLN E 381    CB   CG   CD   OE1  NE2                             
REMARK 470     LEU E 382    CB   CG   CD1  CD2                                  
REMARK 470     TYR E 383    CB   CG   CD1  CD2  CE1  CE2  CZ                    
REMARK 470     TYR E 383    OH                                                  
REMARK 470     SER E 384    CB   OG                                             
REMARK 470     ALA E 385    CB                                                  
REMARK 470     TYR E 386    CB   CG   CD1  CD2  CE1  CE2  CZ                    
REMARK 470     TYR E 386    OH                                                  
REMARK 470     ALA E 387    CB                                                  
REMARK 470     ASN E 388    CB   CG   OD1  ND2                                  
REMARK 470     VAL E 390    CB   CG1  CG2                                       
REMARK 470     ASP E 391    CB   CG   OD1  OD2                                  
REMARK 470     ILE E 392    CB   CG1  CG2  CD1                                  
REMARK 470     ARG E 393    CB   CG   CD   NE   CZ   NH1  NH2                   
REMARK 470     LYS E 394    CB   CG   CD   CE   NZ                              
REMARK 470     LEU E 395    CB   CG   CD1  CD2                                  
REMARK 470     VAL E 396    CB   CG1  CG2                                       
REMARK 470     ALA E 397    CB                                                  
REMARK 470     ILE E 398    CB   CG1  CG2  CD1                                  
REMARK 470     ILE E 399    CB   CG1  CG2  CD1                                  
REMARK 470     GLU E 401    CB   CG   CD   OE1  OE2                             
REMARK 470     ASP E 402    CB   CG   OD1  OD2                                  
REMARK 470     ALA E 403    CB                                                  
REMARK 470     LEU E 404    CB   CG   CD1  CD2                                  
REMARK 470     THR E 405    CB   OG1  CG2                                       
REMARK 470     GLU E 406    CB   CG   CD   OE1  OE2                             
REMARK 470     ASN E 407    CB   CG   OD1  ND2                                  
REMARK 470     ASP E 408    CB   CG   OD1  OD2                                  
REMARK 470     ARG E 409    CB   CG   CD   NE   CZ   NH1  NH2                   
REMARK 470     ARG E 410    CB   CG   CD   NE   CZ   NH1  NH2                   
REMARK 470     TYR E 411    CB   CG   CD1  CD2  CE1  CE2  CZ                    
REMARK 470     TYR E 411    OH                                                  
REMARK 470     LEU E 412    CB   CG   CD1  CD2                                  
REMARK 470     GLN E 413    CB   CG   CD   OE1  NE2                             
REMARK 470     PHE E 414    CB   CG   CD1  CD2  CE1  CE2  CZ                    
REMARK 470     ALA E 415    CB                                                  
REMARK 470     ASP E 416    CB   CG   OD1  OD2                                  
REMARK 470     ALA E 417    CB                                                  
REMARK 470     PHE E 418    CB   CG   CD1  CD2  CE1  CE2  CZ                    
REMARK 470     GLU E 419    CB   CG   CD   OE1  OE2                             
REMARK 470     ARG E 420    CB   CG   CD   NE   CZ   NH1  NH2                   
REMARK 470     PHE E 421    CB   CG   CD1  CD2  CE1  CE2  CZ                    
REMARK 470     PHE E 422    CB   CG   CD1  CD2  CE1  CE2  CZ                    
REMARK 470     ILE E 423    CB   CG1  CG2  CD1                                  
REMARK 470     ASN E 424    CB   CG   OD1  ND2                                  
REMARK 470     GLN E 425    CB   CG   CD   OE1  NE2                             
REMARK 470     GLN E 427    CB   CG   CD   OE1  NE2                             
REMARK 470     GLN E 428    CB   CG   CD   OE1  NE2                             
REMARK 470     ASN E 429    CB   CG   OD1  ND2                                  
REMARK 470     ARG E 430    CB   CG   CD   NE   CZ   NH1  NH2                   
REMARK 470     SER E 431    CB   OG                                             
REMARK 470     ILE E 432    CB   CG1  CG2  CD1                                  
REMARK 470     GLU E 433    CB   CG   CD   OE1  OE2                             
REMARK 470     GLU E 434    CB   CG   CD   OE1  OE2                             
REMARK 470     SER E 435    CB   OG                                             
REMARK 470     LEU E 436    CB   CG   CD1  CD2                                  
REMARK 470     GLN E 437    CB   CG   CD   OE1  NE2                             
REMARK 470     ILE E 438    CB   CG1  CG2  CD1                                  
REMARK 470     ALA E 439    CB                                                  
REMARK 470     TRP E 440    CB   CG   CD1  CD2  NE1  CE2  CE3                   
REMARK 470     TRP E 440    CZ2  CZ3  CH2                                       
REMARK 470     ALA E 441    CB                                                  
REMARK 470     LEU E 442    CB   CG   CD1  CD2                                  
REMARK 470     LEU E 443    CB   CG   CD1  CD2                                  
REMARK 470     SER E 444    CB   OG                                             
REMARK 470     MET E 445    CB   CG   SD   CE                                   
REMARK 470     LEU E 446    CB   CG   CD1  CD2                                  
REMARK 470     PRO E 447    CB   CG   CD                                        
REMARK 470     GLN E 448    CB   CG   CD   OE1  NE2                             
REMARK 470     GLU E 450    CB   CG   CD   OE1  OE2                             
REMARK 470     LEU E 451    CB   CG   CD1  CD2                                  
REMARK 470     LYS E 452    CB   CG   CD   CE   NZ                              
REMARK 470     ARG E 453    CB   CG   CD   NE   CZ   NH1  NH2                   
REMARK 470     ILE E 454    CB   CG1  CG2  CD1                                  
REMARK 470     SER E 455    CB   OG                                             
REMARK 470     LYS E 456    CB   CG   CD   CE   NZ                              
REMARK 470     ASP E 457    CB   CG   OD1  OD2                                  
REMARK 470     HIS E 458    CB   CG   ND1  CD2  CE1  NE2                        
REMARK 470     ILE E 459    CB   CG1  CG2  CD1                                  
REMARK 470     LYS E 461    CB   CG   CD   CE   NZ                              
REMARK 470     TYR E 462    CB   CG   CD1  CD2  CE1  CE2  CZ                    
REMARK 470     TYR E 462    OH                                                  
REMARK 470     TYR E 463    O    CB   CG   CD1  CD2  CE1  CE2                   
REMARK 470     TYR E 463    CZ   OH                                             
REMARK 470     GLU F   7    CB   CG   CD   OE1  OE2                             
REMARK 470     TYR F   8    CB   CG   CD1  CD2  CE1  CE2  CZ                    
REMARK 470     TYR F   8    OH                                                  
REMARK 470     THR F   9    CB   OG1  CG2                                       
REMARK 470     ILE F  11    CB   CG1  CG2  CD1                                  
REMARK 470     THR F  12    CB   OG1  CG2                                       
REMARK 470     TYR F  13    CB   CG   CD1  CD2  CE1  CE2  CZ                    
REMARK 470     TYR F  13    OH                                                  
REMARK 470     ILE F  14    CB   CG1  CG2  CD1                                  
REMARK 470     SER F  15    CB   OG                                             
REMARK 470     PRO F  17    CB   CG   CD                                        
REMARK 470     LEU F  18    CB   CG   CD1  CD2                                  
REMARK 470     LEU F  19    CB   CG   CD1  CD2                                  
REMARK 470     PHE F  20    CB   CG   CD1  CD2  CE1  CE2  CZ                    
REMARK 470     VAL F  21    CB   CG1  CG2                                       
REMARK 470     GLU F  22    CB   CG   CD   OE1  OE2                             
REMARK 470     ASN F  23    CB   CG   OD1  ND2                                  
REMARK 470     ALA F  24    CB                                                  
REMARK 470     LYS F  25    CB   CG   CD   CE   NZ                              
REMARK 470     ASP F  26    CB   CG   OD1  OD2                                  
REMARK 470     LEU F  27    CB   CG   CD1  CD2                                  
REMARK 470     ALA F  28    CB                                                  
REMARK 470     TYR F  29    CB   CG   CD1  CD2  CE1  CE2  CZ                    
REMARK 470     TYR F  29    OH                                                  
REMARK 470     ALA F  31    CB                                                  
REMARK 470     ILE F  32    CB   CG1  CG2  CD1                                  
REMARK 470     VAL F  33    CB   CG1  CG2                                       
REMARK 470     ASP F  34    CB   CG   OD1  OD2                                  
REMARK 470     ILE F  35    CB   CG1  CG2  CD1                                  
REMARK 470     LYS F  36    CB   CG   CD   CE   NZ                              
REMARK 470     ASP F  37    CB   CG   OD1  OD2                                  
REMARK 470     THR F  39    CB   OG1  CG2                                       
REMARK 470     ARG F  41    CB   CG   CD   NE   CZ   NH1  NH2                   
REMARK 470     VAL F  42    CB   CG1  CG2                                       
REMARK 470     ARG F  43    CB   CG   CD   NE   CZ   NH1  NH2                   
REMARK 470     GLN F  46    CB   CG   CD   OE1  NE2                             
REMARK 470     VAL F  47    CB   CG1  CG2                                       
REMARK 470     ILE F  48    CB   CG1  CG2  CD1                                  
REMARK 470     GLU F  49    CB   CG   CD   OE1  OE2                             
REMARK 470     VAL F  50    CB   CG1  CG2                                       
REMARK 470     SER F  51    CB   OG                                             
REMARK 470     GLU F  52    CB   CG   CD   OE1  OE2                             
REMARK 470     GLU F  53    CB   CG   CD   OE1  OE2                             
REMARK 470     TYR F  54    CB   CG   CD1  CD2  CE1  CE2  CZ                    
REMARK 470     TYR F  54    OH                                                  
REMARK 470     ALA F  55    CB                                                  
REMARK 470     VAL F  56    CB   CG1  CG2                                       
REMARK 470     ILE F  57    CB   CG1  CG2  CD1                                  
REMARK 470     GLN F  58    CB   CG   CD   OE1  NE2                             
REMARK 470     VAL F  59    CB   CG1  CG2                                       
REMARK 470     PHE F  60    CB   CG   CD1  CD2  CE1  CE2  CZ                    
REMARK 470     GLU F  61    CB   CG   CD   OE1  OE2                             
REMARK 470     GLU F  62    CB   CG   CD   OE1  OE2                             
REMARK 470     THR F  63    CB   OG1  CG2                                       
REMARK 470     THR F  64    CB   OG1  CG2                                       
REMARK 470     LEU F  66    CB   CG   CD1  CD2                                  
REMARK 470     ASP F  67    CB   CG   OD1  OD2                                  
REMARK 470     LEU F  68    CB   CG   CD1  CD2                                  
REMARK 470     ALA F  69    CB                                                  
REMARK 470     THR F  70    CB   OG1  CG2                                       
REMARK 470     THR F  71    CB   OG1  CG2                                       
REMARK 470     SER F  72    CB   OG                                             
REMARK 470     VAL F  73    CB   CG1  CG2                                       
REMARK 470     SER F  74    CB   OG                                             
REMARK 470     LEU F  75    CB   CG   CD1  CD2                                  
REMARK 470     VAL F  76    CB   CG1  CG2                                       
REMARK 470     GLU F  77    CB   CG   CD   OE1  OE2                             
REMARK 470     ASP F  78    CB   CG   OD1  OD2                                  
REMARK 470     VAL F  79    CB   CG1  CG2                                       
REMARK 470     ALA F  80    CB                                                  
REMARK 470     ARG F  81    CB   CG   CD   NE   CZ   NH1  NH2                   
REMARK 470     LEU F  82    CB   CG   CD1  CD2                                  
REMARK 470     VAL F  84    CB   CG1  CG2                                       
REMARK 470     SER F  85    CB   OG                                             
REMARK 470     LYS F  86    CB   CG   CD   CE   NZ                              
REMARK 470     GLU F  87    CB   CG   CD   OE1  OE2                             
REMARK 470     MET F  88    CB   CG   SD   CE                                   
REMARK 470     LEU F  89    CB   CG   CD1  CD2                                  
REMARK 470     ARG F  91    CB   CG   CD   NE   CZ   NH1  NH2                   
REMARK 470     ARG F  92    CB   CG   CD   NE   CZ   NH1  NH2                   
REMARK 470     PHE F  93    CB   CG   CD1  CD2  CE1  CE2  CZ                    
REMARK 470     ASN F  94    CB   CG   OD1  ND2                                  
REMARK 470     ILE F  96    CB   CG1  CG2  CD1                                  
REMARK 470     LYS F  98    CB   CG   CD   CE   NZ                              
REMARK 470     PRO F  99    CB   CG   CD                                        
REMARK 470     ILE F 100    CB   CG1  CG2  CD1                                  
REMARK 470     ASP F 101    CB   CG   OD1  OD2                                  
REMARK 470     LEU F 103    CB   CG   CD1  CD2                                  
REMARK 470     PRO F 104    CB   CG   CD                                        
REMARK 470     PRO F 105    CB   CG   CD                                        
REMARK 470     ILE F 106    CB   CG1  CG2  CD1                                  
REMARK 470     THR F 107    CB   OG1  CG2                                       
REMARK 470     PRO F 108    CB   CG   CD                                        
REMARK 470     GLU F 109    CB   CG   CD   OE1  OE2                             
REMARK 470     LYS F 110    CB   CG   CD   CE   NZ                              
REMARK 470     ARG F 111    CB   CG   CD   NE   CZ   NH1  NH2                   
REMARK 470     LEU F 112    CB   CG   CD1  CD2                                  
REMARK 470     PRO F 113    CB   CG   CD                                        
REMARK 470     ILE F 114    CB   CG1  CG2  CD1                                  
REMARK 470     THR F 115    CB   OG1  CG2                                       
REMARK 470     LEU F 117    CB   CG   CD1  CD2                                  
REMARK 470     PRO F 118    CB   CG   CD                                        
REMARK 470     LEU F 119    CB   CG   CD1  CD2                                  
REMARK 470     ASN F 120    CB   CG   OD1  ND2                                  
REMARK 470     PRO F 121    CB   CG   CD                                        
REMARK 470     VAL F 122    CB   CG1  CG2                                       
REMARK 470     ALA F 123    CB                                                  
REMARK 470     ARG F 124    CB   CG   CD   NE   CZ   NH1  NH2                   
REMARK 470     ARG F 125    CB   CG   CD   NE   CZ   NH1  NH2                   
REMARK 470     LYS F 126    CB   CG   CD   CE   NZ                              
REMARK 470     PRO F 127    CB   CG   CD                                        
REMARK 470     GLU F 128    CB   CG   CD   OE1  OE2                             
REMARK 470     GLN F 129    CB   CG   CD   OE1  NE2                             
REMARK 470     PHE F 130    CB   CG   CD1  CD2  CE1  CE2  CZ                    
REMARK 470     ILE F 131    CB   CG1  CG2  CD1                                  
REMARK 470     GLN F 132    CB   CG   CD   OE1  NE2                             
REMARK 470     THR F 133    CB   OG1  CG2                                       
REMARK 470     ILE F 135    CB   CG1  CG2  CD1                                  
REMARK 470     SER F 136    CB   OG                                             
REMARK 470     THR F 137    CB   OG1  CG2                                       
REMARK 470     ILE F 138    CB   CG1  CG2  CD1                                  
REMARK 470     ASP F 139    CB   CG   OD1  OD2                                  
REMARK 470     VAL F 140    CB   CG1  CG2                                       
REMARK 470     MET F 141    CB   CG   SD   CE                                   
REMARK 470     ASN F 142    CB   CG   OD1  ND2                                  
REMARK 470     THR F 143    CB   OG1  CG2                                       
REMARK 470     LEU F 144    CB   CG   CD1  CD2                                  
REMARK 470     VAL F 145    CB   CG1  CG2                                       
REMARK 470     ARG F 146    CB   CG   CD   NE   CZ   NH1  NH2                   
REMARK 470     GLN F 148    CB   CG   CD   OE1  NE2                             
REMARK 470     LYS F 149    CB   CG   CD   CE   NZ                              
REMARK 470     LEU F 150    CB   CG   CD1  CD2                                  
REMARK 470     PRO F 151    CB   CG   CD                                        
REMARK 470     ILE F 152    CB   CG1  CG2  CD1                                  
REMARK 470     PHE F 153    CB   CG   CD1  CD2  CE1  CE2  CZ                    
REMARK 470     SER F 154    CB   OG                                             
REMARK 470     SER F 156    CB   OG                                             
REMARK 470     LEU F 158    CB   CG   CD1  CD2                                  
REMARK 470     PRO F 159    CB   CG   CD                                        
REMARK 470     ALA F 160    CB                                                  
REMARK 470     ASN F 161    CB   CG   OD1  ND2                                  
REMARK 470     GLU F 162    CB   CG   CD   OE1  OE2                             
REMARK 470     ILE F 163    CB   CG1  CG2  CD1                                  
REMARK 470     ALA F 164    CB                                                  
REMARK 470     ALA F 165    CB                                                  
REMARK 470     GLN F 166    CB   CG   CD   OE1  NE2                             
REMARK 470     ILE F 167    CB   CG1  CG2  CD1                                  
REMARK 470     ALA F 168    CB                                                  
REMARK 470     ARG F 169    CB   CG   CD   NE   CZ   NH1  NH2                   
REMARK 470     GLN F 170    CB   CG   CD   OE1  NE2                             
REMARK 470     ALA F 171    CB                                                  
REMARK 470     THR F 172    CB   OG1  CG2                                       
REMARK 470     VAL F 173    CB   CG1  CG2                                       
REMARK 470     ARG F 174    CB   CG   CD   NE   CZ   NH1  NH2                   
REMARK 470     PRO F 175    CB   CG   CD                                        
REMARK 470     ASP F 176    CB   CG   OD1  OD2                                  
REMARK 470     LEU F 177    CB   CG   CD1  CD2                                  
REMARK 470     SER F 178    CB   OG                                             
REMARK 470     GLU F 180    CB   CG   CD   OE1  OE2                             
REMARK 470     GLU F 182    CB   CG   CD   OE1  OE2                             
REMARK 470     LYS F 183    CB   CG   CD   CE   NZ                              
REMARK 470     GLU F 184    CB   CG   CD   OE1  OE2                             
REMARK 470     GLU F 185    CB   CG   CD   OE1  OE2                             
REMARK 470     PRO F 186    CB   CG   CD                                        
REMARK 470     PHE F 187    CB   CG   CD1  CD2  CE1  CE2  CZ                    
REMARK 470     ALA F 188    CB                                                  
REMARK 470     VAL F 189    CB   CG1  CG2                                       
REMARK 470     VAL F 190    CB   CG1  CG2                                       
REMARK 470     PHE F 191    CB   CG   CD1  CD2  CE1  CE2  CZ                    
REMARK 470     ALA F 192    CB                                                  
REMARK 470     ALA F 193    CB                                                  
REMARK 470     MET F 194    CB   CG   SD   CE                                   
REMARK 470     ILE F 196    CB   CG1  CG2  CD1                                  
REMARK 470     THR F 197    CB   OG1  CG2                                       
REMARK 470     GLN F 198    CB   CG   CD   OE1  NE2                             
REMARK 470     ARG F 199    CB   CG   CD   NE   CZ   NH1  NH2                   
REMARK 470     GLU F 200    CB   CG   CD   OE1  OE2                             
REMARK 470     LEU F 201    CB   CG   CD1  CD2                                  
REMARK 470     SER F 202    CB   OG                                             
REMARK 470     TYR F 203    CB   CG   CD1  CD2  CE1  CE2  CZ                    
REMARK 470     TYR F 203    OH                                                  
REMARK 470     PHE F 204    CB   CG   CD1  CD2  CE1  CE2  CZ                    
REMARK 470     ILE F 205    CB   CG1  CG2  CD1                                  
REMARK 470     GLN F 206    CB   CG   CD   OE1  NE2                             
REMARK 470     GLU F 207    CB   CG   CD   OE1  OE2                             
REMARK 470     PHE F 208    CB   CG   CD1  CD2  CE1  CE2  CZ                    
REMARK 470     GLU F 209    CB   CG   CD   OE1  OE2                             
REMARK 470     ARG F 210    CB   CG   CD   NE   CZ   NH1  NH2                   
REMARK 470     THR F 211    CB   OG1  CG2                                       
REMARK 470     ALA F 213    CB                                                  
REMARK 470     LEU F 214    CB   CG   CD1  CD2                                  
REMARK 470     SER F 215    CB   OG                                             
REMARK 470     ARG F 216    CB   CG   CD   NE   CZ   NH1  NH2                   
REMARK 470     SER F 217    CB   OG                                             
REMARK 470     VAL F 218    CB   CG1  CG2                                       
REMARK 470     LEU F 219    CB   CG   CD1  CD2                                  
REMARK 470     PHE F 220    CB   CG   CD1  CD2  CE1  CE2  CZ                    
REMARK 470     LEU F 221    CB   CG   CD1  CD2                                  
REMARK 470     ASN F 222    CB   CG   OD1  ND2                                  
REMARK 470     LYS F 223    CB   CG   CD   CE   NZ                              
REMARK 470     ALA F 224    CB                                                  
REMARK 470     ASP F 225    CB   CG   OD1  OD2                                  
REMARK 470     ASP F 226    CB   CG   OD1  OD2                                  
REMARK 470     PRO F 227    CB   CG   CD                                        
REMARK 470     THR F 228    CB   OG1  CG2                                       
REMARK 470     ILE F 229    CB   CG1  CG2  CD1                                  
REMARK 470     GLU F 230    CB   CG   CD   OE1  OE2                             
REMARK 470     ARG F 231    CB   CG   CD   NE   CZ   NH1  NH2                   
REMARK 470     ILE F 232    CB   CG1  CG2  CD1                                  
REMARK 470     LEU F 233    CB   CG   CD1  CD2                                  
REMARK 470     THR F 234    CB   OG1  CG2                                       
REMARK 470     PRO F 235    CB   CG   CD                                        
REMARK 470     ARG F 236    CB   CG   CD   NE   CZ   NH1  NH2                   
REMARK 470     MET F 237    CB   CG   SD   CE                                   
REMARK 470     ALA F 238    CB                                                  
REMARK 470     LEU F 239    CB   CG   CD1  CD2                                  
REMARK 470     THR F 240    CB   OG1  CG2                                       
REMARK 470     VAL F 241    CB   CG1  CG2                                       
REMARK 470     ALA F 242    CB                                                  
REMARK 470     GLU F 243    CB   CG   CD   OE1  OE2                             
REMARK 470     TYR F 244    CB   CG   CD1  CD2  CE1  CE2  CZ                    
REMARK 470     TYR F 244    OH                                                  
REMARK 470     LEU F 245    CB   CG   CD1  CD2                                  
REMARK 470     ALA F 246    CB                                                  
REMARK 470     PHE F 247    CB   CG   CD1  CD2  CE1  CE2  CZ                    
REMARK 470     GLU F 248    CB   CG   CD   OE1  OE2                             
REMARK 470     HIS F 249    CB   CG   ND1  CD2  CE1  NE2                        
REMARK 470     ASP F 250    CB   CG   OD1  OD2                                  
REMARK 470     TYR F 251    CB   CG   CD1  CD2  CE1  CE2  CZ                    
REMARK 470     TYR F 251    OH                                                  
REMARK 470     HIS F 252    CB   CG   ND1  CD2  CE1  NE2                        
REMARK 470     VAL F 253    CB   CG1  CG2                                       
REMARK 470     LEU F 254    CB   CG   CD1  CD2                                  
REMARK 470     VAL F 255    CB   CG1  CG2                                       
REMARK 470     ILE F 256    CB   CG1  CG2  CD1                                  
REMARK 470     LEU F 257    CB   CG   CD1  CD2                                  
REMARK 470     THR F 258    CB   OG1  CG2                                       
REMARK 470     ASP F 259    CB   CG   OD1  OD2                                  
REMARK 470     MET F 260    CB   CG   SD   CE                                   
REMARK 470     THR F 261    CB   OG1  CG2                                       
REMARK 470     ASN F 262    CB   CG   OD1  ND2                                  
REMARK 470     TYR F 263    CB   CG   CD1  CD2  CE1  CE2  CZ                    
REMARK 470     TYR F 263    OH                                                  
REMARK 470     CYS F 264    CB   SG                                             
REMARK 470     GLU F 265    CB   CG   CD   OE1  OE2                             
REMARK 470     ALA F 266    CB                                                  
REMARK 470     LEU F 267    CB   CG   CD1  CD2                                  
REMARK 470     ARG F 268    CB   CG   CD   NE   CZ   NH1  NH2                   
REMARK 470     GLU F 269    CB   CG   CD   OE1  OE2                             
REMARK 470     ILE F 270    CB   CG1  CG2  CD1                                  
REMARK 470     ALA F 272    CB                                                  
REMARK 470     ALA F 273    CB                                                  
REMARK 470     ARG F 274    CB   CG   CD   NE   CZ   NH1  NH2                   
REMARK 470     GLU F 275    CB   CG   CD   OE1  OE2                             
REMARK 470     GLU F 276    CB   CG   CD   OE1  OE2                             
REMARK 470     ILE F 277    CB   CG1  CG2  CD1                                  
REMARK 470     PRO F 278    CB   CG   CD                                        
REMARK 470     ARG F 280    CB   CG   CD   NE   CZ   NH1  NH2                   
REMARK 470     ARG F 281    CB   CG   CD   NE   CZ   NH1  NH2                   
REMARK 470     TYR F 283    CB   CG   CD1  CD2  CE1  CE2  CZ                    
REMARK 470     TYR F 283    OH                                                  
REMARK 470     PRO F 284    CB   CG   CD                                        
REMARK 470     TYR F 286    CB   CG   CD1  CD2  CE1  CE2  CZ                    
REMARK 470     TYR F 286    OH                                                  
REMARK 470     MET F 287    CB   CG   SD   CE                                   
REMARK 470     TYR F 288    CB   CG   CD1  CD2  CE1  CE2  CZ                    
REMARK 470     TYR F 288    OH                                                  
REMARK 470     THR F 289    CB   OG1  CG2                                       
REMARK 470     ASP F 290    CB   CG   OD1  OD2                                  
REMARK 470     LEU F 291    CB   CG   CD1  CD2                                  
REMARK 470     ALA F 292    CB                                                  
REMARK 470     THR F 293    CB   OG1  CG2                                       
REMARK 470     ILE F 294    CB   CG1  CG2  CD1                                  
REMARK 470     TYR F 295    CB   CG   CD1  CD2  CE1  CE2  CZ                    
REMARK 470     TYR F 295    OH                                                  
REMARK 470     GLU F 296    CB   CG   CD   OE1  OE2                             
REMARK 470     ARG F 297    CB   CG   CD   NE   CZ   NH1  NH2                   
REMARK 470     ALA F 298    CB                                                  
REMARK 470     VAL F 300    CB   CG1  CG2                                       
REMARK 470     VAL F 301    CB   CG1  CG2                                       
REMARK 470     GLU F 302    CB   CG   CD   OE1  OE2                             
REMARK 470     LYS F 304    CB   CG   CD   CE   NZ                              
REMARK 470     LYS F 305    CB   CG   CD   CE   NZ                              
REMARK 470     SER F 307    CB   OG                                             
REMARK 470     VAL F 308    CB   CG1  CG2                                       
REMARK 470     THR F 309    CB   OG1  CG2                                       
REMARK 470     GLN F 310    CB   CG   CD   OE1  NE2                             
REMARK 470     ILE F 311    CB   CG1  CG2  CD1                                  
REMARK 470     PRO F 312    CB   CG   CD                                        
REMARK 470     ILE F 313    CB   CG1  CG2  CD1                                  
REMARK 470     LEU F 314    CB   CG   CD1  CD2                                  
REMARK 470     SER F 315    CB   OG                                             
REMARK 470     MET F 316    CB   CG   SD   CE                                   
REMARK 470     PRO F 317    CB   CG   CD                                        
REMARK 470     ASP F 318    CB   CG   OD1  OD2                                  
REMARK 470     ASP F 319    CB   CG   OD1  OD2                                  
REMARK 470     ASP F 320    CB   CG   OD1  OD2                                  
REMARK 470     ARG F 321    CB   CG   CD   NE   CZ   NH1  NH2                   
REMARK 470     THR F 322    CB   OG1  CG2                                       
REMARK 470     HIS F 323    CB   CG   ND1  CD2  CE1  NE2                        
REMARK 470     PRO F 324    CB   CG   CD                                        
REMARK 470     ILE F 325    CB   CG1  CG2  CD1                                  
REMARK 470     PRO F 326    CB   CG   CD                                        
REMARK 470     ASP F 327    CB   CG   OD1  OD2                                  
REMARK 470     LEU F 328    CB   CG   CD1  CD2                                  
REMARK 470     THR F 329    CB   OG1  CG2                                       
REMARK 470     TYR F 331    CB   CG   CD1  CD2  CE1  CE2  CZ                    
REMARK 470     TYR F 331    OH                                                  
REMARK 470     ILE F 332    CB   CG1  CG2  CD1                                  
REMARK 470     THR F 333    CB   OG1  CG2                                       
REMARK 470     GLU F 334    CB   CG   CD   OE1  OE2                             
REMARK 470     GLN F 336    CB   CG   CD   OE1  NE2                             
REMARK 470     ILE F 337    CB   CG1  CG2  CD1                                  
REMARK 470     GLN F 338    CB   CG   CD   OE1  NE2                             
REMARK 470     LEU F 339    CB   CG   CD1  CD2                                  
REMARK 470     SER F 340    CB   OG                                             
REMARK 470     ARG F 341    CB   CG   CD   NE   CZ   NH1  NH2                   
REMARK 470     GLU F 342    CB   CG   CD   OE1  OE2                             
REMARK 470     LEU F 343    CB   CG   CD1  CD2                                  
REMARK 470     HIS F 344    CB   CG   ND1  CD2  CE1  NE2                        
REMARK 470     ARG F 345    CB   CG   CD   NE   CZ   NH1  NH2                   
REMARK 470     LYS F 346    CB   CG   CD   CE   NZ                              
REMARK 470     ILE F 348    CB   CG1  CG2  CD1                                  
REMARK 470     TYR F 349    CB   CG   CD1  CD2  CE1  CE2  CZ                    
REMARK 470     TYR F 349    OH                                                  
REMARK 470     PRO F 350    CB   CG   CD                                        
REMARK 470     PRO F 351    CB   CG   CD                                        
REMARK 470     ILE F 352    CB   CG1  CG2  CD1                                  
REMARK 470     ASP F 353    CB   CG   OD1  OD2                                  
REMARK 470     PRO F 354    CB   CG   CD                                        
REMARK 470     LEU F 355    CB   CG   CD1  CD2                                  
REMARK 470     PRO F 356    CB   CG   CD                                        
REMARK 470     SER F 357    CB   OG                                             
REMARK 470     LEU F 358    CB   CG   CD1  CD2                                  
REMARK 470     SER F 359    CB   OG                                             
REMARK 470     ARG F 360    CB   CG   CD   NE   CZ   NH1  NH2                   
REMARK 470     LEU F 361    CB   CG   CD1  CD2                                  
REMARK 470     MET F 362    CB   CG   SD   CE                                   
REMARK 470     ASN F 363    CB   CG   OD1  ND2                                  
REMARK 470     ASN F 364    CB   CG   OD1  ND2                                  
REMARK 470     VAL F 366    CB   CG1  CG2                                       
REMARK 470     LYS F 368    CB   CG   CD   CE   NZ                              
REMARK 470     LYS F 370    CB   CG   CD   CE   NZ                              
REMARK 470     THR F 371    CB   OG1  CG2                                       
REMARK 470     ARG F 372    CB   CG   CD   NE   CZ   NH1  NH2                   
REMARK 470     GLU F 373    CB   CG   CD   OE1  OE2                             
REMARK 470     ASP F 374    CB   CG   OD1  OD2                                  
REMARK 470     HIS F 375    CB   CG   ND1  CD2  CE1  NE2                        
REMARK 470     LYS F 376    CB   CG   CD   CE   NZ                              
REMARK 470     GLN F 377    CB   CG   CD   OE1  NE2                             
REMARK 470     VAL F 378    CB   CG1  CG2                                       
REMARK 470     SER F 379    CB   OG                                             
REMARK 470     ASP F 380    CB   CG   OD1  OD2                                  
REMARK 470     GLN F 381    CB   CG   CD   OE1  NE2                             
REMARK 470     LEU F 382    CB   CG   CD1  CD2                                  
REMARK 470     TYR F 383    CB   CG   CD1  CD2  CE1  CE2  CZ                    
REMARK 470     TYR F 383    OH                                                  
REMARK 470     SER F 384    CB   OG                                             
REMARK 470     ALA F 385    CB                                                  
REMARK 470     TYR F 386    CB   CG   CD1  CD2  CE1  CE2  CZ                    
REMARK 470     TYR F 386    OH                                                  
REMARK 470     ALA F 387    CB                                                  
REMARK 470     ASN F 388    CB   CG   OD1  ND2                                  
REMARK 470     VAL F 390    CB   CG1  CG2                                       
REMARK 470     ASP F 391    CB   CG   OD1  OD2                                  
REMARK 470     ILE F 392    CB   CG1  CG2  CD1                                  
REMARK 470     ARG F 393    CB   CG   CD   NE   CZ   NH1  NH2                   
REMARK 470     LYS F 394    CB   CG   CD   CE   NZ                              
REMARK 470     LEU F 395    CB   CG   CD1  CD2                                  
REMARK 470     VAL F 396    CB   CG1  CG2                                       
REMARK 470     ALA F 397    CB                                                  
REMARK 470     ILE F 398    CB   CG1  CG2  CD1                                  
REMARK 470     ILE F 399    CB   CG1  CG2  CD1                                  
REMARK 470     GLU F 401    CB   CG   CD   OE1  OE2                             
REMARK 470     ASP F 402    CB   CG   OD1  OD2                                  
REMARK 470     ALA F 403    CB                                                  
REMARK 470     LEU F 404    CB   CG   CD1  CD2                                  
REMARK 470     THR F 405    CB   OG1  CG2                                       
REMARK 470     GLU F 406    CB   CG   CD   OE1  OE2                             
REMARK 470     ASN F 407    CB   CG   OD1  ND2                                  
REMARK 470     ASP F 408    CB   CG   OD1  OD2                                  
REMARK 470     ARG F 409    CB   CG   CD   NE   CZ   NH1  NH2                   
REMARK 470     ARG F 410    CB   CG   CD   NE   CZ   NH1  NH2                   
REMARK 470     TYR F 411    CB   CG   CD1  CD2  CE1  CE2  CZ                    
REMARK 470     TYR F 411    OH                                                  
REMARK 470     LEU F 412    CB   CG   CD1  CD2                                  
REMARK 470     GLN F 413    CB   CG   CD   OE1  NE2                             
REMARK 470     PHE F 414    CB   CG   CD1  CD2  CE1  CE2  CZ                    
REMARK 470     ALA F 415    CB                                                  
REMARK 470     ASP F 416    CB   CG   OD1  OD2                                  
REMARK 470     ALA F 417    CB                                                  
REMARK 470     PHE F 418    CB   CG   CD1  CD2  CE1  CE2  CZ                    
REMARK 470     GLU F 419    CB   CG   CD   OE1  OE2                             
REMARK 470     ARG F 420    CB   CG   CD   NE   CZ   NH1  NH2                   
REMARK 470     PHE F 421    CB   CG   CD1  CD2  CE1  CE2  CZ                    
REMARK 470     PHE F 422    CB   CG   CD1  CD2  CE1  CE2  CZ                    
REMARK 470     ILE F 423    CB   CG1  CG2  CD1                                  
REMARK 470     ASN F 424    CB   CG   OD1  ND2                                  
REMARK 470     GLN F 425    CB   CG   CD   OE1  NE2                             
REMARK 470     GLN F 427    CB   CG   CD   OE1  NE2                             
REMARK 470     GLN F 428    CB   CG   CD   OE1  NE2                             
REMARK 470     ASN F 429    CB   CG   OD1  ND2                                  
REMARK 470     ARG F 430    CB   CG   CD   NE   CZ   NH1  NH2                   
REMARK 470     SER F 431    CB   OG                                             
REMARK 470     ILE F 432    CB   CG1  CG2  CD1                                  
REMARK 470     GLU F 433    CB   CG   CD   OE1  OE2                             
REMARK 470     GLU F 434    CB   CG   CD   OE1  OE2                             
REMARK 470     SER F 435    CB   OG                                             
REMARK 470     LEU F 436    CB   CG   CD1  CD2                                  
REMARK 470     GLN F 437    CB   CG   CD   OE1  NE2                             
REMARK 470     ILE F 438    CB   CG1  CG2  CD1                                  
REMARK 470     ALA F 439    CB                                                  
REMARK 470     TRP F 440    CB   CG   CD1  CD2  NE1  CE2  CE3                   
REMARK 470     TRP F 440    CZ2  CZ3  CH2                                       
REMARK 470     ALA F 441    CB                                                  
REMARK 470     LEU F 442    CB   CG   CD1  CD2                                  
REMARK 470     LEU F 443    CB   CG   CD1  CD2                                  
REMARK 470     SER F 444    CB   OG                                             
REMARK 470     MET F 445    CB   CG   SD   CE                                   
REMARK 470     LEU F 446    CB   CG   CD1  CD2                                  
REMARK 470     PRO F 447    CB   CG   CD                                        
REMARK 470     GLN F 448    CB   CG   CD   OE1  NE2                             
REMARK 470     GLU F 450    CB   CG   CD   OE1  OE2                             
REMARK 470     LEU F 451    CB   CG   CD1  CD2                                  
REMARK 470     LYS F 452    CB   CG   CD   CE   NZ                              
REMARK 470     ARG F 453    CB   CG   CD   NE   CZ   NH1  NH2                   
REMARK 470     ILE F 454    CB   CG1  CG2  CD1                                  
REMARK 470     SER F 455    CB   OG                                             
REMARK 470     LYS F 456    CB   CG   CD   CE   NZ                              
REMARK 470     ASP F 457    CB   CG   OD1  OD2                                  
REMARK 470     HIS F 458    CB   CG   ND1  CD2  CE1  NE2                        
REMARK 470     ILE F 459    CB   CG1  CG2  CD1                                  
REMARK 470     LYS F 461    CB   CG   CD   CE   NZ                              
REMARK 470     TYR F 462    CB   CG   CD1  CD2  CE1  CE2  CZ                    
REMARK 470     TYR F 462    OH                                                  
REMARK 470     TYR F 463    O    CB   CG   CD1  CD2  CE1  CE2                   
REMARK 470     TYR F 463    CZ   OH                                             
REMARK 470     LYS G   3    CB   CG   CD   CE   NZ                              
REMARK 470     LEU G   4    CB   CG   CD1  CD2                                  
REMARK 470     GLU G   5    CB   CG   CD   OE1  OE2                             
REMARK 470     ALA G   6    CB                                                  
REMARK 470     ILE G   7    CB   CG1  CG2  CD1                                  
REMARK 470     LEU G   8    CB   CG   CD1  CD2                                  
REMARK 470     SER G   9    CB   OG                                             
REMARK 470     GLN G  10    CB   CG   CD   OE1  NE2                             
REMARK 470     GLU G  11    CB   CG   CD   OE1  OE2                             
REMARK 470     VAL G  12    CB   CG1  CG2                                       
REMARK 470     GLU G  13    CB   CG   CD   OE1  OE2                             
REMARK 470     ALA G  14    CB                                                  
REMARK 470     GLU G  15    CB   CG   CD   OE1  OE2                             
REMARK 470     ILE G  16    CB   CG1  CG2  CD1                                  
REMARK 470     GLN G  17    CB   CG   CD   OE1  NE2                             
REMARK 470     ALA G  18    CB                                                  
REMARK 470     LEU G  19    CB   CG   CD1  CD2                                  
REMARK 470     LEU G  20    CB   CG   CD1  CD2                                  
REMARK 470     GLN G  21    CB   CG   CD   OE1  NE2                             
REMARK 470     GLU G  22    CB   CG   CD   OE1  OE2                             
REMARK 470     ALA G  23    CB                                                  
REMARK 470     GLU G  24    CB   CG   CD   OE1  OE2                             
REMARK 470     ALA G  25    CB                                                  
REMARK 470     LYS G  26    CB   CG   CD   CE   NZ                              
REMARK 470     ALA G  27    CB                                                  
REMARK 470     GLU G  28    CB   CG   CD   OE1  OE2                             
REMARK 470     ALA G  29    CB                                                  
REMARK 470     VAL G  30    CB   CG1  CG2                                       
REMARK 470     LYS G  31    CB   CG   CD   CE   NZ                              
REMARK 470     ARG G  32    CB   CG   CD   NE   CZ   NH1  NH2                   
REMARK 470     GLU G  33    CB   CG   CD   OE1  OE2                             
REMARK 470     ALA G  34    CB                                                  
REMARK 470     GLU G  35    CB   CG   CD   OE1  OE2                             
REMARK 470     GLU G  36    CB   CG   CD   OE1  OE2                             
REMARK 470     LYS G  37    CB   CG   CD   CE   NZ                              
REMARK 470     ALA G  38    CB                                                  
REMARK 470     LYS G  39    CB   CG   CD   CE   NZ                              
REMARK 470     ALA G  40    CB                                                  
REMARK 470     LEU G  41    CB   CG   CD1  CD2                                  
REMARK 470     LEU G  42    CB   CG   CD1  CD2                                  
REMARK 470     GLN G  43    CB   CG   CD   OE1  NE2                             
REMARK 470     ALA G  44    CB                                                  
REMARK 470     ARG G  45    CB   CG   CD   NE   CZ   NH1  NH2                   
REMARK 470     GLU G  46    CB   CG   CD   OE1  OE2                             
REMARK 470     ARG G  47    CB   CG   CD   NE   CZ   NH1  NH2                   
REMARK 470     ALA G  48    CB                                                  
REMARK 470     LEU G  49    CB   CG   CD1  CD2                                  
REMARK 470     GLU G  50    CB   CG   CD   OE1  OE2                             
REMARK 470     ALA G  51    CB                                                  
REMARK 470     GLN G  52    CB   CG   CD   OE1  NE2                             
REMARK 470     TYR G  53    CB   CG   CD1  CD2  CE1  CE2  CZ                    
REMARK 470     TYR G  53    OH                                                  
REMARK 470     ARG G  54    CB   CG   CD   NE   CZ   NH1  NH2                   
REMARK 470     ALA G  55    CB                                                  
REMARK 470     ALA G  56    CB                                                  
REMARK 470     LEU G  57    CB   CG   CD1  CD2                                  
REMARK 470     ARG G  58    CB   CG   CD   NE   CZ   NH1  NH2                   
REMARK 470     ARG G  59    CB   CG   CD   NE   CZ   NH1  NH2                   
REMARK 470     ALA G  60    CB                                                  
REMARK 470     GLU G  61    CB   CG   CD   OE1  OE2                             
REMARK 470     SER G  62    CB   OG                                             
REMARK 470     ALA G  63    CB                                                  
REMARK 470     GLU G  65    CB   CG   CD   OE1  OE2                             
REMARK 470     LEU G  66    CB   CG   CD1  CD2                                  
REMARK 470     LEU G  67    CB   CG   CD1  CD2                                  
REMARK 470     VAL G  68    CB   CG1  CG2                                       
REMARK 470     ALA G  69    CB                                                  
REMARK 470     THR G  70    CB   OG1  CG2                                       
REMARK 470     ALA G  71    CB                                                  
REMARK 470     ARG G  72    CB   CG   CD   NE   CZ   NH1  NH2                   
REMARK 470     THR G  73    CB   OG1  CG2                                       
REMARK 470     GLN G  74    CB   CG   CD   OE1  NE2                             
REMARK 470     ALA G  75    CB                                                  
REMARK 470     ARG G  76    CB   CG   CD   NE   CZ   NH1  NH2                   
REMARK 470     GLU G  78    CB   CG   CD   OE1  OE2                             
REMARK 470     VAL G  79    CB   CG1  CG2                                       
REMARK 470     LEU G  80    CB   CG   CD1  CD2                                  
REMARK 470     GLU G  81    CB   CG   CD   OE1  OE2                             
REMARK 470     GLU G  82    CB   CG   CD   OE1  OE2                             
REMARK 470     VAL G  83    CB   CG1  CG2                                       
REMARK 470     ARG G  84    CB   CG   CD   NE   CZ   NH1  NH2                   
REMARK 470     ARG G  85    CB   CG   CD   NE   CZ   NH1  NH2                   
REMARK 470     ARG G  86    CB   CG   CD   NE   CZ   NH1  NH2                   
REMARK 470     VAL G  87    CB   CG1  CG2                                       
REMARK 470     ARG G  88    CB   CG   CD   NE   CZ   NH1  NH2                   
REMARK 470     GLU G  89    CB   CG   CD   OE1  OE2                             
REMARK 470     ALA G  90    CB                                                  
REMARK 470     LEU G  91    CB   CG   CD1  CD2                                  
REMARK 470     GLU G  92    CB   CG   CD   OE1  OE2                             
REMARK 470     ALA G  93    CB                                                  
REMARK 470     LEU G  94    CB   CG   CD1  CD2                                  
REMARK 470     PRO G  95    CB   CG   CD                                        
REMARK 470     GLN G  96    CB   CG   CD   OE1  NE2                             
REMARK 470     LYS G  97    CB   CG   CD   CE   NZ                              
REMARK 470     PRO G  98    CB   CG   CD                                        
REMARK 470     GLU G  99    CB   CG   CD   OE1  OE2                             
REMARK 470     TRP G 100    CB   CG   CD1  CD2  NE1  CE2  CE3                   
REMARK 470     TRP G 100    CZ2  CZ3  CH2                                       
REMARK 470     PRO G 101    CB   CG   CD                                        
REMARK 470     GLU G 102    CB   CG   CD   OE1  OE2                             
REMARK 470     VAL G 103    CB   CG1  CG2                                       
REMARK 470     VAL G 104    CB   CG1  CG2                                       
REMARK 470     ARG G 105    CB   CG   CD   NE   CZ   NH1  NH2                   
REMARK 470     LYS G 106    CB   CG   CD   CE   NZ                              
REMARK 470     LEU G 107    CB   CG   CD1  CD2                                  
REMARK 470     ALA G 108    CB                                                  
REMARK 470     LEU G 109    CB   CG   CD1  CD2                                  
REMARK 470     GLU G 110    CB   CG   CD   OE1  OE2                             
REMARK 470     ALA G 111    CB                                                  
REMARK 470     LEU G 112    CB   CG   CD1  CD2                                  
REMARK 470     GLU G 113    CB   CG   CD   OE1  OE2                             
REMARK 470     ALA G 114    CB                                                  
REMARK 470     LEU G 115    CB   CG   CD1  CD2                                  
REMARK 470     PRO G 116    CB   CG   CD                                        
REMARK 470     ALA G 118    CB                                                  
REMARK 470     LYS G 119    CB   CG   CD   CE   NZ                              
REMARK 470     ALA G 120    CB                                                  
REMARK 470     LEU G 121    CB   CG   CD1  CD2                                  
REMARK 470     VAL G 122    CB   CG1  CG2                                       
REMARK 470     ALA G 123    CB                                                  
REMARK 470     ASN G 124    CB   CG   OD1  ND2                                  
REMARK 470     PRO G 125    CB   CG   CD                                        
REMARK 470     GLU G 126    CB   CG   CD   OE1  OE2                             
REMARK 470     ASP G 127    CB   CG   OD1  OD2                                  
REMARK 470     LEU G 128    CB   CG   CD1  CD2                                  
REMARK 470     PRO G 129    CB   CG   CD                                        
REMARK 470     HIS G 130    CB   CG   ND1  CD2  CE1  NE2                        
REMARK 470     LEU G 131    CB   CG   CD1  CD2                                  
REMARK 470     GLU G 132    CB   CG   CD   OE1  OE2                             
REMARK 470     ALA G 133    CB                                                  
REMARK 470     MET G 134    CB   CG   SD   CE                                   
REMARK 470     ALA G 135    CB                                                  
REMARK 470     ARG G 136    CB   CG   CD   NE   CZ   NH1  NH2                   
REMARK 470     GLU G 137    CB   CG   CD   OE1  OE2                             
REMARK 470     ARG G 138    CB   CG   CD   NE   CZ   NH1  NH2                   
REMARK 470     VAL G 140    CB   CG1  CG2                                       
REMARK 470     GLU G 141    CB   CG   CD   OE1  OE2                             
REMARK 470     LEU G 142    O    CB   CG   CD1  CD2                             
REMARK 470     GLU G 145    CB   CG   CD   OE1  OE2                             
REMARK 470     PRO G 146    CB   CG   CD                                        
REMARK 470     ALA G 147    CB                                                  
REMARK 470     LEU G 148    CB   CG   CD1  CD2                                  
REMARK 470     ARG G 149    CB   CG   CD   NE   CZ   NH1  NH2                   
REMARK 470     LEU G 150    CB   CG   CD1  CD2                                  
REMARK 470     VAL G 152    CB   CG1  CG2                                       
REMARK 470     ARG G 153    CB   CG   CD   NE   CZ   NH1  NH2                   
REMARK 470     ALA G 154    CB                                                  
REMARK 470     VAL G 155    CB   CG1  CG2                                       
REMARK 470     ALA G 157    CB                                                  
REMARK 470     GLU G 158    CB   CG   CD   OE1  OE2                             
REMARK 470     LYS G 160    CB   CG   CD   CE   NZ                              
REMARK 470     THR G 161    CB   OG1  CG2                                       
REMARK 470     GLN G 162    CB   CG   CD   OE1  NE2                             
REMARK 470     VAL G 163    CB   CG1  CG2                                       
REMARK 470     GLU G 164    CB   CG   CD   OE1  OE2                             
REMARK 470     ASN G 165    CB   CG   OD1  ND2                                  
REMARK 470     SER G 166    CB   OG                                             
REMARK 470     LEU G 167    CB   CG   CD1  CD2                                  
REMARK 470     LEU G 168    CB   CG   CD1  CD2                                  
REMARK 470     ALA G 169    CB                                                  
REMARK 470     ARG G 170    CB   CG   CD   NE   CZ   NH1  NH2                   
REMARK 470     MET G 171    CB   CG   SD   CE                                   
REMARK 470     ASP G 172    CB   CG   OD1  OD2                                  
REMARK 470     ARG G 173    CB   CG   CD   NE   CZ   NH1  NH2                   
REMARK 470     ALA G 174    CB                                                  
REMARK 470     TRP G 175    CB   CG   CD1  CD2  NE1  CE2  CE3                   
REMARK 470     TRP G 175    CZ2  CZ3  CH2                                       
REMARK 470     ASP G 176    CB   CG   OD1  OD2                                  
REMARK 470     ALA G 177    CB                                                  
REMARK 470     MET G 178    CB   CG   SD   CE                                   
REMARK 470     SER G 179    CB   OG                                             
REMARK 470     SER G 180    CB   OG                                             
REMARK 470     LYS G 181    CB   CG   CD   CE   NZ                              
REMARK 470     VAL G 182    CB   CG1  CG2                                       
REMARK 470     ALA G 183    CB                                                  
REMARK 470     GLN G 184    CB   CG   CD   OE1  NE2                             
REMARK 470     ALA G 185    CB                                                  
REMARK 470     LEU G 186    CB   CG   CD1  CD2                                  
REMARK 470     TRP G 187    CB   CG   CD1  CD2  NE1  CE2  CE3                   
REMARK 470     TRP G 187    CZ2  CZ3  CH2                                       
REMARK 470     GLY G 188    O                                                   
REMARK 470     LYS H   3    CB   CG   CD   CE   NZ                              
REMARK 470     LEU H   4    CB   CG   CD1  CD2                                  
REMARK 470     GLU H   5    CB   CG   CD   OE1  OE2                             
REMARK 470     ALA H   6    CB                                                  
REMARK 470     ILE H   7    CB   CG1  CG2  CD1                                  
REMARK 470     LEU H   8    CB   CG   CD1  CD2                                  
REMARK 470     SER H   9    CB   OG                                             
REMARK 470     GLN H  10    CB   CG   CD   OE1  NE2                             
REMARK 470     GLU H  11    CB   CG   CD   OE1  OE2                             
REMARK 470     VAL H  12    CB   CG1  CG2                                       
REMARK 470     GLU H  13    CB   CG   CD   OE1  OE2                             
REMARK 470     ALA H  14    CB                                                  
REMARK 470     GLU H  15    CB   CG   CD   OE1  OE2                             
REMARK 470     ILE H  16    CB   CG1  CG2  CD1                                  
REMARK 470     GLN H  17    CB   CG   CD   OE1  NE2                             
REMARK 470     ALA H  18    CB                                                  
REMARK 470     LEU H  19    CB   CG   CD1  CD2                                  
REMARK 470     LEU H  20    CB   CG   CD1  CD2                                  
REMARK 470     GLN H  21    CB   CG   CD   OE1  NE2                             
REMARK 470     GLU H  22    CB   CG   CD   OE1  OE2                             
REMARK 470     ALA H  23    CB                                                  
REMARK 470     GLU H  24    CB   CG   CD   OE1  OE2                             
REMARK 470     ALA H  25    CB                                                  
REMARK 470     LYS H  26    CB   CG   CD   CE   NZ                              
REMARK 470     ALA H  27    CB                                                  
REMARK 470     GLU H  28    CB   CG   CD   OE1  OE2                             
REMARK 470     ALA H  29    CB                                                  
REMARK 470     VAL H  30    CB   CG1  CG2                                       
REMARK 470     LYS H  31    CB   CG   CD   CE   NZ                              
REMARK 470     ARG H  32    CB   CG   CD   NE   CZ   NH1  NH2                   
REMARK 470     GLU H  33    CB   CG   CD   OE1  OE2                             
REMARK 470     ALA H  34    CB                                                  
REMARK 470     GLU H  35    CB   CG   CD   OE1  OE2                             
REMARK 470     GLU H  36    CB   CG   CD   OE1  OE2                             
REMARK 470     LYS H  37    CB   CG   CD   CE   NZ                              
REMARK 470     ALA H  38    CB                                                  
REMARK 470     LYS H  39    CB   CG   CD   CE   NZ                              
REMARK 470     ALA H  40    CB                                                  
REMARK 470     LEU H  41    CB   CG   CD1  CD2                                  
REMARK 470     LEU H  42    CB   CG   CD1  CD2                                  
REMARK 470     GLN H  43    CB   CG   CD   OE1  NE2                             
REMARK 470     ALA H  44    CB                                                  
REMARK 470     ARG H  45    CB   CG   CD   NE   CZ   NH1  NH2                   
REMARK 470     GLU H  46    CB   CG   CD   OE1  OE2                             
REMARK 470     ARG H  47    CB   CG   CD   NE   CZ   NH1  NH2                   
REMARK 470     ALA H  48    CB                                                  
REMARK 470     LEU H  49    CB   CG   CD1  CD2                                  
REMARK 470     GLU H  50    CB   CG   CD   OE1  OE2                             
REMARK 470     ALA H  51    CB                                                  
REMARK 470     GLN H  52    CB   CG   CD   OE1  NE2                             
REMARK 470     TYR H  53    CB   CG   CD1  CD2  CE1  CE2  CZ                    
REMARK 470     TYR H  53    OH                                                  
REMARK 470     ARG H  54    CB   CG   CD   NE   CZ   NH1  NH2                   
REMARK 470     ALA H  55    CB                                                  
REMARK 470     ALA H  56    CB                                                  
REMARK 470     LEU H  57    CB   CG   CD1  CD2                                  
REMARK 470     ARG H  58    CB   CG   CD   NE   CZ   NH1  NH2                   
REMARK 470     ARG H  59    CB   CG   CD   NE   CZ   NH1  NH2                   
REMARK 470     ALA H  60    CB                                                  
REMARK 470     GLU H  61    CB   CG   CD   OE1  OE2                             
REMARK 470     SER H  62    CB   OG                                             
REMARK 470     ALA H  63    CB                                                  
REMARK 470     GLU H  65    CB   CG   CD   OE1  OE2                             
REMARK 470     LEU H  66    CB   CG   CD1  CD2                                  
REMARK 470     LEU H  67    CB   CG   CD1  CD2                                  
REMARK 470     VAL H  68    CB   CG1  CG2                                       
REMARK 470     ALA H  69    CB                                                  
REMARK 470     THR H  70    CB   OG1  CG2                                       
REMARK 470     ALA H  71    CB                                                  
REMARK 470     ARG H  72    CB   CG   CD   NE   CZ   NH1  NH2                   
REMARK 470     THR H  73    CB   OG1  CG2                                       
REMARK 470     GLN H  74    CB   CG   CD   OE1  NE2                             
REMARK 470     ALA H  75    CB                                                  
REMARK 470     ARG H  76    CB   CG   CD   NE   CZ   NH1  NH2                   
REMARK 470     GLU H  78    CB   CG   CD   OE1  OE2                             
REMARK 470     VAL H  79    CB   CG1  CG2                                       
REMARK 470     LEU H  80    CB   CG   CD1  CD2                                  
REMARK 470     GLU H  81    CB   CG   CD   OE1  OE2                             
REMARK 470     GLU H  82    CB   CG   CD   OE1  OE2                             
REMARK 470     VAL H  83    CB   CG1  CG2                                       
REMARK 470     ARG H  84    CB   CG   CD   NE   CZ   NH1  NH2                   
REMARK 470     ARG H  85    CB   CG   CD   NE   CZ   NH1  NH2                   
REMARK 470     ARG H  86    CB   CG   CD   NE   CZ   NH1  NH2                   
REMARK 470     VAL H  87    CB   CG1  CG2                                       
REMARK 470     ARG H  88    CB   CG   CD   NE   CZ   NH1  NH2                   
REMARK 470     GLU H  89    CB   CG   CD   OE1  OE2                             
REMARK 470     ALA H  90    CB                                                  
REMARK 470     LEU H  91    CB   CG   CD1  CD2                                  
REMARK 470     GLU H  92    CB   CG   CD   OE1  OE2                             
REMARK 470     ALA H  93    CB                                                  
REMARK 470     LEU H  94    CB   CG   CD1  CD2                                  
REMARK 470     PRO H  95    CB   CG   CD                                        
REMARK 470     GLN H  96    CB   CG   CD   OE1  NE2                             
REMARK 470     LYS H  97    CB   CG   CD   CE   NZ                              
REMARK 470     PRO H  98    CB   CG   CD                                        
REMARK 470     GLU H  99    CB   CG   CD   OE1  OE2                             
REMARK 470     TRP H 100    CB   CG   CD1  CD2  NE1  CE2  CE3                   
REMARK 470     TRP H 100    CZ2  CZ3  CH2                                       
REMARK 470     PRO H 101    CB   CG   CD                                        
REMARK 470     GLU H 102    CB   CG   CD   OE1  OE2                             
REMARK 470     VAL H 103    CB   CG1  CG2                                       
REMARK 470     VAL H 104    CB   CG1  CG2                                       
REMARK 470     ARG H 105    CB   CG   CD   NE   CZ   NH1  NH2                   
REMARK 470     LYS H 106    CB   CG   CD   CE   NZ                              
REMARK 470     LEU H 107    CB   CG   CD1  CD2                                  
REMARK 470     ALA H 108    CB                                                  
REMARK 470     LEU H 109    CB   CG   CD1  CD2                                  
REMARK 470     GLU H 110    CB   CG   CD   OE1  OE2                             
REMARK 470     ALA H 111    CB                                                  
REMARK 470     LEU H 112    CB   CG   CD1  CD2                                  
REMARK 470     GLU H 113    CB   CG   CD   OE1  OE2                             
REMARK 470     ALA H 114    CB                                                  
REMARK 470     LEU H 115    CB   CG   CD1  CD2                                  
REMARK 470     PRO H 116    CB   CG   CD                                        
REMARK 470     ALA H 118    CB                                                  
REMARK 470     LYS H 119    CB   CG   CD   CE   NZ                              
REMARK 470     ALA H 120    CB                                                  
REMARK 470     LEU H 121    CB   CG   CD1  CD2                                  
REMARK 470     VAL H 122    CB   CG1  CG2                                       
REMARK 470     ALA H 123    CB                                                  
REMARK 470     ASN H 124    CB   CG   OD1  ND2                                  
REMARK 470     PRO H 125    CB   CG   CD                                        
REMARK 470     GLU H 126    CB   CG   CD   OE1  OE2                             
REMARK 470     ASP H 127    CB   CG   OD1  OD2                                  
REMARK 470     LEU H 128    CB   CG   CD1  CD2                                  
REMARK 470     PRO H 129    CB   CG   CD                                        
REMARK 470     HIS H 130    CB   CG   ND1  CD2  CE1  NE2                        
REMARK 470     LEU H 131    CB   CG   CD1  CD2                                  
REMARK 470     GLU H 132    CB   CG   CD   OE1  OE2                             
REMARK 470     ALA H 133    CB                                                  
REMARK 470     MET H 134    CB   CG   SD   CE                                   
REMARK 470     ALA H 135    CB                                                  
REMARK 470     ARG H 136    CB   CG   CD   NE   CZ   NH1  NH2                   
REMARK 470     GLU H 137    CB   CG   CD   OE1  OE2                             
REMARK 470     ARG H 138    CB   CG   CD   NE   CZ   NH1  NH2                   
REMARK 470     VAL H 140    CB   CG1  CG2                                       
REMARK 470     GLU H 141    CB   CG   CD   OE1  OE2                             
REMARK 470     LEU H 142    O    CB   CG   CD1  CD2                             
REMARK 470     GLU H 145    CB   CG   CD   OE1  OE2                             
REMARK 470     PRO H 146    CB   CG   CD                                        
REMARK 470     ALA H 147    CB                                                  
REMARK 470     LEU H 148    CB   CG   CD1  CD2                                  
REMARK 470     ARG H 149    CB   CG   CD   NE   CZ   NH1  NH2                   
REMARK 470     LEU H 150    CB   CG   CD1  CD2                                  
REMARK 470     VAL H 152    CB   CG1  CG2                                       
REMARK 470     ARG H 153    CB   CG   CD   NE   CZ   NH1  NH2                   
REMARK 470     ALA H 154    CB                                                  
REMARK 470     VAL H 155    CB   CG1  CG2                                       
REMARK 470     ALA H 157    CB                                                  
REMARK 470     GLU H 158    CB   CG   CD   OE1  OE2                             
REMARK 470     LYS H 160    CB   CG   CD   CE   NZ                              
REMARK 470     THR H 161    CB   OG1  CG2                                       
REMARK 470     GLN H 162    CB   CG   CD   OE1  NE2                             
REMARK 470     VAL H 163    CB   CG1  CG2                                       
REMARK 470     GLU H 164    CB   CG   CD   OE1  OE2                             
REMARK 470     ASN H 165    CB   CG   OD1  ND2                                  
REMARK 470     SER H 166    CB   OG                                             
REMARK 470     LEU H 167    CB   CG   CD1  CD2                                  
REMARK 470     LEU H 168    CB   CG   CD1  CD2                                  
REMARK 470     ALA H 169    CB                                                  
REMARK 470     ARG H 170    CB   CG   CD   NE   CZ   NH1  NH2                   
REMARK 470     MET H 171    CB   CG   SD   CE                                   
REMARK 470     ASP H 172    CB   CG   OD1  OD2                                  
REMARK 470     ARG H 173    CB   CG   CD   NE   CZ   NH1  NH2                   
REMARK 470     ALA H 174    CB                                                  
REMARK 470     TRP H 175    CB   CG   CD1  CD2  NE1  CE2  CE3                   
REMARK 470     TRP H 175    CZ2  CZ3  CH2                                       
REMARK 470     ASP H 176    CB   CG   OD1  OD2                                  
REMARK 470     ALA H 177    CB                                                  
REMARK 470     MET H 178    CB   CG   SD   CE                                   
REMARK 470     SER H 179    CB   OG                                             
REMARK 470     SER H 180    CB   OG                                             
REMARK 470     LYS H 181    CB   CG   CD   CE   NZ                              
REMARK 470     VAL H 182    CB   CG1  CG2                                       
REMARK 470     ALA H 183    CB                                                  
REMARK 470     GLN H 184    CB   CG   CD   OE1  NE2                             
REMARK 470     ALA H 185    CB                                                  
REMARK 470     LEU H 186    CB   CG   CD1  CD2                                  
REMARK 470     TRP H 187    CB   CG   CD1  CD2  NE1  CE2  CE3                   
REMARK 470     TRP H 187    CZ2  CZ3  CH2                                       
REMARK 470     GLY H 188    O                                                   
REMARK 470     LEU I  22    CB   CG   CD1  CD2                                  
REMARK 470     ILE I  23    CB   CG1  CG2  CD1                                  
REMARK 470     LYS I  24    CB   CG   CD   CE   NZ                              
REMARK 470     SER I  25    CB   OG                                             
REMARK 470     LEU I  26    CB   CG   CD1  CD2                                  
REMARK 470     ALA I  27    CB                                                  
REMARK 470     GLU I  28    CB   CG   CD   OE1  OE2                             
REMARK 470     LYS I  29    CB   CG   CD   CE   NZ                              
REMARK 470     GLU I  30    CB   CG   CD   OE1  OE2                             
REMARK 470     LYS I  31    CB   CG   CD   CE   NZ                              
REMARK 470     GLN I  32    CB   CG   CD   OE1  NE2                             
REMARK 470     LEU I  33    CB   CG   CD1  CD2                                  
REMARK 470     LEU I  34    CB   CG   CD1  CD2                                  
REMARK 470     GLU I  35    CB   CG   CD   OE1  OE2                             
REMARK 470     ARG I  36    CB   CG   CD   NE   CZ   NH1  NH2                   
REMARK 470     LEU I  37    CB   CG   CD1  CD2                                  
REMARK 470     GLU I  38    CB   CG   CD   OE1  OE2                             
REMARK 470     ALA I  39    CB                                                  
REMARK 470     ALA I  40    CB                                                  
REMARK 470     LYS I  41    CB   CG   CD   CE   NZ                              
REMARK 470     LYS I  42    CB   CG   CD   CE   NZ                              
REMARK 470     GLU I  43    CB   CG   CD   OE1  OE2                             
REMARK 470     ALA I  44    CB                                                  
REMARK 470     GLU I  45    CB   CG   CD   OE1  OE2                             
REMARK 470     GLU I  46    CB   CG   CD   OE1  OE2                             
REMARK 470     ARG I  47    CB   CG   CD   NE   CZ   NH1  NH2                   
REMARK 470     VAL I  48    CB   CG1  CG2                                       
REMARK 470     LYS I  49    CB   CG   CD   CE   NZ                              
REMARK 470     ARG I  50    CB   CG   CD   NE   CZ   NH1  NH2                   
REMARK 470     ALA I  51    CB                                                  
REMARK 470     GLU I  52    CB   CG   CD   OE1  OE2                             
REMARK 470     ALA I  53    CB                                                  
REMARK 470     GLU I  54    CB   CG   CD   OE1  OE2                             
REMARK 470     ALA I  55    CB                                                  
REMARK 470     LYS I  56    CB   CG   CD   CE   NZ                              
REMARK 470     ALA I  57    CB                                                  
REMARK 470     LEU I  58    CB   CG   CD1  CD2                                  
REMARK 470     LEU I  59    CB   CG   CD1  CD2                                  
REMARK 470     GLU I  60    CB   CG   CD   OE1  OE2                             
REMARK 470     GLU I  61    CB   CG   CD   OE1  OE2                             
REMARK 470     ALA I  62    CB                                                  
REMARK 470     GLU I  63    CB   CG   CD   OE1  OE2                             
REMARK 470     ALA I  64    CB                                                  
REMARK 470     LYS I  65    CB   CG   CD   CE   NZ                              
REMARK 470     ALA I  66    CB                                                  
REMARK 470     LYS I  67    CB   CG   CD   CE   NZ                              
REMARK 470     ALA I  68    CB                                                  
REMARK 470     LEU I  69    CB   CG   CD1  CD2                                  
REMARK 470     GLU I  70    CB   CG   CD   OE1  OE2                             
REMARK 470     ALA I  71    CB                                                  
REMARK 470     GLN I  72    CB   CG   CD   OE1  NE2                             
REMARK 470     TYR I  73    CB   CG   CD1  CD2  CE1  CE2  CZ                    
REMARK 470     TYR I  73    OH                                                  
REMARK 470     ARG I  74    CB   CG   CD   NE   CZ   NH1  NH2                   
REMARK 470     GLU I  75    CB   CG   CD   OE1  OE2                             
REMARK 470     ARG I  76    CB   CG   CD   NE   CZ   NH1  NH2                   
REMARK 470     GLU I  77    CB   CG   CD   OE1  OE2                             
REMARK 470     ARG I  78    CB   CG   CD   NE   CZ   NH1  NH2                   
REMARK 470     ALA I  79    CB                                                  
REMARK 470     GLU I  80    CB   CG   CD   OE1  OE2                             
REMARK 470     THR I  81    CB   OG1  CG2                                       
REMARK 470     GLU I  82    CB   CG   CD   OE1  OE2                             
REMARK 470     ALA I  83    CB                                                  
REMARK 470     LEU I  84    CB   CG   CD1  CD2                                  
REMARK 470     LEU I  85    CB   CG   CD1  CD2                                  
REMARK 470     ALA I  86    CB                                                  
REMARK 470     ARG I  87    CB   CG   CD   NE   CZ   NH1  NH2                   
REMARK 470     TYR I  88    CB   CG   CD1  CD2  CE1  CE2  CZ                    
REMARK 470     TYR I  88    OH                                                  
REMARK 470     ARG I  89    CB   CG   CD   NE   CZ   NH1  NH2                   
REMARK 470     GLU I  90    CB   CG   CD   OE1  OE2                             
REMARK 470     ARG I  91    CB   CG   CD   NE   CZ   NH1  NH2                   
REMARK 470     ALA I  92    CB                                                  
REMARK 470     GLU I  93    CB   CG   CD   OE1  OE2                             
REMARK 470     ALA I  94    CB                                                  
REMARK 470     GLU I  95    CB   CG   CD   OE1  OE2                             
REMARK 470     ALA I  96    CB                                                  
REMARK 470     LYS I  97    CB   CG   CD   CE   NZ                              
REMARK 470     ALA I  98    CB                                                  
REMARK 470     VAL I  99    CB   CG1  CG2                                       
REMARK 470     ARG I 100    CB   CG   CD   NE   CZ   NH1  NH2                   
REMARK 470     GLU I 101    CB   CG   CD   OE1  OE2                             
REMARK 470     LYS I 102    CB   CG   CD   CE   NZ                              
REMARK 470     ALA I 103    CB                                                  
REMARK 470     MET I 104    CB   CG   SD   CE                                   
REMARK 470     ALA I 105    CB                                                  
REMARK 470     ARG I 106    CB   CG   CD   NE   CZ   NH1  NH2                   
REMARK 470     LEU I 107    CB   CG   CD1  CD2                                  
REMARK 470     ASP I 108    CB   CG   OD1  OD2                                  
REMARK 470     GLU I 109    CB   CG   CD   OE1  OE2                             
REMARK 470     ALA I 110    CB                                                  
REMARK 470     VAL I 111    CB   CG1  CG2                                       
REMARK 470     ALA I 112    CB                                                  
REMARK 470     LEU I 113    CB   CG   CD1  CD2                                  
REMARK 470     VAL I 114    CB   CG1  CG2                                       
REMARK 470     LEU I 115    CB   CG   CD1  CD2                                  
REMARK 470     LYS I 116    CB   CG   CD   CE   NZ                              
REMARK 470     GLU I 117    CB   CG   CD   OE1  OE2                             
REMARK 470     VAL I 118    CB   CG1  CG2                                       
REMARK 470     LEU I 119    CB   CG   CD1  CD2                                  
REMARK 470     PRO I 120    O    CB   CG   CD                                   
REMARK 470     LEU J  22    CB   CG   CD1  CD2                                  
REMARK 470     ILE J  23    CB   CG1  CG2  CD1                                  
REMARK 470     LYS J  24    CB   CG   CD   CE   NZ                              
REMARK 470     SER J  25    CB   OG                                             
REMARK 470     LEU J  26    CB   CG   CD1  CD2                                  
REMARK 470     ALA J  27    CB                                                  
REMARK 470     GLU J  28    CB   CG   CD   OE1  OE2                             
REMARK 470     LYS J  29    CB   CG   CD   CE   NZ                              
REMARK 470     GLU J  30    CB   CG   CD   OE1  OE2                             
REMARK 470     LYS J  31    CB   CG   CD   CE   NZ                              
REMARK 470     GLN J  32    CB   CG   CD   OE1  NE2                             
REMARK 470     LEU J  33    CB   CG   CD1  CD2                                  
REMARK 470     LEU J  34    CB   CG   CD1  CD2                                  
REMARK 470     GLU J  35    CB   CG   CD   OE1  OE2                             
REMARK 470     ARG J  36    CB   CG   CD   NE   CZ   NH1  NH2                   
REMARK 470     LEU J  37    CB   CG   CD1  CD2                                  
REMARK 470     GLU J  38    CB   CG   CD   OE1  OE2                             
REMARK 470     ALA J  39    CB                                                  
REMARK 470     ALA J  40    CB                                                  
REMARK 470     LYS J  41    CB   CG   CD   CE   NZ                              
REMARK 470     LYS J  42    CB   CG   CD   CE   NZ                              
REMARK 470     GLU J  43    CB   CG   CD   OE1  OE2                             
REMARK 470     ALA J  44    CB                                                  
REMARK 470     GLU J  45    CB   CG   CD   OE1  OE2                             
REMARK 470     GLU J  46    CB   CG   CD   OE1  OE2                             
REMARK 470     ARG J  47    CB   CG   CD   NE   CZ   NH1  NH2                   
REMARK 470     VAL J  48    CB   CG1  CG2                                       
REMARK 470     LYS J  49    CB   CG   CD   CE   NZ                              
REMARK 470     ARG J  50    CB   CG   CD   NE   CZ   NH1  NH2                   
REMARK 470     ALA J  51    CB                                                  
REMARK 470     GLU J  52    CB   CG   CD   OE1  OE2                             
REMARK 470     ALA J  53    CB                                                  
REMARK 470     GLU J  54    CB   CG   CD   OE1  OE2                             
REMARK 470     ALA J  55    CB                                                  
REMARK 470     LYS J  56    CB   CG   CD   CE   NZ                              
REMARK 470     ALA J  57    CB                                                  
REMARK 470     LEU J  58    CB   CG   CD1  CD2                                  
REMARK 470     LEU J  59    CB   CG   CD1  CD2                                  
REMARK 470     GLU J  60    CB   CG   CD   OE1  OE2                             
REMARK 470     GLU J  61    CB   CG   CD   OE1  OE2                             
REMARK 470     ALA J  62    CB                                                  
REMARK 470     GLU J  63    CB   CG   CD   OE1  OE2                             
REMARK 470     ALA J  64    CB                                                  
REMARK 470     LYS J  65    CB   CG   CD   CE   NZ                              
REMARK 470     ALA J  66    CB                                                  
REMARK 470     LYS J  67    CB   CG   CD   CE   NZ                              
REMARK 470     ALA J  68    CB                                                  
REMARK 470     LEU J  69    CB   CG   CD1  CD2                                  
REMARK 470     GLU J  70    CB   CG   CD   OE1  OE2                             
REMARK 470     ALA J  71    CB                                                  
REMARK 470     GLN J  72    CB   CG   CD   OE1  NE2                             
REMARK 470     TYR J  73    CB   CG   CD1  CD2  CE1  CE2  CZ                    
REMARK 470     TYR J  73    OH                                                  
REMARK 470     ARG J  74    CB   CG   CD   NE   CZ   NH1  NH2                   
REMARK 470     GLU J  75    CB   CG   CD   OE1  OE2                             
REMARK 470     ARG J  76    CB   CG   CD   NE   CZ   NH1  NH2                   
REMARK 470     GLU J  77    CB   CG   CD   OE1  OE2                             
REMARK 470     ARG J  78    CB   CG   CD   NE   CZ   NH1  NH2                   
REMARK 470     ALA J  79    CB                                                  
REMARK 470     GLU J  80    CB   CG   CD   OE1  OE2                             
REMARK 470     THR J  81    CB   OG1  CG2                                       
REMARK 470     GLU J  82    CB   CG   CD   OE1  OE2                             
REMARK 470     ALA J  83    CB                                                  
REMARK 470     LEU J  84    CB   CG   CD1  CD2                                  
REMARK 470     LEU J  85    CB   CG   CD1  CD2                                  
REMARK 470     ALA J  86    CB                                                  
REMARK 470     ARG J  87    CB   CG   CD   NE   CZ   NH1  NH2                   
REMARK 470     TYR J  88    CB   CG   CD1  CD2  CE1  CE2  CZ                    
REMARK 470     TYR J  88    OH                                                  
REMARK 470     ARG J  89    CB   CG   CD   NE   CZ   NH1  NH2                   
REMARK 470     GLU J  90    CB   CG   CD   OE1  OE2                             
REMARK 470     ARG J  91    CB   CG   CD   NE   CZ   NH1  NH2                   
REMARK 470     ALA J  92    CB                                                  
REMARK 470     GLU J  93    CB   CG   CD   OE1  OE2                             
REMARK 470     ALA J  94    CB                                                  
REMARK 470     GLU J  95    CB   CG   CD   OE1  OE2                             
REMARK 470     ALA J  96    CB                                                  
REMARK 470     LYS J  97    CB   CG   CD   CE   NZ                              
REMARK 470     ALA J  98    CB                                                  
REMARK 470     VAL J  99    CB   CG1  CG2                                       
REMARK 470     ARG J 100    CB   CG   CD   NE   CZ   NH1  NH2                   
REMARK 470     GLU J 101    CB   CG   CD   OE1  OE2                             
REMARK 470     LYS J 102    CB   CG   CD   CE   NZ                              
REMARK 470     ALA J 103    CB                                                  
REMARK 470     MET J 104    CB   CG   SD   CE                                   
REMARK 470     ALA J 105    CB                                                  
REMARK 470     ARG J 106    CB   CG   CD   NE   CZ   NH1  NH2                   
REMARK 470     LEU J 107    CB   CG   CD1  CD2                                  
REMARK 470     ASP J 108    CB   CG   OD1  OD2                                  
REMARK 470     GLU J 109    CB   CG   CD   OE1  OE2                             
REMARK 470     ALA J 110    CB                                                  
REMARK 470     VAL J 111    CB   CG1  CG2                                       
REMARK 470     ALA J 112    CB                                                  
REMARK 470     LEU J 113    CB   CG   CD1  CD2                                  
REMARK 470     VAL J 114    CB   CG1  CG2                                       
REMARK 470     LEU J 115    CB   CG   CD1  CD2                                  
REMARK 470     LYS J 116    CB   CG   CD   CE   NZ                              
REMARK 470     GLU J 117    CB   CG   CD   OE1  OE2                             
REMARK 470     VAL J 118    CB   CG1  CG2                                       
REMARK 470     LEU J 119    CB   CG   CD1  CD2                                  
REMARK 470     PRO J 120    O    CB   CG   CD                                   
REMARK 470     SER K   2    CB   OG                                             
REMARK 470     GLN K   3    CB   CG   CD   OE1  NE2                             
REMARK 470     VAL K   4    CB   CG1  CG2                                       
REMARK 470     SER K   5    CB   OG                                             
REMARK 470     PRO K   6    CB   CG   CD                                        
REMARK 470     THR K   7    CB   OG1  CG2                                       
REMARK 470     ARG K   8    CB   CG   CD   NE   CZ   NH1  NH2                   
REMARK 470     MET K   9    CB   CG   SD   CE                                   
REMARK 470     ASN K  10    CB   CG   OD1  ND2                                  
REMARK 470     LEU K  11    CB   CG   CD1  CD2                                  
REMARK 470     LEU K  12    CB   CG   CD1  CD2                                  
REMARK 470     GLN K  13    CB   CG   CD   OE1  NE2                             
REMARK 470     ARG K  14    CB   CG   CD   NE   CZ   NH1  NH2                   
REMARK 470     ARG K  15    CB   CG   CD   NE   CZ   NH1  NH2                   
REMARK 470     GLN K  17    CB   CG   CD   OE1  NE2                             
REMARK 470     LEU K  18    CB   CG   CD1  CD2                                  
REMARK 470     ARG K  19    CB   CG   CD   NE   CZ   NH1  NH2                   
REMARK 470     LEU K  20    CB   CG   CD1  CD2                                  
REMARK 470     ALA K  21    CB                                                  
REMARK 470     GLN K  22    CB   CG   CD   OE1  NE2                             
REMARK 470     LYS K  23    CB   CG   CD   CE   NZ                              
REMARK 470     VAL K  25    CB   CG1  CG2                                       
REMARK 470     ASP K  26    CB   CG   OD1  OD2                                  
REMARK 470     LEU K  27    CB   CG   CD1  CD2                                  
REMARK 470     LEU K  28    CB   CG   CD1  CD2                                  
REMARK 470     LYS K  29    CB   CG   CD   CE   NZ                              
REMARK 470     LYS K  30    CB   CG   CD   CE   NZ                              
REMARK 470     LYS K  31    CB   CG   CD   CE   NZ                              
REMARK 470     ARG K  32    CB   CG   CD   NE   CZ   NH1  NH2                   
REMARK 470     ASP K  33    CB   CG   OD1  OD2                                  
REMARK 470     ALA K  34    CB                                                  
REMARK 470     LEU K  35    CB   CG   CD1  CD2                                  
REMARK 470     VAL K  36    CB   CG1  CG2                                       
REMARK 470     ALA K  37    CB                                                  
REMARK 470     GLU K  38    CB   CG   CD   OE1  OE2                             
REMARK 470     PHE K  39    CB   CG   CD1  CD2  CE1  CE2  CZ                    
REMARK 470     PHE K  40    CB   CG   CD1  CD2  CE1  CE2  CZ                    
REMARK 470     LEU K  42    CB   CG   CD1  CD2                                  
REMARK 470     VAL K  43    CB   CG1  CG2                                       
REMARK 470     ARG K  44    CB   CG   CD   NE   CZ   NH1  NH2                   
REMARK 470     GLU K  45    CB   CG   CD   OE1  OE2                             
REMARK 470     ALA K  46    CB                                                  
REMARK 470     MET K  47    CB   CG   SD   CE                                   
REMARK 470     GLU K  48    CB   CG   CD   OE1  OE2                             
REMARK 470     ALA K  49    CB                                                  
REMARK 470     ARG K  50    CB   CG   CD   NE   CZ   NH1  NH2                   
REMARK 470     LYS K  51    CB   CG   CD   CE   NZ                              
REMARK 470     ALA K  52    CB                                                  
REMARK 470     LEU K  53    CB   CG   CD1  CD2                                  
REMARK 470     ASP K  54    CB   CG   OD1  OD2                                  
REMARK 470     GLN K  55    CB   CG   CD   OE1  NE2                             
REMARK 470     ALA K  56    CB                                                  
REMARK 470     ALA K  57    CB                                                  
REMARK 470     LYS K  58    CB   CG   CD   CE   NZ                              
REMARK 470     GLU K  59    CB   CG   CD   OE1  OE2                             
REMARK 470     ALA K  60    CB                                                  
REMARK 470     TYR K  61    CB   CG   CD1  CD2  CE1  CE2  CZ                    
REMARK 470     TYR K  61    OH                                                  
REMARK 470     ALA K  62    CB                                                  
REMARK 470     ALA K  63    CB                                                  
REMARK 470     LEU K  64    CB   CG   CD1  CD2                                  
REMARK 470     LEU K  65    CB   CG   CD1  CD2                                  
REMARK 470     LEU K  66    CB   CG   CD1  CD2                                  
REMARK 470     ALA K  67    CB                                                  
REMARK 470     GLN K  68    CB   CG   CD   OE1  NE2                             
REMARK 470     ALA K  69    CB                                                  
REMARK 470     PHE K  70    CB   CG   CD1  CD2  CE1  CE2  CZ                    
REMARK 470     ASP K  71    CB   CG   OD1  OD2                                  
REMARK 470     PRO K  73    CB   CG   CD                                        
REMARK 470     GLU K  74    CB   CG   CD   OE1  OE2                             
REMARK 470     VAL K  75    CB   CG1  CG2                                       
REMARK 470     VAL K  76    CB   CG1  CG2                                       
REMARK 470     ALA K  77    CB                                                  
REMARK 470     ALA K  79    CB                                                  
REMARK 470     ALA K  80    CB                                                  
REMARK 470     LEU K  81    CB   CG   CD1  CD2                                  
REMARK 470     VAL K  83    CB   CG1  CG2                                       
REMARK 470     PRO K  84    CB   CG   CD                                        
REMARK 470     PRO K  85    CB   CG   CD                                        
REMARK 470     LEU K  86    CB   CG   CD1  CD2                                  
REMARK 470     GLU K  87    CB   CG   CD   OE1  OE2                             
REMARK 470     VAL K  89    CB   CG1  CG2                                       
REMARK 470     GLU K  90    CB   CG   CD   OE1  OE2                             
REMARK 470     ALA K  91    CB                                                  
REMARK 470     GLU K  92    CB   CG   CD   OE1  OE2                             
REMARK 470     VAL K  93    CB   CG1  CG2                                       
REMARK 470     GLU K  94    CB   CG   CD   OE1  OE2                             
REMARK 470     ASN K  95    CB   CG   OD1  ND2                                  
REMARK 470     VAL K  96    CB   CG1  CG2                                       
REMARK 470     TRP K  97    CB   CG   CD1  CD2  NE1  CE2  CE3                   
REMARK 470     TRP K  97    CZ2  CZ3  CH2                                       
REMARK 470     SER K  99    CB   OG                                             
REMARK 470     LYS K 100    CB   CG   CD   CE   NZ                              
REMARK 470     VAL K 101    CB   CG1  CG2                                       
REMARK 470     PRO K 102    CB   CG   CD                                        
REMARK 470     ARG K 103    CB   CG   CD   NE   CZ   NH1  NH2                   
REMARK 470     LEU K 104    CB   CG   CD1  CD2                                  
REMARK 470     LYS K 105    CB   CG   CD   CE   NZ                              
REMARK 470     ALA K 106    CB                                                  
REMARK 470     THR K 107    CB   OG1  CG2                                       
REMARK 470     PHE K 108    CB   CG   CD1  CD2  CE1  CE2  CZ                    
REMARK 470     PRO K 109    CB   CG   CD                                        
REMARK 470     ASP K 110    CB   CG   OD1  OD2                                  
REMARK 470     ALA K 112    CB                                                  
REMARK 470     LEU K 113    CB   CG   CD1  CD2                                  
REMARK 470     LEU K 114    CB   CG   CD1  CD2                                  
REMARK 470     SER K 115    CB   OG                                             
REMARK 470     PRO K 116    CB   CG   CD                                        
REMARK 470     VAL K 117    CB   CG1  CG2                                       
REMARK 470     THR K 119    CB   OG1  CG2                                       
REMARK 470     PRO K 120    CB   CG   CD                                        
REMARK 470     ALA K 121    CB                                                  
REMARK 470     TYR K 122    CB   CG   CD1  CD2  CE1  CE2  CZ                    
REMARK 470     TYR K 122    OH                                                  
REMARK 470     THR K 123    CB   OG1  CG2                                       
REMARK 470     LEU K 124    CB   CG   CD1  CD2                                  
REMARK 470     GLU K 125    CB   CG   CD   OE1  OE2                             
REMARK 470     ALA K 126    CB                                                  
REMARK 470     SER K 127    CB   OG                                             
REMARK 470     ARG K 128    CB   CG   CD   NE   CZ   NH1  NH2                   
REMARK 470     ALA K 129    CB                                                  
REMARK 470     PHE K 130    CB   CG   CD1  CD2  CE1  CE2  CZ                    
REMARK 470     ARG K 131    CB   CG   CD   NE   CZ   NH1  NH2                   
REMARK 470     ARG K 132    CB   CG   CD   NE   CZ   NH1  NH2                   
REMARK 470     TYR K 133    CB   CG   CD1  CD2  CE1  CE2  CZ                    
REMARK 470     TYR K 133    OH                                                  
REMARK 470     ALA K 134    CB                                                  
REMARK 470     GLU K 135    CB   CG   CD   OE1  OE2                             
REMARK 470     ALA K 136    CB                                                  
REMARK 470     LEU K 137    CB   CG   CD1  CD2                                  
REMARK 470     ILE K 138    CB   CG1  CG2  CD1                                  
REMARK 470     ARG K 139    CB   CG   CD   NE   CZ   NH1  NH2                   
REMARK 470     VAL K 140    CB   CG1  CG2                                       
REMARK 470     ALA K 141    CB                                                  
REMARK 470     ASN K 142    CB   CG   OD1  ND2                                  
REMARK 470     THR K 143    CB   OG1  CG2                                       
REMARK 470     GLU K 144    CB   CG   CD   OE1  OE2                             
REMARK 470     THR K 145    CB   OG1  CG2                                       
REMARK 470     ARG K 146    CB   CG   CD   NE   CZ   NH1  NH2                   
REMARK 470     LEU K 147    CB   CG   CD1  CD2                                  
REMARK 470     LYS K 148    CB   CG   CD   CE   NZ                              
REMARK 470     LYS K 149    CB   CG   CD   CE   NZ                              
REMARK 470     ILE K 150    CB   CG1  CG2  CD1                                  
REMARK 470     GLU K 152    CB   CG   CD   OE1  OE2                             
REMARK 470     GLU K 153    CB   CG   CD   OE1  OE2                             
REMARK 470     ILE K 154    CB   CG1  CG2  CD1                                  
REMARK 470     LYS K 155    CB   CG   CD   CE   NZ                              
REMARK 470     LYS K 156    CB   CG   CD   CE   NZ                              
REMARK 470     THR K 157    CB   OG1  CG2                                       
REMARK 470     THR K 158    CB   OG1  CG2                                       
REMARK 470     ARG K 159    CB   CG   CD   NE   CZ   NH1  NH2                   
REMARK 470     ARG K 160    CB   CG   CD   NE   CZ   NH1  NH2                   
REMARK 470     VAL K 161    CB   CG1  CG2                                       
REMARK 470     ASN K 162    CB   CG   OD1  ND2                                  
REMARK 470     ALA K 163    CB                                                  
REMARK 470     LEU K 164    CB   CG   CD1  CD2                                  
REMARK 470     GLU K 165    CB   CG   CD   OE1  OE2                             
REMARK 470     GLN K 166    CB   CG   CD   OE1  NE2                             
REMARK 470     VAL K 167    CB   CG1  CG2                                       
REMARK 470     VAL K 168    CB   CG1  CG2                                       
REMARK 470     ILE K 169    CB   CG1  CG2  CD1                                  
REMARK 470     PRO K 170    CB   CG   CD                                        
REMARK 470     ILE K 172    CB   CG1  CG2  CD1                                  
REMARK 470     ARG K 173    CB   CG   CD   NE   CZ   NH1  NH2                   
REMARK 470     ALA K 174    CB                                                  
REMARK 470     GLN K 175    CB   CG   CD   OE1  NE2                             
REMARK 470     ILE K 176    CB   CG1  CG2  CD1                                  
REMARK 470     ARG K 177    CB   CG   CD   NE   CZ   NH1  NH2                   
REMARK 470     PHE K 178    CB   CG   CD1  CD2  CE1  CE2  CZ                    
REMARK 470     ILE K 179    CB   CG1  CG2  CD1                                  
REMARK 470     GLN K 180    CB   CG   CD   OE1  NE2                             
REMARK 470     GLN K 181    CB   CG   CD   OE1  NE2                             
REMARK 470     VAL K 182    CB   CG1  CG2                                       
REMARK 470     LEU K 183    CB   CG   CD1  CD2                                  
REMARK 470     GLU K 184    CB   CG   CD   OE1  OE2                             
REMARK 470     GLN K 185    CB   CG   CD   OE1  NE2                             
REMARK 470     ARG K 186    CB   CG   CD   NE   CZ   NH1  NH2                   
REMARK 470     GLU K 187    CB   CG   CD   OE1  OE2                             
REMARK 470     ARG K 188    CB   CG   CD   NE   CZ   NH1  NH2                   
REMARK 470     GLU K 189    CB   CG   CD   OE1  OE2                             
REMARK 470     ASP K 190    CB   CG   OD1  OD2                                  
REMARK 470     THR K 191    CB   OG1  CG2                                       
REMARK 470     PHE K 192    CB   CG   CD1  CD2  CE1  CE2  CZ                    
REMARK 470     ARG K 193    CB   CG   CD   NE   CZ   NH1  NH2                   
REMARK 470     LEU K 194    CB   CG   CD1  CD2                                  
REMARK 470     LYS K 195    CB   CG   CD   CE   NZ                              
REMARK 470     ARG K 196    CB   CG   CD   NE   CZ   NH1  NH2                   
REMARK 470     ILE K 197    CB   CG1  CG2  CD1                                  
REMARK 470     LYS K 198    CB   CG   CD   CE   NZ                              
REMARK 470     LYS K 200    CB   CG   CD   CE   NZ                              
REMARK 470     ILE K 201    CB   CG1  CG2  CD1                                  
REMARK 470     GLU K 202    CB   CG   CD   OE1  OE2                             
REMARK 470     ALA K 203    CB                                                  
REMARK 470     ARG K 204    CB   CG   CD   NE   CZ   NH1  NH2                   
REMARK 470     GLU K 205    CB   CG   CD   OE1  OE2                             
REMARK 470     ALA K 206    CB                                                  
REMARK 470     GLU K 207    CB   CG   CD   OE1  OE2                             
REMARK 470     GLU K 208    CB   CG   CD   OE1  OE2                             
REMARK 470     GLU K 209    CB   CG   CD   OE1  OE2                             
REMARK 470     GLY K 211    O                                                   
REMARK 470     MET L   1    CB   CG   SD   CE                                   
REMARK 470     ALA L   2    CB                                                  
REMARK 470     VAL L   3    CB   CG1  CG2                                       
REMARK 470     ILE L   4    CB   CG1  CG2  CD1                                  
REMARK 470     ALA L   5    CB                                                  
REMARK 470     ASP L   6    CB   CG   OD1  OD2                                  
REMARK 470     PRO L   7    CB   CG   CD                                        
REMARK 470     GLU L   8    CB   CG   CD   OE1  OE2                             
REMARK 470     THR L   9    CB   OG1  CG2                                       
REMARK 470     ALA L  10    CB                                                  
REMARK 470     GLN L  11    CB   CG   CD   OE1  NE2                             
REMARK 470     PHE L  13    CB   CG   CD1  CD2  CE1  CE2  CZ                    
REMARK 470     ARG L  14    CB   CG   CD   NE   CZ   NH1  NH2                   
REMARK 470     LEU L  15    CB   CG   CD1  CD2                                  
REMARK 470     ALA L  16    CB                                                  
REMARK 470     LEU L  18    CB   CG   CD1  CD2                                  
REMARK 470     GLU L  19    CB   CG   CD   OE1  OE2                             
REMARK 470     TYR L  21    CB   CG   CD1  CD2  CE1  CE2  CZ                    
REMARK 470     TYR L  21    OH                                                  
REMARK 470     ALA L  23    CB                                                  
REMARK 470     SER L  24    CB   OG                                             
REMARK 470     SER L  25    CB   OG                                             
REMARK 470     ALA L  26    CB                                                  
REMARK 470     GLU L  27    CB   CG   CD   OE1  OE2                             
REMARK 470     GLU L  28    CB   CG   CD   OE1  OE2                             
REMARK 470     ALA L  29    CB                                                  
REMARK 470     GLN L  30    CB   CG   CD   OE1  NE2                             
REMARK 470     SER L  31    CB   OG                                             
REMARK 470     LEU L  32    CB   CG   CD1  CD2                                  
REMARK 470     LEU L  33    CB   CG   CD1  CD2                                  
REMARK 470     GLU L  34    CB   CG   CD   OE1  OE2                             
REMARK 470     THR L  35    CB   OG1  CG2                                       
REMARK 470     LEU L  36    CB   CG   CD1  CD2                                  
REMARK 470     VAL L  37    CB   CG1  CG2                                       
REMARK 470     GLU L  38    CB   CG   CD   OE1  OE2                             
REMARK 470     ARG L  39    CB   CG   CD   NE   CZ   NH1  NH2                   
REMARK 470     TYR L  42    CB   CG   CD1  CD2  CE1  CE2  CZ                    
REMARK 470     TYR L  42    OH                                                  
REMARK 470     ALA L  43    CB                                                  
REMARK 470     LEU L  44    CB   CG   CD1  CD2                                  
REMARK 470     VAL L  45    CB   CG1  CG2                                       
REMARK 470     ALA L  46    CB                                                  
REMARK 470     VAL L  47    CB   CG1  CG2                                       
REMARK 470     ASP L  48    CB   CG   OD1  OD2                                  
REMARK 470     GLU L  49    CB   CG   CD   OE1  OE2                             
REMARK 470     ALA L  50    CB                                                  
REMARK 470     LEU L  51    CB   CG   CD1  CD2                                  
REMARK 470     LEU L  52    CB   CG   CD1  CD2                                  
REMARK 470     PRO L  53    CB   CG   CD                                        
REMARK 470     ASP L  54    CB   CG   OD1  OD2                                  
REMARK 470     PRO L  55    CB   CG   CD                                        
REMARK 470     GLU L  56    CB   CG   CD   OE1  OE2                             
REMARK 470     ARG L  57    CB   CG   CD   NE   CZ   NH1  NH2                   
REMARK 470     ALA L  58    CB                                                  
REMARK 470     VAL L  59    CB   CG1  CG2                                       
REMARK 470     GLU L  60    CB   CG   CD   OE1  OE2                             
REMARK 470     ARG L  61    CB   CG   CD   NE   CZ   NH1  NH2                   
REMARK 470     LEU L  62    CB   CG   CD1  CD2                                  
REMARK 470     MET L  63    CB   CG   SD   CE                                   
REMARK 470     ARG L  64    CB   CG   CD   NE   CZ   NH1  NH2                   
REMARK 470     ARG L  66    CB   CG   CD   NE   CZ   NH1  NH2                   
REMARK 470     ASP L  67    CB   CG   OD1  OD2                                  
REMARK 470     LEU L  68    CB   CG   CD1  CD2                                  
REMARK 470     PRO L  69    CB   CG   CD                                        
REMARK 470     VAL L  70    CB   CG1  CG2                                       
REMARK 470     LEU L  71    CB   CG   CD1  CD2                                  
REMARK 470     LEU L  72    CB   CG   CD1  CD2                                  
REMARK 470     PRO L  73    CB   CG   CD                                        
REMARK 470     ILE L  74    CB   CG1  CG2  CD1                                  
REMARK 470     ALA L  75    CB                                                  
REMARK 470     LEU L  77    CB   CG   CD1  CD2                                  
REMARK 470     LYS L  78    CB   CG   CD   CE   NZ                              
REMARK 470     GLU L  79    CB   CG   CD   OE1  OE2                             
REMARK 470     ALA L  80    CB                                                  
REMARK 470     PHE L  81    CB   CG   CD1  CD2  CE1  CE2  CZ                    
REMARK 470     GLN L  82    CB   CG   CD   OE1  NE2                             
REMARK 470     HIS L  84    CB   CG   ND1  CD2  CE1  NE2                        
REMARK 470     ASP L  85    CB   CG   OD1  OD2                                  
REMARK 470     VAL L  86    CB   CG1  CG2                                       
REMARK 470     GLU L  87    CB   CG   CD   OE1  OE2                             
REMARK 470     TYR L  89    CB   CG   CD1  CD2  CE1  CE2  CZ                    
REMARK 470     TYR L  89    OH                                                  
REMARK 470     MET L  90    CB   CG   SD   CE                                   
REMARK 470     ARG L  91    CB   CG   CD   NE   CZ   NH1  NH2                   
REMARK 470     GLU L  92    CB   CG   CD   OE1  OE2                             
REMARK 470     LEU L  93    CB   CG   CD1  CD2                                  
REMARK 470     VAL L  94    CB   CG1  CG2                                       
REMARK 470     ARG L  95    CB   CG   CD   NE   CZ   NH1  NH2                   
REMARK 470     LYS L  96    CB   CG   CD   CE   NZ                              
REMARK 470     THR L  97    CB   OG1  CG2                                       
REMARK 470     ILE L  98    CB   CG1  CG2  CD1                                  
REMARK 470     PHE L 100    O    CB   CG   CD1  CD2  CE1  CE2                   
REMARK 470     PHE L 100    CZ                                                  
REMARK 470     ASP M   3    CB   CG   OD1  OD2                                  
REMARK 470     ASP M   4    CB   CG   OD1  OD2                                  
REMARK 470     PHE M   5    CB   CG   CD1  CD2  CE1  CE2  CZ                    
REMARK 470     ALA M   6    CB                                                  
REMARK 470     TYR M   7    CB   CG   CD1  CD2  CE1  CE2  CZ                    
REMARK 470     TYR M   7    OH                                                  
REMARK 470     LEU M   8    CB   CG   CD1  CD2                                  
REMARK 470     ASN M   9    CB   CG   OD1  ND2                                  
REMARK 470     ALA M  10    CB                                                  
REMARK 470     ARG M  11    CB   CG   CD   NE   CZ   NH1  NH2                   
REMARK 470     VAL M  12    CB   CG1  CG2                                       
REMARK 470     ARG M  13    CB   CG   CD   NE   CZ   NH1  NH2                   
REMARK 470     VAL M  14    CB   CG1  CG2                                       
REMARK 470     ARG M  15    CB   CG   CD   NE   CZ   NH1  NH2                   
REMARK 470     ARG M  16    CB   CG   CD   NE   CZ   NH1  NH2                   
REMARK 470     THR M  18    CB   OG1  CG2                                       
REMARK 470     LEU M  19    CB   CG   CD1  CD2                                  
REMARK 470     LEU M  20    CB   CG   CD1  CD2                                  
REMARK 470     LYS M  21    CB   CG   CD   CE   NZ                              
REMARK 470     GLU M  22    CB   CG   CD   OE1  OE2                             
REMARK 470     SER M  23    CB   OG                                             
REMARK 470     PHE M  24    CB   CG   CD1  CD2  CE1  CE2  CZ                    
REMARK 470     PHE M  25    CB   CG   CD1  CD2  CE1  CE2  CZ                    
REMARK 470     GLN M  26    CB   CG   CD   OE1  NE2                             
REMARK 470     GLU M  27    CB   CG   CD   OE1  OE2                             
REMARK 470     ALA M  28    CB                                                  
REMARK 470     LEU M  29    CB   CG   CD1  CD2                                  
REMARK 470     ASP M  30    CB   CG   OD1  OD2                                  
REMARK 470     LEU M  31    CB   CG   CD1  CD2                                  
REMARK 470     SER M  32    CB   OG                                             
REMARK 470     PHE M  33    CB   CG   CD1  CD2  CE1  CE2  CZ                    
REMARK 470     ALA M  34    CB                                                  
REMARK 470     ASP M  35    CB   CG   OD1  OD2                                  
REMARK 470     PHE M  36    CB   CG   CD1  CD2  CE1  CE2  CZ                    
REMARK 470     LEU M  37    CB   CG   CD1  CD2                                  
REMARK 470     ARG M  38    CB   CG   CD   NE   CZ   NH1  NH2                   
REMARK 470     LEU M  39    CB   CG   CD1  CD2                                  
REMARK 470     LEU M  40    CB   CG   CD1  CD2                                  
REMARK 470     SER M  41    CB   OG                                             
REMARK 470     GLU M  42    CB   CG   CD   OE1  OE2                             
REMARK 470     THR M  43    CB   OG1  CG2                                       
REMARK 470     VAL M  44    CB   CG1  CG2                                       
REMARK 470     TYR M  45    CB   CG   CD1  CD2  CE1  CE2  CZ                    
REMARK 470     TYR M  45    OH                                                  
REMARK 470     GLU M  48    CB   CG   CD   OE1  OE2                             
REMARK 470     LEU M  49    CB   CG   CD1  CD2                                  
REMARK 470     ALA M  50    CB                                                  
REMARK 470     GLN M  52    CB   CG   CD   OE1  NE2                             
REMARK 470     LEU M  54    CB   CG   CD1  CD2                                  
REMARK 470     PRO M  55    CB   CG   CD                                        
REMARK 470     ASP M  56    CB   CG   OD1  OD2                                  
REMARK 470     VAL M  57    CB   CG1  CG2                                       
REMARK 470     ASP M  58    CB   CG   OD1  OD2                                  
REMARK 470     ARG M  59    CB   CG   CD   NE   CZ   NH1  NH2                   
REMARK 470     ALA M  60    CB                                                  
REMARK 470     VAL M  61    CB   CG1  CG2                                       
REMARK 470     LEU M  62    CB   CG   CD1  CD2                                  
REMARK 470     ARG M  63    CB   CG   CD   NE   CZ   NH1  NH2                   
REMARK 470     THR M  64    CB   OG1  CG2                                       
REMARK 470     GLN M  65    CB   CG   CD   OE1  NE2                             
REMARK 470     ALA M  66    CB                                                  
REMARK 470     LYS M  67    CB   CG   CD   CE   NZ                              
REMARK 470     LEU M  68    CB   CG   CD1  CD2                                  
REMARK 470     VAL M  69    CB   CG1  CG2                                       
REMARK 470     ASP M  71    CB   CG   OD1  OD2                                  
REMARK 470     LEU M  72    CB   CG   CD1  CD2                                  
REMARK 470     PRO M  73    CB   CG   CD                                        
REMARK 470     ARG M  74    CB   CG   CD   NE   CZ   NH1  NH2                   
REMARK 470     LEU M  75    CB   CG   CD1  CD2                                  
REMARK 470     VAL M  76    CB   CG1  CG2                                       
REMARK 470     THR M  77    CB   OG1  CG2                                       
REMARK 470     GLU M  79    CB   CG   CD   OE1  OE2                             
REMARK 470     ALA M  80    CB                                                  
REMARK 470     ARG M  81    CB   CG   CD   NE   CZ   NH1  NH2                   
REMARK 470     GLU M  82    CB   CG   CD   OE1  OE2                             
REMARK 470     ALA M  83    CB                                                  
REMARK 470     VAL M  84    CB   CG1  CG2                                       
REMARK 470     ARG M  85    CB   CG   CD   NE   CZ   NH1  NH2                   
REMARK 470     LEU M  86    CB   CG   CD1  CD2                                  
REMARK 470     LEU M  87    CB   CG   CD1  CD2                                  
REMARK 470     LEU M  88    CB   CG   CD1  CD2                                  
REMARK 470     LEU M  89    CB   CG   CD1  CD2                                  
REMARK 470     ARG M  90    CB   CG   CD   NE   CZ   NH1  NH2                   
REMARK 470     ASN M  91    CB   CG   OD1  ND2                                  
REMARK 470     ASP M  92    CB   CG   OD1  OD2                                  
REMARK 470     LEU M  93    CB   CG   CD1  CD2                                  
REMARK 470     HIS M  94    CB   CG   ND1  CD2  CE1  NE2                        
REMARK 470     ASN M  95    CB   CG   OD1  ND2                                  
REMARK 470     LEU M  96    CB   CG   CD1  CD2                                  
REMARK 470     GLN M  97    CB   CG   CD   OE1  NE2                             
REMARK 470     ALA M  98    CB                                                  
REMARK 470     LEU M  99    CB   CG   CD1  CD2                                  
REMARK 470     LEU M 100    CB   CG   CD1  CD2                                  
REMARK 470     ARG M 101    CB   CG   CD   NE   CZ   NH1  NH2                   
REMARK 470     ALA M 102    CB                                                  
REMARK 470     LYS M 103    CB   CG   CD   CE   NZ                              
REMARK 470     ALA M 104    CB                                                  
REMARK 470     THR M 105    CB   OG1  CG2                                       
REMARK 470     ARG M 107    CB   CG   CD   NE   CZ   NH1  NH2                   
REMARK 470     PRO M 108    CB   CG   CD                                        
REMARK 470     PHE M 109    CB   CG   CD1  CD2  CE1  CE2  CZ                    
REMARK 470     GLU M 110    CB   CG   CD   OE1  OE2                             
REMARK 470     GLU M 111    CB   CG   CD   OE1  OE2                             
REMARK 470     VAL M 112    CB   CG1  CG2                                       
REMARK 470     LEU M 113    CB   CG   CD1  CD2                                  
REMARK 470     LEU M 114    CB   CG   CD1  CD2                                  
REMARK 470     LEU M 115    CB   CG   CD1  CD2                                  
REMARK 470     PRO M 116    CB   CG   CD                                        
REMARK 470     THR M 118    CB   OG1  CG2                                       
REMARK 470     LEU M 119    CB   CG   CD1  CD2                                  
REMARK 470     ARG M 120    CB   CG   CD   NE   CZ   NH1  NH2                   
REMARK 470     GLU M 121    CB   CG   CD   OE1  OE2                             
REMARK 470     GLU M 122    CB   CG   CD   OE1  OE2                             
REMARK 470     VAL M 123    CB   CG1  CG2                                       
REMARK 470     TRP M 124    CB   CG   CD1  CD2  NE1  CE2  CE3                   
REMARK 470     TRP M 124    CZ2  CZ3  CH2                                       
REMARK 470     ARG M 125    CB   CG   CD   NE   CZ   NH1  NH2                   
REMARK 470     GLN M 126    CB   CG   CD   OE1  NE2                             
REMARK 470     ALA M 127    CB                                                  
REMARK 470     TYR M 128    CB   CG   CD1  CD2  CE1  CE2  CZ                    
REMARK 470     TYR M 128    OH                                                  
REMARK 470     GLU M 129    CB   CG   CD   OE1  OE2                             
REMARK 470     ALA M 130    CB                                                  
REMARK 470     GLN M 131    CB   CG   CD   OE1  NE2                             
REMARK 470     ASP M 132    CB   CG   OD1  OD2                                  
REMARK 470     PRO M 133    CB   CG   CD                                        
REMARK 470     ALA M 134    CB                                                  
REMARK 470     MET M 136    CB   CG   SD   CE                                   
REMARK 470     ALA M 137    CB                                                  
REMARK 470     GLN M 138    CB   CG   CD   OE1  NE2                             
REMARK 470     VAL M 139    CB   CG1  CG2                                       
REMARK 470     LEU M 140    CB   CG   CD1  CD2                                  
REMARK 470     ALA M 141    CB                                                  
REMARK 470     VAL M 142    CB   CG1  CG2                                       
REMARK 470     PRO M 143    CB   CG   CD                                        
REMARK 470     HIS M 145    CB   CG   ND1  CD2  CE1  NE2                        
REMARK 470     PRO M 146    CB   CG   CD                                        
REMARK 470     LEU M 147    CB   CG   CD1  CD2                                  
REMARK 470     ALA M 148    CB                                                  
REMARK 470     ARG M 149    CB   CG   CD   NE   CZ   NH1  NH2                   
REMARK 470     ALA M 150    CB                                                  
REMARK 470     LEU M 151    CB   CG   CD1  CD2                                  
REMARK 470     ARG M 152    CB   CG   CD   NE   CZ   NH1  NH2                   
REMARK 470     ALA M 153    CB                                                  
REMARK 470     VAL M 154    CB   CG1  CG2                                       
REMARK 470     LEU M 155    CB   CG   CD1  CD2                                  
REMARK 470     ARG M 156    CB   CG   CD   NE   CZ   NH1  NH2                   
REMARK 470     GLU M 157    CB   CG   CD   OE1  OE2                             
REMARK 470     THR M 158    CB   OG1  CG2                                       
REMARK 470     GLN M 159    CB   CG   CD   OE1  NE2                             
REMARK 470     ASP M 160    CB   CG   OD1  OD2                                  
REMARK 470     LEU M 161    CB   CG   CD1  CD2                                  
REMARK 470     ALA M 162    CB                                                  
REMARK 470     ARG M 163    CB   CG   CD   NE   CZ   NH1  NH2                   
REMARK 470     VAL M 164    CB   CG1  CG2                                       
REMARK 470     GLU M 165    CB   CG   CD   OE1  OE2                             
REMARK 470     ALA M 166    CB                                                  
REMARK 470     LEU M 167    CB   CG   CD1  CD2                                  
REMARK 470     LEU M 168    CB   CG   CD1  CD2                                  
REMARK 470     ALA M 169    CB                                                  
REMARK 470     LYS M 170    CB   CG   CD   CE   NZ                              
REMARK 470     ARG M 171    CB   CG   CD   NE   CZ   NH1  NH2                   
REMARK 470     PHE M 172    CB   CG   CD1  CD2  CE1  CE2  CZ                    
REMARK 470     PHE M 173    CB   CG   CD1  CD2  CE1  CE2  CZ                    
REMARK 470     GLU M 174    CB   CG   CD   OE1  OE2                             
REMARK 470     ASP M 175    CB   CG   OD1  OD2                                  
REMARK 470     VAL M 176    CB   CG1  CG2                                       
REMARK 470     ALA M 177    CB                                                  
REMARK 470     LYS M 178    CB   CG   CD   CE   NZ                              
REMARK 470     ALA M 179    CB                                                  
REMARK 470     ALA M 180    CB                                                  
REMARK 470     LYS M 181    CB   CG   CD   CE   NZ                              
REMARK 470     LEU M 183    CB   CG   CD1  CD2                                  
REMARK 470     ASP M 184    CB   CG   OD1  OD2                                  
REMARK 470     GLN M 185    CB   CG   CD   OE1  NE2                             
REMARK 470     PRO M 186    CB   CG   CD                                        
REMARK 470     ALA M 187    CB                                                  
REMARK 470     LEU M 188    CB   CG   CD1  CD2                                  
REMARK 470     ARG M 189    CB   CG   CD   NE   CZ   NH1  NH2                   
REMARK 470     ASP M 190    CB   CG   OD1  OD2                                  
REMARK 470     TYR M 191    CB   CG   CD1  CD2  CE1  CE2  CZ                    
REMARK 470     TYR M 191    OH                                                  
REMARK 470     LEU M 192    CB   CG   CD1  CD2                                  
REMARK 470     ALA M 193    CB                                                  
REMARK 470     LEU M 194    CB   CG   CD1  CD2                                  
REMARK 470     GLU M 195    CB   CG   CD   OE1  OE2                             
REMARK 470     VAL M 196    CB   CG1  CG2                                       
REMARK 470     ASP M 197    CB   CG   OD1  OD2                                  
REMARK 470     ALA M 198    CB                                                  
REMARK 470     GLU M 199    CB   CG   CD   OE1  OE2                             
REMARK 470     ASN M 200    CB   CG   OD1  ND2                                  
REMARK 470     LEU M 201    CB   CG   CD1  CD2                                  
REMARK 470     ARG M 202    CB   CG   CD   NE   CZ   NH1  NH2                   
REMARK 470     THR M 203    CB   OG1  CG2                                       
REMARK 470     ALA M 204    CB                                                  
REMARK 470     PHE M 205    CB   CG   CD1  CD2  CE1  CE2  CZ                    
REMARK 470     LYS M 206    CB   CG   CD   CE   NZ                              
REMARK 470     LEU M 207    CB   CG   CD1  CD2                                  
REMARK 470     GLN M 208    CB   CG   CD   OE1  NE2                             
REMARK 470     SER M 210    CB   OG                                             
REMARK 470     LEU M 212    CB   CG   CD1  CD2                                  
REMARK 470     ALA M 213    CB                                                  
REMARK 470     PRO M 214    CB   CG   CD                                        
REMARK 470     ASP M 215    CB   CG   OD1  OD2                                  
REMARK 470     ALA M 216    CB                                                  
REMARK 470     PHE M 217    CB   CG   CD1  CD2  CE1  CE2  CZ                    
REMARK 470     PHE M 218    CB   CG   CD1  CD2  CE1  CE2  CZ                    
REMARK 470     LEU M 219    CB   CG   CD1  CD2                                  
REMARK 470     LYS M 220    CB   CG   CD   CE   NZ                              
REMARK 470     ARG M 223    CB   CG   CD   NE   CZ   NH1  NH2                   
REMARK 470     PHE M 224    CB   CG   CD1  CD2  CE1  CE2  CZ                    
REMARK 470     VAL M 225    CB   CG1  CG2                                       
REMARK 470     ASP M 226    CB   CG   OD1  OD2                                  
REMARK 470     ARG M 227    CB   CG   CD   NE   CZ   NH1  NH2                   
REMARK 470     VAL M 228    CB   CG1  CG2                                       
REMARK 470     ARG M 229    CB   CG   CD   NE   CZ   NH1  NH2                   
REMARK 470     PHE M 230    CB   CG   CD1  CD2  CE1  CE2  CZ                    
REMARK 470     ALA M 231    CB                                                  
REMARK 470     ARG M 232    CB   CG   CD   NE   CZ   NH1  NH2                   
REMARK 470     LEU M 233    CB   CG   CD1  CD2                                  
REMARK 470     MET M 234    CB   CG   SD   CE                                   
REMARK 470     GLU M 235    CB   CG   CD   OE1  OE2                             
REMARK 470     ASP M 237    CB   CG   OD1  OD2                                  
REMARK 470     TYR M 238    CB   CG   CD1  CD2  CE1  CE2  CZ                    
REMARK 470     TYR M 238    OH                                                  
REMARK 470     ALA M 239    CB                                                  
REMARK 470     VAL M 240    CB   CG1  CG2                                       
REMARK 470     LEU M 241    CB   CG   CD1  CD2                                  
REMARK 470     ASP M 242    CB   CG   OD1  OD2                                  
REMARK 470     GLU M 243    CB   CG   CD   OE1  OE2                             
REMARK 470     LEU M 244    CB   CG   CD1  CD2                                  
REMARK 470     SER M 245    CB   OG                                             
REMARK 470     THR M 247    CB   OG1  CG2                                       
REMARK 470     PRO M 248    CB   CG   CD                                        
REMARK 470     PHE M 249    CB   CG   CD1  CD2  CE1  CE2  CZ                    
REMARK 470     SER M 250    CB   OG                                             
REMARK 470     LEU M 252    CB   CG   CD1  CD2                                  
REMARK 470     SER M 253    CB   OG                                             
REMARK 470     VAL M 255    CB   CG1  CG2                                       
REMARK 470     ARG M 256    CB   CG   CD   NE   CZ   NH1  NH2                   
REMARK 470     ASP M 257    CB   CG   OD1  OD2                                  
REMARK 470     LEU M 258    CB   CG   CD1  CD2                                  
REMARK 470     LYS M 259    CB   CG   CD   CE   NZ                              
REMARK 470     ALA M 260    CB                                                  
REMARK 470     LEU M 261    CB   CG   CD1  CD2                                  
REMARK 470     GLU M 262    CB   CG   CD   OE1  OE2                             
REMARK 470     ARG M 263    CB   CG   CD   NE   CZ   NH1  NH2                   
REMARK 470     LEU M 265    CB   CG   CD1  CD2                                  
REMARK 470     ARG M 266    CB   CG   CD   NE   CZ   NH1  NH2                   
REMARK 470     CYS M 267    CB   SG                                             
REMARK 470     VAL M 268    CB   CG1  CG2                                       
REMARK 470     LEU M 269    CB   CG   CD1  CD2                                  
REMARK 470     LEU M 270    CB   CG   CD1  CD2                                  
REMARK 470     LYS M 271    CB   CG   CD   CE   NZ                              
REMARK 470     GLU M 272    CB   CG   CD   OE1  OE2                             
REMARK 470     ALA M 273    CB                                                  
REMARK 470     LYS M 274    CB   CG   CD   CE   NZ                              
REMARK 470     LYS M 275    CB   CG   CD   CE   NZ                              
REMARK 470     VAL M 277    CB   CG1  CG2                                       
REMARK 470     GLN M 278    CB   CG   CD   OE1  NE2                             
REMARK 470     ASP M 279    CB   CG   OD1  OD2                                  
REMARK 470     PRO M 280    CB   CG   CD                                        
REMARK 470     LEU M 281    CB   CG   CD1  CD2                                  
REMARK 470     VAL M 283    CB   CG1  CG2                                       
REMARK 470     LEU M 285    CB   CG   CD1  CD2                                  
REMARK 470     VAL M 286    CB   CG1  CG2                                       
REMARK 470     LEU M 287    CB   CG   CD1  CD2                                  
REMARK 470     ALA M 288    CB                                                  
REMARK 470     TYR M 289    CB   CG   CD1  CD2  CE1  CE2  CZ                    
REMARK 470     TYR M 289    OH                                                  
REMARK 470     VAL M 290    CB   CG1  CG2                                       
REMARK 470     LYS M 291    CB   CG   CD   CE   NZ                              
REMARK 470     GLU M 292    CB   CG   CD   OE1  OE2                             
REMARK 470     ARG M 293    CB   CG   CD   NE   CZ   NH1  NH2                   
REMARK 470     GLU M 294    CB   CG   CD   OE1  OE2                             
REMARK 470     TRP M 295    CB   CG   CD1  CD2  NE1  CE2  CE3                   
REMARK 470     TRP M 295    CZ2  CZ3  CH2                                       
REMARK 470     GLU M 296    CB   CG   CD   OE1  OE2                             
REMARK 470     ALA M 297    CB                                                  
REMARK 470     VAL M 298    CB   CG1  CG2                                       
REMARK 470     ARG M 299    CB   CG   CD   NE   CZ   NH1  NH2                   
REMARK 470     LEU M 300    CB   CG   CD1  CD2                                  
REMARK 470     ARG M 301    CB   CG   CD   NE   CZ   NH1  NH2                   
REMARK 470     LEU M 302    CB   CG   CD1  CD2                                  
REMARK 470     LEU M 303    CB   CG   CD1  CD2                                  
REMARK 470     ALA M 304    CB                                                  
REMARK 470     ARG M 305    CB   CG   CD   NE   CZ   NH1  NH2                   
REMARK 470     ARG M 306    CB   CG   CD   NE   CZ   NH1  NH2                   
REMARK 470     ALA M 307    CB                                                  
REMARK 470     TYR M 308    CB   CG   CD1  CD2  CE1  CE2  CZ                    
REMARK 470     TYR M 308    OH                                                  
REMARK 470     PHE M 309    CB   CG   CD1  CD2  CE1  CE2  CZ                    
REMARK 470     LEU M 311    CB   CG   CD1  CD2                                  
REMARK 470     PRO M 312    CB   CG   CD                                        
REMARK 470     ARG M 313    CB   CG   CD   NE   CZ   NH1  NH2                   
REMARK 470     ALA M 314    CB                                                  
REMARK 470     GLN M 315    CB   CG   CD   OE1  NE2                             
REMARK 470     VAL M 316    CB   CG1  CG2                                       
REMARK 470     GLU M 317    CB   CG   CD   OE1  OE2                             
REMARK 470     GLU M 318    CB   CG   CD   OE1  OE2                             
REMARK 470     GLU M 319    CB   CG   CD   OE1  OE2                             
REMARK 470     VAL M 320    CB   CG1  CG2                                       
REMARK 470     VAL M 321    CB   CG1  CG2                                       
REMARK 470     CYS M 322    O    CB   SG                                        
REMARK 470     MET N   1    CB   CG   SD   CE                                   
REMARK 470     GLU N   2    CB   CG   CD   OE1  OE2                             
REMARK 470     LYS N   3    CB   CG   CD   CE   NZ                              
REMARK 470     LEU N   4    CB   CG   CD1  CD2                                  
REMARK 470     VAL N   5    CB   CG1  CG2                                       
REMARK 470     LEU N   6    CB   CG   CD1  CD2                                  
REMARK 470     ALA N   7    CB                                                  
REMARK 470     PRO N   9    CB   CG   CD                                        
REMARK 470     LYS N  10    CB   CG   CD   CE   NZ                              
REMARK 470     ARG N  12    CB   CG   CD   NE   CZ   NH1  NH2                   
REMARK 470     ALA N  13    CB                                                  
REMARK 470     LYS N  14    CB   CG   CD   CE   NZ                              
REMARK 470     GLU N  15    CB   CG   CD   OE1  OE2                             
REMARK 470     LEU N  16    CB   CG   CD1  CD2                                  
REMARK 470     LEU N  17    CB   CG   CD1  CD2                                  
REMARK 470     GLN N  18    CB   CG   CD   OE1  NE2                             
REMARK 470     SER N  19    CB   OG                                             
REMARK 470     LEU N  20    CB   CG   CD1  CD2                                  
REMARK 470     GLN N  21    CB   CG   CD   OE1  NE2                             
REMARK 470     GLN N  22    CB   CG   CD   OE1  NE2                             
REMARK 470     ALA N  23    CB                                                  
REMARK 470     VAL N  25    CB   CG1  CG2                                       
REMARK 470     VAL N  26    CB   CG1  CG2                                       
REMARK 470     HIS N  27    CB   CG   ND1  CD2  CE1  NE2                        
REMARK 470     LEU N  28    CB   CG   CD1  CD2                                  
REMARK 470     GLU N  29    CB   CG   CD   OE1  OE2                             
REMARK 470     THR N  30    CB   OG1  CG2                                       
REMARK 470     LEU N  31    CB   CG   CD1  CD2                                  
REMARK 470     ARG N  32    CB   CG   CD   NE   CZ   NH1  NH2                   
REMARK 470     PRO N  33    CB   CG   CD                                        
REMARK 470     GLU N  34    CB   CG   CD   OE1  OE2                             
REMARK 470     ALA N  35    CB                                                  
REMARK 470     LEU N  36    CB   CG   CD1  CD2                                  
REMARK 470     SER N  37    CB   OG                                             
REMARK 470     ALA N  38    CB                                                  
REMARK 470     TYR N  39    CB   CG   CD1  CD2  CE1  CE2  CZ                    
REMARK 470     TYR N  39    OH                                                  
REMARK 470     GLN N  40    CB   CG   CD   OE1  NE2                             
REMARK 470     LEU N  41    CB   CG   CD1  CD2                                  
REMARK 470     SER N  42    CB   OG                                             
REMARK 470     PRO N  43    CB   CG   CD                                        
REMARK 470     GLU N  44    CB   CG   CD   OE1  OE2                             
REMARK 470     GLU N  45    CB   CG   CD   OE1  OE2                             
REMARK 470     ARG N  46    CB   CG   CD   NE   CZ   NH1  NH2                   
REMARK 470     ALA N  47    CB                                                  
REMARK 470     GLU N  48    CB   CG   CD   OE1  OE2                             
REMARK 470     LEU N  49    CB   CG   CD1  CD2                                  
REMARK 470     ARG N  50    CB   CG   CD   NE   CZ   NH1  NH2                   
REMARK 470     ARG N  51    CB   CG   CD   NE   CZ   NH1  NH2                   
REMARK 470     TRP N  52    CB   CG   CD1  CD2  NE1  CE2  CE3                   
REMARK 470     TRP N  52    CZ2  CZ3  CH2                                       
REMARK 470     GLU N  53    CB   CG   CD   OE1  OE2                             
REMARK 470     ALA N  54    CB                                                  
REMARK 470     VAL N  55    CB   CG1  CG2                                       
REMARK 470     SER N  56    CB   OG                                             
REMARK 470     ALA N  57    CB                                                  
REMARK 470     ALA N  59    CB                                                  
REMARK 470     GLU N  60    CB   CG   CD   OE1  OE2                             
REMARK 470     HIS N  61    CB   CG   ND1  CD2  CE1  NE2                        
REMARK 470     THR N  62    CB   OG1  CG2                                       
REMARK 470     LEU N  63    CB   CG   CD1  CD2                                  
REMARK 470     SER N  64    CB   OG                                             
REMARK 470     LEU N  65    CB   CG   CD1  CD2                                  
REMARK 470     LEU N  66    CB   CG   CD1  CD2                                  
REMARK 470     LEU N  68    CB   CG   CD1  CD2                                  
REMARK 470     GLU N  69    CB   CG   CD   OE1  OE2                             
REMARK 470     ALA N  70    CB                                                  
REMARK 470     GLU N  71    CB   CG   CD   OE1  OE2                             
REMARK 470     PRO N  72    CB   CG   CD                                        
REMARK 470     ALA N  73    CB                                                  
REMARK 470     ARG N  74    CB   CG   CD   NE   CZ   NH1  NH2                   
REMARK 470     PRO N  75    CB   CG   CD                                        
REMARK 470     PHE N  76    CB   CG   CD1  CD2  CE1  CE2  CZ                    
REMARK 470     PRO N  77    CB   CG   CD                                        
REMARK 470     GLU N  78    CB   CG   CD   OE1  OE2                             
REMARK 470     LEU N  80    CB   CG   CD1  CD2                                  
REMARK 470     GLU N  81    CB   CG   CD   OE1  OE2                             
REMARK 470     ALA N  82    CB                                                  
REMARK 470     ALA N  83    CB                                                  
REMARK 470     GLU N  84    CB   CG   CD   OE1  OE2                             
REMARK 470     LYS N  85    CB   CG   CD   CE   NZ                              
REMARK 470     ALA N  86    CB                                                  
REMARK 470     LEU N  87    CB   CG   CD1  CD2                                  
REMARK 470     SER N  88    CB   OG                                             
REMARK 470     PRO N  89    CB   CG   CD                                        
REMARK 470     ILE N  90    CB   CG1  CG2  CD1                                  
REMARK 470     GLN N  91    CB   CG   CD   OE1  NE2                             
REMARK 470     ALA N  92    CB                                                  
REMARK 470     HIS N  93    CB   CG   ND1  CD2  CE1  NE2                        
REMARK 470     ALA N  94    CB                                                  
REMARK 470     GLU N  95    CB   CG   CD   OE1  OE2                             
REMARK 470     LEU N  97    CB   CG   CD1  CD2                                  
REMARK 470     THR N  98    CB   OG1  CG2                                       
REMARK 470     ARG N  99    CB   CG   CD   NE   CZ   NH1  NH2                   
REMARK 470     GLN N 100    CB   CG   CD   OE1  NE2                             
REMARK 470     LYS N 101    CB   CG   CD   CE   NZ                              
REMARK 470     GLN N 102    CB   CG   CD   OE1  NE2                             
REMARK 470     GLU N 103    CB   CG   CD   OE1  OE2                             
REMARK 470     LEU N 104    CB   CG   CD1  CD2                                  
REMARK 470     GLU N 105    CB   CG   CD   OE1  OE2                             
REMARK 470     GLU N 106    CB   CG   CD   OE1  OE2                             
REMARK 470     GLU N 107    CB   CG   CD   OE1  OE2                             
REMARK 470     LEU N 108    CB   CG   CD1  CD2                                  
REMARK 470     ALA N 109    CB                                                  
REMARK 470     LEU N 110    CB   CG   CD1  CD2                                  
REMARK 470     ALA N 111    CB                                                  
REMARK 470     GLN N 112    CB   CG   CD   OE1  NE2                             
REMARK 470     ALA N 113    CB                                                  
REMARK 470     TYR N 114    CB   CG   CD1  CD2  CE1  CE2  CZ                    
REMARK 470     TYR N 114    OH                                                  
REMARK 470     LEU N 115    CB   CG   CD1  CD2                                  
REMARK 470     GLU N 116    CB   CG   CD   OE1  OE2                             
REMARK 470     PRO N 117    CB   CG   CD                                        
REMARK 470     LEU N 118    CB   CG   CD1  CD2                                  
REMARK 470     GLU N 119    CB   CG   CD   OE1  OE2                             
REMARK 470     ARG N 120    CB   CG   CD   NE   CZ   NH1  NH2                   
REMARK 470     LEU N 121    CB   CG   CD1  CD2                                  
REMARK 470     ALA N 122    CB                                                  
REMARK 470     ALA N 123    CB                                                  
REMARK 470     LEU N 124    CB   CG   CD1  CD2                                  
REMARK 470     ALA N 125    CB                                                  
REMARK 470     HIS N 126    CB   CG   ND1  CD2  CE1  NE2                        
REMARK 470     LEU N 128    CB   CG   CD1  CD2                                  
REMARK 470     ASP N 129    CB   CG   OD1  OD2                                  
REMARK 470     LYS N 130    CB   CG   CD   CE   NZ                              
REMARK 470     SER N 131    CB   OG                                             
REMARK 470     PRO N 132    CB   CG   CD                                        
REMARK 470     PHE N 133    CB   CG   CD1  CD2  CE1  CE2  CZ                    
REMARK 470     LEU N 134    CB   CG   CD1  CD2                                  
REMARK 470     ARG N 135    CB   CG   CD   NE   CZ   NH1  NH2                   
REMARK 470     VAL N 136    CB   CG1  CG2                                       
REMARK 470     ILE N 137    CB   CG1  CG2  CD1                                  
REMARK 470     PRO N 138    CB   CG   CD                                        
REMARK 470     PHE N 139    CB   CG   CD1  CD2  CE1  CE2  CZ                    
REMARK 470     LEU N 140    CB   CG   CD1  CD2                                  
REMARK 470     LEU N 141    CB   CG   CD1  CD2                                  
REMARK 470     THR N 142    CB   OG1  CG2                                       
REMARK 470     GLU N 143    CB   CG   CD   OE1  OE2                             
REMARK 470     LYS N 144    CB   CG   CD   CE   NZ                              
REMARK 470     GLU N 145    CB   CG   CD   OE1  OE2                             
REMARK 470     LEU N 146    CB   CG   CD1  CD2                                  
REMARK 470     PRO N 147    CB   CG   CD                                        
REMARK 470     LEU N 148    CB   CG   CD1  CD2                                  
REMARK 470     VAL N 149    CB   CG1  CG2                                       
REMARK 470     GLU N 150    CB   CG   CD   OE1  OE2                             
REMARK 470     GLU N 151    CB   CG   CD   OE1  OE2                             
REMARK 470     ALA N 152    CB                                                  
REMARK 470     LEU N 153    CB   CG   CD1  CD2                                  
REMARK 470     ARG N 154    CB   CG   CD   NE   CZ   NH1  NH2                   
REMARK 470     LYS N 155    CB   CG   CD   CE   NZ                              
REMARK 470     ALA N 156    CB                                                  
REMARK 470     LEU N 157    CB   CG   CD1  CD2                                  
REMARK 470     GLU N 158    CB   CG   CD   OE1  OE2                             
REMARK 470     ASP N 159    CB   CG   OD1  OD2                                  
REMARK 470     ARG N 160    CB   CG   CD   NE   CZ   NH1  NH2                   
REMARK 470     TYR N 161    CB   CG   CD1  CD2  CE1  CE2  CZ                    
REMARK 470     TYR N 161    OH                                                  
REMARK 470     LEU N 162    CB   CG   CD1  CD2                                  
REMARK 470     LEU N 163    CB   CG   CD1  CD2                                  
REMARK 470     ALA N 164    CB                                                  
REMARK 470     HIS N 165    CB   CG   ND1  CD2  CE1  NE2                        
REMARK 470     GLU N 166    CB   CG   CD   OE1  OE2                             
REMARK 470     ALA N 167    CB                                                  
REMARK 470     TYR N 168    CB   CG   CD1  CD2  CE1  CE2  CZ                    
REMARK 470     TYR N 168    OH                                                  
REMARK 470     ALA N 169    CB                                                  
REMARK 470     VAL N 172    CB   CG1  CG2                                       
REMARK 470     PRO N 173    CB   CG   CD                                        
REMARK 470     ALA N 174    CB                                                  
REMARK 470     LEU N 175    CB   CG   CD1  CD2                                  
REMARK 470     VAL N 176    CB   CG1  CG2                                       
REMARK 470     VAL N 177    CB   CG1  CG2                                       
REMARK 470     VAL N 178    CB   CG1  CG2                                       
REMARK 470     HIS N 179    CB   CG   ND1  CD2  CE1  NE2                        
REMARK 470     ARG N 180    CB   CG   CD   NE   CZ   NH1  NH2                   
REMARK 470     LYS N 181    CB   CG   CD   CE   NZ                              
REMARK 470     GLU N 182    CB   CG   CD   OE1  OE2                             
REMARK 470     VAL N 183    CB   CG1  CG2                                       
REMARK 470     ASP N 184    CB   CG   OD1  OD2                                  
REMARK 470     GLN N 185    CB   CG   CD   OE1  NE2                             
REMARK 470     ALA N 186    CB                                                  
REMARK 470     LYS N 187    CB   CG   CD   CE   NZ                              
REMARK 470     ALA N 188    CB                                                  
REMARK 470     ALA N 189    CB                                                  
REMARK 470     LEU N 190    CB   CG   CD1  CD2                                  
REMARK 470     SER N 191    CB   OG                                             
REMARK 470     ARG N 192    CB   CG   CD   NE   CZ   NH1  NH2                   
REMARK 470     ALA N 193    CB                                                  
REMARK 470     VAL N 195    CB   CG1  CG2                                       
REMARK 470     ALA N 196    CB                                                  
REMARK 470     GLU N 197    CB   CG   CD   OE1  OE2                             
REMARK 470     LEU N 198    CB   CG   CD1  CD2                                  
REMARK 470     ARG N 199    CB   CG   CD   NE   CZ   NH1  NH2                   
REMARK 470     LEU N 200    CB   CG   CD1  CD2                                  
REMARK 470     PRO N 201    CB   CG   CD                                        
REMARK 470     ALA N 203    CB                                                  
REMARK 470     LEU N 204    CB   CG   CD1  CD2                                  
REMARK 470     GLU N 206    CB   CG   CD   OE1  OE2                             
REMARK 470     LEU N 207    CB   CG   CD1  CD2                                  
REMARK 470     PRO N 208    CB   CG   CD                                        
REMARK 470     LEU N 209    CB   CG   CD1  CD2                                  
REMARK 470     SER N 210    CB   OG                                             
REMARK 470     GLU N 211    CB   CG   CD   OE1  OE2                             
REMARK 470     ALA N 212    CB                                                  
REMARK 470     ALA N 213    CB                                                  
REMARK 470     ARG N 214    CB   CG   CD   NE   CZ   NH1  NH2                   
REMARK 470     ARG N 215    CB   CG   CD   NE   CZ   NH1  NH2                   
REMARK 470     LEU N 216    CB   CG   CD1  CD2                                  
REMARK 470     LYS N 217    CB   CG   CD   CE   NZ                              
REMARK 470     GLU N 218    CB   CG   CD   OE1  OE2                             
REMARK 470     ARG N 219    CB   CG   CD   NE   CZ   NH1  NH2                   
REMARK 470     ALA N 220    CB                                                  
REMARK 470     GLU N 221    CB   CG   CD   OE1  OE2                             
REMARK 470     ALA N 222    CB                                                  
REMARK 470     ALA N 223    CB                                                  
REMARK 470     PRO N 224    CB   CG   CD                                        
REMARK 470     ARG N 225    CB   CG   CD   NE   CZ   NH1  NH2                   
REMARK 470     GLU N 226    CB   CG   CD   OE1  OE2                             
REMARK 470     LEU N 227    CB   CG   CD1  CD2                                  
REMARK 470     SER N 228    CB   OG                                             
REMARK 470     GLU N 229    CB   CG   CD   OE1  OE2                             
REMARK 470     VAL N 230    CB   CG1  CG2                                       
REMARK 470     ARG N 231    CB   CG   CD   NE   CZ   NH1  NH2                   
REMARK 470     GLN N 232    CB   CG   CD   OE1  NE2                             
REMARK 470     HIS N 233    CB   CG   ND1  CD2  CE1  NE2                        
REMARK 470     LEU N 234    CB   CG   CD1  CD2                                  
REMARK 470     ALA N 235    CB                                                  
REMARK 470     LYS N 236    CB   CG   CD   CE   NZ                              
REMARK 470     LEU N 237    CB   CG   CD1  CD2                                  
REMARK 470     ALA N 238    CB                                                  
REMARK 470     ARG N 239    CB   CG   CD   NE   CZ   NH1  NH2                   
REMARK 470     GLU N 240    CB   CG   CD   OE1  OE2                             
REMARK 470     SER N 241    CB   OG                                             
REMARK 470     ALA N 242    CB                                                  
REMARK 470     SER N 243    CB   OG                                             
REMARK 470     THR N 244    CB   OG1  CG2                                       
REMARK 470     LEU N 245    CB   CG   CD1  CD2                                  
REMARK 470     GLN N 246    CB   CG   CD   OE1  NE2                             
REMARK 470     SER N 247    CB   OG                                             
REMARK 470     LEU N 248    CB   CG   CD1  CD2                                  
REMARK 470     TRP N 249    CB   CG   CD1  CD2  NE1  CE2  CE3                   
REMARK 470     TRP N 249    CZ2  CZ3  CH2                                       
REMARK 470     THR N 250    CB   OG1  CG2                                       
REMARK 470     ARG N 251    CB   CG   CD   NE   CZ   NH1  NH2                   
REMARK 470     ALA N 252    CB                                                  
REMARK 470     GLN N 253    CB   CG   CD   OE1  NE2                             
REMARK 470     ASP N 254    CB   CG   OD1  OD2                                  
REMARK 470     GLU N 255    CB   CG   CD   OE1  OE2                             
REMARK 470     VAL N 256    CB   CG1  CG2                                       
REMARK 470     ALA N 257    CB                                                  
REMARK 470     ARG N 258    CB   CG   CD   NE   CZ   NH1  NH2                   
REMARK 470     LEU N 259    CB   CG   CD1  CD2                                  
REMARK 470     LYS N 260    CB   CG   CD   CE   NZ                              
REMARK 470     ALA N 261    CB                                                  
REMARK 470     LEU N 262    CB   CG   CD1  CD2                                  
REMARK 470     GLU N 263    CB   CG   CD   OE1  OE2
[truncated: 2,192,914 more chars]
