# Supplementary material for: Development of a synthetic library of humanized nanobodies for targeted IL-6 inhibition
Source: Front Bioeng Biotechnol. 2024 Jul 23;12:1440150. doi: 10.3389/fbioe.2024.1440150 (PMC11300276; doi:10.3389/fbioe.2024.1440150)
Supplement: Supplementary file 2 [file DataSheet1.ZIP › Nanobody-antigen complexes/5usf.pdb]

HEADER    LIGASE/LIGASE INHIBITOR                 13-FEB-17   5USF              
TITLE     LEISHMANIA DONOVANI TYROSYL-TRNA SYNTHETASE IN COMPLEX WITH NANOBODY  
TITLE    2 AND INHIBITOR                                                        
COMPND    MOL_ID: 1;                                                            
COMPND   2 MOLECULE: TYROSYL-TRNA SYNTHETASE, PUTATIVE;                         
COMPND   3 CHAIN: A, B;                                                         
COMPND   4 ENGINEERED: YES;                                                     
COMPND   5 MOL_ID: 2;                                                           
COMPND   6 MOLECULE: IMMUNOGLOBULIN HEAVY CHAIN VARIABLE REGION;                
COMPND   7 CHAIN: C, D;                                                         
COMPND   8 ENGINEERED: YES                                                      
SOURCE    MOL_ID: 1;                                                            
SOURCE   2 ORGANISM_SCIENTIFIC: LEISHMANIA DONOVANI (STRAIN BPK282A1);          
SOURCE   3 ORGANISM_TAXID: 981087;                                              
SOURCE   4 STRAIN: BPK282A1;                                                    
SOURCE   5 GENE: LDBPK_141460;                                                  
SOURCE   6 EXPRESSION_SYSTEM: ESCHERICHIA COLI;                                 
SOURCE   7 EXPRESSION_SYSTEM_TAXID: 562;                                        
SOURCE   8 MOL_ID: 2;                                                           
SOURCE   9 ORGANISM_SCIENTIFIC: LAMA GLAMA;                                     
SOURCE  10 ORGANISM_TAXID: 9844;                                                
SOURCE  11 EXPRESSION_SYSTEM: ESCHERICHIA COLI;                                 
SOURCE  12 EXPRESSION_SYSTEM_TAXID: 562                                         
KEYWDS    SYNTHETASE, LIGASE, TYROSINE, INHIBITOR, LIGASE-LIGASE INHIBITOR      
KEYWDS   2 COMPLEX, TYROSYL-ADENYLATE ANALOG                                    
EXPDTA    X-RAY DIFFRACTION                                                     
AUTHOR    X.BARROS-ALVAREZ,W.G.J.HOL                                            
REVDAT   4   11-DEC-19 5USF    1       REMARK                                   
REVDAT   3   20-SEP-17 5USF    1       REMARK                                   
REVDAT   2   21-JUN-17 5USF    1       JRNL                                     
REVDAT   1   17-MAY-17 5USF    0                                                
JRNL        AUTH   X.BARROS-ALVAREZ,K.M.KERCHNER,C.Y.KOH,S.TURLEY,E.PARDON,     
JRNL        AUTH 2 J.STEYAERT,R.M.RANADE,J.R.GILLESPIE,Z.ZHANG,                 
JRNL        AUTH 3 C.L.M.J.VERLINDE,E.FAN,F.S.BUCKNER,W.G.J.HOL                 
JRNL        TITL   LEISHMANIA DONOVANI TYROSYL-TRNA SYNTHETASE STRUCTURE IN     
JRNL        TITL 2 COMPLEX WITH A TYROSYL ADENYLATE ANALOG AND COMPARISONS WITH 
JRNL        TITL 3 HUMAN AND PROTOZOAN COUNTERPARTS.                            
JRNL        REF    BIOCHIMIE                     V. 138   124 2017              
JRNL        REFN                   ISSN 1638-6183                               
JRNL        PMID   28427904                                                     
JRNL        DOI    10.1016/J.BIOCHI.2017.04.006                                 
REMARK   2                                                                      
REMARK   2 RESOLUTION.    2.75 ANGSTROMS.                                       
REMARK   3                                                                      
REMARK   3 REFINEMENT.                                                          
REMARK   3   PROGRAM     : REFMAC 5.8.0135                                      
REMARK   3   AUTHORS     : MURSHUDOV,SKUBAK,LEBEDEV,PANNU,STEINER,              
REMARK   3               : NICHOLLS,WINN,LONG,VAGIN                             
REMARK   3                                                                      
REMARK   3    REFINEMENT TARGET : NULL                                          
REMARK   3                                                                      
REMARK   3  DATA USED IN REFINEMENT.                                            
REMARK   3   RESOLUTION RANGE HIGH (ANGSTROMS) : 2.75                           
REMARK   3   RESOLUTION RANGE LOW  (ANGSTROMS) : 83.29                          
REMARK   3   DATA CUTOFF            (SIGMA(F)) : NULL                           
REMARK   3   COMPLETENESS FOR RANGE        (%) : 99.8                           
REMARK   3   NUMBER OF REFLECTIONS             : 45156                          
REMARK   3                                                                      
REMARK   3  FIT TO DATA USED IN REFINEMENT.                                     
REMARK   3   CROSS-VALIDATION METHOD          : THROUGHOUT                      
REMARK   3   FREE R VALUE TEST SET SELECTION  : RANDOM                          
REMARK   3   R VALUE     (WORKING + TEST SET) : 0.191                           
REMARK   3   R VALUE            (WORKING SET) : 0.189                           
REMARK   3   FREE R VALUE                     : 0.244                           
REMARK   3   FREE R VALUE TEST SET SIZE   (%) : 4.900                           
REMARK   3   FREE R VALUE TEST SET COUNT      : 2311                            
REMARK   3                                                                      
REMARK   3  FIT IN THE HIGHEST RESOLUTION BIN.                                  
REMARK   3   TOTAL NUMBER OF BINS USED           : 20                           
REMARK   3   BIN RESOLUTION RANGE HIGH       (A) : 2.75                         
REMARK   3   BIN RESOLUTION RANGE LOW        (A) : 2.82                         
REMARK   3   REFLECTION IN BIN     (WORKING SET) : 3350                         
REMARK   3   BIN COMPLETENESS (WORKING+TEST) (%) : 99.43                        
REMARK   3   BIN R VALUE           (WORKING SET) : 0.2980                       
REMARK   3   BIN FREE R VALUE SET COUNT          : 141                          
REMARK   3   BIN FREE R VALUE                    : 0.3500                       
REMARK   3                                                                      
REMARK   3  NUMBER OF NON-HYDROGEN ATOMS USED IN REFINEMENT.                    
REMARK   3   PROTEIN ATOMS            : 12283                                   
REMARK   3   NUCLEIC ACID ATOMS       : 0                                       
REMARK   3   HETEROGEN ATOMS          : 70                                      
REMARK   3   SOLVENT ATOMS            : 353                                     
REMARK   3                                                                      
REMARK   3  B VALUES.                                                           
REMARK   3   FROM WILSON PLOT           (A**2) : NULL                           
REMARK   3   MEAN B VALUE      (OVERALL, A**2) : 65.26                          
REMARK   3   OVERALL ANISOTROPIC B VALUE.                                       
REMARK   3    B11 (A**2) : -0.22000                                             
REMARK   3    B22 (A**2) : -0.22000                                             
REMARK   3    B33 (A**2) : 0.71000                                              
REMARK   3    B12 (A**2) : -0.11000                                             
REMARK   3    B13 (A**2) : 0.00000                                              
REMARK   3    B23 (A**2) : 0.00000                                              
REMARK   3                                                                      
REMARK   3  ESTIMATED OVERALL COORDINATE ERROR.                                 
REMARK   3   ESU BASED ON R VALUE                            (A): NULL          
REMARK   3   ESU BASED ON FREE R VALUE                       (A): 0.361         
REMARK   3   ESU BASED ON MAXIMUM LIKELIHOOD                 (A): NULL          
REMARK   3   ESU FOR B VALUES BASED ON MAXIMUM LIKELIHOOD (A**2): NULL          
REMARK   3                                                                      
REMARK   3 CORRELATION COEFFICIENTS.                                            
REMARK   3   CORRELATION COEFFICIENT FO-FC      : 0.949                         
REMARK   3   CORRELATION COEFFICIENT FO-FC FREE : 0.918                         
REMARK   3                                                                      
REMARK   3  RMS DEVIATIONS FROM IDEAL VALUES        COUNT    RMS    WEIGHT      
REMARK   3   BOND LENGTHS REFINED ATOMS        (A): 12576 ; 0.010 ; 0.019       
REMARK   3   BOND LENGTHS OTHERS               (A): 12099 ; 0.000 ; 0.020       
REMARK   3   BOND ANGLES REFINED ATOMS   (DEGREES): 17044 ; 1.438 ; 1.960       
REMARK   3   BOND ANGLES OTHERS          (DEGREES): 27800 ; 3.750 ; 3.000       
REMARK   3   TORSION ANGLES, PERIOD 1    (DEGREES):  1595 ; 5.666 ; 5.000       
REMARK   3   TORSION ANGLES, PERIOD 2    (DEGREES):   548 ;35.849 ;24.307       
REMARK   3   TORSION ANGLES, PERIOD 3    (DEGREES):  2161 ;14.213 ;15.000       
REMARK   3   TORSION ANGLES, PERIOD 4    (DEGREES):    86 ;17.169 ;15.000       
REMARK   3   CHIRAL-CENTER RESTRAINTS       (A**3):  1932 ; 0.083 ; 0.200       
REMARK   3   GENERAL PLANES REFINED ATOMS      (A): 14497 ; 0.005 ; 0.020       
REMARK   3   GENERAL PLANES OTHERS             (A):  2789 ; 0.005 ; 0.020       
REMARK   3   NON-BONDED CONTACTS REFINED ATOMS (A):  NULL ;  NULL ;  NULL       
REMARK   3   NON-BONDED CONTACTS OTHERS        (A):  NULL ;  NULL ;  NULL       
REMARK   3   NON-BONDED TORSION REFINED ATOMS  (A):  NULL ;  NULL ;  NULL       
REMARK   3   NON-BONDED TORSION OTHERS         (A):  NULL ;  NULL ;  NULL       
REMARK   3   H-BOND (X...Y) REFINED ATOMS      (A):  NULL ;  NULL ;  NULL       
REMARK   3   H-BOND (X...Y) OTHERS             (A):  NULL ;  NULL ;  NULL       
REMARK   3   POTENTIAL METAL-ION REFINED ATOMS (A):  NULL ;  NULL ;  NULL       
REMARK   3   POTENTIAL METAL-ION OTHERS        (A):  NULL ;  NULL ;  NULL       
REMARK   3   SYMMETRY VDW REFINED ATOMS        (A):  NULL ;  NULL ;  NULL       
REMARK   3   SYMMETRY VDW OTHERS               (A):  NULL ;  NULL ;  NULL       
REMARK   3   SYMMETRY H-BOND REFINED ATOMS     (A):  NULL ;  NULL ;  NULL       
REMARK   3   SYMMETRY H-BOND OTHERS            (A):  NULL ;  NULL ;  NULL       
REMARK   3   SYMMETRY METAL-ION REFINED ATOMS  (A):  NULL ;  NULL ;  NULL       
REMARK   3   SYMMETRY METAL-ION OTHERS         (A):  NULL ;  NULL ;  NULL       
REMARK   3                                                                      
REMARK   3  ISOTROPIC THERMAL FACTOR RESTRAINTS.     COUNT   RMS    WEIGHT      
REMARK   3   MAIN-CHAIN BOND REFINED ATOMS  (A**2):  6397 ; 3.676 ; 6.419       
REMARK   3   MAIN-CHAIN BOND OTHER ATOMS    (A**2):  6398 ; 3.676 ; 6.419       
REMARK   3   MAIN-CHAIN ANGLE REFINED ATOMS (A**2):  7985 ; 5.810 ; 9.625       
REMARK   3   MAIN-CHAIN ANGLE OTHER ATOMS   (A**2):  7986 ; 5.809 ; 9.624       
REMARK   3   SIDE-CHAIN BOND REFINED ATOMS  (A**2):  6179 ; 3.869 ; 6.677       
REMARK   3   SIDE-CHAIN BOND OTHER ATOMS    (A**2):  6180 ; 3.868 ; 6.677       
REMARK   3   SIDE-CHAIN ANGLE REFINED ATOMS (A**2):  NULL ;  NULL ;  NULL       
REMARK   3   SIDE-CHAIN ANGLE OTHER ATOMS   (A**2):  9060 ; 6.308 ; 9.853       
REMARK   3   LONG RANGE B REFINED ATOMS     (A**2): 13861 ; 9.338 ;49.321       
REMARK   3   LONG RANGE B OTHER ATOMS       (A**2): 13862 ; 9.338 ;49.321       
REMARK   3                                                                      
REMARK   3 ANISOTROPIC THERMAL FACTOR RESTRAINTS.    COUNT   RMS   WEIGHT       
REMARK   3   RIGID-BOND RESTRAINTS          (A**2):  NULL ;  NULL ;  NULL       
REMARK   3   SPHERICITY; FREE ATOMS         (A**2):  NULL ;  NULL ;  NULL       
REMARK   3   SPHERICITY; BONDED ATOMS       (A**2):  NULL ;  NULL ;  NULL       
REMARK   3                                                                      
REMARK   3  NCS RESTRAINTS STATISTICS                                           
REMARK   3   NCS TYPE: LOCAL                                                    
REMARK   3   NUMBER OF DIFFERENT NCS PAIRS  : 2                                 
REMARK   3  GROUP  CHAIN1    RANGE     CHAIN2     RANGE    COUNT RMS  WEIGHT    
REMARK   3    1     A    -1    680       B    -1    680   79300  0.11  0.05     
REMARK   3    2     C     1    117       D     1    117   13694  0.06  0.05     
REMARK   3                                                                      
REMARK   3  TLS DETAILS                                                         
REMARK   3   NUMBER OF TLS GROUPS  : NULL                                       
REMARK   3                                                                      
REMARK   3  BULK SOLVENT MODELLING.                                             
REMARK   3   METHOD USED : NULL                                                 
REMARK   3   PARAMETERS FOR MASK CALCULATION                                    
REMARK   3   VDW PROBE RADIUS   : 1.20                                          
REMARK   3   ION PROBE RADIUS   : 0.80                                          
REMARK   3   SHRINKAGE RADIUS   : 0.80                                          
REMARK   3                                                                      
REMARK   3  OTHER REFINEMENT REMARKS: HYDROGENS HAVE BEEN ADDED IN THE RIDING   
REMARK   3  POSITIONS                                                           
REMARK   4                                                                      
REMARK   4 5USF COMPLIES WITH FORMAT V. 3.30, 13-JUL-11                         
REMARK 100                                                                      
REMARK 100 THIS ENTRY HAS BEEN PROCESSED BY RCSB ON 14-FEB-17.                  
REMARK 100 THE DEPOSITION ID IS D_1000224755.                                   
REMARK 200                                                                      
REMARK 200 EXPERIMENTAL DETAILS                                                 
REMARK 200  EXPERIMENT TYPE                : X-RAY DIFFRACTION                  
REMARK 200  DATE OF DATA COLLECTION        : 27-JUL-15                          
REMARK 200  TEMPERATURE           (KELVIN) : 100                                
REMARK 200  PH                             : 5.7                                
REMARK 200  NUMBER OF CRYSTALS USED        : 1                                  
REMARK 200                                                                      
REMARK 200  SYNCHROTRON              (Y/N) : Y                                  
REMARK 200  RADIATION SOURCE               : SSRL                               
REMARK 200  BEAMLINE                       : BL12-2                             
REMARK 200  X-RAY GENERATOR MODEL          : NULL                               
REMARK 200  MONOCHROMATIC OR LAUE    (M/L) : M                                  
REMARK 200  WAVELENGTH OR RANGE        (A) : 0.98                               
REMARK 200  MONOCHROMATOR                  : LIQUID NITROGEN-COOLED DOUBLE      
REMARK 200                                   CRYSTAL SI(111)                    
REMARK 200  OPTICS                         : NULL                               
REMARK 200                                                                      
REMARK 200  DETECTOR TYPE                  : PIXEL                              
REMARK 200  DETECTOR MANUFACTURER          : PSI PILATUS 6M                     
REMARK 200  INTENSITY-INTEGRATION SOFTWARE : NULL                               
REMARK 200  DATA SCALING SOFTWARE          : AIMLESS, HKL-2000                  
REMARK 200                                                                      
REMARK 200  NUMBER OF UNIQUE REFLECTIONS   : 47547                              
REMARK 200  RESOLUTION RANGE HIGH      (A) : 2.750                              
REMARK 200  RESOLUTION RANGE LOW       (A) : 83.290                             
REMARK 200  REJECTION CRITERIA  (SIGMA(I)) : NULL                               
REMARK 200                                                                      
REMARK 200 OVERALL.                                                             
REMARK 200  COMPLETENESS FOR RANGE     (%) : 100.0                              
REMARK 200  DATA REDUNDANCY                : 10.30                              
REMARK 200  R MERGE                    (I) : 0.21000                            
REMARK 200  R SYM                      (I) : NULL                               
REMARK 200  <I/SIGMA(I)> FOR THE DATA SET  : 8.7000                             
REMARK 200                                                                      
REMARK 200 IN THE HIGHEST RESOLUTION SHELL.                                     
REMARK 200  HIGHEST RESOLUTION SHELL, RANGE HIGH (A) : NULL                     
REMARK 200  HIGHEST RESOLUTION SHELL, RANGE LOW  (A) : NULL                     
REMARK 200  COMPLETENESS FOR SHELL     (%) : NULL                               
REMARK 200  DATA REDUNDANCY IN SHELL       : NULL                               
REMARK 200  R MERGE FOR SHELL          (I) : NULL                               
REMARK 200  R SYM FOR SHELL            (I) : NULL                               
REMARK 200  <I/SIGMA(I)> FOR SHELL         : NULL                               
REMARK 200                                                                      
REMARK 200 DIFFRACTION PROTOCOL: SINGLE WAVELENGTH                              
REMARK 200 METHOD USED TO DETERMINE THE STRUCTURE: MOLECULAR REPLACEMENT        
REMARK 200 SOFTWARE USED: PHASER                                                
REMARK 200 STARTING MODEL: 3P0J                                                 
REMARK 200                                                                      
REMARK 200 REMARK: NULL                                                         
REMARK 280                                                                      
REMARK 280 CRYSTAL                                                              
REMARK 280 SOLVENT CONTENT, VS   (%): 53.99                                     
REMARK 280 MATTHEWS COEFFICIENT, VM (ANGSTROMS**3/DA): 2.67                     
REMARK 280                                                                      
REMARK 280 CRYSTALLIZATION CONDITIONS: 0.1 M SODIUM CACODYLATE PH 5.7, 22%      
REMARK 280  PEG 4,000, VAPOR DIFFUSION, SITTING DROP, TEMPERATURE 298           
REMARK 290                                                                      
REMARK 290 CRYSTALLOGRAPHIC SYMMETRY                                            
REMARK 290 SYMMETRY OPERATORS FOR SPACE GROUP: P 65                             
REMARK 290                                                                      
REMARK 290      SYMOP   SYMMETRY                                                
REMARK 290     NNNMMM   OPERATOR                                                
REMARK 290       1555   X,Y,Z                                                   
REMARK 290       2555   -Y,X-Y,Z+2/3                                            
REMARK 290       3555   -X+Y,-X,Z+1/3                                           
REMARK 290       4555   -X,-Y,Z+1/2                                             
REMARK 290       5555   Y,-X+Y,Z+1/6                                            
REMARK 290       6555   X-Y,X,Z+5/6                                             
REMARK 290                                                                      
REMARK 290     WHERE NNN -> OPERATOR NUMBER                                     
REMARK 290           MMM -> TRANSLATION VECTOR                                  
REMARK 290                                                                      
REMARK 290 CRYSTALLOGRAPHIC SYMMETRY TRANSFORMATIONS                            
REMARK 290 THE FOLLOWING TRANSFORMATIONS OPERATE ON THE ATOM/HETATM             
REMARK 290 RECORDS IN THIS ENTRY TO PRODUCE CRYSTALLOGRAPHICALLY                
REMARK 290 RELATED MOLECULES.                                                   
REMARK 290   SMTRY1   1  1.000000  0.000000  0.000000        0.00000            
REMARK 290   SMTRY2   1  0.000000  1.000000  0.000000        0.00000            
REMARK 290   SMTRY3   1  0.000000  0.000000  1.000000        0.00000            
REMARK 290   SMTRY1   2 -0.500000 -0.866025  0.000000        0.00000            
REMARK 290   SMTRY2   2  0.866025 -0.500000  0.000000        0.00000            
REMARK 290   SMTRY3   2  0.000000  0.000000  1.000000      234.55333            
REMARK 290   SMTRY1   3 -0.500000  0.866025  0.000000        0.00000            
REMARK 290   SMTRY2   3 -0.866025 -0.500000  0.000000        0.00000            
REMARK 290   SMTRY3   3  0.000000  0.000000  1.000000      117.27667            
REMARK 290   SMTRY1   4 -1.000000  0.000000  0.000000        0.00000            
REMARK 290   SMTRY2   4  0.000000 -1.000000  0.000000        0.00000            
REMARK 290   SMTRY3   4  0.000000  0.000000  1.000000      175.91500            
REMARK 290   SMTRY1   5  0.500000  0.866025  0.000000        0.00000            
REMARK 290   SMTRY2   5 -0.866025  0.500000  0.000000        0.00000            
REMARK 290   SMTRY3   5  0.000000  0.000000  1.000000       58.63833            
REMARK 290   SMTRY1   6  0.500000 -0.866025  0.000000        0.00000            
REMARK 290   SMTRY2   6  0.866025  0.500000  0.000000        0.00000            
REMARK 290   SMTRY3   6  0.000000  0.000000  1.000000      293.19167            
REMARK 290                                                                      
REMARK 290 REMARK: NULL                                                         
REMARK 300                                                                      
REMARK 300 BIOMOLECULE: 1, 2                                                    
REMARK 300 SEE REMARK 350 FOR THE AUTHOR PROVIDED AND/OR PROGRAM                
REMARK 300 GENERATED ASSEMBLY INFORMATION FOR THE STRUCTURE IN                  
REMARK 300 THIS ENTRY. THE REMARK MAY ALSO PROVIDE INFORMATION ON               
REMARK 300 BURIED SURFACE AREA.                                                 
REMARK 350                                                                      
REMARK 350 COORDINATES FOR A COMPLETE MULTIMER REPRESENTING THE KNOWN           
REMARK 350 BIOLOGICALLY SIGNIFICANT OLIGOMERIZATION STATE OF THE                
REMARK 350 MOLECULE CAN BE GENERATED BY APPLYING BIOMT TRANSFORMATIONS          
REMARK 350 GIVEN BELOW.  BOTH NON-CRYSTALLOGRAPHIC AND                          
REMARK 350 CRYSTALLOGRAPHIC OPERATIONS ARE GIVEN.                               
REMARK 350                                                                      
REMARK 350 BIOMOLECULE: 1                                                       
REMARK 350 AUTHOR DETERMINED BIOLOGICAL UNIT: DIMERIC                           
REMARK 350 SOFTWARE DETERMINED QUATERNARY STRUCTURE: DIMERIC                    
REMARK 350 SOFTWARE USED: PISA                                                  
REMARK 350 TOTAL BURIED SURFACE AREA: 2880 ANGSTROM**2                          
REMARK 350 SURFACE AREA OF THE COMPLEX: 33270 ANGSTROM**2                       
REMARK 350 CHANGE IN SOLVENT FREE ENERGY: -7.0 KCAL/MOL                         
REMARK 350 APPLY THE FOLLOWING TO CHAINS: A, D                                  
REMARK 350   BIOMT1   1  1.000000  0.000000  0.000000        0.00000            
REMARK 350   BIOMT2   1  0.000000  1.000000  0.000000        0.00000            
REMARK 350   BIOMT3   1  0.000000  0.000000  1.000000        0.00000            
REMARK 350                                                                      
REMARK 350 BIOMOLECULE: 2                                                       
REMARK 350 AUTHOR DETERMINED BIOLOGICAL UNIT: DIMERIC                           
REMARK 350 SOFTWARE DETERMINED QUATERNARY STRUCTURE: DIMERIC                    
REMARK 350 SOFTWARE USED: PISA                                                  
REMARK 350 TOTAL BURIED SURFACE AREA: 2940 ANGSTROM**2                          
REMARK 350 SURFACE AREA OF THE COMPLEX: 32950 ANGSTROM**2                       
REMARK 350 CHANGE IN SOLVENT FREE ENERGY: -9.0 KCAL/MOL                         
REMARK 350 APPLY THE FOLLOWING TO CHAINS: B, C                                  
REMARK 350   BIOMT1   1  1.000000  0.000000  0.000000        0.00000            
REMARK 350   BIOMT2   1  0.000000  1.000000  0.000000        0.00000            
REMARK 350   BIOMT3   1  0.000000  0.000000  1.000000        0.00000            
REMARK 465                                                                      
REMARK 465 MISSING RESIDUES                                                     
REMARK 465 THE FOLLOWING RESIDUES WERE NOT LOCATED IN THE                       
REMARK 465 EXPERIMENT. (M=MODEL NUMBER; RES=RESIDUE NAME; C=CHAIN               
REMARK 465 IDENTIFIER; SSSEQ=SEQUENCE NUMBER; I=INSERTION CODE.)                
REMARK 465                                                                      
REMARK 465   M RES C SSSEQI                                                     
REMARK 465     GLY A    -3                                                      
REMARK 465     PRO A    -2                                                      
REMARK 465     ARG A   681                                                      
REMARK 465     ARG A   682                                                      
REMARK 465     GLY B    -3                                                      
REMARK 465     PRO B    -2                                                      
REMARK 465     SER B   224                                                      
REMARK 465     LYS B   225                                                      
REMARK 465     ARG B   681                                                      
REMARK 465     ARG B   682                                                      
REMARK 465     HIS C   119                                                      
REMARK 465     HIS C   120                                                      
REMARK 465     HIS C   121                                                      
REMARK 465     HIS C   122                                                      
REMARK 465     HIS C   123                                                      
REMARK 465     HIS C   124                                                      
REMARK 465     GLU C   125                                                      
REMARK 465     PRO C   126                                                      
REMARK 465     GLU C   127                                                      
REMARK 465     ALA C   128                                                      
REMARK 465     HIS D   121                                                      
REMARK 465     HIS D   122                                                      
REMARK 465     HIS D   123                                                      
REMARK 465     HIS D   124                                                      
REMARK 465     GLU D   125                                                      
REMARK 465     PRO D   126                                                      
REMARK 465     GLU D   127                                                      
REMARK 465     ALA D   128                                                      
REMARK 470                                                                      
REMARK 470 MISSING ATOM                                                         
REMARK 470 THE FOLLOWING RESIDUES HAVE MISSING ATOMS (M=MODEL NUMBER;           
REMARK 470 RES=RESIDUE NAME; C=CHAIN IDENTIFIER; SSEQ=SEQUENCE NUMBER;          
REMARK 470 I=INSERTION CODE):                                                   
REMARK 470   M RES CSSEQI  ATOMS                                                
REMARK 470     ARG A 217    CG   CD   NE   CZ   NH1  NH2                        
REMARK 470     LYS A 222    CG   CD   CE   NZ                                   
REMARK 470     LYS A 225    CG   CD   CE   NZ                                   
REMARK 470     ARG B 354    CG   CD   NE   CZ   NH1  NH2                        
REMARK 500                                                                      
REMARK 500 GEOMETRY AND STEREOCHEMISTRY                                         
REMARK 500 SUBTOPIC: CLOSE CONTACTS IN SAME ASYMMETRIC UNIT                     
REMARK 500                                                                      
REMARK 500 THE FOLLOWING ATOMS ARE IN CLOSE CONTACT.                            
REMARK 500                                                                      
REMARK 500  ATM1  RES C  SSEQI   ATM2  RES C  SSEQI           DISTANCE          
REMARK 500   OG1  THR A   155     O    HOH A   801              2.00            
REMARK 500                                                                      
REMARK 500 REMARK: NULL                                                         
REMARK 500                                                                      
REMARK 500 GEOMETRY AND STEREOCHEMISTRY                                         
REMARK 500 SUBTOPIC: COVALENT BOND ANGLES                                       
REMARK 500                                                                      
REMARK 500 THE STEREOCHEMICAL PARAMETERS OF THE FOLLOWING RESIDUES              
REMARK 500 HAVE VALUES WHICH DEVIATE FROM EXPECTED VALUES BY MORE               
REMARK 500 THAN 6*RMSD (M=MODEL NUMBER; RES=RESIDUE NAME; C=CHAIN               
REMARK 500 IDENTIFIER; SSEQ=SEQUENCE NUMBER; I=INSERTION CODE).                 
REMARK 500                                                                      
REMARK 500 STANDARD TABLE:                                                      
REMARK 500 FORMAT: (10X,I3,1X,A3,1X,A1,I4,A1,3(1X,A4,2X),12X,F5.1)              
REMARK 500                                                                      
REMARK 500 EXPECTED VALUES PROTEIN: ENGH AND HUBER, 1999                        
REMARK 500 EXPECTED VALUES NUCLEIC ACID: CLOWNEY ET AL 1996                     
REMARK 500                                                                      
REMARK 500  M RES CSSEQI ATM1   ATM2   ATM3                                     
REMARK 500    LEU A 360   N   -  CA  -  C   ANGL. DEV. = -17.8 DEGREES          
REMARK 500    ARG B 611   NE  -  CZ  -  NH2 ANGL. DEV. =   3.3 DEGREES          
REMARK 500                                                                      
REMARK 500 REMARK: NULL                                                         
REMARK 500                                                                      
REMARK 500 GEOMETRY AND STEREOCHEMISTRY                                         
REMARK 500 SUBTOPIC: TORSION ANGLES                                             
REMARK 500                                                                      
REMARK 500 TORSION ANGLES OUTSIDE THE EXPECTED RAMACHANDRAN REGIONS:            
REMARK 500 (M=MODEL NUMBER; RES=RESIDUE NAME; C=CHAIN IDENTIFIER;               
REMARK 500 SSEQ=SEQUENCE NUMBER; I=INSERTION CODE).                             
REMARK 500                                                                      
REMARK 500 STANDARD TABLE:                                                      
REMARK 500 FORMAT:(10X,I3,1X,A3,1X,A1,I4,A1,4X,F7.2,3X,F7.2)                    
REMARK 500                                                                      
REMARK 500 EXPECTED VALUES: GJ KLEYWEGT AND TA JONES (1996). PHI/PSI-           
REMARK 500 CHOLOGY: RAMACHANDRAN REVISITED. STRUCTURE 4, 1395 - 1400            
REMARK 500                                                                      
REMARK 500  M RES CSSEQI        PSI       PHI                                   
REMARK 500    THR A 155     -117.43     58.17                                   
REMARK 500    LEU A 208       75.70   -109.80                                   
REMARK 500    CYS A 250       73.68   -157.95                                   
REMARK 500    VAL A 283      -75.11    -91.54                                   
REMARK 500    ILE A 425      -85.12   -126.27                                   
REMARK 500    ALA A 614      -16.13     97.71                                   
REMARK 500    THR B 107      -50.25     76.30                                   
REMARK 500    LEU B 208       75.28   -108.80                                   
REMARK 500    CYS B 250       72.77   -157.86                                   
REMARK 500    VAL B 283      -74.77    -91.08                                   
REMARK 500    LYS B 355      126.91    -36.59                                   
REMARK 500    THR B 359       30.36    -78.33                                   
REMARK 500    PRO B 361       47.03    -78.41                                   
REMARK 500    ALA B 363      -19.30    -48.82                                   
REMARK 500    LEU B 367      101.16   -169.13                                   
REMARK 500    ILE B 425      -93.22   -115.62                                   
REMARK 500    MET B 678       75.18    -65.38                                   
REMARK 500    ASP C 106      -80.08   -127.47                                   
REMARK 500    SER C 117     -167.13   -172.36                                   
REMARK 500    ASP D 106      -80.47   -126.65                                   
REMARK 500                                                                      
REMARK 500 REMARK: NULL                                                         
REMARK 800                                                                      
REMARK 800 SITE                                                                 
REMARK 800 SITE_IDENTIFIER: AC1                                                 
REMARK 800 EVIDENCE_CODE: SOFTWARE                                              
REMARK 800 SITE_DESCRIPTION: binding site for residue YSA A 701                 
REMARK 800                                                                      
REMARK 800 SITE_IDENTIFIER: AC2                                                 
REMARK 800 EVIDENCE_CODE: SOFTWARE                                              
REMARK 800 SITE_DESCRIPTION: binding site for residue YSA B 701                 
DBREF  5USF A    1   682  UNP    E9BC28   E9BC28_LEIDB     1    682             
DBREF  5USF B    1   682  UNP    E9BC28   E9BC28_LEIDB     1    682             
DBREF  5USF C    1   128  PDB    5USF     5USF             1    128             
DBREF  5USF D    1   128  PDB    5USF     5USF             1    128             
SEQADV 5USF GLY A   -3  UNP  E9BC28              EXPRESSION TAG                 
SEQADV 5USF PRO A   -2  UNP  E9BC28              EXPRESSION TAG                 
SEQADV 5USF GLY A   -1  UNP  E9BC28              EXPRESSION TAG                 
SEQADV 5USF SER A    0  UNP  E9BC28              EXPRESSION TAG                 
SEQADV 5USF GLU A    5  UNP  E9BC28    ASP     5 CONFLICT                       
SEQADV 5USF THR A  107  UNP  E9BC28    MET   107 CONFLICT                       
SEQADV 5USF ARG A  681  UNP  E9BC28    LYS   681 CONFLICT                       
SEQADV 5USF GLY B   -3  UNP  E9BC28              EXPRESSION TAG                 
SEQADV 5USF PRO B   -2  UNP  E9BC28              EXPRESSION TAG                 
SEQADV 5USF GLY B   -1  UNP  E9BC28              EXPRESSION TAG                 
SEQADV 5USF SER B    0  UNP  E9BC28              EXPRESSION TAG                 
SEQADV 5USF GLU B    5  UNP  E9BC28    ASP     5 CONFLICT                       
SEQADV 5USF THR B  107  UNP  E9BC28    MET   107 CONFLICT                       
SEQADV 5USF ARG B  681  UNP  E9BC28    LYS   681 CONFLICT                       
SEQRES   1 A  686  GLY PRO GLY SER MET ASN THR ASP GLU ARG TYR LYS LEU          
SEQRES   2 A  686  LEU ARG SER VAL GLY GLU GLU CYS ILE GLN GLU SER GLU          
SEQRES   3 A  686  LEU ARG ASN LEU ILE GLU LYS LYS PRO LEU ILE ARG CYS          
SEQRES   4 A  686  TYR ASP GLY PHE GLU PRO SER GLY ARG MET HIS ILE ALA          
SEQRES   5 A  686  GLN GLY ILE PHE LYS ALA VAL ASN VAL ASN LYS CYS THR          
SEQRES   6 A  686  ALA ALA GLY CYS GLU PHE VAL PHE TRP VAL ALA ASP TRP          
SEQRES   7 A  686  PHE ALA LEU MET ASN ASP LYS VAL GLY GLY GLU LEU GLU          
SEQRES   8 A  686  LYS ILE ARG ILE VAL GLY ARG TYR LEU ILE GLU VAL TRP          
SEQRES   9 A  686  LYS ALA ALA GLY MET ASP THR ASP LYS VAL LEU PHE LEU          
SEQRES  10 A  686  TRP SER SER GLU GLU ILE THR SER HIS ALA ASP THR TYR          
SEQRES  11 A  686  TRP ARG MET VAL LEU ASP ILE GLY ARG GLN ASN THR ILE          
SEQRES  12 A  686  ALA ARG ILE LYS LYS CYS CYS THR ILE MET GLY LYS THR          
SEQRES  13 A  686  GLU GLY THR LEU THR ALA ALA GLN VAL LEU TYR PRO LEU          
SEQRES  14 A  686  MET GLN CYS CYS ASP ILE PHE PHE LEU LYS ALA ASP ILE          
SEQRES  15 A  686  CYS GLN LEU GLY LEU ASP GLN ARG LYS VAL ASN MET LEU          
SEQRES  16 A  686  ALA ARG GLU TYR CYS ASP LEU ILE GLY ARG LYS LEU LYS          
SEQRES  17 A  686  PRO VAL ILE LEU SER HIS HIS MET LEU ALA GLY LEU ARG          
SEQRES  18 A  686  ARG GLY GLN ALA LYS MET SER LYS SER ASP PRO ASP SER          
SEQRES  19 A  686  ALA ILE PHE MET GLU ASP THR GLU GLU ASP VAL ALA ARG          
SEQRES  20 A  686  LYS ILE ARG GLN ALA TYR CYS PRO ARG VAL LYS GLN SER          
SEQRES  21 A  686  ALA SER ALA ILE THR ASP ASP GLY ALA PRO VAL ALA THR          
SEQRES  22 A  686  ASP ASP ARG ASN PRO VAL LEU ASP TYR PHE GLN CYS VAL          
SEQRES  23 A  686  VAL TYR ALA ARG PRO GLY ALA VAL ALA ALA ILE ASP GLY          
SEQRES  24 A  686  THR THR TYR ALA THR TYR GLU ASP LEU GLU GLN ALA PHE          
SEQRES  25 A  686  VAL SER ASP GLU VAL SER GLU ASP ALA LEU LYS SER CYS          
SEQRES  26 A  686  LEU ILE ASP GLU VAL ASN ALA LEU LEU ALA PRO VAL ARG          
SEQRES  27 A  686  GLN HIS PHE ALA SER ASN GLU GLU ALA HIS GLU LEU LEU          
SEQRES  28 A  686  GLU ALA VAL LYS SER TYR ARG LYS GLY GLY ALA THR LEU          
SEQRES  29 A  686  PRO LEU ALA GLU THR ALA LEU PRO ALA ALA PRO GLU LYS          
SEQRES  30 A  686  PRO HIS ALA CYS MET TRP MET PRO ALA LEU LEU LYS VAL          
SEQRES  31 A  686  PRO LEU ASP VAL ALA GLU GLY MET ILE LYS ALA THR GLU          
SEQRES  32 A  686  ASP PHE ILE ALA ALA HIS PRO GLY GLY THR VAL THR VAL          
SEQRES  33 A  686  VAL LEU PRO ASP TRP SER ALA VAL ALA SER ASP GLU ILE          
SEQRES  34 A  686  THR GLY VAL GLU LYS ASP ILE SER ALA ALA LEU GLN VAL          
SEQRES  35 A  686  ASN CYS ALA LEU LEU LYS ALA TYR GLY LEU PRO ASN SER          
SEQRES  36 A  686  VAL LYS ILE VAL THR GLU ASN GLU VAL ILE LEU GLY ASN          
SEQRES  37 A  686  ARG ASN ASP PHE TRP VAL SER VAL ILE GLY ILE ALA ARG          
SEQRES  38 A  686  LYS ASN LEU LEU SER HIS ILE GLU GLU LEU TYR GLY GLY          
SEQRES  39 A  686  GLU LEU ARG ASN ALA GLY GLN VAL ILE ALA ALA LEU MET          
SEQRES  40 A  686  ARG VAL ALA THR ALA LEU MET LEU SER VAL SER HIS VAL          
SEQRES  41 A  686  ILE SER THR SER LEU ASP GLY HIS ILE ASN ALA PHE ALA          
SEQRES  42 A  686  ARG GLU TYR THR LYS GLU ARG ILE GLU CYS VAL GLN THR          
SEQRES  43 A  686  LEU GLU GLY ARG ILE PRO ALA LEU HIS ARG PRO GLY ALA          
SEQRES  44 A  686  ALA PRO ALA VAL LEU GLY ALA ASP ASP VAL LEU TYR LEU          
SEQRES  45 A  686  ASP ASP ASN ASP MET ASP ILE ARG ARG LYS ILE LYS LYS          
SEQRES  46 A  686  ALA TYR SER ALA PRO ASN GLU GLU ALA ASN PRO VAL ILE          
SEQRES  47 A  686  SER VAL ALA GLN HIS LEU LEU ALA GLN HIS GLY ALA LEU          
SEQRES  48 A  686  ASN ILE GLU ARG GLY GLU ALA ASN GLY GLY ASN VAL SER          
SEQRES  49 A  686  TYR ASN THR PRO GLU ALA LEU VAL ALA ASP CYS GLY SER          
SEQRES  50 A  686  GLY ALA LEU HIS PRO ALA ASP LEU LYS ALA ALA VAL LEU          
SEQRES  51 A  686  GLN LEU LEU LEU ASP ARG SER ALA GLN ALA ARG ALA LEU          
SEQRES  52 A  686  LEU ASN GLY GLU LEU LYS LYS ASN MET THR ALA LEU ARG          
SEQRES  53 A  686  ASN ALA GLU LYS LYS MET ALA LYS ARG ARG                      
SEQRES   1 B  686  GLY PRO GLY SER MET ASN THR ASP GLU ARG TYR LYS LEU          
SEQRES   2 B  686  LEU ARG SER VAL GLY GLU GLU CYS ILE GLN GLU SER GLU          
SEQRES   3 B  686  LEU ARG ASN LEU ILE GLU LYS LYS PRO LEU ILE ARG CYS          
SEQRES   4 B  686  TYR ASP GLY PHE GLU PRO SER GLY ARG MET HIS ILE ALA          
SEQRES   5 B  686  GLN GLY ILE PHE LYS ALA VAL ASN VAL ASN LYS CYS THR          
SEQRES   6 B  686  ALA ALA GLY CYS GLU PHE VAL PHE TRP VAL ALA ASP TRP          
SEQRES   7 B  686  PHE ALA LEU MET ASN ASP LYS VAL GLY GLY GLU LEU GLU          
SEQRES   8 B  686  LYS ILE ARG ILE VAL GLY ARG TYR LEU ILE GLU VAL TRP          
SEQRES   9 B  686  LYS ALA ALA GLY MET ASP THR ASP LYS VAL LEU PHE LEU          
SEQRES  10 B  686  TRP SER SER GLU GLU ILE THR SER HIS ALA ASP THR TYR          
SEQRES  11 B  686  TRP ARG MET VAL LEU ASP ILE GLY ARG GLN ASN THR ILE          
SEQRES  12 B  686  ALA ARG ILE LYS LYS CYS CYS THR ILE MET GLY LYS THR          
SEQRES  13 B  686  GLU GLY THR LEU THR ALA ALA GLN VAL LEU TYR PRO LEU          
SEQRES  14 B  686  MET GLN CYS CYS ASP ILE PHE PHE LEU LYS ALA ASP ILE          
SEQRES  15 B  686  CYS GLN LEU GLY LEU ASP GLN ARG LYS VAL ASN MET LEU          
SEQRES  16 B  686  ALA ARG GLU TYR CYS ASP LEU ILE GLY ARG LYS LEU LYS          
SEQRES  17 B  686  PRO VAL ILE LEU SER HIS HIS MET LEU ALA GLY LEU ARG          
SEQRES  18 B  686  ARG GLY GLN ALA LYS MET SER LYS SER ASP PRO ASP SER          
SEQRES  19 B  686  ALA ILE PHE MET GLU ASP THR GLU GLU ASP VAL ALA ARG          
SEQRES  20 B  686  LYS ILE ARG GLN ALA TYR CYS PRO ARG VAL LYS GLN SER          
SEQRES  21 B  686  ALA SER ALA ILE THR ASP ASP GLY ALA PRO VAL ALA THR          
SEQRES  22 B  686  ASP ASP ARG ASN PRO VAL LEU ASP TYR PHE GLN CYS VAL          
SEQRES  23 B  686  VAL TYR ALA ARG PRO GLY ALA VAL ALA ALA ILE ASP GLY          
SEQRES  24 B  686  THR THR TYR ALA THR TYR GLU ASP LEU GLU GLN ALA PHE          
SEQRES  25 B  686  VAL SER ASP GLU VAL SER GLU ASP ALA LEU LYS SER CYS          
SEQRES  26 B  686  LEU ILE ASP GLU VAL ASN ALA LEU LEU ALA PRO VAL ARG          
SEQRES  27 B  686  GLN HIS PHE ALA SER ASN GLU GLU ALA HIS GLU LEU LEU          
SEQRES  28 B  686  GLU ALA VAL LYS SER TYR ARG LYS GLY GLY ALA THR LEU          
SEQRES  29 B  686  PRO LEU ALA GLU THR ALA LEU PRO ALA ALA PRO GLU LYS          
SEQRES  30 B  686  PRO HIS ALA CYS MET TRP MET PRO ALA LEU LEU LYS VAL          
SEQRES  31 B  686  PRO LEU ASP VAL ALA GLU GLY MET ILE LYS ALA THR GLU          
SEQRES  32 B  686  ASP PHE ILE ALA ALA HIS PRO GLY GLY THR VAL THR VAL          
SEQRES  33 B  686  VAL LEU PRO ASP TRP SER ALA VAL ALA SER ASP GLU ILE          
SEQRES  34 B  686  THR GLY VAL GLU LYS ASP ILE SER ALA ALA LEU GLN VAL          
SEQRES  35 B  686  ASN CYS ALA LEU LEU LYS ALA TYR GLY LEU PRO ASN SER          
SEQRES  36 B  686  VAL LYS ILE VAL THR GLU ASN GLU VAL ILE LEU GLY ASN          
SEQRES  37 B  686  ARG ASN ASP PHE TRP VAL SER VAL ILE GLY ILE ALA ARG          
SEQRES  38 B  686  LYS ASN LEU LEU SER HIS ILE GLU GLU LEU TYR GLY GLY          
SEQRES  39 B  686  GLU LEU ARG ASN ALA GLY GLN VAL ILE ALA ALA LEU MET          
SEQRES  40 B  686  ARG VAL ALA THR ALA LEU MET LEU SER VAL SER HIS VAL          
SEQRES  41 B  686  ILE SER THR SER LEU ASP GLY HIS ILE ASN ALA PHE ALA          
SEQRES  42 B  686  ARG GLU TYR THR LYS GLU ARG ILE GLU CYS VAL GLN THR          
SEQRES  43 B  686  LEU GLU GLY ARG ILE PRO ALA LEU HIS ARG PRO GLY ALA          
SEQRES  44 B  686  ALA PRO ALA VAL LEU GLY ALA ASP ASP VAL LEU TYR LEU          
SEQRES  45 B  686  ASP ASP ASN ASP MET ASP ILE ARG ARG LYS ILE LYS LYS          
SEQRES  46 B  686  ALA TYR SER ALA PRO ASN GLU GLU ALA ASN PRO VAL ILE          
SEQRES  47 B  686  SER VAL ALA GLN HIS LEU LEU ALA GLN HIS GLY ALA LEU          
SEQRES  48 B  686  ASN ILE GLU ARG GLY GLU ALA ASN GLY GLY ASN VAL SER          
SEQRES  49 B  686  TYR ASN THR PRO GLU ALA LEU VAL ALA ASP CYS GLY SER          
SEQRES  50 B  686  GLY ALA LEU HIS PRO ALA ASP LEU LYS ALA ALA VAL LEU          
SEQRES  51 B  686  GLN LEU LEU LEU ASP ARG SER ALA GLN ALA ARG ALA LEU          
SEQRES  52 B  686  LEU ASN GLY GLU LEU LYS LYS ASN MET THR ALA LEU ARG          
SEQRES  53 B  686  ASN ALA GLU LYS LYS MET ALA LYS ARG ARG                      
SEQRES   1 C  128  GLN VAL GLN LEU GLN GLU SER GLY GLY GLY LEU VAL LEU          
SEQRES   2 C  128  PRO GLY GLY SER LEU ARG LEU SER CYS ALA THR SER GLY          
SEQRES   3 C  128  PHE THR PHE SER ASN SER TRP MET TYR TRP VAL ARG GLN          
SEQRES   4 C  128  ALA PRO GLY LYS GLY LEU GLU TRP VAL SER ARG ILE ASN          
SEQRES   5 C  128  ALA GLY GLY ASN THR VAL ASP TYR LYS ASP SER VAL LYS          
SEQRES   6 C  128  GLY ARG PHE SER ILE SER ARG ASP ASN ALA LYS ASN THR          
SEQRES   7 C  128  LEU TYR LEU GLN MET ASN SER LEU LYS PRO GLU ASP THR          
SEQRES   8 C  128  ALA VAL TYR TYR CYS ALA ARG GLY LEU ASN ARG TYR ALA          
SEQRES   9 C  128  TYR ASP SER ARG GLY GLN GLY THR GLN VAL THR VAL SER          
SEQRES  10 C  128  SER HIS HIS HIS HIS HIS HIS GLU PRO GLU ALA                  
SEQRES   1 D  128  GLN VAL GLN LEU GLN GLU SER GLY GLY GLY LEU VAL LEU          
SEQRES   2 D  128  PRO GLY GLY SER LEU ARG LEU SER CYS ALA THR SER GLY          
SEQRES   3 D  128  PHE THR PHE SER ASN SER TRP MET TYR TRP VAL ARG GLN          
SEQRES   4 D  128  ALA PRO GLY LYS GLY LEU GLU TRP VAL SER ARG ILE ASN          
SEQRES   5 D  128  ALA GLY GLY ASN THR VAL ASP TYR LYS ASP SER VAL LYS          
SEQRES   6 D  128  GLY ARG PHE SER ILE SER ARG ASP ASN ALA LYS ASN THR          
SEQRES   7 D  128  LEU TYR LEU GLN MET ASN SER LEU LYS PRO GLU ASP THR          
SEQRES   8 D  128  ALA VAL TYR TYR CYS ALA ARG GLY LEU ASN ARG TYR ALA          
SEQRES   9 D  128  TYR ASP SER ARG GLY GLN GLY THR GLN VAL THR VAL SER          
SEQRES  10 D  128  SER HIS HIS HIS HIS HIS HIS GLU PRO GLU ALA                  
HET    YSA  A 701      35                                                       
HET    YSA  B 701      35                                                       
HETNAM     YSA 5'-O-[N-(L-TYROSYL)SULFAMOYL]ADENOSINE                           
HETSYN     YSA TYROSYLADENYLATE                                                 
FORMUL   5  YSA    2(C19 H23 N7 O8 S)                                           
FORMUL   7  HOH   *353(H2 O)                                                    
HELIX    1 AA1 ASN A    2  SER A   12  1                                  11    
HELIX    2 AA2 GLN A   19  LYS A   30  1                                  12    
HELIX    3 AA3 HIS A   46  ALA A   63  1                                  18    
HELIX    4 AA4 ALA A   72  ASN A   79  1                                   8    
HELIX    5 AA5 LYS A   81  GLY A   84  5                                   4    
HELIX    6 AA6 GLU A   85  ALA A  102  1                                  18    
HELIX    7 AA7 SER A  115  HIS A  122  1                                   8    
HELIX    8 AA8 HIS A  122  GLN A  136  1                                  15    
HELIX    9 AA9 THR A  138  LYS A  144  1                                   7    
HELIX   10 AB1 CYS A  145  GLY A  150  5                                   6    
HELIX   11 AB2 VAL A  161  LEU A  174  1                                  14    
HELIX   12 AB3 GLY A  182  ASP A  184  5                                   3    
HELIX   13 AB4 GLN A  185  ILE A  199  1                                  15    
HELIX   14 AB5 ASP A  227  ALA A  231  5                                   5    
HELIX   15 AB6 THR A  237  GLN A  247  1                                  11    
HELIX   16 AB7 ASN A  273  VAL A  283  1                                  11    
HELIX   17 AB8 THR A  300  SER A  310  1                                  11    
HELIX   18 AB9 SER A  314  SER A  339  1                                  26    
HELIX   19 AC1 ASN A  340  TYR A  353  1                                  14    
HELIX   20 AC2 PRO A  387  HIS A  405  1                                  19    
HELIX   21 AC3 TRP A  417  SER A  422  1                                   6    
HELIX   22 AC4 VAL A  428  TYR A  446  1                                  19    
HELIX   23 AC5 GLU A  457  GLY A  463  1                                   7    
HELIX   24 AC6 ASN A  464  LYS A  478  1                                  15    
HELIX   25 AC7 LEU A  480  TYR A  488  1                                   9    
HELIX   26 AC8 ALA A  495  LEU A  511  1                                  17    
HELIX   27 AC9 ASP A  522  THR A  533  1                                  12    
HELIX   28 AD1 GLY A  561  VAL A  565  5                                   5    
HELIX   29 AD2 ASN A  571  ALA A  582  1                                  12    
HELIX   30 AD3 ASN A  591  GLY A  605  1                                  15    
HELIX   31 AD4 THR A  623  GLY A  634  1                                  12    
HELIX   32 AD5 HIS A  637  SER A  653  1                                  17    
HELIX   33 AD6 SER A  653  GLY A  662  1                                  10    
HELIX   34 AD7 LEU A  664  LYS A  677  1                                  14    
HELIX   35 AD8 ASN B    2  SER B   12  1                                  11    
HELIX   36 AD9 GLN B   19  LYS B   30  1                                  12    
HELIX   37 AE1 HIS B   46  ALA B   63  1                                  18    
HELIX   38 AE2 ALA B   72  ASN B   79  1                                   8    
HELIX   39 AE3 LYS B   81  GLY B   84  5                                   4    
HELIX   40 AE4 GLU B   85  ALA B  102  1                                  18    
HELIX   41 AE5 SER B  115  HIS B  122  1                                   8    
HELIX   42 AE6 HIS B  122  GLN B  136  1                                  15    
HELIX   43 AE7 THR B  138  LYS B  144  1                                   7    
HELIX   44 AE8 CYS B  145  GLY B  150  5                                   6    
HELIX   45 AE9 VAL B  161  LEU B  174  1                                  14    
HELIX   46 AF1 GLY B  182  ASP B  184  5                                   3    
HELIX   47 AF2 GLN B  185  ILE B  199  1                                  15    
HELIX   48 AF3 ASP B  227  ALA B  231  5                                   5    
HELIX   49 AF4 THR B  237  GLN B  247  1                                  11    
HELIX   50 AF5 ASN B  273  VAL B  283  1                                  11    
HELIX   51 AF6 THR B  300  SER B  310  1                                  11    
HELIX   52 AF7 SER B  314  SER B  339  1                                  26    
HELIX   53 AF8 ASN B  340  TYR B  353  1                                  14    
HELIX   54 AF9 THR B  359  GLU B  364  5                                   6    
HELIX   55 AG1 PRO B  387  HIS B  405  1                                  19    
HELIX   56 AG2 TRP B  417  SER B  422  1                                   6    
HELIX   57 AG3 VAL B  428  TYR B  446  1                                  19    
HELIX   58 AG4 GLU B  457  GLY B  463  1                                   7    
HELIX   59 AG5 ASN B  464  LYS B  478  1                                  15    
HELIX   60 AG6 LEU B  480  TYR B  488  1                                   9    
HELIX   61 AG7 ALA B  495  LEU B  511  1                                  17    
HELIX   62 AG8 ASP B  522  THR B  533  1                                  12    
HELIX   63 AG9 GLY B  561  VAL B  565  5                                   5    
HELIX   64 AH1 ASN B  571  ALA B  582  1                                  12    
HELIX   65 AH2 ASN B  591  GLY B  605  1                                  15    
HELIX   66 AH3 THR B  623  GLY B  634  1                                  12    
HELIX   67 AH4 HIS B  637  SER B  653  1                                  17    
HELIX   68 AH5 SER B  653  GLY B  662  1                                  10    
HELIX   69 AH6 LEU B  664  MET B  678  1                                  15    
HELIX   70 AH7 THR C   28  SER C   32  5                                   5    
HELIX   71 AH8 ASP C   62  LYS C   65  5                                   4    
HELIX   72 AH9 LYS C   87  THR C   91  5                                   5    
HELIX   73 AI1 THR D   28  SER D   32  5                                   5    
HELIX   74 AI2 ASP D   62  LYS D   65  5                                   4    
HELIX   75 AI3 LYS D   87  THR D   91  5                                   5    
SHEET    1 AA1 6 GLU A  16  ILE A  18  0                                        
SHEET    2 AA1 6 VAL A 206  SER A 209 -1  O  ILE A 207   N  ILE A  18           
SHEET    3 AA1 6 ILE A 178  CYS A 179  1  N  CYS A 179   O  VAL A 206           
SHEET    4 AA1 6 ILE A  33  PHE A  39  1  O  ARG A  34   N  ILE A 178           
SHEET    5 AA1 6 CYS A  65  VAL A  71  1  O  GLU A  66   N  CYS A  35           
SHEET    6 AA1 6 VAL A 110  TRP A 114  1  O  LEU A 113   N  VAL A  71           
SHEET    1 AA2 2 ALA A 291  ILE A 293  0                                        
SHEET    2 AA2 2 THR A 296  TYR A 298 -1  O  TYR A 298   N  ALA A 291           
SHEET    1 AA3 5 LYS A 453  THR A 456  0                                        
SHEET    2 AA3 5 THR A 409  LEU A 414  1  N  VAL A 412   O  LYS A 453           
SHEET    3 AA3 5 HIS A 375  TRP A 379  1  N  ALA A 376   O  THR A 409           
SHEET    4 AA3 5 HIS A 515  SER A 518  1  O  ILE A 517   N  CYS A 377           
SHEET    5 AA3 5 GLU A 538  GLN A 541  1  O  VAL A 540   N  VAL A 516           
SHEET    1 AA4 2 LEU A 607  ILE A 609  0                                        
SHEET    2 AA4 2 VAL A 619  TYR A 621 -1  O  TYR A 621   N  LEU A 607           
SHEET    1 AA5 6 GLU B  16  ILE B  18  0                                        
SHEET    2 AA5 6 VAL B 206  SER B 209 -1  O  ILE B 207   N  ILE B  18           
SHEET    3 AA5 6 ILE B 178  CYS B 179  1  N  CYS B 179   O  VAL B 206           
SHEET    4 AA5 6 ILE B  33  PHE B  39  1  O  ARG B  34   N  ILE B 178           
SHEET    5 AA5 6 CYS B  65  VAL B  71  1  O  GLU B  66   N  CYS B  35           
SHEET    6 AA5 6 VAL B 110  TRP B 114  1  O  LEU B 113   N  VAL B  71           
SHEET    1 AA6 2 ALA B 291  ILE B 293  0                                        
SHEET    2 AA6 2 THR B 296  TYR B 298 -1  O  TYR B 298   N  ALA B 291           
SHEET    1 AA7 5 LYS B 453  THR B 456  0                                        
SHEET    2 AA7 5 THR B 409  LEU B 414  1  N  VAL B 412   O  LYS B 453           
SHEET    3 AA7 5 HIS B 375  TRP B 379  1  N  MET B 378   O  VAL B 413           
SHEET    4 AA7 5 HIS B 515  SER B 518  1  O  ILE B 517   N  CYS B 377           
SHEET    5 AA7 5 GLU B 538  GLN B 541  1  O  VAL B 540   N  VAL B 516           
SHEET    1 AA8 2 LEU B 607  ILE B 609  0                                        
SHEET    2 AA8 2 VAL B 619  TYR B 621 -1  O  TYR B 621   N  LEU B 607           
SHEET    1 AA9 4 GLN C   3  SER C   7  0                                        
SHEET    2 AA9 4 LEU C  18  SER C  25 -1  O  ALA C  23   N  GLN C   5           
SHEET    3 AA9 4 THR C  78  MET C  83 -1  O  LEU C  81   N  LEU C  20           
SHEET    4 AA9 4 PHE C  68  ASP C  73 -1  N  SER C  69   O  GLN C  82           
SHEET    1 AB1 6 LEU C  11  VAL C  12  0                                        
SHEET    2 AB1 6 THR C 112  VAL C 116  1  O  THR C 115   N  VAL C  12           
SHEET    3 AB1 6 ALA C  92  ASN C 101 -1  N  TYR C  94   O  THR C 112           
SHEET    4 AB1 6 MET C  34  GLN C  39 -1  N  VAL C  37   O  TYR C  95           
SHEET    5 AB1 6 LEU C  45  ILE C  51 -1  O  VAL C  48   N  TRP C  36           
SHEET    6 AB1 6 VAL C  58  TYR C  60 -1  O  ASP C  59   N  ARG C  50           
SHEET    1 AB2 4 LEU C  11  VAL C  12  0                                        
SHEET    2 AB2 4 THR C 112  VAL C 116  1  O  THR C 115   N  VAL C  12           
SHEET    3 AB2 4 ALA C  92  ASN C 101 -1  N  TYR C  94   O  THR C 112           
SHEET    4 AB2 4 ALA C 104  ARG C 108 -1  O  ASP C 106   N  ARG C  98           
SHEET    1 AB3 4 GLN D   3  SER D   7  0                                        
SHEET    2 AB3 4 LEU D  18  SER D  25 -1  O  ALA D  23   N  GLN D   5           
SHEET    3 AB3 4 THR D  78  MET D  83 -1  O  LEU D  81   N  LEU D  20           
SHEET    4 AB3 4 PHE D  68  ASP D  73 -1  N  SER D  69   O  GLN D  82           
SHEET    1 AB4 6 LEU D  11  VAL D  12  0                                        
SHEET    2 AB4 6 THR D 112  VAL D 116  1  O  THR D 115   N  VAL D  12           
SHEET    3 AB4 6 ALA D  92  ASN D 101 -1  N  TYR D  94   O  THR D 112           
SHEET    4 AB4 6 MET D  34  GLN D  39 -1  N  VAL D  37   O  TYR D  95           
SHEET    5 AB4 6 LEU D  45  ILE D  51 -1  O  VAL D  48   N  TRP D  36           
SHEET    6 AB4 6 VAL D  58  TYR D  60 -1  O  ASP D  59   N  ARG D  50           
SHEET    1 AB5 4 LEU D  11  VAL D  12  0                                        
SHEET    2 AB5 4 THR D 112  VAL D 116  1  O  THR D 115   N  VAL D  12           
SHEET    3 AB5 4 ALA D  92  ASN D 101 -1  N  TYR D  94   O  THR D 112           
SHEET    4 AB5 4 ALA D 104  ARG D 108 -1  O  ASP D 106   N  ARG D  98           
SSBOND   1 CYS C   22    CYS C   96                          1555   1555  2.07  
SSBOND   2 CYS D   22    CYS D   96                          1555   1555  2.06  
CISPEP   1 ILE A   18    GLN A   19          0        -9.88                     
CISPEP   2 ILE B   18    GLN B   19          0        -9.45                     
SITE     1 AC1 22 TYR A  36  ASP A  37  GLY A  38  PHE A  39                    
SITE     2 AC1 22 GLU A  40  ALA A  48  GLN A  49  TRP A  70                    
SITE     3 AC1 22 ILE A 148  TYR A 163  GLN A 167  ASP A 170                    
SITE     4 AC1 22 LEU A 181  GLY A 182  ASP A 184  GLN A 185                    
SITE     5 AC1 22 HIS A 210  HIS A 211  MET A 212  LEU A 213                    
SITE     6 AC1 22 MET A 223  HOH A 821                                          
SITE     1 AC2 21 TYR B  36  ASP B  37  GLY B  38  PHE B  39                    
SITE     2 AC2 21 GLU B  40  ALA B  48  GLN B  49  TRP B  70                    
SITE     3 AC2 21 ILE B 148  TYR B 163  GLN B 167  ASP B 170                    
SITE     4 AC2 21 LEU B 181  GLY B 182  ASP B 184  GLN B 185                    
SITE     5 AC2 21 HIS B 210  HIS B 211  MET B 212  LEU B 213                    
SITE     6 AC2 21 MET B 223                                                     
CRYST1   96.180   96.180  351.830  90.00  90.00 120.00 P 65         12          
ORIGX1      1.000000  0.000000  0.000000        0.00000                         
ORIGX2      0.000000  1.000000  0.000000        0.00000                         
ORIGX3      0.000000  0.000000  1.000000        0.00000                         
SCALE1      0.010397  0.006003  0.000000        0.00000                         
SCALE2      0.000000  0.012006  0.000000        0.00000                         
SCALE3      0.000000  0.000000  0.002842        0.00000                         
ATOM      1  N   GLY A  -1     -36.192  83.465 -40.524  1.00113.44           N  
ATOM      2  CA  GLY A  -1     -36.636  83.351 -41.942  1.00118.10           C  
ATOM      3  C   GLY A  -1     -37.715  84.355 -42.315  1.00127.34           C  
ATOM      4  O   GLY A  -1     -37.679  85.511 -41.889  1.00129.35           O  
ATOM      5  N   SER A   0     -38.684  83.911 -43.113  1.00133.09           N  
ATOM      6  CA  SER A   0     -39.737  84.797 -43.614  1.00127.57           C  
ATOM      7  C   SER A   0     -40.858  84.927 -42.577  1.00126.97           C  
ATOM      8  O   SER A   0     -41.263  83.924 -42.006  1.00126.12           O  
ATOM      9  CB  SER A   0     -40.316  84.248 -44.912  1.00120.04           C  
ATOM     10  OG  SER A   0     -41.248  85.147 -45.463  1.00110.70           O  
ATOM     11  N   MET A   1     -41.383  86.142 -42.396  1.00120.55           N  
ATOM     12  CA  MET A   1     -42.376  86.469 -41.365  1.00107.47           C  
ATOM     13  C   MET A   1     -43.627  87.072 -42.010  1.00106.64           C  
ATOM     14  O   MET A   1     -43.527  87.720 -43.052  1.00104.16           O  
ATOM     15  CB  MET A   1     -41.749  87.466 -40.387  1.00106.76           C  
ATOM     16  CG  MET A   1     -40.597  86.896 -39.581  1.00106.37           C  
ATOM     17  SD  MET A   1     -41.060  85.477 -38.563  1.00106.93           S  
ATOM     18  CE  MET A   1     -42.153  86.287 -37.393  1.00 99.38           C  
ATOM     19  N   ASN A   2     -44.795  86.870 -41.388  1.00104.10           N  
ATOM     20  CA  ASN A   2     -46.090  87.397 -41.901  1.00 98.99           C  
ATOM     21  C   ASN A   2     -46.633  88.572 -41.069  1.00 92.97           C  
ATOM     22  O   ASN A   2     -46.140  88.857 -39.981  1.00 92.00           O  
ATOM     23  CB  ASN A   2     -47.148  86.288 -41.954  1.00 97.84           C  
ATOM     24  CG  ASN A   2     -47.681  85.918 -40.577  1.00101.54           C  
ATOM     25  OD1 ASN A   2     -46.913  85.765 -39.621  1.00108.36           O  
ATOM     26  ND2 ASN A   2     -48.994  85.768 -40.466  1.00101.87           N  
ATOM     27  N   THR A   3     -47.667  89.219 -41.600  1.00 87.75           N  
ATOM     28  CA  THR A   3     -48.337  90.372 -40.979  1.00 87.22           C  
ATOM     29  C   THR A   3     -48.553  90.279 -39.471  1.00 87.66           C  
ATOM     30  O   THR A   3     -48.316  91.252 -38.761  1.00101.96           O  
ATOM     31  CB  THR A   3     -49.693  90.637 -41.680  1.00 87.83           C  
ATOM     32  OG1 THR A   3     -49.435  91.219 -42.964  1.00 88.76           O  
ATOM     33  CG2 THR A   3     -50.621  91.584 -40.875  1.00 89.77           C  
ATOM     34  N   ASP A   4     -49.014  89.133 -38.989  1.00 86.16           N  
ATOM     35  CA  ASP A   4     -49.364  88.993 -37.574  1.00 84.64           C  
ATOM     36  C   ASP A   4     -48.130  88.823 -36.687  1.00 82.63           C  
ATOM     37  O   ASP A   4     -48.053  89.436 -35.627  1.00 78.34           O  
ATOM     38  CB  ASP A   4     -50.362  87.851 -37.370  1.00 87.87           C  
ATOM     39  CG  ASP A   4     -51.678  88.076 -38.127  1.00 92.78           C  
ATOM     40  OD1 ASP A   4     -51.753  87.762 -39.339  1.00 96.88           O  
ATOM     41  OD2 ASP A   4     -52.643  88.570 -37.514  1.00 91.77           O  
ATOM     42  N   GLU A   5     -47.156  88.025 -37.124  1.00 86.15           N  
ATOM     43  CA  GLU A   5     -45.918  87.819 -36.340  1.00 87.34           C  
ATOM     44  C   GLU A   5     -44.947  89.003 -36.407  1.00 85.89           C  
ATOM     45  O   GLU A   5     -44.178  89.226 -35.465  1.00 76.21           O  
ATOM     46  CB  GLU A   5     -45.207  86.513 -36.741  1.00 94.35           C  
ATOM     47  CG  GLU A   5     -45.873  85.256 -36.191  1.00100.72           C  
ATOM     48  CD  GLU A   5     -45.848  84.035 -37.118  1.00101.42           C  
ATOM     49  OE1 GLU A   5     -44.755  83.815 -37.657  1.00109.23           O  
ATOM     50  OE2 GLU A   5     -46.865  83.275 -37.282  1.00 93.21           O  
ATOM     51  N   ARG A   6     -44.974  89.745 -37.520  1.00 86.93           N  
ATOM     52  CA  ARG A   6     -44.288  91.044 -37.613  1.00 84.76           C  
ATOM     53  C   ARG A   6     -44.878  92.034 -36.605  1.00 82.94           C  
ATOM     54  O   ARG A   6     -44.138  92.695 -35.878  1.00 83.14           O  
ATOM     55  CB  ARG A   6     -44.378  91.628 -39.035  1.00 84.15           C  
ATOM     56  CG  ARG A   6     -43.515  90.908 -40.069  1.00 83.54           C  
ATOM     57  CD  ARG A   6     -43.647  91.539 -41.454  1.00 83.08           C  
ATOM     58  NE  ARG A   6     -43.077  92.891 -41.484  1.00 82.68           N  
ATOM     59  CZ  ARG A   6     -43.428  93.878 -42.315  1.00 81.32           C  
ATOM     60  NH1 ARG A   6     -44.369  93.708 -43.242  1.00 78.72           N  
ATOM     61  NH2 ARG A   6     -42.831  95.068 -42.212  1.00 80.26           N  
ATOM     62  N   TYR A   7     -46.212  92.127 -36.584  1.00 82.50           N  
ATOM     63  CA  TYR A   7     -46.949  93.009 -35.666  1.00 78.48           C  
ATOM     64  C   TYR A   7     -46.651  92.738 -34.197  1.00 81.01           C  
ATOM     65  O   TYR A   7     -46.255  93.652 -33.476  1.00 90.71           O  
ATOM     66  CB  TYR A   7     -48.469  92.950 -35.930  1.00 75.77           C  
ATOM     67  CG  TYR A   7     -49.251  93.734 -34.910  1.00 82.95           C  
ATOM     68  CD1 TYR A   7     -49.454  95.109 -35.060  1.00 83.58           C  
ATOM     69  CD2 TYR A   7     -49.739  93.116 -33.755  1.00 83.92           C  
ATOM     70  CE1 TYR A   7     -50.141  95.834 -34.104  1.00 84.58           C  
ATOM     71  CE2 TYR A   7     -50.421  93.835 -32.789  1.00 84.07           C  
ATOM     72  CZ  TYR A   7     -50.623  95.193 -32.971  1.00 86.23           C  
ATOM     73  OH  TYR A   7     -51.296  95.919 -32.022  1.00 89.51           O  
ATOM     74  N   LYS A   8     -46.860  91.499 -33.752  1.00 85.02           N  
ATOM     75  CA  LYS A   8     -46.603  91.116 -32.348  1.00 82.82           C  
ATOM     76  C   LYS A   8     -45.201  91.507 -31.916  1.00 73.00           C  
ATOM     77  O   LYS A   8     -44.991  91.995 -30.801  1.00 68.12           O  
ATOM     78  CB  LYS A   8     -46.807  89.609 -32.133  1.00 93.70           C  
ATOM     79  CG  LYS A   8     -48.242  89.206 -31.793  1.00104.18           C  
ATOM     80  CD  LYS A   8     -48.611  87.802 -32.280  1.00110.50           C  
ATOM     81  CE  LYS A   8     -47.688  86.695 -31.761  1.00112.87           C  
ATOM     82  NZ  LYS A   8     -47.747  86.489 -30.286  1.00114.19           N  
ATOM     83  N   LEU A   9     -44.250  91.306 -32.823  1.00 69.75           N  
ATOM     84  CA  LEU A   9     -42.857  91.611 -32.555  1.00 68.97           C  
ATOM     85  C   LEU A   9     -42.642  93.126 -32.367  1.00 70.24           C  
ATOM     86  O   LEU A   9     -42.057  93.549 -31.364  1.00 63.81           O  
ATOM     87  CB  LEU A   9     -41.986  91.056 -33.681  1.00 66.01           C  
ATOM     88  CG  LEU A   9     -40.473  91.195 -33.558  1.00 68.32           C  
ATOM     89  CD1 LEU A   9     -39.981  90.552 -32.276  1.00 64.26           C  
ATOM     90  CD2 LEU A   9     -39.786  90.585 -34.780  1.00 73.02           C  
ATOM     91  N   LEU A  10     -43.131  93.926 -33.321  1.00 67.46           N  
ATOM     92  CA  LEU A  10     -43.006  95.391 -33.255  1.00 67.42           C  
ATOM     93  C   LEU A  10     -43.740  95.977 -32.070  1.00 64.91           C  
ATOM     94  O   LEU A  10     -43.193  96.791 -31.340  1.00 63.56           O  
ATOM     95  CB  LEU A  10     -43.509  96.078 -34.533  1.00 67.57           C  
ATOM     96  CG  LEU A  10     -42.439  96.443 -35.555  1.00 66.94           C  
ATOM     97  CD1 LEU A  10     -43.104  96.942 -36.833  1.00 71.83           C  
ATOM     98  CD2 LEU A  10     -41.477  97.485 -35.009  1.00 66.25           C  
ATOM     99  N   ARG A  11     -44.977  95.553 -31.874  1.00 64.32           N  
ATOM    100  CA  ARG A  11     -45.757  96.026 -30.742  1.00 64.50           C  
ATOM    101  C   ARG A  11     -45.067  95.777 -29.387  1.00 64.66           C  
ATOM    102  O   ARG A  11     -45.186  96.604 -28.487  1.00 63.43           O  
ATOM    103  CB  ARG A  11     -47.156  95.415 -30.776  1.00 63.29           C  
ATOM    104  CG  ARG A  11     -48.084  95.861 -29.655  1.00 63.97           C  
ATOM    105  CD  ARG A  11     -48.431  97.345 -29.746  1.00 62.80           C  
ATOM    106  NE  ARG A  11     -49.145  97.799 -28.556  1.00 56.59           N  
ATOM    107  CZ  ARG A  11     -48.586  98.064 -27.379  1.00 54.51           C  
ATOM    108  NH1 ARG A  11     -47.272  97.948 -27.194  1.00 55.96           N  
ATOM    109  NH2 ARG A  11     -49.349  98.451 -26.367  1.00 55.02           N  
ATOM    110  N   SER A  12     -44.319  94.676 -29.260  1.00 65.36           N  
ATOM    111  CA  SER A  12     -43.638  94.337 -27.995  1.00 64.01           C  
ATOM    112  C   SER A  12     -42.526  95.318 -27.603  1.00 64.33           C  
ATOM    113  O   SER A  12     -42.069  95.315 -26.455  1.00 61.08           O  
ATOM    114  CB  SER A  12     -43.098  92.892 -28.028  1.00 60.80           C  
ATOM    115  OG  SER A  12     -41.912  92.778 -28.803  1.00 57.50           O  
ATOM    116  N   VAL A  13     -42.079  96.133 -28.557  1.00 64.25           N  
ATOM    117  CA  VAL A  13     -41.064  97.154 -28.294  1.00 70.29           C  
ATOM    118  C   VAL A  13     -41.575  98.204 -27.306  1.00 67.17           C  
ATOM    119  O   VAL A  13     -40.818  98.657 -26.441  1.00 70.33           O  
ATOM    120  CB  VAL A  13     -40.602  97.838 -29.615  1.00 74.27           C  
ATOM    121  CG1 VAL A  13     -39.745  99.077 -29.358  1.00 73.89           C  
ATOM    122  CG2 VAL A  13     -39.842  96.841 -30.487  1.00 76.80           C  
ATOM    123  N   GLY A  14     -42.845  98.584 -27.445  1.00 61.15           N  
ATOM    124  CA  GLY A  14     -43.375  99.734 -26.743  1.00 61.31           C  
ATOM    125  C   GLY A  14     -44.245  99.472 -25.526  1.00 61.73           C  
ATOM    126  O   GLY A  14     -45.039  98.538 -25.521  1.00 66.23           O  
ATOM    127  N   GLU A  15     -44.096 100.317 -24.507  1.00 57.20           N  
ATOM    128  CA  GLU A  15     -45.019 100.376 -23.384  1.00 58.06           C  
ATOM    129  C   GLU A  15     -46.381 100.940 -23.816  1.00 62.52           C  
ATOM    130  O   GLU A  15     -47.401 100.628 -23.213  1.00 66.37           O  
ATOM    131  CB  GLU A  15     -44.422 101.210 -22.242  1.00 59.63           C  
ATOM    132  CG  GLU A  15     -45.226 101.176 -20.944  1.00 66.39           C  
ATOM    133  CD  GLU A  15     -44.445 101.609 -19.695  1.00 76.43           C  
ATOM    134  OE1 GLU A  15     -43.193 101.628 -19.715  1.00 84.88           O  
ATOM    135  OE2 GLU A  15     -45.089 101.929 -18.660  1.00 82.92           O  
ATOM    136  N   GLU A  16     -46.394 101.757 -24.864  1.00 65.71           N  
ATOM    137  CA  GLU A  16     -47.617 102.319 -25.425  1.00 64.09           C  
ATOM    138  C   GLU A  16     -47.453 102.401 -26.936  1.00 59.66           C  
ATOM    139  O   GLU A  16     -46.342 102.599 -27.423  1.00 58.15           O  
ATOM    140  CB  GLU A  16     -47.839 103.718 -24.852  1.00 71.57           C  
ATOM    141  CG  GLU A  16     -48.962 104.528 -25.498  1.00 79.23           C  
ATOM    142  CD  GLU A  16     -49.104 105.940 -24.939  1.00 84.97           C  
ATOM    143  OE1 GLU A  16     -48.127 106.721 -24.971  1.00 85.58           O  
ATOM    144  OE2 GLU A  16     -50.214 106.275 -24.468  1.00 88.38           O  
ATOM    145  N   CYS A  17     -48.558 102.253 -27.661  1.00 54.69           N  
ATOM    146  CA  CYS A  17     -48.574 102.369 -29.113  1.00 54.62           C  
ATOM    147  C   CYS A  17     -49.790 103.158 -29.604  1.00 58.06           C  
ATOM    148  O   CYS A  17     -50.906 102.640 -29.645  1.00 64.93           O  
ATOM    149  CB  CYS A  17     -48.554 100.998 -29.778  1.00 54.51           C  
ATOM    150  SG  CYS A  17     -48.619 101.062 -31.589  1.00 57.27           S  
ATOM    151  N   ILE A  18     -49.553 104.407 -29.990  1.00 59.66           N  
ATOM    152  CA  ILE A  18     -50.572 105.272 -30.574  1.00 57.99           C  
ATOM    153  C   ILE A  18     -50.412 105.259 -32.105  1.00 56.56           C  
ATOM    154  O   ILE A  18     -49.443 105.810 -32.583  1.00 57.14           O  
ATOM    155  CB  ILE A  18     -50.396 106.738 -30.078  1.00 56.72           C  
ATOM    156  CG1 ILE A  18     -50.282 106.837 -28.551  1.00 58.28           C  
ATOM    157  CG2 ILE A  18     -51.552 107.601 -30.564  1.00 60.21           C  
ATOM    158  CD1 ILE A  18     -51.433 106.210 -27.777  1.00 61.25           C  
ATOM    159  N   GLN A  19     -51.288 104.651 -32.907  1.00 58.94           N  
ATOM    160  CA  GLN A  19     -52.389 103.755 -32.536  1.00 62.03           C  
ATOM    161  C   GLN A  19     -52.090 102.337 -33.063  1.00 65.10           C  
ATOM    162  O   GLN A  19     -51.472 102.181 -34.116  1.00 68.04           O  
ATOM    163  CB  GLN A  19     -53.697 104.230 -33.194  1.00 58.47           C  
ATOM    164  CG  GLN A  19     -54.140 105.646 -32.864  1.00 57.38           C  
ATOM    165  CD  GLN A  19     -54.694 105.826 -31.441  1.00 60.56           C  
ATOM    166  OE1 GLN A  19     -54.585 104.948 -30.574  1.00 55.15           O  
ATOM    167  NE2 GLN A  19     -55.281 106.993 -31.195  1.00 61.39           N  
ATOM    168  N   GLU A  20     -52.556 101.311 -32.351  1.00 68.00           N  
ATOM    169  CA  GLU A  20     -52.370  99.913 -32.775  1.00 68.21           C  
ATOM    170  C   GLU A  20     -52.953  99.602 -34.164  1.00 64.65           C  
ATOM    171  O   GLU A  20     -52.334  98.888 -34.948  1.00 65.07           O  
ATOM    172  CB  GLU A  20     -52.937  98.951 -31.723  1.00 72.68           C  
ATOM    173  CG  GLU A  20     -52.133  98.929 -30.419  1.00 74.93           C  
ATOM    174  CD  GLU A  20     -52.790  98.145 -29.288  1.00 76.83           C  
ATOM    175  OE1 GLU A  20     -54.039  98.158 -29.147  1.00 78.33           O  
ATOM    176  OE2 GLU A  20     -52.036  97.529 -28.506  1.00 81.98           O  
ATOM    177  N   SER A  21     -54.120 100.149 -34.479  1.00 63.41           N  
ATOM    178  CA  SER A  21     -54.699  99.966 -35.812  1.00 64.58           C  
ATOM    179  C   SER A  21     -53.805 100.523 -36.933  1.00 67.58           C  
ATOM    180  O   SER A  21     -53.698  99.916 -37.990  1.00 65.85           O  
ATOM    181  CB  SER A  21     -56.113 100.551 -35.894  1.00 63.94           C  
ATOM    182  OG  SER A  21     -56.199 101.779 -35.199  1.00 70.94           O  
ATOM    183  N   GLU A  22     -53.151 101.660 -36.687  1.00 75.03           N  
ATOM    184  CA  GLU A  22     -52.279 102.310 -37.692  1.00 70.67           C  
ATOM    185  C   GLU A  22     -51.008 101.496 -37.956  1.00 68.37           C  
ATOM    186  O   GLU A  22     -50.583 101.367 -39.112  1.00 62.32           O  
ATOM    187  CB  GLU A  22     -51.883 103.715 -37.235  1.00 72.93           C  
ATOM    188  CG  GLU A  22     -53.042 104.690 -37.056  1.00 73.72           C  
ATOM    189  CD  GLU A  22     -52.634 105.987 -36.368  1.00 75.76           C  
ATOM    190  OE1 GLU A  22     -51.551 106.036 -35.728  1.00 77.96           O  
ATOM    191  OE2 GLU A  22     -53.412 106.966 -36.445  1.00 71.58           O  
ATOM    192  N   LEU A  23     -50.420 100.968 -36.872  1.00 67.93           N  
ATOM    193  CA  LEU A  23     -49.255 100.069 -36.921  1.00 64.91           C  
ATOM    194  C   LEU A  23     -49.555  98.846 -37.757  1.00 69.45           C  
ATOM    195  O   LEU A  23     -48.768  98.486 -38.626  1.00 73.74           O  
ATOM    196  CB  LEU A  23     -48.832  99.625 -35.518  1.00 60.38           C  
ATOM    197  CG  LEU A  23     -47.579  98.748 -35.397  1.00 60.97           C  
ATOM    198  CD1 LEU A  23     -46.369  99.379 -36.070  1.00 62.82           C  
ATOM    199  CD2 LEU A  23     -47.264  98.444 -33.939  1.00 58.56           C  
ATOM    200  N   ARG A  24     -50.707  98.223 -37.519  1.00 76.30           N  
ATOM    201  CA  ARG A  24     -51.111  97.075 -38.326  1.00 78.90           C  
ATOM    202  C   ARG A  24     -51.241  97.471 -39.792  1.00 71.58           C  
ATOM    203  O   ARG A  24     -50.718  96.771 -40.646  1.00 72.65           O  
ATOM    204  CB  ARG A  24     -52.404  96.416 -37.820  1.00 86.80           C  
ATOM    205  CG  ARG A  24     -52.782  95.170 -38.626  1.00 93.62           C  
ATOM    206  CD  ARG A  24     -53.879  94.324 -37.996  1.00 99.57           C  
ATOM    207  NE  ARG A  24     -53.429  93.501 -36.864  1.00 99.71           N  
ATOM    208  CZ  ARG A  24     -53.535  93.811 -35.564  1.00 99.66           C  
ATOM    209  NH1 ARG A  24     -54.067  94.964 -35.139  1.00 97.43           N  
ATOM    210  NH2 ARG A  24     -53.079  92.941 -34.667  1.00 99.34           N  
ATOM    211  N   ASN A  25     -51.899  98.594 -40.079  1.00 72.94           N  
ATOM    212  CA  ASN A  25     -52.081  99.046 -41.474  1.00 79.81           C  
ATOM    213  C   ASN A  25     -50.760  99.396 -42.137  1.00 76.14           C  
ATOM    214  O   ASN A  25     -50.627  99.294 -43.347  1.00 74.76           O  
ATOM    215  CB  ASN A  25     -53.042 100.243 -41.586  1.00 86.18           C  
ATOM    216  CG  ASN A  25     -54.509  99.856 -41.378  1.00 93.89           C  
ATOM    217  OD1 ASN A  25     -54.938  98.742 -41.695  1.00 89.29           O  
ATOM    218  ND2 ASN A  25     -55.290 100.790 -40.839  1.00 98.13           N  
ATOM    219  N   LEU A  26     -49.789  99.793 -41.329  1.00 75.02           N  
ATOM    220  CA  LEU A  26     -48.453 100.111 -41.801  1.00 76.96           C  
ATOM    221  C   LEU A  26     -47.698  98.845 -42.245  1.00 77.61           C  
ATOM    222  O   LEU A  26     -47.159  98.781 -43.358  1.00 73.76           O  
ATOM    223  CB  LEU A  26     -47.708 100.840 -40.673  1.00 73.78           C  
ATOM    224  CG  LEU A  26     -46.490 101.694 -40.958  1.00 70.21           C  
ATOM    225  CD1 LEU A  26     -46.816 102.794 -41.959  1.00 69.14           C  
ATOM    226  CD2 LEU A  26     -46.019 102.268 -39.630  1.00 69.45           C  
ATOM    227  N   ILE A  27     -47.677  97.844 -41.370  1.00 80.28           N  
ATOM    228  CA  ILE A  27     -47.101  96.518 -41.679  1.00 79.81           C  
ATOM    229  C   ILE A  27     -47.695  95.861 -42.933  1.00 80.56           C  
ATOM    230  O   ILE A  27     -46.970  95.233 -43.699  1.00 77.22           O  
ATOM    231  CB  ILE A  27     -47.232  95.581 -40.463  1.00 77.78           C  
ATOM    232  CG1 ILE A  27     -46.217  96.012 -39.400  1.00 79.41           C  
ATOM    233  CG2 ILE A  27     -47.007  94.119 -40.840  1.00 77.07           C  
ATOM    234  CD1 ILE A  27     -46.565  95.537 -38.016  1.00 80.28           C  
ATOM    235  N   GLU A  28     -48.999  96.021 -43.136  1.00 82.22           N  
ATOM    236  CA  GLU A  28     -49.678  95.454 -44.299  1.00 83.37           C  
ATOM    237  C   GLU A  28     -49.382  96.201 -45.586  1.00 83.59           C  
ATOM    238  O   GLU A  28     -49.147  95.575 -46.605  1.00 85.31           O  
ATOM    239  CB  GLU A  28     -51.188  95.389 -44.059  1.00 91.71           C  
ATOM    240  CG  GLU A  28     -51.546  94.358 -42.991  1.00101.98           C  
ATOM    241  CD  GLU A  28     -53.032  94.265 -42.689  1.00112.67           C  
ATOM    242  OE1 GLU A  28     -53.845  94.882 -43.416  1.00117.68           O  
ATOM    243  OE2 GLU A  28     -53.387  93.565 -41.713  1.00117.92           O  
ATOM    244  N   LYS A  29     -49.385  97.531 -45.532  1.00 89.79           N  
ATOM    245  CA  LYS A  29     -49.247  98.366 -46.726  1.00 89.87           C  
ATOM    246  C   LYS A  29     -47.800  98.662 -47.118  1.00 91.75           C  
ATOM    247  O   LYS A  29     -47.434  98.488 -48.276  1.00 94.14           O  
ATOM    248  CB  LYS A  29     -49.984  99.694 -46.549  1.00 94.79           C  
ATOM    249  CG  LYS A  29     -51.498  99.587 -46.532  1.00101.11           C  
ATOM    250  CD  LYS A  29     -52.119 100.979 -46.489  1.00108.66           C  
ATOM    251  CE  LYS A  29     -53.633 100.938 -46.618  1.00110.33           C  
ATOM    252  NZ  LYS A  29     -54.284 100.441 -45.375  1.00114.10           N  
ATOM    253  N   LYS A  30     -46.979  99.119 -46.171  1.00 95.31           N  
ATOM    254  CA  LYS A  30     -45.688  99.738 -46.523  1.00 96.97           C  
ATOM    255  C   LYS A  30     -44.564  98.710 -46.686  1.00 93.03           C  
ATOM    256  O   LYS A  30     -44.312  97.928 -45.757  1.00 82.63           O  
ATOM    257  CB  LYS A  30     -45.277 100.811 -45.500  1.00100.28           C  
ATOM    258  CG  LYS A  30     -44.583 101.999 -46.154  1.00103.79           C  
ATOM    259  CD  LYS A  30     -43.766 102.845 -45.192  1.00101.00           C  
ATOM    260  CE  LYS A  30     -42.809 103.761 -45.941  1.00 93.14           C  
ATOM    261  NZ  LYS A  30     -43.545 104.866 -46.602  1.00 94.05           N  
ATOM    262  N   PRO A  31     -43.877  98.720 -47.858  1.00 97.18           N  
ATOM    263  CA  PRO A  31     -42.829  97.717 -48.103  1.00 98.63           C  
ATOM    264  C   PRO A  31     -41.637  97.848 -47.149  1.00 99.50           C  
ATOM    265  O   PRO A  31     -41.165  96.831 -46.622  1.00102.54           O  
ATOM    266  CB  PRO A  31     -42.412  97.977 -49.561  1.00 96.31           C  
ATOM    267  CG  PRO A  31     -42.814  99.378 -49.848  1.00 94.39           C  
ATOM    268  CD  PRO A  31     -44.024  99.648 -49.003  1.00 95.64           C  
ATOM    269  N   LEU A  32     -41.185  99.084 -46.919  1.00 95.33           N  
ATOM    270  CA  LEU A  32     -40.111  99.364 -45.964  1.00 92.62           C  
ATOM    271  C   LEU A  32     -40.544 100.392 -44.920  1.00 87.63           C  
ATOM    272  O   LEU A  32     -40.774 101.553 -45.249  1.00 89.91           O  
ATOM    273  CB  LEU A  32     -38.871  99.875 -46.698  1.00 90.94           C  
ATOM    274  CG  LEU A  32     -37.612 100.061 -45.846  1.00 84.30           C  
ATOM    275  CD1 LEU A  32     -37.071  98.721 -45.353  1.00 81.80           C  
ATOM    276  CD2 LEU A  32     -36.566 100.824 -46.645  1.00 82.62           C  
ATOM    277  N   ILE A  33     -40.618  99.955 -43.664  1.00 83.10           N  
ATOM    278  CA  ILE A  33     -41.013 100.810 -42.543  1.00 83.00           C  
ATOM    279  C   ILE A  33     -39.773 101.462 -41.938  1.00 79.40           C  
ATOM    280  O   ILE A  33     -38.808 100.769 -41.652  1.00 77.85           O  
ATOM    281  CB  ILE A  33     -41.773  99.999 -41.459  1.00 83.11           C  
ATOM    282  CG1 ILE A  33     -43.124  99.541 -42.008  1.00 81.07           C  
ATOM    283  CG2 ILE A  33     -42.003 100.832 -40.196  1.00 83.44           C  
ATOM    284  CD1 ILE A  33     -43.827  98.514 -41.149  1.00 82.65           C  
ATOM    285  N   ARG A  34     -39.826 102.783 -41.719  1.00 78.11           N  
ATOM    286  CA  ARG A  34     -38.727 103.541 -41.113  1.00 67.61           C  
ATOM    287  C   ARG A  34     -39.038 103.936 -39.671  1.00 64.86           C  
ATOM    288  O   ARG A  34     -39.887 104.793 -39.426  1.00 64.17           O  
ATOM    289  CB  ARG A  34     -38.431 104.800 -41.937  1.00 66.76           C  
ATOM    290  CG  ARG A  34     -37.422 105.730 -41.280  1.00 67.28           C  
ATOM    291  CD  ARG A  34     -36.931 106.831 -42.200  1.00 67.01           C  
ATOM    292  NE  ARG A  34     -35.729 106.422 -42.925  1.00 72.58           N  
ATOM    293  CZ  ARG A  34     -34.905 107.241 -43.576  1.00 70.27           C  
ATOM    294  NH1 ARG A  34     -35.126 108.555 -43.619  1.00 74.26           N  
ATOM    295  NH2 ARG A  34     -33.834 106.743 -44.181  1.00 68.69           N  
ATOM    296  N   CYS A  35     -38.325 103.324 -38.727  1.00 64.33           N  
ATOM    297  CA  CYS A  35     -38.330 103.737 -37.317  1.00 63.62           C  
ATOM    298  C   CYS A  35     -37.242 104.795 -37.079  1.00 60.59           C  
ATOM    299  O   CYS A  35     -36.357 104.940 -37.904  1.00 58.22           O  
ATOM    300  CB  CYS A  35     -38.083 102.533 -36.401  1.00 64.95           C  
ATOM    301  SG  CYS A  35     -39.412 101.315 -36.423  1.00 67.93           S  
ATOM    302  N   TYR A  36     -37.313 105.533 -35.963  1.00 57.70           N  
ATOM    303  CA  TYR A  36     -36.226 106.441 -35.549  1.00 55.62           C  
ATOM    304  C   TYR A  36     -36.202 106.717 -34.044  1.00 54.00           C  
ATOM    305  O   TYR A  36     -37.225 106.633 -33.377  1.00 56.73           O  
ATOM    306  CB  TYR A  36     -36.250 107.755 -36.356  1.00 56.84           C  
ATOM    307  CG  TYR A  36     -36.682 109.029 -35.647  1.00 58.99           C  
ATOM    308  CD1 TYR A  36     -38.024 109.313 -35.440  1.00 59.21           C  
ATOM    309  CD2 TYR A  36     -35.737 109.977 -35.233  1.00 59.15           C  
ATOM    310  CE1 TYR A  36     -38.415 110.490 -34.815  1.00 60.92           C  
ATOM    311  CE2 TYR A  36     -36.116 111.164 -34.613  1.00 58.96           C  
ATOM    312  CZ  TYR A  36     -37.456 111.425 -34.400  1.00 60.06           C  
ATOM    313  OH  TYR A  36     -37.843 112.605 -33.779  1.00 57.24           O  
ATOM    314  N   ASP A  37     -35.006 106.994 -33.535  1.00 49.56           N  
ATOM    315  CA  ASP A  37     -34.793 107.491 -32.189  1.00 51.64           C  
ATOM    316  C   ASP A  37     -33.664 108.504 -32.290  1.00 52.20           C  
ATOM    317  O   ASP A  37     -32.801 108.392 -33.165  1.00 61.66           O  
ATOM    318  CB  ASP A  37     -34.428 106.357 -31.215  1.00 54.46           C  
ATOM    319  CG  ASP A  37     -34.592 106.751 -29.715  1.00 57.14           C  
ATOM    320  OD1 ASP A  37     -34.705 107.954 -29.395  1.00 59.48           O  
ATOM    321  OD2 ASP A  37     -34.593 105.849 -28.834  1.00 57.23           O  
ATOM    322  N   GLY A  38     -33.688 109.501 -31.415  1.00 46.57           N  
ATOM    323  CA  GLY A  38     -32.710 110.576 -31.427  1.00 45.41           C  
ATOM    324  C   GLY A  38     -32.007 110.625 -30.101  1.00 46.60           C  
ATOM    325  O   GLY A  38     -32.526 110.095 -29.117  1.00 43.83           O  
ATOM    326  N   PHE A  39     -30.818 111.235 -30.083  1.00 45.31           N  
ATOM    327  CA  PHE A  39     -29.946 111.182 -28.913  1.00 46.05           C  
ATOM    328  C   PHE A  39     -29.158 112.456 -28.768  1.00 48.67           C  
ATOM    329  O   PHE A  39     -28.504 112.883 -29.703  1.00 53.33           O  
ATOM    330  CB  PHE A  39     -28.973 109.995 -29.023  1.00 45.53           C  
ATOM    331  CG  PHE A  39     -29.652 108.691 -29.271  1.00 44.26           C  
ATOM    332  CD1 PHE A  39     -30.016 108.330 -30.568  1.00 44.06           C  
ATOM    333  CD2 PHE A  39     -29.993 107.855 -28.210  1.00 43.57           C  
ATOM    334  CE1 PHE A  39     -30.692 107.141 -30.807  1.00 46.91           C  
ATOM    335  CE2 PHE A  39     -30.661 106.657 -28.433  1.00 44.27           C  
ATOM    336  CZ  PHE A  39     -31.011 106.294 -29.736  1.00 47.19           C  
ATOM    337  N   GLU A  40     -29.204 113.054 -27.584  1.00 50.05           N  
ATOM    338  CA  GLU A  40     -28.364 114.201 -27.291  1.00 51.67           C  
ATOM    339  C   GLU A  40     -26.992 113.660 -26.904  1.00 52.74           C  
ATOM    340  O   GLU A  40     -26.898 112.913 -25.945  1.00 59.20           O  
ATOM    341  CB  GLU A  40     -28.897 114.997 -26.121  1.00 51.38           C  
ATOM    342  CG  GLU A  40     -29.984 115.997 -26.432  1.00 53.40           C  
ATOM    343  CD  GLU A  40     -30.519 116.633 -25.158  1.00 55.81           C  
ATOM    344  OE1 GLU A  40     -29.778 116.630 -24.143  1.00 58.43           O  
ATOM    345  OE2 GLU A  40     -31.665 117.130 -25.159  1.00 50.86           O  
ATOM    346  N   PRO A  41     -25.933 114.026 -27.640  1.00 56.01           N  
ATOM    347  CA  PRO A  41     -24.607 113.608 -27.187  1.00 56.25           C  
ATOM    348  C   PRO A  41     -24.155 114.431 -25.990  1.00 54.12           C  
ATOM    349  O   PRO A  41     -23.567 115.487 -26.171  1.00 56.02           O  
ATOM    350  CB  PRO A  41     -23.710 113.848 -28.428  1.00 58.90           C  
ATOM    351  CG  PRO A  41     -24.641 114.163 -29.564  1.00 59.30           C  
ATOM    352  CD  PRO A  41     -25.867 114.736 -28.935  1.00 57.33           C  
ATOM    353  N   SER A  42     -24.489 113.997 -24.780  1.00 54.65           N  
ATOM    354  CA  SER A  42     -24.130 114.769 -23.587  1.00 54.74           C  
ATOM    355  C   SER A  42     -23.041 114.199 -22.673  1.00 54.75           C  
ATOM    356  O   SER A  42     -22.491 114.923 -21.843  1.00 62.75           O  
ATOM    357  CB  SER A  42     -25.386 115.065 -22.759  1.00 55.16           C  
ATOM    358  OG  SER A  42     -26.018 113.866 -22.345  1.00 55.37           O  
ATOM    359  N   GLY A  43     -22.732 112.916 -22.814  1.00 54.31           N  
ATOM    360  CA  GLY A  43     -21.721 112.302 -21.971  1.00 54.74           C  
ATOM    361  C   GLY A  43     -21.628 110.802 -22.170  1.00 56.58           C  
ATOM    362  O   GLY A  43     -22.259 110.252 -23.073  1.00 52.86           O  
ATOM    363  N   ARG A  44     -20.842 110.132 -21.331  1.00 62.47           N  
ATOM    364  CA  ARG A  44     -20.698 108.689 -21.461  1.00 69.01           C  
ATOM    365  C   ARG A  44     -22.086 108.087 -21.612  1.00 65.41           C  
ATOM    366  O   ARG A  44     -23.054 108.608 -21.056  1.00 65.26           O  
ATOM    367  CB  ARG A  44     -19.957 108.097 -20.275  1.00 78.18           C  
ATOM    368  CG  ARG A  44     -18.480 108.433 -20.281  1.00 89.06           C  
ATOM    369  CD  ARG A  44     -17.754 107.724 -19.142  1.00100.04           C  
ATOM    370  NE  ARG A  44     -17.855 106.265 -19.238  1.00105.95           N  
ATOM    371  CZ  ARG A  44     -17.283 105.391 -18.405  1.00105.46           C  
ATOM    372  NH1 ARG A  44     -16.525 105.786 -17.380  1.00102.48           N  
ATOM    373  NH2 ARG A  44     -17.468 104.092 -18.611  1.00106.94           N  
ATOM    374  N   MET A  45     -22.179 107.029 -22.405  1.00 61.69           N  
ATOM    375  CA  MET A  45     -23.465 106.469 -22.787  1.00 67.74           C  
ATOM    376  C   MET A  45     -24.013 105.600 -21.659  1.00 70.96           C  
ATOM    377  O   MET A  45     -23.282 104.830 -21.048  1.00 69.54           O  
ATOM    378  CB  MET A  45     -23.362 105.674 -24.098  1.00 63.55           C  
ATOM    379  CG  MET A  45     -24.715 105.351 -24.698  1.00 62.95           C  
ATOM    380  SD  MET A  45     -24.727 104.165 -26.064  1.00 66.98           S  
ATOM    381  CE  MET A  45     -23.982 104.949 -27.490  1.00 69.63           C  
ATOM    382  N   HIS A  46     -25.303 105.761 -21.382  1.00 76.88           N  
ATOM    383  CA  HIS A  46     -25.982 104.994 -20.355  1.00 78.89           C  
ATOM    384  C   HIS A  46     -26.463 103.687 -20.960  1.00 75.19           C  
ATOM    385  O   HIS A  46     -26.841 103.638 -22.131  1.00 75.51           O  
ATOM    386  CB  HIS A  46     -27.175 105.766 -19.790  1.00 87.00           C  
ATOM    387  CG  HIS A  46     -26.797 106.934 -18.923  1.00 98.12           C  
ATOM    388  ND1 HIS A  46     -27.530 108.102 -18.892  1.00108.55           N  
ATOM    389  CD2 HIS A  46     -25.769 107.116 -18.057  1.00101.59           C  
ATOM    390  CE1 HIS A  46     -26.974 108.952 -18.045  1.00105.26           C  
ATOM    391  NE2 HIS A  46     -25.904 108.379 -17.525  1.00105.02           N  
ATOM    392  N   ILE A  47     -26.462 102.633 -20.150  1.00 70.53           N  
ATOM    393  CA  ILE A  47     -26.894 101.305 -20.595  1.00 69.91           C  
ATOM    394  C   ILE A  47     -28.251 101.314 -21.325  1.00 68.72           C  
ATOM    395  O   ILE A  47     -28.465 100.511 -22.225  1.00 70.12           O  
ATOM    396  CB  ILE A  47     -26.872 100.279 -19.428  1.00 73.58           C  
ATOM    397  CG1 ILE A  47     -27.145  98.866 -19.933  1.00 77.17           C  
ATOM    398  CG2 ILE A  47     -27.874 100.631 -18.339  1.00 74.99           C  
ATOM    399  CD1 ILE A  47     -26.762  97.775 -18.957  1.00 78.52           C  
ATOM    400  N   ALA A  48     -29.154 102.224 -20.955  1.00 68.35           N  
ATOM    401  CA  ALA A  48     -30.463 102.324 -21.620  1.00 65.93           C  
ATOM    402  C   ALA A  48     -30.364 102.729 -23.093  1.00 63.27           C  
ATOM    403  O   ALA A  48     -31.108 102.214 -23.923  1.00 51.69           O  
ATOM    404  CB  ALA A  48     -31.364 103.293 -20.873  1.00 70.65           C  
ATOM    405  N   GLN A  49     -29.457 103.660 -23.409  1.00 66.75           N  
ATOM    406  CA  GLN A  49     -29.257 104.078 -24.802  1.00 69.08           C  
ATOM    407  C   GLN A  49     -28.434 103.089 -25.623  1.00 67.67           C  
ATOM    408  O   GLN A  49     -28.457 103.168 -26.851  1.00 65.09           O  
ATOM    409  CB  GLN A  49     -28.621 105.462 -24.897  1.00 73.19           C  
ATOM    410  CG  GLN A  49     -29.557 106.613 -24.555  1.00 75.74           C  
ATOM    411  CD  GLN A  49     -29.348 107.109 -23.142  1.00 84.97           C  
ATOM    412  OE1 GLN A  49     -28.231 107.470 -22.774  1.00 93.96           O  
ATOM    413  NE2 GLN A  49     -30.413 107.150 -22.350  1.00 89.48           N  
ATOM    414  N   GLY A  50     -27.726 102.167 -24.965  1.00 68.45           N  
ATOM    415  CA  GLY A  50     -26.943 101.128 -25.640  1.00 67.62           C  
ATOM    416  C   GLY A  50     -27.577  99.756 -25.750  1.00 69.62           C  
ATOM    417  O   GLY A  50     -28.126  99.394 -26.797  1.00 63.90           O  
ATOM    418  N   ILE A  51     -27.496  98.990 -24.663  1.00 75.46           N  
ATOM    419  CA  ILE A  51     -27.925  97.584 -24.665  1.00 73.16           C  
ATOM    420  C   ILE A  51     -29.431  97.490 -24.785  1.00 69.32           C  
ATOM    421  O   ILE A  51     -29.924  96.698 -25.581  1.00 62.31           O  
ATOM    422  CB  ILE A  51     -27.512  96.806 -23.403  1.00 78.00           C  
ATOM    423  CG1 ILE A  51     -25.995  96.867 -23.208  1.00 80.92           C  
ATOM    424  CG2 ILE A  51     -27.951  95.341 -23.518  1.00 81.97           C  
ATOM    425  CD1 ILE A  51     -25.512  96.203 -21.938  1.00 86.77           C  
ATOM    426  N   PHE A  52     -30.154  98.285 -23.987  1.00 67.66           N  
ATOM    427  CA  PHE A  52     -31.616  98.262 -24.044  1.00 66.87           C  
ATOM    428  C   PHE A  52     -32.118  98.714 -25.418  1.00 62.66           C  
ATOM    429  O   PHE A  52     -32.974  98.059 -26.003  1.00 62.02           O  
ATOM    430  CB  PHE A  52     -32.252  99.055 -22.888  1.00 68.47           C  
ATOM    431  CG  PHE A  52     -33.763  99.044 -22.887  1.00 67.57           C  
ATOM    432  CD1 PHE A  52     -34.491  97.886 -23.200  1.00 71.37           C  
ATOM    433  CD2 PHE A  52     -34.465 100.187 -22.559  1.00 69.76           C  
ATOM    434  CE1 PHE A  52     -35.883  97.876 -23.211  1.00 71.77           C  
ATOM    435  CE2 PHE A  52     -35.856 100.183 -22.568  1.00 74.09           C  
ATOM    436  CZ  PHE A  52     -36.566  99.027 -22.886  1.00 71.36           C  
ATOM    437  N   LYS A  53     -31.533  99.782 -25.955  1.00 60.24           N  
ATOM    438  CA  LYS A  53     -31.860 100.269 -27.304  1.00 60.09           C  
ATOM    439  C   LYS A  53     -31.617  99.202 -28.366  1.00 62.44           C  
ATOM    440  O   LYS A  53     -32.472  98.952 -29.225  1.00 64.64           O  
ATOM    441  CB  LYS A  53     -31.042 101.520 -27.631  1.00 61.03           C  
ATOM    442  CG  LYS A  53     -31.487 102.310 -28.857  1.00 60.37           C  
ATOM    443  CD  LYS A  53     -32.814 103.014 -28.629  1.00 61.94           C  
ATOM    444  CE  LYS A  53     -33.922 102.407 -29.460  1.00 63.39           C  
ATOM    445  NZ  LYS A  53     -35.234 102.836 -28.928  1.00 67.17           N  
ATOM    446  N   ALA A  54     -30.449  98.572 -28.294  1.00 60.37           N  
ATOM    447  CA  ALA A  54     -30.074  97.495 -29.216  1.00 56.94           C  
ATOM    448  C   ALA A  54     -31.066  96.325 -29.232  1.00 56.59           C  
ATOM    449  O   ALA A  54     -31.350  95.759 -30.300  1.00 53.46           O  
ATOM    450  CB  ALA A  54     -28.686  96.999 -28.877  1.00 58.07           C  
ATOM    451  N   VAL A  55     -31.592  95.976 -28.057  1.00 54.90           N  
ATOM    452  CA  VAL A  55     -32.650  94.970 -27.962  1.00 57.08           C  
ATOM    453  C   VAL A  55     -33.854  95.374 -28.810  1.00 59.59           C  
ATOM    454  O   VAL A  55     -34.373  94.565 -29.569  1.00 63.32           O  
ATOM    455  CB  VAL A  55     -33.096  94.728 -26.501  1.00 57.78           C  
ATOM    456  CG1 VAL A  55     -34.341  93.861 -26.457  1.00 56.70           C  
ATOM    457  CG2 VAL A  55     -31.975  94.069 -25.699  1.00 60.39           C  
ATOM    458  N   ASN A  56     -34.297  96.621 -28.672  1.00 62.65           N  
ATOM    459  CA  ASN A  56     -35.495  97.080 -29.384  1.00 62.07           C  
ATOM    460  C   ASN A  56     -35.263  97.320 -30.885  1.00 60.67           C  
ATOM    461  O   ASN A  56     -36.145  97.045 -31.704  1.00 52.94           O  
ATOM    462  CB  ASN A  56     -36.114  98.295 -28.671  1.00 62.61           C  
ATOM    463  CG  ASN A  56     -36.831  97.911 -27.380  1.00 63.92           C  
ATOM    464  OD1 ASN A  56     -37.629  96.972 -27.364  1.00 71.95           O  
ATOM    465  ND2 ASN A  56     -36.553  98.628 -26.293  1.00 62.23           N  
ATOM    466  N   VAL A  57     -34.076  97.798 -31.248  1.00 64.09           N  
ATOM    467  CA  VAL A  57     -33.747  97.992 -32.661  1.00 66.07           C  
ATOM    468  C   VAL A  57     -33.700  96.652 -33.381  1.00 66.00           C  
ATOM    469  O   VAL A  57     -34.248  96.537 -34.484  1.00 62.94           O  
ATOM    470  CB  VAL A  57     -32.422  98.750 -32.872  1.00 69.03           C  
ATOM    471  CG1 VAL A  57     -32.027  98.768 -34.357  1.00 69.85           C  
ATOM    472  CG2 VAL A  57     -32.536 100.178 -32.347  1.00 67.75           C  
ATOM    473  N   ASN A  58     -33.063  95.652 -32.767  1.00 65.97           N  
ATOM    474  CA  ASN A  58     -33.033  94.297 -33.348  1.00 68.17           C  
ATOM    475  C   ASN A  58     -34.422  93.729 -33.625  1.00 68.54           C  
ATOM    476  O   ASN A  58     -34.623  93.084 -34.663  1.00 65.55           O  
ATOM    477  CB  ASN A  58     -32.245  93.319 -32.470  1.00 65.66           C  
ATOM    478  CG  ASN A  58     -30.758  93.514 -32.587  1.00 61.05           C  
ATOM    479  OD1 ASN A  58     -30.257  94.062 -33.580  1.00 61.66           O  
ATOM    480  ND2 ASN A  58     -30.038  93.083 -31.564  1.00 56.62           N  
ATOM    481  N   LYS A  59     -35.359  93.962 -32.705  1.00 68.19           N  
ATOM    482  CA  LYS A  59     -36.755  93.602 -32.943  1.00 69.76           C  
ATOM    483  C   LYS A  59     -37.333  94.357 -34.139  1.00 67.04           C  
ATOM    484  O   LYS A  59     -38.025  93.766 -34.970  1.00 61.76           O  
ATOM    485  CB  LYS A  59     -37.609  93.852 -31.704  1.00 70.66           C  
ATOM    486  CG  LYS A  59     -37.329  92.916 -30.537  1.00 75.46           C  
ATOM    487  CD  LYS A  59     -38.501  92.920 -29.560  1.00 79.10           C  
ATOM    488  CE  LYS A  59     -38.086  92.621 -28.130  1.00 81.68           C  
ATOM    489  NZ  LYS A  59     -39.145  93.064 -27.182  1.00 82.76           N  
ATOM    490  N   CYS A  60     -37.037  95.654 -34.231  1.00 70.56           N  
ATOM    491  CA  CYS A  60     -37.519  96.472 -35.355  1.00 71.25           C  
ATOM    492  C   CYS A  60     -36.969  95.997 -36.698  1.00 70.38           C  
ATOM    493  O   CYS A  60     -37.727  95.846 -37.655  1.00 63.03           O  
ATOM    494  CB  CYS A  60     -37.207  97.962 -35.150  1.00 74.76           C  
ATOM    495  SG  CYS A  60     -38.226  98.734 -33.871  1.00 76.60           S  
ATOM    496  N   THR A  61     -35.655  95.758 -36.752  1.00 72.70           N  
ATOM    497  CA  THR A  61     -34.989  95.296 -37.982  1.00 70.60           C  
ATOM    498  C   THR A  61     -35.406  93.860 -38.338  1.00 71.65           C  
ATOM    499  O   THR A  61     -35.597  93.548 -39.511  1.00 68.03           O  
ATOM    500  CB  THR A  61     -33.450  95.476 -37.911  1.00 72.94           C  
ATOM    501  OG1 THR A  61     -32.905  94.784 -36.776  1.00 72.37           O  
ATOM    502  CG2 THR A  61     -33.090  96.962 -37.792  1.00 74.36           C  
ATOM    503  N   ALA A  62     -35.604  93.009 -37.326  1.00 73.86           N  
ATOM    504  CA  ALA A  62     -36.200  91.670 -37.526  1.00 71.16           C  
ATOM    505  C   ALA A  62     -37.574  91.716 -38.182  1.00 65.90           C  
ATOM    506  O   ALA A  62     -37.889  90.874 -39.023  1.00 66.53           O  
ATOM    507  CB  ALA A  62     -36.281  90.906 -36.205  1.00 70.68           C  
ATOM    508  N   ALA A  63     -38.388  92.695 -37.798  1.00 64.20           N  
ATOM    509  CA  ALA A  63     -39.717  92.863 -38.382  1.00 65.42           C  
ATOM    510  C   ALA A  63     -39.740  93.580 -39.754  1.00 66.42           C  
ATOM    511  O   ALA A  63     -40.815  93.857 -40.263  1.00 64.84           O  
ATOM    512  CB  ALA A  63     -40.619  93.580 -37.392  1.00 67.24           C  
ATOM    513  N   GLY A  64     -38.576  93.864 -40.345  1.00 71.38           N  
ATOM    514  CA  GLY A  64     -38.471  94.455 -41.686  1.00 73.88           C  
ATOM    515  C   GLY A  64     -38.381  95.975 -41.711  1.00 80.24           C  
ATOM    516  O   GLY A  64     -38.827  96.606 -42.671  1.00 80.65           O  
ATOM    517  N   CYS A  65     -37.792  96.566 -40.668  1.00 83.39           N  
ATOM    518  CA  CYS A  65     -37.691  98.023 -40.557  1.00 82.56           C  
ATOM    519  C   CYS A  65     -36.266  98.489 -40.701  1.00 81.67           C  
ATOM    520  O   CYS A  65     -35.338  97.829 -40.255  1.00 83.77           O  
ATOM    521  CB  CYS A  65     -38.196  98.542 -39.203  1.00 81.49           C  
ATOM    522  SG  CYS A  65     -39.882  98.063 -38.754  1.00 83.98           S  
ATOM    523  N   GLU A  66     -36.117  99.649 -41.322  1.00 81.54           N  
ATOM    524  CA  GLU A  66     -34.916 100.466 -41.247  1.00 79.54           C  
ATOM    525  C   GLU A  66     -35.033 101.231 -39.917  1.00 71.39           C  
ATOM    526  O   GLU A  66     -36.145 101.521 -39.467  1.00 75.61           O  
ATOM    527  CB  GLU A  66     -35.009 101.393 -42.480  1.00 83.57           C  
ATOM    528  CG  GLU A  66     -33.880 102.304 -42.955  1.00 91.61           C  
ATOM    529  CD  GLU A  66     -34.290 103.075 -44.222  1.00 92.26           C  
ATOM    530  OE1 GLU A  66     -35.492 103.424 -44.372  1.00 80.55           O  
ATOM    531  OE2 GLU A  66     -33.409 103.335 -45.078  1.00100.04           O  
ATOM    532  N   PHE A  67     -33.912 101.483 -39.248  1.00 62.16           N  
ATOM    533  CA  PHE A  67     -33.907 102.233 -38.004  1.00 60.18           C  
ATOM    534  C   PHE A  67     -32.854 103.343 -38.088  1.00 58.90           C  
ATOM    535  O   PHE A  67     -31.677 103.070 -38.211  1.00 60.14           O  
ATOM    536  CB  PHE A  67     -33.640 101.307 -36.812  1.00 60.82           C  
ATOM    537  CG  PHE A  67     -34.070 101.889 -35.492  1.00 63.87           C  
ATOM    538  CD1 PHE A  67     -33.297 102.852 -34.861  1.00 65.55           C  
ATOM    539  CD2 PHE A  67     -35.248 101.478 -34.888  1.00 66.17           C  
ATOM    540  CE1 PHE A  67     -33.694 103.396 -33.655  1.00 66.04           C  
ATOM    541  CE2 PHE A  67     -35.652 102.018 -33.680  1.00 67.85           C  
ATOM    542  CZ  PHE A  67     -34.872 102.975 -33.059  1.00 67.52           C  
ATOM    543  N   VAL A  68     -33.286 104.597 -37.989  1.00 57.93           N  
ATOM    544  CA  VAL A  68     -32.385 105.763 -38.000  1.00 55.67           C  
ATOM    545  C   VAL A  68     -32.006 106.222 -36.585  1.00 54.43           C  
ATOM    546  O   VAL A  68     -32.873 106.435 -35.743  1.00 60.91           O  
ATOM    547  CB  VAL A  68     -33.041 106.946 -38.732  1.00 51.56           C  
ATOM    548  CG1 VAL A  68     -32.144 108.177 -38.688  1.00 54.67           C  
ATOM    549  CG2 VAL A  68     -33.363 106.554 -40.160  1.00 48.84           C  
ATOM    550  N   PHE A  69     -30.717 106.400 -36.347  1.00 50.29           N  
ATOM    551  CA  PHE A  69     -30.227 107.024 -35.131  1.00 48.96           C  
ATOM    552  C   PHE A  69     -29.960 108.478 -35.513  1.00 52.13           C  
ATOM    553  O   PHE A  69     -29.081 108.740 -36.330  1.00 51.30           O  
ATOM    554  CB  PHE A  69     -28.928 106.378 -34.663  1.00 46.69           C  
ATOM    555  CG  PHE A  69     -29.117 105.087 -33.939  1.00 45.37           C  
ATOM    556  CD1 PHE A  69     -29.705 104.008 -34.557  1.00 43.57           C  
ATOM    557  CD2 PHE A  69     -28.697 104.948 -32.617  1.00 48.66           C  
ATOM    558  CE1 PHE A  69     -29.870 102.817 -33.873  1.00 42.98           C  
ATOM    559  CE2 PHE A  69     -28.859 103.754 -31.927  1.00 47.63           C  
ATOM    560  CZ  PHE A  69     -29.441 102.687 -32.561  1.00 44.05           C  
ATOM    561  N   TRP A  70     -30.712 109.409 -34.930  1.00 51.94           N  
ATOM    562  CA  TRP A  70     -30.550 110.842 -35.196  1.00 50.43           C  
ATOM    563  C   TRP A  70     -29.604 111.360 -34.126  1.00 49.52           C  
ATOM    564  O   TRP A  70     -29.958 111.462 -32.951  1.00 44.13           O  
ATOM    565  CB  TRP A  70     -31.915 111.484 -35.119  1.00 52.14           C  
ATOM    566  CG  TRP A  70     -32.093 112.921 -35.487  1.00 52.94           C  
ATOM    567  CD1 TRP A  70     -32.586 113.898 -34.685  1.00 55.61           C  
ATOM    568  CD2 TRP A  70     -31.914 113.520 -36.765  1.00 54.83           C  
ATOM    569  NE1 TRP A  70     -32.692 115.076 -35.358  1.00 55.89           N  
ATOM    570  CE2 TRP A  70     -32.281 114.876 -36.645  1.00 56.26           C  
ATOM    571  CE3 TRP A  70     -31.455 113.058 -37.993  1.00 57.24           C  
ATOM    572  CZ2 TRP A  70     -32.208 115.778 -37.717  1.00 58.45           C  
ATOM    573  CZ3 TRP A  70     -31.378 113.961 -39.063  1.00 56.10           C  
ATOM    574  CH2 TRP A  70     -31.760 115.299 -38.914  1.00 56.87           C  
ATOM    575  N   VAL A  71     -28.362 111.619 -34.514  1.00 53.35           N  
ATOM    576  CA  VAL A  71     -27.385 112.126 -33.553  1.00 56.33           C  
ATOM    577  C   VAL A  71     -27.620 113.626 -33.467  1.00 56.87           C  
ATOM    578  O   VAL A  71     -27.333 114.389 -34.409  1.00 52.93           O  
ATOM    579  CB  VAL A  71     -25.940 111.787 -33.927  1.00 59.01           C  
ATOM    580  CG1 VAL A  71     -25.000 112.249 -32.824  1.00 60.00           C  
ATOM    581  CG2 VAL A  71     -25.808 110.283 -34.119  1.00 63.91           C  
ATOM    582  N   ALA A  72     -28.158 114.028 -32.321  1.00 55.62           N  
ATOM    583  CA  ALA A  72     -28.795 115.327 -32.157  1.00 54.18           C  
ATOM    584  C   ALA A  72     -27.808 116.381 -31.626  1.00 51.08           C  
ATOM    585  O   ALA A  72     -27.976 116.915 -30.534  1.00 50.38           O  
ATOM    586  CB  ALA A  72     -30.008 115.168 -31.246  1.00 51.75           C  
ATOM    587  N   ASP A  73     -26.787 116.689 -32.428  1.00 50.14           N  
ATOM    588  CA  ASP A  73     -25.703 117.580 -31.980  1.00 48.05           C  
ATOM    589  C   ASP A  73     -26.199 119.004 -31.644  1.00 44.38           C  
ATOM    590  O   ASP A  73     -25.960 119.503 -30.557  1.00 42.34           O  
ATOM    591  CB  ASP A  73     -24.482 117.560 -32.939  1.00 49.60           C  
ATOM    592  CG  ASP A  73     -24.822 117.917 -34.395  1.00 49.23           C  
ATOM    593  OD1 ASP A  73     -25.964 117.687 -34.850  1.00 48.55           O  
ATOM    594  OD2 ASP A  73     -23.912 118.416 -35.087  1.00 45.64           O  
ATOM    595  N   TRP A  74     -26.954 119.614 -32.541  1.00 43.85           N  
ATOM    596  CA  TRP A  74     -27.542 120.920 -32.261  1.00 44.11           C  
ATOM    597  C   TRP A  74     -28.515 120.926 -31.071  1.00 42.17           C  
ATOM    598  O   TRP A  74     -28.650 121.947 -30.379  1.00 39.71           O  
ATOM    599  CB  TRP A  74     -28.248 121.452 -33.517  1.00 45.12           C  
ATOM    600  CG  TRP A  74     -27.352 122.076 -34.509  1.00 46.42           C  
ATOM    601  CD1 TRP A  74     -26.025 122.417 -34.363  1.00 47.10           C  
ATOM    602  CD2 TRP A  74     -27.737 122.539 -35.786  1.00 49.43           C  
ATOM    603  NE1 TRP A  74     -25.561 123.022 -35.491  1.00 48.18           N  
ATOM    604  CE2 TRP A  74     -26.591 123.111 -36.386  1.00 47.65           C  
ATOM    605  CE3 TRP A  74     -28.943 122.511 -36.506  1.00 49.51           C  
ATOM    606  CZ2 TRP A  74     -26.611 123.650 -37.652  1.00 47.33           C  
ATOM    607  CZ3 TRP A  74     -28.961 123.039 -37.768  1.00 47.76           C  
ATOM    608  CH2 TRP A  74     -27.796 123.607 -38.332  1.00 49.53           C  
ATOM    609  N   PHE A  75     -29.209 119.807 -30.865  1.00 40.06           N  
ATOM    610  CA  PHE A  75     -30.162 119.682 -29.775  1.00 39.86           C  
ATOM    611  C   PHE A  75     -29.459 119.658 -28.425  1.00 40.73           C  
ATOM    612  O   PHE A  75     -29.926 120.293 -27.479  1.00 41.54           O  
ATOM    613  CB  PHE A  75     -31.042 118.459 -29.959  1.00 41.13           C  
ATOM    614  CG  PHE A  75     -31.968 118.570 -31.131  1.00 43.25           C  
ATOM    615  CD1 PHE A  75     -31.569 118.181 -32.402  1.00 45.22           C  
ATOM    616  CD2 PHE A  75     -33.238 119.076 -30.969  1.00 45.56           C  
ATOM    617  CE1 PHE A  75     -32.419 118.293 -33.486  1.00 47.52           C  
ATOM    618  CE2 PHE A  75     -34.101 119.189 -32.045  1.00 47.72           C  
ATOM    619  CZ  PHE A  75     -33.689 118.805 -33.308  1.00 49.90           C  
ATOM    620  N   ALA A  76     -28.322 118.979 -28.345  1.00 39.98           N  
ATOM    621  CA  ALA A  76     -27.504 119.019 -27.131  1.00 43.79           C  
ATOM    622  C   ALA A  76     -26.926 120.407 -26.843  1.00 45.87           C  
ATOM    623  O   ALA A  76     -26.767 120.782 -25.672  1.00 48.41           O  
ATOM    624  CB  ALA A  76     -26.390 117.994 -27.211  1.00 44.66           C  
ATOM    625  N   LEU A  77     -26.598 121.156 -27.896  1.00 45.77           N  
ATOM    626  CA  LEU A  77     -26.158 122.552 -27.754  1.00 47.67           C  
ATOM    627  C   LEU A  77     -27.263 123.428 -27.133  1.00 49.73           C  
ATOM    628  O   LEU A  77     -27.042 124.106 -26.116  1.00 51.57           O  
ATOM    629  CB  LEU A  77     -25.754 123.113 -29.117  1.00 48.45           C  
ATOM    630  CG  LEU A  77     -25.249 124.557 -29.215  1.00 46.32           C  
ATOM    631  CD1 LEU A  77     -23.996 124.755 -28.373  1.00 46.15           C  
ATOM    632  CD2 LEU A  77     -24.984 124.867 -30.673  1.00 43.33           C  
ATOM    633  N   MET A  78     -28.448 123.381 -27.742  1.00 47.24           N  
ATOM    634  CA  MET A  78     -29.645 124.088 -27.240  1.00 45.65           C  
ATOM    635  C   MET A  78     -30.060 123.720 -25.816  1.00 47.27           C  
ATOM    636  O   MET A  78     -30.722 124.515 -25.164  1.00 45.96           O  
ATOM    637  CB  MET A  78     -30.845 123.799 -28.137  1.00 41.82           C  
ATOM    638  CG  MET A  78     -30.837 124.556 -29.436  1.00 40.46           C  
ATOM    639  SD  MET A  78     -32.325 124.168 -30.353  1.00 42.37           S  
ATOM    640  CE  MET A  78     -31.876 122.585 -31.052  1.00 44.42           C  
ATOM    641  N   ASN A  79     -29.722 122.510 -25.366  1.00 46.10           N  
ATOM    642  CA  ASN A  79     -30.080 122.046 -24.040  1.00 44.47           C  
ATOM    643  C   ASN A  79     -28.861 122.074 -23.113  1.00 45.87           C  
ATOM    644  O   ASN A  79     -28.841 121.368 -22.100  1.00 44.51           O  
ATOM    645  CB  ASN A  79     -30.695 120.641 -24.142  1.00 46.86           C  
ATOM    646  CG  ASN A  79     -31.585 120.273 -22.958  1.00 48.12           C  
ATOM    647  OD1 ASN A  79     -31.969 121.111 -22.158  1.00 53.00           O  
ATOM    648  ND2 ASN A  79     -31.891 118.997 -22.834  1.00 50.32           N  
ATOM    649  N   ASP A  80     -27.851 122.888 -23.454  1.00 49.27           N  
ATOM    650  CA  ASP A  80     -26.751 123.247 -22.533  1.00 53.07           C  
ATOM    651  C   ASP A  80     -25.928 122.062 -22.051  1.00 51.30           C  
ATOM    652  O   ASP A  80     -25.522 122.012 -20.900  1.00 48.50           O  
ATOM    653  CB  ASP A  80     -27.308 124.034 -21.328  1.00 56.81           C  
ATOM    654  CG  ASP A  80     -28.005 125.310 -21.748  1.00 61.67           C  
ATOM    655  OD1 ASP A  80     -27.378 126.112 -22.493  1.00 65.00           O  
ATOM    656  OD2 ASP A  80     -29.168 125.512 -21.324  1.00 63.86           O  
ATOM    657  N   LYS A  81     -25.667 121.123 -22.952  1.00 55.81           N  
ATOM    658  CA  LYS A  81     -24.811 119.968 -22.653  1.00 56.35           C  
ATOM    659  C   LYS A  81     -23.349 120.235 -22.985  1.00 58.04           C  
ATOM    660  O   LYS A  81     -23.040 121.142 -23.775  1.00 58.54           O  
ATOM    661  CB  LYS A  81     -25.260 118.752 -23.452  1.00 57.45           C  
ATOM    662  CG  LYS A  81     -26.701 118.353 -23.221  1.00 59.13           C  
ATOM    663  CD  LYS A  81     -26.992 118.053 -21.759  1.00 55.53           C  
ATOM    664  CE  LYS A  81     -28.365 117.438 -21.629  1.00 53.40           C  
ATOM    665  NZ  LYS A  81     -28.938 117.686 -20.292  1.00 56.83           N  
ATOM    666  N   VAL A  82     -22.472 119.437 -22.363  1.00 56.49           N  
ATOM    667  CA  VAL A  82     -21.023 119.477 -22.562  1.00 54.93           C  
ATOM    668  C   VAL A  82     -20.491 120.928 -22.573  1.00 57.32           C  
ATOM    669  O   VAL A  82     -19.783 121.342 -23.487  1.00 60.19           O  
ATOM    670  CB  VAL A  82     -20.628 118.697 -23.834  1.00 57.03           C  
ATOM    671  CG1 VAL A  82     -19.113 118.514 -23.915  1.00 63.38           C  
ATOM    672  CG2 VAL A  82     -21.298 117.328 -23.859  1.00 58.48           C  
ATOM    673  N   GLY A  83     -20.899 121.706 -21.568  1.00 57.20           N  
ATOM    674  CA  GLY A  83     -20.549 123.122 -21.465  1.00 58.33           C  
ATOM    675  C   GLY A  83     -20.940 123.999 -22.648  1.00 58.35           C  
ATOM    676  O   GLY A  83     -20.336 125.051 -22.872  1.00 64.03           O  
ATOM    677  N   GLY A  84     -21.949 123.576 -23.403  1.00 57.98           N  
ATOM    678  CA  GLY A  84     -22.369 124.262 -24.627  1.00 60.00           C  
ATOM    679  C   GLY A  84     -21.322 124.442 -25.709  1.00 59.53           C  
ATOM    680  O   GLY A  84     -21.403 125.406 -26.470  1.00 56.88           O  
ATOM    681  N   GLU A  85     -20.353 123.522 -25.785  1.00 62.45           N  
ATOM    682  CA  GLU A  85     -19.273 123.586 -26.785  1.00 61.53           C  
ATOM    683  C   GLU A  85     -19.537 122.582 -27.890  1.00 57.94           C  
ATOM    684  O   GLU A  85     -19.404 121.370 -27.695  1.00 59.34           O  
ATOM    685  CB  GLU A  85     -17.916 123.313 -26.140  1.00 65.95           C  
ATOM    686  CG  GLU A  85     -17.597 124.252 -24.985  1.00 71.44           C  
ATOM    687  CD  GLU A  85     -16.107 124.495 -24.809  1.00 78.37           C  
ATOM    688  OE1 GLU A  85     -15.601 124.327 -23.678  1.00 81.80           O  
ATOM    689  OE2 GLU A  85     -15.432 124.846 -25.800  1.00 87.05           O  
ATOM    690  N   LEU A  86     -19.897 123.084 -29.063  1.00 55.92           N  
ATOM    691  CA  LEU A  86     -20.327 122.218 -30.166  1.00 55.03           C  
ATOM    692  C   LEU A  86     -19.245 121.218 -30.647  1.00 57.71           C  
ATOM    693  O   LEU A  86     -19.558 120.072 -30.943  1.00 55.16           O  
ATOM    694  CB  LEU A  86     -20.830 123.062 -31.336  1.00 50.70           C  
ATOM    695  CG  LEU A  86     -21.408 122.310 -32.529  1.00 50.67           C  
ATOM    696  CD1 LEU A  86     -22.486 121.331 -32.101  1.00 52.31           C  
ATOM    697  CD2 LEU A  86     -21.968 123.296 -33.544  1.00 52.53           C  
ATOM    698  N   GLU A  87     -17.984 121.646 -30.687  1.00 61.74           N  
ATOM    699  CA  GLU A  87     -16.891 120.751 -31.065  1.00 66.18           C  
ATOM    700  C   GLU A  87     -16.737 119.579 -30.101  1.00 63.72           C  
ATOM    701  O   GLU A  87     -16.539 118.439 -30.537  1.00 69.36           O  
ATOM    702  CB  GLU A  87     -15.560 121.514 -31.218  1.00 72.08           C  
ATOM    703  CG  GLU A  87     -15.502 122.461 -32.418  1.00 78.20           C  
ATOM    704  CD  GLU A  87     -16.027 121.845 -33.724  1.00 87.70           C  
ATOM    705  OE1 GLU A  87     -15.708 120.665 -34.024  1.00 97.76           O  
ATOM    706  OE2 GLU A  87     -16.757 122.545 -34.461  1.00 90.00           O  
ATOM    707  N   LYS A  88     -16.835 119.848 -28.804  1.00 62.35           N  
ATOM    708  CA  LYS A  88     -16.848 118.772 -27.807  1.00 61.98           C  
ATOM    709  C   LYS A  88     -18.076 117.856 -27.955  1.00 58.81           C  
ATOM    710  O   LYS A  88     -17.955 116.633 -27.805  1.00 55.81           O  
ATOM    711  CB  LYS A  88     -16.788 119.341 -26.387  1.00 66.01           C  
ATOM    712  CG  LYS A  88     -15.455 119.963 -25.981  1.00 68.34           C  
ATOM    713  CD  LYS A  88     -15.473 120.334 -24.503  1.00 73.63           C  
ATOM    714  CE  LYS A  88     -14.096 120.678 -23.949  1.00 78.56           C  
ATOM    715  NZ  LYS A  88     -13.661 122.064 -24.285  1.00 81.35           N  
ATOM    716  N   ILE A  89     -19.241 118.434 -28.260  1.00 56.99           N  
ATOM    717  CA  ILE A  89     -20.465 117.639 -28.471  1.00 55.39           C  
ATOM    718  C   ILE A  89     -20.285 116.654 -29.632  1.00 56.94           C  
ATOM    719  O   ILE A  89     -20.745 115.509 -29.554  1.00 56.63           O  
ATOM    720  CB  ILE A  89     -21.725 118.532 -28.670  1.00 52.88           C  
ATOM    721  CG1 ILE A  89     -22.126 119.173 -27.338  1.00 54.77           C  
ATOM    722  CG2 ILE A  89     -22.914 117.739 -29.212  1.00 50.52           C  
ATOM    723  CD1 ILE A  89     -23.093 120.338 -27.462  1.00 57.07           C  
ATOM    724  N   ARG A  90     -19.619 117.097 -30.694  1.00 59.74           N  
ATOM    725  CA  ARG A  90     -19.358 116.231 -31.858  1.00 60.21           C  
ATOM    726  C   ARG A  90     -18.351 115.094 -31.590  1.00 60.62           C  
ATOM    727  O   ARG A  90     -18.442 114.044 -32.233  1.00 56.32           O  
ATOM    728  CB  ARG A  90     -18.952 117.067 -33.072  1.00 61.85           C  
ATOM    729  CG  ARG A  90     -20.118 117.863 -33.625  1.00 66.92           C  
ATOM    730  CD  ARG A  90     -19.729 118.792 -34.758  1.00 72.45           C  
ATOM    731  NE  ARG A  90     -20.914 119.473 -35.266  1.00 83.88           N  
ATOM    732  CZ  ARG A  90     -20.917 120.471 -36.145  1.00100.65           C  
ATOM    733  NH1 ARG A  90     -19.780 120.943 -36.647  1.00116.83           N  
ATOM    734  NH2 ARG A  90     -22.072 121.010 -36.538  1.00100.45           N  
ATOM    735  N   ILE A  91     -17.408 115.296 -30.658  1.00 57.73           N  
ATOM    736  CA  ILE A  91     -16.559 114.189 -30.155  1.00 59.70           C  
ATOM    737  C   ILE A  91     -17.450 113.142 -29.488  1.00 56.22           C  
ATOM    738  O   ILE A  91     -17.362 111.957 -29.800  1.00 56.18           O  
ATOM    739  CB  ILE A  91     -15.463 114.635 -29.125  1.00 62.93           C  
ATOM    740  CG1 ILE A  91     -14.542 115.759 -29.665  1.00 65.40           C  
ATOM    741  CG2 ILE A  91     -14.616 113.449 -28.692  1.00 59.43           C  
ATOM    742  CD1 ILE A  91     -14.041 115.566 -31.081  1.00 66.11           C  
ATOM    743  N   VAL A  92     -18.317 113.594 -28.581  1.00 57.60           N  
ATOM    744  CA  VAL A  92     -19.210 112.694 -27.832  1.00 54.82           C  
ATOM    745  C   VAL A  92     -20.077 111.894 -28.798  1.00 53.02           C  
ATOM    746  O   VAL A  92     -20.302 110.702 -28.590  1.00 54.15           O  
ATOM    747  CB  VAL A  92     -20.109 113.450 -26.822  1.00 53.26           C  
ATOM    748  CG1 VAL A  92     -21.056 112.493 -26.104  1.00 53.43           C  
ATOM    749  CG2 VAL A  92     -19.270 114.169 -25.780  1.00 54.19           C  
ATOM    750  N   GLY A  93     -20.539 112.549 -29.855  1.00 55.72           N  
ATOM    751  CA  GLY A  93     -21.354 111.902 -30.877  1.00 60.53           C  
ATOM    752  C   GLY A  93     -20.631 110.794 -31.617  1.00 63.30           C  
ATOM    753  O   GLY A  93     -21.180 109.712 -31.825  1.00 64.99           O  
ATOM    754  N   ARG A  94     -19.388 111.070 -31.993  1.00 67.28           N  
ATOM    755  CA  ARG A  94     -18.530 110.062 -32.611  1.00 65.41           C  
ATOM    756  C   ARG A  94     -18.286 108.870 -31.671  1.00 62.25           C  
ATOM    757  O   ARG A  94     -18.288 107.712 -32.108  1.00 61.28           O  
ATOM    758  CB  ARG A  94     -17.207 110.696 -33.049  1.00 70.13           C  
ATOM    759  CG  ARG A  94     -17.363 111.621 -34.258  1.00 75.02           C  
ATOM    760  CD  ARG A  94     -16.173 112.549 -34.460  1.00 79.43           C  
ATOM    761  NE  ARG A  94     -14.904 111.817 -34.450  1.00 88.39           N  
ATOM    762  CZ  ARG A  94     -13.691 112.373 -34.463  1.00 86.99           C  
ATOM    763  NH1 ARG A  94     -13.535 113.695 -34.505  1.00 92.15           N  
ATOM    764  NH2 ARG A  94     -12.620 111.588 -34.428  1.00 85.41           N  
ATOM    765  N   TYR A  95     -18.086 109.160 -30.389  1.00 54.14           N  
ATOM    766  CA  TYR A  95     -17.990 108.119 -29.366  1.00 57.44           C  
ATOM    767  C   TYR A  95     -19.246 107.233 -29.269  1.00 60.91           C  
ATOM    768  O   TYR A  95     -19.157 106.001 -29.100  1.00 56.85           O  
ATOM    769  CB  TYR A  95     -17.683 108.740 -28.011  1.00 60.19           C  
ATOM    770  CG  TYR A  95     -18.196 107.951 -26.827  1.00 67.80           C  
ATOM    771  CD1 TYR A  95     -17.519 106.824 -26.362  1.00 69.21           C  
ATOM    772  CD2 TYR A  95     -19.355 108.336 -26.159  1.00 69.99           C  
ATOM    773  CE1 TYR A  95     -17.981 106.105 -25.263  1.00 72.28           C  
ATOM    774  CE2 TYR A  95     -19.817 107.626 -25.059  1.00 70.70           C  
ATOM    775  CZ  TYR A  95     -19.135 106.513 -24.614  1.00 71.36           C  
ATOM    776  OH  TYR A  95     -19.611 105.819 -23.516  1.00 75.28           O  
ATOM    777  N   LEU A  96     -20.409 107.869 -29.343  1.00 64.18           N  
ATOM    778  CA  LEU A  96     -21.669 107.145 -29.282  1.00 66.06           C  
ATOM    779  C   LEU A  96     -21.816 106.195 -30.457  1.00 64.47           C  
ATOM    780  O   LEU A  96     -22.268 105.057 -30.284  1.00 65.12           O  
ATOM    781  CB  LEU A  96     -22.879 108.102 -29.244  1.00 67.17           C  
ATOM    782  CG  LEU A  96     -23.114 109.016 -28.032  1.00 62.10           C  
ATOM    783  CD1 LEU A  96     -24.398 109.799 -28.255  1.00 63.89           C  
ATOM    784  CD2 LEU A  96     -23.174 108.271 -26.712  1.00 61.04           C  
ATOM    785  N   ILE A  97     -21.458 106.663 -31.647  1.00 64.83           N  
ATOM    786  CA  ILE A  97     -21.564 105.823 -32.845  1.00 64.62           C  
ATOM    787  C   ILE A  97     -20.632 104.589 -32.750  1.00 65.97           C  
ATOM    788  O   ILE A  97     -21.009 103.514 -33.207  1.00 60.87           O  
ATOM    789  CB  ILE A  97     -21.339 106.644 -34.130  1.00 60.53           C  
ATOM    790  CG1 ILE A  97     -22.494 107.641 -34.315  1.00 59.04           C  
ATOM    791  CG2 ILE A  97     -21.234 105.732 -35.340  1.00 59.78           C  
ATOM    792  CD1 ILE A  97     -22.175 108.810 -35.222  1.00 59.76           C  
ATOM    793  N   GLU A  98     -19.454 104.738 -32.128  1.00 66.82           N  
ATOM    794  CA  GLU A  98     -18.553 103.594 -31.880  1.00 69.91           C  
ATOM    795  C   GLU A  98     -19.146 102.555 -30.914  1.00 69.29           C  
ATOM    796  O   GLU A  98     -19.021 101.349 -31.151  1.00 73.07           O  
ATOM    797  CB  GLU A  98     -17.167 104.044 -31.377  1.00 68.72           C  
ATOM    798  CG  GLU A  98     -16.342 104.876 -32.369  1.00 70.76           C  
ATOM    799  CD  GLU A  98     -16.161 104.234 -33.741  1.00 71.91           C  
ATOM    800  OE1 GLU A  98     -15.860 103.026 -33.800  1.00 77.95           O  
ATOM    801  OE2 GLU A  98     -16.324 104.939 -34.766  1.00 71.12           O  
ATOM    802  N   VAL A  99     -19.810 103.016 -29.859  1.00 65.46           N  
ATOM    803  CA  VAL A  99     -20.488 102.102 -28.936  1.00 64.98           C  
ATOM    804  C   VAL A  99     -21.628 101.339 -29.612  1.00 65.61           C  
ATOM    805  O   VAL A  99     -21.769 100.141 -29.392  1.00 64.54           O  
ATOM    806  CB  VAL A  99     -21.056 102.815 -27.702  1.00 64.05           C  
ATOM    807  CG1 VAL A  99     -21.820 101.824 -26.818  1.00 65.76           C  
ATOM    808  CG2 VAL A  99     -19.942 103.450 -26.893  1.00 63.23           C  
ATOM    809  N   TRP A 100     -22.440 102.031 -30.409  1.00 67.15           N  
ATOM    810  CA  TRP A 100     -23.560 101.398 -31.105  1.00 67.64           C  
ATOM    811  C   TRP A 100     -23.091 100.354 -32.106  1.00 69.17           C  
ATOM    812  O   TRP A 100     -23.750  99.326 -32.277  1.00 78.91           O  
ATOM    813  CB  TRP A 100     -24.468 102.434 -31.806  1.00 66.81           C  
ATOM    814  CG  TRP A 100     -25.297 103.260 -30.864  1.00 67.61           C  
ATOM    815  CD1 TRP A 100     -25.903 102.838 -29.722  1.00 67.53           C  
ATOM    816  CD2 TRP A 100     -25.626 104.644 -30.997  1.00 71.37           C  
ATOM    817  NE1 TRP A 100     -26.574 103.866 -29.123  1.00 66.26           N  
ATOM    818  CE2 TRP A 100     -26.422 104.990 -29.887  1.00 67.37           C  
ATOM    819  CE3 TRP A 100     -25.316 105.634 -31.942  1.00 75.19           C  
ATOM    820  CZ2 TRP A 100     -26.922 106.273 -29.699  1.00 70.85           C  
ATOM    821  CZ3 TRP A 100     -25.814 106.924 -31.749  1.00 73.79           C  
ATOM    822  CH2 TRP A 100     -26.604 107.226 -30.634  1.00 72.88           C  
ATOM    823  N   LYS A 101     -21.964 100.609 -32.760  1.00 68.36           N  
ATOM    824  CA  LYS A 101     -21.422  99.654 -33.729  1.00 73.04           C  
ATOM    825  C   LYS A 101     -20.882  98.364 -33.085  1.00 74.66           C  
ATOM    826  O   LYS A 101     -20.835  97.333 -33.745  1.00 74.23           O  
ATOM    827  CB  LYS A 101     -20.382 100.327 -34.639  1.00 77.45           C  
ATOM    828  CG  LYS A 101     -21.049 101.211 -35.686  1.00 83.80           C  
ATOM    829  CD  LYS A 101     -20.087 101.900 -36.642  1.00 83.56           C  
ATOM    830  CE  LYS A 101     -20.861 102.423 -37.849  1.00 90.33           C  
ATOM    831  NZ  LYS A 101     -20.019 103.175 -38.818  1.00 92.05           N  
ATOM    832  N   ALA A 102     -20.513  98.420 -31.802  1.00 74.54           N  
ATOM    833  CA  ALA A 102     -20.088  97.242 -31.034  1.00 72.46           C  
ATOM    834  C   ALA A 102     -21.216  96.534 -30.267  1.00 77.12           C  
ATOM    835  O   ALA A 102     -20.959  95.553 -29.557  1.00 89.15           O  
ATOM    836  CB  ALA A 102     -18.987  97.637 -30.065  1.00 68.03           C  
ATOM    837  N   ALA A 103     -22.450  97.014 -30.409  1.00 81.12           N  
ATOM    838  CA  ALA A 103     -23.580  96.518 -29.623  1.00 81.48           C  
ATOM    839  C   ALA A 103     -24.357  95.411 -30.328  1.00 85.73           C  
ATOM    840  O   ALA A 103     -25.373  94.942 -29.807  1.00 84.73           O  
ATOM    841  CB  ALA A 103     -24.506  97.671 -29.273  1.00 81.89           C  
ATOM    842  N   GLY A 104     -23.906  95.004 -31.513  1.00 91.11           N  
ATOM    843  CA  GLY A 104     -24.468  93.840 -32.175  1.00 96.15           C  
ATOM    844  C   GLY A 104     -25.838  94.111 -32.757  1.00 97.25           C  
ATOM    845  O   GLY A 104     -26.822  93.469 -32.380  1.00 96.26           O  
ATOM    846  N   MET A 105     -25.882  95.049 -33.696  1.00100.23           N  
ATOM    847  CA  MET A 105     -27.101  95.412 -34.407  1.00106.87           C  
ATOM    848  C   MET A 105     -26.928  95.120 -35.881  1.00104.69           C  
ATOM    849  O   MET A 105     -25.805  94.967 -36.356  1.00103.54           O  
ATOM    850  CB  MET A 105     -27.374  96.896 -34.206  1.00109.94           C  
ATOM    851  CG  MET A 105     -27.671  97.278 -32.761  1.00106.64           C  
ATOM    852  SD  MET A 105     -27.859  99.047 -32.473  1.00102.44           S  
ATOM    853  CE  MET A 105     -27.318  99.782 -34.013  1.00109.73           C  
ATOM    854  N   ASP A 106     -28.046  95.097 -36.603  1.00106.45           N  
ATOM    855  CA  ASP A 106     -28.076  94.739 -38.018  1.00106.72           C  
ATOM    856  C   ASP A 106     -27.561  95.954 -38.846  1.00104.57           C  
ATOM    857  O   ASP A 106     -28.365  96.726 -39.365  1.00112.66           O  
ATOM    858  CB  ASP A 106     -29.526  94.421 -38.430  1.00109.50           C  
ATOM    859  CG  ASP A 106     -29.665  93.909 -39.879  1.00109.75           C  
ATOM    860  OD1 ASP A 106     -28.666  93.711 -40.599  1.00104.57           O  
ATOM    861  OD2 ASP A 106     -30.818  93.722 -40.313  1.00111.82           O  
ATOM    862  N   THR A 107     -26.253  96.144 -39.002  1.00 98.40           N  
ATOM    863  CA  THR A 107     -25.754  97.382 -39.619  1.00 95.09           C  
ATOM    864  C   THR A 107     -26.173  97.595 -41.100  1.00 92.09           C  
ATOM    865  O   THR A 107     -25.951  98.669 -41.622  1.00 93.87           O  
ATOM    866  CB  THR A 107     -24.244  97.579 -39.383  1.00 93.17           C  
ATOM    867  OG1 THR A 107     -23.968  97.672 -37.987  1.00 95.49           O  
ATOM    868  CG2 THR A 107     -23.750  98.872 -40.059  1.00 91.46           C  
ATOM    869  N   ASP A 108     -26.810  96.614 -41.752  1.00 95.04           N  
ATOM    870  CA  ASP A 108     -27.497  96.835 -43.049  1.00 99.27           C  
ATOM    871  C   ASP A 108     -28.762  97.702 -42.979  1.00 92.32           C  
ATOM    872  O   ASP A 108     -29.104  98.362 -43.958  1.00 78.51           O  
ATOM    873  CB  ASP A 108     -27.863  95.493 -43.723  1.00105.31           C  
ATOM    874  CG  ASP A 108     -26.639  94.730 -44.237  1.00112.79           C  
ATOM    875  OD1 ASP A 108     -25.588  95.354 -44.487  1.00111.81           O  
ATOM    876  OD2 ASP A 108     -26.731  93.493 -44.415  1.00127.33           O  
ATOM    877  N   LYS A 109     -29.466  97.680 -41.848  1.00 94.64           N  
ATOM    878  CA  LYS A 109     -30.742  98.415 -41.712  1.00 96.45           C  
ATOM    879  C   LYS A 109     -30.747  99.472 -40.594  1.00 85.11           C  
ATOM    880  O   LYS A 109     -31.790  99.842 -40.082  1.00 83.94           O  
ATOM    881  CB  LYS A 109     -31.886  97.409 -41.537  1.00103.02           C  
ATOM    882  CG  LYS A 109     -31.868  96.315 -42.595  1.00103.79           C  
ATOM    883  CD  LYS A 109     -33.248  95.785 -42.949  1.00107.01           C  
ATOM    884  CE  LYS A 109     -33.147  94.851 -44.148  1.00107.67           C  
ATOM    885  NZ  LYS A 109     -34.408  94.112 -44.421  1.00108.32           N  
ATOM    886  N   VAL A 110     -29.576  99.972 -40.232  1.00 78.82           N  
ATOM    887  CA  VAL A 110     -29.458 101.008 -39.250  1.00 76.40           C  
ATOM    888  C   VAL A 110     -28.615 102.109 -39.877  1.00 74.74           C  
ATOM    889  O   VAL A 110     -27.531 101.829 -40.360  1.00 79.18           O  
ATOM    890  CB  VAL A 110     -28.720 100.464 -38.004  1.00 74.50           C  
ATOM    891  CG1 VAL A 110     -28.505 101.571 -36.998  1.00 75.92           C  
ATOM    892  CG2 VAL A 110     -29.444  99.296 -37.339  1.00 72.44           C  
ATOM    893  N   LEU A 111     -29.108 103.347 -39.842  1.00 72.03           N  
ATOM    894  CA  LEU A 111     -28.375 104.525 -40.306  1.00 69.22           C  
ATOM    895  C   LEU A 111     -28.021 105.408 -39.113  1.00 67.11           C  
ATOM    896  O   LEU A 111     -28.798 105.517 -38.163  1.00 72.07           O  
ATOM    897  CB  LEU A 111     -29.224 105.345 -41.264  1.00 69.47           C  
ATOM    898  CG  LEU A 111     -29.622 104.741 -42.609  1.00 72.31           C  
ATOM    899  CD1 LEU A 111     -30.791 103.765 -42.491  1.00 75.79           C  
ATOM    900  CD2 LEU A 111     -29.977 105.871 -43.564  1.00 70.34           C  
ATOM    901  N   PHE A 112     -26.850 106.031 -39.167  1.00 65.73           N  
ATOM    902  CA  PHE A 112     -26.429 106.991 -38.160  1.00 68.22           C  
ATOM    903  C   PHE A 112     -26.328 108.358 -38.852  1.00 70.65           C  
ATOM    904  O   PHE A 112     -25.387 108.595 -39.584  1.00 77.65           O  
ATOM    905  CB  PHE A 112     -25.100 106.550 -37.531  1.00 69.19           C  
ATOM    906  CG  PHE A 112     -25.170 105.199 -36.859  1.00 74.56           C  
ATOM    907  CD1 PHE A 112     -25.540 105.082 -35.522  1.00 79.32           C  
ATOM    908  CD2 PHE A 112     -24.889 104.038 -37.565  1.00 77.18           C  
ATOM    909  CE1 PHE A 112     -25.622 103.839 -34.903  1.00 80.55           C  
ATOM    910  CE2 PHE A 112     -24.968 102.790 -36.952  1.00 80.25           C  
ATOM    911  CZ  PHE A 112     -25.331 102.689 -35.616  1.00 81.64           C  
ATOM    912  N   LEU A 113     -27.314 109.235 -38.642  1.00 67.98           N  
ATOM    913  CA  LEU A 113     -27.338 110.585 -39.252  1.00 62.88           C  
ATOM    914  C   LEU A 113     -26.997 111.672 -38.229  1.00 62.21           C  
ATOM    915  O   LEU A 113     -27.355 111.559 -37.046  1.00 64.26           O  
ATOM    916  CB  LEU A 113     -28.706 110.864 -39.856  1.00 61.23           C  
ATOM    917  CG  LEU A 113     -29.160 109.872 -40.932  1.00 66.49           C  
ATOM    918  CD1 LEU A 113     -30.519 110.287 -41.468  1.00 64.41           C  
ATOM    919  CD2 LEU A 113     -28.155 109.783 -42.073  1.00 69.42           C  
ATOM    920  N   TRP A 114     -26.310 112.721 -38.692  1.00 57.34           N  
ATOM    921  CA  TRP A 114     -25.984 113.887 -37.865  1.00 54.21           C  
ATOM    922  C   TRP A 114     -27.019 114.985 -38.137  1.00 54.18           C  
ATOM    923  O   TRP A 114     -27.251 115.351 -39.296  1.00 54.50           O  
ATOM    924  CB  TRP A 114     -24.572 114.399 -38.173  1.00 51.37           C  
ATOM    925  CG  TRP A 114     -23.509 113.503 -37.624  1.00 48.48           C  
ATOM    926  CD1 TRP A 114     -23.038 112.356 -38.180  1.00 46.00           C  
ATOM    927  CD2 TRP A 114     -22.807 113.669 -36.397  1.00 44.06           C  
ATOM    928  NE1 TRP A 114     -22.091 111.788 -37.371  1.00 44.28           N  
ATOM    929  CE2 TRP A 114     -21.928 112.576 -36.268  1.00 43.55           C  
ATOM    930  CE3 TRP A 114     -22.839 114.631 -35.393  1.00 44.29           C  
ATOM    931  CZ2 TRP A 114     -21.066 112.429 -35.191  1.00 46.98           C  
ATOM    932  CZ3 TRP A 114     -21.999 114.482 -34.308  1.00 46.17           C  
ATOM    933  CH2 TRP A 114     -21.109 113.392 -34.219  1.00 48.29           C  
ATOM    934  N   SER A 115     -27.634 115.507 -37.074  1.00 49.82           N  
ATOM    935  CA  SER A 115     -28.725 116.453 -37.229  1.00 47.48           C  
ATOM    936  C   SER A 115     -28.264 117.728 -37.942  1.00 43.22           C  
ATOM    937  O   SER A 115     -28.921 118.184 -38.891  1.00 41.46           O  
ATOM    938  CB  SER A 115     -29.419 116.746 -35.880  1.00 47.59           C  
ATOM    939  OG  SER A 115     -28.579 117.421 -34.968  1.00 46.59           O  
ATOM    940  N   SER A 116     -27.136 118.274 -37.522  1.00 39.41           N  
ATOM    941  CA  SER A 116     -26.656 119.518 -38.123  1.00 44.72           C  
ATOM    942  C   SER A 116     -26.353 119.348 -39.616  1.00 44.41           C  
ATOM    943  O   SER A 116     -26.786 120.167 -40.435  1.00 43.27           O  
ATOM    944  CB  SER A 116     -25.427 120.046 -37.388  1.00 45.26           C  
ATOM    945  OG  SER A 116     -24.377 119.100 -37.396  1.00 44.82           O  
ATOM    946  N   GLU A 117     -25.658 118.265 -39.959  1.00 44.84           N  
ATOM    947  CA  GLU A 117     -25.317 117.979 -41.350  1.00 48.77           C  
ATOM    948  C   GLU A 117     -26.561 117.852 -42.223  1.00 48.61           C  
ATOM    949  O   GLU A 117     -26.659 118.534 -43.248  1.00 49.40           O  
ATOM    950  CB  GLU A 117     -24.413 116.740 -41.477  1.00 52.75           C  
ATOM    951  CG  GLU A 117     -22.962 117.015 -41.066  1.00 57.50           C  
ATOM    952  CD  GLU A 117     -22.070 115.779 -41.077  1.00 63.97           C  
ATOM    953  OE1 GLU A 117     -22.265 114.891 -41.952  1.00 67.28           O  
ATOM    954  OE2 GLU A 117     -21.163 115.702 -40.206  1.00 64.75           O  
ATOM    955  N   GLU A 118     -27.514 117.029 -41.783  1.00 49.67           N  
ATOM    956  CA  GLU A 118     -28.753 116.782 -42.529  1.00 50.34           C  
ATOM    957  C   GLU A 118     -29.672 118.002 -42.616  1.00 53.99           C  
ATOM    958  O   GLU A 118     -30.228 118.265 -43.680  1.00 53.17           O  
ATOM    959  CB  GLU A 118     -29.528 115.627 -41.914  1.00 52.97           C  
ATOM    960  CG  GLU A 118     -28.838 114.276 -42.003  1.00 58.70           C  
ATOM    961  CD  GLU A 118     -28.561 113.854 -43.436  1.00 65.56           C  
ATOM    962  OE1 GLU A 118     -29.482 113.900 -44.289  1.00 67.89           O  
ATOM    963  OE2 GLU A 118     -27.403 113.482 -43.705  1.00 69.12           O  
ATOM    964  N   ILE A 119     -29.833 118.750 -41.519  1.00 55.37           N  
ATOM    965  CA  ILE A 119     -30.699 119.947 -41.534  1.00 54.38           C  
ATOM    966  C   ILE A 119     -30.152 120.984 -42.501  1.00 54.69           C  
ATOM    967  O   ILE A 119     -30.907 121.549 -43.310  1.00 51.84           O  
ATOM    968  CB  ILE A 119     -30.869 120.591 -40.139  1.00 54.69           C  
ATOM    969  CG1 ILE A 119     -31.700 119.685 -39.238  1.00 54.50           C  
ATOM    970  CG2 ILE A 119     -31.545 121.966 -40.236  1.00 54.07           C  
ATOM    971  CD1 ILE A 119     -31.482 119.937 -37.758  1.00 56.37           C  
ATOM    972  N   THR A 120     -28.850 121.245 -42.403  1.00 57.02           N  
ATOM    973  CA  THR A 120     -28.200 122.261 -43.255  1.00 60.12           C  
ATOM    974  C   THR A 120     -28.239 121.900 -44.749  1.00 56.10           C  
ATOM    975  O   THR A 120     -28.405 122.786 -45.572  1.00 54.63           O  
ATOM    976  CB  THR A 120     -26.755 122.536 -42.800  1.00 62.63           C  
ATOM    977  OG1 THR A 120     -26.748 122.777 -41.386  1.00 63.10           O  
ATOM    978  CG2 THR A 120     -26.188 123.754 -43.512  1.00 61.59           C  
ATOM    979  N   SER A 121     -28.145 120.604 -45.069  1.00 54.03           N  
ATOM    980  CA  SER A 121     -28.316 120.118 -46.440  1.00 53.64           C  
ATOM    981  C   SER A 121     -29.657 120.452 -47.034  1.00 55.77           C  
ATOM    982  O   SER A 121     -29.749 120.598 -48.239  1.00 61.65           O  
ATOM    983  CB  SER A 121     -28.139 118.604 -46.533  1.00 54.63           C  
ATOM    984  OG  SER A 121     -26.919 118.196 -45.943  1.00 58.47           O  
ATOM    985  N   HIS A 122     -30.702 120.529 -46.209  1.00 60.28           N  
ATOM    986  CA  HIS A 122     -32.050 120.877 -46.675  1.00 62.84           C  
ATOM    987  C   HIS A 122     -32.644 122.021 -45.850  1.00 60.68           C  
ATOM    988  O   HIS A 122     -33.819 121.978 -45.477  1.00 61.34           O  
ATOM    989  CB  HIS A 122     -32.943 119.636 -46.635  1.00 64.83           C  
ATOM    990  CG  HIS A 122     -32.387 118.481 -47.409  1.00 71.02           C  
ATOM    991  ND1 HIS A 122     -31.531 117.555 -46.847  1.00 73.39           N  
ATOM    992  CD2 HIS A 122     -32.536 118.121 -48.706  1.00 69.10           C  
ATOM    993  CE1 HIS A 122     -31.193 116.662 -47.758  1.00 73.00           C  
ATOM    994  NE2 HIS A 122     -31.786 116.984 -48.895  1.00 74.78           N  
ATOM    995  N   ALA A 123     -31.827 123.053 -45.617  1.00 56.09           N  
ATOM    996  CA  ALA A 123     -32.216 124.245 -44.843  1.00 58.29           C  
ATOM    997  C   ALA A 123     -33.554 124.877 -45.216  1.00 58.01           C  
ATOM    998  O   ALA A 123     -34.349 125.159 -44.328  1.00 68.03           O  
ATOM    999  CB  ALA A 123     -31.143 125.304 -44.909  1.00 59.43           C  
ATOM   1000  N   ASP A 124     -33.812 125.099 -46.493  1.00 57.17           N  
ATOM   1001  CA  ASP A 124     -35.100 125.696 -46.906  1.00 63.26           C  
ATOM   1002  C   ASP A 124     -36.308 124.829 -46.497  1.00 62.18           C  
ATOM   1003  O   ASP A 124     -37.240 125.330 -45.862  1.00 68.90           O  
ATOM   1004  CB  ASP A 124     -35.116 126.144 -48.384  1.00 69.73           C  
ATOM   1005  CG  ASP A 124     -34.585 125.083 -49.353  1.00 79.38           C  
ATOM   1006  OD1 ASP A 124     -33.514 124.496 -49.058  1.00 85.13           O  
ATOM   1007  OD2 ASP A 124     -35.219 124.858 -50.419  1.00 82.98           O  
ATOM   1008  N   THR A 125     -36.249 123.526 -46.746  1.00 60.58           N  
ATOM   1009  CA  THR A 125     -37.336 122.617 -46.351  1.00 59.13           C  
ATOM   1010  C   THR A 125     -37.530 122.534 -44.832  1.00 53.25           C  
ATOM   1011  O   THR A 125     -38.633 122.713 -44.329  1.00 48.82           O  
ATOM   1012  CB  THR A 125     -37.074 121.193 -46.883  1.00 63.10           C  
ATOM   1013  OG1 THR A 125     -37.093 121.247 -48.299  1.00 64.49           O  
ATOM   1014  CG2 THR A 125     -38.135 120.162 -46.397  1.00 66.28           C  
ATOM   1015  N   TYR A 126     -36.453 122.225 -44.126  1.00 47.17           N  
ATOM   1016  CA  TYR A 126     -36.524 121.969 -42.712  1.00 47.12           C  
ATOM   1017  C   TYR A 126     -37.034 123.210 -41.963  1.00 49.70           C  
ATOM   1018  O   TYR A 126     -38.084 123.159 -41.336  1.00 52.31           O  
ATOM   1019  CB  TYR A 126     -35.159 121.560 -42.205  1.00 46.21           C  
ATOM   1020  CG  TYR A 126     -35.140 121.189 -40.752  1.00 49.15           C  
ATOM   1021  CD1 TYR A 126     -35.434 119.892 -40.346  1.00 46.45           C  
ATOM   1022  CD2 TYR A 126     -34.802 122.140 -39.772  1.00 51.07           C  
ATOM   1023  CE1 TYR A 126     -35.399 119.542 -39.017  1.00 47.05           C  
ATOM   1024  CE2 TYR A 126     -34.767 121.803 -38.429  1.00 51.24           C  
ATOM   1025  CZ  TYR A 126     -35.076 120.503 -38.057  1.00 49.45           C  
ATOM   1026  OH  TYR A 126     -35.048 120.174 -36.727  1.00 51.32           O  
ATOM   1027  N   TRP A 127     -36.319 124.327 -42.072  1.00 46.91           N  
ATOM   1028  CA  TRP A 127     -36.630 125.505 -41.271  1.00 43.25           C  
ATOM   1029  C   TRP A 127     -37.991 126.142 -41.568  1.00 42.80           C  
ATOM   1030  O   TRP A 127     -38.596 126.700 -40.670  1.00 41.73           O  
ATOM   1031  CB  TRP A 127     -35.522 126.545 -41.377  1.00 42.25           C  
ATOM   1032  CG  TRP A 127     -34.262 126.089 -40.734  1.00 38.61           C  
ATOM   1033  CD1 TRP A 127     -33.114 125.714 -41.346  1.00 38.92           C  
ATOM   1034  CD2 TRP A 127     -34.039 125.952 -39.347  1.00 39.68           C  
ATOM   1035  NE1 TRP A 127     -32.165 125.358 -40.421  1.00 39.50           N  
ATOM   1036  CE2 TRP A 127     -32.718 125.475 -39.180  1.00 39.23           C  
ATOM   1037  CE3 TRP A 127     -34.840 126.146 -38.214  1.00 39.88           C  
ATOM   1038  CZ2 TRP A 127     -32.170 125.216 -37.934  1.00 37.67           C  
ATOM   1039  CZ3 TRP A 127     -34.297 125.879 -36.978  1.00 38.90           C  
ATOM   1040  CH2 TRP A 127     -32.972 125.425 -36.851  1.00 37.61           C  
ATOM   1041  N   ARG A 128     -38.483 126.051 -42.798  1.00 43.08           N  
ATOM   1042  CA  ARG A 128     -39.841 126.558 -43.107  1.00 45.63           C  
ATOM   1043  C   ARG A 128     -40.905 125.866 -42.261  1.00 43.80           C  
ATOM   1044  O   ARG A 128     -41.828 126.514 -41.755  1.00 43.17           O  
ATOM   1045  CB  ARG A 128     -40.209 126.371 -44.590  1.00 44.08           C  
ATOM   1046  CG  ARG A 128     -39.576 127.364 -45.521  1.00 44.74           C  
ATOM   1047  CD  ARG A 128     -40.231 128.728 -45.429  1.00 47.16           C  
ATOM   1048  NE  ARG A 128     -39.675 129.678 -46.409  1.00 50.84           N  
ATOM   1049  CZ  ARG A 128     -39.975 130.975 -46.481  1.00 47.74           C  
ATOM   1050  NH1 ARG A 128     -40.836 131.532 -45.626  1.00 47.50           N  
ATOM   1051  NH2 ARG A 128     -39.397 131.726 -47.408  1.00 50.50           N  
ATOM   1052  N   MET A 129     -40.758 124.553 -42.132  1.00 42.91           N  
ATOM   1053  CA  MET A 129     -41.651 123.733 -41.324  1.00 43.54           C  
ATOM   1054  C   MET A 129     -41.523 124.051 -39.817  1.00 40.78           C  
ATOM   1055  O   MET A 129     -42.546 124.180 -39.135  1.00 40.42           O  
ATOM   1056  CB  MET A 129     -41.381 122.257 -41.601  1.00 45.59           C  
ATOM   1057  CG  MET A 129     -42.231 121.286 -40.807  1.00 49.23           C  
ATOM   1058  SD  MET A 129     -42.329 119.661 -41.567  1.00 53.88           S  
ATOM   1059  CE  MET A 129     -43.428 119.907 -42.954  1.00 52.34           C  
ATOM   1060  N   VAL A 130     -40.297 124.245 -39.323  1.00 35.96           N  
ATOM   1061  CA  VAL A 130     -40.092 124.609 -37.920  1.00 36.96           C  
ATOM   1062  C   VAL A 130     -40.886 125.875 -37.592  1.00 39.47           C  
ATOM   1063  O   VAL A 130     -41.598 125.936 -36.593  1.00 46.27           O  
ATOM   1064  CB  VAL A 130     -38.611 124.829 -37.580  1.00 37.25           C  
ATOM   1065  CG1 VAL A 130     -38.444 125.330 -36.152  1.00 36.79           C  
ATOM   1066  CG2 VAL A 130     -37.818 123.545 -37.763  1.00 38.80           C  
ATOM   1067  N   LEU A 131     -40.776 126.877 -38.451  1.00 38.98           N  
ATOM   1068  CA  LEU A 131     -41.510 128.112 -38.275  1.00 38.79           C  
ATOM   1069  C   LEU A 131     -42.999 127.919 -38.469  1.00 38.57           C  
ATOM   1070  O   LEU A 131     -43.788 128.604 -37.824  1.00 41.25           O  
ATOM   1071  CB  LEU A 131     -41.007 129.192 -39.235  1.00 39.51           C  
ATOM   1072  CG  LEU A 131     -39.519 129.577 -39.197  1.00 38.34           C  
ATOM   1073  CD1 LEU A 131     -39.330 130.876 -39.976  1.00 40.12           C  
ATOM   1074  CD2 LEU A 131     -38.938 129.699 -37.800  1.00 37.94           C  
ATOM   1075  N   ASP A 132     -43.391 127.018 -39.361  1.00 40.10           N  
ATOM   1076  CA  ASP A 132     -44.811 126.726 -39.540  1.00 44.66           C  
ATOM   1077  C   ASP A 132     -45.439 126.017 -38.329  1.00 44.03           C  
ATOM   1078  O   ASP A 132     -46.598 126.276 -38.009  1.00 43.21           O  
ATOM   1079  CB  ASP A 132     -45.087 125.915 -40.809  1.00 45.90           C  
ATOM   1080  CG  ASP A 132     -46.578 125.922 -41.185  1.00 49.03           C  
ATOM   1081  OD1 ASP A 132     -47.147 127.029 -41.296  1.00 49.89           O  
ATOM   1082  OD2 ASP A 132     -47.189 124.840 -41.323  1.00 46.95           O  
ATOM   1083  N   ILE A 133     -44.674 125.148 -37.664  1.00 42.51           N  
ATOM   1084  CA  ILE A 133     -45.137 124.493 -36.439  1.00 41.33           C  
ATOM   1085  C   ILE A 133     -45.309 125.522 -35.316  1.00 39.51           C  
ATOM   1086  O   ILE A 133     -46.288 125.480 -34.564  1.00 39.92           O  
ATOM   1087  CB  ILE A 133     -44.178 123.361 -35.980  1.00 41.00           C  
ATOM   1088  CG1 ILE A 133     -44.118 122.247 -37.039  1.00 42.86           C  
ATOM   1089  CG2 ILE A 133     -44.653 122.741 -34.669  1.00 39.49           C  
ATOM   1090  CD1 ILE A 133     -42.865 121.394 -36.971  1.00 41.63           C  
ATOM   1091  N   GLY A 134     -44.351 126.435 -35.199  1.00 39.03           N  
ATOM   1092  CA  GLY A 134     -44.419 127.492 -34.183  1.00 39.05           C  
ATOM   1093  C   GLY A 134     -45.543 128.484 -34.457  1.00 38.25           C  
ATOM   1094  O   GLY A 134     -46.207 128.950 -33.536  1.00 36.57           O  
ATOM   1095  N   ARG A 135     -45.739 128.802 -35.726  1.00 38.02           N  
ATOM   1096  CA  ARG A 135     -46.791 129.703 -36.147  1.00 40.43           C  
ATOM   1097  C   ARG A 135     -48.168 129.235 -35.687  1.00 40.51           C  
ATOM   1098  O   ARG A 135     -48.966 130.032 -35.197  1.00 40.08           O  
ATOM   1099  CB  ARG A 135     -46.771 129.826 -37.671  1.00 41.25           C  
ATOM   1100  CG  ARG A 135     -47.834 130.735 -38.261  1.00 41.87           C  
ATOM   1101  CD  ARG A 135     -47.720 130.797 -39.776  1.00 41.37           C  
ATOM   1102  NE  ARG A 135     -48.240 129.622 -40.462  1.00 41.62           N  
ATOM   1103  CZ  ARG A 135     -49.533 129.359 -40.648  1.00 42.86           C  
ATOM   1104  NH1 ARG A 135     -50.482 130.180 -40.203  1.00 45.01           N  
ATOM   1105  NH2 ARG A 135     -49.886 128.252 -41.266  1.00 41.96           N  
ATOM   1106  N   GLN A 136     -48.413 127.937 -35.813  1.00 41.31           N  
ATOM   1107  CA  GLN A 136     -49.733 127.371 -35.570  1.00 43.83           C  
ATOM   1108  C   GLN A 136     -49.940 126.837 -34.151  1.00 44.73           C  
ATOM   1109  O   GLN A 136     -50.956 126.206 -33.889  1.00 47.03           O  
ATOM   1110  CB  GLN A 136     -50.002 126.259 -36.574  1.00 44.47           C  
ATOM   1111  CG  GLN A 136     -50.047 126.726 -38.013  1.00 48.28           C  
ATOM   1112  CD  GLN A 136     -50.723 125.722 -38.917  1.00 49.73           C  
ATOM   1113  OE1 GLN A 136     -51.910 125.442 -38.753  1.00 50.02           O  
ATOM   1114  NE2 GLN A 136     -49.982 125.178 -39.872  1.00 53.14           N  
ATOM   1115  N   ASN A 137     -49.005 127.100 -33.238  1.00 43.13           N  
ATOM   1116  CA  ASN A 137     -49.112 126.642 -31.861  1.00 41.13           C  
ATOM   1117  C   ASN A 137     -48.927 127.763 -30.904  1.00 40.76           C  
ATOM   1118  O   ASN A 137     -48.235 128.712 -31.196  1.00 41.75           O  
ATOM   1119  CB  ASN A 137     -48.068 125.580 -31.557  1.00 40.91           C  
ATOM   1120  CG  ASN A 137     -48.520 124.215 -31.987  1.00 40.89           C  
ATOM   1121  OD1 ASN A 137     -49.275 123.559 -31.284  1.00 40.15           O  
ATOM   1122  ND2 ASN A 137     -48.065 123.779 -33.144  1.00 43.75           N  
ATOM   1123  N   THR A 138     -49.544 127.629 -29.738  1.00 42.04           N  
ATOM   1124  CA  THR A 138     -49.425 128.615 -28.680  1.00 39.11           C  
ATOM   1125  C   THR A 138     -48.142 128.395 -27.956  1.00 37.66           C  
ATOM   1126  O   THR A 138     -47.631 127.299 -27.949  1.00 43.92           O  
ATOM   1127  CB  THR A 138     -50.544 128.456 -27.666  1.00 38.01           C  
ATOM   1128  OG1 THR A 138     -50.409 127.184 -27.039  1.00 36.70           O  
ATOM   1129  CG2 THR A 138     -51.924 128.585 -28.358  1.00 37.39           C  
ATOM   1130  N   ILE A 139     -47.628 129.427 -27.316  1.00 39.05           N  
ATOM   1131  CA  ILE A 139     -46.448 129.263 -26.477  1.00 38.33           C  
ATOM   1132  C   ILE A 139     -46.696 128.310 -25.295  1.00 39.60           C  
ATOM   1133  O   ILE A 139     -45.784 127.600 -24.881  1.00 39.56           O  
ATOM   1134  CB  ILE A 139     -45.898 130.613 -25.996  1.00 39.17           C  
ATOM   1135  CG1 ILE A 139     -44.489 130.457 -25.410  1.00 46.43           C  
ATOM   1136  CG2 ILE A 139     -46.801 131.247 -24.954  1.00 38.38           C  
ATOM   1137  CD1 ILE A 139     -43.420 130.036 -26.397  1.00 48.93           C  
ATOM   1138  N   ALA A 140     -47.925 128.283 -24.773  1.00 41.31           N  
ATOM   1139  CA  ALA A 140     -48.267 127.390 -23.656  1.00 40.63           C  
ATOM   1140  C   ALA A 140     -48.101 125.936 -24.076  1.00 40.88           C  
ATOM   1141  O   ALA A 140     -47.532 125.140 -23.326  1.00 40.86           O  
ATOM   1142  CB  ALA A 140     -49.693 127.631 -23.181  1.00 40.53           C  
ATOM   1143  N   ARG A 141     -48.590 125.612 -25.270  1.00 36.95           N  
ATOM   1144  CA  ARG A 141     -48.520 124.266 -25.791  1.00 37.97           C  
ATOM   1145  C   ARG A 141     -47.102 123.762 -25.964  1.00 39.76           C  
ATOM   1146  O   ARG A 141     -46.839 122.583 -25.774  1.00 42.51           O  
ATOM   1147  CB  ARG A 141     -49.249 124.169 -27.138  1.00 37.91           C  
ATOM   1148  CG  ARG A 141     -49.297 122.768 -27.742  1.00 37.33           C  
ATOM   1149  CD  ARG A 141     -49.933 121.744 -26.812  1.00 37.58           C  
ATOM   1150  NE  ARG A 141     -49.798 120.398 -27.325  1.00 38.83           N  
ATOM   1151  CZ  ARG A 141     -48.745 119.607 -27.116  1.00 45.11           C  
ATOM   1152  NH1 ARG A 141     -47.682 119.993 -26.392  1.00 43.94           N  
ATOM   1153  NH2 ARG A 141     -48.761 118.396 -27.637  1.00 48.06           N  
ATOM   1154  N   ILE A 142     -46.194 124.647 -26.343  1.00 42.18           N  
ATOM   1155  CA  ILE A 142     -44.795 124.273 -26.563  1.00 41.72           C  
ATOM   1156  C   ILE A 142     -44.049 124.153 -25.240  1.00 42.53           C  
ATOM   1157  O   ILE A 142     -43.191 123.307 -25.104  1.00 45.43           O  
ATOM   1158  CB  ILE A 142     -44.080 125.296 -27.471  1.00 41.47           C  
ATOM   1159  CG1 ILE A 142     -44.821 125.467 -28.809  1.00 38.03           C  
ATOM   1160  CG2 ILE A 142     -42.636 124.884 -27.739  1.00 43.35           C  
ATOM   1161  CD1 ILE A 142     -45.108 124.188 -29.541  1.00 36.15           C  
ATOM   1162  N   LYS A 143     -44.379 125.003 -24.274  1.00 47.02           N  
ATOM   1163  CA  LYS A 143     -43.840 124.890 -22.918  1.00 47.19           C  
ATOM   1164  C   LYS A 143     -44.164 123.547 -22.299  1.00 49.36           C  
ATOM   1165  O   LYS A 143     -43.351 123.016 -21.575  1.00 56.19           O  
ATOM   1166  CB  LYS A 143     -44.391 125.975 -22.001  1.00 47.79           C  
ATOM   1167  CG  LYS A 143     -43.734 127.304 -22.251  1.00 52.87           C  
ATOM   1168  CD  LYS A 143     -44.530 128.475 -21.705  1.00 57.15           C  
ATOM   1169  CE  LYS A 143     -44.490 128.510 -20.197  1.00 63.36           C  
ATOM   1170  NZ  LYS A 143     -44.800 129.865 -19.676  1.00 69.87           N  
ATOM   1171  N   LYS A 144     -45.354 123.013 -22.565  1.00 49.66           N  
ATOM   1172  CA  LYS A 144     -45.747 121.713 -22.038  1.00 51.14           C  
ATOM   1173  C   LYS A 144     -44.814 120.590 -22.468  1.00 49.02           C  
ATOM   1174  O   LYS A 144     -44.726 119.597 -21.756  1.00 52.83           O  
ATOM   1175  CB  LYS A 144     -47.180 121.352 -22.451  1.00 55.41           C  
ATOM   1176  CG  LYS A 144     -48.275 122.059 -21.678  1.00 60.57           C  
ATOM   1177  CD  LYS A 144     -49.630 121.461 -22.055  1.00 69.54           C  
ATOM   1178  CE  LYS A 144     -50.736 121.828 -21.073  1.00 69.67           C  
ATOM   1179  NZ  LYS A 144     -50.809 123.298 -20.861  1.00 69.86           N  
ATOM   1180  N   CYS A 145     -44.151 120.742 -23.625  1.00 47.90           N  
ATOM   1181  CA  CYS A 145     -43.117 119.815 -24.100  1.00 44.51           C  
ATOM   1182  C   CYS A 145     -41.771 119.896 -23.356  1.00 41.72           C  
ATOM   1183  O   CYS A 145     -40.858 119.184 -23.710  1.00 39.81           O  
ATOM   1184  CB  CYS A 145     -42.831 120.025 -25.587  1.00 45.70           C  
ATOM   1185  SG  CYS A 145     -44.242 119.850 -26.685  1.00 53.96           S  
ATOM   1186  N   CYS A 146     -41.640 120.752 -22.347  1.00 40.98           N  
ATOM   1187  CA  CYS A 146     -40.417 120.877 -21.542  1.00 45.19           C  
ATOM   1188  C   CYS A 146     -39.793 119.565 -21.050  1.00 50.11           C  
ATOM   1189  O   CYS A 146     -38.568 119.472 -20.947  1.00 51.50           O  
ATOM   1190  CB  CYS A 146     -40.672 121.750 -20.314  1.00 47.60           C  
ATOM   1191  SG  CYS A 146     -41.958 121.087 -19.223  1.00 54.66           S  
ATOM   1192  N   THR A 147     -40.624 118.566 -20.735  1.00 51.68           N  
ATOM   1193  CA  THR A 147     -40.129 117.300 -20.177  1.00 51.10           C  
ATOM   1194  C   THR A 147     -39.262 116.513 -21.152  1.00 44.34           C  
ATOM   1195  O   THR A 147     -38.388 115.792 -20.700  1.00 46.90           O  
ATOM   1196  CB  THR A 147     -41.269 116.399 -19.605  1.00 54.00           C  
ATOM   1197  OG1 THR A 147     -42.307 116.235 -20.584  1.00 60.01           O  
ATOM   1198  CG2 THR A 147     -41.871 117.025 -18.325  1.00 52.97           C  
ATOM   1199  N   ILE A 148     -39.452 116.676 -22.464  1.00 40.36           N  
ATOM   1200  CA  ILE A 148     -38.604 115.974 -23.434  1.00 40.75           C  
ATOM   1201  C   ILE A 148     -37.134 116.369 -23.302  1.00 42.39           C  
ATOM   1202  O   ILE A 148     -36.261 115.640 -23.749  1.00 44.49           O  
ATOM   1203  CB  ILE A 148     -39.028 116.147 -24.925  1.00 41.28           C  
ATOM   1204  CG1 ILE A 148     -38.574 117.490 -25.500  1.00 40.89           C  
ATOM   1205  CG2 ILE A 148     -40.522 115.911 -25.129  1.00 41.98           C  
ATOM   1206  CD1 ILE A 148     -39.018 117.704 -26.922  1.00 41.97           C  
ATOM   1207  N   MET A 149     -36.882 117.532 -22.712  1.00 41.91           N  
ATOM   1208  CA  MET A 149     -35.542 117.995 -22.374  1.00 41.91           C  
ATOM   1209  C   MET A 149     -35.112 117.769 -20.917  1.00 40.84           C  
ATOM   1210  O   MET A 149     -34.037 118.222 -20.520  1.00 34.39           O  
ATOM   1211  CB  MET A 149     -35.484 119.482 -22.670  1.00 45.96           C  
ATOM   1212  CG  MET A 149     -35.679 119.800 -24.145  1.00 47.32           C  
ATOM   1213  SD  MET A 149     -36.258 121.471 -24.361  1.00 50.67           S  
ATOM   1214  CE  MET A 149     -34.704 122.192 -24.790  1.00 56.92           C  
ATOM   1215  N   GLY A 150     -35.929 117.060 -20.128  1.00 44.83           N  
ATOM   1216  CA  GLY A 150     -35.725 116.929 -18.676  1.00 46.86           C  
ATOM   1217  C   GLY A 150     -35.814 118.234 -17.902  1.00 49.46           C  
ATOM   1218  O   GLY A 150     -35.146 118.401 -16.887  1.00 52.94           O  
ATOM   1219  N   LYS A 151     -36.659 119.140 -18.354  1.00 54.61           N  
ATOM   1220  CA  LYS A 151     -36.796 120.454 -17.761  1.00 56.50           C  
ATOM   1221  C   LYS A 151     -38.176 120.772 -17.251  1.00 58.81           C  
ATOM   1222  O   LYS A 151     -39.093 120.035 -17.491  1.00 57.42           O  
ATOM   1223  CB  LYS A 151     -36.441 121.506 -18.788  1.00 56.35           C  
ATOM   1224  CG  LYS A 151     -35.016 121.502 -19.269  1.00 56.85           C  
ATOM   1225  CD  LYS A 151     -34.062 121.885 -18.168  1.00 60.59           C  
ATOM   1226  CE  LYS A 151     -32.619 121.806 -18.607  1.00 61.21           C  
ATOM   1227  NZ  LYS A 151     -32.048 120.442 -18.627  1.00 55.70           N  
ATOM   1228  N   THR A 152     -38.320 121.895 -16.557  1.00 62.71           N  
ATOM   1229  CA  THR A 152     -39.623 122.296 -16.042  1.00 67.34           C  
ATOM   1230  C   THR A 152     -40.179 123.473 -16.796  1.00 63.38           C  
ATOM   1231  O   THR A 152     -39.497 124.417 -17.029  1.00 54.12           O  
ATOM   1232  CB  THR A 152     -39.628 122.545 -14.540  1.00 66.43           C  
ATOM   1233  OG1 THR A 152     -38.698 123.561 -14.214  1.00 65.45           O  
ATOM   1234  CG2 THR A 152     -39.197 121.311 -13.836  1.00 69.47           C  
ATOM   1235  N   GLU A 153     -41.441 123.373 -17.181  1.00 72.54           N  
ATOM   1236  CA  GLU A 153     -42.129 124.374 -17.988  1.00 81.20           C  
ATOM   1237  C   GLU A 153     -42.117 125.657 -17.289  1.00 86.92           C  
ATOM   1238  O   GLU A 153     -42.405 125.733 -16.125  1.00 92.13           O  
ATOM   1239  CB  GLU A 153     -43.575 123.941 -18.202  1.00 84.19           C  
ATOM   1240  CG  GLU A 153     -44.593 125.014 -18.517  1.00 84.45           C  
ATOM   1241  CD  GLU A 153     -45.974 124.449 -18.685  1.00 86.76           C  
ATOM   1242  OE1 GLU A 153     -46.844 125.162 -19.199  1.00 90.36           O  
ATOM   1243  OE2 GLU A 153     -46.194 123.292 -18.305  1.00 86.17           O  
ATOM   1244  N   GLY A 154     -41.880 126.722 -18.044  1.00 99.76           N  
ATOM   1245  CA  GLY A 154     -41.888 128.043 -17.460  1.00112.55           C  
ATOM   1246  C   GLY A 154     -40.727 127.919 -16.525  1.00114.84           C  
ATOM   1247  O   GLY A 154     -39.855 127.080 -16.770  1.00118.13           O  
ATOM   1248  N   THR A 155     -40.679 128.714 -15.458  1.00106.56           N  
ATOM   1249  CA  THR A 155     -39.558 128.574 -14.546  1.00101.03           C  
ATOM   1250  C   THR A 155     -38.300 128.808 -15.360  1.00 88.34           C  
ATOM   1251  O   THR A 155     -38.085 129.890 -15.906  1.00 87.39           O  
ATOM   1252  CB  THR A 155     -39.508 127.172 -13.915  1.00105.19           C  
ATOM   1253  OG1 THR A 155     -40.723 126.926 -13.195  1.00 99.73           O  
ATOM   1254  CG2 THR A 155     -38.328 127.059 -12.962  1.00 99.26           C  
ATOM   1255  N   LEU A 156     -37.472 127.777 -15.435  1.00 82.99           N  
ATOM   1256  CA  LEU A 156     -36.249 127.874 -16.180  1.00 82.80           C  
ATOM   1257  C   LEU A 156     -36.116 127.833 -17.682  1.00 66.81           C  
ATOM   1258  O   LEU A 156     -35.018 128.031 -18.120  1.00 69.23           O  
ATOM   1259  CB  LEU A 156     -35.261 126.868 -15.597  1.00 87.17           C  
ATOM   1260  CG  LEU A 156     -35.692 125.416 -15.692  1.00 93.73           C  
ATOM   1261  CD1 LEU A 156     -35.424 124.875 -17.080  1.00 94.76           C  
ATOM   1262  CD2 LEU A 156     -35.013 124.560 -14.649  1.00 92.39           C  
ATOM   1263  N   THR A 157     -37.139 127.540 -18.468  1.00 55.81           N  
ATOM   1264  CA  THR A 157     -36.917 127.414 -19.901  1.00 52.53           C  
ATOM   1265  C   THR A 157     -36.239 128.642 -20.479  1.00 52.22           C  
ATOM   1266  O   THR A 157     -36.603 129.757 -20.208  1.00 49.89           O  
ATOM   1267  CB  THR A 157     -38.199 127.105 -20.642  1.00 56.60           C  
ATOM   1268  OG1 THR A 157     -38.693 125.875 -20.160  1.00 73.85           O  
ATOM   1269  CG2 THR A 157     -37.946 126.931 -22.088  1.00 59.70           C  
ATOM   1270  N   ALA A 158     -35.223 128.382 -21.287  1.00 54.18           N  
ATOM   1271  CA  ALA A 158     -34.436 129.393 -21.926  1.00 50.88           C  
ATOM   1272  C   ALA A 158     -34.410 129.181 -23.399  1.00 51.47           C  
ATOM   1273  O   ALA A 158     -33.477 128.595 -23.900  1.00 54.66           O  
ATOM   1274  CB  ALA A 158     -33.023 129.352 -21.372  1.00 45.95           C  
ATOM   1275  N   ALA A 159     -35.454 129.611 -24.091  1.00 49.13           N  
ATOM   1276  CA  ALA A 159     -35.528 129.499 -25.542  1.00 50.81           C  
ATOM   1277  C   ALA A 159     -35.134 128.092 -25.958  1.00 58.08           C  
ATOM   1278  O   ALA A 159     -34.287 127.831 -26.802  1.00 48.42           O  
ATOM   1279  CB  ALA A 159     -34.753 130.561 -26.239  1.00 47.00           C  
ATOM   1280  N   GLN A 160     -35.781 127.202 -25.226  1.00 67.31           N  
ATOM   1281  CA  GLN A 160     -35.726 125.785 -25.319  1.00 51.33           C  
ATOM   1282  C   GLN A 160     -37.093 125.516 -25.862  1.00 49.73           C  
ATOM   1283  O   GLN A 160     -37.630 124.483 -25.672  1.00 44.72           O  
ATOM   1284  CB  GLN A 160     -35.516 125.174 -23.954  1.00 46.25           C  
ATOM   1285  CG  GLN A 160     -34.061 125.057 -23.590  1.00 46.64           C  
ATOM   1286  CD  GLN A 160     -33.801 124.764 -22.144  1.00 46.35           C  
ATOM   1287  OE1 GLN A 160     -34.246 125.459 -21.274  1.00 47.27           O  
ATOM   1288  NE2 GLN A 160     -33.041 123.744 -21.892  1.00 45.66           N  
ATOM   1289  N   VAL A 161     -37.654 126.537 -26.501  1.00 49.41           N  
ATOM   1290  CA  VAL A 161     -38.944 126.435 -27.153  1.00 48.12           C  
ATOM   1291  C   VAL A 161     -38.649 125.951 -28.567  1.00 44.87           C  
ATOM   1292  O   VAL A 161     -39.407 125.179 -29.154  1.00 42.99           O  
ATOM   1293  CB  VAL A 161     -39.664 127.792 -27.212  1.00 49.92           C  
ATOM   1294  CG1 VAL A 161     -40.981 127.662 -27.962  1.00 52.84           C  
ATOM   1295  CG2 VAL A 161     -39.894 128.332 -25.808  1.00 50.43           C  
ATOM   1296  N   LEU A 162     -37.524 126.427 -29.099  1.00 41.87           N  
ATOM   1297  CA  LEU A 162     -37.071 126.079 -30.440  1.00 42.29           C  
ATOM   1298  C   LEU A 162     -36.751 124.596 -30.564  1.00 40.01           C  
ATOM   1299  O   LEU A 162     -37.101 123.961 -31.559  1.00 44.68           O  
ATOM   1300  CB  LEU A 162     -35.846 126.913 -30.824  1.00 46.10           C  
ATOM   1301  CG  LEU A 162     -35.262 126.659 -32.215  1.00 47.92           C  
ATOM   1302  CD1 LEU A 162     -36.318 126.869 -33.289  1.00 53.10           C  
ATOM   1303  CD2 LEU A 162     -34.055 127.552 -32.462  1.00 50.33           C  
ATOM   1304  N   TYR A 163     -36.091 124.042 -29.551  1.00 39.47           N  
ATOM   1305  CA  TYR A 163     -35.769 122.648 -29.579  1.00 38.80           C  
ATOM   1306  C   TYR A 163     -36.966 121.753 -29.744  1.00 40.18           C  
ATOM   1307  O   TYR A 163     -36.927 120.907 -30.601  1.00 41.08           O  
ATOM   1308  CB  TYR A 163     -35.073 122.388 -28.260  1.00 36.95           C  
ATOM   1309  CG  TYR A 163     -34.641 121.008 -27.898  1.00 36.20           C  
ATOM   1310  CD1 TYR A 163     -35.489 119.940 -27.979  1.00 37.95           C  
ATOM   1311  CD2 TYR A 163     -33.411 120.796 -27.381  1.00 37.38           C  
ATOM   1312  CE1 TYR A 163     -35.092 118.691 -27.596  1.00 36.28           C  
ATOM   1313  CE2 TYR A 163     -33.017 119.544 -26.998  1.00 36.28           C  
ATOM   1314  CZ  TYR A 163     -33.867 118.503 -27.116  1.00 34.38           C  
ATOM   1315  OH  TYR A 163     -33.479 117.275 -26.727  1.00 34.40           O  
ATOM   1316  N   PRO A 164     -38.076 121.967 -28.936  1.00 42.08           N  
ATOM   1317  CA  PRO A 164     -39.211 121.083 -29.225  1.00 43.10           C  
ATOM   1318  C   PRO A 164     -39.756 121.286 -30.626  1.00 44.08           C  
ATOM   1319  O   PRO A 164     -40.153 120.336 -31.238  1.00 45.63           O  
ATOM   1320  CB  PRO A 164     -40.243 121.431 -28.171  1.00 43.66           C  
ATOM   1321  CG  PRO A 164     -39.850 122.711 -27.630  1.00 43.63           C  
ATOM   1322  CD  PRO A 164     -38.395 122.664 -27.621  1.00 41.51           C  
ATOM   1323  N   LEU A 165     -39.784 122.505 -31.128  1.00 43.71           N  
ATOM   1324  CA  LEU A 165     -40.296 122.764 -32.456  1.00 42.22           C  
ATOM   1325  C   LEU A 165     -39.491 122.040 -33.469  1.00 40.13           C  
ATOM   1326  O   LEU A 165     -40.000 121.627 -34.460  1.00 41.36           O  
ATOM   1327  CB  LEU A 165     -40.242 124.235 -32.789  1.00 41.63           C  
ATOM   1328  CG  LEU A 165     -41.140 125.165 -32.022  1.00 41.26           C  
ATOM   1329  CD1 LEU A 165     -40.937 126.565 -32.524  1.00 40.85           C  
ATOM   1330  CD2 LEU A 165     -42.571 124.763 -32.185  1.00 40.43           C  
ATOM   1331  N   MET A 166     -38.203 121.958 -33.241  1.00 36.71           N  
ATOM   1332  CA  MET A 166     -37.337 121.248 -34.127  1.00 36.87           C  
ATOM   1333  C   MET A 166     -37.522 119.746 -34.105  1.00 37.06           C  
ATOM   1334  O   MET A 166     -37.547 119.134 -35.126  1.00 34.40           O  
ATOM   1335  CB  MET A 166     -35.899 121.624 -33.860  1.00 36.91           C  
ATOM   1336  CG  MET A 166     -35.599 123.076 -34.055  1.00 36.45           C  
ATOM   1337  SD  MET A 166     -33.870 123.411 -34.093  1.00 41.96           S  
ATOM   1338  CE  MET A 166     -33.415 123.589 -32.394  1.00 40.87           C  
ATOM   1339  N   GLN A 167     -37.678 119.161 -32.932  1.00 39.01           N  
ATOM   1340  CA  GLN A 167     -37.842 117.729 -32.802  1.00 39.99           C  
ATOM   1341  C   GLN A 167     -39.080 117.287 -33.513  1.00 42.31           C  
ATOM   1342  O   GLN A 167     -39.154 116.228 -34.057  1.00 42.66           O  
ATOM   1343  CB  GLN A 167     -37.876 117.281 -31.357  1.00 38.37           C  
ATOM   1344  CG  GLN A 167     -38.247 115.828 -31.210  1.00 38.67           C  
ATOM   1345  CD  GLN A 167     -37.854 115.232 -29.898  1.00 38.58           C  
ATOM   1346  OE1 GLN A 167     -37.039 115.753 -29.210  1.00 38.14           O  
ATOM   1347  NE2 GLN A 167     -38.429 114.126 -29.567  1.00 39.13           N  
ATOM   1348  N   CYS A 168     -40.083 118.111 -33.448  1.00 44.38           N  
ATOM   1349  CA  CYS A 168     -41.303 117.864 -34.127  1.00 47.01           C  
ATOM   1350  C   CYS A 168     -41.096 117.933 -35.627  1.00 48.28           C  
ATOM   1351  O   CYS A 168     -41.662 117.161 -36.355  1.00 50.30           O  
ATOM   1352  CB  CYS A 168     -42.278 118.914 -33.676  1.00 46.30           C  
ATOM   1353  SG  CYS A 168     -43.937 118.764 -34.259  1.00 49.81           S  
ATOM   1354  N   CYS A 169     -40.299 118.881 -36.104  1.00 50.03           N  
ATOM   1355  CA  CYS A 169     -40.111 119.038 -37.536  1.00 50.64           C  
ATOM   1356  C   CYS A 169     -39.484 117.815 -38.084  1.00 48.00           C  
ATOM   1357  O   CYS A 169     -39.947 117.199 -39.001  1.00 47.46           O  
ATOM   1358  CB  CYS A 169     -39.217 120.207 -37.778  1.00 51.12           C  
ATOM   1359  SG  CYS A 169     -39.095 120.401 -39.508  1.00 60.35           S  
ATOM   1360  N   ASP A 170     -38.429 117.433 -37.444  1.00 44.36           N  
ATOM   1361  CA  ASP A 170     -37.845 116.138 -37.631  1.00 46.71           C  
ATOM   1362  C   ASP A 170     -38.878 115.061 -37.836  1.00 50.95           C  
ATOM   1363  O   ASP A 170     -38.650 114.123 -38.536  1.00 54.93           O  
ATOM   1364  CB  ASP A 170     -37.055 115.755 -36.399  1.00 46.55           C  
ATOM   1365  CG  ASP A 170     -35.818 116.533 -36.237  1.00 47.59           C  
ATOM   1366  OD1 ASP A 170     -35.393 117.178 -37.186  1.00 50.04           O  
ATOM   1367  OD2 ASP A 170     -35.264 116.520 -35.163  1.00 45.45           O  
ATOM   1368  N   ILE A 171     -39.978 114.991 -37.174  1.00 51.41           N  
ATOM   1369  CA  ILE A 171     -40.620 113.741 -37.455  1.00 48.65           C  
ATOM   1370  C   ILE A 171     -40.860 113.600 -38.929  1.00 50.98           C  
ATOM   1371  O   ILE A 171     -40.667 112.560 -39.489  1.00 54.43           O  
ATOM   1372  CB  ILE A 171     -41.846 113.579 -36.589  1.00 44.55           C  
ATOM   1373  CG1 ILE A 171     -41.376 113.312 -35.185  1.00 45.20           C  
ATOM   1374  CG2 ILE A 171     -42.725 112.475 -37.096  1.00 44.50           C  
ATOM   1375  CD1 ILE A 171     -42.405 113.586 -34.132  1.00 46.70           C  
ATOM   1376  N   PHE A 172     -41.311 114.662 -39.537  1.00 52.59           N  
ATOM   1377  CA  PHE A 172     -41.572 114.706 -40.943  1.00 54.46           C  
ATOM   1378  C   PHE A 172     -40.358 114.720 -41.837  1.00 56.70           C  
ATOM   1379  O   PHE A 172     -40.368 114.175 -42.915  1.00 58.34           O  
ATOM   1380  CB  PHE A 172     -42.529 115.826 -41.233  1.00 50.00           C  
ATOM   1381  CG  PHE A 172     -43.622 115.918 -40.237  1.00 50.04           C  
ATOM   1382  CD1 PHE A 172     -43.362 116.373 -38.986  1.00 49.74           C  
ATOM   1383  CD2 PHE A 172     -44.879 115.537 -40.543  1.00 50.52           C  
ATOM   1384  CE1 PHE A 172     -44.343 116.463 -38.056  1.00 49.73           C  
ATOM   1385  CE2 PHE A 172     -45.873 115.623 -39.621  1.00 54.66           C  
ATOM   1386  CZ  PHE A 172     -45.606 116.079 -38.372  1.00 51.92           C  
ATOM   1387  N   PHE A 173     -39.321 115.384 -41.381  1.00 55.74           N  
ATOM   1388  CA  PHE A 173     -38.116 115.513 -42.141  1.00 54.87           C  
ATOM   1389  C   PHE A 173     -37.463 114.187 -42.411  1.00 58.31           C  
ATOM   1390  O   PHE A 173     -37.001 113.942 -43.502  1.00 63.85           O  
ATOM   1391  CB  PHE A 173     -37.169 116.401 -41.374  1.00 53.14           C  
ATOM   1392  CG  PHE A 173     -35.967 116.776 -42.129  1.00 50.41           C  
ATOM   1393  CD1 PHE A 173     -36.071 117.526 -43.254  1.00 50.34           C  
ATOM   1394  CD2 PHE A 173     -34.741 116.392 -41.701  1.00 50.58           C  
ATOM   1395  CE1 PHE A 173     -34.965 117.882 -43.954  1.00 51.58           C  
ATOM   1396  CE2 PHE A 173     -33.626 116.740 -42.386  1.00 51.30           C  
ATOM   1397  CZ  PHE A 173     -33.741 117.485 -43.515  1.00 52.24           C  
ATOM   1398  N   LEU A 174     -37.418 113.324 -41.420  1.00 57.91           N  
ATOM   1399  CA  LEU A 174     -36.818 112.028 -41.610  1.00 58.28           C  
ATOM   1400  C   LEU A 174     -37.768 111.113 -42.325  1.00 58.46           C  
ATOM   1401  O   LEU A 174     -37.408 110.047 -42.745  1.00 63.29           O  
ATOM   1402  CB  LEU A 174     -36.368 111.443 -40.297  1.00 57.78           C  
ATOM   1403  CG  LEU A 174     -35.219 112.237 -39.729  1.00 59.09           C  
ATOM   1404  CD1 LEU A 174     -34.719 111.640 -38.444  1.00 59.40           C  
ATOM   1405  CD2 LEU A 174     -34.114 112.320 -40.742  1.00 58.95           C  
ATOM   1406  N   LYS A 175     -38.999 111.540 -42.459  1.00 59.54           N  
ATOM   1407  CA  LYS A 175     -39.995 110.760 -43.133  1.00 58.73           C  
ATOM   1408  C   LYS A 175     -40.219 109.477 -42.413  1.00 61.42           C  
ATOM   1409  O   LYS A 175     -40.555 108.481 -43.001  1.00 67.53           O  
ATOM   1410  CB  LYS A 175     -39.559 110.464 -44.538  1.00 59.58           C  
ATOM   1411  CG  LYS A 175     -39.723 111.616 -45.489  1.00 62.30           C  
ATOM   1412  CD  LYS A 175     -39.919 111.059 -46.868  1.00 68.41           C  
ATOM   1413  CE  LYS A 175     -40.323 112.130 -47.848  1.00 73.98           C  
ATOM   1414  NZ  LYS A 175     -39.142 112.816 -48.415  1.00 78.91           N  
ATOM   1415  N   ALA A 176     -40.051 109.505 -41.114  1.00 61.25           N  
ATOM   1416  CA  ALA A 176     -40.258 108.332 -40.320  1.00 59.28           C  
ATOM   1417  C   ALA A 176     -41.712 107.969 -40.225  1.00 60.69           C  
ATOM   1418  O   ALA A 176     -42.559 108.828 -40.150  1.00 58.05           O  
ATOM   1419  CB  ALA A 176     -39.694 108.555 -38.942  1.00 62.02           C  
ATOM   1420  N   ASP A 177     -41.977 106.671 -40.219  1.00 61.83           N  
ATOM   1421  CA  ASP A 177     -43.314 106.083 -40.081  1.00 59.07           C  
ATOM   1422  C   ASP A 177     -43.593 105.780 -38.607  1.00 56.03           C  
ATOM   1423  O   ASP A 177     -44.737 105.801 -38.176  1.00 54.79           O  
ATOM   1424  CB  ASP A 177     -43.436 104.785 -40.891  1.00 62.96           C  
ATOM   1425  CG  ASP A 177     -43.079 104.959 -42.375  1.00 69.30           C  
ATOM   1426  OD1 ASP A 177     -43.825 105.677 -43.084  1.00 67.61           O  
ATOM   1427  OD2 ASP A 177     -42.067 104.353 -42.832  1.00 69.59           O  
ATOM   1428  N   ILE A 178     -42.545 105.493 -37.840  1.00 53.03           N  
ATOM   1429  CA  ILE A 178     -42.681 105.140 -36.433  1.00 56.62           C  
ATOM   1430  C   ILE A 178     -41.684 105.946 -35.609  1.00 52.94           C  
ATOM   1431  O   ILE A 178     -40.493 105.876 -35.878  1.00 52.02           O  
ATOM   1432  CB  ILE A 178     -42.426 103.624 -36.206  1.00 61.16           C  
ATOM   1433  CG1 ILE A 178     -43.459 102.794 -36.977  1.00 63.15           C  
ATOM   1434  CG2 ILE A 178     -42.479 103.268 -34.717  1.00 63.23           C  
ATOM   1435  CD1 ILE A 178     -43.314 101.297 -36.813  1.00 64.50           C  
ATOM   1436  N   CYS A 179     -42.163 106.672 -34.601  1.00 48.28           N  
ATOM   1437  CA  CYS A 179     -41.276 107.346 -33.654  1.00 50.78           C  
ATOM   1438  C   CYS A 179     -41.082 106.375 -32.532  1.00 50.45           C  
ATOM   1439  O   CYS A 179     -42.039 105.992 -31.864  1.00 56.27           O  
ATOM   1440  CB  CYS A 179     -41.875 108.648 -33.132  1.00 52.86           C  
ATOM   1441  SG  CYS A 179     -42.354 109.764 -34.460  1.00 53.94           S  
ATOM   1442  N   GLN A 180     -39.848 105.951 -32.342  1.00 48.18           N  
ATOM   1443  CA  GLN A 180     -39.565 104.868 -31.439  1.00 50.35           C  
ATOM   1444  C   GLN A 180     -38.594 105.408 -30.408  1.00 48.30           C  
ATOM   1445  O   GLN A 180     -37.413 105.061 -30.372  1.00 48.36           O  
ATOM   1446  CB  GLN A 180     -39.031 103.663 -32.229  1.00 54.77           C  
ATOM   1447  CG  GLN A 180     -39.284 102.317 -31.565  1.00 54.34           C  
ATOM   1448  CD  GLN A 180     -38.608 102.195 -30.217  1.00 53.42           C  
ATOM   1449  OE1 GLN A 180     -37.435 101.859 -30.135  1.00 52.22           O  
ATOM   1450  NE2 GLN A 180     -39.345 102.490 -29.151  1.00 53.66           N  
ATOM   1451  N   LEU A 181     -39.128 106.282 -29.566  1.00 48.54           N  
ATOM   1452  CA  LEU A 181     -38.367 106.919 -28.491  1.00 49.98           C  
ATOM   1453  C   LEU A 181     -38.962 106.535 -27.154  1.00 49.21           C  
ATOM   1454  O   LEU A 181     -39.967 105.823 -27.113  1.00 51.66           O  
ATOM   1455  CB  LEU A 181     -38.397 108.435 -28.657  1.00 50.56           C  
ATOM   1456  CG  LEU A 181     -37.336 109.015 -29.600  1.00 47.78           C  
ATOM   1457  CD1 LEU A 181     -37.590 108.554 -31.022  1.00 48.71           C  
ATOM   1458  CD2 LEU A 181     -37.317 110.527 -29.531  1.00 48.11           C  
ATOM   1459  N   GLY A 182     -38.341 106.988 -26.066  1.00 46.34           N  
ATOM   1460  CA  GLY A 182     -38.847 106.712 -24.714  1.00 48.45           C  
ATOM   1461  C   GLY A 182     -40.090 107.495 -24.352  1.00 48.53           C  
ATOM   1462  O   GLY A 182     -40.383 108.506 -24.976  1.00 48.56           O  
ATOM   1463  N   LEU A 183     -40.805 107.032 -23.327  1.00 52.04           N  
ATOM   1464  CA  LEU A 183     -42.052 107.676 -22.896  1.00 54.60           C  
ATOM   1465  C   LEU A 183     -41.925 109.165 -22.541  1.00 51.86           C  
ATOM   1466  O   LEU A 183     -42.857 109.920 -22.783  1.00 48.38           O  
ATOM   1467  CB  LEU A 183     -42.706 106.933 -21.734  1.00 54.39           C  
ATOM   1468  CG  LEU A 183     -43.753 105.904 -22.154  1.00 56.66           C  
ATOM   1469  CD1 LEU A 183     -44.129 105.099 -20.927  1.00 62.44           C  
ATOM   1470  CD2 LEU A 183     -45.007 106.519 -22.749  1.00 55.87           C  
ATOM   1471  N   ASP A 184     -40.774 109.596 -22.027  1.00 47.08           N  
ATOM   1472  CA  ASP A 184     -40.601 111.009 -21.704  1.00 46.61           C  
ATOM   1473  C   ASP A 184     -40.567 111.930 -22.936  1.00 46.00           C  
ATOM   1474  O   ASP A 184     -40.502 113.136 -22.779  1.00 44.94           O  
ATOM   1475  CB  ASP A 184     -39.396 111.240 -20.765  1.00 47.26           C  
ATOM   1476  CG  ASP A 184     -38.039 111.065 -21.444  1.00 49.94           C  
ATOM   1477  OD1 ASP A 184     -37.952 110.598 -22.618  1.00 50.17           O  
ATOM   1478  OD2 ASP A 184     -37.033 111.383 -20.763  1.00 51.66           O  
ATOM   1479  N   GLN A 185     -40.582 111.361 -24.147  1.00 46.15           N  
ATOM   1480  CA  GLN A 185     -40.662 112.132 -25.380  1.00 43.76           C  
ATOM   1481  C   GLN A 185     -42.078 112.243 -25.902  1.00 44.39           C  
ATOM   1482  O   GLN A 185     -42.289 112.785 -26.971  1.00 43.71           O  
ATOM   1483  CB  GLN A 185     -39.801 111.483 -26.479  1.00 42.38           C  
ATOM   1484  CG  GLN A 185     -38.337 111.313 -26.139  1.00 39.10           C  
ATOM   1485  CD  GLN A 185     -37.666 112.628 -25.855  1.00 36.93           C  
ATOM   1486  OE1 GLN A 185     -37.528 113.460 -26.740  1.00 34.15           O  
ATOM   1487  NE2 GLN A 185     -37.239 112.819 -24.626  1.00 38.10           N  
ATOM   1488  N   ARG A 186     -43.049 111.712 -25.176  1.00 46.85           N  
ATOM   1489  CA  ARG A 186     -44.378 111.482 -25.718  1.00 48.59           C  
ATOM   1490  C   ARG A 186     -45.071 112.797 -26.060  1.00 48.32           C  
ATOM   1491  O   ARG A 186     -45.778 112.887 -27.059  1.00 46.67           O  
ATOM   1492  CB  ARG A 186     -45.200 110.603 -24.775  1.00 52.56           C  
ATOM   1493  CG  ARG A 186     -45.676 111.221 -23.460  1.00 56.22           C  
ATOM   1494  CD  ARG A 186     -46.873 110.410 -22.961  1.00 62.39           C  
ATOM   1495  NE  ARG A 186     -47.969 110.444 -23.949  1.00 67.43           N  
ATOM   1496  CZ  ARG A 186     -49.047 109.678 -23.933  1.00 72.47           C  
ATOM   1497  NH1 ARG A 186     -49.942 109.788 -24.906  1.00 76.81           N  
ATOM   1498  NH2 ARG A 186     -49.239 108.806 -22.961  1.00 83.11           N  
ATOM   1499  N   LYS A 187     -44.810 113.826 -25.262  1.00 51.07           N  
ATOM   1500  CA  LYS A 187     -45.466 115.132 -25.441  1.00 51.53           C  
ATOM   1501  C   LYS A 187     -45.185 115.805 -26.797  1.00 52.18           C  
ATOM   1502  O   LYS A 187     -46.103 116.327 -27.412  1.00 52.79           O  
ATOM   1503  CB  LYS A 187     -45.074 116.079 -24.315  1.00 53.02           C  
ATOM   1504  CG  LYS A 187     -45.925 115.964 -23.048  1.00 55.44           C  
ATOM   1505  CD  LYS A 187     -47.093 116.929 -23.184  1.00 60.73           C  
ATOM   1506  CE  LYS A 187     -47.931 117.018 -21.921  1.00 65.84           C  
ATOM   1507  NZ  LYS A 187     -49.369 117.234 -22.255  1.00 66.34           N  
ATOM   1508  N   VAL A 188     -43.934 115.761 -27.264  1.00 50.34           N  
ATOM   1509  CA  VAL A 188     -43.584 116.240 -28.604  1.00 48.80           C  
ATOM   1510  C   VAL A 188     -44.068 115.313 -29.739  1.00 48.95           C  
ATOM   1511  O   VAL A 188     -44.386 115.779 -30.855  1.00 49.31           O  
ATOM   1512  CB  VAL A 188     -42.063 116.552 -28.737  1.00 51.04           C  
ATOM   1513  CG1 VAL A 188     -41.219 115.300 -28.866  1.00 51.77           C  
ATOM   1514  CG2 VAL A 188     -41.792 117.454 -29.933  1.00 51.08           C  
ATOM   1515  N   ASN A 189     -44.110 114.009 -29.483  1.00 44.82           N  
ATOM   1516  CA  ASN A 189     -44.667 113.090 -30.478  1.00 46.52           C  
ATOM   1517  C   ASN A 189     -46.149 113.364 -30.719  1.00 49.51           C  
ATOM   1518  O   ASN A 189     -46.611 113.316 -31.875  1.00 47.23           O  
ATOM   1519  CB  ASN A 189     -44.418 111.638 -30.080  1.00 47.54           C  
ATOM   1520  CG  ASN A 189     -42.956 111.241 -30.228  1.00 48.60           C  
ATOM   1521  OD1 ASN A 189     -42.244 111.747 -31.093  1.00 51.93           O  
ATOM   1522  ND2 ASN A 189     -42.501 110.334 -29.378  1.00 49.30           N  
ATOM   1523  N   MET A 190     -46.890 113.646 -29.639  1.00 50.80           N  
ATOM   1524  CA  MET A 190     -48.282 114.057 -29.757  1.00 52.71           C  
ATOM   1525  C   MET A 190     -48.402 115.375 -30.541  1.00 51.89           C  
ATOM   1526  O   MET A 190     -49.344 115.550 -31.330  1.00 48.82           O  
ATOM   1527  CB  MET A 190     -48.950 114.202 -28.380  1.00 56.81           C  
ATOM   1528  CG  MET A 190     -49.067 112.939 -27.539  1.00 61.45           C  
ATOM   1529  SD  MET A 190     -49.610 111.479 -28.433  1.00 77.03           S  
ATOM   1530  CE  MET A 190     -51.246 111.975 -28.983  1.00 70.35           C  
ATOM   1531  N   LEU A 191     -47.476 116.304 -30.308  1.00 48.57           N  
ATOM   1532  CA  LEU A 191     -47.459 117.570 -31.046  1.00 47.97           C  
ATOM   1533  C   LEU A 191     -47.339 117.369 -32.563  1.00 45.82           C  
ATOM   1534  O   LEU A 191     -47.925 118.110 -33.339  1.00 43.89           O  
ATOM   1535  CB  LEU A 191     -46.312 118.446 -30.545  1.00 48.11           C  
ATOM   1536  CG  LEU A 191     -46.218 119.867 -31.077  1.00 49.74           C  
ATOM   1537  CD1 LEU A 191     -47.391 120.703 -30.588  1.00 51.18           C  
ATOM   1538  CD2 LEU A 191     -44.906 120.500 -30.640  1.00 51.47           C  
ATOM   1539  N   ALA A 192     -46.596 116.346 -32.962  1.00 45.91           N  
ATOM   1540  CA  ALA A 192     -46.440 115.986 -34.359  1.00 45.98           C  
ATOM   1541  C   ALA A 192     -47.717 115.406 -34.950  1.00 48.05           C  
ATOM   1542  O   ALA A 192     -48.098 115.722 -36.071  1.00 52.95           O  
ATOM   1543  CB  ALA A 192     -45.306 115.000 -34.501  1.00 47.62           C  
ATOM   1544  N   ARG A 193     -48.400 114.574 -34.186  1.00 47.88           N  
ATOM   1545  CA  ARG A 193     -49.723 114.122 -34.595  1.00 51.17           C  
ATOM   1546  C   ARG A 193     -50.752 115.271 -34.680  1.00 47.98           C  
ATOM   1547  O   ARG A 193     -51.624 115.263 -35.563  1.00 47.76           O  
ATOM   1548  CB  ARG A 193     -50.234 113.022 -33.655  1.00 56.76           C  
ATOM   1549  CG  ARG A 193     -49.407 111.748 -33.663  1.00 56.87           C  
ATOM   1550  CD  ARG A 193     -49.989 110.721 -32.703  1.00 57.96           C  
ATOM   1551  NE  ARG A 193     -51.307 110.235 -33.136  1.00 60.52           N  
ATOM   1552  CZ  ARG A 193     -51.534 109.258 -34.026  1.00 59.06           C  
ATOM   1553  NH1 ARG A 193     -50.542 108.601 -34.625  1.00 59.37           N  
ATOM   1554  NH2 ARG A 193     -52.783 108.923 -34.323  1.00 58.89           N  
ATOM   1555  N   GLU A 194     -50.681 116.223 -33.747  1.00 47.46           N  
ATOM   1556  CA  GLU A 194     -51.536 117.422 -33.799  1.00 45.98           C  
ATOM   1557  C   GLU A 194     -51.269 118.224 -35.069  1.00 46.40           C  
ATOM   1558  O   GLU A 194     -52.205 118.708 -35.685  1.00 42.85           O  
ATOM   1559  CB  GLU A 194     -51.355 118.296 -32.558  1.00 45.08           C  
ATOM   1560  CG  GLU A 194     -52.048 117.753 -31.301  1.00 49.95           C  
ATOM   1561  CD  GLU A 194     -51.491 118.315 -29.983  1.00 55.54           C  
ATOM   1562  OE1 GLU A 194     -50.865 119.399 -29.992  1.00 61.80           O  
ATOM   1563  OE2 GLU A 194     -51.680 117.687 -28.917  1.00 54.23           O  
ATOM   1564  N   TYR A 195     -49.995 118.313 -35.467  1.00 48.34           N  
ATOM   1565  CA  TYR A 195     -49.597 119.045 -36.658  1.00 47.16           C  
ATOM   1566  C   TYR A 195     -50.073 118.383 -37.956  1.00 49.18           C  
ATOM   1567  O   TYR A 195     -50.316 119.068 -38.939  1.00 50.91           O  
ATOM   1568  CB  TYR A 195     -48.075 119.267 -36.670  1.00 49.52           C  
ATOM   1569  CG  TYR A 195     -47.553 120.183 -37.780  1.00 47.64           C  
ATOM   1570  CD1 TYR A 195     -47.852 121.531 -37.793  1.00 46.67           C  
ATOM   1571  CD2 TYR A 195     -46.745 119.685 -38.795  1.00 47.36           C  
ATOM   1572  CE1 TYR A 195     -47.367 122.346 -38.793  1.00 49.67           C  
ATOM   1573  CE2 TYR A 195     -46.256 120.489 -39.795  1.00 49.00           C  
ATOM   1574  CZ  TYR A 195     -46.571 121.819 -39.801  1.00 51.11           C  
ATOM   1575  OH  TYR A 195     -46.066 122.602 -40.822  1.00 53.75           O  
ATOM   1576  N   CYS A 196     -50.208 117.062 -37.983  1.00 53.02           N  
ATOM   1577  CA  CYS A 196     -50.831 116.397 -39.149  1.00 52.90           C  
ATOM   1578  C   CYS A 196     -52.243 116.928 -39.429  1.00 54.59           C  
ATOM   1579  O   CYS A 196     -52.583 117.197 -40.584  1.00 54.85           O  
ATOM   1580  CB  CYS A 196     -50.889 114.891 -38.972  1.00 51.42           C  
ATOM   1581  SG  CYS A 196     -49.279 114.083 -39.021  0.92 53.37           S  
ATOM   1582  N   ASP A 197     -53.041 117.103 -38.375  1.00 58.80           N  
ATOM   1583  CA  ASP A 197     -54.403 117.665 -38.505  1.00 64.62           C  
ATOM   1584  C   ASP A 197     -54.384 119.097 -38.998  1.00 65.49           C  
ATOM   1585  O   ASP A 197     -55.218 119.464 -39.830  1.00 72.76           O  
ATOM   1586  CB  ASP A 197     -55.183 117.599 -37.186  1.00 65.55           C  
ATOM   1587  CG  ASP A 197     -55.437 116.177 -36.734  1.00 70.22           C  
ATOM   1588  OD1 ASP A 197     -55.643 115.290 -37.612  1.00 69.46           O  
ATOM   1589  OD2 ASP A 197     -55.394 115.950 -35.499  1.00 72.17           O  
ATOM   1590  N   LEU A 198     -53.411 119.880 -38.525  1.00 61.97           N  
ATOM   1591  CA  LEU A 198     -53.268 121.266 -38.949  1.00 57.20           C  
ATOM   1592  C   LEU A 198     -52.958 121.367 -40.445  1.00 57.62           C  
ATOM   1593  O   LEU A 198     -53.599 122.147 -41.153  1.00 55.98           O  
ATOM   1594  CB  LEU A 198     -52.219 121.992 -38.100  1.00 52.79           C  
ATOM   1595  CG  LEU A 198     -52.612 122.151 -36.618  1.00 54.67           C  
ATOM   1596  CD1 LEU A 198     -51.473 122.670 -35.759  1.00 50.52           C  
ATOM   1597  CD2 LEU A 198     -53.834 123.047 -36.448  1.00 56.21           C  
ATOM   1598  N   ILE A 199     -52.019 120.559 -40.933  1.00 58.60           N  
ATOM   1599  CA  ILE A 199     -51.676 120.565 -42.364  1.00 63.88           C  
ATOM   1600  C   ILE A 199     -52.458 119.534 -43.218  1.00 64.85           C  
ATOM   1601  O   ILE A 199     -52.104 119.297 -44.377  1.00 65.11           O  
ATOM   1602  CB  ILE A 199     -50.138 120.460 -42.601  1.00 63.18           C  
ATOM   1603  CG1 ILE A 199     -49.556 119.144 -42.086  1.00 61.99           C  
ATOM   1604  CG2 ILE A 199     -49.420 121.651 -41.963  1.00 64.71           C  
ATOM   1605  CD1 ILE A 199     -48.252 118.757 -42.764  1.00 63.34           C  
ATOM   1606  N   GLY A 200     -53.499 118.920 -42.654  1.00 63.90           N  
ATOM   1607  CA  GLY A 200     -54.345 117.982 -43.388  1.00 63.40           C  
ATOM   1608  C   GLY A 200     -53.711 116.686 -43.878  1.00 63.99           C  
ATOM   1609  O   GLY A 200     -54.231 116.066 -44.797  1.00 65.87           O  
ATOM   1610  N   ARG A 201     -52.571 116.283 -43.313  1.00 69.36           N  
ATOM   1611  CA  ARG A 201     -51.945 115.010 -43.678  1.00 67.15           C  
ATOM   1612  C   ARG A 201     -52.764 113.920 -43.021  1.00 70.58           C  
ATOM   1613  O   ARG A 201     -52.976 113.966 -41.815  1.00 67.93           O  
ATOM   1614  CB  ARG A 201     -50.492 114.920 -43.214  1.00 65.08           C  
ATOM   1615  CG  ARG A 201     -49.835 113.641 -43.706  1.00 70.87           C  
ATOM   1616  CD  ARG A 201     -48.362 113.525 -43.377  1.00 77.21           C  
ATOM   1617  NE  ARG A 201     -47.550 114.531 -44.058  1.00 81.94           N  
ATOM   1618  CZ  ARG A 201     -46.218 114.510 -44.124  1.00 86.98           C  
ATOM   1619  NH1 ARG A 201     -45.510 113.515 -43.571  1.00 86.87           N  
ATOM   1620  NH2 ARG A 201     -45.582 115.493 -44.758  1.00 87.54           N  
ATOM   1621  N   LYS A 202     -53.220 112.949 -43.810  1.00 74.48           N  
ATOM   1622  CA  LYS A 202     -54.100 111.911 -43.292  1.00 77.32           C  
ATOM   1623  C   LYS A 202     -53.323 110.836 -42.519  1.00 70.92           C  
ATOM   1624  O   LYS A 202     -53.791 110.390 -41.480  1.00 66.68           O  
ATOM   1625  CB  LYS A 202     -54.965 111.292 -44.399  1.00 86.76           C  
ATOM   1626  CG  LYS A 202     -56.390 111.001 -43.942  1.00 94.18           C  
ATOM   1627  CD  LYS A 202     -57.169 110.159 -44.944  1.00 99.60           C  
ATOM   1628  CE  LYS A 202     -56.837 108.677 -44.805  1.00 97.15           C  
ATOM   1629  NZ  LYS A 202     -57.421 107.879 -45.914  1.00 96.15           N  
ATOM   1630  N   LEU A 203     -52.154 110.423 -43.009  1.00 70.24           N  
ATOM   1631  CA  LEU A 203     -51.322 109.434 -42.287  1.00 77.05           C  
ATOM   1632  C   LEU A 203     -50.459 110.108 -41.221  1.00 69.71           C  
ATOM   1633  O   LEU A 203     -49.649 110.991 -41.519  1.00 70.12           O  
ATOM   1634  CB  LEU A 203     -50.436 108.596 -43.239  1.00 84.52           C  
ATOM   1635  CG  LEU A 203     -51.077 107.328 -43.837  1.00 85.89           C  
ATOM   1636  CD1 LEU A 203     -50.341 106.887 -45.096  1.00 89.15           C  
ATOM   1637  CD2 LEU A 203     -51.129 106.193 -42.820  1.00 82.52           C  
ATOM   1638  N   LYS A 204     -50.638 109.676 -39.979  1.00 65.76           N  
ATOM   1639  CA  LYS A 204     -49.909 110.228 -38.854  1.00 61.07           C  
ATOM   1640  C   LYS A 204     -48.769 109.300 -38.480  1.00 57.58           C  
ATOM   1641  O   LYS A 204     -48.857 108.096 -38.687  1.00 59.51           O  
ATOM   1642  CB  LYS A 204     -50.849 110.413 -37.668  1.00 62.74           C  
ATOM   1643  CG  LYS A 204     -52.027 111.334 -37.963  1.00 64.03           C  
ATOM   1644  CD  LYS A 204     -52.592 111.936 -36.690  1.00 67.69           C  
ATOM   1645  CE  LYS A 204     -53.816 112.787 -36.954  1.00 72.62           C  
ATOM   1646  NZ  LYS A 204     -55.031 111.973 -37.231  1.00 78.19           N  
ATOM   1647  N   PRO A 205     -47.692 109.850 -37.912  1.00 56.47           N  
ATOM   1648  CA  PRO A 205     -46.648 108.959 -37.431  1.00 57.54           C  
ATOM   1649  C   PRO A 205     -47.131 108.119 -36.242  1.00 55.46           C  
ATOM   1650  O   PRO A 205     -47.808 108.631 -35.372  1.00 59.92           O  
ATOM   1651  CB  PRO A 205     -45.530 109.918 -37.008  1.00 55.93           C  
ATOM   1652  CG  PRO A 205     -46.232 111.180 -36.666  1.00 56.89           C  
ATOM   1653  CD  PRO A 205     -47.413 111.262 -37.585  1.00 56.78           C  
ATOM   1654  N   VAL A 206     -46.780 106.841 -36.224  1.00 52.38           N  
ATOM   1655  CA  VAL A 206     -47.145 105.937 -35.145  1.00 50.09           C  
ATOM   1656  C   VAL A 206     -46.138 106.107 -34.007  1.00 50.34           C  
ATOM   1657  O   VAL A 206     -44.929 106.098 -34.233  1.00 58.26           O  
ATOM   1658  CB  VAL A 206     -47.206 104.480 -35.660  1.00 51.67           C  
ATOM   1659  CG1 VAL A 206     -47.540 103.491 -34.555  1.00 51.79           C  
ATOM   1660  CG2 VAL A 206     -48.240 104.371 -36.781  1.00 53.82           C  
ATOM   1661  N   ILE A 207     -46.639 106.277 -32.791  1.00 48.99           N  
ATOM   1662  CA  ILE A 207     -45.797 106.506 -31.623  1.00 52.48           C  
ATOM   1663  C   ILE A 207     -45.679 105.190 -30.880  1.00 53.07           C  
ATOM   1664  O   ILE A 207     -46.607 104.756 -30.203  1.00 55.80           O  
ATOM   1665  CB  ILE A 207     -46.374 107.596 -30.672  1.00 54.86           C  
ATOM   1666  CG1 ILE A 207     -46.826 108.838 -31.457  1.00 57.91           C  
ATOM   1667  CG2 ILE A 207     -45.353 107.996 -29.611  1.00 53.11           C  
ATOM   1668  CD1 ILE A 207     -45.826 109.349 -32.480  1.00 58.69           C  
ATOM   1669  N   LEU A 208     -44.515 104.581 -30.994  1.00 52.78           N  
ATOM   1670  CA  LEU A 208     -44.230 103.329 -30.346  1.00 51.04           C  
ATOM   1671  C   LEU A 208     -43.226 103.578 -29.226  1.00 48.71           C  
ATOM   1672  O   LEU A 208     -42.039 103.284 -29.355  1.00 47.66           O  
ATOM   1673  CB  LEU A 208     -43.710 102.363 -31.407  1.00 52.89           C  
ATOM   1674  CG  LEU A 208     -43.498 100.909 -31.013  1.00 54.72           C  
ATOM   1675  CD1 LEU A 208     -44.788 100.267 -30.516  1.00 56.08           C  
ATOM   1676  CD2 LEU A 208     -42.940 100.175 -32.229  1.00 55.33           C  
ATOM   1677  N   SER A 209     -43.716 104.145 -28.129  1.00 47.46           N  
ATOM   1678  CA  SER A 209     -42.849 104.612 -27.038  1.00 51.82           C  
ATOM   1679  C   SER A 209     -42.381 103.456 -26.170  1.00 50.45           C  
ATOM   1680  O   SER A 209     -43.191 102.612 -25.804  1.00 50.68           O  
ATOM   1681  CB  SER A 209     -43.577 105.631 -26.137  1.00 55.79           C  
ATOM   1682  OG  SER A 209     -43.996 106.783 -26.836  1.00 55.59           O  
ATOM   1683  N   HIS A 210     -41.096 103.449 -25.806  1.00 50.64           N  
ATOM   1684  CA  HIS A 210     -40.536 102.380 -24.969  1.00 49.44           C  
ATOM   1685  C   HIS A 210     -40.401 102.737 -23.491  1.00 49.93           C  
ATOM   1686  O   HIS A 210     -40.394 103.895 -23.105  1.00 52.84           O  
ATOM   1687  CB  HIS A 210     -39.193 101.858 -25.513  1.00 48.11           C  
ATOM   1688  CG  HIS A 210     -38.072 102.836 -25.438  1.00 44.89           C  
ATOM   1689  ND1 HIS A 210     -37.576 103.475 -26.553  1.00 47.87           N  
ATOM   1690  CD2 HIS A 210     -37.311 103.244 -24.400  1.00 44.96           C  
ATOM   1691  CE1 HIS A 210     -36.576 104.263 -26.193  1.00 49.80           C  
ATOM   1692  NE2 HIS A 210     -36.401 104.147 -24.890  1.00 46.77           N  
ATOM   1693  N   HIS A 211     -40.276 101.699 -22.677  1.00 51.85           N  
ATOM   1694  CA  HIS A 211     -40.222 101.818 -21.231  1.00 51.08           C  
ATOM   1695  C   HIS A 211     -39.023 102.644 -20.781  1.00 50.55           C  
ATOM   1696  O   HIS A 211     -37.958 102.527 -21.348  1.00 48.85           O  
ATOM   1697  CB  HIS A 211     -40.161 100.416 -20.612  1.00 51.41           C  
ATOM   1698  CG  HIS A 211     -40.035 100.414 -19.120  1.00 51.18           C  
ATOM   1699  ND1 HIS A 211     -41.129 100.431 -18.284  1.00 55.11           N  
ATOM   1700  CD2 HIS A 211     -38.946 100.392 -18.318  1.00 49.67           C  
ATOM   1701  CE1 HIS A 211     -40.717 100.435 -17.028  1.00 60.58           C  
ATOM   1702  NE2 HIS A 211     -39.394 100.414 -17.023  1.00 56.97           N  
ATOM   1703  N   MET A 212     -39.210 103.462 -19.750  1.00 51.67           N  
ATOM   1704  CA  MET A 212     -38.127 104.250 -19.186  1.00 53.88           C  
ATOM   1705  C   MET A 212     -37.439 103.457 -18.104  1.00 56.86           C  
ATOM   1706  O   MET A 212     -38.037 103.170 -17.074  1.00 58.20           O  
ATOM   1707  CB  MET A 212     -38.641 105.566 -18.589  1.00 54.30           C  
ATOM   1708  CG  MET A 212     -39.248 106.504 -19.610  1.00 55.26           C  
ATOM   1709  SD  MET A 212     -38.082 107.143 -20.827  1.00 56.87           S  
ATOM   1710  CE  MET A 212     -37.002 108.143 -19.800  1.00 56.39           C  
ATOM   1711  N   LEU A 213     -36.169 103.143 -18.332  1.00 59.67           N  
ATOM   1712  CA  LEU A 213     -35.407 102.302 -17.431  1.00 58.81           C  
ATOM   1713  C   LEU A 213     -35.057 103.059 -16.148  1.00 54.62           C  
ATOM   1714  O   LEU A 213     -34.612 104.211 -16.196  1.00 57.92           O  
ATOM   1715  CB  LEU A 213     -34.151 101.791 -18.151  1.00 63.30           C  
ATOM   1716  CG  LEU A 213     -33.267 100.787 -17.416  1.00 68.74           C  
ATOM   1717  CD1 LEU A 213     -34.010  99.477 -17.223  1.00 71.18           C  
ATOM   1718  CD2 LEU A 213     -31.970 100.564 -18.179  1.00 71.80           C  
ATOM   1719  N   ALA A 214     -35.235 102.389 -15.016  1.00 55.92           N  
ATOM   1720  CA  ALA A 214     -35.159 103.027 -13.691  1.00 58.99           C  
ATOM   1721  C   ALA A 214     -33.740 103.312 -13.232  1.00 61.76           C  
ATOM   1722  O   ALA A 214     -32.777 102.680 -13.682  1.00 64.88           O  
ATOM   1723  CB  ALA A 214     -35.861 102.183 -12.644  1.00 61.47           C  
ATOM   1724  N   GLY A 215     -33.627 104.297 -12.345  1.00 65.66           N  
ATOM   1725  CA  GLY A 215     -32.345 104.697 -11.767  1.00 66.61           C  
ATOM   1726  C   GLY A 215     -31.987 103.777 -10.624  1.00 70.54           C  
ATOM   1727  O   GLY A 215     -32.866 103.254  -9.953  1.00 72.66           O  
ATOM   1728  N   LEU A 216     -30.697 103.589 -10.397  1.00 77.27           N  
ATOM   1729  CA  LEU A 216     -30.208 102.644  -9.384  1.00 78.36           C  
ATOM   1730  C   LEU A 216     -30.403 103.118  -7.942  1.00 76.94           C  
ATOM   1731  O   LEU A 216     -30.788 102.317  -7.090  1.00 74.65           O  
ATOM   1732  CB  LEU A 216     -28.728 102.312  -9.620  1.00 76.05           C  
ATOM   1733  CG  LEU A 216     -28.417 101.529 -10.894  1.00 73.96           C  
ATOM   1734  CD1 LEU A 216     -26.908 101.408 -11.044  1.00 76.04           C  
ATOM   1735  CD2 LEU A 216     -29.075 100.155 -10.884  1.00 71.34           C  
ATOM   1736  N   ARG A 217     -30.145 104.399  -7.672  1.00 80.19           N  
ATOM   1737  CA  ARG A 217     -30.245 104.931  -6.302  1.00 82.97           C  
ATOM   1738  C   ARG A 217     -31.717 105.125  -5.882  1.00 84.77           C  
ATOM   1739  O   ARG A 217     -32.636 105.107  -6.710  1.00 75.32           O  
ATOM   1740  CB  ARG A 217     -29.402 106.229  -6.146  1.00 79.21           C  
ATOM   1741  N   ARG A 218     -31.918 105.304  -4.585  1.00 93.93           N  
ATOM   1742  CA  ARG A 218     -33.228 105.147  -3.947  1.00100.38           C  
ATOM   1743  C   ARG A 218     -34.282 106.232  -4.266  1.00105.22           C  
ATOM   1744  O   ARG A 218     -35.452 105.896  -4.467  1.00104.52           O  
ATOM   1745  CB  ARG A 218     -33.024 105.050  -2.434  1.00104.29           C  
ATOM   1746  CG  ARG A 218     -34.187 104.465  -1.655  1.00104.03           C  
ATOM   1747  CD  ARG A 218     -34.259 105.101  -0.275  1.00105.21           C  
ATOM   1748  NE  ARG A 218     -35.132 104.391   0.654  1.00107.28           N  
ATOM   1749  CZ  ARG A 218     -36.462 104.353   0.589  1.00106.83           C  
ATOM   1750  NH1 ARG A 218     -37.125 104.960  -0.390  1.00105.10           N  
ATOM   1751  NH2 ARG A 218     -37.142 103.673   1.509  1.00104.57           N  
ATOM   1752  N   GLY A 219     -33.882 107.507  -4.326  1.00110.10           N  
ATOM   1753  CA  GLY A 219     -34.838 108.632  -4.462  1.00121.55           C  
ATOM   1754  C   GLY A 219     -35.147 109.114  -5.876  1.00135.30           C  
ATOM   1755  O   GLY A 219     -35.375 110.305  -6.091  1.00140.40           O  
ATOM   1756  N   GLN A 220     -35.200 108.188  -6.834  1.00142.82           N  
ATOM   1757  CA  GLN A 220     -35.229 108.525  -8.266  1.00142.47           C  
ATOM   1758  C   GLN A 220     -35.720 107.336  -9.100  1.00141.86           C  
ATOM   1759  O   GLN A 220     -35.225 106.217  -8.944  1.00137.44           O  
ATOM   1760  CB  GLN A 220     -33.824 108.941  -8.738  1.00144.41           C  
ATOM   1761  CG  GLN A 220     -32.699 108.129  -8.098  1.00146.41           C  
ATOM   1762  CD  GLN A 220     -31.392 108.131  -8.875  1.00146.85           C  
ATOM   1763  OE1 GLN A 220     -30.735 107.096  -8.984  1.00135.67           O  
ATOM   1764  NE2 GLN A 220     -30.999 109.294  -9.389  1.00149.60           N  
ATOM   1765  N   ALA A 221     -36.680 107.590  -9.990  1.00140.94           N  
ATOM   1766  CA  ALA A 221     -37.238 106.556 -10.870  1.00141.33           C  
ATOM   1767  C   ALA A 221     -36.720 106.639 -12.320  1.00144.44           C  
ATOM   1768  O   ALA A 221     -37.309 106.037 -13.220  1.00140.03           O  
ATOM   1769  CB  ALA A 221     -38.761 106.624 -10.834  1.00142.05           C  
ATOM   1770  N   LYS A 222     -35.620 107.365 -12.539  1.00150.71           N  
ATOM   1771  CA  LYS A 222     -34.967 107.444 -13.859  1.00154.24           C  
ATOM   1772  C   LYS A 222     -33.470 107.793 -13.713  1.00158.97           C  
ATOM   1773  O   LYS A 222     -33.072 108.530 -12.801  1.00158.64           O  
ATOM   1774  CB  LYS A 222     -35.697 108.437 -14.776  1.00141.41           C  
ATOM   1775  N   MET A 223     -32.652 107.231 -14.604  1.00161.49           N  
ATOM   1776  CA  MET A 223     -31.180 107.384 -14.554  1.00156.22           C  
ATOM   1777  C   MET A 223     -30.727 108.796 -14.974  1.00155.86           C  
ATOM   1778  O   MET A 223     -30.946 109.215 -16.112  1.00150.22           O  
ATOM   1779  CB  MET A 223     -30.468 106.277 -15.361  1.00148.57           C  
ATOM   1780  CG  MET A 223     -31.000 105.976 -16.764  1.00146.00           C  
ATOM   1781  SD  MET A 223     -29.951 104.865 -17.738  1.00133.16           S  
ATOM   1782  CE  MET A 223     -29.860 103.450 -16.651  1.00134.96           C  
ATOM   1783  N   SER A 224     -30.054 109.490 -14.048  1.00154.92           N  
ATOM   1784  CA  SER A 224     -29.999 110.967 -14.006  1.00154.56           C  
ATOM   1785  C   SER A 224     -28.599 111.601 -14.213  1.00153.97           C  
ATOM   1786  O   SER A 224     -27.627 110.896 -14.499  1.00146.94           O  
ATOM   1787  CB  SER A 224     -30.598 111.425 -12.660  1.00151.57           C  
ATOM   1788  OG  SER A 224     -29.830 110.965 -11.556  1.00140.12           O  
ATOM   1789  N   LYS A 225     -28.540 112.938 -14.105  1.00155.76           N  
ATOM   1790  CA  LYS A 225     -27.293 113.731 -14.110  1.00145.11           C  
ATOM   1791  C   LYS A 225     -26.696 114.003 -12.716  1.00141.69           C  
ATOM   1792  O   LYS A 225     -25.576 114.503 -12.624  1.00135.55           O  
ATOM   1793  CB  LYS A 225     -27.534 115.080 -14.801  1.00134.00           C  
ATOM   1794  N   SER A 226     -27.443 113.696 -11.648  1.00144.63           N  
ATOM   1795  CA  SER A 226     -26.978 113.886 -10.261  1.00137.01           C  
ATOM   1796  C   SER A 226     -25.930 112.824  -9.863  1.00131.10           C  
ATOM   1797  O   SER A 226     -24.821 113.168  -9.460  1.00121.66           O  
ATOM   1798  CB  SER A 226     -28.179 113.869  -9.281  1.00129.92           C  
ATOM   1799  OG  SER A 226     -27.880 114.499  -8.047  1.00114.26           O  
ATOM   1800  N   ASP A 227     -26.292 111.547  -9.978  1.00129.54           N  
ATOM   1801  CA  ASP A 227     -25.386 110.423  -9.676  1.00130.62           C  
ATOM   1802  C   ASP A 227     -24.740 109.885 -10.959  1.00126.62           C  
ATOM   1803  O   ASP A 227     -25.477 109.550 -11.877  1.00118.93           O  
ATOM   1804  CB  ASP A 227     -26.173 109.261  -9.014  1.00133.54           C  
ATOM   1805  CG  ASP A 227     -26.351 109.398  -7.502  1.00132.84           C  
ATOM   1806  OD1 ASP A 227     -25.466 109.955  -6.820  1.00140.72           O  
ATOM   1807  OD2 ASP A 227     -27.373 108.881  -6.987  1.00126.28           O  
ATOM   1808  N   PRO A 228     -23.378 109.770 -11.019  1.00121.27           N  
ATOM   1809  CA  PRO A 228     -22.830 108.749 -11.942  1.00111.98           C  
ATOM   1810  C   PRO A 228     -23.201 107.326 -11.503  1.00104.53           C  
ATOM   1811  O   PRO A 228     -23.124 106.408 -12.304  1.00110.78           O  
ATOM   1812  CB  PRO A 228     -21.303 108.951 -11.866  1.00111.02           C  
ATOM   1813  CG  PRO A 228     -21.089 110.272 -11.216  1.00113.93           C  
ATOM   1814  CD  PRO A 228     -22.296 110.522 -10.347  1.00119.84           C  
ATOM   1815  N   ASP A 229     -23.605 107.166 -10.241  1.00 99.43           N  
ATOM   1816  CA  ASP A 229     -24.035 105.884  -9.681  1.00 98.82           C  
ATOM   1817  C   ASP A 229     -25.532 105.540  -9.854  1.00 91.40           C  
ATOM   1818  O   ASP A 229     -25.986 104.540  -9.300  1.00 99.71           O  
ATOM   1819  CB  ASP A 229     -23.666 105.834  -8.184  1.00103.84           C  
ATOM   1820  CG  ASP A 229     -22.170 106.045  -7.932  1.00108.74           C  
ATOM   1821  OD1 ASP A 229     -21.338 105.474  -8.676  1.00114.03           O  
ATOM   1822  OD2 ASP A 229     -21.827 106.778  -6.976  1.00110.64           O  
ATOM   1823  N   SER A 230     -26.295 106.354 -10.589  1.00 88.91           N  
ATOM   1824  CA  SER A 230     -27.700 106.043 -10.919  1.00 90.48           C  
ATOM   1825  C   SER A 230     -27.794 105.185 -12.172  1.00 88.43           C  
ATOM   1826  O   SER A 230     -28.833 104.555 -12.432  1.00 81.88           O  
ATOM   1827  CB  SER A 230     -28.524 107.320 -11.147  1.00 96.64           C  
ATOM   1828  OG  SER A 230     -28.100 108.024 -12.304  1.00100.26           O  
ATOM   1829  N   ALA A 231     -26.722 105.202 -12.963  1.00 87.11           N  
ATOM   1830  CA  ALA A 231     -26.662 104.466 -14.208  1.00 88.59           C  
ATOM   1831  C   ALA A 231     -25.348 103.720 -14.342  1.00 85.21           C  
ATOM   1832  O   ALA A 231     -24.298 104.155 -13.853  1.00 80.10           O  
ATOM   1833  CB  ALA A 231     -26.824 105.419 -15.376  1.00 90.18           C  
ATOM   1834  N   ILE A 232     -25.428 102.604 -15.046  1.00 81.49           N  
ATOM   1835  CA  ILE A 232     -24.257 101.903 -15.500  1.00 80.60           C  
ATOM   1836  C   ILE A 232     -23.913 102.505 -16.857  1.00 78.13           C  
ATOM   1837  O   ILE A 232     -24.773 102.545 -17.740  1.00 74.83           O  
ATOM   1838  CB  ILE A 232     -24.549 100.400 -15.592  1.00 83.36           C  
ATOM   1839  CG1 ILE A 232     -24.933  99.886 -14.204  1.00 81.58           C  
ATOM   1840  CG2 ILE A 232     -23.335  99.650 -16.116  1.00 92.88           C  
ATOM   1841  CD1 ILE A 232     -25.415  98.458 -14.166  1.00 80.68           C  
ATOM   1842  N   PHE A 233     -22.688 103.023 -16.989  1.00 80.75           N  
ATOM   1843  CA  PHE A 233     -22.143 103.471 -18.284  1.00 85.20           C  
ATOM   1844  C   PHE A 233     -21.740 102.268 -19.143  1.00 83.45           C  
ATOM   1845  O   PHE A 233     -21.471 101.182 -18.623  1.00 90.78           O  
ATOM   1846  CB  PHE A 233     -20.917 104.383 -18.104  1.00 91.75           C  
ATOM   1847  CG  PHE A 233     -21.202 105.697 -17.405  1.00103.18           C  
ATOM   1848  CD1 PHE A 233     -22.217 106.544 -17.853  1.00108.17           C  
ATOM   1849  CD2 PHE A 233     -20.415 106.116 -16.317  1.00106.82           C  
ATOM   1850  CE1 PHE A 233     -22.462 107.757 -17.215  1.00111.33           C  
ATOM   1851  CE2 PHE A 233     -20.657 107.331 -15.681  1.00108.84           C  
ATOM   1852  CZ  PHE A 233     -21.682 108.151 -16.130  1.00111.04           C  
ATOM   1853  N   MET A 234     -21.665 102.467 -20.455  1.00 82.67           N  
ATOM   1854  CA  MET A 234     -21.483 101.346 -21.407  1.00 85.00           C  
ATOM   1855  C   MET A 234     -20.068 100.757 -21.533  1.00 88.51           C  
ATOM   1856  O   MET A 234     -19.877  99.756 -22.219  1.00 80.14           O  
ATOM   1857  CB  MET A 234     -22.007 101.736 -22.792  1.00 79.72           C  
ATOM   1858  CG  MET A 234     -23.514 101.698 -22.848  1.00 81.27           C  
ATOM   1859  SD  MET A 234     -24.183 100.039 -23.080  1.00 77.44           S  
ATOM   1860  CE  MET A 234     -23.696  99.704 -24.769  1.00 76.75           C  
ATOM   1861  N   GLU A 235     -19.084 101.375 -20.896  1.00 94.26           N  
ATOM   1862  CA  GLU A 235     -17.752 100.784 -20.804  1.00102.46           C  
ATOM   1863  C   GLU A 235     -17.223 100.845 -19.367  1.00104.68           C  
ATOM   1864  O   GLU A 235     -16.004 100.866 -19.153  1.00109.10           O  
ATOM   1865  CB  GLU A 235     -16.785 101.420 -21.823  1.00106.31           C  
ATOM   1866  CG  GLU A 235     -16.515 102.912 -21.648  1.00111.90           C  
ATOM   1867  CD  GLU A 235     -17.673 103.794 -22.083  1.00114.65           C  
ATOM   1868  OE1 GLU A 235     -18.214 103.557 -23.180  1.00114.22           O  
ATOM   1869  OE2 GLU A 235     -18.050 104.715 -21.323  1.00110.68           O  
ATOM   1870  N   ASP A 236     -18.141 100.861 -18.391  1.00 98.50           N  
ATOM   1871  CA  ASP A 236     -17.782 100.708 -16.978  1.00 96.44           C  
ATOM   1872  C   ASP A 236     -16.983  99.415 -16.828  1.00 96.74           C  
ATOM   1873  O   ASP A 236     -17.333  98.393 -17.428  1.00 95.78           O  
ATOM   1874  CB  ASP A 236     -19.034 100.635 -16.070  1.00 97.87           C  
ATOM   1875  CG  ASP A 236     -19.470 102.000 -15.494  1.00 93.77           C  
ATOM   1876  OD1 ASP A 236     -18.699 102.981 -15.545  1.00 89.04           O  
ATOM   1877  OD2 ASP A 236     -20.605 102.073 -14.956  1.00 84.78           O  
ATOM   1878  N   THR A 237     -15.915  99.465 -16.035  1.00 95.39           N  
ATOM   1879  CA  THR A 237     -15.100  98.284 -15.776  1.00 94.70           C  
ATOM   1880  C   THR A 237     -15.904  97.320 -14.927  1.00 90.33           C  
ATOM   1881  O   THR A 237     -16.807  97.736 -14.208  1.00 86.34           O  
ATOM   1882  CB  THR A 237     -13.790  98.629 -15.044  1.00 99.87           C  
ATOM   1883  OG1 THR A 237     -14.084  99.233 -13.775  1.00 95.24           O  
ATOM   1884  CG2 THR A 237     -12.926  99.576 -15.883  1.00101.04           C  
ATOM   1885  N   GLU A 238     -15.555  96.040 -14.978  1.00 94.95           N  
ATOM   1886  CA  GLU A 238     -16.352  95.000 -14.311  1.00 95.62           C  
ATOM   1887  C   GLU A 238     -16.570  95.262 -12.814  1.00 95.46           C  
ATOM   1888  O   GLU A 238     -17.616  94.902 -12.283  1.00 95.46           O  
ATOM   1889  CB  GLU A 238     -15.758  93.597 -14.529  1.00 95.76           C  
ATOM   1890  CG  GLU A 238     -15.750  93.118 -15.979  1.00 98.93           C  
ATOM   1891  CD  GLU A 238     -15.206  91.703 -16.137  1.00102.62           C  
ATOM   1892  OE1 GLU A 238     -13.979  91.509 -15.976  1.00 95.14           O  
ATOM   1893  OE2 GLU A 238     -16.010  90.781 -16.425  1.00100.98           O  
ATOM   1894  N   GLU A 239     -15.615  95.923 -12.155  1.00 97.05           N  
ATOM   1895  CA  GLU A 239     -15.745  96.220 -10.725  1.00 99.76           C  
ATOM   1896  C   GLU A 239     -16.615  97.443 -10.473  1.00 97.52           C  
ATOM   1897  O   GLU A 239     -17.316  97.484  -9.468  1.00 93.68           O  
ATOM   1898  CB  GLU A 239     -14.409  96.346  -9.997  1.00105.55           C  
ATOM   1899  CG  GLU A 239     -13.429  97.355 -10.559  1.00108.95           C  
ATOM   1900  CD  GLU A 239     -12.488  96.781 -11.616  1.00114.21           C  
ATOM   1901  OE1 GLU A 239     -12.966  96.378 -12.703  1.00116.88           O  
ATOM   1902  OE2 GLU A 239     -11.264  96.745 -11.370  1.00112.44           O  
ATOM   1903  N   ASP A 240     -16.570  98.425 -11.380  1.00 95.95           N  
ATOM   1904  CA  ASP A 240     -17.478  99.586 -11.315  1.00 91.88           C  
ATOM   1905  C   ASP A 240     -18.938  99.159 -11.508  1.00 84.57           C  
ATOM   1906  O   ASP A 240     -19.835  99.690 -10.847  1.00 85.65           O  
ATOM   1907  CB  ASP A 240     -17.118 100.655 -12.361  1.00 94.78           C  
ATOM   1908  CG  ASP A 240     -15.737 101.265 -12.145  1.00 94.16           C  
ATOM   1909  OD1 ASP A 240     -15.257 101.312 -10.992  1.00 92.17           O  
ATOM   1910  OD2 ASP A 240     -15.128 101.690 -13.151  1.00 95.60           O  
ATOM   1911  N   VAL A 241     -19.166  98.197 -12.404  1.00 77.22           N  
ATOM   1912  CA  VAL A 241     -20.492  97.585 -12.579  1.00 77.05           C  
ATOM   1913  C   VAL A 241     -20.956  96.906 -11.281  1.00 76.69           C  
ATOM   1914  O   VAL A 241     -22.112  97.048 -10.892  1.00 79.56           O  
ATOM   1915  CB  VAL A 241     -20.514  96.565 -13.751  1.00 70.03           C  
ATOM   1916  CG1 VAL A 241     -21.838  95.809 -13.803  1.00 69.87           C  
ATOM   1917  CG2 VAL A 241     -20.273  97.270 -15.078  1.00 67.26           C  
ATOM   1918  N   ALA A 242     -20.048  96.176 -10.634  1.00 77.07           N  
ATOM   1919  CA  ALA A 242     -20.348  95.456  -9.398  1.00 73.76           C  
ATOM   1920  C   ALA A 242     -20.662  96.403  -8.254  1.00 71.65           C  
ATOM   1921  O   ALA A 242     -21.623  96.187  -7.515  1.00 72.73           O  
ATOM   1922  CB  ALA A 242     -19.191  94.535  -9.022  1.00 74.41           C  
ATOM   1923  N   ARG A 243     -19.852  97.448  -8.117  1.00 74.35           N  
ATOM   1924  CA  ARG A 243     -20.038  98.450  -7.065  1.00 79.46           C  
ATOM   1925  C   ARG A 243     -21.415  99.128  -7.179  1.00 85.15           C  
ATOM   1926  O   ARG A 243     -22.149  99.243  -6.186  1.00 83.96           O  
ATOM   1927  CB  ARG A 243     -18.923  99.513  -7.102  1.00 77.78           C  
ATOM   1928  CG  ARG A 243     -18.685 100.180  -5.749  1.00 80.93           C  
ATOM   1929  CD  ARG A 243     -17.775 101.401  -5.763  1.00 85.52           C  
ATOM   1930  NE  ARG A 243     -18.323 102.487  -6.583  1.00 90.94           N  
ATOM   1931  CZ  ARG A 243     -18.048 102.707  -7.872  1.00 89.98           C  
ATOM   1932  NH1 ARG A 243     -17.203 101.921  -8.546  1.00 93.98           N  
ATOM   1933  NH2 ARG A 243     -18.636 103.721  -8.499  1.00 83.90           N  
ATOM   1934  N   LYS A 244     -21.760  99.546  -8.401  1.00 91.12           N  
ATOM   1935  CA  LYS A 244     -23.031 100.241  -8.683  1.00 85.71           C  
ATOM   1936  C   LYS A 244     -24.262  99.375  -8.436  1.00 79.88           C  
ATOM   1937  O   LYS A 244     -25.217  99.845  -7.815  1.00 84.49           O  
ATOM   1938  CB  LYS A 244     -23.048 100.800 -10.117  1.00 85.94           C  
ATOM   1939  CG  LYS A 244     -22.106 101.980 -10.298  1.00 86.11           C  
ATOM   1940  CD  LYS A 244     -21.979 102.429 -11.742  1.00 88.26           C  
ATOM   1941  CE  LYS A 244     -20.918 103.512 -11.869  1.00 90.35           C  
ATOM   1942  NZ  LYS A 244     -21.081 104.330 -13.100  1.00 94.49           N  
ATOM   1943  N   ILE A 245     -24.236  98.127  -8.906  1.00 74.84           N  
ATOM   1944  CA  ILE A 245     -25.359  97.204  -8.698  1.00 71.63           C  
ATOM   1945  C   ILE A 245     -25.456  96.748  -7.241  1.00 73.74           C  
ATOM   1946  O   ILE A 245     -26.559  96.502  -6.755  1.00 67.23           O  
ATOM   1947  CB  ILE A 245     -25.318  95.996  -9.665  1.00 68.28           C  
ATOM   1948  CG1 ILE A 245     -25.628  96.467 -11.091  1.00 66.86           C  
ATOM   1949  CG2 ILE A 245     -26.340  94.925  -9.270  1.00 67.73           C  
ATOM   1950  CD1 ILE A 245     -25.386  95.434 -12.172  1.00 67.52           C  
ATOM   1951  N   ARG A 246     -24.318  96.640  -6.553  1.00 80.36           N  
ATOM   1952  CA  ARG A 246     -24.308  96.179  -5.159  1.00 87.54           C  
ATOM   1953  C   ARG A 246     -24.988  97.167  -4.219  1.00 86.13           C  
ATOM   1954  O   ARG A 246     -25.744  96.747  -3.352  1.00 94.13           O  
ATOM   1955  CB  ARG A 246     -22.882  95.859  -4.669  1.00 92.60           C  
ATOM   1956  CG  ARG A 246     -22.815  95.069  -3.354  1.00 94.69           C  
ATOM   1957  CD  ARG A 246     -23.283  93.617  -3.500  1.00 94.33           C  
ATOM   1958  NE  ARG A 246     -22.445  92.855  -4.437  1.00 89.69           N  
ATOM   1959  CZ  ARG A 246     -22.744  91.661  -4.952  1.00 86.96           C  
ATOM   1960  NH1 ARG A 246     -23.882  91.038  -4.644  1.00 91.23           N  
ATOM   1961  NH2 ARG A 246     -21.893  91.077  -5.789  1.00 86.02           N  
ATOM   1962  N   GLN A 247     -24.740  98.466  -4.401  1.00 86.43           N  
ATOM   1963  CA  GLN A 247     -25.371  99.513  -3.567  1.00 85.54           C  
ATOM   1964  C   GLN A 247     -26.786  99.954  -4.021  1.00 83.47           C  
ATOM   1965  O   GLN A 247     -27.328 100.930  -3.498  1.00 77.63           O  
ATOM   1966  CB  GLN A 247     -24.444 100.734  -3.469  1.00 90.11           C  
ATOM   1967  CG  GLN A 247     -24.364 101.608  -4.720  1.00 94.76           C  
ATOM   1968  CD  GLN A 247     -23.289 102.683  -4.638  1.00 94.81           C  
ATOM   1969  OE1 GLN A 247     -22.654 102.875  -3.600  1.00 88.49           O  
ATOM   1970  NE2 GLN A 247     -23.088 103.396  -5.740  1.00 96.19           N  
ATOM   1971  N   ALA A 248     -27.377  99.239  -4.978  1.00 82.27           N  
ATOM   1972  CA  ALA A 248     -28.619  99.659  -5.612  1.00 79.23           C  
ATOM   1973  C   ALA A 248     -29.813  99.352  -4.743  1.00 78.56           C  
ATOM   1974  O   ALA A 248     -29.862  98.315  -4.082  1.00 79.02           O  
ATOM   1975  CB  ALA A 248     -28.783  98.974  -6.964  1.00 77.04           C  
ATOM   1976  N   TYR A 249     -30.793 100.249  -4.789  1.00 77.45           N  
ATOM   1977  CA  TYR A 249     -32.057 100.055  -4.105  1.00 77.56           C  
ATOM   1978  C   TYR A 249     -32.727  98.780  -4.641  1.00 76.61           C  
ATOM   1979  O   TYR A 249     -32.666  98.501  -5.837  1.00 74.74           O  
ATOM   1980  CB  TYR A 249     -32.922 101.302  -4.303  1.00 79.47           C  
ATOM   1981  CG  TYR A 249     -34.277 101.283  -3.619  1.00 78.61           C  
ATOM   1982  CD1 TYR A 249     -34.412 100.911  -2.283  1.00 76.44           C  
ATOM   1983  CD2 TYR A 249     -35.421 101.674  -4.311  1.00 77.04           C  
ATOM   1984  CE1 TYR A 249     -35.652 100.909  -1.666  1.00 74.38           C  
ATOM   1985  CE2 TYR A 249     -36.660 101.675  -3.702  1.00 76.54           C  
ATOM   1986  CZ  TYR A 249     -36.772 101.290  -2.384  1.00 75.14           C  
ATOM   1987  OH  TYR A 249     -38.016 101.297  -1.805  1.00 73.46           O  
ATOM   1988  N   CYS A 250     -33.304  97.981  -3.746  1.00 75.10           N  
ATOM   1989  CA  CYS A 250     -33.790  96.645  -4.108  1.00 76.54           C  
ATOM   1990  C   CYS A 250     -34.859  96.148  -3.125  1.00 75.68           C  
ATOM   1991  O   CYS A 250     -34.591  95.284  -2.299  1.00 71.76           O  
ATOM   1992  CB  CYS A 250     -32.607  95.656  -4.194  1.00 80.13           C  
ATOM   1993  SG  CYS A 250     -32.986  94.056  -4.984  0.95 82.48           S  
ATOM   1994  N   PRO A 251     -36.077  96.708  -3.207  1.00 78.07           N  
ATOM   1995  CA  PRO A 251     -37.181  96.269  -2.350  1.00 79.06           C  
ATOM   1996  C   PRO A 251     -37.806  94.957  -2.796  1.00 81.34           C  
ATOM   1997  O   PRO A 251     -37.932  94.716  -3.998  1.00 84.64           O  
ATOM   1998  CB  PRO A 251     -38.205  97.396  -2.503  1.00 77.36           C  
ATOM   1999  CG  PRO A 251     -37.927  97.968  -3.843  1.00 75.89           C  
ATOM   2000  CD  PRO A 251     -36.438  97.918  -3.970  1.00 78.75           C  
ATOM   2001  N   ARG A 252     -38.213  94.137  -1.826  1.00 81.43           N  
ATOM   2002  CA  ARG A 252     -38.848  92.838  -2.084  1.00 86.32           C  
ATOM   2003  C   ARG A 252     -40.346  93.015  -2.348  1.00 82.33           C  
ATOM   2004  O   ARG A 252     -41.182  92.673  -1.514  1.00 74.87           O  
ATOM   2005  CB  ARG A 252     -38.588  91.891  -0.897  1.00 90.14           C  
ATOM   2006  CG  ARG A 252     -39.162  90.480  -1.017  1.00 93.14           C  
ATOM   2007  CD  ARG A 252     -38.693  89.583   0.119  1.00 93.40           C  
ATOM   2008  NE  ARG A 252     -37.376  89.022  -0.182  1.00 96.77           N  
ATOM   2009  CZ  ARG A 252     -36.194  89.520   0.196  1.00 98.37           C  
ATOM   2010  NH1 ARG A 252     -36.097  90.625   0.939  1.00 89.88           N  
ATOM   2011  NH2 ARG A 252     -35.076  88.888  -0.177  1.00103.80           N  
ATOM   2012  N   VAL A 253     -40.677  93.563  -3.514  1.00 76.98           N  
ATOM   2013  CA  VAL A 253     -42.071  93.783  -3.891  1.00 75.23           C  
ATOM   2014  C   VAL A 253     -42.243  93.411  -5.348  1.00 71.25           C  
ATOM   2015  O   VAL A 253     -41.380  93.710  -6.175  1.00 67.55           O  
ATOM   2016  CB  VAL A 253     -42.520  95.257  -3.700  1.00 78.24           C  
ATOM   2017  CG1 VAL A 253     -44.038  95.360  -3.766  1.00 78.03           C  
ATOM   2018  CG2 VAL A 253     -42.031  95.827  -2.369  1.00 81.18           C  
ATOM   2019  N   LYS A 254     -43.365  92.769  -5.654  1.00 72.62           N  
ATOM   2020  CA  LYS A 254     -43.732  92.455  -7.031  1.00 78.44           C  
ATOM   2021  C   LYS A 254     -43.863  93.787  -7.809  1.00 80.46           C  
ATOM   2022  O   LYS A 254     -44.332  94.784  -7.248  1.00 93.07           O  
ATOM   2023  CB  LYS A 254     -45.041  91.646  -7.040  1.00 78.62           C  
ATOM   2024  CG  LYS A 254     -45.445  91.015  -8.368  1.00 86.05           C  
ATOM   2025  CD  LYS A 254     -46.877  90.483  -8.288  1.00 90.40           C  
ATOM   2026  CE  LYS A 254     -47.299  89.652  -9.495  1.00 91.57           C  
ATOM   2027  NZ  LYS A 254     -47.126  88.185  -9.258  1.00 93.61           N  
ATOM   2028  N   GLN A 255     -43.403  93.817  -9.063  1.00 76.04           N  
ATOM   2029  CA  GLN A 255     -43.445  95.026  -9.903  1.00 73.34           C  
ATOM   2030  C   GLN A 255     -44.635  94.994 -10.831  1.00 77.43           C  
ATOM   2031  O   GLN A 255     -44.760  94.091 -11.660  1.00 75.45           O  
ATOM   2032  CB  GLN A 255     -42.175  95.160 -10.752  1.00 70.14           C  
ATOM   2033  CG  GLN A 255     -40.885  95.113  -9.960  1.00 70.06           C  
ATOM   2034  CD  GLN A 255     -40.747  96.280  -9.012  1.00 65.36           C  
ATOM   2035  OE1 GLN A 255     -40.560  97.409  -9.448  1.00 60.24           O  
ATOM   2036  NE2 GLN A 255     -40.799  96.013  -7.711  1.00 67.50           N  
ATOM   2037  N   SER A 256     -45.505  95.988 -10.695  1.00 91.54           N  
ATOM   2038  CA  SER A 256     -46.623  96.177 -11.622  1.00100.75           C  
ATOM   2039  C   SER A 256     -46.286  97.338 -12.546  1.00 99.20           C  
ATOM   2040  O   SER A 256     -45.398  98.144 -12.242  1.00 99.13           O  
ATOM   2041  CB  SER A 256     -47.940  96.415 -10.866  1.00100.29           C  
ATOM   2042  OG  SER A 256     -47.905  97.618 -10.114  1.00 98.75           O  
ATOM   2043  N   ALA A 257     -46.978  97.395 -13.681  1.00100.49           N  
ATOM   2044  CA  ALA A 257     -46.773  98.460 -14.661  1.00 98.45           C  
ATOM   2045  C   ALA A 257     -47.268  99.803 -14.107  1.00 95.81           C  
ATOM   2046  O   ALA A 257     -48.283  99.868 -13.398  1.00 78.90           O  
ATOM   2047  CB  ALA A 257     -47.469  98.122 -15.970  1.00 93.24           C  
ATOM   2048  N   SER A 258     -46.522 100.863 -14.416  1.00101.55           N  
ATOM   2049  CA  SER A 258     -46.881 102.222 -14.008  1.00104.29           C  
ATOM   2050  C   SER A 258     -48.038 102.762 -14.836  1.00100.77           C  
ATOM   2051  O   SER A 258     -48.186 102.419 -16.019  1.00 90.38           O  
ATOM   2052  CB  SER A 258     -45.695 103.173 -14.180  1.00107.98           C  
ATOM   2053  OG  SER A 258     -44.622 102.816 -13.334  1.00111.70           O  
ATOM   2054  N   ALA A 259     -48.851 103.606 -14.202  1.00 99.65           N  
ATOM   2055  CA  ALA A 259     -49.807 104.429 -14.925  1.00 99.26           C  
ATOM   2056  C   ALA A 259     -49.007 105.293 -15.890  1.00 96.32           C  
ATOM   2057  O   ALA A 259     -48.041 105.959 -15.489  1.00 86.52           O  
ATOM   2058  CB  ALA A 259     -50.605 105.305 -13.967  1.00 99.08           C  
ATOM   2059  N   ILE A 260     -49.385 105.238 -17.166  1.00 94.25           N  
ATOM   2060  CA  ILE A 260     -48.778 106.084 -18.190  1.00 88.19           C  
ATOM   2061  C   ILE A 260     -49.217 107.524 -17.903  1.00 86.88           C  
ATOM   2062  O   ILE A 260     -50.370 107.890 -18.158  1.00 88.32           O  
ATOM   2063  CB  ILE A 260     -49.162 105.602 -19.619  1.00 87.16           C  
ATOM   2064  CG1 ILE A 260     -48.346 104.357 -20.007  1.00 82.84           C  
ATOM   2065  CG2 ILE A 260     -48.943 106.687 -20.668  1.00 86.97           C  
ATOM   2066  CD1 ILE A 260     -48.913 103.582 -21.177  1.00 81.84           C  
ATOM   2067  N   THR A 261     -48.316 108.333 -17.339  1.00 82.95           N  
ATOM   2068  CA  THR A 261     -48.636 109.741 -17.073  1.00 83.43           C  
ATOM   2069  C   THR A 261     -48.705 110.457 -18.417  1.00 82.49           C  
ATOM   2070  O   THR A 261     -48.141 109.983 -19.408  1.00 79.85           O  
ATOM   2071  CB  THR A 261     -47.603 110.454 -16.177  1.00 85.68           C  
ATOM   2072  OG1 THR A 261     -46.311 110.390 -16.784  1.00 79.76           O  
ATOM   2073  CG2 THR A 261     -47.546 109.835 -14.782  1.00 87.46           C  
ATOM   2074  N   ASP A 262     -49.431 111.572 -18.445  1.00 84.37           N  
ATOM   2075  CA  ASP A 262     -49.639 112.357 -19.672  1.00 87.95           C  
ATOM   2076  C   ASP A 262     -48.326 112.978 -20.206  1.00 80.36           C  
ATOM   2077  O   ASP A 262     -48.110 113.084 -21.442  1.00 65.62           O  
ATOM   2078  CB  ASP A 262     -50.745 113.432 -19.419  1.00 88.08           C  
ATOM   2079  CG  ASP A 262     -51.039 114.314 -20.650  1.00 91.14           C  
ATOM   2080  OD1 ASP A 262     -51.531 113.754 -21.656  1.00 87.65           O  
ATOM   2081  OD2 ASP A 262     -50.806 115.560 -20.609  1.00 90.71           O  
ATOM   2082  N   ASP A 263     -47.443 113.355 -19.279  1.00 78.63           N  
ATOM   2083  CA  ASP A 263     -46.139 113.902 -19.675  1.00 78.04           C  
ATOM   2084  C   ASP A 263     -45.147 112.789 -20.025  1.00 69.18           C  
ATOM   2085  O   ASP A 263     -44.214 113.040 -20.737  1.00 59.66           O  
ATOM   2086  CB  ASP A 263     -45.557 114.947 -18.698  1.00 82.61           C  
ATOM   2087  CG  ASP A 263     -45.141 114.362 -17.377  1.00 88.69           C  
ATOM   2088  OD1 ASP A 263     -45.977 113.660 -16.764  1.00 97.04           O  
ATOM   2089  OD2 ASP A 263     -43.985 114.623 -16.961  1.00 92.26           O  
ATOM   2090  N   GLY A 264     -45.347 111.574 -19.510  1.00 72.71           N  
ATOM   2091  CA  GLY A 264     -44.567 110.391 -19.885  1.00 72.85           C  
ATOM   2092  C   GLY A 264     -43.375 110.163 -18.976  1.00 71.26           C  
ATOM   2093  O   GLY A 264     -42.829 109.067 -18.953  1.00 68.40           O  
ATOM   2094  N   ALA A 265     -42.975 111.194 -18.230  1.00 74.65           N  
ATOM   2095  CA  ALA A 265     -41.865 111.083 -17.297  1.00 83.72           C  
ATOM   2096  C   ALA A 265     -42.316 110.282 -16.067  1.00 87.89           C  
ATOM   2097  O   ALA A 265     -43.399 110.539 -15.534  1.00 83.73           O  
ATOM   2098  CB  ALA A 265     -41.366 112.464 -16.893  1.00 84.93           C  
ATOM   2099  N   PRO A 266     -41.492 109.311 -15.618  1.00 94.40           N  
ATOM   2100  CA  PRO A 266     -41.907 108.475 -14.494  1.00 96.62           C  
ATOM   2101  C   PRO A 266     -41.809 109.227 -13.164  1.00 99.40           C  
ATOM   2102  O   PRO A 266     -40.911 110.054 -12.996  1.00 92.88           O  
ATOM   2103  CB  PRO A 266     -40.925 107.299 -14.553  1.00 96.37           C  
ATOM   2104  CG  PRO A 266     -39.692 107.854 -15.190  1.00 96.87           C  
ATOM   2105  CD  PRO A 266     -40.112 109.005 -16.058  1.00 96.54           C  
ATOM   2106  N   VAL A 267     -42.738 108.948 -12.249  1.00106.63           N  
ATOM   2107  CA  VAL A 267     -42.756 109.559 -10.902  1.00117.31           C  
ATOM   2108  C   VAL A 267     -42.073 108.604  -9.911  1.00123.96           C  
ATOM   2109  O   VAL A 267     -42.223 107.382 -10.029  1.00122.85           O  
ATOM   2110  CB  VAL A 267     -44.205 109.863 -10.411  1.00118.61           C  
ATOM   2111  CG1 VAL A 267     -44.187 110.376  -8.975  1.00118.78           C  
ATOM   2112  CG2 VAL A 267     -44.928 110.867 -11.320  1.00118.81           C  
ATOM   2113  N   ALA A 268     -41.302 109.163  -8.962  1.00126.79           N  
ATOM   2114  CA  ALA A 268     -40.556 108.370  -7.967  1.00119.22           C  
ATOM   2115  C   ALA A 268     -41.530 107.595  -7.079  1.00116.57           C  
ATOM   2116  O   ALA A 268     -42.520 108.156  -6.598  1.00120.19           O  
ATOM   2117  CB  ALA A 268     -39.645 109.259  -7.121  1.00113.08           C  
ATOM   2118  N   THR A 269     -41.264 106.298  -6.916  1.00101.83           N  
ATOM   2119  CA  THR A 269     -42.080 105.414  -6.073  1.00 92.10           C  
ATOM   2120  C   THR A 269     -41.172 104.355  -5.438  1.00 88.67           C  
ATOM   2121  O   THR A 269     -40.203 103.914  -6.064  1.00 86.64           O  
ATOM   2122  CB  THR A 269     -43.263 104.772  -6.861  1.00 85.28           C  
ATOM   2123  OG1 THR A 269     -44.149 104.090  -5.967  1.00 77.05           O  
ATOM   2124  CG2 THR A 269     -42.801 103.767  -7.914  1.00 85.40           C  
ATOM   2125  N   ASP A 270     -41.477 103.979  -4.199  1.00 82.87           N  
ATOM   2126  CA  ASP A 270     -40.677 102.993  -3.454  1.00 87.53           C  
ATOM   2127  C   ASP A 270     -40.902 101.534  -3.846  1.00 88.88           C  
ATOM   2128  O   ASP A 270     -40.065 100.689  -3.538  1.00 90.18           O  
ATOM   2129  CB  ASP A 270     -40.920 103.136  -1.953  1.00 91.65           C  
ATOM   2130  CG  ASP A 270     -40.411 104.452  -1.403  1.00 95.57           C  
ATOM   2131  OD1 ASP A 270     -39.396 104.978  -1.926  1.00 91.37           O  
ATOM   2132  OD2 ASP A 270     -41.019 104.950  -0.426  1.00 96.58           O  
ATOM   2133  N   ASP A 271     -42.033 101.242  -4.488  1.00 94.91           N  
ATOM   2134  CA  ASP A 271     -42.299  99.924  -5.076  1.00 95.06           C  
ATOM   2135  C   ASP A 271     -41.385  99.613  -6.259  1.00 95.73           C  
ATOM   2136  O   ASP A 271     -41.100  98.443  -6.511  1.00103.04           O  
ATOM   2137  CB  ASP A 271     -43.760  99.812  -5.548  1.00 96.33           C  
ATOM   2138  CG  ASP A 271     -44.762  99.760  -4.400  1.00 97.24           C  
ATOM   2139  OD1 ASP A 271     -44.358  99.856  -3.218  1.00 87.69           O  
ATOM   2140  OD2 ASP A 271     -45.970  99.629  -4.697  1.00101.88           O  
ATOM   2141  N   ARG A 272     -40.945 100.646  -6.989  1.00 96.51           N  
ATOM   2142  CA  ARG A 272     -40.092 100.463  -8.177  1.00 91.77           C  
ATOM   2143  C   ARG A 272     -38.692  99.989  -7.765  1.00 86.34           C  
ATOM   2144  O   ARG A 272     -37.939 100.722  -7.107  1.00 80.28           O  
ATOM   2145  CB  ARG A 272     -40.032 101.737  -9.042  1.00 94.05           C  
ATOM   2146  CG  ARG A 272     -39.162 101.630 -10.305  1.00 98.30           C  
ATOM   2147  CD  ARG A 272     -39.150 102.848 -11.235  1.00104.68           C  
ATOM   2148  NE  ARG A 272     -40.250 103.809 -11.045  1.00106.89           N  
ATOM   2149  CZ  ARG A 272     -41.476 103.684 -11.555  1.00113.46           C  
ATOM   2150  NH1 ARG A 272     -41.830 102.602 -12.255  1.00118.98           N  
ATOM   2151  NH2 ARG A 272     -42.375 104.641 -11.327  1.00116.36           N  
ATOM   2152  N   ASN A 273     -38.377  98.757  -8.172  1.00 78.42           N  
ATOM   2153  CA  ASN A 273     -37.116  98.094  -7.895  1.00 76.03           C  
ATOM   2154  C   ASN A 273     -36.279  98.153  -9.180  1.00 71.96           C  
ATOM   2155  O   ASN A 273     -36.621  97.497 -10.174  1.00 69.02           O  
ATOM   2156  CB  ASN A 273     -37.374  96.638  -7.492  1.00 80.46           C  
ATOM   2157  CG  ASN A 273     -36.100  95.881  -7.114  1.00 79.99           C  
ATOM   2158  OD1 ASN A 273     -35.058  96.005  -7.766  1.00 74.92           O  
ATOM   2159  ND2 ASN A 273     -36.188  95.075  -6.060  1.00 82.51           N  
ATOM   2160  N   PRO A 274     -35.179  98.925  -9.169  1.00 66.62           N  
ATOM   2161  CA  PRO A 274     -34.332  99.019 -10.370  1.00 69.62           C  
ATOM   2162  C   PRO A 274     -33.503  97.786 -10.740  1.00 71.03           C  
ATOM   2163  O   PRO A 274     -33.110  97.671 -11.895  1.00 72.55           O  
ATOM   2164  CB  PRO A 274     -33.407 100.188 -10.058  1.00 69.32           C  
ATOM   2165  CG  PRO A 274     -33.373 100.260  -8.577  1.00 69.68           C  
ATOM   2166  CD  PRO A 274     -34.739  99.854  -8.116  1.00 66.25           C  
ATOM   2167  N   VAL A 275     -33.249  96.871  -9.803  1.00 75.31           N  
ATOM   2168  CA  VAL A 275     -32.563  95.613 -10.141  1.00 70.22           C  
ATOM   2169  C   VAL A 275     -33.495  94.741 -10.976  1.00 65.20           C  
ATOM   2170  O   VAL A 275     -33.113  94.284 -12.043  1.00 65.06           O  
ATOM   2171  CB  VAL A 275     -32.061  94.864  -8.894  1.00 74.18           C  
ATOM   2172  CG1 VAL A 275     -31.432  93.528  -9.271  1.00 80.08           C  
ATOM   2173  CG2 VAL A 275     -31.035  95.714  -8.163  1.00 77.42           C  
ATOM   2174  N   LEU A 276     -34.723  94.551 -10.513  1.00 68.53           N  
ATOM   2175  CA  LEU A 276     -35.735  93.818 -11.291  1.00 74.45           C  
ATOM   2176  C   LEU A 276     -36.095  94.480 -12.632  1.00 76.59           C  
ATOM   2177  O   LEU A 276     -36.486  93.798 -13.587  1.00 69.32           O  
ATOM   2178  CB  LEU A 276     -37.023  93.633 -10.473  1.00 76.63           C  
ATOM   2179  CG  LEU A 276     -36.921  92.736  -9.240  1.00 77.11           C  
ATOM   2180  CD1 LEU A 276     -38.158  92.907  -8.376  1.00 78.69           C  
ATOM   2181  CD2 LEU A 276     -36.728  91.276  -9.636  1.00 73.84           C  
ATOM   2182  N   ASP A 277     -35.990  95.807 -12.695  1.00 77.56           N  
ATOM   2183  CA  ASP A 277     -36.278  96.529 -13.930  1.00 73.11           C  
ATOM   2184  C   ASP A 277     -35.213  96.216 -14.979  1.00 68.96           C  
ATOM   2185  O   ASP A 277     -35.538  96.040 -16.159  1.00 66.99           O  
ATOM   2186  CB  ASP A 277     -36.381  98.043 -13.673  1.00 76.77           C  
ATOM   2187  CG  ASP A 277     -37.203  98.772 -14.737  1.00 78.41           C  
ATOM   2188  OD1 ASP A 277     -38.090  98.151 -15.365  1.00 77.91           O  
ATOM   2189  OD2 ASP A 277     -36.970  99.978 -14.946  1.00 72.45           O  
ATOM   2190  N   TYR A 278     -33.952  96.130 -14.542  1.00 65.25           N  
ATOM   2191  CA  TYR A 278     -32.854  95.732 -15.431  1.00 66.75           C  
ATOM   2192  C   TYR A 278     -33.064  94.317 -15.958  1.00 68.14           C  
ATOM   2193  O   TYR A 278     -32.978  94.098 -17.169  1.00 68.91           O  
ATOM   2194  CB  TYR A 278     -31.492  95.858 -14.757  1.00 69.45           C  
ATOM   2195  CG  TYR A 278     -30.909  97.255 -14.774  1.00 75.56           C  
ATOM   2196  CD1 TYR A 278     -31.679  98.368 -14.454  1.00 76.06           C  
ATOM   2197  CD2 TYR A 278     -29.571  97.465 -15.083  1.00 77.76           C  
ATOM   2198  CE1 TYR A 278     -31.149  99.640 -14.457  1.00 79.58           C  
ATOM   2199  CE2 TYR A 278     -29.031  98.744 -15.090  1.00 81.55           C  
ATOM   2200  CZ  TYR A 278     -29.828  99.830 -14.780  1.00 80.04           C  
ATOM   2201  OH  TYR A 278     -29.315 101.110 -14.782  1.00 80.57           O  
ATOM   2202  N   PHE A 279     -33.396  93.374 -15.074  1.00 66.19           N  
ATOM   2203  CA  PHE A 279     -33.723  92.003 -15.502  1.00 65.23           C  
ATOM   2204  C   PHE A 279     -34.798  91.993 -16.590  1.00 63.05           C  
ATOM   2205  O   PHE A 279     -34.629  91.369 -17.629  1.00 61.31           O  
ATOM   2206  CB  PHE A 279     -34.136  91.102 -14.320  1.00 65.54           C  
ATOM   2207  CG  PHE A 279     -32.968  90.491 -13.595  1.00 62.78           C  
ATOM   2208  CD1 PHE A 279     -32.251  89.447 -14.172  1.00 63.32           C  
ATOM   2209  CD2 PHE A 279     -32.565  90.966 -12.347  1.00 62.70           C  
ATOM   2210  CE1 PHE A 279     -31.163  88.886 -13.511  1.00 64.92           C  
ATOM   2211  CE2 PHE A 279     -31.481  90.408 -11.681  1.00 61.92           C  
ATOM   2212  CZ  PHE A 279     -30.780  89.364 -12.262  1.00 62.95           C  
ATOM   2213  N   GLN A 280     -35.876  92.729 -16.369  1.00 67.81           N  
ATOM   2214  CA  GLN A 280     -36.990  92.758 -17.320  1.00 73.10           C  
ATOM   2215  C   GLN A 280     -36.649  93.355 -18.685  1.00 70.51           C  
ATOM   2216  O   GLN A 280     -37.147  92.876 -19.708  1.00 72.15           O  
ATOM   2217  CB  GLN A 280     -38.172  93.512 -16.715  1.00 77.44           C  
ATOM   2218  CG  GLN A 280     -39.487  93.298 -17.446  1.00 81.00           C  
ATOM   2219  CD  GLN A 280     -40.680  93.686 -16.589  1.00 86.57           C  
ATOM   2220  OE1 GLN A 280     -40.643  94.689 -15.864  1.00 86.10           O  
ATOM   2221  NE2 GLN A 280     -41.750  92.896 -16.667  1.00 85.78           N  
ATOM   2222  N   CYS A 281     -35.812  94.390 -18.693  1.00 72.64           N  
ATOM   2223  CA  CYS A 281     -35.554  95.193 -19.900  1.00 78.36           C  
ATOM   2224  C   CYS A 281     -34.284  94.826 -20.670  1.00 83.01           C  
ATOM   2225  O   CYS A 281     -34.272  94.917 -21.893  1.00 89.51           O  
ATOM   2226  CB  CYS A 281     -35.509  96.677 -19.534  1.00 76.34           C  
ATOM   2227  SG  CYS A 281     -37.081  97.298 -18.907  0.77 78.38           S  
ATOM   2228  N   VAL A 282     -33.214  94.467 -19.966  1.00 81.70           N  
ATOM   2229  CA  VAL A 282     -31.926  94.182 -20.609  1.00 82.87           C  
ATOM   2230  C   VAL A 282     -31.574  92.676 -20.672  1.00 82.92           C  
ATOM   2231  O   VAL A 282     -30.829  92.245 -21.563  1.00 88.35           O  
ATOM   2232  CB  VAL A 282     -30.827  95.053 -19.931  1.00 84.84           C  
ATOM   2233  CG1 VAL A 282     -30.619  94.736 -18.450  1.00 88.41           C  
ATOM   2234  CG2 VAL A 282     -29.515  94.970 -20.667  1.00 86.28           C  
ATOM   2235  N   VAL A 283     -32.094  91.885 -19.730  1.00 79.65           N  
ATOM   2236  CA  VAL A 283     -31.883  90.430 -19.717  1.00 76.05           C  
ATOM   2237  C   VAL A 283     -33.028  89.756 -20.491  1.00 74.38           C  
ATOM   2238  O   VAL A 283     -32.834  89.372 -21.639  1.00 73.02           O  
ATOM   2239  CB  VAL A 283     -31.736  89.868 -18.270  1.00 73.51           C  
ATOM   2240  CG1 VAL A 283     -31.508  88.369 -18.284  1.00 71.43           C  
ATOM   2241  CG2 VAL A 283     -30.596  90.558 -17.535  1.00 72.26           C  
ATOM   2242  N   TYR A 284     -34.224  89.673 -19.899  1.00 73.98           N  
ATOM   2243  CA  TYR A 284     -35.338  88.897 -20.485  1.00 71.06           C  
ATOM   2244  C   TYR A 284     -35.940  89.428 -21.795  1.00 71.93           C  
ATOM   2245  O   TYR A 284     -36.717  88.723 -22.433  1.00 72.89           O  
ATOM   2246  CB  TYR A 284     -36.444  88.658 -19.443  1.00 70.75           C  
ATOM   2247  CG  TYR A 284     -36.020  87.667 -18.391  1.00 71.17           C  
ATOM   2248  CD1 TYR A 284     -36.182  86.300 -18.587  1.00 67.07           C  
ATOM   2249  CD2 TYR A 284     -35.424  88.098 -17.203  1.00 73.30           C  
ATOM   2250  CE1 TYR A 284     -35.772  85.389 -17.621  1.00 68.27           C  
ATOM   2251  CE2 TYR A 284     -35.013  87.200 -16.231  1.00 74.65           C  
ATOM   2252  CZ  TYR A 284     -35.184  85.844 -16.443  1.00 74.63           C  
ATOM   2253  OH  TYR A 284     -34.753  84.970 -15.467  1.00 76.66           O  
ATOM   2254  N   ALA A 285     -35.596  90.648 -22.205  1.00 76.51           N  
ATOM   2255  CA  ALA A 285     -36.119  91.208 -23.467  1.00 78.50           C  
ATOM   2256  C   ALA A 285     -35.446  90.630 -24.716  1.00 81.36           C  
ATOM   2257  O   ALA A 285     -36.046  90.628 -25.787  1.00 75.33           O  
ATOM   2258  CB  ALA A 285     -36.026  92.725 -23.461  1.00 78.08           C  
ATOM   2259  N   ARG A 286     -34.204  90.158 -24.578  1.00 87.83           N  
ATOM   2260  CA  ARG A 286     -33.499  89.491 -25.675  1.00 91.94           C  
ATOM   2261  C   ARG A 286     -34.174  88.144 -25.970  1.00 94.72           C  
ATOM   2262  O   ARG A 286     -34.547  87.452 -25.032  1.00 89.55           O  
ATOM   2263  CB  ARG A 286     -32.013  89.299 -25.332  1.00 91.65           C  
ATOM   2264  CG  ARG A 286     -31.248  90.611 -25.282  1.00 96.89           C  
ATOM   2265  CD  ARG A 286     -29.775  90.459 -24.952  1.00 99.63           C  
ATOM   2266  NE  ARG A 286     -29.547  90.074 -23.555  1.00100.55           N  
ATOM   2267  CZ  ARG A 286     -29.241  88.847 -23.111  1.00 97.08           C  
ATOM   2268  NH1 ARG A 286     -29.117  87.803 -23.931  1.00 94.71           N  
ATOM   2269  NH2 ARG A 286     -29.051  88.660 -21.811  1.00 97.92           N  
ATOM   2270  N   PRO A 287     -34.316  87.767 -27.266  1.00100.97           N  
ATOM   2271  CA  PRO A 287     -35.072  86.576 -27.696  1.00100.01           C  
ATOM   2272  C   PRO A 287     -35.033  85.327 -26.790  1.00 97.63           C  
ATOM   2273  O   PRO A 287     -36.077  84.952 -26.264  1.00 99.12           O  
ATOM   2274  CB  PRO A 287     -34.488  86.284 -29.082  1.00 99.55           C  
ATOM   2275  CG  PRO A 287     -34.177  87.636 -29.615  1.00102.66           C  
ATOM   2276  CD  PRO A 287     -33.730  88.461 -28.433  1.00101.66           C  
ATOM   2277  N   GLY A 288     -33.868  84.712 -26.577  1.00 93.79           N  
ATOM   2278  CA  GLY A 288     -33.793  83.440 -25.817  1.00 92.76           C  
ATOM   2279  C   GLY A 288     -33.232  83.524 -24.409  1.00 90.70           C  
ATOM   2280  O   GLY A 288     -32.692  82.547 -23.888  1.00 95.44           O  
ATOM   2281  N   ALA A 289     -33.356  84.683 -23.780  1.00 86.82           N  
ATOM   2282  CA  ALA A 289     -32.594  84.965 -22.568  1.00 83.93           C  
ATOM   2283  C   ALA A 289     -33.154  84.257 -21.352  1.00 77.12           C  
ATOM   2284  O   ALA A 289     -34.348  83.994 -21.263  1.00 69.03           O  
ATOM   2285  CB  ALA A 289     -32.531  86.456 -22.315  1.00 90.13           C  
ATOM   2286  N   VAL A 290     -32.248  83.961 -20.427  1.00 76.62           N  
ATOM   2287  CA  VAL A 290     -32.524  83.181 -19.235  1.00 77.39           C  
ATOM   2288  C   VAL A 290     -31.548  83.660 -18.156  1.00 75.78           C  
ATOM   2289  O   VAL A 290     -30.497  84.218 -18.470  1.00 79.17           O  
ATOM   2290  CB  VAL A 290     -32.328  81.684 -19.552  1.00 84.88           C  
ATOM   2291  CG1 VAL A 290     -32.317  80.839 -18.300  1.00 90.98           C  
ATOM   2292  CG2 VAL A 290     -33.422  81.183 -20.494  1.00 91.25           C  
ATOM   2293  N   ALA A 291     -31.894  83.454 -16.890  1.00 76.71           N  
ATOM   2294  CA  ALA A 291     -30.969  83.703 -15.780  1.00 77.76           C  
ATOM   2295  C   ALA A 291     -30.979  82.551 -14.784  1.00 75.54           C  
ATOM   2296  O   ALA A 291     -31.990  81.847 -14.655  1.00 69.17           O  
ATOM   2297  CB  ALA A 291     -31.323  84.994 -15.087  1.00 82.39           C  
ATOM   2298  N   ALA A 292     -29.859  82.383 -14.082  1.00 72.84           N  
ATOM   2299  CA  ALA A 292     -29.649  81.251 -13.188  1.00 70.88           C  
ATOM   2300  C   ALA A 292     -28.944  81.674 -11.893  1.00 79.94           C  
ATOM   2301  O   ALA A 292     -27.920  82.368 -11.930  1.00 76.19           O  
ATOM   2302  CB  ALA A 292     -28.837  80.179 -13.898  1.00 68.60           C  
ATOM   2303  N   ILE A 293     -29.503  81.248 -10.754  1.00 86.25           N  
ATOM   2304  CA  ILE A 293     -28.891  81.416  -9.422  1.00 83.74           C  
ATOM   2305  C   ILE A 293     -28.856  80.043  -8.745  1.00 85.36           C  
ATOM   2306  O   ILE A 293     -29.902  79.405  -8.607  1.00 87.38           O  
ATOM   2307  CB  ILE A 293     -29.696  82.397  -8.531  1.00 87.51           C  
ATOM   2308  CG1 ILE A 293     -29.814  83.784  -9.194  1.00 93.97           C  
ATOM   2309  CG2 ILE A 293     -29.068  82.533  -7.150  1.00 84.75           C  
ATOM   2310  CD1 ILE A 293     -31.124  84.017  -9.922  1.00 95.60           C  
ATOM   2311  N   ASP A 294     -27.662  79.599  -8.335  1.00 92.00           N  
ATOM   2312  CA  ASP A 294     -27.450  78.316  -7.613  1.00 92.65           C  
ATOM   2313  C   ASP A 294     -28.113  77.068  -8.250  1.00 86.82           C  
ATOM   2314  O   ASP A 294     -28.684  76.237  -7.539  1.00 87.86           O  
ATOM   2315  CB  ASP A 294     -27.873  78.451  -6.132  1.00 98.34           C  
ATOM   2316  CG  ASP A 294     -26.924  79.320  -5.324  1.00105.33           C  
ATOM   2317  OD1 ASP A 294     -25.799  79.592  -5.801  1.00108.25           O  
ATOM   2318  OD2 ASP A 294     -27.315  79.748  -4.219  1.00109.25           O  
ATOM   2319  N   GLY A 295     -28.026  76.936  -9.576  1.00 82.35           N  
ATOM   2320  CA  GLY A 295     -28.501  75.739 -10.287  1.00 80.95           C  
ATOM   2321  C   GLY A 295     -29.897  75.870 -10.868  1.00 86.88           C  
ATOM   2322  O   GLY A 295     -30.174  75.335 -11.948  1.00 81.53           O  
ATOM   2323  N   THR A 296     -30.789  76.552 -10.144  1.00 90.93           N  
ATOM   2324  CA  THR A 296     -32.113  76.886 -10.677  1.00 89.65           C  
ATOM   2325  C   THR A 296     -32.006  77.856 -11.829  1.00 86.72           C  
ATOM   2326  O   THR A 296     -31.243  78.819 -11.766  1.00 76.21           O  
ATOM   2327  CB  THR A 296     -33.054  77.555  -9.648  1.00 86.74           C  
ATOM   2328  OG1 THR A 296     -32.322  78.485  -8.839  1.00 94.94           O  
ATOM   2329  CG2 THR A 296     -33.707  76.497  -8.779  1.00 82.71           C  
ATOM   2330  N   THR A 297     -32.800  77.585 -12.859  1.00 90.22           N  
ATOM   2331  CA  THR A 297     -32.857  78.391 -14.054  1.00 88.55           C  
ATOM   2332  C   THR A 297     -34.283  78.914 -14.179  1.00 93.55           C  
ATOM   2333  O   THR A 297     -35.247  78.139 -14.217  1.00 90.24           O  
ATOM   2334  CB  THR A 297     -32.451  77.560 -15.279  1.00 86.82           C  
ATOM   2335  OG1 THR A 297     -31.110  77.103 -15.108  1.00 85.46           O  
ATOM   2336  CG2 THR A 297     -32.517  78.367 -16.554  1.00 88.45           C  
ATOM   2337  N   TYR A 298     -34.397  80.240 -14.252  1.00 94.02           N  
ATOM   2338  CA  TYR A 298     -35.686  80.908 -14.380  1.00 89.93           C  
ATOM   2339  C   TYR A 298     -35.886  81.348 -15.824  1.00 86.57           C  
ATOM   2340  O   TYR A 298     -35.134  82.191 -16.326  1.00 93.72           O  
ATOM   2341  CB  TYR A 298     -35.730  82.083 -13.421  1.00 85.41           C  
ATOM   2342  CG  TYR A 298     -35.400  81.698 -11.997  1.00 82.28           C  
ATOM   2343  CD1 TYR A 298     -36.364  81.122 -11.169  1.00 83.15           C  
ATOM   2344  CD2 TYR A 298     -34.119  81.904 -11.472  1.00 84.58           C  
ATOM   2345  CE1 TYR A 298     -36.065  80.770  -9.856  1.00 82.25           C  
ATOM   2346  CE2 TYR A 298     -33.811  81.559 -10.160  1.00 86.51           C  
ATOM   2347  CZ  TYR A 298     -34.790  80.992  -9.360  1.00 84.08           C  
ATOM   2348  OH  TYR A 298     -34.480  80.639  -8.075  1.00 83.02           O  
ATOM   2349  N   ALA A 299     -36.874  80.753 -16.496  1.00 78.53           N  
ATOM   2350  CA  ALA A 299     -37.042  80.933 -17.941  1.00 81.37           C  
ATOM   2351  C   ALA A 299     -37.668  82.269 -18.301  1.00 83.00           C  
ATOM   2352  O   ALA A 299     -37.307  82.856 -19.321  1.00 80.78           O  
ATOM   2353  CB  ALA A 299     -37.870  79.815 -18.522  1.00 77.44           C  
ATOM   2354  N   THR A 300     -38.600  82.734 -17.467  1.00 82.39           N  
ATOM   2355  CA  THR A 300     -39.235  84.049 -17.623  1.00 76.94           C  
ATOM   2356  C   THR A 300     -38.930  84.984 -16.452  1.00 76.99           C  
ATOM   2357  O   THR A 300     -38.395  84.570 -15.411  1.00 64.29           O  
ATOM   2358  CB  THR A 300     -40.760  83.931 -17.741  1.00 71.96           C  
ATOM   2359  OG1 THR A 300     -41.275  83.279 -16.577  1.00 71.00           O  
ATOM   2360  CG2 THR A 300     -41.135  83.154 -18.987  1.00 71.82           C  
ATOM   2361  N   TYR A 301     -39.239  86.264 -16.672  1.00 78.81           N  
ATOM   2362  CA  TYR A 301     -39.071  87.306 -15.657  1.00 73.14           C  
ATOM   2363  C   TYR A 301     -39.981  87.067 -14.456  1.00 73.31           C  
ATOM   2364  O   TYR A 301     -39.559  87.275 -13.318  1.00 67.75           O  
ATOM   2365  CB  TYR A 301     -39.331  88.697 -16.251  1.00 70.06           C  
ATOM   2366  CG  TYR A 301     -39.453  89.757 -15.179  1.00 68.31           C  
ATOM   2367  CD1 TYR A 301     -38.330  90.200 -14.489  1.00 67.46           C  
ATOM   2368  CD2 TYR A 301     -40.692  90.275 -14.820  1.00 61.15           C  
ATOM   2369  CE1 TYR A 301     -38.441  91.152 -13.494  1.00 63.00           C  
ATOM   2370  CE2 TYR A 301     -40.808  91.212 -13.820  1.00 57.24           C  
ATOM   2371  CZ  TYR A 301     -39.680  91.650 -13.168  1.00 60.52           C  
ATOM   2372  OH  TYR A 301     -39.793  92.602 -12.188  1.00 69.55           O  
ATOM   2373  N   GLU A 302     -41.202  86.602 -14.718  1.00 76.01           N  
ATOM   2374  CA  GLU A 302     -42.196  86.356 -13.667  1.00 85.15           C  
ATOM   2375  C   GLU A 302     -41.699  85.326 -12.648  1.00 86.58           C  
ATOM   2376  O   GLU A 302     -41.908  85.481 -11.440  1.00 80.92           O  
ATOM   2377  CB  GLU A 302     -43.538  85.892 -14.264  1.00 95.08           C  
ATOM   2378  CG  GLU A 302     -44.371  86.997 -14.922  1.00100.23           C  
ATOM   2379  CD  GLU A 302     -43.759  87.573 -16.200  1.00103.90           C  
ATOM   2380  OE1 GLU A 302     -43.056  86.840 -16.938  1.00104.88           O  
ATOM   2381  OE2 GLU A 302     -43.984  88.771 -16.474  1.00105.17           O  
ATOM   2382  N   ASP A 303     -41.036  84.280 -13.142  1.00 87.56           N  
ATOM   2383  CA  ASP A 303     -40.468  83.246 -12.273  1.00 82.44           C  
ATOM   2384  C   ASP A 303     -39.381  83.834 -11.374  1.00 74.62           C  
ATOM   2385  O   ASP A 303     -39.414  83.635 -10.162  1.00 68.52           O  
ATOM   2386  CB  ASP A 303     -39.929  82.057 -13.092  1.00 87.76           C  
ATOM   2387  CG  ASP A 303     -41.046  81.269 -13.830  1.00 90.55           C  
ATOM   2388  OD1 ASP A 303     -42.220  81.268 -13.380  1.00 96.44           O  
ATOM   2389  OD2 ASP A 303     -40.736  80.629 -14.860  1.00 80.94           O  
ATOM   2390  N   LEU A 304     -38.436  84.568 -11.964  1.00 69.34           N  
ATOM   2391  CA  LEU A 304     -37.358  85.208 -11.194  1.00 70.45           C  
ATOM   2392  C   LEU A 304     -37.898  86.183 -10.134  1.00 78.57           C  
ATOM   2393  O   LEU A 304     -37.396  86.227  -9.001  1.00 74.72           O  
ATOM   2394  CB  LEU A 304     -36.377  85.948 -12.120  1.00 68.36           C  
ATOM   2395  CG  LEU A 304     -35.241  86.731 -11.429  1.00 66.41           C  
ATOM   2396  CD1 LEU A 304     -34.336  85.788 -10.660  1.00 66.98           C  
ATOM   2397  CD2 LEU A 304     -34.447  87.559 -12.420  1.00 66.07           C  
ATOM   2398  N   GLU A 305     -38.889  86.983 -10.534  1.00 85.02           N  
ATOM   2399  CA  GLU A 305     -39.545  87.957  -9.651  1.00 82.27           C  
ATOM   2400  C   GLU A 305     -40.259  87.226  -8.523  1.00 79.18           C  
ATOM   2401  O   GLU A 305     -40.055  87.552  -7.353  1.00 74.48           O  
ATOM   2402  CB  GLU A 305     -40.536  88.790 -10.465  1.00 80.97           C  
ATOM   2403  CG  GLU A 305     -41.303  89.873  -9.722  1.00 81.49           C  
ATOM   2404  CD  GLU A 305     -42.554  90.286 -10.479  1.00 83.99           C  
ATOM   2405  OE1 GLU A 305     -43.441  89.428 -10.713  1.00 81.55           O  
ATOM   2406  OE2 GLU A 305     -42.651  91.467 -10.859  1.00 85.08           O  
ATOM   2407  N   GLN A 306     -41.071  86.233  -8.894  1.00 78.80           N  
ATOM   2408  CA  GLN A 306     -41.791  85.381  -7.935  1.00 84.16           C  
ATOM   2409  C   GLN A 306     -40.873  84.754  -6.881  1.00 80.83           C  
ATOM   2410  O   GLN A 306     -41.194  84.760  -5.689  1.00 78.36           O  
ATOM   2411  CB  GLN A 306     -42.562  84.279  -8.679  1.00 86.33           C  
ATOM   2412  CG  GLN A 306     -43.277  83.243  -7.817  1.00 87.46           C  
ATOM   2413  CD  GLN A 306     -44.397  83.828  -6.970  1.00 90.76           C  
ATOM   2414  OE1 GLN A 306     -44.180  84.723  -6.152  1.00 84.41           O  
ATOM   2415  NE2 GLN A 306     -45.604  83.298  -7.143  1.00 98.27           N  
ATOM   2416  N   ALA A 307     -39.746  84.215  -7.344  1.00 78.78           N  
ATOM   2417  CA  ALA A 307     -38.713  83.642  -6.478  1.00 77.08           C  
ATOM   2418  C   ALA A 307     -38.072  84.664  -5.523  1.00 79.55           C  
ATOM   2419  O   ALA A 307     -37.757  84.329  -4.384  1.00 81.51           O  
ATOM   2420  CB  ALA A 307     -37.636  82.972  -7.322  1.00 76.39           C  
ATOM   2421  N   PHE A 308     -37.861  85.889  -5.998  1.00 80.29           N  
ATOM   2422  CA  PHE A 308     -37.297  86.958  -5.171  1.00 78.58           C  
ATOM   2423  C   PHE A 308     -38.279  87.457  -4.109  1.00 76.67           C  
ATOM   2424  O   PHE A 308     -37.867  87.784  -2.989  1.00 73.21           O  
ATOM   2425  CB  PHE A 308     -36.820  88.121  -6.051  1.00 82.06           C  
ATOM   2426  CG  PHE A 308     -36.252  89.277  -5.272  1.00 81.85           C  
ATOM   2427  CD1 PHE A 308     -35.125  89.104  -4.469  1.00 81.67           C  
ATOM   2428  CD2 PHE A 308     -36.851  90.531  -5.322  1.00 82.88           C  
ATOM   2429  CE1 PHE A 308     -34.601  90.158  -3.739  1.00 80.89           C  
ATOM   2430  CE2 PHE A 308     -36.330  91.591  -4.594  1.00 88.15           C  
ATOM   2431  CZ  PHE A 308     -35.202  91.407  -3.803  1.00 85.49           C  
ATOM   2432  N   VAL A 309     -39.565  87.514  -4.450  1.00 81.11           N  
ATOM   2433  CA  VAL A 309     -40.599  87.989  -3.513  1.00 90.56           C  
ATOM   2434  C   VAL A 309     -40.862  86.980  -2.381  1.00 92.43           C  
ATOM   2435  O   VAL A 309     -41.066  87.389  -1.231  1.00 95.26           O  
ATOM   2436  CB  VAL A 309     -41.903  88.385  -4.263  1.00 93.00           C  
ATOM   2437  CG1 VAL A 309     -43.069  88.630  -3.306  1.00 94.98           C  
ATOM   2438  CG2 VAL A 309     -41.652  89.627  -5.103  1.00 89.89           C  
ATOM   2439  N   SER A 310     -40.845  85.683  -2.705  1.00 90.04           N  
ATOM   2440  CA  SER A 310     -41.007  84.608  -1.706  1.00 90.64           C  
ATOM   2441  C   SER A 310     -39.706  84.208  -0.959  1.00 93.64           C  
ATOM   2442  O   SER A 310     -39.721  83.295  -0.135  1.00 92.93           O  
ATOM   2443  CB  SER A 310     -41.626  83.382  -2.373  1.00 86.75           C  
ATOM   2444  OG  SER A 310     -40.795  82.906  -3.409  1.00 89.66           O  
ATOM   2445  N   ASP A 311     -38.599  84.893  -1.250  1.00 97.30           N  
ATOM   2446  CA  ASP A 311     -37.297  84.704  -0.582  1.00 99.76           C  
ATOM   2447  C   ASP A 311     -36.628  83.341  -0.855  1.00 92.69           C  
ATOM   2448  O   ASP A 311     -35.826  82.862  -0.056  1.00 89.83           O  
ATOM   2449  CB  ASP A 311     -37.395  84.998   0.936  1.00107.33           C  
ATOM   2450  CG  ASP A 311     -36.088  85.583   1.528  1.00113.69           C  
ATOM   2451  OD1 ASP A 311     -35.042  85.613   0.843  1.00115.94           O  
ATOM   2452  OD2 ASP A 311     -36.110  86.025   2.694  1.00116.05           O  
ATOM   2453  N   GLU A 312     -36.940  82.738  -2.001  1.00 92.03           N  
ATOM   2454  CA  GLU A 312     -36.173  81.600  -2.512  1.00 89.25           C  
ATOM   2455  C   GLU A 312     -34.789  82.074  -2.987  1.00 84.78           C  
ATOM   2456  O   GLU A 312     -33.824  81.322  -2.905  1.00 80.16           O  
ATOM   2457  CB  GLU A 312     -36.913  80.911  -3.663  1.00 92.84           C  
ATOM   2458  CG  GLU A 312     -38.252  80.290  -3.271  1.00100.35           C  
ATOM   2459  CD  GLU A 312     -39.031  79.708  -4.454  1.00107.11           C  
ATOM   2460  OE1 GLU A 312     -38.474  79.609  -5.572  1.00100.21           O  
ATOM   2461  OE2 GLU A 312     -40.211  79.334  -4.257  1.00109.65           O  
ATOM   2462  N   VAL A 313     -34.717  83.318  -3.481  1.00 81.85           N  
ATOM   2463  CA  VAL A 313     -33.475  83.977  -3.912  1.00 74.10           C  
ATOM   2464  C   VAL A 313     -33.283  85.211  -3.047  1.00 72.23           C  
ATOM   2465  O   VAL A 313     -34.250  85.893  -2.711  1.00 71.87           O  
ATOM   2466  CB  VAL A 313     -33.544  84.401  -5.401  1.00 71.49           C  
ATOM   2467  CG1 VAL A 313     -32.358  85.274  -5.824  1.00 71.17           C  
ATOM   2468  CG2 VAL A 313     -33.614  83.175  -6.291  1.00 70.85           C  
ATOM   2469  N   SER A 314     -32.034  85.491  -2.699  1.00 74.02           N  
ATOM   2470  CA  SER A 314     -31.710  86.587  -1.798  1.00 76.25           C  
ATOM   2471  C   SER A 314     -31.304  87.823  -2.591  1.00 81.33           C  
ATOM   2472  O   SER A 314     -31.072  87.752  -3.799  1.00 75.33           O  
ATOM   2473  CB  SER A 314     -30.586  86.183  -0.856  1.00 75.58           C  
ATOM   2474  OG  SER A 314     -29.415  85.895  -1.592  1.00 76.79           O  
ATOM   2475  N   GLU A 315     -31.215  88.950  -1.887  1.00 88.06           N  
ATOM   2476  CA  GLU A 315     -30.890  90.244  -2.489  1.00 91.08           C  
ATOM   2477  C   GLU A 315     -29.493  90.211  -3.112  1.00 92.20           C  
ATOM   2478  O   GLU A 315     -29.332  90.611  -4.271  1.00 96.70           O  
ATOM   2479  CB  GLU A 315     -31.027  91.370  -1.442  1.00 91.80           C  
ATOM   2480  CG  GLU A 315     -30.823  92.794  -1.953  1.00 91.73           C  
ATOM   2481  CD  GLU A 315     -31.124  93.856  -0.893  1.00 96.80           C  
ATOM   2482  OE1 GLU A 315     -32.258  93.893  -0.379  1.00 98.36           O  
ATOM   2483  OE2 GLU A 315     -30.230  94.668  -0.565  1.00 96.00           O  
ATOM   2484  N   ASP A 316     -28.504  89.708  -2.364  1.00 88.63           N  
ATOM   2485  CA  ASP A 316     -27.115  89.615  -2.861  1.00 86.85           C  
ATOM   2486  C   ASP A 316     -26.917  88.592  -3.991  1.00 80.33           C  
ATOM   2487  O   ASP A 316     -26.079  88.804  -4.872  1.00 71.36           O  
ATOM   2488  CB  ASP A 316     -26.119  89.341  -1.720  1.00 92.21           C  
ATOM   2489  CG  ASP A 316     -25.694  90.615  -0.988  1.00101.03           C  
ATOM   2490  OD1 ASP A 316     -25.294  91.603  -1.662  1.00103.80           O  
ATOM   2491  OD2 ASP A 316     -25.746  90.618   0.261  1.00102.38           O  
ATOM   2492  N   ALA A 317     -27.687  87.503  -3.968  1.00 77.28           N  
ATOM   2493  CA  ALA A 317     -27.681  86.516  -5.054  1.00 73.66           C  
ATOM   2494  C   ALA A 317     -28.214  87.106  -6.360  1.00 68.74           C  
ATOM   2495  O   ALA A 317     -27.568  86.992  -7.407  1.00 61.17           O  
ATOM   2496  CB  ALA A 317     -28.500  85.296  -4.665  1.00 76.14           C  
ATOM   2497  N   LEU A 318     -29.387  87.739  -6.277  1.00 71.76           N  
ATOM   2498  CA  LEU A 318     -30.024  88.425  -7.422  1.00 74.29           C  
ATOM   2499  C   LEU A 318     -29.117  89.492  -8.037  1.00 75.15           C  
ATOM   2500  O   LEU A 318     -29.041  89.614  -9.261  1.00 76.49           O  
ATOM   2501  CB  LEU A 318     -31.353  89.070  -7.004  1.00 69.87           C  
ATOM   2502  CG  LEU A 318     -32.233  89.672  -8.107  1.00 65.30           C  
ATOM   2503  CD1 LEU A 318     -32.908  88.589  -8.930  1.00 64.45           C  
ATOM   2504  CD2 LEU A 318     -33.270  90.616  -7.513  1.00 66.25           C  
ATOM   2505  N   LYS A 319     -28.442  90.258  -7.183  1.00 76.18           N  
ATOM   2506  CA  LYS A 319     -27.475  91.262  -7.639  1.00 81.19           C  
ATOM   2507  C   LYS A 319     -26.233  90.659  -8.308  1.00 81.79           C  
ATOM   2508  O   LYS A 319     -25.744  91.201  -9.299  1.00 85.55           O  
ATOM   2509  CB  LYS A 319     -27.061  92.181  -6.482  1.00 85.67           C  
ATOM   2510  CG  LYS A 319     -28.141  93.174  -6.089  1.00 90.25           C  
ATOM   2511  CD  LYS A 319     -27.700  94.052  -4.939  1.00 89.56           C  
ATOM   2512  CE  LYS A 319     -28.789  95.047  -4.583  1.00 91.28           C  
ATOM   2513  NZ  LYS A 319     -28.356  95.960  -3.498  1.00 94.39           N  
ATOM   2514  N   SER A 320     -25.728  89.550  -7.763  1.00 81.67           N  
ATOM   2515  CA  SER A 320     -24.581  88.838  -8.355  1.00 73.63           C  
ATOM   2516  C   SER A 320     -24.928  88.226  -9.714  1.00 70.65           C  
ATOM   2517  O   SER A 320     -24.066  88.147 -10.592  1.00 70.12           O  
ATOM   2518  CB  SER A 320     -24.059  87.758  -7.408  1.00 72.01           C  
ATOM   2519  OG  SER A 320     -23.519  88.348  -6.241  1.00 73.25           O  
ATOM   2520  N   CYS A 321     -26.187  87.808  -9.877  1.00 67.23           N  
ATOM   2521  CA  CYS A 321     -26.699  87.317 -11.159  1.00 65.87           C  
ATOM   2522  C   CYS A 321     -26.729  88.416 -12.212  1.00 69.72           C  
ATOM   2523  O   CYS A 321     -26.390  88.175 -13.378  1.00 76.04           O  
ATOM   2524  CB  CYS A 321     -28.101  86.727 -10.987  1.00 63.07           C  
ATOM   2525  SG  CYS A 321     -28.791  85.998 -12.491  1.00 71.78           S  
ATOM   2526  N   LEU A 322     -27.139  89.617 -11.804  1.00 69.19           N  
ATOM   2527  CA  LEU A 322     -27.234  90.744 -12.727  1.00 72.52           C  
ATOM   2528  C   LEU A 322     -25.862  91.251 -13.150  1.00 72.35           C  
ATOM   2529  O   LEU A 322     -25.658  91.547 -14.331  1.00 69.77           O  
ATOM   2530  CB  LEU A 322     -28.038  91.900 -12.111  1.00 70.17           C  
ATOM   2531  CG  LEU A 322     -28.396  93.047 -13.070  1.00 63.52           C  
ATOM   2532  CD1 LEU A 322     -29.301  92.560 -14.206  1.00 61.57           C  
ATOM   2533  CD2 LEU A 322     -29.049  94.189 -12.307  1.00 63.90           C  
ATOM   2534  N   ILE A 323     -24.951  91.375 -12.179  1.00 72.39           N  
ATOM   2535  CA  ILE A 323     -23.566  91.813 -12.430  1.00 76.50           C  
ATOM   2536  C   ILE A 323     -22.882  90.944 -13.491  1.00 74.98           C  
ATOM   2537  O   ILE A 323     -22.179  91.464 -14.361  1.00 71.38           O  
ATOM   2538  CB  ILE A 323     -22.718  91.837 -11.129  1.00 82.22           C  
ATOM   2539  CG1 ILE A 323     -23.201  92.961 -10.193  1.00 85.02           C  
ATOM   2540  CG2 ILE A 323     -21.233  92.065 -11.441  1.00 85.86           C  
ATOM   2541  CD1 ILE A 323     -22.755  92.837  -8.743  1.00 85.25           C  
ATOM   2542  N   ASP A 324     -23.099  89.633 -13.414  1.00 81.21           N  
ATOM   2543  CA  ASP A 324     -22.580  88.697 -14.419  1.00 85.53           C  
ATOM   2544  C   ASP A 324     -23.246  88.911 -15.777  1.00 81.70           C  
ATOM   2545  O   ASP A 324     -22.569  88.945 -16.806  1.00 85.44           O  
ATOM   2546  CB  ASP A 324     -22.781  87.238 -13.972  1.00 89.94           C  
ATOM   2547  CG  ASP A 324     -21.973  86.873 -12.726  1.00 95.39           C  
ATOM   2548  OD1 ASP A 324     -21.062  87.641 -12.311  1.00 96.90           O  
ATOM   2549  OD2 ASP A 324     -22.258  85.788 -12.167  1.00 98.44           O  
ATOM   2550  N   GLU A 325     -24.567  89.052 -15.766  1.00 81.37           N  
ATOM   2551  CA  GLU A 325     -25.348  89.251 -16.991  1.00 85.61           C  
ATOM   2552  C   GLU A 325     -24.979  90.541 -17.735  1.00 83.20           C  
ATOM   2553  O   GLU A 325     -24.874  90.543 -18.971  1.00 85.12           O  
ATOM   2554  CB  GLU A 325     -26.858  89.226 -16.674  1.00 88.89           C  
ATOM   2555  CG  GLU A 325     -27.504  87.848 -16.810  1.00 87.06           C  
ATOM   2556  CD  GLU A 325     -27.718  87.430 -18.265  1.00 90.53           C  
ATOM   2557  OE1 GLU A 325     -27.192  88.116 -19.192  1.00 82.61           O  
ATOM   2558  OE2 GLU A 325     -28.421  86.405 -18.475  1.00 92.34           O  
ATOM   2559  N   VAL A 326     -24.787  91.620 -16.979  1.00 70.96           N  
ATOM   2560  CA  VAL A 326     -24.381  92.911 -17.537  1.00 69.94           C  
ATOM   2561  C   VAL A 326     -22.926  92.898 -18.027  1.00 69.38           C  
ATOM   2562  O   VAL A 326     -22.634  93.422 -19.113  1.00 66.43           O  
ATOM   2563  CB  VAL A 326     -24.582  94.060 -16.511  1.00 70.36           C  
ATOM   2564  CG1 VAL A 326     -23.935  95.362 -16.988  1.00 68.73           C  
ATOM   2565  CG2 VAL A 326     -26.068  94.275 -16.243  1.00 69.26           C  
ATOM   2566  N   ASN A 327     -22.019  92.350 -17.215  1.00 66.11           N  
ATOM   2567  CA  ASN A 327     -20.599  92.282 -17.594  1.00 61.91           C  
ATOM   2568  C   ASN A 327     -20.369  91.471 -18.865  1.00 62.11           C  
ATOM   2569  O   ASN A 327     -19.535  91.846 -19.688  1.00 65.71           O  
ATOM   2570  CB  ASN A 327     -19.738  91.761 -16.444  1.00 63.54           C  
ATOM   2571  CG  ASN A 327     -19.402  92.841 -15.427  1.00 64.88           C  
ATOM   2572  OD1 ASN A 327     -19.275  94.008 -15.774  1.00 79.10           O  
ATOM   2573  ND2 ASN A 327     -19.244  92.457 -14.173  1.00 68.78           N  
ATOM   2574  N   ALA A 328     -21.140  90.402 -19.050  1.00 62.84           N  
ATOM   2575  CA  ALA A 328     -21.143  89.660 -20.321  1.00 64.95           C  
ATOM   2576  C   ALA A 328     -21.603  90.521 -21.517  1.00 65.37           C  
ATOM   2577  O   ALA A 328     -21.006  90.467 -22.601  1.00 67.69           O  
ATOM   2578  CB  ALA A 328     -22.017  88.412 -20.205  1.00 62.35           C  
ATOM   2579  N   LEU A 329     -22.660  91.304 -21.314  1.00 67.83           N  
ATOM   2580  CA  LEU A 329     -23.208  92.158 -22.377  1.00 69.41           C  
ATOM   2581  C   LEU A 329     -22.294  93.346 -22.739  1.00 68.38           C  
ATOM   2582  O   LEU A 329     -22.200  93.717 -23.912  1.00 62.99           O  
ATOM   2583  CB  LEU A 329     -24.598  92.662 -21.989  1.00 70.61           C  
ATOM   2584  CG  LEU A 329     -25.728  91.631 -22.067  1.00 71.66           C  
ATOM   2585  CD1 LEU A 329     -26.877  92.015 -21.135  1.00 71.89           C  
ATOM   2586  CD2 LEU A 329     -26.207  91.464 -23.508  1.00 68.48           C  
ATOM   2587  N   LEU A 330     -21.653  93.948 -21.738  1.00 64.68           N  
ATOM   2588  CA  LEU A 330     -20.706  95.034 -21.986  1.00 71.30           C  
ATOM   2589  C   LEU A 330     -19.324  94.582 -22.476  1.00 77.11           C  
ATOM   2590  O   LEU A 330     -18.551  95.415 -22.977  1.00 85.66           O  
ATOM   2591  CB  LEU A 330     -20.546  95.929 -20.744  1.00 72.03           C  
ATOM   2592  CG  LEU A 330     -21.772  96.719 -20.271  1.00 70.36           C  
ATOM   2593  CD1 LEU A 330     -21.358  97.547 -19.069  1.00 69.15           C  
ATOM   2594  CD2 LEU A 330     -22.374  97.624 -21.339  1.00 69.84           C  
ATOM   2595  N   ALA A 331     -19.021  93.287 -22.365  1.00 78.71           N  
ATOM   2596  CA  ALA A 331     -17.714  92.758 -22.784  1.00 74.68           C  
ATOM   2597  C   ALA A 331     -17.327  93.133 -24.228  1.00 72.00           C  
ATOM   2598  O   ALA A 331     -16.271  93.744 -24.396  1.00 73.32           O  
ATOM   2599  CB  ALA A 331     -17.612  91.247 -22.543  1.00 73.13           C  
ATOM   2600  N   PRO A 332     -18.176  92.816 -25.249  1.00 66.97           N  
ATOM   2601  CA  PRO A 332     -17.889  93.270 -26.633  1.00 68.33           C  
ATOM   2602  C   PRO A 332     -17.537  94.769 -26.785  1.00 78.93           C  
ATOM   2603  O   PRO A 332     -16.700  95.133 -27.630  1.00 83.54           O  
ATOM   2604  CB  PRO A 332     -19.196  92.966 -27.394  1.00 64.81           C  
ATOM   2605  CG  PRO A 332     -19.838  91.863 -26.639  1.00 64.11           C  
ATOM   2606  CD  PRO A 332     -19.395  91.978 -25.202  1.00 66.01           C  
ATOM   2607  N   VAL A 333     -18.172  95.626 -25.979  1.00 86.23           N  
ATOM   2608  CA  VAL A 333     -17.948  97.080 -26.053  1.00 83.80           C  
ATOM   2609  C   VAL A 333     -16.576  97.440 -25.465  1.00 78.03           C  
ATOM   2610  O   VAL A 333     -15.823  98.187 -26.092  1.00 69.11           O  
ATOM   2611  CB  VAL A 333     -19.098  97.878 -25.387  1.00 82.07           C  
ATOM   2612  CG1 VAL A 333     -18.875  99.385 -25.510  1.00 82.63           C  
ATOM   2613  CG2 VAL A 333     -20.420  97.512 -26.042  1.00 83.12           C  
ATOM   2614  N   ARG A 334     -16.246  96.882 -24.302  1.00 79.41           N  
ATOM   2615  CA  ARG A 334     -14.918  97.080 -23.692  1.00 82.15           C  
ATOM   2616  C   ARG A 334     -13.794  96.666 -24.631  1.00 83.25           C  
ATOM   2617  O   ARG A 334     -12.835  97.413 -24.816  1.00 84.71           O  
ATOM   2618  CB  ARG A 334     -14.767  96.262 -22.422  1.00 81.75           C  
ATOM   2619  CG  ARG A 334     -15.651  96.682 -21.285  1.00 84.14           C  
ATOM   2620  CD  ARG A 334     -15.356  95.813 -20.088  1.00 88.10           C  
ATOM   2621  NE  ARG A 334     -16.331  96.024 -19.027  1.00 96.74           N  
ATOM   2622  CZ  ARG A 334     -17.356  95.218 -18.724  1.00101.15           C  
ATOM   2623  NH1 ARG A 334     -17.601  94.077 -19.388  1.00 98.53           N  
ATOM   2624  NH2 ARG A 334     -18.158  95.564 -17.718  1.00101.64           N  
ATOM   2625  N   GLN A 335     -13.929  95.474 -25.216  1.00 91.43           N  
ATOM   2626  CA  GLN A 335     -12.904  94.934 -26.121  1.00 94.48           C  
ATOM   2627  C   GLN A 335     -12.698  95.825 -27.361  1.00 89.51           C  
ATOM   2628  O   GLN A 335     -11.569  95.955 -27.841  1.00100.84           O  
ATOM   2629  CB  GLN A 335     -13.182  93.430 -26.494  1.00 96.42           C  
ATOM   2630  CG  GLN A 335     -12.526  92.863 -27.763  1.00100.53           C  
ATOM   2631  CD  GLN A 335     -11.009  92.767 -27.670  1.00103.90           C  
ATOM   2632  OE1 GLN A 335     -10.401  93.176 -26.671  1.00 95.79           O  
ATOM   2633  NE2 GLN A 335     -10.385  92.207 -28.712  1.00106.37           N  
ATOM   2634  N   HIS A 336     -13.762  96.456 -27.856  1.00 81.23           N  
ATOM   2635  CA  HIS A 336     -13.638  97.401 -28.972  1.00 77.21           C  
ATOM   2636  C   HIS A 336     -12.798  98.627 -28.590  1.00 73.37           C  
ATOM   2637  O   HIS A 336     -11.943  99.055 -29.366  1.00 71.78           O  
ATOM   2638  CB  HIS A 336     -15.017  97.826 -29.484  1.00 79.76           C  
ATOM   2639  CG  HIS A 336     -14.981  98.722 -30.693  1.00 83.04           C  
ATOM   2640  ND1 HIS A 336     -15.016  98.237 -31.984  1.00 81.26           N  
ATOM   2641  CD2 HIS A 336     -14.939 100.073 -30.803  1.00 82.58           C  
ATOM   2642  CE1 HIS A 336     -14.981  99.247 -32.835  1.00 82.43           C  
ATOM   2643  NE2 HIS A 336     -14.936 100.371 -32.144  1.00 85.25           N  
ATOM   2644  N   PHE A 337     -13.035  99.182 -27.404  1.00 73.87           N  
ATOM   2645  CA  PHE A 337     -12.293 100.373 -26.940  1.00 79.58           C  
ATOM   2646  C   PHE A 337     -10.904 100.058 -26.394  1.00 83.09           C  
ATOM   2647  O   PHE A 337     -10.044 100.945 -26.340  1.00 88.45           O  
ATOM   2648  CB  PHE A 337     -13.094 101.134 -25.889  1.00 81.34           C  
ATOM   2649  CG  PHE A 337     -14.278 101.858 -26.455  1.00 84.40           C  
ATOM   2650  CD1 PHE A 337     -14.111 103.066 -27.115  1.00 84.76           C  
ATOM   2651  CD2 PHE A 337     -15.555 101.328 -26.343  1.00 83.80           C  
ATOM   2652  CE1 PHE A 337     -15.198 103.736 -27.652  1.00 86.79           C  
ATOM   2653  CE2 PHE A 337     -16.643 101.986 -26.878  1.00 82.78           C  
ATOM   2654  CZ  PHE A 337     -16.466 103.191 -27.538  1.00 85.76           C  
ATOM   2655  N   ALA A 338     -10.702  98.808 -25.977  1.00 85.64           N  
ATOM   2656  CA  ALA A 338      -9.382  98.305 -25.609  1.00 86.40           C  
ATOM   2657  C   ALA A 338      -8.462  98.091 -26.830  1.00 86.62           C  
ATOM   2658  O   ALA A 338      -7.246  98.246 -26.714  1.00 82.62           O  
ATOM   2659  CB  ALA A 338      -9.521  97.010 -24.827  1.00 85.70           C  
ATOM   2660  N   SER A 339      -9.041  97.766 -27.991  1.00 85.85           N  
ATOM   2661  CA  SER A 339      -8.269  97.361 -29.175  1.00 87.18           C  
ATOM   2662  C   SER A 339      -8.532  98.209 -30.432  1.00 91.42           C  
ATOM   2663  O   SER A 339      -8.683  97.667 -31.532  1.00 90.78           O  
ATOM   2664  CB  SER A 339      -8.553  95.885 -29.476  1.00 87.98           C  
ATOM   2665  OG  SER A 339      -9.800  95.719 -30.133  1.00 82.23           O  
ATOM   2666  N   ASN A 340      -8.578  99.530 -30.268  1.00 92.07           N  
ATOM   2667  CA  ASN A 340      -8.768 100.460 -31.393  1.00 88.34           C  
ATOM   2668  C   ASN A 340      -8.304 101.840 -30.948  1.00 92.72           C  
ATOM   2669  O   ASN A 340      -8.848 102.383 -29.987  1.00 90.53           O  
ATOM   2670  CB  ASN A 340     -10.241 100.492 -31.825  1.00 86.10           C  
ATOM   2671  CG  ASN A 340     -10.488 101.361 -33.059  1.00 84.63           C  
ATOM   2672  OD1 ASN A 340     -10.158 102.548 -33.073  1.00 87.33           O  
ATOM   2673  ND2 ASN A 340     -11.120 100.787 -34.082  1.00 82.71           N  
ATOM   2674  N   GLU A 341      -7.313 102.400 -31.648  1.00 99.90           N  
ATOM   2675  CA  GLU A 341      -6.706 103.683 -31.252  1.00 98.21           C  
ATOM   2676  C   GLU A 341      -7.739 104.808 -31.325  1.00 86.24           C  
ATOM   2677  O   GLU A 341      -7.923 105.537 -30.360  1.00 79.52           O  
ATOM   2678  CB  GLU A 341      -5.501 104.059 -32.146  1.00108.05           C  
ATOM   2679  CG  GLU A 341      -4.448 102.973 -32.362  1.00118.54           C  
ATOM   2680  CD  GLU A 341      -3.146 103.550 -32.893  1.00127.55           C  
ATOM   2681  OE1 GLU A 341      -3.184 104.389 -33.824  1.00129.45           O  
ATOM   2682  OE2 GLU A 341      -2.082 103.175 -32.368  1.00129.71           O  
ATOM   2683  N   GLU A 342      -8.409 104.925 -32.472  1.00 80.31           N  
ATOM   2684  CA  GLU A 342      -9.418 105.972 -32.708  1.00 83.26           C  
ATOM   2685  C   GLU A 342     -10.499 105.971 -31.637  1.00 84.51           C  
ATOM   2686  O   GLU A 342     -10.759 106.994 -30.992  1.00 83.05           O  
ATOM   2687  CB  GLU A 342     -10.092 105.758 -34.085  1.00 83.24           C  
ATOM   2688  CG  GLU A 342      -9.227 106.196 -35.258  1.00 86.79           C  
ATOM   2689  CD  GLU A 342      -9.782 105.783 -36.613  1.00 89.58           C  
ATOM   2690  OE1 GLU A 342      -9.100 106.031 -37.634  1.00 88.35           O  
ATOM   2691  OE2 GLU A 342     -10.900 105.226 -36.677  1.00 96.17           O  
ATOM   2692  N   ALA A 343     -11.120 104.809 -31.454  1.00 77.78           N  
ATOM   2693  CA  ALA A 343     -12.160 104.654 -30.451  1.00 72.26           C  
ATOM   2694  C   ALA A 343     -11.643 104.965 -29.034  1.00 71.02           C  
ATOM   2695  O   ALA A 343     -12.316 105.649 -28.261  1.00 76.36           O  
ATOM   2696  CB  ALA A 343     -12.739 103.253 -30.514  1.00 70.02           C  
ATOM   2697  N   HIS A 344     -10.447 104.485 -28.711  1.00 69.52           N  
ATOM   2698  CA  HIS A 344      -9.849 104.744 -27.409  1.00 71.18           C  
ATOM   2699  C   HIS A 344      -9.654 106.241 -27.172  1.00 77.13           C  
ATOM   2700  O   HIS A 344     -10.019 106.732 -26.101  1.00 77.08           O  
ATOM   2701  CB  HIS A 344      -8.514 104.002 -27.255  1.00 69.91           C  
ATOM   2702  CG  HIS A 344      -8.025 103.920 -25.844  1.00 68.31           C  
ATOM   2703  ND1 HIS A 344      -8.403 102.910 -24.985  1.00 71.34           N  
ATOM   2704  CD2 HIS A 344      -7.191 104.722 -25.145  1.00 69.59           C  
ATOM   2705  CE1 HIS A 344      -7.828 103.099 -23.809  1.00 72.12           C  
ATOM   2706  NE2 HIS A 344      -7.090 104.194 -23.878  1.00 69.41           N  
ATOM   2707  N   GLU A 345      -9.089 106.960 -28.155  1.00 85.86           N  
ATOM   2708  CA  GLU A 345      -8.931 108.435 -28.052  1.00 91.93           C  
ATOM   2709  C   GLU A 345     -10.262 109.156 -27.758  1.00 86.29           C  
ATOM   2710  O   GLU A 345     -10.322 109.973 -26.824  1.00 82.69           O  
ATOM   2711  CB  GLU A 345      -8.157 109.074 -29.233  1.00100.54           C  
ATOM   2712  CG  GLU A 345      -8.773 109.067 -30.612  1.00111.31           C  
ATOM   2713  CD  GLU A 345      -8.361 110.249 -31.501  1.00121.47           C  
ATOM   2714  OE1 GLU A 345      -8.737 111.418 -31.209  1.00119.71           O  
ATOM   2715  OE2 GLU A 345      -7.681 110.007 -32.522  1.00128.06           O  
ATOM   2716  N   LEU A 346     -11.321 108.800 -28.500  1.00 78.85           N  
ATOM   2717  CA  LEU A 346     -12.656 109.392 -28.310  1.00 70.03           C  
ATOM   2718  C   LEU A 346     -13.114 109.186 -26.865  1.00 71.75           C  
ATOM   2719  O   LEU A 346     -13.427 110.164 -26.182  1.00 78.28           O  
ATOM   2720  CB  LEU A 346     -13.683 108.802 -29.274  1.00 65.29           C  
ATOM   2721  CG  LEU A 346     -13.474 109.040 -30.774  1.00 62.71           C  
ATOM   2722  CD1 LEU A 346     -14.574 108.355 -31.575  1.00 59.21           C  
ATOM   2723  CD2 LEU A 346     -13.421 110.522 -31.106  1.00 61.76           C  
ATOM   2724  N   LEU A 347     -13.096 107.938 -26.392  1.00 66.24           N  
ATOM   2725  CA  LEU A 347     -13.408 107.636 -24.994  1.00 67.73           C  
ATOM   2726  C   LEU A 347     -12.577 108.442 -23.975  1.00 66.17           C  
ATOM   2727  O   LEU A 347     -13.116 108.878 -22.959  1.00 62.31           O  
ATOM   2728  CB  LEU A 347     -13.292 106.133 -24.715  1.00 73.16           C  
ATOM   2729  CG  LEU A 347     -13.531 105.661 -23.266  1.00 81.61           C  
ATOM   2730  CD1 LEU A 347     -14.893 106.079 -22.734  1.00 81.23           C  
ATOM   2731  CD2 LEU A 347     -13.375 104.151 -23.158  1.00 86.49           C  
ATOM   2732  N   GLU A 348     -11.285 108.640 -24.234  1.00 70.94           N  
ATOM   2733  CA  GLU A 348     -10.444 109.460 -23.341  1.00 73.52           C  
ATOM   2734  C   GLU A 348     -10.857 110.925 -23.355  1.00 69.39           C  
ATOM   2735  O   GLU A 348     -10.836 111.581 -22.319  1.00 67.84           O  
ATOM   2736  CB  GLU A 348      -8.949 109.342 -23.690  1.00 79.30           C  
ATOM   2737  CG  GLU A 348      -8.327 107.987 -23.392  1.00 81.44           C  
ATOM   2738  CD  GLU A 348      -8.656 107.501 -22.001  1.00 86.68           C  
ATOM   2739  OE1 GLU A 348      -8.286 108.197 -21.034  1.00 96.96           O  
ATOM   2740  OE2 GLU A 348      -9.307 106.444 -21.875  1.00 95.53           O  
ATOM   2741  N   ALA A 349     -11.223 111.430 -24.531  1.00 68.56           N  
ATOM   2742  CA  ALA A 349     -11.712 112.804 -24.664  1.00 70.47           C  
ATOM   2743  C   ALA A 349     -13.051 113.015 -23.943  1.00 74.55           C  
ATOM   2744  O   ALA A 349     -13.284 114.079 -23.355  1.00 78.00           O  
ATOM   2745  CB  ALA A 349     -11.832 113.192 -26.130  1.00 67.47           C  
ATOM   2746  N   VAL A 350     -13.918 112.002 -23.995  1.00 71.90           N  
ATOM   2747  CA  VAL A 350     -15.220 112.049 -23.337  1.00 69.24           C  
ATOM   2748  C   VAL A 350     -15.035 112.029 -21.815  1.00 74.75           C  
ATOM   2749  O   VAL A 350     -15.621 112.859 -21.110  1.00 81.63           O  
ATOM   2750  CB  VAL A 350     -16.144 110.906 -23.824  1.00 67.92           C  
ATOM   2751  CG1 VAL A 350     -17.424 110.829 -23.005  1.00 68.43           C  
ATOM   2752  CG2 VAL A 350     -16.493 111.097 -25.290  1.00 66.99           C  
ATOM   2753  N   LYS A 351     -14.209 111.109 -21.317  1.00 77.02           N  
ATOM   2754  CA  LYS A 351     -13.838 111.079 -19.889  1.00 79.33           C  
ATOM   2755  C   LYS A 351     -13.257 112.409 -19.369  1.00 74.52           C  
ATOM   2756  O   LYS A 351     -13.520 112.792 -18.230  1.00 69.64           O  
ATOM   2757  CB  LYS A 351     -12.840 109.944 -19.609  1.00 83.62           C  
ATOM   2758  CG  LYS A 351     -13.448 108.554 -19.623  1.00 89.49           C  
ATOM   2759  CD  LYS A 351     -12.400 107.473 -19.400  1.00 96.97           C  
ATOM   2760  CE  LYS A 351     -13.052 106.118 -19.156  1.00100.96           C  
ATOM   2761  NZ  LYS A 351     -12.064 105.062 -18.812  1.00101.23           N  
ATOM   2762  N   SER A 352     -12.468 113.088 -20.202  1.00 74.59           N  
ATOM   2763  CA  SER A 352     -11.842 114.376 -19.843  1.00 77.45           C  
ATOM   2764  C   SER A 352     -12.836 115.533 -19.676  1.00 78.35           C  
ATOM   2765  O   SER A 352     -12.512 116.532 -19.024  1.00 77.77           O  
ATOM   2766  CB  SER A 352     -10.791 114.780 -20.884  1.00 76.09           C  
ATOM   2767  OG  SER A 352     -11.395 115.275 -22.069  1.00 71.50           O  
ATOM   2768  N   TYR A 353     -14.023 115.398 -20.275  1.00 73.90           N  
ATOM   2769  CA  TYR A 353     -15.103 116.368 -20.111  1.00 70.89           C  
ATOM   2770  C   TYR A 353     -15.895 116.234 -18.800  1.00 80.24           C  
ATOM   2771  O   TYR A 353     -16.767 117.059 -18.551  1.00 88.62           O  
ATOM   2772  CB  TYR A 353     -16.098 116.278 -21.271  1.00 65.26           C  
ATOM   2773  CG  TYR A 353     -15.521 116.357 -22.668  1.00 59.25           C  
ATOM   2774  CD1 TYR A 353     -14.412 117.157 -22.965  1.00 59.47           C  
ATOM   2775  CD2 TYR A 353     -16.124 115.673 -23.712  1.00 56.79           C  
ATOM   2776  CE1 TYR A 353     -13.904 117.238 -24.256  1.00 58.10           C  
ATOM   2777  CE2 TYR A 353     -15.619 115.745 -25.001  1.00 61.03           C  
ATOM   2778  CZ  TYR A 353     -14.508 116.528 -25.260  1.00 59.48           C  
ATOM   2779  OH  TYR A 353     -14.029 116.605 -26.539  1.00 64.20           O  
ATOM   2780  N   ARG A 354     -15.617 115.227 -17.966  1.00 95.01           N  
ATOM   2781  CA  ARG A 354     -16.250 115.138 -16.629  1.00108.26           C  
ATOM   2782  C   ARG A 354     -15.614 116.108 -15.623  1.00120.07           C  
ATOM   2783  O   ARG A 354     -16.275 116.511 -14.659  1.00125.15           O  
ATOM   2784  CB  ARG A 354     -16.202 113.711 -16.073  1.00115.87           C  
ATOM   2785  CG  ARG A 354     -14.928 113.371 -15.298  1.00120.47           C  
ATOM   2786  CD  ARG A 354     -14.829 111.915 -14.892  1.00125.45           C  
ATOM   2787  NE  ARG A 354     -15.170 111.026 -15.989  1.00129.57           N  
ATOM   2788  CZ  ARG A 354     -15.163 109.698 -15.922  1.00133.88           C  
ATOM   2789  NH1 ARG A 354     -15.527 109.021 -16.992  1.00131.61           N  
ATOM   2790  NH2 ARG A 354     -14.780 109.045 -14.825  1.00134.91           N  
ATOM   2791  N   LYS A 355     -14.388 116.495 -15.927  1.00127.94           N  
ATOM   2792  CA  LYS A 355     -13.664 117.505 -15.193  1.00132.08           C  
ATOM   2793  C   LYS A 355     -13.366 118.668 -16.160  1.00141.61           C  
ATOM   2794  O   LYS A 355     -12.748 119.652 -15.778  1.00140.88           O  
ATOM   2795  CB  LYS A 355     -12.372 116.936 -14.645  1.00123.40           C  
ATOM   2796  CG  LYS A 355     -12.517 115.501 -14.215  1.00117.77           C  
ATOM   2797  CD  LYS A 355     -13.714 115.355 -13.309  1.00113.06           C  
ATOM   2798  CE  LYS A 355     -13.343 115.716 -11.889  1.00112.37           C  
ATOM   2799  NZ  LYS A 355     -14.272 115.083 -10.915  1.00113.95           N  
ATOM   2800  N   GLY A 356     -13.789 118.534 -17.418  1.00152.50           N  
ATOM   2801  CA  GLY A 356     -13.544 119.546 -18.437  1.00152.56           C  
ATOM   2802  C   GLY A 356     -14.649 120.468 -18.943  1.00153.09           C  
ATOM   2803  O   GLY A 356     -14.350 121.484 -19.552  1.00142.76           O  
ATOM   2804  N   GLY A 357     -15.913 120.123 -18.725  1.00155.98           N  
ATOM   2805  CA  GLY A 357     -17.009 120.973 -19.161  1.00146.55           C  
ATOM   2806  C   GLY A 357     -18.075 121.371 -18.145  1.00146.26           C  
ATOM   2807  O   GLY A 357     -18.951 122.154 -18.481  1.00139.85           O  
ATOM   2808  N   ALA A 358     -18.010 120.856 -16.916  1.00149.35           N  
ATOM   2809  CA  ALA A 358     -19.050 121.104 -15.913  1.00141.39           C  
ATOM   2810  C   ALA A 358     -18.680 121.828 -14.638  1.00135.99           C  
ATOM   2811  O   ALA A 358     -17.545 121.790 -14.183  1.00137.26           O  
ATOM   2812  CB  ALA A 358     -19.740 119.797 -15.561  1.00136.87           C  
ATOM   2813  N   THR A 359     -19.678 122.494 -14.070  1.00130.06           N  
ATOM   2814  CA  THR A 359     -19.501 123.280 -12.864  1.00113.23           C  
ATOM   2815  C   THR A 359     -18.507 124.385 -13.174  1.00107.69           C  
ATOM   2816  O   THR A 359     -17.831 124.896 -12.309  1.00 97.36           O  
ATOM   2817  CB  THR A 359     -18.991 122.446 -11.713  1.00106.34           C  
ATOM   2818  OG1 THR A 359     -17.607 122.162 -11.926  1.00108.14           O  
ATOM   2819  CG2 THR A 359     -19.790 121.172 -11.630  1.00100.45           C  
ATOM   2820  N   LEU A 360     -18.452 124.727 -14.448  1.00109.53           N  
ATOM   2821  CA  LEU A 360     -17.657 125.771 -15.003  1.00103.24           C  
ATOM   2822  C   LEU A 360     -18.802 126.364 -15.742  1.00 91.43           C  
ATOM   2823  O   LEU A 360     -19.618 125.636 -16.292  1.00 76.42           O  
ATOM   2824  CB  LEU A 360     -16.597 125.228 -15.947  1.00 99.44           C  
ATOM   2825  CG  LEU A 360     -15.332 124.723 -15.258  1.00 98.56           C  
ATOM   2826  CD1 LEU A 360     -14.352 124.104 -16.235  1.00 95.15           C  
ATOM   2827  CD2 LEU A 360     -14.658 125.823 -14.474  1.00 93.78           C  
ATOM   2828  N   PRO A 361     -18.878 127.691 -15.770  1.00 87.28           N  
ATOM   2829  CA  PRO A 361     -19.989 128.359 -16.450  1.00 79.81           C  
ATOM   2830  C   PRO A 361     -20.000 127.953 -17.910  1.00 71.78           C  
ATOM   2831  O   PRO A 361     -18.944 127.883 -18.540  1.00 74.58           O  
ATOM   2832  CB  PRO A 361     -19.635 129.840 -16.317  1.00 81.32           C  
ATOM   2833  CG  PRO A 361     -18.147 129.859 -16.232  1.00 83.94           C  
ATOM   2834  CD  PRO A 361     -17.765 128.613 -15.484  1.00 84.39           C  
ATOM   2835  N   LEU A 362     -21.204 127.682 -18.400  1.00 63.41           N  
ATOM   2836  CA  LEU A 362     -21.421 127.259 -19.767  1.00 59.16           C  
ATOM   2837  C   LEU A 362     -21.018 128.341 -20.747  1.00 56.30           C  
ATOM   2838  O   LEU A 362     -21.259 129.530 -20.537  1.00 51.49           O  
ATOM   2839  CB  LEU A 362     -22.888 126.877 -19.982  1.00 61.75           C  
ATOM   2840  CG  LEU A 362     -23.427 125.740 -19.112  1.00 64.87           C  
ATOM   2841  CD1 LEU A 362     -24.908 125.517 -19.376  1.00 63.37           C  
ATOM   2842  CD2 LEU A 362     -22.637 124.462 -19.347  1.00 64.91           C  
ATOM   2843  N   ALA A 363     -20.398 127.894 -21.825  1.00 55.12           N  
ATOM   2844  CA  ALA A 363     -19.936 128.741 -22.881  1.00 55.34           C  
ATOM   2845  C   ALA A 363     -21.141 129.209 -23.636  1.00 54.44           C  
ATOM   2846  O   ALA A 363     -22.098 128.496 -23.746  1.00 52.33           O  
ATOM   2847  CB  ALA A 363     -19.048 127.956 -23.798  1.00 57.40           C  
ATOM   2848  N   GLU A 364     -21.093 130.411 -24.163  1.00 50.74           N  
ATOM   2849  CA  GLU A 364     -22.198 130.928 -24.910  1.00 51.82           C  
ATOM   2850  C   GLU A 364     -21.659 131.679 -26.082  1.00 49.71           C  
ATOM   2851  O   GLU A 364     -20.539 132.089 -26.066  1.00 48.76           O  
ATOM   2852  CB  GLU A 364     -23.005 131.852 -24.028  1.00 54.20           C  
ATOM   2853  CG  GLU A 364     -23.529 131.205 -22.773  1.00 58.36           C  
ATOM   2854  CD  GLU A 364     -24.850 130.508 -22.955  1.00 63.30           C  
ATOM   2855  OE1 GLU A 364     -25.308 130.378 -24.083  1.00 70.83           O  
ATOM   2856  OE2 GLU A 364     -25.432 130.089 -21.958  1.00 63.11           O  
ATOM   2857  N   THR A 365     -22.451 131.844 -27.117  1.00 50.52           N  
ATOM   2858  CA  THR A 365     -22.004 132.629 -28.287  1.00 53.89           C  
ATOM   2859  C   THR A 365     -21.498 134.031 -27.814  1.00 56.76           C  
ATOM   2860  O   THR A 365     -22.135 134.636 -26.989  1.00 57.52           O  
ATOM   2861  CB  THR A 365     -23.072 132.731 -29.410  1.00 53.56           C  
ATOM   2862  OG1 THR A 365     -23.238 131.457 -30.053  1.00 54.85           O  
ATOM   2863  CG2 THR A 365     -22.596 133.717 -30.469  1.00 56.20           C  
ATOM   2864  N   ALA A 366     -20.328 134.501 -28.269  1.00 58.71           N  
ATOM   2865  CA  ALA A 366     -19.895 135.890 -28.006  1.00 58.91           C  
ATOM   2866  C   ALA A 366     -20.594 136.949 -28.885  1.00 60.26           C  
ATOM   2867  O   ALA A 366     -20.964 136.688 -30.039  1.00 59.84           O  
ATOM   2868  CB  ALA A 366     -18.383 136.010 -28.140  1.00 56.30           C  
ATOM   2869  N   LEU A 367     -20.757 138.151 -28.329  1.00 61.59           N  
ATOM   2870  CA  LEU A 367     -21.346 139.265 -29.051  1.00 63.10           C  
ATOM   2871  C   LEU A 367     -20.289 139.758 -30.008  1.00 59.88           C  
ATOM   2872  O   LEU A 367     -19.171 140.022 -29.582  1.00 61.22           O  
ATOM   2873  CB  LEU A 367     -21.705 140.398 -28.095  1.00 63.12           C  
ATOM   2874  CG  LEU A 367     -22.721 140.130 -26.987  1.00 64.40           C  
ATOM   2875  CD1 LEU A 367     -22.817 141.357 -26.087  1.00 63.80           C  
ATOM   2876  CD2 LEU A 367     -24.070 139.761 -27.588  1.00 68.68           C  
ATOM   2877  N   PRO A 368     -20.618 139.893 -31.300  1.00 57.63           N  
ATOM   2878  CA  PRO A 368     -19.568 140.456 -32.147  1.00 57.72           C  
ATOM   2879  C   PRO A 368     -19.308 141.923 -31.786  1.00 60.27           C  
ATOM   2880  O   PRO A 368     -20.090 142.547 -31.050  1.00 56.46           O  
ATOM   2881  CB  PRO A 368     -20.146 140.326 -33.548  1.00 56.06           C  
ATOM   2882  CG  PRO A 368     -21.613 140.463 -33.339  1.00 58.69           C  
ATOM   2883  CD  PRO A 368     -21.938 139.968 -31.944  1.00 58.70           C  
ATOM   2884  N   ALA A 369     -18.213 142.471 -32.300  1.00 63.70           N  
ATOM   2885  CA  ALA A 369     -17.883 143.863 -32.003  1.00 63.36           C  
ATOM   2886  C   ALA A 369     -18.798 144.739 -32.852  1.00 64.45           C  
ATOM   2887  O   ALA A 369     -19.540 144.240 -33.701  1.00 64.24           O  
ATOM   2888  CB  ALA A 369     -16.426 144.170 -32.296  1.00 62.45           C  
ATOM   2889  N   ALA A 370     -18.736 146.038 -32.609  1.00 67.52           N  
ATOM   2890  CA  ALA A 370     -19.465 147.023 -33.413  1.00 68.52           C  
ATOM   2891  C   ALA A 370     -18.927 147.120 -34.849  1.00 69.34           C  
ATOM   2892  O   ALA A 370     -17.728 146.888 -35.078  1.00 76.94           O  
ATOM   2893  CB  ALA A 370     -19.393 148.382 -32.740  1.00 71.10           C  
ATOM   2894  N   PRO A 371     -19.808 147.427 -35.824  1.00 65.80           N  
ATOM   2895  CA  PRO A 371     -19.336 147.773 -37.170  1.00 64.92           C  
ATOM   2896  C   PRO A 371     -18.718 149.157 -37.137  1.00 68.01           C  
ATOM   2897  O   PRO A 371     -19.152 150.012 -36.354  1.00 61.25           O  
ATOM   2898  CB  PRO A 371     -20.611 147.775 -38.010  1.00 63.48           C  
ATOM   2899  CG  PRO A 371     -21.690 148.049 -37.033  1.00 64.16           C  
ATOM   2900  CD  PRO A 371     -21.275 147.404 -35.756  1.00 63.77           C  
ATOM   2901  N   GLU A 372     -17.715 149.371 -37.981  1.00 74.91           N  
ATOM   2902  CA  GLU A 372     -16.959 150.611 -37.957  1.00 77.90           C  
ATOM   2903  C   GLU A 372     -17.734 151.746 -38.636  1.00 73.78           C  
ATOM   2904  O   GLU A 372     -17.893 152.817 -38.047  1.00 67.34           O  
ATOM   2905  CB  GLU A 372     -15.543 150.378 -38.514  1.00 84.23           C  
ATOM   2906  CG  GLU A 372     -14.650 149.714 -37.461  1.00 94.04           C  
ATOM   2907  CD  GLU A 372     -13.374 149.106 -38.018  1.00101.78           C  
ATOM   2908  OE1 GLU A 372     -12.843 149.685 -38.984  1.00112.41           O  
ATOM   2909  OE2 GLU A 372     -12.896 148.065 -37.488  1.00 99.68           O  
ATOM   2910  N   LYS A 373     -18.246 151.517 -39.841  1.00 74.57           N  
ATOM   2911  CA  LYS A 373     -19.116 152.516 -40.474  1.00 77.86           C  
ATOM   2912  C   LYS A 373     -20.557 152.353 -39.976  1.00 71.92           C  
ATOM   2913  O   LYS A 373     -21.057 151.232 -39.894  1.00 65.12           O  
ATOM   2914  CB  LYS A 373     -19.056 152.442 -42.004  1.00 87.59           C  
ATOM   2915  CG  LYS A 373     -17.828 153.122 -42.587  1.00 96.02           C  
ATOM   2916  CD  LYS A 373     -17.788 153.005 -44.103  1.00102.58           C  
ATOM   2917  CE  LYS A 373     -16.451 153.474 -44.657  1.00103.58           C  
ATOM   2918  NZ  LYS A 373     -16.306 153.136 -46.096  1.00105.53           N  
ATOM   2919  N   PRO A 374     -21.234 153.469 -39.646  1.00 71.37           N  
ATOM   2920  CA  PRO A 374     -22.620 153.356 -39.182  1.00 68.39           C  
ATOM   2921  C   PRO A 374     -23.551 152.762 -40.240  1.00 66.57           C  
ATOM   2922  O   PRO A 374     -23.451 153.083 -41.427  1.00 69.47           O  
ATOM   2923  CB  PRO A 374     -23.012 154.798 -38.854  1.00 69.66           C  
ATOM   2924  CG  PRO A 374     -22.035 155.645 -39.578  1.00 71.22           C  
ATOM   2925  CD  PRO A 374     -20.765 154.863 -39.610  1.00 72.20           C  
ATOM   2926  N   HIS A 375     -24.414 151.861 -39.791  1.00 61.59           N  
ATOM   2927  CA  HIS A 375     -25.313 151.126 -40.657  1.00 54.61           C  
ATOM   2928  C   HIS A 375     -26.630 150.931 -39.917  1.00 53.64           C  
ATOM   2929  O   HIS A 375     -26.679 150.306 -38.853  1.00 53.37           O  
ATOM   2930  CB  HIS A 375     -24.685 149.790 -41.055  1.00 53.59           C  
ATOM   2931  CG  HIS A 375     -25.545 148.959 -41.958  1.00 53.87           C  
ATOM   2932  ND1 HIS A 375     -25.301 147.625 -42.205  1.00 52.97           N  
ATOM   2933  CD2 HIS A 375     -26.661 149.269 -42.656  1.00 53.12           C  
ATOM   2934  CE1 HIS A 375     -26.222 147.155 -43.027  1.00 53.16           C  
ATOM   2935  NE2 HIS A 375     -27.055 148.135 -43.316  1.00 50.95           N  
ATOM   2936  N   ALA A 376     -27.685 151.522 -40.472  1.00 54.08           N  
ATOM   2937  CA  ALA A 376     -29.024 151.441 -39.909  1.00 49.83           C  
ATOM   2938  C   ALA A 376     -29.802 150.357 -40.594  1.00 49.49           C  
ATOM   2939  O   ALA A 376     -29.539 150.011 -41.737  1.00 49.86           O  
ATOM   2940  CB  ALA A 376     -29.755 152.761 -40.052  1.00 49.05           C  
ATOM   2941  N   CYS A 377     -30.798 149.858 -39.882  1.00 52.09           N  
ATOM   2942  CA  CYS A 377     -31.618 148.766 -40.350  1.00 52.58           C  
ATOM   2943  C   CYS A 377     -33.082 148.993 -40.003  1.00 49.12           C  
ATOM   2944  O   CYS A 377     -33.406 149.443 -38.912  1.00 45.66           O  
ATOM   2945  CB  CYS A 377     -31.140 147.496 -39.702  1.00 56.81           C  
ATOM   2946  SG  CYS A 377     -31.903 146.069 -40.453  0.97 62.22           S  
ATOM   2947  N   MET A 378     -33.960 148.651 -40.931  1.00 48.10           N  
ATOM   2948  CA  MET A 378     -35.372 148.924 -40.792  1.00 49.04           C  
ATOM   2949  C   MET A 378     -36.169 147.785 -41.409  1.00 49.26           C  
ATOM   2950  O   MET A 378     -35.899 147.398 -42.527  1.00 48.52           O  
ATOM   2951  CB  MET A 378     -35.687 150.208 -41.531  1.00 52.64           C  
ATOM   2952  CG  MET A 378     -37.007 150.821 -41.121  1.00 55.85           C  
ATOM   2953  SD  MET A 378     -37.256 152.469 -41.766  1.00 58.82           S  
ATOM   2954  CE  MET A 378     -38.314 153.021 -40.451  1.00 62.29           C  
ATOM   2955  N   TRP A 379     -37.142 147.241 -40.683  1.00 49.14           N  
ATOM   2956  CA  TRP A 379     -37.949 146.133 -41.200  1.00 45.26           C  
ATOM   2957  C   TRP A 379     -39.203 146.679 -41.829  1.00 48.90           C  
ATOM   2958  O   TRP A 379     -39.856 147.582 -41.287  1.00 51.82           O  
ATOM   2959  CB  TRP A 379     -38.287 145.121 -40.106  1.00 43.49           C  
ATOM   2960  CG  TRP A 379     -37.135 144.200 -39.845  1.00 41.63           C  
ATOM   2961  CD1 TRP A 379     -36.947 142.961 -40.364  1.00 41.58           C  
ATOM   2962  CD2 TRP A 379     -36.009 144.464 -39.036  1.00 40.63           C  
ATOM   2963  NE1 TRP A 379     -35.768 142.419 -39.940  1.00 41.15           N  
ATOM   2964  CE2 TRP A 379     -35.163 143.321 -39.112  1.00 42.45           C  
ATOM   2965  CE3 TRP A 379     -35.628 145.543 -38.241  1.00 41.60           C  
ATOM   2966  CZ2 TRP A 379     -33.955 143.219 -38.421  1.00 43.11           C  
ATOM   2967  CZ3 TRP A 379     -34.421 145.448 -37.557  1.00 47.45           C  
ATOM   2968  CH2 TRP A 379     -33.598 144.287 -37.650  1.00 46.18           C  
ATOM   2969  N   MET A 380     -39.525 146.161 -43.004  1.00 48.87           N  
ATOM   2970  CA  MET A 380     -40.754 146.528 -43.661  1.00 49.61           C  
ATOM   2971  C   MET A 380     -41.914 145.905 -42.878  1.00 51.37           C  
ATOM   2972  O   MET A 380     -41.834 144.718 -42.541  1.00 56.71           O  
ATOM   2973  CB  MET A 380     -40.722 145.996 -45.087  1.00 51.58           C  
ATOM   2974  CG  MET A 380     -41.910 146.416 -45.921  1.00 57.50           C  
ATOM   2975  SD  MET A 380     -41.957 148.199 -46.125  1.00 63.42           S  
ATOM   2976  CE  MET A 380     -40.659 148.496 -47.316  1.00 65.24           C  
ATOM   2977  N   PRO A 381     -42.971 146.696 -42.552  1.00 51.67           N  
ATOM   2978  CA  PRO A 381     -44.207 146.113 -42.032  1.00 52.15           C  
ATOM   2979  C   PRO A 381     -44.847 145.135 -43.011  1.00 54.17           C  
ATOM   2980  O   PRO A 381     -45.100 145.474 -44.174  1.00 49.40           O  
ATOM   2981  CB  PRO A 381     -45.131 147.322 -41.830  1.00 55.19           C  
ATOM   2982  CG  PRO A 381     -44.225 148.462 -41.610  1.00 57.67           C  
ATOM   2983  CD  PRO A 381     -42.951 148.154 -42.355  1.00 56.15           C  
ATOM   2984  N   ALA A 382     -45.111 143.928 -42.520  1.00 55.56           N  
ATOM   2985  CA  ALA A 382     -45.938 142.970 -43.242  1.00 57.91           C  
ATOM   2986  C   ALA A 382     -47.429 143.235 -42.946  1.00 58.19           C  
ATOM   2987  O   ALA A 382     -48.057 142.531 -42.163  1.00 62.09           O  
ATOM   2988  CB  ALA A 382     -45.548 141.555 -42.863  1.00 56.13           C  
ATOM   2989  N   LEU A 383     -47.963 144.294 -43.543  1.00 55.68           N  
ATOM   2990  CA  LEU A 383     -49.383 144.629 -43.464  1.00 53.16           C  
ATOM   2991  C   LEU A 383     -49.937 144.828 -44.870  1.00 52.71           C  
ATOM   2992  O   LEU A 383     -49.228 145.283 -45.764  1.00 53.37           O  
ATOM   2993  CB  LEU A 383     -49.588 145.920 -42.675  1.00 54.09           C  
ATOM   2994  CG  LEU A 383     -49.114 145.980 -41.226  1.00 52.88           C  
ATOM   2995  CD1 LEU A 383     -49.147 147.417 -40.753  1.00 51.50           C  
ATOM   2996  CD2 LEU A 383     -49.973 145.112 -40.324  1.00 52.60           C  
ATOM   2997  N   LEU A 384     -51.206 144.505 -45.055  1.00 54.61           N  
ATOM   2998  CA  LEU A 384     -51.909 144.839 -46.287  1.00 57.58           C  
ATOM   2999  C   LEU A 384     -52.146 146.327 -46.334  1.00 60.37           C  
ATOM   3000  O   LEU A 384     -52.062 146.942 -47.407  1.00 66.18           O  
ATOM   3001  CB  LEU A 384     -53.257 144.127 -46.370  1.00 57.88           C  
ATOM   3002  CG  LEU A 384     -53.177 142.596 -46.357  1.00 57.36           C  
ATOM   3003  CD1 LEU A 384     -54.516 141.984 -45.985  1.00 60.51           C  
ATOM   3004  CD2 LEU A 384     -52.692 142.058 -47.694  1.00 53.83           C  
ATOM   3005  N   LYS A 385     -52.400 146.905 -45.167  1.00 59.20           N  
ATOM   3006  CA  LYS A 385     -52.727 148.290 -45.083  1.00 57.46           C  
ATOM   3007  C   LYS A 385     -51.715 148.998 -44.203  1.00 55.93           C  
ATOM   3008  O   LYS A 385     -51.840 148.981 -42.989  1.00 62.19           O  
ATOM   3009  CB  LYS A 385     -54.146 148.413 -44.547  1.00 60.42           C  
ATOM   3010  CG  LYS A 385     -55.226 147.933 -45.511  1.00 65.22           C  
ATOM   3011  CD  LYS A 385     -55.372 148.873 -46.696  1.00 74.57           C  
ATOM   3012  CE  LYS A 385     -56.546 148.517 -47.591  1.00 81.20           C  
ATOM   3013  NZ  LYS A 385     -56.880 149.628 -48.540  1.00 85.04           N  
ATOM   3014  N   VAL A 386     -50.703 149.608 -44.822  1.00 55.40           N  
ATOM   3015  CA  VAL A 386     -49.709 150.424 -44.104  1.00 54.27           C  
ATOM   3016  C   VAL A 386     -50.180 151.867 -44.025  1.00 52.05           C  
ATOM   3017  O   VAL A 386     -50.357 152.499 -45.063  1.00 58.31           O  
ATOM   3018  CB  VAL A 386     -48.346 150.444 -44.812  1.00 51.52           C  
ATOM   3019  CG1 VAL A 386     -47.358 151.290 -44.019  1.00 53.93           C  
ATOM   3020  CG2 VAL A 386     -47.831 149.032 -44.982  1.00 53.37           C  
ATOM   3021  N   PRO A 387     -50.386 152.399 -42.808  1.00 50.85           N  
ATOM   3022  CA  PRO A 387     -50.835 153.793 -42.745  1.00 51.80           C  
ATOM   3023  C   PRO A 387     -49.765 154.765 -43.215  1.00 51.62           C  
ATOM   3024  O   PRO A 387     -48.574 154.510 -43.038  1.00 49.44           O  
ATOM   3025  CB  PRO A 387     -51.140 154.014 -41.256  1.00 50.76           C  
ATOM   3026  CG  PRO A 387     -51.314 152.643 -40.694  1.00 52.03           C  
ATOM   3027  CD  PRO A 387     -50.381 151.774 -41.475  1.00 50.02           C  
ATOM   3028  N   LEU A 388     -50.223 155.874 -43.784  1.00 51.91           N  
ATOM   3029  CA  LEU A 388     -49.366 156.857 -44.417  1.00 53.45           C  
ATOM   3030  C   LEU A 388     -48.463 157.480 -43.382  1.00 54.25           C  
ATOM   3031  O   LEU A 388     -47.268 157.652 -43.624  1.00 59.61           O  
ATOM   3032  CB  LEU A 388     -50.219 157.928 -45.111  1.00 57.77           C  
ATOM   3033  CG  LEU A 388     -49.625 158.835 -46.187  1.00 60.80           C  
ATOM   3034  CD1 LEU A 388     -48.860 158.039 -47.220  1.00 62.81           C  
ATOM   3035  CD2 LEU A 388     -50.745 159.603 -46.876  1.00 62.58           C  
ATOM   3036  N   ASP A 389     -49.031 157.781 -42.214  1.00 51.66           N  
ATOM   3037  CA  ASP A 389     -48.259 158.306 -41.078  1.00 48.80           C  
ATOM   3038  C   ASP A 389     -47.063 157.408 -40.698  1.00 44.28           C  
ATOM   3039  O   ASP A 389     -45.992 157.898 -40.381  1.00 44.93           O  
ATOM   3040  CB  ASP A 389     -49.181 158.486 -39.874  1.00 50.68           C  
ATOM   3041  CG  ASP A 389     -48.536 159.275 -38.754  1.00 54.57           C  
ATOM   3042  OD1 ASP A 389     -47.970 160.366 -39.011  1.00 62.28           O  
ATOM   3043  OD2 ASP A 389     -48.609 158.812 -37.595  1.00 58.02           O  
ATOM   3044  N   VAL A 390     -47.258 156.096 -40.750  1.00 43.19           N  
ATOM   3045  CA  VAL A 390     -46.196 155.142 -40.449  1.00 44.25           C  
ATOM   3046  C   VAL A 390     -45.138 155.153 -41.544  1.00 44.20           C  
ATOM   3047  O   VAL A 390     -43.953 155.255 -41.254  1.00 48.01           O  
ATOM   3048  CB  VAL A 390     -46.745 153.718 -40.231  1.00 43.04           C  
ATOM   3049  CG1 VAL A 390     -45.621 152.685 -40.130  1.00 43.89           C  
ATOM   3050  CG2 VAL A 390     -47.583 153.705 -38.968  1.00 44.12           C  
ATOM   3051  N   ALA A 391     -45.580 155.052 -42.786  1.00 45.78           N  
ATOM   3052  CA  ALA A 391     -44.696 155.058 -43.948  1.00 47.11           C  
ATOM   3053  C   ALA A 391     -43.886 156.333 -44.077  1.00 49.17           C  
ATOM   3054  O   ALA A 391     -42.691 156.274 -44.364  1.00 53.43           O  
ATOM   3055  CB  ALA A 391     -45.508 154.869 -45.204  1.00 47.23           C  
ATOM   3056  N   GLU A 392     -44.543 157.471 -43.874  1.00 49.47           N  
ATOM   3057  CA  GLU A 392     -43.884 158.766 -43.912  1.00 52.64           C  
ATOM   3058  C   GLU A 392     -42.751 158.821 -42.894  1.00 48.20           C  
ATOM   3059  O   GLU A 392     -41.641 159.240 -43.215  1.00 50.81           O  
ATOM   3060  CB  GLU A 392     -44.890 159.905 -43.643  1.00 62.69           C  
ATOM   3061  CG  GLU A 392     -45.876 160.211 -44.780  1.00 74.19           C  
ATOM   3062  CD  GLU A 392     -45.377 161.120 -45.884  1.00 82.28           C  
ATOM   3063  OE1 GLU A 392     -44.792 162.167 -45.540  1.00 92.91           O  
ATOM   3064  OE2 GLU A 392     -45.660 160.837 -47.077  1.00 92.17           O  
ATOM   3065  N   GLY A 393     -43.040 158.386 -41.672  1.00 47.11           N  
ATOM   3066  CA  GLY A 393     -42.044 158.283 -40.618  1.00 44.52           C  
ATOM   3067  C   GLY A 393     -40.853 157.364 -40.943  1.00 45.69           C  
ATOM   3068  O   GLY A 393     -39.723 157.640 -40.514  1.00 41.31           O  
ATOM   3069  N   MET A 394     -41.088 156.290 -41.701  1.00 43.66           N  
ATOM   3070  CA  MET A 394     -40.004 155.407 -42.126  1.00 46.16           C  
ATOM   3071  C   MET A 394     -39.052 156.152 -43.062  1.00 46.26           C  
ATOM   3072  O   MET A 394     -37.827 156.135 -42.877  1.00 41.99           O  
ATOM   3073  CB  MET A 394     -40.538 154.130 -42.787  1.00 49.00           C  
ATOM   3074  CG  MET A 394     -41.392 153.262 -41.873  1.00 52.90           C  
ATOM   3075  SD  MET A 394     -42.221 151.862 -42.656  1.00 61.68           S  
ATOM   3076  CE  MET A 394     -40.834 150.916 -43.302  1.00 63.16           C  
ATOM   3077  N   ILE A 395     -39.652 156.797 -44.059  1.00 49.09           N  
ATOM   3078  CA  ILE A 395     -38.950 157.617 -45.051  1.00 49.47           C  
ATOM   3079  C   ILE A 395     -38.109 158.699 -44.380  1.00 48.85           C  
ATOM   3080  O   ILE A 395     -36.925 158.829 -44.670  1.00 46.86           O  
ATOM   3081  CB  ILE A 395     -39.971 158.250 -46.050  1.00 47.98           C  
ATOM   3082  CG1 ILE A 395     -40.441 157.192 -47.051  1.00 44.84           C  
ATOM   3083  CG2 ILE A 395     -39.375 159.440 -46.794  1.00 48.98           C  
ATOM   3084  CD1 ILE A 395     -41.747 157.530 -47.718  1.00 45.38           C  
ATOM   3085  N   LYS A 396     -38.730 159.466 -43.490  1.00 50.64           N  
ATOM   3086  CA  LYS A 396     -38.041 160.577 -42.807  1.00 54.06           C  
ATOM   3087  C   LYS A 396     -36.877 160.076 -41.939  1.00 56.67           C  
ATOM   3088  O   LYS A 396     -35.829 160.715 -41.880  1.00 54.32           O  
ATOM   3089  CB  LYS A 396     -39.027 161.358 -41.941  1.00 54.61           C  
ATOM   3090  CG  LYS A 396     -38.540 162.711 -41.460  1.00 60.02           C  
ATOM   3091  CD  LYS A 396     -39.304 163.148 -40.209  1.00 66.82           C  
ATOM   3092  CE  LYS A 396     -39.181 164.643 -39.940  1.00 69.92           C  
ATOM   3093  NZ  LYS A 396     -37.790 165.034 -39.590  1.00 71.09           N  
ATOM   3094  N   ALA A 397     -37.061 158.923 -41.292  1.00 56.61           N  
ATOM   3095  CA  ALA A 397     -36.022 158.340 -40.435  1.00 55.06           C  
ATOM   3096  C   ALA A 397     -34.778 157.926 -41.221  1.00 53.54           C  
ATOM   3097  O   ALA A 397     -33.665 158.081 -40.718  1.00 48.77           O  
ATOM   3098  CB  ALA A 397     -36.578 157.159 -39.656  1.00 56.34           C  
ATOM   3099  N   THR A 398     -34.968 157.432 -42.451  1.00 51.36           N  
ATOM   3100  CA  THR A 398     -33.844 157.076 -43.317  1.00 52.75           C  
ATOM   3101  C   THR A 398     -33.118 158.337 -43.817  1.00 54.90           C  
ATOM   3102  O   THR A 398     -31.880 158.386 -43.803  1.00 52.95           O  
ATOM   3103  CB  THR A 398     -34.281 156.193 -44.491  1.00 51.05           C  
ATOM   3104  OG1 THR A 398     -35.247 156.887 -45.276  1.00 53.57           O  
ATOM   3105  CG2 THR A 398     -34.897 154.899 -43.982  1.00 53.54           C  
ATOM   3106  N   GLU A 399     -33.883 159.344 -44.252  1.00 56.02           N  
ATOM   3107  CA  GLU A 399     -33.316 160.662 -44.623  1.00 57.60           C  
ATOM   3108  C   GLU A 399     -32.530 161.278 -43.472  1.00 60.41           C  
ATOM   3109  O   GLU A 399     -31.377 161.649 -43.647  1.00 69.12           O  
ATOM   3110  CB  GLU A 399     -34.401 161.637 -45.096  1.00 54.84           C  
ATOM   3111  CG  GLU A 399     -34.978 161.334 -46.484  1.00 55.32           C  
ATOM   3112  CD  GLU A 399     -36.258 162.126 -46.805  1.00 59.20           C  
ATOM   3113  OE1 GLU A 399     -36.740 162.905 -45.941  1.00 53.67           O  
ATOM   3114  OE2 GLU A 399     -36.812 161.945 -47.920  1.00 57.87           O  
ATOM   3115  N   ASP A 400     -33.131 161.330 -42.287  1.00 62.66           N  
ATOM   3116  CA  ASP A 400     -32.441 161.859 -41.103  1.00 61.99           C  
ATOM   3117  C   ASP A 400     -31.151 161.101 -40.763  1.00 58.57           C  
ATOM   3118  O   ASP A 400     -30.191 161.713 -40.316  1.00 60.70           O  
ATOM   3119  CB  ASP A 400     -33.356 161.859 -39.865  1.00 67.37           C  
ATOM   3120  CG  ASP A 400     -34.500 162.884 -39.945  1.00 70.22           C  
ATOM   3121  OD1 ASP A 400     -34.609 163.626 -40.949  1.00 71.45           O  
ATOM   3122  OD2 ASP A 400     -35.306 162.927 -38.983  1.00 69.46           O  
ATOM   3123  N   PHE A 401     -31.133 159.782 -40.957  1.00 57.39           N  
ATOM   3124  CA  PHE A 401     -29.943 158.978 -40.670  1.00 54.76           C  
ATOM   3125  C   PHE A 401     -28.792 159.271 -41.634  1.00 56.28           C  
ATOM   3126  O   PHE A 401     -27.649 159.452 -41.200  1.00 55.67           O  
ATOM   3127  CB  PHE A 401     -30.254 157.481 -40.713  1.00 53.62           C  
ATOM   3128  CG  PHE A 401     -29.151 156.633 -40.157  1.00 51.45           C  
ATOM   3129  CD1 PHE A 401     -29.032 156.460 -38.790  1.00 51.10           C  
ATOM   3130  CD2 PHE A 401     -28.211 156.042 -40.990  1.00 50.59           C  
ATOM   3131  CE1 PHE A 401     -28.004 155.704 -38.263  1.00 52.29           C  
ATOM   3132  CE2 PHE A 401     -27.178 155.278 -40.468  1.00 52.13           C  
ATOM   3133  CZ  PHE A 401     -27.075 155.109 -39.099  1.00 51.27           C  
ATOM   3134  N   ILE A 402     -29.096 159.290 -42.929  1.00 56.22           N  
ATOM   3135  CA  ILE A 402     -28.099 159.593 -43.962  1.00 60.09           C  
ATOM   3136  C   ILE A 402     -27.473 160.972 -43.719  1.00 64.89           C  
ATOM   3137  O   ILE A 402     -26.253 161.121 -43.787  1.00 71.98           O  
ATOM   3138  CB  ILE A 402     -28.711 159.491 -45.379  1.00 62.50           C  
ATOM   3139  CG1 ILE A 402     -29.000 158.017 -45.728  1.00 63.35           C  
ATOM   3140  CG2 ILE A 402     -27.784 160.093 -46.434  1.00 60.33           C  
ATOM   3141  CD1 ILE A 402     -30.095 157.813 -46.762  1.00 62.07           C  
ATOM   3142  N   ALA A 403     -28.316 161.953 -43.386  1.00 69.83           N  
ATOM   3143  CA  ALA A 403     -27.872 163.312 -43.051  1.00 67.52           C  
ATOM   3144  C   ALA A 403     -26.912 163.359 -41.852  1.00 67.21           C  
ATOM   3145  O   ALA A 403     -25.920 164.082 -41.877  1.00 71.54           O  
ATOM   3146  CB  ALA A 403     -29.074 164.213 -42.798  1.00 62.42           C  
ATOM   3147  N   ALA A 404     -27.212 162.592 -40.811  1.00 67.14           N  
ATOM   3148  CA  ALA A 404     -26.374 162.550 -39.607  1.00 65.74           C  
ATOM   3149  C   ALA A 404     -25.057 161.783 -39.820  1.00 70.34           C  
ATOM   3150  O   ALA A 404     -24.072 162.086 -39.151  1.00 72.47           O  
ATOM   3151  CB  ALA A 404     -27.152 161.952 -38.440  1.00 62.82           C  
ATOM   3152  N   HIS A 405     -25.052 160.787 -40.716  1.00 66.81           N  
ATOM   3153  CA  HIS A 405     -23.879 159.944 -40.959  1.00 69.55           C  
ATOM   3154  C   HIS A 405     -23.679 159.786 -42.464  1.00 76.72           C  
ATOM   3155  O   HIS A 405     -24.081 158.781 -43.043  1.00 77.53           O  
ATOM   3156  CB  HIS A 405     -24.067 158.562 -40.339  1.00 68.58           C  
ATOM   3157  CG  HIS A 405     -24.566 158.581 -38.932  1.00 70.86           C  
ATOM   3158  ND1 HIS A 405     -25.911 158.591 -38.625  1.00 73.18           N  
ATOM   3159  CD2 HIS A 405     -23.909 158.551 -37.749  1.00 71.69           C  
ATOM   3160  CE1 HIS A 405     -26.061 158.588 -37.312  1.00 76.55           C  
ATOM   3161  NE2 HIS A 405     -24.861 158.561 -36.758  1.00 77.31           N  
ATOM   3162  N   PRO A 406     -23.069 160.781 -43.122  1.00 83.42           N  
ATOM   3163  CA  PRO A 406     -22.961 160.691 -44.591  1.00 82.45           C  
ATOM   3164  C   PRO A 406     -22.089 159.530 -45.103  1.00 83.67           C  
ATOM   3165  O   PRO A 406     -22.265 159.097 -46.246  1.00 71.22           O  
ATOM   3166  CB  PRO A 406     -22.389 162.056 -44.997  1.00 87.67           C  
ATOM   3167  CG  PRO A 406     -21.811 162.644 -43.749  1.00 89.14           C  
ATOM   3168  CD  PRO A 406     -22.545 162.052 -42.587  1.00 85.54           C  
ATOM   3169  N   GLY A 407     -21.178 159.023 -44.261  1.00 85.54           N  
ATOM   3170  CA  GLY A 407     -20.383 157.836 -44.599  1.00 86.93           C  
ATOM   3171  C   GLY A 407     -21.153 156.517 -44.610  1.00 87.04           C  
ATOM   3172  O   GLY A 407     -20.683 155.526 -45.175  1.00 81.59           O  
ATOM   3173  N   GLY A 408     -22.337 156.503 -43.994  1.00 79.98           N  
ATOM   3174  CA  GLY A 408     -23.010 155.267 -43.622  1.00 77.44           C  
ATOM   3175  C   GLY A 408     -24.094 154.773 -44.545  1.00 69.41           C  
ATOM   3176  O   GLY A 408     -24.342 155.358 -45.588  1.00 70.77           O  
ATOM   3177  N   THR A 409     -24.775 153.724 -44.087  1.00 63.91           N  
ATOM   3178  CA  THR A 409     -25.678 152.913 -44.894  1.00 62.81           C  
ATOM   3179  C   THR A 409     -27.044 152.751 -44.208  1.00 56.89           C  
ATOM   3180  O   THR A 409     -27.154 152.827 -42.996  1.00 52.37           O  
ATOM   3181  CB  THR A 409     -25.069 151.507 -45.064  1.00 68.71           C  
ATOM   3182  OG1 THR A 409     -23.671 151.622 -45.345  1.00 78.47           O  
ATOM   3183  CG2 THR A 409     -25.749 150.712 -46.175  1.00 71.38           C  
ATOM   3184  N   VAL A 410     -28.084 152.538 -44.999  1.00 54.81           N  
ATOM   3185  CA  VAL A 410     -29.402 152.179 -44.473  1.00 54.31           C  
ATOM   3186  C   VAL A 410     -29.926 151.010 -45.294  1.00 49.66           C  
ATOM   3187  O   VAL A 410     -29.979 151.119 -46.512  1.00 45.57           O  
ATOM   3188  CB  VAL A 410     -30.400 153.357 -44.541  1.00 60.16           C  
ATOM   3189  CG1 VAL A 410     -31.708 153.004 -43.836  1.00 59.98           C  
ATOM   3190  CG2 VAL A 410     -29.793 154.627 -43.927  1.00 63.63           C  
ATOM   3191  N   THR A 411     -30.271 149.903 -44.626  1.00 48.95           N  
ATOM   3192  CA  THR A 411     -30.895 148.732 -45.287  1.00 49.49           C  
ATOM   3193  C   THR A 411     -32.327 148.595 -44.801  1.00 47.11           C  
ATOM   3194  O   THR A 411     -32.605 148.744 -43.612  1.00 50.67           O  
ATOM   3195  CB  THR A 411     -30.172 147.354 -45.123  1.00 52.21           C  
ATOM   3196  OG1 THR A 411     -29.965 147.041 -43.748  1.00 60.94           O  
ATOM   3197  CG2 THR A 411     -28.840 147.345 -45.811  1.00 54.06           C  
ATOM   3198  N   VAL A 412     -33.242 148.372 -45.731  1.00 44.10           N  
ATOM   3199  CA  VAL A 412     -34.584 147.938 -45.404  1.00 45.40           C  
ATOM   3200  C   VAL A 412     -34.629 146.418 -45.582  1.00 44.07           C  
ATOM   3201  O   VAL A 412     -34.351 145.931 -46.663  1.00 43.40           O  
ATOM   3202  CB  VAL A 412     -35.652 148.616 -46.290  1.00 45.70           C  
ATOM   3203  CG1 VAL A 412     -37.037 148.007 -46.051  1.00 44.56           C  
ATOM   3204  CG2 VAL A 412     -35.695 150.111 -46.009  1.00 47.43           C  
ATOM   3205  N   VAL A 413     -34.976 145.682 -44.524  1.00 45.33           N  
ATOM   3206  CA  VAL A 413     -35.136 144.215 -44.582  1.00 43.07           C  
ATOM   3207  C   VAL A 413     -36.603 143.867 -44.831  1.00 44.51           C  
ATOM   3208  O   VAL A 413     -37.484 144.419 -44.169  1.00 45.48           O  
ATOM   3209  CB  VAL A 413     -34.674 143.542 -43.287  1.00 42.18           C  
ATOM   3210  CG1 VAL A 413     -34.988 142.042 -43.301  1.00 43.10           C  
ATOM   3211  CG2 VAL A 413     -33.185 143.773 -43.082  1.00 42.22           C  
ATOM   3212  N   LEU A 414     -36.853 142.993 -45.807  1.00 44.48           N  
ATOM   3213  CA  LEU A 414     -38.182 142.445 -46.043  1.00 46.77           C  
ATOM   3214  C   LEU A 414     -38.245 141.107 -45.300  1.00 50.74           C  
ATOM   3215  O   LEU A 414     -37.505 140.160 -45.628  1.00 49.95           O  
ATOM   3216  CB  LEU A 414     -38.450 142.247 -47.532  1.00 46.66           C  
ATOM   3217  CG  LEU A 414     -38.261 143.480 -48.422  1.00 48.98           C  
ATOM   3218  CD1 LEU A 414     -38.734 143.161 -49.839  1.00 49.51           C  
ATOM   3219  CD2 LEU A 414     -38.981 144.712 -47.879  1.00 49.21           C  
ATOM   3220  N   PRO A 415     -39.109 141.023 -44.271  1.00 48.19           N  
ATOM   3221  CA  PRO A 415     -39.116 139.832 -43.425  1.00 46.61           C  
ATOM   3222  C   PRO A 415     -39.990 138.693 -43.969  1.00 46.51           C  
ATOM   3223  O   PRO A 415     -41.033 138.355 -43.381  1.00 50.06           O  
ATOM   3224  CB  PRO A 415     -39.633 140.383 -42.093  1.00 45.64           C  
ATOM   3225  CG  PRO A 415     -40.553 141.485 -42.481  1.00 46.99           C  
ATOM   3226  CD  PRO A 415     -40.033 142.058 -43.767  1.00 47.20           C  
ATOM   3227  N   ASP A 416     -39.564 138.088 -45.075  1.00 46.83           N  
ATOM   3228  CA  ASP A 416     -40.379 137.038 -45.721  1.00 49.90           C  
ATOM   3229  C   ASP A 416     -40.343 135.649 -45.039  1.00 49.31           C  
ATOM   3230  O   ASP A 416     -41.126 134.771 -45.394  1.00 54.00           O  
ATOM   3231  CB  ASP A 416     -40.126 136.950 -47.244  1.00 52.27           C  
ATOM   3232  CG  ASP A 416     -38.665 136.754 -47.622  1.00 56.88           C  
ATOM   3233  OD1 ASP A 416     -37.799 136.776 -46.729  1.00 55.44           O  
ATOM   3234  OD2 ASP A 416     -38.391 136.600 -48.841  1.00 63.26           O  
ATOM   3235  N   TRP A 417     -39.488 135.478 -44.030  1.00 47.26           N  
ATOM   3236  CA  TRP A 417     -39.485 134.275 -43.194  1.00 44.93           C  
ATOM   3237  C   TRP A 417     -40.108 134.520 -41.813  1.00 43.88           C  
ATOM   3238  O   TRP A 417     -41.066 133.839 -41.424  1.00 44.34           O  
ATOM   3239  CB  TRP A 417     -38.064 133.758 -43.018  1.00 44.00           C  
ATOM   3240  CG  TRP A 417     -37.532 132.984 -44.180  1.00 45.29           C  
ATOM   3241  CD1 TRP A 417     -37.368 133.437 -45.456  1.00 48.26           C  
ATOM   3242  CD2 TRP A 417     -37.062 131.630 -44.171  1.00 46.28           C  
ATOM   3243  NE1 TRP A 417     -36.824 132.443 -46.250  1.00 46.49           N  
ATOM   3244  CE2 TRP A 417     -36.633 131.319 -45.482  1.00 47.61           C  
ATOM   3245  CE3 TRP A 417     -36.974 130.645 -43.186  1.00 47.17           C  
ATOM   3246  CZ2 TRP A 417     -36.121 130.050 -45.824  1.00 45.11           C  
ATOM   3247  CZ3 TRP A 417     -36.469 129.377 -43.528  1.00 47.15           C  
ATOM   3248  CH2 TRP A 417     -36.049 129.094 -44.840  1.00 46.17           C  
ATOM   3249  N   SER A 418     -39.568 135.491 -41.085  1.00 39.51           N  
ATOM   3250  CA  SER A 418     -40.025 135.797 -39.739  1.00 39.94           C  
ATOM   3251  C   SER A 418     -41.486 136.269 -39.649  1.00 43.10           C  
ATOM   3252  O   SER A 418     -42.163 136.022 -38.645  1.00 42.86           O  
ATOM   3253  CB  SER A 418     -39.120 136.833 -39.094  1.00 40.26           C  
ATOM   3254  OG  SER A 418     -39.157 138.022 -39.829  1.00 40.05           O  
ATOM   3255  N   ALA A 419     -41.974 136.957 -40.676  1.00 45.05           N  
ATOM   3256  CA  ALA A 419     -43.394 137.346 -40.713  1.00 45.58           C  
ATOM   3257  C   ALA A 419     -44.350 136.179 -40.970  1.00 44.14           C  
ATOM   3258  O   ALA A 419     -45.535 136.272 -40.634  1.00 44.64           O  
ATOM   3259  CB  ALA A 419     -43.620 138.437 -41.734  1.00 49.01           C  
ATOM   3260  N   VAL A 420     -43.865 135.099 -41.576  1.00 43.53           N  
ATOM   3261  CA  VAL A 420     -44.673 133.907 -41.703  1.00 46.42           C  
ATOM   3262  C   VAL A 420     -44.721 133.286 -40.322  1.00 45.62           C  
ATOM   3263  O   VAL A 420     -45.802 132.994 -39.811  1.00 43.57           O  
ATOM   3264  CB  VAL A 420     -44.083 132.964 -42.770  1.00 50.50           C  
ATOM   3265  CG1 VAL A 420     -44.741 131.603 -42.746  1.00 50.39           C  
ATOM   3266  CG2 VAL A 420     -44.254 133.569 -44.161  1.00 53.67           C  
ATOM   3267  N   ALA A 421     -43.558 133.158 -39.698  1.00 44.48           N  
ATOM   3268  CA  ALA A 421     -43.469 132.587 -38.354  1.00 46.03           C  
ATOM   3269  C   ALA A 421     -44.394 133.255 -37.334  1.00 44.40           C  
ATOM   3270  O   ALA A 421     -45.043 132.565 -36.568  1.00 46.21           O  
ATOM   3271  CB  ALA A 421     -42.032 132.601 -37.849  1.00 44.30           C  
ATOM   3272  N   SER A 422     -44.546 134.558 -37.386  1.00 45.89           N  
ATOM   3273  CA  SER A 422     -45.437 135.218 -36.461  1.00 48.11           C  
ATOM   3274  C   SER A 422     -46.884 135.339 -36.892  1.00 49.31           C  
ATOM   3275  O   SER A 422     -47.671 135.896 -36.184  1.00 49.77           O  
ATOM   3276  CB  SER A 422     -44.902 136.536 -36.002  1.00 49.15           C  
ATOM   3277  OG  SER A 422     -44.333 137.213 -37.065  1.00 52.74           O  
ATOM   3278  N   ASP A 423     -47.244 134.774 -38.031  1.00 52.80           N  
ATOM   3279  CA  ASP A 423     -48.621 134.804 -38.489  1.00 56.93           C  
ATOM   3280  C   ASP A 423     -49.196 136.168 -38.820  1.00 60.56           C  
ATOM   3281  O   ASP A 423     -50.307 136.493 -38.476  1.00 59.88           O  
ATOM   3282  CB  ASP A 423     -49.444 134.177 -37.387  1.00 59.76           C  
ATOM   3283  CG  ASP A 423     -50.624 133.434 -37.891  1.00 63.98           C  
ATOM   3284  OD1 ASP A 423     -50.847 133.396 -39.094  1.00 68.12           O  
ATOM   3285  OD2 ASP A 423     -51.348 132.870 -37.075  1.00 71.54           O  
ATOM   3286  N   GLU A 424     -48.395 136.933 -39.516  1.00 68.95           N  
ATOM   3287  CA  GLU A 424     -48.682 138.293 -39.856  1.00 72.54           C  
ATOM   3288  C   GLU A 424     -49.859 138.634 -40.710  1.00 72.61           C  
ATOM   3289  O   GLU A 424     -50.438 139.700 -40.508  1.00 84.45           O  
ATOM   3290  CB  GLU A 424     -47.433 139.000 -40.335  1.00 78.78           C  
ATOM   3291  CG  GLU A 424     -46.481 139.314 -39.207  1.00 80.53           C  
ATOM   3292  CD  GLU A 424     -47.176 139.937 -38.043  1.00 78.79           C  
ATOM   3293  OE1 GLU A 424     -48.040 140.780 -38.269  1.00 84.03           O  
ATOM   3294  OE2 GLU A 424     -46.867 139.598 -36.901  1.00 79.37           O  
ATOM   3295  N   ILE A 425     -50.190 137.811 -41.679  1.00 63.62           N  
ATOM   3296  CA  ILE A 425     -51.337 138.143 -42.488  1.00 70.82           C  
ATOM   3297  C   ILE A 425     -52.284 137.001 -42.501  1.00 65.27           C  
ATOM   3298  O   ILE A 425     -53.216 136.942 -41.742  1.00 60.47           O  
ATOM   3299  CB  ILE A 425     -50.923 138.561 -43.896  1.00 75.45           C  
ATOM   3300  CG1 ILE A 425     -50.270 139.920 -43.846  1.00 78.49           C  
ATOM   3301  CG2 ILE A 425     -52.120 138.694 -44.793  1.00 77.51           C  
ATOM   3302  CD1 ILE A 425     -49.549 140.280 -45.111  1.00 77.78           C  
ATOM   3303  N   THR A 426     -52.023 136.088 -43.401  1.00 64.71           N  
ATOM   3304  CA  THR A 426     -52.807 134.911 -43.532  1.00 61.91           C  
ATOM   3305  C   THR A 426     -51.922 133.757 -43.146  1.00 62.97           C  
ATOM   3306  O   THR A 426     -52.334 132.624 -43.170  1.00 64.66           O  
ATOM   3307  CB  THR A 426     -53.212 134.770 -44.975  1.00 62.43           C  
ATOM   3308  OG1 THR A 426     -52.065 134.955 -45.782  1.00 58.36           O  
ATOM   3309  CG2 THR A 426     -54.178 135.826 -45.321  1.00 59.93           C  
ATOM   3310  N   GLY A 427     -50.694 134.067 -42.777  1.00 60.48           N  
ATOM   3311  CA  GLY A 427     -49.722 133.051 -42.455  1.00 57.92           C  
ATOM   3312  C   GLY A 427     -49.119 132.314 -43.639  1.00 59.56           C  
ATOM   3313  O   GLY A 427     -48.303 131.414 -43.442  1.00 65.33           O  
ATOM   3314  N   VAL A 428     -49.451 132.727 -44.860  1.00 58.06           N  
ATOM   3315  CA  VAL A 428     -49.023 132.040 -46.078  1.00 61.71           C  
ATOM   3316  C   VAL A 428     -47.828 132.775 -46.708  1.00 60.59           C  
ATOM   3317  O   VAL A 428     -47.860 133.999 -46.832  1.00 62.81           O  
ATOM   3318  CB  VAL A 428     -50.198 131.976 -47.089  1.00 63.57           C  
ATOM   3319  CG1 VAL A 428     -49.785 131.257 -48.370  1.00 66.26           C  
ATOM   3320  CG2 VAL A 428     -51.404 131.291 -46.458  1.00 62.90           C  
ATOM   3321  N   GLU A 429     -46.797 132.033 -47.117  1.00 58.45           N  
ATOM   3322  CA  GLU A 429     -45.602 132.612 -47.749  1.00 63.66           C  
ATOM   3323  C   GLU A 429     -45.906 133.501 -48.956  1.00 66.58           C  
ATOM   3324  O   GLU A 429     -45.499 134.677 -49.009  1.00 61.15           O  
ATOM   3325  CB  GLU A 429     -44.618 131.496 -48.136  1.00 69.20           C  
ATOM   3326  CG  GLU A 429     -43.803 131.068 -46.946  1.00 80.26           C  
ATOM   3327  CD  GLU A 429     -43.434 129.586 -46.887  1.00 90.89           C  
ATOM   3328  OE1 GLU A 429     -43.651 128.873 -45.838  1.00 87.10           O  
ATOM   3329  OE2 GLU A 429     -42.880 129.158 -47.910  1.00 94.58           O  
ATOM   3330  N   LYS A 430     -46.632 132.932 -49.915  1.00 73.68           N  
ATOM   3331  CA  LYS A 430     -47.009 133.650 -51.150  1.00 75.03           C  
ATOM   3332  C   LYS A 430     -47.568 135.039 -50.823  1.00 66.03           C  
ATOM   3333  O   LYS A 430     -47.068 136.024 -51.325  1.00 59.96           O  
ATOM   3334  CB  LYS A 430     -47.998 132.852 -52.022  1.00 79.33           C  
ATOM   3335  CG  LYS A 430     -47.821 132.982 -53.544  1.00 85.29           C  
ATOM   3336  CD  LYS A 430     -46.393 132.845 -54.072  1.00 87.99           C  
ATOM   3337  CE  LYS A 430     -46.388 132.123 -55.417  1.00 90.37           C  
ATOM   3338  NZ  LYS A 430     -45.064 132.146 -56.093  1.00 90.20           N  
ATOM   3339  N   ASP A 431     -48.557 135.097 -49.936  1.00 66.75           N  
ATOM   3340  CA  ASP A 431     -49.245 136.351 -49.598  1.00 70.02           C  
ATOM   3341  C   ASP A 431     -48.313 137.354 -48.930  1.00 66.64           C  
ATOM   3342  O   ASP A 431     -48.357 138.532 -49.249  1.00 63.83           O  
ATOM   3343  CB  ASP A 431     -50.448 136.102 -48.661  1.00 75.67           C  
ATOM   3344  CG  ASP A 431     -51.511 135.189 -49.268  1.00 80.16           C  
ATOM   3345  OD1 ASP A 431     -51.423 134.881 -50.479  1.00 86.65           O  
ATOM   3346  OD2 ASP A 431     -52.433 134.765 -48.523  1.00 83.46           O  
ATOM   3347  N   ILE A 432     -47.475 136.877 -48.007  1.00 61.57           N  
ATOM   3348  CA  ILE A 432     -46.570 137.748 -47.242  1.00 54.82           C  
ATOM   3349  C   ILE A 432     -45.483 138.347 -48.131  1.00 50.82           C  
ATOM   3350  O   ILE A 432     -45.194 139.526 -48.014  1.00 52.95           O  
ATOM   3351  CB  ILE A 432     -46.006 137.025 -45.980  1.00 57.53           C  
ATOM   3352  CG1 ILE A 432     -47.123 136.946 -44.933  1.00 61.52           C  
ATOM   3353  CG2 ILE A 432     -44.800 137.753 -45.387  1.00 53.56           C  
ATOM   3354  CD1 ILE A 432     -46.911 135.952 -43.816  1.00 64.44           C  
ATOM   3355  N   SER A 433     -44.902 137.549 -49.022  1.00 47.98           N  
ATOM   3356  CA  SER A 433     -43.979 138.072 -50.018  1.00 45.99           C  
ATOM   3357  C   SER A 433     -44.608 139.136 -50.899  1.00 47.92           C  
ATOM   3358  O   SER A 433     -44.020 140.198 -51.145  1.00 48.00           O  
ATOM   3359  CB  SER A 433     -43.447 136.953 -50.881  1.00 45.00           C  
ATOM   3360  OG  SER A 433     -42.684 136.099 -50.075  1.00 50.90           O  
ATOM   3361  N   ALA A 434     -45.800 138.836 -51.384  1.00 50.83           N  
ATOM   3362  CA  ALA A 434     -46.533 139.777 -52.212  1.00 53.34           C  
ATOM   3363  C   ALA A 434     -46.665 141.118 -51.518  1.00 50.52           C  
ATOM   3364  O   ALA A 434     -46.246 142.128 -52.064  1.00 53.87           O  
ATOM   3365  CB  ALA A 434     -47.905 139.220 -52.559  1.00 54.07           C  
ATOM   3366  N   ALA A 435     -47.216 141.110 -50.309  1.00 50.68           N  
ATOM   3367  CA  ALA A 435     -47.480 142.344 -49.548  1.00 46.51           C  
ATOM   3368  C   ALA A 435     -46.219 143.123 -49.202  1.00 45.81           C  
ATOM   3369  O   ALA A 435     -46.211 144.347 -49.267  1.00 47.60           O  
ATOM   3370  CB  ALA A 435     -48.238 142.031 -48.288  1.00 46.15           C  
ATOM   3371  N   LEU A 436     -45.142 142.411 -48.898  1.00 45.43           N  
ATOM   3372  CA  LEU A 436     -43.853 143.053 -48.690  1.00 47.07           C  
ATOM   3373  C   LEU A 436     -43.296 143.717 -49.957  1.00 51.05           C  
ATOM   3374  O   LEU A 436     -42.810 144.853 -49.894  1.00 56.97           O  
ATOM   3375  CB  LEU A 436     -42.844 142.048 -48.136  1.00 46.81           C  
ATOM   3376  CG  LEU A 436     -43.148 141.508 -46.737  1.00 45.34           C  
ATOM   3377  CD1 LEU A 436     -42.070 140.517 -46.340  1.00 44.87           C  
ATOM   3378  CD2 LEU A 436     -43.255 142.628 -45.713  1.00 48.11           C  
ATOM   3379  N   GLN A 437     -43.368 143.016 -51.092  1.00 53.18           N  
ATOM   3380  CA  GLN A 437     -42.951 143.584 -52.373  1.00 55.06           C  
ATOM   3381  C   GLN A 437     -43.775 144.811 -52.733  1.00 50.45           C  
ATOM   3382  O   GLN A 437     -43.243 145.789 -53.221  1.00 53.98           O  
ATOM   3383  CB  GLN A 437     -43.019 142.538 -53.514  1.00 63.27           C  
ATOM   3384  CG  GLN A 437     -41.929 141.465 -53.484  1.00 69.39           C  
ATOM   3385  CD  GLN A 437     -40.511 142.027 -53.608  1.00 78.53           C  
ATOM   3386  OE1 GLN A 437     -40.297 143.170 -54.050  1.00 86.32           O  
ATOM   3387  NE2 GLN A 437     -39.530 141.230 -53.214  1.00 81.82           N  
ATOM   3388  N   VAL A 438     -45.074 144.749 -52.503  1.00 48.62           N  
ATOM   3389  CA  VAL A 438     -45.952 145.874 -52.773  1.00 51.28           C  
ATOM   3390  C   VAL A 438     -45.591 147.062 -51.888  1.00 50.61           C  
ATOM   3391  O   VAL A 438     -45.414 148.178 -52.376  1.00 50.36           O  
ATOM   3392  CB  VAL A 438     -47.447 145.483 -52.593  1.00 55.16           C  
ATOM   3393  CG1 VAL A 438     -48.363 146.703 -52.491  1.00 54.83           C  
ATOM   3394  CG2 VAL A 438     -47.901 144.587 -53.746  1.00 54.52           C  
ATOM   3395  N   ASN A 439     -45.488 146.823 -50.592  1.00 50.83           N  
ATOM   3396  CA  ASN A 439     -45.167 147.894 -49.663  1.00 49.80           C  
ATOM   3397  C   ASN A 439     -43.789 148.488 -49.937  1.00 50.51           C  
ATOM   3398  O   ASN A 439     -43.627 149.700 -49.833  1.00 51.68           O  
ATOM   3399  CB  ASN A 439     -45.258 147.414 -48.226  1.00 50.89           C  
ATOM   3400  CG  ASN A 439     -46.669 147.055 -47.818  1.00 52.24           C  
ATOM   3401  OD1 ASN A 439     -47.640 147.382 -48.513  1.00 53.28           O  
ATOM   3402  ND2 ASN A 439     -46.791 146.344 -46.695  1.00 51.51           N  
ATOM   3403  N   CYS A 440     -42.823 147.661 -50.345  1.00 51.34           N  
ATOM   3404  CA  CYS A 440     -41.502 148.166 -50.756  1.00 51.39           C  
ATOM   3405  C   CYS A 440     -41.560 149.143 -51.947  1.00 50.19           C  
ATOM   3406  O   CYS A 440     -40.942 150.211 -51.942  1.00 45.10           O  
ATOM   3407  CB  CYS A 440     -40.553 147.015 -51.097  1.00 52.50           C  
ATOM   3408  SG  CYS A 440     -38.824 147.525 -50.956  1.00 58.79           S  
ATOM   3409  N   ALA A 441     -42.311 148.762 -52.966  1.00 46.89           N  
ATOM   3410  CA  ALA A 441     -42.453 149.581 -54.140  1.00 46.16           C  
ATOM   3411  C   ALA A 441     -43.107 150.923 -53.822  1.00 46.44           C  
ATOM   3412  O   ALA A 441     -42.649 151.970 -54.287  1.00 48.01           O  
ATOM   3413  CB  ALA A 441     -43.254 148.832 -55.188  1.00 45.59           C  
ATOM   3414  N   LEU A 442     -44.184 150.892 -53.046  1.00 45.29           N  
ATOM   3415  CA  LEU A 442     -44.927 152.111 -52.741  1.00 45.01           C  
ATOM   3416  C   LEU A 442     -44.145 153.059 -51.852  1.00 46.26           C  
ATOM   3417  O   LEU A 442     -44.265 154.289 -51.976  1.00 52.54           O  
ATOM   3418  CB  LEU A 442     -46.267 151.783 -52.113  1.00 44.88           C  
ATOM   3419  CG  LEU A 442     -47.249 150.999 -52.994  1.00 50.10           C  
ATOM   3420  CD1 LEU A 442     -48.421 150.461 -52.174  1.00 49.45           C  
ATOM   3421  CD2 LEU A 442     -47.764 151.837 -54.165  1.00 53.38           C  
ATOM   3422  N   LEU A 443     -43.319 152.499 -50.983  1.00 45.11           N  
ATOM   3423  CA  LEU A 443     -42.458 153.314 -50.127  1.00 45.87           C  
ATOM   3424  C   LEU A 443     -41.419 154.100 -50.933  1.00 44.64           C  
ATOM   3425  O   LEU A 443     -41.151 155.262 -50.631  1.00 42.45           O  
ATOM   3426  CB  LEU A 443     -41.769 152.441 -49.071  1.00 46.16           C  
ATOM   3427  CG  LEU A 443     -41.394 153.175 -47.794  1.00 47.36           C  
ATOM   3428  CD1 LEU A 443     -42.630 153.531 -46.986  1.00 48.07           C  
ATOM   3429  CD2 LEU A 443     -40.442 152.325 -46.970  1.00 51.21           C  
ATOM   3430  N   LYS A 444     -40.849 153.460 -51.953  1.00 45.71           N  
ATOM   3431  CA  LYS A 444     -39.940 154.123 -52.881  1.00 45.62           C  
ATOM   3432  C   LYS A 444     -40.689 155.205 -53.648  1.00 44.42           C  
ATOM   3433  O   LYS A 444     -40.217 156.347 -53.757  1.00 44.99           O  
ATOM   3434  CB  LYS A 444     -39.268 153.109 -53.816  1.00 49.06           C  
ATOM   3435  CG  LYS A 444     -38.258 152.225 -53.083  1.00 53.35           C  
ATOM   3436  CD  LYS A 444     -38.019 150.849 -53.709  1.00 55.78           C  
ATOM   3437  CE  LYS A 444     -36.749 150.780 -54.538  1.00 61.73           C  
ATOM   3438  NZ  LYS A 444     -36.810 151.653 -55.748  1.00 68.61           N  
ATOM   3439  N   ALA A 445     -41.884 154.877 -54.110  1.00 40.81           N  
ATOM   3440  CA  ALA A 445     -42.696 155.844 -54.825  1.00 41.70           C  
ATOM   3441  C   ALA A 445     -43.045 157.082 -53.996  1.00 44.15           C  
ATOM   3442  O   ALA A 445     -43.183 158.168 -54.557  1.00 48.79           O  
ATOM   3443  CB  ALA A 445     -43.959 155.185 -55.349  1.00 41.59           C  
ATOM   3444  N   TYR A 446     -43.177 156.936 -52.676  1.00 45.40           N  
ATOM   3445  CA  TYR A 446     -43.491 158.085 -51.792  1.00 45.97           C  
ATOM   3446  C   TYR A 446     -42.266 158.873 -51.331  1.00 42.37           C  
ATOM   3447  O   TYR A 446     -42.429 159.851 -50.617  1.00 43.25           O  
ATOM   3448  CB  TYR A 446     -44.328 157.660 -50.556  1.00 47.94           C  
ATOM   3449  CG  TYR A 446     -45.821 157.851 -50.716  1.00 47.75           C  
ATOM   3450  CD1 TYR A 446     -46.605 156.831 -51.269  1.00 49.64           C  
ATOM   3451  CD2 TYR A 446     -46.456 159.040 -50.323  1.00 48.68           C  
ATOM   3452  CE1 TYR A 446     -47.981 156.970 -51.424  1.00 50.14           C  
ATOM   3453  CE2 TYR A 446     -47.831 159.206 -50.494  1.00 51.14           C  
ATOM   3454  CZ  TYR A 446     -48.597 158.161 -51.043  1.00 54.55           C  
ATOM   3455  OH  TYR A 446     -49.974 158.291 -51.207  1.00 61.88           O  
ATOM   3456  N   GLY A 447     -41.059 158.452 -51.712  1.00 40.95           N  
ATOM   3457  CA  GLY A 447     -39.851 159.204 -51.384  1.00 41.99           C  
ATOM   3458  C   GLY A 447     -38.715 158.519 -50.638  1.00 46.62           C  
ATOM   3459  O   GLY A 447     -37.770 159.197 -50.234  1.00 51.65           O  
ATOM   3460  N   LEU A 448     -38.735 157.195 -50.500  1.00 48.79           N  
ATOM   3461  CA  LEU A 448     -37.625 156.500 -49.862  1.00 48.61           C  
ATOM   3462  C   LEU A 448     -36.392 156.676 -50.746  1.00 50.69           C  
ATOM   3463  O   LEU A 448     -36.417 156.336 -51.943  1.00 57.43           O  
ATOM   3464  CB  LEU A 448     -37.916 155.004 -49.687  1.00 54.14           C  
ATOM   3465  CG  LEU A 448     -36.920 154.211 -48.830  1.00 53.92           C  
ATOM   3466  CD1 LEU A 448     -37.193 154.410 -47.350  1.00 56.80           C  
ATOM   3467  CD2 LEU A 448     -36.965 152.734 -49.177  1.00 53.84           C  
ATOM   3468  N   PRO A 449     -35.305 157.204 -50.182  1.00 49.52           N  
ATOM   3469  CA  PRO A 449     -34.112 157.450 -50.999  1.00 48.88           C  
ATOM   3470  C   PRO A 449     -33.635 156.229 -51.814  1.00 50.52           C  
ATOM   3471  O   PRO A 449     -33.714 155.108 -51.329  1.00 49.29           O  
ATOM   3472  CB  PRO A 449     -33.061 157.838 -49.958  1.00 46.97           C  
ATOM   3473  CG  PRO A 449     -33.828 158.407 -48.825  1.00 47.21           C  
ATOM   3474  CD  PRO A 449     -35.154 157.717 -48.811  1.00 50.01           C  
ATOM   3475  N   ASN A 450     -33.147 156.474 -53.037  1.00 57.08           N  
ATOM   3476  CA  ASN A 450     -32.609 155.418 -53.923  1.00 57.32           C  
ATOM   3477  C   ASN A 450     -31.367 154.735 -53.359  1.00 57.44           C  
ATOM   3478  O   ASN A 450     -31.116 153.562 -53.638  1.00 56.98           O  
ATOM   3479  CB  ASN A 450     -32.273 155.985 -55.303  1.00 63.52           C  
ATOM   3480  CG  ASN A 450     -33.501 156.411 -56.091  1.00 66.70           C  
ATOM   3481  OD1 ASN A 450     -34.580 155.857 -55.935  1.00 70.24           O  
ATOM   3482  ND2 ASN A 450     -33.325 157.396 -56.969  1.00 73.46           N  
ATOM   3483  N   SER A 451     -30.602 155.473 -52.557  1.00 58.48           N  
ATOM   3484  CA  SER A 451     -29.425 154.945 -51.875  1.00 57.36           C  
ATOM   3485  C   SER A 451     -29.718 153.853 -50.846  1.00 59.40           C  
ATOM   3486  O   SER A 451     -28.789 153.160 -50.427  1.00 59.23           O  
ATOM   3487  CB  SER A 451     -28.688 156.083 -51.178  1.00 57.15           C  
ATOM   3488  OG  SER A 451     -29.614 156.938 -50.517  1.00 62.05           O  
ATOM   3489  N   VAL A 452     -30.981 153.726 -50.408  1.00 58.20           N  
ATOM   3490  CA  VAL A 452     -31.366 152.740 -49.387  1.00 53.75           C  
ATOM   3491  C   VAL A 452     -31.308 151.324 -49.985  1.00 53.76           C  
ATOM   3492  O   VAL A 452     -31.956 151.034 -50.990  1.00 52.83           O  
ATOM   3493  CB  VAL A 452     -32.761 153.071 -48.789  1.00 53.96           C  
ATOM   3494  CG1 VAL A 452     -33.304 151.935 -47.946  1.00 54.28           C  
ATOM   3495  CG2 VAL A 452     -32.694 154.329 -47.935  1.00 54.83           C  
ATOM   3496  N   LYS A 453     -30.534 150.445 -49.356  1.00 53.12           N  
ATOM   3497  CA  LYS A 453     -30.382 149.070 -49.836  1.00 54.01           C  
ATOM   3498  C   LYS A 453     -31.563 148.210 -49.346  1.00 50.49           C  
ATOM   3499  O   LYS A 453     -32.083 148.421 -48.259  1.00 49.27           O  
ATOM   3500  CB  LYS A 453     -29.050 148.468 -49.382  1.00 59.12           C  
ATOM   3501  CG  LYS A 453     -27.831 149.337 -49.704  1.00 66.06           C  
ATOM   3502  CD  LYS A 453     -27.263 149.103 -51.101  1.00 69.76           C  
ATOM   3503  CE  LYS A 453     -26.310 150.233 -51.477  1.00 71.19           C  
ATOM   3504  NZ  LYS A 453     -25.814 150.137 -52.874  1.00 71.17           N  
ATOM   3505  N   ILE A 454     -32.000 147.273 -50.177  1.00 48.71           N  
ATOM   3506  CA  ILE A 454     -33.144 146.415 -49.870  1.00 47.04           C  
ATOM   3507  C   ILE A 454     -32.722 144.947 -49.906  1.00 47.28           C  
ATOM   3508  O   ILE A 454     -32.235 144.479 -50.920  1.00 51.74           O  
ATOM   3509  CB  ILE A 454     -34.301 146.673 -50.843  1.00 44.59           C  
ATOM   3510  CG1 ILE A 454     -34.883 148.068 -50.590  1.00 44.77           C  
ATOM   3511  CG2 ILE A 454     -35.402 145.631 -50.670  1.00 47.00           C  
ATOM   3512  CD1 ILE A 454     -35.630 148.637 -51.771  1.00 47.93           C  
ATOM   3513  N   VAL A 455     -32.921 144.235 -48.800  1.00 45.87           N  
ATOM   3514  CA  VAL A 455     -32.571 142.800 -48.709  1.00 47.06           C  
ATOM   3515  C   VAL A 455     -33.811 142.045 -48.220  1.00 45.46           C  
ATOM   3516  O   VAL A 455     -34.629 142.600 -47.504  1.00 41.33           O  
ATOM   3517  CB  VAL A 455     -31.313 142.512 -47.820  1.00 47.82           C  
ATOM   3518  CG1 VAL A 455     -30.061 143.138 -48.419  1.00 48.64           C  
ATOM   3519  CG2 VAL A 455     -31.451 143.033 -46.397  1.00 50.06           C  
ATOM   3520  N   THR A 456     -33.964 140.799 -48.649  1.00 46.90           N  
ATOM   3521  CA  THR A 456     -34.926 139.885 -48.042  1.00 47.91           C  
ATOM   3522  C   THR A 456     -34.221 139.037 -46.984  1.00 43.16           C  
ATOM   3523  O   THR A 456     -33.014 138.789 -47.070  1.00 39.22           O  
ATOM   3524  CB  THR A 456     -35.551 138.933 -49.090  1.00 48.24           C  
ATOM   3525  OG1 THR A 456     -34.519 138.161 -49.714  1.00 46.70           O  
ATOM   3526  CG2 THR A 456     -36.298 139.721 -50.141  1.00 47.34           C  
ATOM   3527  N   GLU A 457     -34.985 138.574 -46.001  1.00 44.15           N  
ATOM   3528  CA  GLU A 457     -34.497 137.526 -45.099  1.00 46.45           C  
ATOM   3529  C   GLU A 457     -34.015 136.325 -45.888  1.00 45.62           C  
ATOM   3530  O   GLU A 457     -33.006 135.717 -45.537  1.00 48.13           O  
ATOM   3531  CB  GLU A 457     -35.582 137.085 -44.121  1.00 47.51           C  
ATOM   3532  CG  GLU A 457     -35.695 137.978 -42.903  1.00 50.00           C  
ATOM   3533  CD  GLU A 457     -36.845 137.598 -41.992  1.00 49.57           C  
ATOM   3534  OE1 GLU A 457     -37.851 137.031 -42.486  1.00 48.85           O  
ATOM   3535  OE2 GLU A 457     -36.761 137.899 -40.776  1.00 49.00           O  
ATOM   3536  N   ASN A 458     -34.745 136.004 -46.955  1.00 45.98           N  
ATOM   3537  CA  ASN A 458     -34.423 134.892 -47.854  1.00 47.98           C  
ATOM   3538  C   ASN A 458     -32.985 134.922 -48.385  1.00 46.08           C  
ATOM   3539  O   ASN A 458     -32.318 133.904 -48.339  1.00 44.31           O  
ATOM   3540  CB  ASN A 458     -35.430 134.844 -49.007  1.00 51.84           C  
ATOM   3541  CG  ASN A 458     -35.549 133.460 -49.638  1.00 55.18           C  
ATOM   3542  OD1 ASN A 458     -36.051 132.511 -49.018  1.00 59.93           O  
ATOM   3543  ND2 ASN A 458     -35.124 133.346 -50.884  1.00 56.78           N  
ATOM   3544  N   GLU A 459     -32.504 136.092 -48.821  1.00 47.75           N  
ATOM   3545  CA  GLU A 459     -31.095 136.275 -49.233  1.00 50.87           C  
ATOM   3546  C   GLU A 459     -30.151 136.067 -48.053  1.00 50.93           C  
ATOM   3547  O   GLU A 459     -29.164 135.345 -48.160  1.00 47.60           O  
ATOM   3548  CB  GLU A 459     -30.827 137.688 -49.804  1.00 57.48           C  
ATOM   3549  CG  GLU A 459     -31.485 138.004 -51.148  1.00 69.33           C  
ATOM   3550  CD  GLU A 459     -31.763 139.504 -51.366  1.00 76.04           C  
ATOM   3551  OE1 GLU A 459     -30.898 140.337 -51.009  1.00 83.72           O  
ATOM   3552  OE2 GLU A 459     -32.860 139.854 -51.882  1.00 72.29           O  
ATOM   3553  N   VAL A 460     -30.471 136.714 -46.930  1.00 52.20           N  
ATOM   3554  CA  VAL A 460     -29.646 136.653 -45.725  1.00 52.36           C  
ATOM   3555  C   VAL A 460     -29.526 135.199 -45.237  1.00 51.80           C  
ATOM   3556  O   VAL A 460     -28.424 134.733 -44.979  1.00 55.09           O  
ATOM   3557  CB  VAL A 460     -30.214 137.561 -44.601  1.00 52.48           C  
ATOM   3558  CG1 VAL A 460     -29.449 137.377 -43.290  1.00 51.54           C  
ATOM   3559  CG2 VAL A 460     -30.201 139.036 -45.005  1.00 50.68           C  
ATOM   3560  N   ILE A 461     -30.653 134.494 -45.127  1.00 51.13           N  
ATOM   3561  CA  ILE A 461     -30.683 133.130 -44.567  1.00 54.99           C  
ATOM   3562  C   ILE A 461     -30.058 132.108 -45.504  1.00 57.44           C  
ATOM   3563  O   ILE A 461     -29.183 131.343 -45.090  1.00 57.41           O  
ATOM   3564  CB  ILE A 461     -32.113 132.651 -44.227  1.00 52.71           C  
ATOM   3565  CG1 ILE A 461     -32.698 133.490 -43.091  1.00 49.55           C  
ATOM   3566  CG2 ILE A 461     -32.127 131.169 -43.841  1.00 53.44           C  
ATOM   3567  CD1 ILE A 461     -34.208 133.460 -43.040  1.00 50.58           C  
ATOM   3568  N   LEU A 462     -30.497 132.100 -46.760  1.00 59.71           N  
ATOM   3569  CA  LEU A 462     -30.015 131.097 -47.722  1.00 63.45           C  
ATOM   3570  C   LEU A 462     -28.563 131.331 -48.104  1.00 58.95           C  
ATOM   3571  O   LEU A 462     -27.866 130.380 -48.452  1.00 59.93           O  
ATOM   3572  CB  LEU A 462     -30.920 130.990 -48.966  1.00 67.34           C  
ATOM   3573  CG  LEU A 462     -32.350 130.486 -48.773  1.00 71.13           C  
ATOM   3574  CD1 LEU A 462     -33.166 130.568 -50.044  1.00 77.00           C  
ATOM   3575  CD2 LEU A 462     -32.403 129.088 -48.150  1.00 70.77           C  
ATOM   3576  N   GLY A 463     -28.104 132.577 -47.990  1.00 58.19           N  
ATOM   3577  CA  GLY A 463     -26.689 132.898 -48.154  1.00 59.65           C  
ATOM   3578  C   GLY A 463     -25.780 132.436 -47.027  1.00 61.51           C  
ATOM   3579  O   GLY A 463     -24.567 132.389 -47.208  1.00 57.06           O  
ATOM   3580  N   ASN A 464     -26.358 132.135 -45.855  1.00 69.86           N  
ATOM   3581  CA  ASN A 464     -25.612 131.671 -44.673  1.00 70.36           C  
ATOM   3582  C   ASN A 464     -26.358 130.553 -43.937  1.00 69.49           C  
ATOM   3583  O   ASN A 464     -26.681 130.672 -42.754  1.00 71.64           O  
ATOM   3584  CB  ASN A 464     -25.363 132.847 -43.733  1.00 67.29           C  
ATOM   3585  CG  ASN A 464     -24.497 133.905 -44.363  1.00 67.36           C  
ATOM   3586  OD1 ASN A 464     -23.287 133.719 -44.491  1.00 70.75           O  
ATOM   3587  ND2 ASN A 464     -25.103 135.022 -44.765  1.00 66.14           N  
ATOM   3588  N   ARG A 465     -26.615 129.466 -44.652  1.00 69.77           N  
ATOM   3589  CA  ARG A 465     -27.512 128.408 -44.178  1.00 71.99           C  
ATOM   3590  C   ARG A 465     -27.119 127.868 -42.813  1.00 63.51           C  
ATOM   3591  O   ARG A 465     -27.967 127.687 -41.963  1.00 64.89           O  
ATOM   3592  CB  ARG A 465     -27.593 127.275 -45.202  1.00 82.95           C  
ATOM   3593  CG  ARG A 465     -28.465 127.581 -46.418  1.00 93.80           C  
ATOM   3594  CD  ARG A 465     -28.042 126.815 -47.648  1.00 98.55           C  
ATOM   3595  NE  ARG A 465     -29.182 126.512 -48.527  1.00101.50           N  
ATOM   3596  CZ  ARG A 465     -29.655 125.283 -48.791  1.00103.55           C  
ATOM   3597  NH1 ARG A 465     -30.703 125.159 -49.606  1.00104.07           N  
ATOM   3598  NH2 ARG A 465     -29.116 124.171 -48.262  1.00 95.50           N  
ATOM   3599  N   ASN A 466     -25.835 127.662 -42.576  1.00 62.26           N  
ATOM   3600  CA  ASN A 466     -25.387 127.153 -41.275  1.00 60.70           C  
ATOM   3601  C   ASN A 466     -25.290 128.300 -40.274  1.00 60.37           C  
ATOM   3602  O   ASN A 466     -25.908 128.248 -39.217  1.00 61.76           O  
ATOM   3603  CB  ASN A 466     -24.041 126.438 -41.389  1.00 60.15           C  
ATOM   3604  CG  ASN A 466     -23.539 125.905 -40.052  1.00 58.47           C  
ATOM   3605  OD1 ASN A 466     -22.864 126.619 -39.314  1.00 62.68           O  
ATOM   3606  ND2 ASN A 466     -23.832 124.648 -39.754  1.00 57.75           N  
ATOM   3607  N   ASP A 467     -24.495 129.318 -40.604  1.00 61.96           N  
ATOM   3608  CA  ASP A 467     -24.123 130.376 -39.631  1.00 59.72           C  
ATOM   3609  C   ASP A 467     -25.292 131.184 -39.065  1.00 51.87           C  
ATOM   3610  O   ASP A 467     -25.255 131.589 -37.897  1.00 50.04           O  
ATOM   3611  CB  ASP A 467     -23.062 131.314 -40.224  1.00 62.63           C  
ATOM   3612  CG  ASP A 467     -21.692 130.651 -40.354  1.00 69.86           C  
ATOM   3613  OD1 ASP A 467     -21.594 129.397 -40.262  1.00 68.81           O  
ATOM   3614  OD2 ASP A 467     -20.701 131.395 -40.536  1.00 75.92           O  
ATOM   3615  N   PHE A 468     -26.319 131.400 -39.882  1.00 46.26           N  
ATOM   3616  CA  PHE A 468     -27.521 132.100 -39.438  1.00 44.80           C  
ATOM   3617  C   PHE A 468     -28.227 131.353 -38.309  1.00 47.19           C  
ATOM   3618  O   PHE A 468     -28.510 131.945 -37.260  1.00 50.26           O  
ATOM   3619  CB  PHE A 468     -28.498 132.297 -40.579  1.00 39.44           C  
ATOM   3620  CG  PHE A 468     -29.718 133.086 -40.195  1.00 38.29           C  
ATOM   3621  CD1 PHE A 468     -29.683 134.492 -40.113  1.00 38.26           C  
ATOM   3622  CD2 PHE A 468     -30.903 132.432 -39.890  1.00 38.45           C  
ATOM   3623  CE1 PHE A 468     -30.825 135.234 -39.764  1.00 37.87           C  
ATOM   3624  CE2 PHE A 468     -32.040 133.159 -39.536  1.00 37.91           C  
ATOM   3625  CZ  PHE A 468     -32.003 134.555 -39.475  1.00 36.41           C  
ATOM   3626  N   TRP A 469     -28.506 130.072 -38.528  1.00 43.83           N  
ATOM   3627  CA  TRP A 469     -29.255 129.285 -37.556  1.00 43.77           C  
ATOM   3628  C   TRP A 469     -28.456 128.960 -36.286  1.00 43.22           C  
ATOM   3629  O   TRP A 469     -29.029 128.915 -35.193  1.00 47.55           O  
ATOM   3630  CB  TRP A 469     -29.868 128.045 -38.221  1.00 41.84           C  
ATOM   3631  CG  TRP A 469     -30.925 128.455 -39.214  1.00 41.10           C  
ATOM   3632  CD1 TRP A 469     -30.853 128.412 -40.580  1.00 38.20           C  
ATOM   3633  CD2 TRP A 469     -32.189 129.016 -38.901  1.00 39.02           C  
ATOM   3634  NE1 TRP A 469     -32.003 128.888 -41.136  1.00 36.40           N  
ATOM   3635  CE2 TRP A 469     -32.843 129.272 -40.125  1.00 37.58           C  
ATOM   3636  CE3 TRP A 469     -32.843 129.327 -37.695  1.00 38.14           C  
ATOM   3637  CZ2 TRP A 469     -34.107 129.822 -40.181  1.00 39.33           C  
ATOM   3638  CZ3 TRP A 469     -34.100 129.874 -37.751  1.00 39.14           C  
ATOM   3639  CH2 TRP A 469     -34.728 130.116 -38.988  1.00 40.06           C  
ATOM   3640  N   VAL A 470     -27.145 128.823 -36.417  1.00 39.63           N  
ATOM   3641  CA  VAL A 470     -26.257 128.777 -35.254  1.00 40.20           C  
ATOM   3642  C   VAL A 470     -26.264 130.094 -34.463  1.00 40.16           C  
ATOM   3643  O   VAL A 470     -26.093 130.083 -33.244  1.00 42.00           O  
ATOM   3644  CB  VAL A 470     -24.807 128.404 -35.655  1.00 38.99           C  
ATOM   3645  CG1 VAL A 470     -23.834 128.548 -34.485  1.00 39.02           C  
ATOM   3646  CG2 VAL A 470     -24.786 126.978 -36.161  1.00 39.61           C  
ATOM   3647  N   SER A 471     -26.410 131.222 -35.156  1.00 43.08           N  
ATOM   3648  CA  SER A 471     -26.545 132.541 -34.493  1.00 44.33           C  
ATOM   3649  C   SER A 471     -27.817 132.569 -33.668  1.00 42.03           C  
ATOM   3650  O   SER A 471     -27.797 132.912 -32.485  1.00 45.22           O  
ATOM   3651  CB  SER A 471     -26.552 133.695 -35.514  1.00 45.29           C  
ATOM   3652  OG  SER A 471     -26.292 134.946 -34.886  1.00 50.36           O  
ATOM   3653  N   VAL A 472     -28.913 132.180 -34.312  1.00 39.73           N  
ATOM   3654  CA  VAL A 472     -30.214 132.057 -33.672  1.00 38.84           C  
ATOM   3655  C   VAL A 472     -30.137 131.114 -32.477  1.00 39.93           C  
ATOM   3656  O   VAL A 472     -30.732 131.428 -31.449  1.00 42.14           O  
ATOM   3657  CB  VAL A 472     -31.305 131.568 -34.662  1.00 37.01           C  
ATOM   3658  CG1 VAL A 472     -32.583 131.175 -33.929  1.00 37.13           C  
ATOM   3659  CG2 VAL A 472     -31.606 132.660 -35.675  1.00 35.51           C  
ATOM   3660  N   ILE A 473     -29.427 129.980 -32.587  1.00 41.81           N  
ATOM   3661  CA  ILE A 473     -29.330 129.043 -31.443  1.00 42.41           C  
ATOM   3662  C   ILE A 473     -28.506 129.712 -30.329  1.00 41.67           C  
ATOM   3663  O   ILE A 473     -28.896 129.653 -29.172  1.00 39.71           O  
ATOM   3664  CB  ILE A 473     -28.799 127.624 -31.815  1.00 43.07           C  
ATOM   3665  CG1 ILE A 473     -29.826 126.854 -32.652  1.00 42.77           C  
ATOM   3666  CG2 ILE A 473     -28.506 126.794 -30.554  1.00 45.23           C  
ATOM   3667  CD1 ILE A 473     -29.262 125.641 -33.392  1.00 42.72           C  
ATOM   3668  N   GLY A 474     -27.420 130.390 -30.694  1.00 40.87           N  
ATOM   3669  CA  GLY A 474     -26.592 131.124 -29.732  1.00 42.72           C  
ATOM   3670  C   GLY A 474     -27.348 132.183 -28.943  1.00 44.20           C  
ATOM   3671  O   GLY A 474     -27.211 132.273 -27.724  1.00 47.03           O  
ATOM   3672  N   ILE A 475     -28.149 132.983 -29.646  1.00 45.50           N  
ATOM   3673  CA  ILE A 475     -28.966 134.041 -29.042  1.00 43.97           C  
ATOM   3674  C   ILE A 475     -30.035 133.432 -28.158  1.00 44.15           C  
ATOM   3675  O   ILE A 475     -30.287 133.922 -27.063  1.00 44.50           O  
ATOM   3676  CB  ILE A 475     -29.665 134.884 -30.121  1.00 45.42           C  
ATOM   3677  CG1 ILE A 475     -28.637 135.683 -30.928  1.00 43.04           C  
ATOM   3678  CG2 ILE A 475     -30.675 135.871 -29.510  1.00 48.19           C  
ATOM   3679  CD1 ILE A 475     -29.122 136.047 -32.316  1.00 42.50           C  
ATOM   3680  N   ALA A 476     -30.685 132.384 -28.657  1.00 44.38           N  
ATOM   3681  CA  ALA A 476     -31.748 131.677 -27.930  1.00 44.06           C  
ATOM   3682  C   ALA A 476     -31.285 131.096 -26.574  1.00 45.46           C  
ATOM   3683  O   ALA A 476     -32.027 131.123 -25.593  1.00 45.06           O  
ATOM   3684  CB  ALA A 476     -32.292 130.558 -28.806  1.00 44.69           C  
ATOM   3685  N   ARG A 477     -30.070 130.551 -26.540  1.00 43.03           N  
ATOM   3686  CA  ARG A 477     -29.545 129.941 -25.333  1.00 42.43           C  
ATOM   3687  C   ARG A 477     -29.337 130.948 -24.248  1.00 43.02           C  
ATOM   3688  O   ARG A 477     -29.499 130.619 -23.072  1.00 46.33           O  
ATOM   3689  CB  ARG A 477     -28.223 129.242 -25.593  1.00 43.41           C  
ATOM   3690  CG  ARG A 477     -28.354 127.902 -26.295  1.00 45.25           C  
ATOM   3691  CD  ARG A 477     -26.973 127.316 -26.553  1.00 48.81           C  
ATOM   3692  NE  ARG A 477     -26.298 127.054 -25.281  1.00 49.23           N  
ATOM   3693  CZ  ARG A 477     -24.998 127.200 -25.052  1.00 50.19           C  
ATOM   3694  NH1 ARG A 477     -24.155 127.601 -26.006  1.00 53.41           N  
ATOM   3695  NH2 ARG A 477     -24.537 126.947 -23.837  1.00 51.18           N  
ATOM   3696  N   LYS A 478     -29.000 132.171 -24.646  1.00 42.52           N  
ATOM   3697  CA  LYS A 478     -28.661 133.252 -23.720  1.00 43.09           C  
ATOM   3698  C   LYS A 478     -29.849 134.040 -23.164  1.00 41.53           C  
ATOM   3699  O   LYS A 478     -29.638 134.995 -22.447  1.00 39.85           O  
ATOM   3700  CB  LYS A 478     -27.774 134.269 -24.430  1.00 46.95           C  
ATOM   3701  CG  LYS A 478     -26.348 133.835 -24.721  1.00 48.54           C  
ATOM   3702  CD  LYS A 478     -25.448 135.070 -24.745  1.00 52.91           C  
ATOM   3703  CE  LYS A 478     -24.466 135.054 -25.874  1.00 54.09           C  
ATOM   3704  NZ  LYS A 478     -23.939 136.421 -26.127  1.00 57.40           N  
ATOM   3705  N   ASN A 479     -31.079 133.665 -23.494  1.00 42.37           N  
ATOM   3706  CA  ASN A 479     -32.247 134.421 -23.065  1.00 45.97           C  
ATOM   3707  C   ASN A 479     -33.296 133.509 -22.507  1.00 45.70           C  
ATOM   3708  O   ASN A 479     -33.539 132.434 -23.068  1.00 49.69           O  
ATOM   3709  CB  ASN A 479     -32.823 135.211 -24.244  1.00 48.82           C  
ATOM   3710  CG  ASN A 479     -32.034 136.465 -24.528  1.00 50.49           C  
ATOM   3711  OD1 ASN A 479     -32.024 137.418 -23.729  1.00 56.86           O  
ATOM   3712  ND2 ASN A 479     -31.369 136.482 -25.667  1.00 48.32           N  
ATOM   3713  N   LEU A 480     -33.934 133.950 -21.419  1.00 43.20           N  
ATOM   3714  CA  LEU A 480     -35.032 133.211 -20.831  1.00 41.42           C  
ATOM   3715  C   LEU A 480     -36.258 133.441 -21.680  1.00 39.24           C  
ATOM   3716  O   LEU A 480     -36.420 134.511 -22.232  1.00 38.38           O  
ATOM   3717  CB  LEU A 480     -35.284 133.652 -19.396  1.00 42.96           C  
ATOM   3718  CG  LEU A 480     -34.126 133.349 -18.433  1.00 43.61           C  
ATOM   3719  CD1 LEU A 480     -34.299 134.120 -17.135  1.00 43.99           C  
ATOM   3720  CD2 LEU A 480     -33.995 131.857 -18.154  1.00 43.35           C  
ATOM   3721  N   LEU A 481     -37.095 132.422 -21.823  1.00 38.78           N  
ATOM   3722  CA  LEU A 481     -38.358 132.566 -22.540  1.00 40.44           C  
ATOM   3723  C   LEU A 481     -39.198 133.696 -21.922  1.00 43.64           C  
ATOM   3724  O   LEU A 481     -39.827 134.479 -22.654  1.00 42.71           O  
ATOM   3725  CB  LEU A 481     -39.158 131.251 -22.547  1.00 39.66           C  
ATOM   3726  CG  LEU A 481     -40.613 131.289 -23.037  1.00 40.62           C  
ATOM   3727  CD1 LEU A 481     -40.681 131.775 -24.477  1.00 41.44           C  
ATOM   3728  CD2 LEU A 481     -41.275 129.930 -22.896  1.00 39.54           C  
ATOM   3729  N   SER A 482     -39.193 133.778 -20.589  1.00 43.46           N  
ATOM   3730  CA  SER A 482     -39.914 134.833 -19.870  1.00 46.45           C  
ATOM   3731  C   SER A 482     -39.493 136.244 -20.311  1.00 46.81           C  
ATOM   3732  O   SER A 482     -40.321 137.149 -20.367  1.00 46.69           O  
ATOM   3733  CB  SER A 482     -39.737 134.680 -18.353  1.00 42.66           C  
ATOM   3734  OG  SER A 482     -38.383 134.864 -17.993  1.00 42.00           O  
ATOM   3735  N   HIS A 483     -38.215 136.413 -20.623  1.00 51.58           N  
ATOM   3736  CA  HIS A 483     -37.690 137.692 -21.081  1.00 56.44           C  
ATOM   3737  C   HIS A 483     -38.253 138.112 -22.460  1.00 53.69           C  
ATOM   3738  O   HIS A 483     -38.529 139.296 -22.689  1.00 53.64           O  
ATOM   3739  CB  HIS A 483     -36.159 137.648 -21.106  1.00 60.00           C  
ATOM   3740  CG  HIS A 483     -35.544 138.996 -21.217  1.00 74.10           C  
ATOM   3741  ND1 HIS A 483     -34.967 139.638 -20.144  1.00 78.94           N  
ATOM   3742  CD2 HIS A 483     -35.491 139.864 -22.257  1.00 84.04           C  
ATOM   3743  CE1 HIS A 483     -34.551 140.831 -20.526  1.00 82.28           C  
ATOM   3744  NE2 HIS A 483     -34.861 140.995 -21.802  1.00 85.23           N  
ATOM   3745  N   ILE A 484     -38.452 137.143 -23.348  1.00 50.14           N  
ATOM   3746  CA  ILE A 484     -39.051 137.397 -24.652  1.00 48.26           C  
ATOM   3747  C   ILE A 484     -40.549 137.538 -24.538  1.00 47.28           C  
ATOM   3748  O   ILE A 484     -41.160 138.290 -25.288  1.00 50.70           O  
ATOM   3749  CB  ILE A 484     -38.679 136.304 -25.660  1.00 51.52           C  
ATOM   3750  CG1 ILE A 484     -37.160 136.322 -25.876  1.00 53.55           C  
ATOM   3751  CG2 ILE A 484     -39.415 136.508 -26.982  1.00 50.86           C  
ATOM   3752  CD1 ILE A 484     -36.650 135.242 -26.810  1.00 58.57           C  
ATOM   3753  N   GLU A 485     -41.149 136.810 -23.603  1.00 49.11           N  
ATOM   3754  CA  GLU A 485     -42.568 137.008 -23.266  1.00 48.33           C  
ATOM   3755  C   GLU A 485     -42.886 138.420 -22.773  1.00 46.00           C  
ATOM   3756  O   GLU A 485     -43.947 138.958 -23.121  1.00 51.28           O  
ATOM   3757  CB  GLU A 485     -43.057 135.968 -22.245  1.00 50.36           C  
ATOM   3758  CG  GLU A 485     -43.476 134.646 -22.883  1.00 54.89           C  
ATOM   3759  CD  GLU A 485     -43.859 133.545 -21.877  1.00 63.90           C  
ATOM   3760  OE1 GLU A 485     -43.146 133.317 -20.856  1.00 62.28           O  
ATOM   3761  OE2 GLU A 485     -44.900 132.888 -22.115  1.00 69.32           O  
ATOM   3762  N   GLU A 486     -41.987 139.003 -21.976  1.00 45.93           N  
ATOM   3763  CA  GLU A 486     -42.123 140.394 -21.499  1.00 48.38           C  
ATOM   3764  C   GLU A 486     -42.174 141.408 -22.656  1.00 47.77           C  
ATOM   3765  O   GLU A 486     -42.878 142.404 -22.559  1.00 45.93           O  
ATOM   3766  CB  GLU A 486     -41.013 140.768 -20.500  1.00 50.97           C  
ATOM   3767  CG  GLU A 486     -41.333 140.397 -19.049  1.00 60.55           C  
ATOM   3768  CD  GLU A 486     -40.088 140.102 -18.165  1.00 69.21           C  
ATOM   3769  OE1 GLU A 486     -39.007 140.714 -18.380  1.00 65.68           O  
ATOM   3770  OE2 GLU A 486     -40.197 139.250 -17.237  1.00 68.35           O  
ATOM   3771  N   LEU A 487     -41.469 141.140 -23.751  1.00 45.23           N  
ATOM   3772  CA  LEU A 487     -41.557 141.991 -24.939  1.00 44.58           C  
ATOM   3773  C   LEU A 487     -42.978 142.251 -25.430  1.00 45.57           C  
ATOM   3774  O   LEU A 487     -43.272 143.328 -25.946  1.00 47.69           O  
ATOM   3775  CB  LEU A 487     -40.782 141.402 -26.110  1.00 44.06           C  
ATOM   3776  CG  LEU A 487     -39.296 141.155 -25.947  1.00 47.23           C  
ATOM   3777  CD1 LEU A 487     -38.760 140.585 -27.252  1.00 46.55           C  
ATOM   3778  CD2 LEU A 487     -38.557 142.426 -25.536  1.00 49.68           C  
ATOM   3779  N   TYR A 488     -43.846 141.257 -25.327  1.00 43.77           N  
ATOM   3780  CA  TYR A 488     -45.222 141.435 -25.766  1.00 43.55           C  
ATOM   3781  C   TYR A 488     -46.167 141.613 -24.555  1.00 42.01           C  
ATOM   3782  O   TYR A 488     -47.374 141.461 -24.693  1.00 38.84           O  
ATOM   3783  CB  TYR A 488     -45.665 140.237 -26.628  1.00 45.87           C  
ATOM   3784  CG  TYR A 488     -44.864 139.966 -27.897  1.00 48.86           C  
ATOM   3785  CD1 TYR A 488     -43.564 139.442 -27.839  1.00 51.05           C  
ATOM   3786  CD2 TYR A 488     -45.420 140.206 -29.171  1.00 53.18           C  
ATOM   3787  CE1 TYR A 488     -42.838 139.202 -29.003  1.00 52.32           C  
ATOM   3788  CE2 TYR A 488     -44.698 139.962 -30.345  1.00 53.92           C  
ATOM   3789  CZ  TYR A 488     -43.408 139.458 -30.254  1.00 57.48           C  
ATOM   3790  OH  TYR A 488     -42.672 139.187 -31.397  1.00 66.39           O  
ATOM   3791  N   GLY A 489     -45.629 141.970 -23.383  1.00 41.58           N  
ATOM   3792  CA  GLY A 489     -46.397 142.038 -22.134  1.00 41.46           C  
ATOM   3793  C   GLY A 489     -47.267 140.820 -21.887  1.00 43.10           C  
ATOM   3794  O   GLY A 489     -48.436 140.949 -21.570  1.00 43.82           O  
ATOM   3795  N   GLY A 490     -46.699 139.636 -22.081  1.00 48.36           N  
ATOM   3796  CA  GLY A 490     -47.427 138.380 -21.920  1.00 51.61           C  
ATOM   3797  C   GLY A 490     -48.613 138.158 -22.859  1.00 55.39           C  
ATOM   3798  O   GLY A 490     -49.511 137.398 -22.542  1.00 54.56           O  
ATOM   3799  N   GLU A 491     -48.610 138.798 -24.025  1.00 58.64           N  
ATOM   3800  CA  GLU A 491     -49.677 138.626 -25.014  1.00 54.95           C  
ATOM   3801  C   GLU A 491     -49.210 137.864 -26.258  1.00 50.93           C  
ATOM   3802  O   GLU A 491     -49.778 138.045 -27.340  1.00 49.63           O  
ATOM   3803  CB  GLU A 491     -50.245 139.996 -25.408  1.00 58.17           C  
ATOM   3804  CG  GLU A 491     -50.782 140.810 -24.234  1.00 60.11           C  
ATOM   3805  CD  GLU A 491     -51.433 142.117 -24.657  1.00 60.77           C  
ATOM   3806  OE1 GLU A 491     -51.491 143.055 -23.817  1.00 60.09           O  
ATOM   3807  OE2 GLU A 491     -51.886 142.210 -25.819  1.00 59.12           O  
ATOM   3808  N   LEU A 492     -48.185 137.019 -26.122  1.00 47.13           N  
ATOM   3809  CA  LEU A 492     -47.712 136.219 -27.256  1.00 46.32           C  
ATOM   3810  C   LEU A 492     -48.830 135.294 -27.734  1.00 44.93           C  
ATOM   3811  O   LEU A 492     -49.295 134.476 -26.957  1.00 46.87           O  
ATOM   3812  CB  LEU A 492     -46.531 135.346 -26.857  1.00 46.32           C  
ATOM   3813  CG  LEU A 492     -45.114 135.882 -26.922  1.00 49.86           C  
ATOM   3814  CD1 LEU A 492     -44.166 134.828 -26.400  1.00 52.30           C  
ATOM   3815  CD2 LEU A 492     -44.717 136.225 -28.339  1.00 53.44           C  
ATOM   3816  N   ARG A 493     -49.232 135.425 -28.999  1.00 44.20           N  
ATOM   3817  CA  ARG A 493     -50.269 134.590 -29.581  1.00 48.83           C  
ATOM   3818  C   ARG A 493     -49.750 133.269 -30.181  1.00 50.57           C  
ATOM   3819  O   ARG A 493     -50.514 132.309 -30.328  1.00 53.65           O  
ATOM   3820  CB  ARG A 493     -51.114 135.369 -30.610  1.00 54.63           C  
ATOM   3821  CG  ARG A 493     -50.466 135.733 -31.935  1.00 60.90           C  
ATOM   3822  CD  ARG A 493     -51.525 136.272 -32.893  1.00 70.56           C  
ATOM   3823  NE  ARG A 493     -50.991 136.577 -34.229  1.00 76.05           N  
ATOM   3824  CZ  ARG A 493     -50.272 137.661 -34.550  1.00 78.04           C  
ATOM   3825  NH1 ARG A 493     -49.963 138.594 -33.644  1.00 80.27           N  
ATOM   3826  NH2 ARG A 493     -49.853 137.816 -35.800  1.00 77.74           N  
ATOM   3827  N   ASN A 494     -48.475 133.212 -30.542  1.00 45.86           N  
ATOM   3828  CA  ASN A 494     -47.903 131.952 -30.957  1.00 44.17           C  
ATOM   3829  C   ASN A 494     -46.408 131.852 -30.679  1.00 43.78           C  
ATOM   3830  O   ASN A 494     -45.737 132.830 -30.411  1.00 42.67           O  
ATOM   3831  CB  ASN A 494     -48.203 131.672 -32.428  1.00 41.98           C  
ATOM   3832  CG  ASN A 494     -47.606 132.695 -33.342  1.00 41.86           C  
ATOM   3833  OD1 ASN A 494     -46.386 132.817 -33.449  1.00 43.02           O  
ATOM   3834  ND2 ASN A 494     -48.453 133.446 -34.009  1.00 44.93           N  
ATOM   3835  N   ALA A 495     -45.913 130.629 -30.739  1.00 42.95           N  
ATOM   3836  CA  ALA A 495     -44.526 130.356 -30.502  1.00 43.83           C  
ATOM   3837  C   ALA A 495     -43.658 130.902 -31.636  1.00 44.01           C  
ATOM   3838  O   ALA A 495     -42.485 131.221 -31.427  1.00 45.60           O  
ATOM   3839  CB  ALA A 495     -44.325 128.862 -30.355  1.00 46.15           C  
ATOM   3840  N   GLY A 496     -44.230 131.036 -32.826  1.00 40.91           N  
ATOM   3841  CA  GLY A 496     -43.507 131.615 -33.950  1.00 41.07           C  
ATOM   3842  C   GLY A 496     -43.013 133.036 -33.712  1.00 40.33           C  
ATOM   3843  O   GLY A 496     -42.015 133.445 -34.284  1.00 38.37           O  
ATOM   3844  N   GLN A 497     -43.712 133.778 -32.860  1.00 41.58           N  
ATOM   3845  CA  GLN A 497     -43.294 135.112 -32.467  1.00 42.67           C  
ATOM   3846  C   GLN A 497     -42.010 135.121 -31.647  1.00 43.69           C  
ATOM   3847  O   GLN A 497     -41.265 136.095 -31.691  1.00 50.89           O  
ATOM   3848  CB  GLN A 497     -44.385 135.797 -31.669  1.00 43.01           C  
ATOM   3849  CG  GLN A 497     -45.637 136.122 -32.457  1.00 46.34           C  
ATOM   3850  CD  GLN A 497     -46.653 136.861 -31.599  1.00 49.52           C  
ATOM   3851  OE1 GLN A 497     -47.327 136.262 -30.765  1.00 50.38           O  
ATOM   3852  NE2 GLN A 497     -46.753 138.170 -31.788  1.00 53.56           N  
ATOM   3853  N   VAL A 498     -41.760 134.059 -30.890  1.00 41.95           N  
ATOM   3854  CA  VAL A 498     -40.513 133.929 -30.140  1.00 40.19           C  
ATOM   3855  C   VAL A 498     -39.341 133.756 -31.104  1.00 40.92           C  
ATOM   3856  O   VAL A 498     -38.279 134.347 -30.895  1.00 39.14           O  
ATOM   3857  CB  VAL A 498     -40.548 132.759 -29.133  1.00 38.43           C  
ATOM   3858  CG1 VAL A 498     -39.198 132.593 -28.439  1.00 37.76           C  
ATOM   3859  CG2 VAL A 498     -41.651 132.976 -28.097  1.00 39.74           C  
ATOM   3860  N   ILE A 499     -39.542 132.963 -32.160  1.00 43.12           N  
ATOM   3861  CA  ILE A 499     -38.479 132.688 -33.144  1.00 43.83           C  
ATOM   3862  C   ILE A 499     -38.263 133.952 -33.977  1.00 41.40           C  
ATOM   3863  O   ILE A 499     -37.136 134.355 -34.186  1.00 41.32           O  
ATOM   3864  CB  ILE A 499     -38.765 131.453 -34.047  1.00 47.36           C  
ATOM   3865  CG1 ILE A 499     -39.333 130.270 -33.239  1.00 52.57           C  
ATOM   3866  CG2 ILE A 499     -37.493 130.978 -34.743  1.00 46.12           C  
ATOM   3867  CD1 ILE A 499     -38.578 129.929 -31.954  1.00 53.77           C  
ATOM   3868  N   ALA A 500     -39.346 134.610 -34.374  1.00 42.03           N  
ATOM   3869  CA  ALA A 500     -39.280 135.900 -35.078  1.00 42.52           C  
ATOM   3870  C   ALA A 500     -38.422 136.931 -34.383  1.00 43.82           C  
ATOM   3871  O   ALA A 500     -37.711 137.666 -35.037  1.00 47.77           O  
ATOM   3872  CB  ALA A 500     -40.672 136.467 -35.283  1.00 43.02           C  
ATOM   3873  N   ALA A 501     -38.493 136.991 -33.060  1.00 45.48           N  
ATOM   3874  CA  ALA A 501     -37.682 137.932 -32.300  1.00 47.21           C  
ATOM   3875  C   ALA A 501     -36.209 137.573 -32.393  1.00 47.83           C  
ATOM   3876  O   ALA A 501     -35.381 138.446 -32.605  1.00 51.38           O  
ATOM   3877  CB  ALA A 501     -38.116 137.995 -30.834  1.00 48.29           C  
ATOM   3878  N   LEU A 502     -35.899 136.286 -32.236  1.00 46.89           N  
ATOM   3879  CA  LEU A 502     -34.520 135.768 -32.357  1.00 44.95           C  
ATOM   3880  C   LEU A 502     -33.950 135.971 -33.759  1.00 42.09           C  
ATOM   3881  O   LEU A 502     -32.777 136.294 -33.902  1.00 38.63           O  
ATOM   3882  CB  LEU A 502     -34.460 134.276 -32.012  1.00 43.78           C  
ATOM   3883  CG  LEU A 502     -34.858 133.910 -30.587  1.00 43.69           C  
ATOM   3884  CD1 LEU A 502     -35.141 132.417 -30.471  1.00 44.25           C  
ATOM   3885  CD2 LEU A 502     -33.777 134.326 -29.621  1.00 44.02           C  
ATOM   3886  N   MET A 503     -34.786 135.761 -34.774  1.00 41.01           N  
ATOM   3887  CA  MET A 503     -34.388 135.943 -36.162  1.00 43.82           C  
ATOM   3888  C   MET A 503     -34.013 137.387 -36.484  1.00 44.98           C  
ATOM   3889  O   MET A 503     -33.033 137.620 -37.193  1.00 42.73           O  
ATOM   3890  CB  MET A 503     -35.489 135.461 -37.118  1.00 46.86           C  
ATOM   3891  CG  MET A 503     -35.528 133.947 -37.295  1.00 46.54           C  
ATOM   3892  SD  MET A 503     -36.580 133.498 -38.676  1.00 50.59           S  
ATOM   3893  CE  MET A 503     -38.081 133.346 -37.759  1.00 51.46           C  
ATOM   3894  N   ARG A 504     -34.787 138.346 -35.965  1.00 45.66           N  
ATOM   3895  CA  ARG A 504     -34.487 139.775 -36.145  1.00 44.15           C  
ATOM   3896  C   ARG A 504     -33.129 140.161 -35.589  1.00 45.13           C  
ATOM   3897  O   ARG A 504     -32.375 140.869 -36.240  1.00 46.74           O  
ATOM   3898  CB  ARG A 504     -35.554 140.655 -35.514  1.00 41.89           C  
ATOM   3899  CG  ARG A 504     -36.821 140.746 -36.335  1.00 40.40           C  
ATOM   3900  CD  ARG A 504     -37.371 142.140 -36.201  1.00 41.37           C  
ATOM   3901  NE  ARG A 504     -38.627 142.303 -36.921  1.00 45.03           N  
ATOM   3902  CZ  ARG A 504     -39.267 143.464 -37.057  1.00 45.66           C  
ATOM   3903  NH1 ARG A 504     -38.758 144.593 -36.546  1.00 47.05           N  
ATOM   3904  NH2 ARG A 504     -40.415 143.505 -37.721  1.00 45.09           N  
ATOM   3905  N   VAL A 505     -32.816 139.679 -34.398  1.00 43.17           N  
ATOM   3906  CA  VAL A 505     -31.525 139.936 -33.796  1.00 41.52           C  
ATOM   3907  C   VAL A 505     -30.435 139.266 -34.635  1.00 40.32           C  
ATOM   3908  O   VAL A 505     -29.451 139.894 -34.931  1.00 42.14           O  
ATOM   3909  CB  VAL A 505     -31.441 139.437 -32.344  1.00 40.20           C  
ATOM   3910  CG1 VAL A 505     -30.054 139.691 -31.782  1.00 40.86           C  
ATOM   3911  CG2 VAL A 505     -32.487 140.132 -31.494  1.00 40.32           C  
ATOM   3912  N   ALA A 506     -30.618 138.006 -35.017  1.00 42.05           N  
ATOM   3913  CA  ALA A 506     -29.656 137.301 -35.878  1.00 43.26           C  
ATOM   3914  C   ALA A 506     -29.421 138.087 -37.163  1.00 43.89           C  
ATOM   3915  O   ALA A 506     -28.285 138.259 -37.555  1.00 46.71           O  
ATOM   3916  CB  ALA A 506     -30.126 135.864 -36.193  1.00 41.55           C  
ATOM   3917  N   THR A 507     -30.493 138.578 -37.792  1.00 46.84           N  
ATOM   3918  CA  THR A 507     -30.400 139.390 -39.018  1.00 46.58           C  
ATOM   3919  C   THR A 507     -29.623 140.693 -38.777  1.00 46.42           C  
ATOM   3920  O   THR A 507     -28.799 141.062 -39.598  1.00 49.29           O  
ATOM   3921  CB  THR A 507     -31.780 139.807 -39.562  1.00 45.56           C  
ATOM   3922  OG1 THR A 507     -32.650 138.676 -39.654  1.00 45.88           O  
ATOM   3923  CG2 THR A 507     -31.647 140.425 -40.915  1.00 45.93           C  
ATOM   3924  N   ALA A 508     -29.927 141.399 -37.686  1.00 44.40           N  
ATOM   3925  CA  ALA A 508     -29.199 142.622 -37.304  1.00 44.48           C  
ATOM   3926  C   ALA A 508     -27.691 142.353 -37.116  1.00 44.54           C  
ATOM   3927  O   ALA A 508     -26.866 143.173 -37.534  1.00 45.55           O  
ATOM   3928  CB  ALA A 508     -29.799 143.254 -36.045  1.00 43.52           C  
ATOM   3929  N   LEU A 509     -27.342 141.203 -36.536  1.00 43.63           N  
ATOM   3930  CA  LEU A 509     -25.941 140.788 -36.414  1.00 43.86           C  
ATOM   3931  C   LEU A 509     -25.311 140.402 -37.759  1.00 45.22           C  
ATOM   3932  O   LEU A 509     -24.201 140.844 -38.050  1.00 50.16           O  
ATOM   3933  CB  LEU A 509     -25.775 139.635 -35.420  1.00 44.62           C  
ATOM   3934  CG  LEU A 509     -26.145 139.897 -33.952  1.00 46.23           C  
ATOM   3935  CD1 LEU A 509     -25.984 138.615 -33.141  1.00 46.95           C  
ATOM   3936  CD2 LEU A 509     -25.353 141.039 -33.341  1.00 44.76           C  
ATOM   3937  N   MET A 510     -25.997 139.581 -38.562  1.00 46.55           N  
ATOM   3938  CA  MET A 510     -25.507 139.154 -39.904  1.00 47.48           C  
ATOM   3939  C   MET A 510     -25.136 140.345 -40.805  1.00 47.51           C  
ATOM   3940  O   MET A 510     -24.145 140.301 -41.507  1.00 47.74           O  
ATOM   3941  CB  MET A 510     -26.586 138.309 -40.636  1.00 51.92           C  
ATOM   3942  CG  MET A 510     -26.142 137.240 -41.628  1.00 56.79           C  
ATOM   3943  SD  MET A 510     -24.931 136.079 -41.011  1.00 65.06           S  
ATOM   3944  CE  MET A 510     -25.973 135.104 -39.955  1.00 60.65           C  
ATOM   3945  N   LEU A 511     -25.965 141.390 -40.792  1.00 48.22           N  
ATOM   3946  CA  LEU A 511     -25.781 142.581 -41.625  1.00 46.92           C  
ATOM   3947  C   LEU A 511     -24.905 143.689 -40.987  1.00 49.75           C  
ATOM   3948  O   LEU A 511     -24.763 144.752 -41.587  1.00 48.20           O  
ATOM   3949  CB  LEU A 511     -27.162 143.141 -42.026  1.00 46.84           C  
ATOM   3950  CG  LEU A 511     -27.978 142.297 -43.026  1.00 47.96           C  
ATOM   3951  CD1 LEU A 511     -29.392 142.851 -43.164  1.00 48.49           C  
ATOM   3952  CD2 LEU A 511     -27.297 142.258 -44.388  1.00 47.73           C  
ATOM   3953  N   SER A 512     -24.342 143.444 -39.792  1.00 49.98           N  
ATOM   3954  CA  SER A 512     -23.462 144.387 -39.077  1.00 51.81           C  
ATOM   3955  C   SER A 512     -24.111 145.757 -38.869  1.00 49.32           C  
ATOM   3956  O   SER A 512     -23.635 146.757 -39.406  1.00 51.03           O  
ATOM   3957  CB  SER A 512     -22.127 144.559 -39.814  1.00 55.10           C  
ATOM   3958  OG  SER A 512     -21.503 143.327 -40.058  1.00 60.22           O  
ATOM   3959  N   VAL A 513     -25.181 145.804 -38.079  1.00 49.60           N  
ATOM   3960  CA  VAL A 513     -25.980 147.048 -37.943  1.00 50.06           C  
ATOM   3961  C   VAL A 513     -25.564 147.759 -36.663  1.00 50.45           C  
ATOM   3962  O   VAL A 513     -25.301 147.118 -35.643  1.00 54.07           O  
ATOM   3963  CB  VAL A 513     -27.542 146.892 -38.086  1.00 49.15           C  
ATOM   3964  CG1 VAL A 513     -27.905 146.425 -39.487  1.00 50.13           C  
ATOM   3965  CG2 VAL A 513     -28.137 145.968 -37.046  1.00 49.25           C  
ATOM   3966  N   SER A 514     -25.435 149.076 -36.751  1.00 49.38           N  
ATOM   3967  CA  SER A 514     -25.170 149.914 -35.594  1.00 47.03           C  
ATOM   3968  C   SER A 514     -26.453 150.462 -35.036  1.00 46.56           C  
ATOM   3969  O   SER A 514     -26.533 150.680 -33.829  1.00 56.87           O  
ATOM   3970  CB  SER A 514     -24.208 151.058 -35.953  1.00 48.30           C  
ATOM   3971  OG  SER A 514     -24.717 151.887 -36.982  1.00 47.11           O  
ATOM   3972  N   HIS A 515     -27.439 150.703 -35.898  1.00 45.60           N  
ATOM   3973  CA  HIS A 515     -28.739 151.259 -35.503  1.00 46.04           C  
ATOM   3974  C   HIS A 515     -29.927 150.439 -36.020  1.00 43.20           C  
ATOM   3975  O   HIS A 515     -29.885 149.903 -37.122  1.00 40.05           O  
ATOM   3976  CB  HIS A 515     -28.865 152.683 -36.044  1.00 49.48           C  
ATOM   3977  CG  HIS A 515     -27.914 153.655 -35.424  1.00 51.96           C  
ATOM   3978  ND1 HIS A 515     -26.566 153.659 -35.705  1.00 55.63           N  
ATOM   3979  CD2 HIS A 515     -28.117 154.664 -34.554  1.00 52.57           C  
ATOM   3980  CE1 HIS A 515     -25.975 154.612 -35.015  1.00 56.28           C  
ATOM   3981  NE2 HIS A 515     -26.896 155.242 -34.313  1.00 57.45           N  
ATOM   3982  N   VAL A 516     -30.974 150.316 -35.209  1.00 41.66           N  
ATOM   3983  CA  VAL A 516     -32.234 149.757 -35.680  1.00 40.95           C  
ATOM   3984  C   VAL A 516     -33.265 150.844 -35.601  1.00 42.52           C  
ATOM   3985  O   VAL A 516     -33.355 151.557 -34.606  1.00 45.28           O  
ATOM   3986  CB  VAL A 516     -32.699 148.492 -34.935  1.00 41.08           C  
ATOM   3987  CG1 VAL A 516     -31.809 147.303 -35.293  1.00 42.42           C  
ATOM   3988  CG2 VAL A 516     -32.721 148.691 -33.423  1.00 42.89           C  
ATOM   3989  N   ILE A 517     -34.019 150.994 -36.678  1.00 43.54           N  
ATOM   3990  CA  ILE A 517     -35.048 152.016 -36.766  1.00 44.05           C  
ATOM   3991  C   ILE A 517     -36.377 151.335 -36.567  1.00 45.24           C  
ATOM   3992  O   ILE A 517     -36.634 150.320 -37.207  1.00 46.81           O  
ATOM   3993  CB  ILE A 517     -35.034 152.708 -38.124  1.00 46.14           C  
ATOM   3994  CG1 ILE A 517     -33.674 153.355 -38.362  1.00 46.79           C  
ATOM   3995  CG2 ILE A 517     -36.102 153.786 -38.177  1.00 51.26           C  
ATOM   3996  CD1 ILE A 517     -33.506 153.911 -39.756  1.00 51.19           C  
ATOM   3997  N   SER A 518     -37.205 151.882 -35.669  1.00 47.56           N  
ATOM   3998  CA  SER A 518     -38.473 151.266 -35.287  1.00 44.33           C  
ATOM   3999  C   SER A 518     -39.660 152.177 -35.515  1.00 44.90           C  
ATOM   4000  O   SER A 518     -39.648 153.338 -35.134  1.00 41.62           O  
ATOM   4001  CB  SER A 518     -38.447 150.898 -33.816  1.00 44.39           C  
ATOM   4002  OG  SER A 518     -37.445 149.929 -33.573  1.00 46.29           O  
ATOM   4003  N   THR A 519     -40.704 151.617 -36.112  1.00 46.62           N  
ATOM   4004  CA  THR A 519     -42.019 152.245 -36.123  1.00 46.22           C  
ATOM   4005  C   THR A 519     -42.697 152.074 -34.755  1.00 46.57           C  
ATOM   4006  O   THR A 519     -42.137 151.466 -33.833  1.00 48.82           O  
ATOM   4007  CB  THR A 519     -42.887 151.608 -37.208  1.00 46.49           C  
ATOM   4008  OG1 THR A 519     -42.946 150.197 -36.986  1.00 53.39           O  
ATOM   4009  CG2 THR A 519     -42.287 151.871 -38.584  1.00 47.90           C  
ATOM   4010  N   SER A 520     -43.912 152.599 -34.630  1.00 46.75           N  
ATOM   4011  CA  SER A 520     -44.755 152.327 -33.469  1.00 46.14           C  
ATOM   4012  C   SER A 520     -45.245 150.866 -33.421  1.00 46.06           C  
ATOM   4013  O   SER A 520     -45.713 150.417 -32.391  1.00 50.03           O  
ATOM   4014  CB  SER A 520     -45.964 153.261 -33.467  1.00 45.68           C  
ATOM   4015  OG  SER A 520     -46.802 153.011 -34.579  1.00 50.52           O  
ATOM   4016  N   LEU A 521     -45.145 150.147 -34.531  1.00 43.44           N  
ATOM   4017  CA  LEU A 521     -45.622 148.786 -34.639  1.00 44.69           C  
ATOM   4018  C   LEU A 521     -44.592 147.701 -34.297  1.00 45.75           C  
ATOM   4019  O   LEU A 521     -44.988 146.560 -34.047  1.00 48.96           O  
ATOM   4020  CB  LEU A 521     -46.150 148.542 -36.054  1.00 44.57           C  
ATOM   4021  CG  LEU A 521     -47.180 149.561 -36.544  1.00 45.96           C  
ATOM   4022  CD1 LEU A 521     -47.514 149.256 -37.983  1.00 47.93           C  
ATOM   4023  CD2 LEU A 521     -48.431 149.562 -35.675  1.00 47.85           C  
ATOM   4024  N   ASP A 522     -43.297 148.014 -34.289  1.00 46.87           N  
ATOM   4025  CA  ASP A 522     -42.277 146.993 -33.976  1.00 48.34           C  
ATOM   4026  C   ASP A 522     -41.191 147.388 -32.977  1.00 44.39           C  
ATOM   4027  O   ASP A 522     -40.247 146.622 -32.782  1.00 46.38           O  
ATOM   4028  CB  ASP A 522     -41.650 146.442 -35.268  1.00 52.81           C  
ATOM   4029  CG  ASP A 522     -40.859 147.496 -36.062  1.00 58.06           C  
ATOM   4030  OD1 ASP A 522     -40.402 148.511 -35.494  1.00 60.94           O  
ATOM   4031  OD2 ASP A 522     -40.680 147.277 -37.280  1.00 64.24           O  
ATOM   4032  N   GLY A 523     -41.319 148.541 -32.330  1.00 42.04           N  
ATOM   4033  CA  GLY A 523     -40.307 148.976 -31.366  1.00 45.83           C  
ATOM   4034  C   GLY A 523     -40.135 148.055 -30.155  1.00 47.14           C  
ATOM   4035  O   GLY A 523     -39.051 147.981 -29.569  1.00 45.77           O  
ATOM   4036  N   HIS A 524     -41.212 147.382 -29.767  1.00 46.53           N  
ATOM   4037  CA  HIS A 524     -41.128 146.303 -28.787  1.00 49.02           C  
ATOM   4038  C   HIS A 524     -40.201 145.132 -29.163  1.00 48.67           C  
ATOM   4039  O   HIS A 524     -39.556 144.561 -28.292  1.00 49.96           O  
ATOM   4040  CB  HIS A 524     -42.522 145.810 -28.411  1.00 47.84           C  
ATOM   4041  CG  HIS A 524     -43.238 145.095 -29.503  1.00 47.78           C  
ATOM   4042  ND1 HIS A 524     -43.750 145.733 -30.609  1.00 46.47           N  
ATOM   4043  CD2 HIS A 524     -43.572 143.790 -29.632  1.00 51.06           C  
ATOM   4044  CE1 HIS A 524     -44.348 144.848 -31.385  1.00 47.70           C  
ATOM   4045  NE2 HIS A 524     -44.259 143.662 -30.815  1.00 49.48           N  
ATOM   4046  N   ILE A 525     -40.104 144.801 -30.447  1.00 52.69           N  
ATOM   4047  CA  ILE A 525     -39.241 143.693 -30.922  1.00 51.37           C  
ATOM   4048  C   ILE A 525     -37.799 144.149 -31.089  1.00 46.97           C  
ATOM   4049  O   ILE A 525     -36.870 143.437 -30.714  1.00 47.59           O  
ATOM   4050  CB  ILE A 525     -39.727 143.099 -32.263  1.00 55.73           C  
ATOM   4051  CG1 ILE A 525     -41.203 142.691 -32.189  1.00 60.67           C  
ATOM   4052  CG2 ILE A 525     -38.921 141.858 -32.634  1.00 55.52           C  
ATOM   4053  CD1 ILE A 525     -41.873 142.555 -33.548  1.00 63.18           C  
ATOM   4054  N   ASN A 526     -37.604 145.326 -31.662  1.00 46.30           N  
ATOM   4055  CA  ASN A 526     -36.242 145.827 -31.900  1.00 51.19           C  
ATOM   4056  C   ASN A 526     -35.518 146.239 -30.605  1.00 47.39           C  
ATOM   4057  O   ASN A 526     -34.297 146.295 -30.577  1.00 50.06           O  
ATOM   4058  CB  ASN A 526     -36.257 146.997 -32.897  1.00 52.64           C  
ATOM   4059  CG  ASN A 526     -36.878 146.626 -34.245  1.00 53.33           C  
ATOM   4060  OD1 ASN A 526     -36.935 145.451 -34.627  1.00 56.10           O  
ATOM   4061  ND2 ASN A 526     -37.329 147.633 -34.975  1.00 50.74           N  
ATOM   4062  N   ALA A 527     -36.276 146.522 -29.549  1.00 47.78           N  
ATOM   4063  CA  ALA A 527     -35.722 146.745 -28.222  1.00 46.48           C  
ATOM   4064  C   ALA A 527     -34.871 145.561 -27.762  1.00 48.80           C  
ATOM   4065  O   ALA A 527     -33.843 145.748 -27.130  1.00 50.80           O  
ATOM   4066  CB  ALA A 527     -36.833 147.010 -27.227  1.00 44.60           C  
ATOM   4067  N   PHE A 528     -35.295 144.354 -28.111  1.00 51.01           N  
ATOM   4068  CA  PHE A 528     -34.547 143.122 -27.817  1.00 51.23           C  
ATOM   4069  C   PHE A 528     -33.136 143.126 -28.405  1.00 52.48           C  
ATOM   4070  O   PHE A 528     -32.200 142.611 -27.779  1.00 58.41           O  
ATOM   4071  CB  PHE A 528     -35.335 141.905 -28.351  1.00 50.55           C  
ATOM   4072  CG  PHE A 528     -34.754 140.556 -27.984  1.00 50.55           C  
ATOM   4073  CD1 PHE A 528     -34.208 140.294 -26.735  1.00 52.33           C  
ATOM   4074  CD2 PHE A 528     -34.798 139.524 -28.902  1.00 51.98           C  
ATOM   4075  CE1 PHE A 528     -33.697 139.041 -26.434  1.00 51.82           C  
ATOM   4076  CE2 PHE A 528     -34.294 138.272 -28.607  1.00 51.79           C  
ATOM   4077  CZ  PHE A 528     -33.737 138.029 -27.372  1.00 53.31           C  
ATOM   4078  N   ALA A 529     -32.979 143.676 -29.608  1.00 50.96           N  
ATOM   4079  CA  ALA A 529     -31.667 143.710 -30.255  1.00 51.63           C  
ATOM   4080  C   ALA A 529     -30.671 144.533 -29.453  1.00 51.44           C  
ATOM   4081  O   ALA A 529     -29.515 144.134 -29.303  1.00 53.99           O  
ATOM   4082  CB  ALA A 529     -31.795 144.262 -31.658  1.00 55.03           C  
ATOM   4083  N   ARG A 530     -31.132 145.671 -28.943  1.00 52.61           N  
ATOM   4084  CA  ARG A 530     -30.345 146.516 -28.045  1.00 55.39           C  
ATOM   4085  C   ARG A 530     -30.029 145.786 -26.741  1.00 55.08           C  
ATOM   4086  O   ARG A 530     -28.879 145.718 -26.314  1.00 56.59           O  
ATOM   4087  CB  ARG A 530     -31.096 147.818 -27.766  1.00 55.80           C  
ATOM   4088  CG  ARG A 530     -30.414 148.763 -26.791  1.00 59.61           C  
ATOM   4089  CD  ARG A 530     -31.007 150.167 -26.842  1.00 63.57           C  
ATOM   4090  NE  ARG A 530     -30.358 151.060 -25.875  1.00 68.79           N  
ATOM   4091  CZ  ARG A 530     -29.138 151.604 -26.011  1.00 71.87           C  
ATOM   4092  NH1 ARG A 530     -28.374 151.367 -27.084  1.00 74.44           N  
ATOM   4093  NH2 ARG A 530     -28.661 152.401 -25.058  1.00 71.30           N  
ATOM   4094  N   GLU A 531     -31.062 145.209 -26.144  1.00 58.53           N  
ATOM   4095  CA  GLU A 531     -30.944 144.410 -24.921  1.00 62.79           C  
ATOM   4096  C   GLU A 531     -29.859 143.316 -25.064  1.00 56.51           C  
ATOM   4097  O   GLU A 531     -28.922 143.281 -24.274  1.00 50.18           O  
ATOM   4098  CB  GLU A 531     -32.313 143.799 -24.576  1.00 71.58           C  
ATOM   4099  CG  GLU A 531     -32.317 142.674 -23.546  1.00 84.15           C  
ATOM   4100  CD  GLU A 531     -32.110 143.209 -22.125  1.00101.91           C  
ATOM   4101  OE1 GLU A 531     -32.782 144.203 -21.750  1.00119.14           O  
ATOM   4102  OE2 GLU A 531     -31.254 142.656 -21.384  1.00110.97           O  
ATOM   4103  N   TYR A 532     -29.991 142.458 -26.079  1.00 50.04           N  
ATOM   4104  CA  TYR A 532     -29.082 141.328 -26.291  1.00 47.53           C  
ATOM   4105  C   TYR A 532     -27.625 141.761 -26.480  1.00 49.48           C  
ATOM   4106  O   TYR A 532     -26.715 141.149 -25.914  1.00 50.76           O  
ATOM   4107  CB  TYR A 532     -29.514 140.467 -27.491  1.00 44.38           C  
ATOM   4108  CG  TYR A 532     -28.522 139.348 -27.801  1.00 39.57           C  
ATOM   4109  CD1 TYR A 532     -28.406 138.222 -26.985  1.00 38.55           C  
ATOM   4110  CD2 TYR A 532     -27.668 139.445 -28.886  1.00 39.16           C  
ATOM   4111  CE1 TYR A 532     -27.471 137.219 -27.252  1.00 40.94           C  
ATOM   4112  CE2 TYR A 532     -26.741 138.451 -29.164  1.00 40.27           C  
ATOM   4113  CZ  TYR A 532     -26.638 137.344 -28.344  1.00 41.30           C  
ATOM   4114  OH  TYR A 532     -25.724 136.344 -28.628  1.00 44.76           O  
ATOM   4115  N   THR A 533     -27.407 142.800 -27.282  1.00 50.00           N  
ATOM   4116  CA  THR A 533     -26.059 143.305 -27.531  1.00 55.32           C  
ATOM   4117  C   THR A 533     -25.472 144.193 -26.394  1.00 59.23           C  
ATOM   4118  O   THR A 533     -24.376 144.742 -26.548  1.00 60.51           O  
ATOM   4119  CB  THR A 533     -26.023 144.091 -28.861  1.00 55.00           C  
ATOM   4120  OG1 THR A 533     -26.951 145.185 -28.804  1.00 50.83           O  
ATOM   4121  CG2 THR A 533     -26.366 143.169 -30.037  1.00 53.09           C  
ATOM   4122  N   LYS A 534     -26.183 144.311 -25.268  1.00 60.94           N  
ATOM   4123  CA  LYS A 534     -25.769 145.109 -24.112  1.00 63.37           C  
ATOM   4124  C   LYS A 534     -25.526 146.550 -24.513  1.00 64.83           C  
ATOM   4125  O   LYS A 534     -24.404 147.055 -24.451  1.00 69.11           O  
ATOM   4126  CB  LYS A 534     -24.546 144.514 -23.392  1.00 65.79           C  
ATOM   4127  CG  LYS A 534     -24.742 143.125 -22.800  1.00 69.55           C  
ATOM   4128  CD  LYS A 534     -23.565 142.745 -21.898  1.00 78.14           C  
ATOM   4129  CE  LYS A 534     -22.934 141.395 -22.233  1.00 82.89           C  
ATOM   4130  NZ  LYS A 534     -23.656 140.248 -21.613  1.00 86.57           N  
ATOM   4131  N   GLU A 535     -26.598 147.184 -24.971  1.00 70.29           N  
ATOM   4132  CA  GLU A 535     -26.622 148.600 -25.328  1.00 71.46           C  
ATOM   4133  C   GLU A 535     -25.640 148.969 -26.476  1.00 68.81           C  
ATOM   4134  O   GLU A 535     -25.382 150.143 -26.712  1.00 70.90           O  
ATOM   4135  CB  GLU A 535     -26.508 149.491 -24.066  1.00 78.44           C  
ATOM   4136  CG  GLU A 535     -27.671 149.348 -23.050  1.00 86.41           C  
ATOM   4137  CD  GLU A 535     -27.638 150.297 -21.824  1.00 95.76           C  
ATOM   4138  OE1 GLU A 535     -26.677 151.092 -21.627  1.00 84.13           O  
ATOM   4139  OE2 GLU A 535     -28.610 150.233 -21.020  1.00101.46           O  
ATOM   4140  N   ARG A 536     -25.154 147.979 -27.235  1.00 68.26           N  
ATOM   4141  CA  ARG A 536     -24.248 148.246 -28.346  1.00 67.74           C  
ATOM   4142  C   ARG A 536     -25.032 148.792 -29.525  1.00 69.11           C  
ATOM   4143  O   ARG A 536     -24.691 149.848 -30.049  1.00 75.36           O  
ATOM   4144  CB  ARG A 536     -23.484 146.993 -28.773  1.00 72.77           C  
ATOM   4145  CG  ARG A 536     -22.281 147.340 -29.612  1.00 79.53           C  
ATOM   4146  CD  ARG A 536     -21.634 146.157 -30.312  1.00 88.84           C  
ATOM   4147  NE  ARG A 536     -22.494 145.380 -31.230  1.00 95.24           N  
ATOM   4148  CZ  ARG A 536     -23.069 145.820 -32.361  1.00 89.50           C  
ATOM   4149  NH1 ARG A 536     -22.975 147.096 -32.759  1.00 90.07           N  
ATOM   4150  NH2 ARG A 536     -23.781 144.968 -33.104  1.00 82.28           N  
ATOM   4151  N   ILE A 537     -26.072 148.071 -29.950  1.00 65.43           N  
ATOM   4152  CA  ILE A 537     -26.940 148.534 -31.034  1.00 58.03           C  
ATOM   4153  C   ILE A 537     -27.832 149.618 -30.462  1.00 59.39           C  
ATOM   4154  O   ILE A 537     -28.380 149.449 -29.375  1.00 60.28           O  
ATOM   4155  CB  ILE A 537     -27.826 147.408 -31.614  1.00 56.68           C  
ATOM   4156  CG1 ILE A 537     -26.969 146.290 -32.195  1.00 52.40           C  
ATOM   4157  CG2 ILE A 537     -28.737 147.946 -32.718  1.00 60.85           C  
ATOM   4158  CD1 ILE A 537     -27.744 145.130 -32.779  1.00 49.09           C  
ATOM   4159  N   GLU A 538     -27.992 150.704 -31.223  1.00 62.73           N  
ATOM   4160  CA  GLU A 538     -28.769 151.890 -30.822  1.00 63.31           C  
ATOM   4161  C   GLU A 538     -30.163 151.825 -31.457  1.00 61.77           C  
ATOM   4162  O   GLU A 538     -30.344 151.228 -32.518  1.00 66.44           O  
ATOM   4163  CB  GLU A 538     -27.962 153.161 -31.172  1.00 71.26           C  
ATOM   4164  CG  GLU A 538     -26.775 153.368 -30.244  1.00 87.94           C  
ATOM   4165  CD  GLU A 538     -25.672 154.246 -30.842  1.00 94.71           C  
ATOM   4166  OE1 GLU A 538     -24.529 153.751 -30.875  1.00 92.34           O  
ATOM   4167  OE2 GLU A 538     -25.931 155.396 -31.287  1.00 98.28           O  
ATOM   4168  N   CYS A 539     -31.154 152.368 -30.758  1.00 60.40           N  
ATOM   4169  CA  CYS A 539     -32.558 152.323 -31.171  1.00 60.37           C  
ATOM   4170  C   CYS A 539     -33.001 153.711 -31.576  1.00 59.13           C  
ATOM   4171  O   CYS A 539     -33.028 154.613 -30.754  1.00 70.54           O  
ATOM   4172  CB  CYS A 539     -33.444 151.841 -30.023  1.00 60.62           C  
ATOM   4173  SG  CYS A 539     -33.388 150.062 -29.772  1.00 66.57           S  
ATOM   4174  N   VAL A 540     -33.333 153.882 -32.842  1.00 55.14           N  
ATOM   4175  CA  VAL A 540     -33.870 155.140 -33.350  1.00 53.25           C  
ATOM   4176  C   VAL A 540     -35.361 154.913 -33.538  1.00 52.11           C  
ATOM   4177  O   VAL A 540     -35.768 153.874 -34.069  1.00 52.43           O  
ATOM   4178  CB  VAL A 540     -33.225 155.514 -34.705  1.00 54.13           C  
ATOM   4179  CG1 VAL A 540     -33.802 156.809 -35.240  1.00 51.74           C  
ATOM   4180  CG2 VAL A 540     -31.708 155.584 -34.577  1.00 52.93           C  
ATOM   4181  N   GLN A 541     -36.167 155.871 -33.087  1.00 52.75           N  
ATOM   4182  CA  GLN A 541     -37.620 155.803 -33.211  1.00 49.96           C  
ATOM   4183  C   GLN A 541     -38.079 156.760 -34.318  1.00 49.62           C  
ATOM   4184  O   GLN A 541     -37.601 157.873 -34.462  1.00 52.83           O  
ATOM   4185  CB  GLN A 541     -38.292 156.144 -31.880  1.00 47.51           C  
ATOM   4186  CG  GLN A 541     -39.777 155.788 -31.774  1.00 49.42           C  
ATOM   4187  CD  GLN A 541     -40.075 154.279 -31.782  1.00 53.60           C  
ATOM   4188  OE1 GLN A 541     -39.265 153.456 -31.319  1.00 56.39           O  
ATOM   4189  NE2 GLN A 541     -41.227 153.907 -32.353  1.00 52.30           N  
ATOM   4190  N   THR A 542     -38.951 156.248 -35.155  1.00 50.18           N  
ATOM   4191  CA  THR A 542     -39.601 156.975 -36.208  1.00 50.30           C  
ATOM   4192  C   THR A 542     -40.474 158.084 -35.615  1.00 52.83           C  
ATOM   4193  O   THR A 542     -40.985 157.934 -34.515  1.00 56.83           O  
ATOM   4194  CB  THR A 542     -40.431 155.898 -36.982  1.00 50.07           C  
ATOM   4195  OG1 THR A 542     -40.941 156.506 -38.178  1.00 52.51           O  
ATOM   4196  CG2 THR A 542     -41.536 155.320 -36.225  1.00 50.74           C  
ATOM   4197  N   LEU A 543     -40.633 159.194 -36.339  1.00 54.79           N  
ATOM   4198  CA  LEU A 543     -41.508 160.296 -35.912  1.00 57.76           C  
ATOM   4199  C   LEU A 543     -42.882 160.180 -36.589  1.00 52.15           C  
ATOM   4200  O   LEU A 543     -43.046 160.534 -37.765  1.00 57.14           O  
ATOM   4201  CB  LEU A 543     -40.857 161.675 -36.188  1.00 61.61           C  
ATOM   4202  CG  LEU A 543     -41.562 162.924 -35.609  1.00 64.13           C  
ATOM   4203  CD1 LEU A 543     -41.732 162.862 -34.094  1.00 66.12           C  
ATOM   4204  CD2 LEU A 543     -40.796 164.183 -35.989  1.00 63.76           C  
ATOM   4205  N   GLU A 544     -43.839 159.645 -35.839  1.00 48.03           N  
ATOM   4206  CA  GLU A 544     -45.221 159.495 -36.269  1.00 51.42           C
[truncated: 694,981 more chars]
