# Supplementary material for: Development of a synthetic library of humanized nanobodies for targeted IL-6 inhibition
Source: Front Bioeng Biotechnol. 2024 Jul 23;12:1440150. doi: 10.3389/fbioe.2024.1440150 (PMC11300276; doi:10.3389/fbioe.2024.1440150)
Supplement: Supplementary file 2 [file DataSheet1.ZIP › Nanobody-antigen complexes/6fuz.pdb]

HEADER    MOTOR PROTEIN                           28-FEB-18   6FUZ              
TITLE     CRYSTAL STRUCTURE OF THE TPR DOMAIN OF KLC1 IN COMPLEX WITH THE C-    
TITLE    2 TERMINAL PEPTIDE OF JIP1                                             
COMPND    MOL_ID: 1;                                                            
COMPND   2 MOLECULE: KINESIN LIGHT CHAIN 1,KINESIN LIGHT CHAIN 1,C-JUN-AMINO-   
COMPND   3 TERMINAL KINASE-INTERACTING PROTEIN 1;                               
COMPND   4 CHAIN: A;                                                            
COMPND   5 SYNONYM: JNK-INTERACTING PROTEIN 1,ISLET-BRAIN 1,IB-1,JNK MAP KINASE 
COMPND   6 SCAFFOLD PROTEIN 1,MITOGEN-ACTIVATED PROTEIN KINASE 8-INTERACTING    
COMPND   7 PROTEIN 1;                                                           
COMPND   8 ENGINEERED: YES;                                                     
COMPND   9 OTHER_DETAILS: CHAINS A IS A CHIMERIC CONSTRUCT OF TPR DOMAIN OF KLC1
COMPND  10 AND J THE C-TERMINAL PEPTIDE OF JIP1 FUSED VIA A (TGS)10 LINKER.,    
COMPND  11 CHAINS A IS A CHIMERIC CONSTRUCT OF TPR DOMAIN OF KLC1 AND J THE C-  
COMPND  12 TERMINAL PEPTIDE OF JIP1 FUSED VIA A (TGS)10 LINKER.;                
COMPND  13 MOL_ID: 2;                                                           
COMPND  14 MOLECULE: NANOBODY;                                                  
COMPND  15 CHAIN: N;                                                            
COMPND  16 ENGINEERED: YES                                                      
SOURCE    MOL_ID: 1;                                                            
SOURCE   2 ORGANISM_SCIENTIFIC: MUS MUSCULUS, HOMO SAPIENS;                     
SOURCE   3 ORGANISM_COMMON: MOUSE, HUMAN;                                       
SOURCE   4 ORGANISM_TAXID: 10090, 9606;                                         
SOURCE   5 GENE: KLC1, KNS2, MAPK8IP1, IB1, JIP1, PRKM8IP;                      
SOURCE   6 EXPRESSION_SYSTEM: ESCHERICHIA COLI BL21;                            
SOURCE   7 EXPRESSION_SYSTEM_TAXID: 511693;                                     
SOURCE   8 MOL_ID: 2;                                                           
SOURCE   9 ORGANISM_SCIENTIFIC: LAMA GLAMA;                                     
SOURCE  10 ORGANISM_TAXID: 9844;                                                
SOURCE  11 EXPRESSION_SYSTEM: ESCHERICHIA COLI;                                 
SOURCE  12 EXPRESSION_SYSTEM_TAXID: 562;                                        
SOURCE  13 EXPRESSION_SYSTEM_VARIANT: WK6                                       
KEYWDS    PROTEIN COMPLEX, MOTOR PROTEIN, NANOBODY, CARGO RECOGNITION           
EXPDTA    X-RAY DIFFRACTION                                                     
AUTHOR    S.PERNIGO,M.P.DODDING,R.A.STEINER                                     
REVDAT   3   18-SEP-19 6FUZ    1       JRNL                                     
REVDAT   2   12-SEP-18 6FUZ    1       SOURCE JRNL                              
REVDAT   1   02-MAY-18 6FUZ    0                                                
JRNL        AUTH   S.PERNIGO,M.S.CHEGKAZI,Y.Y.YIP,C.TREACY,G.GLORANI,K.HANSEN,  
JRNL        AUTH 2 A.POLITIS,S.BUI,M.P.DODDING,R.A.STEINER                      
JRNL        TITL   STRUCTURAL BASIS FOR ISOFORM-SPECIFIC KINESIN-1 RECOGNITION  
JRNL        TITL 2 OF Y-ACIDIC CARGO ADAPTORS.                                  
JRNL        REF    ELIFE                         V.   7       2018              
JRNL        REFN                   ESSN 2050-084X                               
JRNL        PMID   30320553                                                     
JRNL        DOI    10.7554/ELIFE.38362                                          
REMARK   1                                                                      
REMARK   1 REFERENCE 1                                                          
REMARK   1  AUTH   S.PERNIGO,A.LAMPRECHT,R.A.STEINER,M.P.DODDING                
REMARK   1  TITL   STRUCTURAL BASIS FOR KINESIN-1:CARGO RECOGNITION.            
REMARK   1  REF    SCIENCE                       V. 340   356 2013              
REMARK   1  REFN                   ESSN 1095-9203                               
REMARK   1  PMID   23519214                                                     
REMARK   1  DOI    10.1126/SCIENCE.1234264                                      
REMARK   2                                                                      
REMARK   2 RESOLUTION.    2.70 ANGSTROMS.                                       
REMARK   3                                                                      
REMARK   3 REFINEMENT.                                                          
REMARK   3   PROGRAM     : BUSTER 2.10.3                                        
REMARK   3   AUTHORS     : BRICOGNE,BLANC,BRANDL,FLENSBURG,KELLER,              
REMARK   3               : PACIOREK,ROVERSI,SHARFF,SMART,VONRHEIN,              
REMARK   3               : WOMACK,MATTHEWS,TEN EYCK,TRONRUD                     
REMARK   3                                                                      
REMARK   3  DATA USED IN REFINEMENT.                                            
REMARK   3   RESOLUTION RANGE HIGH (ANGSTROMS) : 2.70                           
REMARK   3   RESOLUTION RANGE LOW  (ANGSTROMS) : 45.18                          
REMARK   3   DATA CUTOFF            (SIGMA(F)) : 0.000                          
REMARK   3   COMPLETENESS FOR RANGE        (%) : 98.4                           
REMARK   3   NUMBER OF REFLECTIONS             : 13228                          
REMARK   3                                                                      
REMARK   3  FIT TO DATA USED IN REFINEMENT.                                     
REMARK   3   CROSS-VALIDATION METHOD           : THROUGHOUT                     
REMARK   3   FREE R VALUE TEST SET SELECTION   : RANDOM                         
REMARK   3   R VALUE     (WORKING + TEST SET)  : 0.234                          
REMARK   3   R VALUE            (WORKING SET)  : 0.233                          
REMARK   3   FREE R VALUE                      : 0.257                          
REMARK   3   FREE R VALUE TEST SET SIZE   (%)  : 5.060                          
REMARK   3   FREE R VALUE TEST SET COUNT       : 669                            
REMARK   3   ESTIMATED ERROR OF FREE R VALUE   : 0.000                          
REMARK   3                                                                      
REMARK   3  FIT IN THE HIGHEST RESOLUTION BIN.                                  
REMARK   3   TOTAL NUMBER OF BINS USED               : 7                        
REMARK   3   BIN RESOLUTION RANGE HIGH   (ANGSTROMS) : 2.70                     
REMARK   3   BIN RESOLUTION RANGE LOW    (ANGSTROMS) : 2.92                     
REMARK   3   BIN COMPLETENESS (WORKING+TEST)     (%) : 98.00                    
REMARK   3   REFLECTIONS IN BIN (WORKING + TEST SET) : 2697                     
REMARK   3   BIN R VALUE        (WORKING + TEST SET) : 0.2380                   
REMARK   3   REFLECTIONS IN BIN        (WORKING SET) : 2545                     
REMARK   3   BIN R VALUE               (WORKING SET) : 0.2380                   
REMARK   3   BIN FREE R VALUE                        : 0.2380                   
REMARK   3   BIN FREE R VALUE TEST SET SIZE      (%) : 5.64                     
REMARK   3   BIN FREE R VALUE TEST SET COUNT         : 152                      
REMARK   3   ESTIMATED ERROR OF BIN FREE R VALUE     : 0.000                    
REMARK   3                                                                      
REMARK   3  NUMBER OF NON-HYDROGEN ATOMS USED IN REFINEMENT.                    
REMARK   3   PROTEIN ATOMS            : 3001                                    
REMARK   3   NUCLEIC ACID ATOMS       : 0                                       
REMARK   3   HETEROGEN ATOMS          : 6                                       
REMARK   3   SOLVENT ATOMS            : 13                                      
REMARK   3                                                                      
REMARK   3  B VALUES.                                                           
REMARK   3   FROM WILSON PLOT           (A**2) : 94.37                          
REMARK   3   MEAN B VALUE      (OVERALL, A**2) : 113.0                          
REMARK   3   OVERALL ANISOTROPIC B VALUE.                                       
REMARK   3    B11 (A**2) : 11.02920                                             
REMARK   3    B22 (A**2) : -3.63550                                             
REMARK   3    B33 (A**2) : -7.39370                                             
REMARK   3    B12 (A**2) : 0.00000                                              
REMARK   3    B13 (A**2) : -23.03600                                            
REMARK   3    B23 (A**2) : 0.00000                                              
REMARK   3                                                                      
REMARK   3  ESTIMATED COORDINATE ERROR.                                         
REMARK   3   ESD FROM LUZZATI PLOT                    (A) : 0.480               
REMARK   3   DPI (BLOW EQ-10) BASED ON R VALUE        (A) : 0.822               
REMARK   3   DPI (BLOW EQ-9) BASED ON FREE R VALUE    (A) : 0.320               
REMARK   3   DPI (CRUICKSHANK) BASED ON R VALUE       (A) : 1.024               
REMARK   3   DPI (CRUICKSHANK) BASED ON FREE R VALUE  (A) : 0.333               
REMARK   3                                                                      
REMARK   3   REFERENCES: BLOW, D. (2002) ACTA CRYST D58, 792-797                
REMARK   3               CRUICKSHANK, D.W.J. (1999) ACTA CRYST D55, 583-601     
REMARK   3                                                                      
REMARK   3 CORRELATION COEFFICIENTS.                                            
REMARK   3   CORRELATION COEFFICIENT FO-FC      : 0.926                         
REMARK   3   CORRELATION COEFFICIENT FO-FC FREE : 0.933                         
REMARK   3                                                                      
REMARK   3   NUMBER OF GEOMETRIC FUNCTION TERMS DEFINED : 15                    
REMARK   3   TERM                          COUNT    WEIGHT   FUNCTION.          
REMARK   3    BOND LENGTHS              : 3060   ; 2.000  ; HARMONIC            
REMARK   3    BOND ANGLES               : 4129   ; 2.000  ; HARMONIC            
REMARK   3    TORSION ANGLES            : 1091   ; 2.000  ; SINUSOIDAL          
REMARK   3    TRIGONAL CARBON PLANES    : 88     ; 2.000  ; HARMONIC            
REMARK   3    GENERAL PLANES            : 436    ; 5.000  ; HARMONIC            
REMARK   3    ISOTROPIC THERMAL FACTORS : 3060   ; 20.000 ; HARMONIC            
REMARK   3    BAD NON-BONDED CONTACTS   : NULL   ; NULL   ; NULL                
REMARK   3    IMPROPER TORSIONS         : NULL   ; NULL   ; NULL                
REMARK   3    PSEUDOROTATION ANGLES     : NULL   ; NULL   ; NULL                
REMARK   3    CHIRAL IMPROPER TORSION   : 386    ; 5.000  ; SEMIHARMONIC        
REMARK   3    SUM OF OCCUPANCIES        : NULL   ; NULL   ; NULL                
REMARK   3    UTILITY DISTANCES         : NULL   ; NULL   ; NULL                
REMARK   3    UTILITY ANGLES            : NULL   ; NULL   ; NULL                
REMARK   3    UTILITY TORSION           : NULL   ; NULL   ; NULL                
REMARK   3    IDEAL-DIST CONTACT TERM   : 3493   ; 4.000  ; SEMIHARMONIC        
REMARK   3                                                                      
REMARK   3   RMS DEVIATIONS FROM IDEAL VALUES.                                  
REMARK   3    BOND LENGTHS                       (A) : 0.008                    
REMARK   3    BOND ANGLES                  (DEGREES) : 1.07                     
REMARK   3    PEPTIDE OMEGA TORSION ANGLES (DEGREES) : 2.45                     
REMARK   3    OTHER TORSION ANGLES         (DEGREES) : 19.92                    
REMARK   3                                                                      
REMARK   3  TLS DETAILS                                                         
REMARK   3   NUMBER OF TLS GROUPS  : 38                                         
REMARK   3                                                                      
REMARK   3   TLS GROUP : 1                                                      
REMARK   3    SELECTION: { A|214 - A|222 }                                      
REMARK   3    ORIGIN FOR THE GROUP (A):   47.5862    1.5679    2.8758           
REMARK   3    T TENSOR                                                          
REMARK   3     T11:   -0.4341 T22:    0.4396                                    
REMARK   3     T33:   -0.5593 T12:   -0.3130                                    
REMARK   3     T13:   -0.2126 T23:    0.0262                                    
REMARK   3    L TENSOR                                                          
REMARK   3     L11:   -0.3609 L22:    0.0513                                    
REMARK   3     L33:    0.4325 L12:    2.9876                                    
REMARK   3     L13:    1.1772 L23:    1.3179                                    
REMARK   3    S TENSOR                                                          
REMARK   3     S11:    0.0046 S12:   -0.0206 S13:   -0.1058                     
REMARK   3     S21:    0.0105 S22:    0.0387 S23:   -0.0185                     
REMARK   3     S31:    0.0917 S32:   -0.1318 S33:   -0.0433                     
REMARK   3                                                                      
REMARK   3   TLS GROUP : 2                                                      
REMARK   3    SELECTION: { A|223 - A|236 }                                      
REMARK   3    ORIGIN FOR THE GROUP (A):   47.3924   12.2280   -0.7543           
REMARK   3    T TENSOR                                                          
REMARK   3     T11:   -0.2867 T22:    0.6035                                    
REMARK   3     T33:    0.1934 T12:   -0.2329                                    
REMARK   3     T13:    0.2323 T23:   -0.3487                                    
REMARK   3    L TENSOR                                                          
REMARK   3     L11:   -0.0499 L22:    0.4750                                    
REMARK   3     L33:    2.5648 L12:   -2.4903                                    
REMARK   3     L13:    3.0747 L23:    3.6380                                    
REMARK   3    S TENSOR                                                          
REMARK   3     S11:   -0.0536 S12:   -0.1548 S13:    0.1960                     
REMARK   3     S21:    0.2074 S22:    0.0709 S23:   -0.0562                     
REMARK   3     S31:   -0.0586 S32:   -0.1040 S33:   -0.0173                     
REMARK   3                                                                      
REMARK   3   TLS GROUP : 3                                                      
REMARK   3    SELECTION: { A|245 - A|266 }                                      
REMARK   3    ORIGIN FOR THE GROUP (A):   44.1458   -0.2553   -8.9499           
REMARK   3    T TENSOR                                                          
REMARK   3     T11:   -0.1837 T22:    0.3147                                    
REMARK   3     T33:   -0.1931 T12:    0.0166                                    
REMARK   3     T13:   -0.0112 T23:    0.0333                                    
REMARK   3    L TENSOR                                                          
REMARK   3     L11:    7.1802 L22:    9.8144                                    
REMARK   3     L33:    8.5654 L12:    4.6766                                    
REMARK   3     L13:   -6.3664 L23:   -5.0572                                    
REMARK   3    S TENSOR                                                          
REMARK   3     S11:   -0.0665 S12:    0.0837 S13:   -0.1339                     
REMARK   3     S21:   -0.1617 S22:   -0.0045 S23:   -0.4098                     
REMARK   3     S31:    0.3344 S32:    0.8261 S33:    0.0710                     
REMARK   3                                                                      
REMARK   3   TLS GROUP : 4                                                      
REMARK   3    SELECTION: { A|267 - A|286 }                                      
REMARK   3    ORIGIN FOR THE GROUP (A):   36.5818    4.1298  -11.6006           
REMARK   3    T TENSOR                                                          
REMARK   3     T11:   -0.2281 T22:    0.0964                                    
REMARK   3     T33:   -0.1324 T12:   -0.0229                                    
REMARK   3     T13:    0.0880 T23:    0.1381                                    
REMARK   3    L TENSOR                                                          
REMARK   3     L11:   11.3382 L22:    4.6827                                    
REMARK   3     L33:    5.3141 L12:   -4.5442                                    
REMARK   3     L13:   -2.9252 L23:   -6.6296                                    
REMARK   3    S TENSOR                                                          
REMARK   3     S11:   -0.0961 S12:    0.8269 S13:    0.3421                     
REMARK   3     S21:   -0.0150 S22:   -0.0045 S23:    0.2288                     
REMARK   3     S31:   -0.1320 S32:    0.0241 S33:    0.1006                     
REMARK   3                                                                      
REMARK   3   TLS GROUP : 5                                                      
REMARK   3    SELECTION: { A|287 - A|309 }                                      
REMARK   3    ORIGIN FOR THE GROUP (A):   31.7752   -3.8179   -7.6994           
REMARK   3    T TENSOR                                                          
REMARK   3     T11:   -0.0913 T22:   -0.0759                                    
REMARK   3     T33:   -0.2020 T12:   -0.1002                                    
REMARK   3     T13:    0.0405 T23:    0.0863                                    
REMARK   3    L TENSOR                                                          
REMARK   3     L11:    8.5574 L22:    0.3203                                    
REMARK   3     L33:    6.7221 L12:   -1.2119                                    
REMARK   3     L13:   -2.1387 L23:    2.3134                                    
REMARK   3    S TENSOR                                                          
REMARK   3     S11:   -0.1933 S12:    0.8585 S13:   -0.0611                     
REMARK   3     S21:   -0.4944 S22:    0.1405 S23:    0.0301                     
REMARK   3     S31:    0.5006 S32:    0.0995 S33:    0.0528                     
REMARK   3                                                                      
REMARK   3   TLS GROUP : 6                                                      
REMARK   3    SELECTION: { A|310 - A|322 }                                      
REMARK   3    ORIGIN FOR THE GROUP (A):   22.0182    1.9900  -10.4728           
REMARK   3    T TENSOR                                                          
REMARK   3     T11:   -0.1778 T22:    0.3993                                    
REMARK   3     T33:   -0.0874 T12:   -0.1007                                    
REMARK   3     T13:    0.0787 T23:    0.0251                                    
REMARK   3    L TENSOR                                                          
REMARK   3     L11:   -1.5886 L22:    2.1497                                    
REMARK   3     L33:    6.7135 L12:    0.3801                                    
REMARK   3     L13:    4.0186 L23:    5.0637                                    
REMARK   3    S TENSOR                                                          
REMARK   3     S11:    0.1039 S12:    0.6901 S13:   -0.2176                     
REMARK   3     S21:   -0.0858 S22:    0.1087 S23:   -0.0203                     
REMARK   3     S31:   -0.1526 S32:   -0.2233 S33:   -0.2126                     
REMARK   3                                                                      
REMARK   3   TLS GROUP : 7                                                      
REMARK   3    SELECTION: { A|323 - A|327 }                                      
REMARK   3    ORIGIN FOR THE GROUP (A):   25.2209   -8.8966   -2.8823           
REMARK   3    T TENSOR                                                          
REMARK   3     T11:   -0.1463 T22:   -0.2808                                    
REMARK   3     T33:   -0.0159 T12:    0.0343                                    
REMARK   3     T13:    0.2307 T23:    0.1147                                    
REMARK   3    L TENSOR                                                          
REMARK   3     L11:    0.7395 L22:    0.0025                                    
REMARK   3     L33:   -0.6713 L12:    2.7315                                    
REMARK   3     L13:   -1.8794 L23:   -0.2302                                    
REMARK   3    S TENSOR                                                          
REMARK   3     S11:    0.0182 S12:   -0.0021 S13:   -0.1961                     
REMARK   3     S21:   -0.0119 S22:    0.0429 S23:    0.0980                     
REMARK   3     S31:    0.1742 S32:    0.0451 S33:   -0.0610                     
REMARK   3                                                                      
REMARK   3   TLS GROUP : 8                                                      
REMARK   3    SELECTION: { A|328 - A|341 }                                      
REMARK   3    ORIGIN FOR THE GROUP (A):   25.5061   -9.1180    3.7772           
REMARK   3    T TENSOR                                                          
REMARK   3     T11:    0.0428 T22:   -0.0237                                    
REMARK   3     T33:    0.3120 T12:    0.1219                                    
REMARK   3     T13:    0.2729 T23:    0.3029                                    
REMARK   3    L TENSOR                                                          
REMARK   3     L11:    1.2305 L22:    3.0183                                    
REMARK   3     L33:   -0.5366 L12:   -1.0987                                    
REMARK   3     L13:   -3.5155 L23:   -0.1770                                    
REMARK   3    S TENSOR                                                          
REMARK   3     S11:    0.0248 S12:   -0.0066 S13:   -0.3795                     
REMARK   3     S21:    0.0009 S22:    0.0139 S23:    0.0361                     
REMARK   3     S31:    0.3897 S32:   -0.0499 S33:   -0.0387                     
REMARK   3                                                                      
REMARK   3   TLS GROUP : 9                                                      
REMARK   3    SELECTION: { A|342 - A|360 }                                      
REMARK   3    ORIGIN FOR THE GROUP (A):   14.2639    2.3144   -1.3536           
REMARK   3    T TENSOR                                                          
REMARK   3     T11:   -0.2601 T22:   -0.0333                                    
REMARK   3     T33:    0.0826 T12:   -0.0469                                    
REMARK   3     T13:    0.0459 T23:    0.2132                                    
REMARK   3    L TENSOR                                                          
REMARK   3     L11:    1.7892 L22:    0.0301                                    
REMARK   3     L33:    3.4337 L12:   -0.7891                                    
REMARK   3     L13:    0.9738 L23:    0.8231                                    
REMARK   3    S TENSOR                                                          
REMARK   3     S11:   -0.1058 S12:    0.5636 S13:   -0.0037                     
REMARK   3     S21:    0.1488 S22:   -0.1721 S23:    0.7954                     
REMARK   3     S31:    0.2998 S32:   -0.2779 S33:    0.2780                     
REMARK   3                                                                      
REMARK   3   TLS GROUP : 10                                                     
REMARK   3    SELECTION: { A|361 - A|375 }                                      
REMARK   3    ORIGIN FOR THE GROUP (A):   20.3104   -3.0155   10.8224           
REMARK   3    T TENSOR                                                          
REMARK   3     T11:    0.0586 T22:   -0.0648                                    
REMARK   3     T33:   -0.1658 T12:    0.0074                                    
REMARK   3     T13:    0.3095 T23:    0.2668                                    
REMARK   3    L TENSOR                                                          
REMARK   3     L11:    0.6908 L22:    0.2154                                    
REMARK   3     L33:    1.7718 L12:   -4.5301                                    
REMARK   3     L13:   -2.1527 L23:    1.8813                                    
REMARK   3    S TENSOR                                                          
REMARK   3     S11:   -0.0932 S12:   -0.5025 S13:   -0.1126                     
REMARK   3     S21:    0.7209 S22:   -0.1516 S23:    0.0510                     
REMARK   3     S31:    0.1943 S32:    0.0198 S33:    0.2448                     
REMARK   3                                                                      
REMARK   3   TLS GROUP : 11                                                     
REMARK   3    SELECTION: { A|376 - A|387 }                                      
REMARK   3    ORIGIN FOR THE GROUP (A):   22.2161    5.4527   11.3422           
REMARK   3    T TENSOR                                                          
REMARK   3     T11:   -0.1886 T22:   -0.2207                                    
REMARK   3     T33:   -0.1049 T12:   -0.1075                                    
REMARK   3     T13:   -0.0163 T23:    0.2258                                    
REMARK   3    L TENSOR                                                          
REMARK   3     L11:    1.2888 L22:    0.0000                                    
REMARK   3     L33:   -0.4766 L12:    0.7482                                    
REMARK   3     L13:   -3.3577 L23:    2.0979                                    
REMARK   3    S TENSOR                                                          
REMARK   3     S11:    0.0008 S12:   -0.0810 S13:    0.1686                     
REMARK   3     S21:    0.3594 S22:   -0.0209 S23:    0.0109                     
REMARK   3     S31:   -0.0075 S32:    0.1814 S33:    0.0201                     
REMARK   3                                                                      
REMARK   3   TLS GROUP : 12                                                     
REMARK   3    SELECTION: { A|388 - A|409 }                                      
REMARK   3    ORIGIN FOR THE GROUP (A):   11.2838   11.3334   10.9234           
REMARK   3    T TENSOR                                                          
REMARK   3     T11:   -0.2013 T22:   -0.2579                                    
REMARK   3     T33:    0.1393 T12:   -0.0153                                    
REMARK   3     T13:    0.0880 T23:    0.2508                                    
REMARK   3    L TENSOR                                                          
REMARK   3     L11:    1.3688 L22:    6.9711                                    
REMARK   3     L33:    1.7909 L12:   -1.4579                                    
REMARK   3     L13:   -4.1170 L23:   -0.0272                                    
REMARK   3    S TENSOR                                                          
REMARK   3     S11:   -0.0263 S12:    0.4028 S13:    0.2187                     
REMARK   3     S21:    0.1190 S22:    0.0694 S23:    0.4738                     
REMARK   3     S31:   -0.3057 S32:   -0.2217 S33:   -0.0431                     
REMARK   3                                                                      
REMARK   3   TLS GROUP : 13                                                     
REMARK   3    SELECTION: { A|410 - A|417 }                                      
REMARK   3    ORIGIN FOR THE GROUP (A):   24.1343   10.7644   25.5831           
REMARK   3    T TENSOR                                                          
REMARK   3     T11:    0.1533 T22:    0.4306                                    
REMARK   3     T33:   -0.1448 T12:   -0.2277                                    
REMARK   3     T13:   -0.2652 T23:    0.2540                                    
REMARK   3    L TENSOR                                                          
REMARK   3     L11:    0.5336 L22:    0.1913                                    
REMARK   3     L33:    1.4863 L12:    1.6550                                    
REMARK   3     L13:    1.4946 L23:   -4.0140                                    
REMARK   3    S TENSOR                                                          
REMARK   3     S11:    0.0059 S12:   -0.1366 S13:    0.0387                     
REMARK   3     S21:   -0.0285 S22:   -0.0525 S23:    0.0272                     
REMARK   3     S31:    0.0119 S32:    0.0710 S33:    0.0465                     
REMARK   3                                                                      
REMARK   3   TLS GROUP : 14                                                     
REMARK   3    SELECTION: { A|418 - A|430 }                                      
REMARK   3    ORIGIN FOR THE GROUP (A):   16.3021   16.4135   28.6715           
REMARK   3    T TENSOR                                                          
REMARK   3     T11:    0.1358 T22:   -0.2782                                    
REMARK   3     T33:   -0.0493 T12:   -0.2312                                    
REMARK   3     T13:   -0.0119 T23:    0.0987                                    
REMARK   3    L TENSOR                                                          
REMARK   3     L11:   -0.7879 L22:    0.0000                                    
REMARK   3     L33:    0.8250 L12:   -0.2903                                    
REMARK   3     L13:    2.2095 L23:   -2.9304                                    
REMARK   3    S TENSOR                                                          
REMARK   3     S11:   -0.0549 S12:   -0.1291 S13:    0.1733                     
REMARK   3     S21:    0.1361 S22:    0.1473 S23:   -0.1546                     
REMARK   3     S31:   -0.0189 S32:    0.1514 S33:   -0.0924                     
REMARK   3                                                                      
REMARK   3   TLS GROUP : 15                                                     
REMARK   3    SELECTION: { A|431 - A|435 }                                      
REMARK   3    ORIGIN FOR THE GROUP (A):    9.7575   25.0987   24.5893           
REMARK   3    T TENSOR                                                          
REMARK   3     T11:    0.1546 T22:   -0.0902                                    
REMARK   3     T33:   -0.1217 T12:   -0.1349                                    
REMARK   3     T13:    0.1214 T23:    0.1364                                    
REMARK   3    L TENSOR                                                          
REMARK   3     L11:   -0.0825 L22:    0.6966                                    
REMARK   3     L33:    1.0121 L12:    0.6057                                    
REMARK   3     L13:    0.1514 L23:    0.9116                                    
REMARK   3    S TENSOR                                                          
REMARK   3     S11:   -0.0148 S12:   -0.0847 S13:    0.0222                     
REMARK   3     S21:    0.0406 S22:    0.0277 S23:    0.0405                     
REMARK   3     S31:   -0.0098 S32:   -0.0448 S33:   -0.0129                     
REMARK   3                                                                      
REMARK   3   TLS GROUP : 16                                                     
REMARK   3    SELECTION: { A|436 - A|473 }                                      
REMARK   3    ORIGIN FOR THE GROUP (A):   20.3332   18.0083   13.3619           
REMARK   3    T TENSOR                                                          
REMARK   3     T11:   -0.1091 T22:   -0.1558                                    
REMARK   3     T33:   -0.1979 T12:    0.0413                                    
REMARK   3     T13:   -0.0350 T23:    0.2782                                    
REMARK   3    L TENSOR                                                          
REMARK   3     L11:    1.8770 L22:    3.3385                                    
REMARK   3     L33:   -0.0340 L12:    2.7406                                    
REMARK   3     L13:    0.0623 L23:   -0.5203                                    
REMARK   3    S TENSOR                                                          
REMARK   3     S11:    0.0105 S12:    0.0732 S13:    0.1153                     
REMARK   3     S21:    0.0635 S22:    0.2095 S23:   -0.0041                     
REMARK   3     S31:   -0.1355 S32:    0.3248 S33:   -0.2201                     
REMARK   3                                                                      
REMARK   3   TLS GROUP : 17                                                     
REMARK   3    SELECTION: { A|474 - A|478 }                                      
REMARK   3    ORIGIN FOR THE GROUP (A):   10.0404   23.5481   11.5781           
REMARK   3    T TENSOR                                                          
REMARK   3     T11:   -0.0768 T22:   -0.0732                                    
REMARK   3     T33:    0.2379 T12:    0.0422                                    
REMARK   3     T13:    0.2387 T23:    0.2775                                    
REMARK   3    L TENSOR                                                          
REMARK   3     L11:    0.6908 L22:    2.3677                                    
REMARK   3     L33:    0.5053 L12:   -0.0072                                    
REMARK   3     L13:   -1.1011 L23:   -0.4547                                    
REMARK   3    S TENSOR                                                          
REMARK   3     S11:   -0.0129 S12:    0.0778 S13:   -0.0008                     
REMARK   3     S21:   -0.0179 S22:    0.0128 S23:    0.1345                     
REMARK   3     S31:   -0.0354 S32:    0.0050 S33:    0.0001                     
REMARK   3                                                                      
REMARK   3   TLS GROUP : 18                                                     
REMARK   3    SELECTION: { A|479 - A|490 }                                      
REMARK   3    ORIGIN FOR THE GROUP (A):   16.0016   26.7438   17.0313           
REMARK   3    T TENSOR                                                          
REMARK   3     T11:    0.1634 T22:   -0.1989                                    
REMARK   3     T33:   -0.1131 T12:    0.1246                                    
REMARK   3     T13:    0.1226 T23:    0.2791                                    
REMARK   3    L TENSOR                                                          
REMARK   3     L11:    2.0952 L22:    1.6879                                    
REMARK   3     L33:    1.7631 L12:    1.1794                                    
REMARK   3     L13:    0.6660 L23:   -4.9158                                    
REMARK   3    S TENSOR                                                          
REMARK   3     S11:    0.0066 S12:   -0.0041 S13:    0.2246                     
REMARK   3     S21:    0.2020 S22:    0.0447 S23:   -0.0836                     
REMARK   3     S31:   -0.0398 S32:   -0.1392 S33:   -0.0514                     
REMARK   3                                                                      
REMARK   3   TLS GROUP : 19                                                     
REMARK   3    SELECTION: { A|491 - A|495 }                                      
REMARK   3    ORIGIN FOR THE GROUP (A):   29.0624   24.0817   15.8698           
REMARK   3    T TENSOR                                                          
REMARK   3     T11:    0.0440 T22:   -0.0143                                    
REMARK   3     T33:    0.0848 T12:   -0.1670                                    
REMARK   3     T13:   -0.0880 T23:   -0.1864                                    
REMARK   3    L TENSOR                                                          
REMARK   3     L11:    0.2376 L22:    0.0000                                    
REMARK   3     L33:   -0.0598 L12:    0.0251                                    
REMARK   3     L13:   -0.6825 L23:    0.3347                                    
REMARK   3    S TENSOR                                                          
REMARK   3     S11:    0.0071 S12:   -0.0252 S13:   -0.0064                     
REMARK   3     S21:    0.0201 S22:    0.0371 S23:   -0.0034                     
REMARK   3     S31:   -0.0203 S32:   -0.0520 S33:   -0.0441                     
REMARK   3                                                                      
REMARK   3   TLS GROUP : 20                                                     
REMARK   3    SELECTION: { N|2 - N|7 }                                          
REMARK   3    ORIGIN FOR THE GROUP (A):   14.7350  -13.5942   26.8034           
REMARK   3    T TENSOR                                                          
REMARK   3     T11:   -0.1199 T22:   -0.0438                                    
REMARK   3     T33:    0.1294 T12:    0.1919                                    
REMARK   3     T13:    0.0670 T23:    0.3309                                    
REMARK   3    L TENSOR                                                          
REMARK   3     L11:   -0.5694 L22:    2.0607                                    
REMARK   3     L33:    0.7639 L12:   -3.4935                                    
REMARK   3     L13:    2.1622 L23:   -6.0709                                    
REMARK   3    S TENSOR                                                          
REMARK   3     S11:    0.0065 S12:   -0.0339 S13:    0.0234                     
REMARK   3     S21:    0.1519 S22:   -0.0450 S23:   -0.0525                     
REMARK   3     S31:   -0.0471 S32:    0.1165 S33:    0.0385                     
REMARK   3                                                                      
REMARK   3   TLS GROUP : 21                                                     
REMARK   3    SELECTION: { N|8 - N|14 }                                         
REMARK   3    ORIGIN FOR THE GROUP (A):   -5.6333  -20.5311   21.4725           
REMARK   3    T TENSOR                                                          
REMARK   3     T11:    0.0904 T22:   -0.4941                                    
REMARK   3     T33:    0.3458 T12:   -0.0977                                    
REMARK   3     T13:    0.2734 T23:    0.0620                                    
REMARK   3    L TENSOR                                                          
REMARK   3     L11:    0.0622 L22:    0.0000                                    
REMARK   3     L33:    0.9346 L12:   -2.6784                                    
REMARK   3     L13:    2.1328 L23:    2.6090                                    
REMARK   3    S TENSOR                                                          
REMARK   3     S11:   -0.0209 S12:    0.0318 S13:   -0.0305                     
REMARK   3     S21:   -0.0442 S22:    0.0049 S23:   -0.1774                     
REMARK   3     S31:    0.0581 S32:   -0.1313 S33:    0.0160                     
REMARK   3                                                                      
REMARK   3   TLS GROUP : 22                                                     
REMARK   3    SELECTION: { N|15 - N|20 }                                        
REMARK   3    ORIGIN FOR THE GROUP (A):   -2.4133  -12.9972   23.0910           
REMARK   3    T TENSOR                                                          
REMARK   3     T11:   -0.3498 T22:   -0.4028                                    
REMARK   3     T33:    0.3021 T12:    0.0122                                    
REMARK   3     T13:    0.2066 T23:    0.0714                                    
REMARK   3    L TENSOR                                                          
REMARK   3     L11:    1.6481 L22:    0.0000                                    
REMARK   3     L33:   -0.7383 L12:   -0.3891                                    
REMARK   3     L13:   -1.9948 L23:    0.6692                                    
REMARK   3    S TENSOR                                                          
REMARK   3     S11:   -0.0093 S12:    0.0038 S13:   -0.0018                     
REMARK   3     S21:   -0.0430 S22:   -0.0459 S23:    0.1373                     
REMARK   3     S31:    0.1907 S32:   -0.0757 S33:    0.0552                     
REMARK   3                                                                      
REMARK   3   TLS GROUP : 23                                                     
REMARK   3    SELECTION: { N|21 - N|27 }                                        
REMARK   3    ORIGIN FOR THE GROUP (A):   15.3946   -8.4096   27.8598           
REMARK   3    T TENSOR                                                          
REMARK   3     T11:   -0.0233 T22:    0.2224                                    
REMARK   3     T33:   -0.0120 T12:    0.1353                                    
REMARK   3     T13:   -0.0398 T23:    0.1925                                    
REMARK   3    L TENSOR                                                          
REMARK   3     L11:    0.4764 L22:    0.0445                                    
REMARK   3     L33:   -0.2014 L12:   -0.8282                                    
REMARK   3     L13:   -0.6405 L23:   -0.6141                                    
REMARK   3    S TENSOR                                                          
REMARK   3     S11:    0.0199 S12:    0.0211 S13:   -0.0386                     
REMARK   3     S21:   -0.0602 S22:   -0.0504 S23:   -0.1218                     
REMARK   3     S31:   -0.1483 S32:    0.2710 S33:    0.0305                     
REMARK   3                                                                      
REMARK   3   TLS GROUP : 24                                                     
REMARK   3    SELECTION: { N|28 - N|32 }                                        
REMARK   3    ORIGIN FOR THE GROUP (A):   17.6608   -1.0420   24.0066           
REMARK   3    T TENSOR                                                          
REMARK   3     T11:    0.1109 T22:    0.3251                                    
REMARK   3     T33:   -0.1305 T12:   -0.0947                                    
REMARK   3     T13:    0.1590 T23:    0.2860                                    
REMARK   3    L TENSOR                                                          
REMARK   3     L11:    0.4035 L22:    0.1898                                    
REMARK   3     L33:   -0.1279 L12:   -0.0985                                    
REMARK   3     L13:   -1.1556 L23:   -1.1501                                    
REMARK   3    S TENSOR                                                          
REMARK   3     S11:   -0.0300 S12:   -0.0190 S13:    0.1285                     
REMARK   3     S21:   -0.0520 S22:    0.0389 S23:   -0.1044                     
REMARK   3     S31:    0.0115 S32:    0.1753 S33:   -0.0089                     
REMARK   3                                                                      
REMARK   3   TLS GROUP : 25                                                     
REMARK   3    SELECTION: { N|33 - N|40 }                                        
REMARK   3    ORIGIN FOR THE GROUP (A):   10.3061  -10.5383   15.5330           
REMARK   3    T TENSOR                                                          
REMARK   3     T11:   -0.3498 T22:   -0.4285                                    
REMARK   3     T33:    0.1809 T12:    0.0578                                    
REMARK   3     T13:    0.2282 T23:    0.0392                                    
REMARK   3    L TENSOR                                                          
REMARK   3     L11:    3.3212 L22:    0.1162                                    
REMARK   3     L33:    0.3928 L12:    3.2480                                    
REMARK   3     L13:    1.3355 L23:    1.1673                                    
REMARK   3    S TENSOR                                                          
REMARK   3     S11:   -0.0935 S12:    0.0641 S13:   -0.3488                     
REMARK   3     S21:   -0.1367 S22:   -0.1701 S23:    0.1463                     
REMARK   3     S31:    0.2355 S32:    0.7635 S33:    0.2636                     
REMARK   3                                                                      
REMARK   3   TLS GROUP : 26                                                     
REMARK   3    SELECTION: { N|41 - N|46 }                                        
REMARK   3    ORIGIN FOR THE GROUP (A):    8.4906  -21.9912    9.1642           
REMARK   3    T TENSOR                                                          
REMARK   3     T11:    0.1337 T22:   -0.4944                                    
REMARK   3     T33:    0.5464 T12:    0.1825                                    
REMARK   3     T13:    0.2451 T23:   -0.0533                                    
REMARK   3    L TENSOR                                                          
REMARK   3     L11:    1.1937 L22:    0.4257                                    
REMARK   3     L33:   -0.8623 L12:   -1.3674                                    
REMARK   3     L13:   -2.8967 L23:    2.9532                                    
REMARK   3    S TENSOR                                                          
REMARK   3     S11:    0.0411 S12:    0.1169 S13:   -0.1900                     
REMARK   3     S21:   -0.0771 S22:   -0.0253 S23:    0.0517                     
REMARK   3     S31:    0.0832 S32:   -0.0603 S33:   -0.0158                     
REMARK   3                                                                      
REMARK   3   TLS GROUP : 27                                                     
REMARK   3    SELECTION: { N|47 - N|52 }                                        
REMARK   3    ORIGIN FOR THE GROUP (A):    8.6241   -5.2004   14.1535           
REMARK   3    T TENSOR                                                          
REMARK   3     T11:   -0.4759 T22:    0.0867                                    
REMARK   3     T33:    0.0921 T12:   -0.0525                                    
REMARK   3     T13:    0.2022 T23:    0.2911                                    
REMARK   3    L TENSOR                                                          
REMARK   3     L11:    1.0920 L22:    0.0000                                    
REMARK   3     L33:    1.0121 L12:   -2.2174                                    
REMARK   3     L13:    3.0023 L23:    1.7814                                    
REMARK   3    S TENSOR                                                          
REMARK   3     S11:    0.0213 S12:    0.0655 S13:   -0.1503                     
REMARK   3     S21:    0.0749 S22:   -0.1086 S23:   -0.0707                     
REMARK   3     S31:   -0.1273 S32:    0.1758 S33:    0.0874                     
REMARK   3                                                                      
REMARK   3   TLS GROUP : 28                                                     
REMARK   3    SELECTION: { N|53 - N|59 }                                        
REMARK   3    ORIGIN FOR THE GROUP (A):    8.0289    2.0745   15.8109           
REMARK   3    T TENSOR                                                          
REMARK   3     T11:   -0.1675 T22:   -0.1210                                    
REMARK   3     T33:    0.3662 T12:   -0.0825                                    
REMARK   3     T13:    0.2213 T23:    0.0621                                    
REMARK   3    L TENSOR                                                          
REMARK   3     L11:    0.9844 L22:    3.0781                                    
REMARK   3     L33:   -0.9844 L12:    0.6562                                    
REMARK   3     L13:   -2.7645 L23:    3.1701                                    
REMARK   3    S TENSOR                                                          
REMARK   3     S11:   -0.0019 S12:    0.0294 S13:    0.0470                     
REMARK   3     S21:    0.2758 S22:   -0.0398 S23:   -0.1537                     
REMARK   3     S31:   -0.2823 S32:   -0.0426 S33:    0.0417                     
REMARK   3                                                                      
REMARK   3   TLS GROUP : 29                                                     
REMARK   3    SELECTION: { N|60 - N|64 }                                        
REMARK   3    ORIGIN FOR THE GROUP (A):    1.4742   -7.9686    9.3929           
REMARK   3    T TENSOR                                                          
REMARK   3     T11:   -0.1031 T22:    0.1938                                    
REMARK   3     T33:    0.0293 T12:   -0.0521                                    
REMARK   3     T13:   -0.0604 T23:   -0.0149                                    
REMARK   3    L TENSOR                                                          
REMARK   3     L11:    1.8825 L22:    0.9848                                    
REMARK   3     L33:    0.2173 L12:   -3.1644                                    
REMARK   3     L13:    0.7917 L23:    2.2771                                    
REMARK   3    S TENSOR                                                          
REMARK   3     S11:    0.0123 S12:    0.0162 S13:    0.0153                     
REMARK   3     S21:   -0.2253 S22:    0.0307 S23:    0.0125                     
REMARK   3     S31:    0.0302 S32:    0.0173 S33:   -0.0430                     
REMARK   3                                                                      
REMARK   3   TLS GROUP : 30                                                     
REMARK   3    SELECTION: { N|65 - N|70 }                                        
REMARK   3    ORIGIN FOR THE GROUP (A):   -1.3178   -6.9453   14.6155           
REMARK   3    T TENSOR                                                          
REMARK   3     T11:   -0.1796 T22:    0.0646                                    
REMARK   3     T33:    0.1238 T12:    0.0512                                    
REMARK   3     T13:   -0.0255 T23:   -0.0960                                    
REMARK   3    L TENSOR                                                          
REMARK   3     L11:   -0.5025 L22:    2.5274                                    
REMARK   3     L33:    1.5475 L12:    1.3839                                    
REMARK   3     L13:    1.5426 L23:   -2.6754                                    
REMARK   3    S TENSOR                                                          
REMARK   3     S11:    0.0357 S12:    0.1505 S13:    0.0418                     
REMARK   3     S21:   -0.0101 S22:   -0.0286 S23:   -0.0775                     
REMARK   3     S31:   -0.2433 S32:   -0.0148 S33:   -0.0071                     
REMARK   3                                                                      
REMARK   3   TLS GROUP : 31                                                     
REMARK   3    SELECTION: { N|71 - N|76 }                                        
REMARK   3    ORIGIN FOR THE GROUP (A):    8.9205   -1.5127   28.3411           
REMARK   3    T TENSOR                                                          
REMARK   3     T11:   -0.0110 T22:    0.0999                                    
REMARK   3     T33:    0.1587 T12:   -0.1296                                    
REMARK   3     T13:    0.1706 T23:    0.0272                                    
REMARK   3    L TENSOR                                                          
REMARK   3     L11:   -0.1891 L22:    0.0000                                    
REMARK   3     L33:    0.1894 L12:    1.9936                                    
REMARK   3     L13:    0.5321 L23:    3.4248                                    
REMARK   3    S TENSOR                                                          
REMARK   3     S11:    0.0360 S12:   -0.1798 S13:   -0.0299                     
REMARK   3     S21:    0.1594 S22:   -0.0375 S23:    0.0015                     
REMARK   3     S31:   -0.0929 S32:   -0.0647 S33:    0.0015                     
REMARK   3                                                                      
REMARK   3   TLS GROUP : 32                                                     
REMARK   3    SELECTION: { N|77 - N|81 }                                        
REMARK   3    ORIGIN FOR THE GROUP (A):    7.4274   -6.4435   25.8862           
REMARK   3    T TENSOR                                                          
REMARK   3     T11:   -0.2409 T22:   -0.0927                                    
REMARK   3     T33:   -0.0971 T12:    0.0513                                    
REMARK   3     T13:    0.1250 T23:    0.2093                                    
REMARK   3    L TENSOR                                                          
REMARK   3     L11:   -0.0370 L22:    3.3739                                    
REMARK   3     L33:    0.5466 L12:   -2.4518                                    
REMARK   3     L13:    0.1386 L23:    3.8043                                    
REMARK   3    S TENSOR                                                          
REMARK   3     S11:    0.0047 S12:   -0.1034 S13:    0.0677                     
REMARK   3     S21:    0.1390 S22:    0.0987 S23:   -0.0977                     
REMARK   3     S31:    0.0362 S32:   -0.0140 S33:   -0.1034                     
REMARK   3                                                                      
REMARK   3   TLS GROUP : 33                                                     
REMARK   3    SELECTION: { N|82 - N|88 }                                        
REMARK   3    ORIGIN FOR THE GROUP (A):   -4.6960  -13.4681   16.5802           
REMARK   3    T TENSOR                                                          
REMARK   3     T11:   -0.2619 T22:   -0.2105                                    
REMARK   3     T33:    0.3791 T12:   -0.0661                                    
REMARK   3     T13:    0.1067 T23:   -0.2359                                    
REMARK   3    L TENSOR                                                          
REMARK   3     L11:    0.6307 L22:    0.0057                                    
REMARK   3     L33:    1.2048 L12:   -2.6986                                    
REMARK   3     L13:    3.5419 L23:    1.5566                                    
REMARK   3    S TENSOR                                                          
REMARK   3     S11:    0.0169 S12:    0.3181 S13:   -0.2616                     
REMARK   3     S21:   -0.1841 S22:   -0.0946 S23:    0.0211                     
REMARK   3     S31:    0.2174 S32:   -0.0657 S33:    0.0777                     
REMARK   3                                                                      
REMARK   3   TLS GROUP : 34                                                     
REMARK   3    SELECTION: { N|89 - N|94 }                                        
REMARK   3    ORIGIN FOR THE GROUP (A):    2.6529  -18.5136   14.8916           
REMARK   3    T TENSOR                                                          
REMARK   3     T11:   -0.0971 T22:   -0.4992                                    
REMARK   3     T33:    0.4233 T12:    0.0345                                    
REMARK   3     T13:    0.2250 T23:    0.0313                                    
REMARK   3    L TENSOR                                                          
REMARK   3     L11:   -0.5429 L22:    0.0000                                    
REMARK   3     L33:    0.7267 L12:   -2.2341                                    
REMARK   3     L13:    1.5089 L23:    0.5744                                    
REMARK   3    S TENSOR                                                          
REMARK   3     S11:   -0.0926 S12:    0.0577 S13:    0.0033                     
REMARK   3     S21:   -0.0432 S22:    0.1030 S23:    0.1858                     
REMARK   3     S31:    0.2006 S32:    0.0097 S33:   -0.0104                     
REMARK   3                                                                      
REMARK   3   TLS GROUP : 35                                                     
REMARK   3    SELECTION: { N|95 - N|102 }                                       
REMARK   3    ORIGIN FOR THE GROUP (A):   14.9404  -11.8614   16.0566           
REMARK   3    T TENSOR                                                          
REMARK   3     T11:   -0.1529 T22:    0.2876                                    
REMARK   3     T33:    0.1271 T12:    0.0489                                    
REMARK   3     T13:    0.2672 T23:    0.1218                                    
REMARK   3    L TENSOR                                                          
REMARK   3     L11:    2.0729 L22:    0.7935                                    
REMARK   3     L33:   -0.4705 L12:   -0.1077                                    
REMARK   3     L13:   -1.1860 L23:   -3.2806                                    
REMARK   3    S TENSOR                                                          
REMARK   3     S11:   -0.0351 S12:    0.0055 S13:   -0.1417                     
REMARK   3     S21:    0.2447 S22:   -0.1026 S23:   -0.1661                     
REMARK   3     S31:    0.0211 S32:    0.0266 S33:    0.1377                     
REMARK   3                                                                      
REMARK   3   TLS GROUP : 36                                                     
REMARK   3    SELECTION: { N|103 - N|107 }                                      
REMARK   3    ORIGIN FOR THE GROUP (A):   17.9088  -15.7547   20.2058           
REMARK   3    T TENSOR                                                          
REMARK   3     T11:   -0.2616 T22:    0.0875                                    
REMARK   3     T33:    0.3258 T12:    0.2739                                    
REMARK   3     T13:    0.2002 T23:    0.1516                                    
REMARK   3    L TENSOR                                                          
REMARK   3     L11:    0.8720 L22:    1.6849                                    
REMARK   3     L33:   -0.8720 L12:   -2.6679                                    
REMARK   3     L13:   -2.4489 L23:    0.4046                                    
REMARK   3    S TENSOR                                                          
REMARK   3     S11:   -0.0247 S12:    0.1572 S13:    0.0616                     
REMARK   3     S21:    0.0012 S22:   -0.0428 S23:    0.0262                     
REMARK   3     S31:   -0.0858 S32:    0.2143 S33:    0.0675                     
REMARK   3                                                                      
REMARK   3   TLS GROUP : 37                                                     
REMARK   3    SELECTION: { N|108 - N|113 }                                      
REMARK   3    ORIGIN FOR THE GROUP (A):    1.9255  -21.4123   20.4000           
REMARK   3    T TENSOR                                                          
REMARK   3     T11:   -0.0296 T22:   -0.5054                                    
REMARK   3     T33:    0.4638 T12:    0.0187                                    
REMARK   3     T13:    0.2337 T23:    0.0964                                    
REMARK   3    L TENSOR                                                          
REMARK   3     L11:    0.5965 L22:    1.7865                                    
REMARK   3     L33:    1.0202 L12:   -1.3830                                    
REMARK   3     L13:   -1.1223 L23:   -0.9552                                    
REMARK   3    S TENSOR                                                          
REMARK   3     S11:   -0.0057 S12:   -0.0890 S13:   -0.0816                     
REMARK   3     S21:   -0.1385 S22:    0.0706 S23:    0.0951                     
REMARK   3     S31:    0.1340 S32:    0.1896 S33:   -0.0649                     
REMARK   3                                                                      
REMARK   3   TLS GROUP : 38                                                     
REMARK   3    SELECTION: { A|704 - A|711 }                                      
REMARK   3    ORIGIN FOR THE GROUP (A):   23.8425    9.9897    2.3064           
REMARK   3    T TENSOR                                                          
REMARK   3     T11:   -0.0689 T22:   -0.1031                                    
REMARK   3     T33:    0.0386 T12:   -0.0654                                    
REMARK   3     T13:    0.0431 T23:    0.0760                                    
REMARK   3    L TENSOR                                                          
REMARK   3     L11:    7.8141 L22:    2.1278                                    
REMARK   3     L33:    6.9881 L12:    5.9676                                    
REMARK   3     L13:    4.1701 L23:   -0.3584                                    
REMARK   3    S TENSOR                                                          
REMARK   3     S11:    0.0283 S12:   -0.0953 S13:    0.3202                     
REMARK   3     S21:    0.1889 S22:    0.0524 S23:    0.0757                     
REMARK   3     S31:   -0.2578 S32:    0.2204 S33:   -0.0807                     
REMARK   3                                                                      
REMARK   3  OTHER REFINEMENT REMARKS: NULL                                      
REMARK   4                                                                      
REMARK   4 6FUZ COMPLIES WITH FORMAT V. 3.30, 13-JUL-11                         
REMARK 100                                                                      
REMARK 100 THIS ENTRY HAS BEEN PROCESSED BY PDBE ON 28-FEB-18.                  
REMARK 100 THE DEPOSITION ID IS D_1200008970.                                   
REMARK 200                                                                      
REMARK 200 EXPERIMENTAL DETAILS                                                 
REMARK 200  EXPERIMENT TYPE                : X-RAY DIFFRACTION                  
REMARK 200  DATE OF DATA COLLECTION        : 27-OCT-16                          
REMARK 200  TEMPERATURE           (KELVIN) : 100                                
REMARK 200  PH                             : NULL                               
REMARK 200  NUMBER OF CRYSTALS USED        : 1                                  
REMARK 200                                                                      
REMARK 200  SYNCHROTRON              (Y/N) : Y                                  
REMARK 200  RADIATION SOURCE               : PETRA III, EMBL C/O DESY           
REMARK 200  BEAMLINE                       : P14 (MX2)                          
REMARK 200  X-RAY GENERATOR MODEL          : NULL                               
REMARK 200  MONOCHROMATIC OR LAUE    (M/L) : M                                  
REMARK 200  WAVELENGTH OR RANGE        (A) : 0.97630                            
REMARK 200  MONOCHROMATOR                  : NULL                               
REMARK 200  OPTICS                         : NULL                               
REMARK 200                                                                      
REMARK 200  DETECTOR TYPE                  : PIXEL                              
REMARK 200  DETECTOR MANUFACTURER          : DECTRIS PILATUS 6M-F               
REMARK 200  INTENSITY-INTEGRATION SOFTWARE : XDS                                
REMARK 200  DATA SCALING SOFTWARE          : XSCALE                             
REMARK 200                                                                      
REMARK 200  NUMBER OF UNIQUE REFLECTIONS   : 13229                              
REMARK 200  RESOLUTION RANGE HIGH      (A) : 2.700                              
REMARK 200  RESOLUTION RANGE LOW       (A) : 45.180                             
REMARK 200  REJECTION CRITERIA  (SIGMA(I)) : NULL                               
REMARK 200                                                                      
REMARK 200 OVERALL.                                                             
REMARK 200  COMPLETENESS FOR RANGE     (%) : 98.6                               
REMARK 200  DATA REDUNDANCY                : 3.800                              
REMARK 200  R MERGE                    (I) : 0.05100                            
REMARK 200  R SYM                      (I) : NULL                               
REMARK 200  <I/SIGMA(I)> FOR THE DATA SET  : 11.9000                            
REMARK 200                                                                      
REMARK 200 IN THE HIGHEST RESOLUTION SHELL.                                     
REMARK 200  HIGHEST RESOLUTION SHELL, RANGE HIGH (A) : 2.70                     
REMARK 200  HIGHEST RESOLUTION SHELL, RANGE LOW  (A) : 2.83                     
REMARK 200  COMPLETENESS FOR SHELL     (%) : 98.5                               
REMARK 200  DATA REDUNDANCY IN SHELL       : NULL                               
REMARK 200  R MERGE FOR SHELL          (I) : 1.17600                            
REMARK 200  R SYM FOR SHELL            (I) : NULL                               
REMARK 200  <I/SIGMA(I)> FOR SHELL         : 1.000                              
REMARK 200                                                                      
REMARK 200 DIFFRACTION PROTOCOL: SINGLE WAVELENGTH                              
REMARK 200 METHOD USED TO DETERMINE THE STRUCTURE: NULL                         
REMARK 200 SOFTWARE USED: PHASER                                                
REMARK 200 STARTING MODEL: NULL                                                 
REMARK 200                                                                      
REMARK 200 REMARK: NULL                                                         
REMARK 280                                                                      
REMARK 280 CRYSTAL                                                              
REMARK 280 SOLVENT CONTENT, VS   (%): 49.58                                     
REMARK 280 MATTHEWS COEFFICIENT, VM (ANGSTROMS**3/DA): 2.44                     
REMARK 280                                                                      
REMARK 280 CRYSTALLIZATION CONDITIONS: 0.04 M POTASSIUM PHOSPHATE MONOBASIC,    
REMARK 280  16% PEG8000, 20% GLYCEROL, VAPOR DIFFUSION, HANGING DROP,           
REMARK 280  TEMPERATURE 291.15K                                                 
REMARK 290                                                                      
REMARK 290 CRYSTALLOGRAPHIC SYMMETRY                                            
REMARK 290 SYMMETRY OPERATORS FOR SPACE GROUP: C 1 2 1                          
REMARK 290                                                                      
REMARK 290      SYMOP   SYMMETRY                                                
REMARK 290     NNNMMM   OPERATOR                                                
REMARK 290       1555   X,Y,Z                                                   
REMARK 290       2555   -X,Y,-Z                                                 
REMARK 290       3555   X+1/2,Y+1/2,Z                                           
REMARK 290       4555   -X+1/2,Y+1/2,-Z                                         
REMARK 290                                                                      
REMARK 290     WHERE NNN -> OPERATOR NUMBER                                     
REMARK 290           MMM -> TRANSLATION VECTOR                                  
REMARK 290                                                                      
REMARK 290 CRYSTALLOGRAPHIC SYMMETRY TRANSFORMATIONS                            
REMARK 290 THE FOLLOWING TRANSFORMATIONS OPERATE ON THE ATOM/HETATM             
REMARK 290 RECORDS IN THIS ENTRY TO PRODUCE CRYSTALLOGRAPHICALLY                
REMARK 290 RELATED MOLECULES.                                                   
REMARK 290   SMTRY1   1  1.000000  0.000000  0.000000        0.00000            
REMARK 290   SMTRY2   1  0.000000  1.000000  0.000000        0.00000            
REMARK 290   SMTRY3   1  0.000000  0.000000  1.000000        0.00000            
REMARK 290   SMTRY1   2 -1.000000  0.000000  0.000000        0.00000            
REMARK 290   SMTRY2   2  0.000000  1.000000  0.000000        0.00000            
REMARK 290   SMTRY3   2  0.000000  0.000000 -1.000000        0.00000            
REMARK 290   SMTRY1   3  1.000000  0.000000  0.000000       53.73650            
REMARK 290   SMTRY2   3  0.000000  1.000000  0.000000       45.18200            
REMARK 290   SMTRY3   3  0.000000  0.000000  1.000000        0.00000            
REMARK 290   SMTRY1   4 -1.000000  0.000000  0.000000       53.73650            
REMARK 290   SMTRY2   4  0.000000  1.000000  0.000000       45.18200            
REMARK 290   SMTRY3   4  0.000000  0.000000 -1.000000        0.00000            
REMARK 290                                                                      
REMARK 290 REMARK: NULL                                                         
REMARK 300                                                                      
REMARK 300 BIOMOLECULE: 1                                                       
REMARK 300 SEE REMARK 350 FOR THE AUTHOR PROVIDED AND/OR PROGRAM                
REMARK 300 GENERATED ASSEMBLY INFORMATION FOR THE STRUCTURE IN                  
REMARK 300 THIS ENTRY. THE REMARK MAY ALSO PROVIDE INFORMATION ON               
REMARK 300 BURIED SURFACE AREA.                                                 
REMARK 350                                                                      
REMARK 350 COORDINATES FOR A COMPLETE MULTIMER REPRESENTING THE KNOWN           
REMARK 350 BIOLOGICALLY SIGNIFICANT OLIGOMERIZATION STATE OF THE                
REMARK 350 MOLECULE CAN BE GENERATED BY APPLYING BIOMT TRANSFORMATIONS          
REMARK 350 GIVEN BELOW.  BOTH NON-CRYSTALLOGRAPHIC AND                          
REMARK 350 CRYSTALLOGRAPHIC OPERATIONS ARE GIVEN.                               
REMARK 350                                                                      
REMARK 350 BIOMOLECULE: 1                                                       
REMARK 350 AUTHOR DETERMINED BIOLOGICAL UNIT: DIMERIC                           
REMARK 350 SOFTWARE DETERMINED QUATERNARY STRUCTURE: DIMERIC                    
REMARK 350 SOFTWARE USED: PISA                                                  
REMARK 350 TOTAL BURIED SURFACE AREA: 1850 ANGSTROM**2                          
REMARK 350 SURFACE AREA OF THE COMPLEX: 17610 ANGSTROM**2                       
REMARK 350 CHANGE IN SOLVENT FREE ENERGY: -7.0 KCAL/MOL                         
REMARK 350 APPLY THE FOLLOWING TO CHAINS: A, N                                  
REMARK 350   BIOMT1   1  1.000000  0.000000  0.000000        0.00000            
REMARK 350   BIOMT2   1  0.000000  1.000000  0.000000        0.00000            
REMARK 350   BIOMT3   1  0.000000  0.000000  1.000000        0.00000            
REMARK 465                                                                      
REMARK 465 MISSING RESIDUES                                                     
REMARK 465 THE FOLLOWING RESIDUES WERE NOT LOCATED IN THE                       
REMARK 465 EXPERIMENT. (M=MODEL NUMBER; RES=RESIDUE NAME; C=CHAIN               
REMARK 465 IDENTIFIER; SSSEQ=SEQUENCE NUMBER; I=INSERTION CODE.)                
REMARK 465                                                                      
REMARK 465   M RES C SSSEQI                                                     
REMARK 465     GLY A   201                                                      
REMARK 465     SER A   202                                                      
REMARK 465     HIS A   203                                                      
REMARK 465     MET A   204                                                      
REMARK 465     GLY A   205                                                      
REMARK 465     GLY A   206                                                      
REMARK 465     TYR A   207                                                      
REMARK 465     GLU A   208                                                      
REMARK 465     ILE A   209                                                      
REMARK 465     PRO A   210                                                      
REMARK 465     ALA A   211                                                      
REMARK 465     ARG A   212                                                      
REMARK 465     LEU A   213                                                      
REMARK 465     LYS A   437                                                      
REMARK 465     GLY A   438                                                      
REMARK 465     LYS A   439                                                      
REMARK 465     GLN A   440                                                      
REMARK 465     LYS A   441                                                      
REMARK 465     ASP A   442                                                      
REMARK 465     GLY A   443                                                      
REMARK 465     SER A   444                                                      
REMARK 465     ALA A   445                                                      
REMARK 465     PHE A   446                                                      
REMARK 465     GLY A   447                                                      
REMARK 465     GLU A   448                                                      
REMARK 465     TYR A   449                                                      
REMARK 465     GLY A   450                                                      
REMARK 465     GLY A   451                                                      
REMARK 465     TRP A   452                                                      
REMARK 465     TYR A   453                                                      
REMARK 465     LYS A   454                                                      
REMARK 465     ALA A   455                                                      
REMARK 465     CYS A   456                                                      
REMARK 465     LYS A   457                                                      
REMARK 465     VAL A   458                                                      
REMARK 465     ASP A   459                                                      
REMARK 465     GLN A   670                                                      
REMARK 465     THR A   671                                                      
REMARK 465     GLY A   672                                                      
REMARK 465     SER A   673                                                      
REMARK 465     THR A   674                                                      
REMARK 465     GLY A   675                                                      
REMARK 465     SER A   676                                                      
REMARK 465     THR A   677                                                      
REMARK 465     GLY A   678                                                      
REMARK 465     SER A   679                                                      
REMARK 465     THR A   680                                                      
REMARK 465     GLY A   681                                                      
REMARK 465     SER A   682                                                      
REMARK 465     THR A   683                                                      
REMARK 465     GLY A   684                                                      
REMARK 465     SER A   685                                                      
REMARK 465     THR A   686                                                      
REMARK 465     GLY A   687                                                      
REMARK 465     SER A   688                                                      
REMARK 465     THR A   689                                                      
REMARK 465     GLY A   690                                                      
REMARK 465     SER A   691                                                      
REMARK 465     THR A   692                                                      
REMARK 465     GLY A   693                                                      
REMARK 465     SER A   694                                                      
REMARK 465     THR A   695                                                      
REMARK 465     GLY A   696                                                      
REMARK 465     SER A   697                                                      
REMARK 465     THR A   698                                                      
REMARK 465     GLY A   699                                                      
REMARK 465     SER A   700                                                      
REMARK 465     TYR A   701                                                      
REMARK 465     THR A   702                                                      
REMARK 465     CYS A   703                                                      
REMARK 465     GLN N     1                                                      
REMARK 465     SER N   114                                                      
REMARK 465     SER N   115                                                      
REMARK 465     HIS N   116                                                      
REMARK 465     HIS N   117                                                      
REMARK 465     HIS N   118                                                      
REMARK 465     HIS N   119                                                      
REMARK 465     HIS N   120                                                      
REMARK 465     HIS N   121                                                      
REMARK 500                                                                      
REMARK 500 GEOMETRY AND STEREOCHEMISTRY                                         
REMARK 500 SUBTOPIC: TORSION ANGLES                                             
REMARK 500                                                                      
REMARK 500 TORSION ANGLES OUTSIDE THE EXPECTED RAMACHANDRAN REGIONS:            
REMARK 500 (M=MODEL NUMBER; RES=RESIDUE NAME; C=CHAIN IDENTIFIER;               
REMARK 500 SSEQ=SEQUENCE NUMBER; I=INSERTION CODE).                             
REMARK 500                                                                      
REMARK 500 STANDARD TABLE:                                                      
REMARK 500 FORMAT:(10X,I3,1X,A3,1X,A1,I4,A1,4X,F7.2,3X,F7.2)                    
REMARK 500                                                                      
REMARK 500 EXPECTED VALUES: GJ KLEYWEGT AND TA JONES (1996). PHI/PSI-           
REMARK 500 CHOLOGY: RAMACHANDRAN REVISITED. STRUCTURE 4, 1395 - 1400            
REMARK 500                                                                      
REMARK 500  M RES CSSEQI        PSI       PHI                                   
REMARK 500    LYS A 312       49.20   -109.33                                   
REMARK 500    PHE A 416       59.10   -141.48                                   
REMARK 500    ALA N  91      104.43    -59.96                                   
REMARK 500                                                                      
REMARK 500 REMARK: NULL                                                         
REMARK 800                                                                      
REMARK 800 SITE                                                                 
REMARK 800 SITE_IDENTIFIER: AC1                                                 
REMARK 800 EVIDENCE_CODE: SOFTWARE                                              
REMARK 800 SITE_DESCRIPTION: binding site for residue GOL N 201                 
DBREF  6FUZ A  201   670  UNP    Q5UE59   Q5UE59_MOUSE   201    496             
DBREF  6FUZ A  701   711  PDB    6FUZ     6FUZ           701    711             
DBREF  6FUZ N    1   121  PDB    6FUZ     6FUZ             1    121             
SEQADV 6FUZ GLY A  201  UNP  Q5UE59    ALA   201 CONFLICT                       
SEQADV 6FUZ SER A  202  UNP  Q5UE59    ALA   202 CONFLICT                       
SEQADV 6FUZ HIS A  203  UNP  Q5UE59    GLN   203 CONFLICT                       
SEQADV 6FUZ MET A  204  UNP  Q5UE59    GLN   204 CONFLICT                       
SEQADV 6FUZ THR A  671  UNP  Q5UE59              LINKER                         
SEQADV 6FUZ GLY A  672  UNP  Q5UE59              LINKER                         
SEQADV 6FUZ SER A  673  UNP  Q5UE59              LINKER                         
SEQADV 6FUZ THR A  674  UNP  Q5UE59              LINKER                         
SEQADV 6FUZ GLY A  675  UNP  Q5UE59              LINKER                         
SEQADV 6FUZ SER A  676  UNP  Q5UE59              LINKER                         
SEQADV 6FUZ THR A  677  UNP  Q5UE59              LINKER                         
SEQADV 6FUZ GLY A  678  UNP  Q5UE59              LINKER                         
SEQADV 6FUZ SER A  679  UNP  Q5UE59              LINKER                         
SEQADV 6FUZ THR A  680  UNP  Q5UE59              LINKER                         
SEQADV 6FUZ GLY A  681  UNP  Q5UE59              LINKER                         
SEQADV 6FUZ SER A  682  UNP  Q5UE59              LINKER                         
SEQADV 6FUZ THR A  683  UNP  Q5UE59              LINKER                         
SEQADV 6FUZ GLY A  684  UNP  Q5UE59              LINKER                         
SEQADV 6FUZ SER A  685  UNP  Q5UE59              LINKER                         
SEQADV 6FUZ THR A  686  UNP  Q5UE59              LINKER                         
SEQADV 6FUZ GLY A  687  UNP  Q5UE59              LINKER                         
SEQADV 6FUZ SER A  688  UNP  Q5UE59              LINKER                         
SEQADV 6FUZ THR A  689  UNP  Q5UE59              LINKER                         
SEQADV 6FUZ GLY A  690  UNP  Q5UE59              LINKER                         
SEQADV 6FUZ SER A  691  UNP  Q5UE59              LINKER                         
SEQADV 6FUZ THR A  692  UNP  Q5UE59              LINKER                         
SEQADV 6FUZ GLY A  693  UNP  Q5UE59              LINKER                         
SEQADV 6FUZ SER A  694  UNP  Q5UE59              LINKER                         
SEQADV 6FUZ THR A  695  UNP  Q5UE59              LINKER                         
SEQADV 6FUZ GLY A  696  UNP  Q5UE59              LINKER                         
SEQADV 6FUZ SER A  697  UNP  Q5UE59              LINKER                         
SEQADV 6FUZ THR A  698  UNP  Q5UE59              LINKER                         
SEQADV 6FUZ GLY A  699  UNP  Q5UE59              LINKER                         
SEQADV 6FUZ SER A  700  UNP  Q5UE59              LINKER                         
SEQRES   1 A  337  GLY SER HIS MET GLY GLY TYR GLU ILE PRO ALA ARG LEU          
SEQRES   2 A  337  ARG THR LEU HIS ASN LEU VAL ILE GLN TYR ALA SER GLN          
SEQRES   3 A  337  GLY ARG TYR GLU VAL ALA VAL PRO LEU CYS LYS GLN ALA          
SEQRES   4 A  337  LEU GLU ASP LEU GLU LYS THR SER GLY HIS ASP HIS PRO          
SEQRES   5 A  337  ASP VAL ALA THR MET LEU ASN ILE LEU ALA LEU VAL TYR          
SEQRES   6 A  337  ARG ASP GLN ASN LYS TYR LYS ASP ALA ALA ASN LEU LEU          
SEQRES   7 A  337  ASN ASP ALA LEU ALA ILE ARG GLU LYS THR LEU GLY ARG          
SEQRES   8 A  337  ASP HIS PRO ALA VAL ALA ALA THR LEU ASN ASN LEU ALA          
SEQRES   9 A  337  VAL LEU TYR GLY LYS ARG GLY LYS TYR LYS GLU ALA GLU          
SEQRES  10 A  337  PRO LEU CYS LYS ARG ALA LEU GLU ILE ARG GLU LYS VAL          
SEQRES  11 A  337  LEU GLY LYS ASP HIS PRO ASP VAL ALA LYS GLN LEU ASN          
SEQRES  12 A  337  ASN LEU ALA LEU LEU CYS GLN ASN GLN GLY LYS TYR GLU          
SEQRES  13 A  337  GLU VAL GLU TYR TYR TYR GLN ARG ALA LEU GLY ILE TYR          
SEQRES  14 A  337  GLN THR LYS LEU GLY PRO ASP ASP PRO ASN VAL ALA LYS          
SEQRES  15 A  337  THR LYS ASN ASN LEU ALA SER CYS TYR LEU LYS GLN GLY          
SEQRES  16 A  337  LYS PHE LYS GLN ALA GLU THR LEU TYR LYS GLU ILE LEU          
SEQRES  17 A  337  THR ARG ALA HIS GLU ARG GLU PHE GLY SER VAL ASP ASP          
SEQRES  18 A  337  GLU ASN LYS PRO ILE TRP MET HIS ALA GLU GLU ARG GLU          
SEQRES  19 A  337  GLU CYS LYS GLY LYS GLN LYS ASP GLY SER ALA PHE GLY          
SEQRES  20 A  337  GLU TYR GLY GLY TRP TYR LYS ALA CYS LYS VAL ASP SER          
SEQRES  21 A  337  PRO THR VAL THR THR THR LEU LYS ASN LEU GLY ALA LEU          
SEQRES  22 A  337  TYR ARG ARG GLN GLY LYS PHE GLU ALA ALA GLU THR LEU          
SEQRES  23 A  337  GLU GLU ALA ALA MET ARG SER ARG LYS GLN THR GLY SER          
SEQRES  24 A  337  THR GLY SER THR GLY SER THR GLY SER THR GLY SER THR          
SEQRES  25 A  337  GLY SER THR GLY SER THR GLY SER THR GLY SER THR GLY          
SEQRES  26 A  337  SER TYR THR CYS PRO THR GLU ASP ILE TYR LEU GLU              
SEQRES   1 N  121  GLN VAL GLN LEU GLN GLU SER GLY GLY GLY LEU VAL GLN          
SEQRES   2 N  121  PRO GLY GLY SER LEU ARG LEU SER CYS ALA ALA SER GLY          
SEQRES   3 N  121  PHE ALA PHE SER SER TYR TRP MET TYR TRP VAL ARG GLN          
SEQRES   4 N  121  ALA PRO GLU LYS GLY LEU GLU TRP VAL SER THR ILE ASN          
SEQRES   5 N  121  THR GLY GLY GLY ILE THR TYR TYR LYS ASP SER VAL LYS          
SEQRES   6 N  121  GLY ARG PHE THR VAL SER ARG ASP ASN ALA LYS ASN THR          
SEQRES   7 N  121  LEU TYR LEU GLN MET ASN SER LEU LYS PRO GLU ASP ALA          
SEQRES   8 N  121  ALA GLN TYR TYR CYS ALA THR ASP MET SER GLY THR TYR          
SEQRES   9 N  121  ARG GLY GLN GLY THR GLN VAL THR VAL SER SER HIS HIS          
SEQRES  10 N  121  HIS HIS HIS HIS                                              
HET    GOL  N 201       6                                                       
HETNAM     GOL GLYCEROL                                                         
HETSYN     GOL GLYCERIN; PROPANE-1,2,3-TRIOL                                    
FORMUL   3  GOL    C3 H8 O3                                                     
FORMUL   4  HOH   *13(H2 O)                                                     
HELIX    1 AA1 ARG A  214  GLN A  226  1                                  13    
HELIX    2 AA2 ARG A  228  GLY A  248  1                                  21    
HELIX    3 AA3 HIS A  251  GLN A  268  1                                  18    
HELIX    4 AA4 LYS A  270  GLY A  290  1                                  21    
HELIX    5 AA5 HIS A  293  LYS A  309  1                                  17    
HELIX    6 AA6 LYS A  312  GLY A  332  1                                  21    
HELIX    7 AA7 HIS A  335  ASN A  351  1                                  17    
HELIX    8 AA8 LYS A  354  LYS A  372  1                                  19    
HELIX    9 AA9 ASP A  377  GLY A  395  1                                  19    
HELIX   10 AB1 LYS A  396  GLY A  417  1                                  22    
HELIX   11 AB2 PRO A  425  CYS A  436  1                                  12    
HELIX   12 AB3 PRO A  461  GLN A  477  1                                  17    
HELIX   13 AB4 LYS A  479  ARG A  494  1                                  16    
HELIX   14 AB5 ALA N   28  TYR N   32  5                                   5    
HELIX   15 AB6 LYS N   87  ALA N   91  5                                   5    
SHEET    1 AA1 4 GLN N   3  SER N   7  0                                        
SHEET    2 AA1 4 LEU N  18  SER N  25 -1  O  SER N  25   N  GLN N   3           
SHEET    3 AA1 4 THR N  78  MET N  83 -1  O  MET N  83   N  LEU N  18           
SHEET    4 AA1 4 PHE N  68  ASP N  73 -1  N  SER N  71   O  TYR N  80           
SHEET    1 AA2 6 GLY N  10  LEU N  11  0                                        
SHEET    2 AA2 6 THR N 109  THR N 112  1  O  THR N 112   N  GLY N  10           
SHEET    3 AA2 6 ALA N  92  ALA N  97 -1  N  TYR N  94   O  THR N 109           
SHEET    4 AA2 6 MET N  34  GLN N  39 -1  N  VAL N  37   O  TYR N  95           
SHEET    5 AA2 6 GLU N  46  ILE N  51 -1  O  GLU N  46   N  ARG N  38           
SHEET    6 AA2 6 THR N  58  TYR N  60 -1  O  TYR N  59   N  THR N  50           
SSBOND   1 CYS N   22    CYS N   96                          1555   1555  2.03  
SITE     1 AC1  4 GLN A 399  GLY N  56  ILE N  57  THR N  58                    
CRYST1  107.473   90.364   51.698  90.00  99.80  90.00 C 1 2 1       4          
ORIGX1      1.000000  0.000000  0.000000        0.00000                         
ORIGX2      0.000000  1.000000  0.000000        0.00000                         
ORIGX3      0.000000  0.000000  1.000000        0.00000                         
SCALE1      0.009305  0.000000  0.001607        0.00000                         
SCALE2      0.000000  0.011066  0.000000        0.00000                         
SCALE3      0.000000  0.000000  0.019630        0.00000                         
ATOM      1  N   ARG A 214      50.033  -4.346   1.306  1.00129.83           N  
ANISOU    1  N   ARG A 214    13929  22420  12980  -3223  -2273    120       N  
ATOM      2  CA  ARG A 214      49.068  -4.047   2.364  1.00129.42           C  
ANISOU    2  CA  ARG A 214    13937  22416  12820  -3224  -2292    211       C  
ATOM      3  C   ARG A 214      49.385  -2.722   3.058  1.00133.96           C  
ANISOU    3  C   ARG A 214    14514  23002  13382  -3192  -2271    218       C  
ATOM      4  O   ARG A 214      48.484  -1.898   3.223  1.00133.15           O  
ANISOU    4  O   ARG A 214    14416  22974  13201  -3195  -2226    257       O  
ATOM      5  CB  ARG A 214      48.953  -5.200   3.379  1.00128.49           C  
ANISOU    5  CB  ARG A 214    13878  22255  12686  -3262  -2414    242       C  
ATOM      6  CG  ARG A 214      48.580  -6.591   2.799  1.00134.81           C  
ANISOU    6  CG  ARG A 214    14698  23062  13462  -3292  -2446    251       C  
ATOM      7  CD  ARG A 214      47.457  -6.652   1.741  1.00135.88           C  
ANISOU    7  CD  ARG A 214    14824  23301  13502  -3308  -2322    293       C  
ATOM      8  NE  ARG A 214      46.183  -6.099   2.213  1.00135.61           N  
ANISOU    8  NE  ARG A 214    14835  23370  13321  -3326  -2279    347       N  
ATOM      9  CZ  ARG A 214      45.025  -6.193   1.564  1.00142.87           C  
ANISOU    9  CZ  ARG A 214    15794  24382  14110  -3355  -2225    397       C  
ATOM     10  NH1 ARG A 214      43.926  -5.652   2.073  1.00125.88           N  
ANISOU   10  NH1 ARG A 214    13664  22318  11848  -3370  -2195    407       N  
ATOM     11  NH2 ARG A 214      44.953  -6.840   0.406  1.00128.36           N  
ANISOU   11  NH2 ARG A 214    13966  22553  12252  -3375  -2194    431       N  
ATOM     12  N   THR A 215      50.667  -2.508   3.433  1.00131.39           N  
ANISOU   12  N   THR A 215    14181  22605  13138  -3161  -2302    174       N  
ATOM     13  CA  THR A 215      51.159  -1.277   4.071  1.00131.25           C  
ANISOU   13  CA  THR A 215    14173  22601  13095  -3128  -2266    193       C  
ATOM     14  C   THR A 215      51.000  -0.079   3.123  1.00135.39           C  
ANISOU   14  C   THR A 215    14680  23207  13554  -3104  -2186    166       C  
ATOM     15  O   THR A 215      50.550   0.996   3.543  1.00134.47           O  
ANISOU   15  O   THR A 215    14573  23148  13371  -3088  -2152    212       O  
ATOM     16  CB  THR A 215      52.624  -1.438   4.518  1.00138.15           C  
ANISOU   16  CB  THR A 215    15051  23379  14061  -3101  -2312    147       C  
ATOM     17  OG1 THR A 215      52.742  -2.555   5.402  1.00137.27           O  
ANISOU   17  OG1 THR A 215    14966  23164  14027  -3146  -2430    174       O  
ATOM     18  CG2 THR A 215      53.140  -0.211   5.219  1.00135.56           C  
ANISOU   18  CG2 THR A 215    14749  23075  13681  -3073  -2258    192       C  
ATOM     19  N   LEU A 216      51.378  -0.285   1.845  1.00132.53           N  
ANISOU   19  N   LEU A 216    14292  22845  13217  -3127  -2170     82       N  
ATOM     20  CA  LEU A 216      51.268   0.701   0.778  1.00132.42           C  
ANISOU   20  CA  LEU A 216    14281  22892  13139  -3161  -2132     45       C  
ATOM     21  C   LEU A 216      49.796   1.159   0.672  1.00137.01           C  
ANISOU   21  C   LEU A 216    14869  23525  13666  -3174  -2122    129       C  
ATOM     22  O   LEU A 216      49.551   2.366   0.636  1.00136.13           O  
ANISOU   22  O   LEU A 216    14773  23453  13497  -3162  -2127    142       O  
ATOM     23  CB  LEU A 216      51.797   0.095  -0.543  1.00132.75           C  
ANISOU   23  CB  LEU A 216    14288  22920  13231  -3251  -2120    -67       C  
ATOM     24  CG  LEU A 216      51.079   0.454  -1.861  1.00137.46           C  
ANISOU   24  CG  LEU A 216    14895  23563  13771  -3363  -2101    -80       C  
ATOM     25  CD1 LEU A 216      51.409   1.864  -2.307  1.00137.25           C  
ANISOU   25  CD1 LEU A 216    14922  23583  13643  -3377  -2128   -119       C  
ATOM     26  CD2 LEU A 216      51.373  -0.571  -2.948  1.00140.77           C  
ANISOU   26  CD2 LEU A 216    15267  23966  14254  -3500  -2073   -180       C  
ATOM     27  N   HIS A 217      48.832   0.199   0.688  1.00134.82           N  
ANISOU   27  N   HIS A 217    14580  23245  13401  -3195  -2119    178       N  
ATOM     28  CA  HIS A 217      47.385   0.458   0.635  1.00135.34           C  
ANISOU   28  CA  HIS A 217    14646  23358  13418  -3206  -2109    237       C  
ATOM     29  C   HIS A 217      46.925   1.301   1.823  1.00139.12           C  
ANISOU   29  C   HIS A 217    15120  23872  13867  -3159  -2121    260       C  
ATOM     30  O   HIS A 217      46.148   2.237   1.637  1.00138.15           O  
ANISOU   30  O   HIS A 217    14980  23782  13730  -3153  -2127    262       O  
ATOM     31  CB  HIS A 217      46.587  -0.870   0.557  1.00136.71           C  
ANISOU   31  CB  HIS A 217    14829  23542  13574  -3238  -2098    276       C  
ATOM     32  CG  HIS A 217      45.133  -0.778   0.948  1.00140.51           C  
ANISOU   32  CG  HIS A 217    15317  24086  13985  -3240  -2092    315       C  
ATOM     33  ND1 HIS A 217      44.262   0.083   0.309  1.00142.38           N  
ANISOU   33  ND1 HIS A 217    15537  24346  14217  -3247  -2081    321       N  
ATOM     34  CD2 HIS A 217      44.444  -1.479   1.881  1.00142.60           C  
ANISOU   34  CD2 HIS A 217    15609  24393  14180  -3256  -2109    328       C  
ATOM     35  CE1 HIS A 217      43.090  -0.092   0.898  1.00141.94           C  
ANISOU   35  CE1 HIS A 217    15481  24349  14103  -3248  -2078    324       C  
ATOM     36  NE2 HIS A 217      43.146  -1.032   1.836  1.00142.37           N  
ANISOU   36  NE2 HIS A 217    15567  24428  14098  -3265  -2090    323       N  
ATOM     37  N   ASN A 218      47.395   0.955   3.038  1.00136.31           N  
ANISOU   37  N   ASN A 218    14774  23499  13519  -3147  -2134    271       N  
ATOM     38  CA  ASN A 218      47.032   1.661   4.265  1.00136.14           C  
ANISOU   38  CA  ASN A 218    14738  23512  13478  -3149  -2128    288       C  
ATOM     39  C   ASN A 218      47.552   3.099   4.257  1.00139.44           C  
ANISOU   39  C   ASN A 218    15143  23946  13890  -3098  -2107    285       C  
ATOM     40  O   ASN A 218      46.834   3.996   4.708  1.00138.64           O  
ANISOU   40  O   ASN A 218    15004  23893  13782  -3093  -2097    282       O  
ATOM     41  CB  ASN A 218      47.444   0.873   5.510  1.00137.74           C  
ANISOU   41  CB  ASN A 218    14969  23676  13690  -3206  -2159    311       C  
ATOM     42  CG  ASN A 218      46.810  -0.506   5.598  1.00164.70           C  
ANISOU   42  CG  ASN A 218    18418  27087  17073  -3274  -2212    309       C  
ATOM     43  OD1 ASN A 218      45.653  -0.731   5.212  1.00158.55           O  
ANISOU   43  OD1 ASN A 218    17634  26374  16234  -3295  -2199    295       O  
ATOM     44  ND2 ASN A 218      47.563  -1.472   6.102  1.00158.04           N  
ANISOU   44  ND2 ASN A 218    17620  26166  16263  -3315  -2287    322       N  
ATOM     45  N   LEU A 219      48.747   3.335   3.671  1.00136.00           N  
ANISOU   45  N   LEU A 219    14740  23483  13451  -3066  -2106    267       N  
ATOM     46  CA  LEU A 219      49.309   4.689   3.555  1.00135.46           C  
ANISOU   46  CA  LEU A 219    14691  23448  13329  -3026  -2099    260       C  
ATOM     47  C   LEU A 219      48.516   5.550   2.570  1.00139.29           C  
ANISOU   47  C   LEU A 219    15171  23962  13789  -3036  -2145    235       C  
ATOM     48  O   LEU A 219      48.206   6.714   2.878  1.00138.59           O  
ANISOU   48  O   LEU A 219    15074  23911  13675  -3005  -2164    246       O  
ATOM     49  CB  LEU A 219      50.797   4.658   3.179  1.00135.25           C  
ANISOU   49  CB  LEU A 219    14713  23401  13275  -3012  -2092    216       C  
ATOM     50  CG  LEU A 219      51.735   3.999   4.185  1.00139.95           C  
ANISOU   50  CG  LEU A 219    15318  23943  13914  -2997  -2070    242       C  
ATOM     51  CD1 LEU A 219      53.021   3.612   3.542  1.00140.04           C  
ANISOU   51  CD1 LEU A 219    15352  23918  13938  -2991  -2080    151       C  
ATOM     52  CD2 LEU A 219      51.978   4.894   5.366  1.00142.16           C  
ANISOU   52  CD2 LEU A 219    15615  24252  14149  -2973  -2022    320       C  
ATOM     53  N   VAL A 220      48.135   4.954   1.416  1.00135.89           N  
ANISOU   53  N   VAL A 220    14744  23506  13381  -3094  -2171    208       N  
ATOM     54  CA  VAL A 220      47.326   5.653   0.415  1.00135.73           C  
ANISOU   54  CA  VAL A 220    14728  23484  13359  -3141  -2237    196       C  
ATOM     55  C   VAL A 220      45.994   6.091   1.067  1.00138.87           C  
ANISOU   55  C   VAL A 220    15065  23899  13800  -3099  -2255    217       C  
ATOM     56  O   VAL A 220      45.645   7.277   1.020  1.00138.40           O  
ANISOU   56  O   VAL A 220    14997  23845  13745  -3080  -2325    202       O  
ATOM     57  CB  VAL A 220      47.137   4.862  -0.904  1.00140.13           C  
ANISOU   57  CB  VAL A 220    15299  24005  13941  -3247  -2241    183       C  
ATOM     58  CG1 VAL A 220      46.456   5.739  -1.942  1.00140.14           C  
ANISOU   58  CG1 VAL A 220    15325  23981  13942  -3333  -2335    180       C  
ATOM     59  CG2 VAL A 220      48.475   4.408  -1.471  1.00139.87           C  
ANISOU   59  CG2 VAL A 220    15295  23963  13887  -3309  -2217    117       C  
ATOM     60  N   ILE A 221      45.322   5.143   1.762  1.00134.98           N  
ANISOU   60  N   ILE A 221    14531  23420  13334  -3094  -2203    230       N  
ATOM     61  CA  ILE A 221      44.094   5.369   2.528  1.00135.14           C  
ANISOU   61  CA  ILE A 221    14483  23478  13388  -3083  -2204    206       C  
ATOM     62  C   ILE A 221      44.316   6.495   3.550  1.00139.02           C  
ANISOU   62  C   ILE A 221    14930  24001  13891  -3044  -2201    188       C  
ATOM     63  O   ILE A 221      43.502   7.405   3.607  1.00138.67           O  
ANISOU   63  O   ILE A 221    14823  23967  13898  -3026  -2250    140       O  
ATOM     64  CB  ILE A 221      43.547   4.042   3.152  1.00138.41           C  
ANISOU   64  CB  ILE A 221    14891  23921  13776  -3125  -2155    206       C  
ATOM     65  CG1 ILE A 221      42.668   3.223   2.167  1.00138.99           C  
ANISOU   65  CG1 ILE A 221    14984  23992  13833  -3158  -2155    217       C  
ATOM     66  CG2 ILE A 221      42.823   4.239   4.488  1.00139.17           C  
ANISOU   66  CG2 ILE A 221    14924  24079  13876  -3157  -2136    149       C  
ATOM     67  CD1 ILE A 221      41.604   3.954   1.356  1.00148.60           C  
ANISOU   67  CD1 ILE A 221    16169  25195  15097  -3157  -2204    194       C  
ATOM     68  N   GLN A 222      45.444   6.469   4.294  1.00135.41           N  
ANISOU   68  N   GLN A 222    14505  23550  13396  -3034  -2149    227       N  
ATOM     69  CA  GLN A 222      45.809   7.494   5.284  1.00134.88           C  
ANISOU   69  CA  GLN A 222    14408  23518  13323  -3012  -2117    240       C  
ATOM     70  C   GLN A 222      45.935   8.901   4.707  1.00139.02           C  
ANISOU   70  C   GLN A 222    14942  24052  13828  -2954  -2185    229       C  
ATOM     71  O   GLN A 222      45.391   9.833   5.297  1.00138.59           O  
ANISOU   71  O   GLN A 222    14813  24029  13816  -2938  -2194    201       O  
ATOM     72  CB  GLN A 222      47.079   7.116   6.034  1.00135.56           C  
ANISOU   72  CB  GLN A 222    14547  23593  13365  -3022  -2049    304       C  
ATOM     73  CG  GLN A 222      46.807   6.278   7.285  1.00151.02           C  
ANISOU   73  CG  GLN A 222    16475  25551  15354  -3119  -2003    316       C  
ATOM     74  CD  GLN A 222      48.061   5.764   7.942  1.00173.31           C  
ANISOU   74  CD  GLN A 222    19366  28323  18162  -3146  -1974    385       C  
ATOM     75  OE1 GLN A 222      49.120   6.410   7.924  1.00171.36           O  
ANISOU   75  OE1 GLN A 222    19159  28071  17877  -3094  -1938    433       O  
ATOM     76  NE2 GLN A 222      47.972   4.569   8.509  1.00163.47           N  
ANISOU   76  NE2 GLN A 222    18139  27033  16938  -3237  -2003    387       N  
ATOM     77  N   TYR A 223      46.612   9.071   3.558  1.00166.69           N  
ANISOU   77  N   TYR A 223    16938  25506  20890  -2323   2367  -3501       N  
ATOM     78  CA  TYR A 223      46.708  10.420   2.973  1.00165.95           C  
ANISOU   78  CA  TYR A 223    16685  25429  20941  -2266   2357  -3533       C  
ATOM     79  C   TYR A 223      45.377  10.884   2.433  1.00168.84           C  
ANISOU   79  C   TYR A 223    16931  25897  21321  -2316   2425  -3501       C  
ATOM     80  O   TYR A 223      44.982  12.021   2.704  1.00168.25           O  
ANISOU   80  O   TYR A 223    16786  25877  21264  -2242   2397  -3560       O  
ATOM     81  CB  TYR A 223      47.847  10.564   1.954  1.00166.65           C  
ANISOU   81  CB  TYR A 223    16738  25450  21130  -2271   2286  -3564       C  
ATOM     82  CG  TYR A 223      49.167  10.699   2.666  1.00168.70           C  
ANISOU   82  CG  TYR A 223    17068  25631  21399  -2171   2211  -3701       C  
ATOM     83  CD1 TYR A 223      49.931   9.577   2.970  1.00170.59           C  
ANISOU   83  CD1 TYR A 223    17459  25830  21528  -2149   2129  -3795       C  
ATOM     84  CD2 TYR A 223      49.589  11.930   3.166  1.00169.77           C  
ANISOU   84  CD2 TYR A 223    17140  25722  21644  -2068   2192  -3775       C  
ATOM     85  CE1 TYR A 223      51.119   9.684   3.683  1.00171.33           C  
ANISOU   85  CE1 TYR A 223    17637  25841  21620  -2013   2054  -4004       C  
ATOM     86  CE2 TYR A 223      50.778  12.049   3.881  1.00170.84           C  
ANISOU   86  CE2 TYR A 223    17323  25768  21819  -1938   2130  -3950       C  
ATOM     87  CZ  TYR A 223      51.547  10.923   4.126  1.00178.24           C  
ANISOU   87  CZ  TYR A 223    18411  26668  22645  -1903   2073  -4086       C  
ATOM     88  OH  TYR A 223      52.725  11.022   4.823  1.00179.09           O  
ANISOU   88  OH  TYR A 223    18581  26679  22786  -1735   2004  -4337       O  
ATOM     89  N   ALA A 224      44.643   9.971   1.776  1.00165.02           N  
ANISOU   89  N   ALA A 224    16436  25445  20820  -2415   2483  -3445       N  
ATOM     90  CA  ALA A 224      43.306  10.233   1.256  1.00165.03           C  
ANISOU   90  CA  ALA A 224    16333  25539  20832  -2440   2556  -3484       C  
ATOM     91  C   ALA A 224      42.330  10.681   2.384  1.00169.74           C  
ANISOU   91  C   ALA A 224    16891  26299  21304  -2442   2606  -3563       C  
ATOM     92  O   ALA A 224      41.547  11.599   2.156  1.00169.51           O  
ANISOU   92  O   ALA A 224    16773  26367  21266  -2385   2582  -3691       O  
ATOM     93  CB  ALA A 224      42.781   9.008   0.517  1.00165.72           C  
ANISOU   93  CB  ALA A 224    16407  25614  20946  -2519   2602  -3423       C  
ATOM     94  N   SER A 225      42.439  10.113   3.609  1.00166.83           N  
ANISOU   94  N   SER A 225    16605  25968  20816  -2480   2644  -3513       N  
ATOM     95  CA  SER A 225      41.628  10.507   4.780  1.00167.70           C  
ANISOU   95  CA  SER A 225    16661  26272  20785  -2462   2684  -3575       C  
ATOM     96  C   SER A 225      41.822  11.990   5.096  1.00170.01           C  
ANISOU   96  C   SER A 225    16865  26625  21107  -2267   2535  -3678       C  
ATOM     97  O   SER A 225      40.845  12.716   5.274  1.00169.99           O  
ANISOU   97  O   SER A 225    16739  26828  21024  -2224   2489  -3808       O  
ATOM     98  CB  SER A 225      42.027   9.703   6.011  1.00172.61           C  
ANISOU   98  CB  SER A 225    17443  26862  21279  -2485   2734  -3487       C  
ATOM     99  OG  SER A 225      41.933   8.313   5.767  1.00182.92           O  
ANISOU   99  OG  SER A 225    18885  28084  22534  -2672   2815  -3385       O  
ATOM    100  N   GLN A 226      43.092  12.434   5.138  1.00164.92           N  
ANISOU  100  N   GLN A 226    16280  25807  20574  -2146   2431  -3649       N  
ATOM    101  CA  GLN A 226      43.474  13.816   5.398  1.00163.84           C  
ANISOU  101  CA  GLN A 226    16074  25671  20504  -1961   2257  -3724       C  
ATOM    102  C   GLN A 226      43.174  14.750   4.209  1.00165.31           C  
ANISOU  102  C   GLN A 226    16217  25837  20757  -1975   2165  -3794       C  
ATOM    103  O   GLN A 226      43.441  15.952   4.295  1.00164.57           O  
ANISOU  103  O   GLN A 226    16098  25723  20709  -1848   1984  -3853       O  
ATOM    104  CB  GLN A 226      44.966  13.875   5.773  1.00164.83           C  
ANISOU  104  CB  GLN A 226    16279  25597  20750  -1849   2203  -3699       C  
ATOM    105  CG  GLN A 226      45.205  14.045   7.264  1.00185.24           C  
ANISOU  105  CG  GLN A 226    18866  28215  23302  -1627   2138  -3736       C  
ATOM    106  CD  GLN A 226      45.484  15.485   7.637  1.00207.27           C  
ANISOU  106  CD  GLN A 226    21539  31006  26209  -1406   1923  -3809       C  
ATOM    107  OE1 GLN A 226      46.472  16.091   7.202  1.00202.01           O  
ANISOU  107  OE1 GLN A 226    20881  30162  25710  -1366   1850  -3834       O  
ATOM    108  NE2 GLN A 226      44.639  16.060   8.488  1.00201.08           N  
ANISOU  108  NE2 GLN A 226    20634  30437  25329  -1256   1793  -3855       N  
ATOM    109  N   GLY A 227      42.663  14.186   3.109  1.00160.33           N  
ANISOU  109  N   GLY A 227    15600  25187  20132  -2105   2271  -3792       N  
ATOM    110  CA  GLY A 227      42.358  14.920   1.886  1.00159.02           C  
ANISOU  110  CA  GLY A 227    15448  24959  20011  -2093   2208  -3876       C  
ATOM    111  C   GLY A 227      43.602  15.391   1.163  1.00160.62           C  
ANISOU  111  C   GLY A 227    15723  24954  20353  -2094   2159  -3792       C  
ATOM    112  O   GLY A 227      43.495  16.144   0.194  1.00160.07           O  
ANISOU  112  O   GLY A 227    15712  24800  20307  -2079   2095  -3845       O  
ATOM    113  N   ARG A 228      44.797  14.942   1.642  1.00155.61           N  
ANISOU  113  N   ARG A 228    15100  24236  19789  -2112   2188  -3693       N  
ATOM    114  CA  ARG A 228      46.126  15.261   1.117  1.00154.59           C  
ANISOU  114  CA  ARG A 228    15002  23954  19783  -2140   2164  -3646       C  
ATOM    115  C   ARG A 228      46.369  14.491  -0.180  1.00155.72           C  
ANISOU  115  C   ARG A 228    15159  24046  19963  -2241   2258  -3579       C  
ATOM    116  O   ARG A 228      47.172  13.550  -0.224  1.00154.75           O  
ANISOU  116  O   ARG A 228    15034  23910  19855  -2283   2293  -3538       O  
ATOM    117  CB  ARG A 228      47.211  14.943   2.162  1.00156.08           C  
ANISOU  117  CB  ARG A 228    15193  24102  20009  -2083   2152  -3655       C  
ATOM    118  CG  ARG A 228      47.122  15.760   3.430  1.00169.37           C  
ANISOU  118  CG  ARG A 228    16840  25816  21697  -1911   2033  -3719       C  
ATOM    119  CD  ARG A 228      48.503  15.887   4.007  1.00180.92           C  
ANISOU  119  CD  ARG A 228    18308  27151  23281  -1823   1995  -3778       C  
ATOM    120  NE  ARG A 228      48.543  15.709   5.453  1.00191.17           N  
ANISOU  120  NE  ARG A 228    19607  28465  24564  -1609   1949  -3843       N  
ATOM    121  CZ  ARG A 228      49.663  15.711   6.166  1.00206.83           C  
ANISOU  121  CZ  ARG A 228    21608  30326  26653  -1455   1914  -3958       C  
ATOM    122  NH1 ARG A 228      50.838  15.865   5.568  1.00194.15           N  
ANISOU  122  NH1 ARG A 228    19998  28606  25165  -1534   1925  -4032       N  
ATOM    123  NH2 ARG A 228      49.618  15.555   7.482  1.00195.03           N  
ANISOU  123  NH2 ARG A 228    20133  28828  25140  -1204   1870  -4028       N  
ATOM    124  N   TYR A 229      45.670  14.927  -1.247  1.00150.34           N  
ANISOU  124  N   TYR A 229    14503  23338  19283  -2239   2263  -3598       N  
ATOM    125  CA  TYR A 229      45.676  14.330  -2.583  1.00148.36           C  
ANISOU  125  CA  TYR A 229    14250  23042  19076  -2261   2334  -3544       C  
ATOM    126  C   TYR A 229      46.966  14.598  -3.353  1.00149.03           C  
ANISOU  126  C   TYR A 229    14343  23049  19233  -2324   2331  -3475       C  
ATOM    127  O   TYR A 229      47.236  13.880  -4.314  1.00148.17           O  
ANISOU  127  O   TYR A 229    14191  22951  19155  -2325   2369  -3413       O  
ATOM    128  CB  TYR A 229      44.412  14.735  -3.383  1.00149.37           C  
ANISOU  128  CB  TYR A 229    14427  23150  19176  -2174   2339  -3646       C  
ATOM    129  CG  TYR A 229      43.118  14.380  -2.667  1.00151.15           C  
ANISOU  129  CG  TYR A 229    14603  23507  19318  -2136   2358  -3764       C  
ATOM    130  CD1 TYR A 229      42.048  15.271  -2.633  1.00153.33           C  
ANISOU  130  CD1 TYR A 229    14931  23827  19500  -2048   2279  -3967       C  
ATOM    131  CD2 TYR A 229      42.994  13.189  -1.957  1.00151.97           C  
ANISOU  131  CD2 TYR A 229    14628  23708  19406  -2201   2434  -3697       C  
ATOM    132  CE1 TYR A 229      40.869  14.962  -1.952  1.00154.29           C  
ANISOU  132  CE1 TYR A 229    14972  24128  19522  -2033   2300  -4116       C  
ATOM    133  CE2 TYR A 229      41.826  12.874  -1.271  1.00153.39           C  
ANISOU  133  CE2 TYR A 229    14754  24031  19495  -2213   2480  -3798       C  
ATOM    134  CZ  TYR A 229      40.766  13.763  -1.270  1.00160.07           C  
ANISOU  134  CZ  TYR A 229    15600  24962  20256  -2133   2425  -4015       C  
ATOM    135  OH  TYR A 229      39.623  13.461  -0.572  1.00159.43           O  
ANISOU  135  OH  TYR A 229    15433  25078  20064  -2162   2475  -4152       O  
ATOM    136  N   GLU A 230      47.791  15.577  -2.898  1.00143.71           N  
ANISOU  136  N   GLU A 230    13696  22318  18588  -2372   2276  -3492       N  
ATOM    137  CA  GLU A 230      49.108  15.895  -3.466  1.00142.59           C  
ANISOU  137  CA  GLU A 230    13540  22129  18509  -2478   2293  -3457       C  
ATOM    138  C   GLU A 230      49.980  14.639  -3.403  1.00142.28           C  
ANISOU  138  C   GLU A 230    13400  22193  18467  -2502   2314  -3464       C  
ATOM    139  O   GLU A 230      50.606  14.292  -4.389  1.00141.57           O  
ANISOU  139  O   GLU A 230    13257  22151  18382  -2555   2337  -3430       O  
ATOM    140  CB  GLU A 230      49.794  17.023  -2.671  1.00144.87           C  
ANISOU  140  CB  GLU A 230    13849  22340  18855  -2513   2217  -3506       C  
ATOM    141  CG  GLU A 230      49.371  18.428  -3.074  1.00155.66           C  
ANISOU  141  CG  GLU A 230    15353  23581  20208  -2530   2132  -3498       C  
ATOM    142  CD  GLU A 230      50.312  19.536  -2.640  1.00175.52           C  
ANISOU  142  CD  GLU A 230    17886  25992  22810  -2601   2040  -3514       C  
ATOM    143  OE1 GLU A 230      49.847  20.495  -1.981  1.00169.78           O  
ANISOU  143  OE1 GLU A 230    17226  25210  22073  -2512   1861  -3556       O  
ATOM    144  OE2 GLU A 230      51.513  19.462  -2.987  1.00169.56           O  
ANISOU  144  OE2 GLU A 230    17065  25225  22133  -2740   2126  -3504       O  
ATOM    145  N   VAL A 231      49.987  13.961  -2.245  1.00136.07           N  
ANISOU  145  N   VAL A 231    12607  21450  17645  -2444   2280  -3524       N  
ATOM    146  CA  VAL A 231      50.727  12.734  -1.947  1.00134.27           C  
ANISOU  146  CA  VAL A 231    12358  21298  17362  -2434   2237  -3587       C  
ATOM    147  C   VAL A 231      49.971  11.512  -2.477  1.00134.41           C  
ANISOU  147  C   VAL A 231    12372  21383  17317  -2407   2222  -3504       C  
ATOM    148  O   VAL A 231      50.568  10.690  -3.172  1.00133.17           O  
ANISOU  148  O   VAL A 231    12165  21308  17127  -2409   2147  -3509       O  
ATOM    149  CB  VAL A 231      50.974  12.595  -0.412  1.00138.55           C  
ANISOU  149  CB  VAL A 231    12965  21806  17873  -2349   2198  -3702       C  
ATOM    150  CG1 VAL A 231      51.943  11.465  -0.100  1.00138.08           C  
ANISOU  150  CG1 VAL A 231    12953  21789  17723  -2319   2112  -3841       C  
ATOM    151  CG2 VAL A 231      51.455  13.899   0.204  1.00139.08           C  
ANISOU  151  CG2 VAL A 231    13012  21787  18046  -2313   2188  -3775       C  
ATOM    152  N   ALA A 232      48.677  11.377  -2.105  1.00129.04           N  
ANISOU  152  N   ALA A 232    11726  20688  16614  -2373   2269  -3452       N  
ATOM    153  CA  ALA A 232      47.806  10.242  -2.408  1.00127.30           C  
ANISOU  153  CA  ALA A 232    11499  20510  16359  -2355   2266  -3386       C  
ATOM    154  C   ALA A 232      47.835   9.759  -3.884  1.00127.76           C  
ANISOU  154  C   ALA A 232    11467  20598  16479  -2305   2226  -3320       C  
ATOM    155  O   ALA A 232      48.053   8.569  -4.125  1.00126.79           O  
ANISOU  155  O   ALA A 232    11321  20533  16320  -2278   2112  -3290       O  
ATOM    156  CB  ALA A 232      46.383  10.547  -1.959  1.00128.34           C  
ANISOU  156  CB  ALA A 232    11643  20643  16479  -2345   2356  -3389       C  
ATOM    157  N   VAL A 233      47.660  10.677  -4.847  1.00122.40           N  
ANISOU  157  N   VAL A 233    10756  19873  15877  -2270   2289  -3304       N  
ATOM    158  CA  VAL A 233      47.585  10.345  -6.278  1.00120.65           C  
ANISOU  158  CA  VAL A 233    10453  19664  15723  -2163   2266  -3243       C  
ATOM    159  C   VAL A 233      48.928   9.854  -6.874  1.00123.35           C  
ANISOU  159  C   VAL A 233    10704  20126  16038  -2173   2151  -3223       C  
ATOM    160  O   VAL A 233      48.922   8.753  -7.431  1.00121.34           O  
ANISOU  160  O   VAL A 233    10358  19960  15785  -2066   2019  -3182       O  
ATOM    161  CB  VAL A 233      46.961  11.483  -7.123  1.00124.20           C  
ANISOU  161  CB  VAL A 233    10961  19999  16229  -2094   2363  -3261       C  
ATOM    162  CG1 VAL A 233      46.811  11.074  -8.582  1.00122.96           C  
ANISOU  162  CG1 VAL A 233    10734  19835  16149  -1916   2347  -3209       C  
ATOM    163  CG2 VAL A 233      45.612  11.894  -6.562  1.00124.06           C  
ANISOU  163  CG2 VAL A 233    11018  19920  16199  -2057   2422  -3359       C  
ATOM    164  N   PRO A 234      50.060  10.614  -6.803  1.00121.14           N  
ANISOU  164  N   PRO A 234    10425  19873  15729  -2290   2171  -3271       N  
ATOM    165  CA  PRO A 234      51.318  10.125  -7.386  1.00120.90           C  
ANISOU  165  CA  PRO A 234    10275  20018  15643  -2307   2055  -3310       C  
ATOM    166  C   PRO A 234      51.705   8.756  -6.878  1.00124.01           C  
ANISOU  166  C   PRO A 234    10648  20539  15933  -2258   1843  -3391       C  
ATOM    167  O   PRO A 234      51.990   7.898  -7.703  1.00122.84           O  
ANISOU  167  O   PRO A 234    10382  20545  15748  -2152   1669  -3375       O  
ATOM    168  CB  PRO A 234      52.346  11.158  -6.942  1.00123.91           C  
ANISOU  168  CB  PRO A 234    10680  20386  16015  -2476   2133  -3408       C  
ATOM    169  CG  PRO A 234      51.593  12.353  -6.712  1.00128.90           C  
ANISOU  169  CG  PRO A 234    11430  20825  16720  -2515   2275  -3348       C  
ATOM    170  CD  PRO A 234      50.262  11.940  -6.197  1.00123.78           C  
ANISOU  170  CD  PRO A 234    10850  20101  16081  -2406   2274  -3315       C  
ATOM    171  N   LEU A 235      51.648   8.536  -5.533  1.00120.59           N  
ANISOU  171  N   LEU A 235    10347  20033  15439  -2305   1829  -3479       N  
ATOM    172  CA  LEU A 235      51.956   7.252  -4.895  1.00119.56           C  
ANISOU  172  CA  LEU A 235    10295  19964  15167  -2263   1614  -3578       C  
ATOM    173  C   LEU A 235      51.138   6.152  -5.514  1.00120.28           C  
ANISOU  173  C   LEU A 235    10347  20089  15264  -2156   1475  -3447       C  
ATOM    174  O   LEU A 235      51.663   5.068  -5.770  1.00120.17           O  
ANISOU  174  O   LEU A 235    10315  20208  15136  -2080   1196  -3509       O  
ATOM    175  CB  LEU A 235      51.644   7.268  -3.386  1.00120.22           C  
ANISOU  175  CB  LEU A 235    10572  19908  15199  -2303   1677  -3638       C  
ATOM    176  CG  LEU A 235      52.566   7.997  -2.446  1.00126.09           C  
ANISOU  176  CG  LEU A 235    11383  20602  15923  -2332   1726  -3826       C  
ATOM    177  CD1 LEU A 235      52.160   7.700  -1.005  1.00126.65           C  
ANISOU  177  CD1 LEU A 235    11658  20547  15917  -2298   1741  -3873       C  
ATOM    178  CD2 LEU A 235      53.996   7.546  -2.625  1.00129.31           C  
ANISOU  178  CD2 LEU A 235    11766  21149  16217  -2309   1535  -4074       C  
ATOM    179  N   CYS A 236      49.861   6.435  -5.761  1.00113.93           N  
ANISOU  179  N   CYS A 236     9525  19171  14590  -2129   1638  -3300       N  
ATOM    180  CA  CYS A 236      48.951   5.469  -6.322  1.00112.19           C  
ANISOU  180  CA  CYS A 236     9249  18946  14431  -2012   1543  -3191       C  
ATOM    181  C   CYS A 236      49.279   5.144  -7.770  1.00111.22           C  
ANISOU  181  C   CYS A 236     8933  18951  14376  -1829   1389  -3140       C  
ATOM    182  O   CYS A 236      49.391   3.968  -8.129  1.00109.52           O  
ANISOU  182  O   CYS A 236     8656  18832  14123  -1707   1110  -3118       O  
ATOM    183  CB  CYS A 236      47.526   5.960  -6.160  1.00113.42           C  
ANISOU  183  CB  CYS A 236     9426  18963  14706  -2022   1777  -3132       C  
ATOM    184  SG  CYS A 236      46.348   4.641  -5.878  1.00117.86           S  
ANISOU  184  SG  CYS A 236    10014  19478  15288  -2009   1711  -3064       S  
ATOM    185  N   LYS A 237      49.517   6.200  -8.572  1.00 97.28           N  
ATOM    186  CA  LYS A 237      49.892   6.122  -9.983  1.00 95.53           C  
ATOM    187  C   LYS A 237      51.193   5.340 -10.149  1.00 98.50           C  
ATOM    188  O   LYS A 237      51.320   4.513 -11.063  1.00 97.97           O  
ATOM    189  CB  LYS A 237      50.025   7.535 -10.568  1.00 96.46           C  
ATOM    190  CG  LYS A 237      48.688   8.120 -10.946  1.00 94.04           C  
ATOM    191  CD  LYS A 237      48.792   9.540 -11.433  1.00100.04           C  
ATOM    192  CE  LYS A 237      47.501  10.002 -12.071  1.00112.25           C  
ATOM    193  NZ  LYS A 237      47.131   9.221 -13.283  1.00124.57           N  
ATOM    194  N   GLN A 238      52.121   5.557  -9.206  1.00 94.49           N  
ATOM    195  CA  GLN A 238      53.404   4.890  -9.180  1.00 94.22           C  
ATOM    196  C   GLN A 238      53.312   3.439  -8.780  1.00 99.24           C  
ATOM    197  O   GLN A 238      53.996   2.624  -9.394  1.00 98.89           O  
ATOM    198  CB  GLN A 238      54.415   5.636  -8.323  1.00 95.38           C  
ATOM    199  CG  GLN A 238      55.329   6.599  -9.111  1.00111.55           C  
ATOM    200  CD  GLN A 238      56.302   6.001 -10.127  1.00136.60           C  
ATOM    201  OE1 GLN A 238      56.738   6.688 -11.061  1.00132.03           O  
ATOM    202  NE2 GLN A 238      56.739   4.760  -9.938  1.00131.20           N  
ATOM    203  N   ALA A 239      52.479   3.104  -7.766  1.00 96.17           N  
ATOM    204  CA  ALA A 239      52.269   1.725  -7.327  1.00 96.05           C  
ATOM    205  C   ALA A 239      51.626   0.963  -8.459  1.00 99.96           C  
ATOM    206  O   ALA A 239      52.016  -0.170  -8.720  1.00 99.25           O  
ATOM    207  CB  ALA A 239      51.368   1.687  -6.101  1.00 96.94           C  
ATOM    208  N   LEU A 240      50.682   1.617  -9.170  1.00 97.53           N  
ATOM    209  CA  LEU A 240      49.986   1.052 -10.321  1.00 97.93           C  
ATOM    210  C   LEU A 240      50.965   0.715 -11.428  1.00103.30           C  
ATOM    211  O   LEU A 240      50.950  -0.411 -11.926  1.00103.44           O  
ATOM    212  CB  LEU A 240      48.909   2.007 -10.833  1.00 97.90           C  
ATOM    213  CG  LEU A 240      47.578   1.910 -10.128  1.00102.52           C  
ATOM    214  CD1 LEU A 240      46.751   3.157 -10.387  1.00102.98           C  
ATOM    215  CD2 LEU A 240      46.845   0.638 -10.519  1.00103.70           C  
ATOM    216  N   GLU A 241      51.848   1.670 -11.769  1.00100.39           N  
ATOM    217  CA  GLU A 241      52.912   1.522 -12.763  1.00100.85           C  
ATOM    218  C   GLU A 241      53.818   0.325 -12.357  1.00106.26           C  
ATOM    219  O   GLU A 241      53.906  -0.659 -13.104  1.00105.64           O  
ATOM    220  CB  GLU A 241      53.695   2.848 -12.830  1.00102.32           C  
ATOM    221  CG  GLU A 241      54.775   2.951 -13.890  1.00115.47           C  
ATOM    222  CD  GLU A 241      55.778   4.049 -13.590  1.00141.35           C  
ATOM    223  OE1 GLU A 241      55.345   5.186 -13.294  1.00138.88           O  
ATOM    224  OE2 GLU A 241      56.998   3.769 -13.630  1.00137.37           O  
ATOM    225  N   ASP A 242      54.400   0.382 -11.132  1.00104.13           N  
ATOM    226  CA  ASP A 242      55.254  -0.662 -10.552  1.00104.87           C  
ATOM    227  C   ASP A 242      54.591  -2.065 -10.590  1.00110.68           C  
ATOM    228  O   ASP A 242      55.248  -3.026 -10.998  1.00110.81           O  
ATOM    229  CB  ASP A 242      55.677  -0.294  -9.104  1.00106.98           C  
ATOM    230  CG  ASP A 242      56.676   0.852  -8.909  1.00117.75           C  
ATOM    231  OD1 ASP A 242      57.047   1.507  -9.915  1.00119.11           O  
ATOM    232  OD2 ASP A 242      57.075   1.100  -7.746  1.00122.49           O  
ATOM    233  N   LEU A 243      53.293  -2.170 -10.201  1.00107.75           N  
ATOM    234  CA  LEU A 243      52.533  -3.430 -10.184  1.00107.96           C  
ATOM    235  C   LEU A 243      52.263  -4.006 -11.566  1.00112.55           C  
ATOM    236  O   LEU A 243      52.219  -5.228 -11.703  1.00111.60           O  
ATOM    237  CB  LEU A 243      51.186  -3.268  -9.461  1.00108.11           C  
ATOM    238  CG  LEU A 243      51.181  -3.289  -7.944  1.00112.86           C  
ATOM    239  CD1 LEU A 243      49.961  -2.582  -7.417  1.00113.07           C  
ATOM    240  CD2 LEU A 243      51.246  -4.706  -7.407  1.00115.41           C  
ATOM    241  N   GLU A 244      51.983  -3.141 -12.563  1.00110.53           N  
ATOM    242  CA  GLU A 244      51.696  -3.573 -13.931  1.00111.18           C  
ATOM    243  C   GLU A 244      52.925  -4.232 -14.533  1.00116.66           C  
ATOM    244  O   GLU A 244      52.799  -5.300 -15.127  1.00116.89           O  
ATOM    245  CB  GLU A 244      51.165  -2.421 -14.792  1.00112.64           C  
ATOM    246  CG  GLU A 244      49.696  -2.153 -14.524  1.00124.54           C  
ATOM    247  CD  GLU A 244      49.067  -1.017 -15.301  1.00149.94           C  
ATOM    248  OE1 GLU A 244      48.835  -1.190 -16.519  1.00151.85           O  
ATOM    249  OE2 GLU A 244      48.736   0.017 -14.676  1.00142.62           O  
ATOM    250  N   LYS A 245      54.119  -3.654 -14.284  1.00144.30           N  
ANISOU  250  N   LYS A 245    14939  21685  18205   2129   3237   1322       N  
ATOM    251  CA  LYS A 245      55.405  -4.210 -14.717  1.00151.21           C  
ANISOU  251  CA  LYS A 245    15419  22420  19615   2579   3981   1676       C  
ATOM    252  C   LYS A 245      55.590  -5.649 -14.165  1.00159.96           C  
ANISOU  252  C   LYS A 245    16425  23187  21167   3155   4422   2032       C  
ATOM    253  O   LYS A 245      55.797  -6.578 -14.946  1.00164.16           O  
ANISOU  253  O   LYS A 245    17354  23123  21897   3451   5347   1953       O  
ATOM    254  CB  LYS A 245      56.565  -3.291 -14.281  1.00155.70           C  
ANISOU  254  CB  LYS A 245    15065  23586  20507   2554   3682   2125       C  
ATOM    255  CG  LYS A 245      56.605  -1.953 -15.017  1.00163.11           C  
ANISOU  255  CG  LYS A 245    16141  24697  21136   2078   3572   1810       C  
ATOM    256  CD  LYS A 245      57.589  -0.982 -14.379  1.00171.62           C  
ANISOU  256  CD  LYS A 245    16370  26399  22439   1881   3138   2180       C  
ATOM    257  CE  LYS A 245      57.550   0.375 -15.034  1.00175.41           C  
ANISOU  257  CE  LYS A 245    17056  26982  22610   1390   3050   1854       C  
ATOM    258  NZ  LYS A 245      58.428   1.350 -14.336  1.00183.76           N  
ANISOU  258  NZ  LYS A 245    17372  28622  23825   1062   2620   2142       N  
ATOM    259  N   THR A 246      55.421  -5.828 -12.839  1.00155.61           N  
ANISOU  259  N   THR A 246    15460  22953  20711   3266   3814   2388       N  
ATOM    260  CA  THR A 246      55.561  -7.105 -12.129  1.00159.77           C  
ANISOU  260  CA  THR A 246    15814  23232  21660   3821   4112   2846       C  
ATOM    261  C   THR A 246      54.605  -8.224 -12.602  1.00163.15           C  
ANISOU  261  C   THR A 246    17184  22884  21924   3901   4705   2401       C  
ATOM    262  O   THR A 246      55.079  -9.287 -13.007  1.00169.17           O  
ANISOU  262  O   THR A 246    18074  23076  23129   4386   5649   2588       O  
ATOM    263  CB  THR A 246      55.422  -6.890 -10.598  1.00167.02           C  
ANISOU  263  CB  THR A 246    16210  24736  22515   3749   3197   3257       C  
ATOM    264  OG1 THR A 246      56.066  -5.677 -10.200  1.00166.78           O  
ANISOU  264  OG1 THR A 246    15525  25437  22409   3389   2553   3466       O  
ATOM    265  CG2 THR A 246      55.959  -8.062  -9.781  1.00171.85           C  
ANISOU  265  CG2 THR A 246    16331  25287  23679   4392   3448   4022       C  
ATOM    266  N   SER A 247      53.276  -7.994 -12.525  1.00152.86           N  
ANISOU  266  N   SER A 247    16515  21541  20022   3411   4203   1852       N  
ATOM    267  CA  SER A 247      52.246  -9.010 -12.786  1.00152.15           C  
ANISOU  267  CA  SER A 247    17266  20835  19711   3338   4582   1445       C  
ATOM    268  C   SER A 247      51.249  -8.744 -13.938  1.00151.50           C  
ANISOU  268  C   SER A 247    18049  20523  18991   2706   4638    713       C  
ATOM    269  O   SER A 247      50.335  -9.552 -14.148  1.00151.29           O  
ANISOU  269  O   SER A 247    18713  20058  18712   2502   4871    362       O  
ATOM    270  CB  SER A 247      51.456  -9.257 -11.501  1.00152.98           C  
ANISOU  270  CB  SER A 247    17299  21095  19731   3337   3953   1584       C  
ATOM    271  OG  SER A 247      51.022  -8.034 -10.926  1.00157.57           O  
ANISOU  271  OG  SER A 247    17626  22275  19969   2923   3024   1510       O  
ATOM    272  N   GLY A 248      51.421  -7.647 -14.666  1.00144.74           N  
ANISOU  272  N   GLY A 248    17140  19986  17870   2365   4417    538       N  
ATOM    273  CA  GLY A 248      50.504  -7.279 -15.740  1.00142.05           C  
ANISOU  273  CA  GLY A 248    17510  19572  16890   1737   4346     -8       C  
ATOM    274  C   GLY A 248      49.337  -6.471 -15.207  1.00138.31           C  
ANISOU  274  C   GLY A 248    16995  19498  16057   1336   3411   -105       C  
ATOM    275  O   GLY A 248      49.210  -6.289 -13.992  1.00134.78           O  
ANISOU  275  O   GLY A 248    16102  19290  15819   1522   2915    156       O  
ATOM    276  N   HIS A 249      48.479  -5.971 -16.108  1.00132.47           N  
ANISOU  276  N   HIS A 249    16716  18838  14778    774   3198   -427       N  
ATOM    277  CA  HIS A 249      47.318  -5.166 -15.733  1.00126.57           C  
ANISOU  277  CA  HIS A 249    15895  18428  13769    427   2417   -435       C  
ATOM    278  C   HIS A 249      46.208  -6.000 -15.074  1.00128.73           C  
ANISOU  278  C   HIS A 249    16409  18518  13985    341   2233   -521       C  
ATOM    279  O   HIS A 249      45.632  -5.553 -14.083  1.00123.94           O  
ANISOU  279  O   HIS A 249    15485  18115  13492    386   1712   -361       O  
ATOM    280  CB  HIS A 249      46.782  -4.378 -16.940  1.00127.20           C  
ANISOU  280  CB  HIS A 249    16284  18706  13342   -110   2243   -586       C  
ATOM    281  CG  HIS A 249      45.534  -3.605 -16.655  1.00126.56           C  
ANISOU  281  CG  HIS A 249    16083  18922  13082   -412   1547   -479       C  
ATOM    282  ND1 HIS A 249      45.582  -2.301 -16.200  1.00124.82           N  
ANISOU  282  ND1 HIS A 249    15389  19000  13038   -332   1156   -236       N  
ATOM    283  CD2 HIS A 249      44.240  -3.986 -16.758  1.00128.25           C  
ANISOU  283  CD2 HIS A 249    16575  19144  13012   -789   1262   -549       C  
ATOM    284  CE1 HIS A 249      44.321  -1.932 -16.048  1.00122.36           C  
ANISOU  284  CE1 HIS A 249    15074  18817  12601   -581    715   -131       C  
ATOM    285  NE2 HIS A 249      43.483  -2.915 -16.369  1.00124.63           N  
ANISOU  285  NE2 HIS A 249    15748  18984  12622   -859    717   -282       N  
ATOM    286  N   ASP A 250      45.881  -7.180 -15.636  1.00129.09           N  
ANISOU  286  N   ASP A 250    17068  18145  13833    159   2714   -799       N  
ATOM    287  CA  ASP A 250      44.822  -8.030 -15.088  1.00128.30           C  
ANISOU  287  CA  ASP A 250    17240  17836  13670      8   2602   -908       C  
ATOM    288  C   ASP A 250      45.302  -8.805 -13.846  1.00131.96           C  
ANISOU  288  C   ASP A 250    17438  18047  14652    615   2818   -671       C  
ATOM    289  O   ASP A 250      45.610  -9.997 -13.926  1.00135.28           O  
ANISOU  289  O   ASP A 250    18221  17957  15223    805   3493   -755       O  
ATOM    290  CB  ASP A 250      44.204  -8.950 -16.170  1.00135.12           C  
ANISOU  290  CB  ASP A 250    18933  18365  14042   -583   3012  -1331       C  
ATOM    291  CG  ASP A 250      43.404  -8.259 -17.272  1.00145.76           C  
ANISOU  291  CG  ASP A 250    20531  20092  14758  -1329   2592  -1468       C  
ATOM    292  OD1 ASP A 250      42.961  -7.106 -17.060  1.00141.60           O  
ANISOU  292  OD1 ASP A 250    19510  20053  14239  -1371   1907  -1192       O  
ATOM    293  OD2 ASP A 250      43.189  -8.888 -18.329  1.00157.49           O  
ANISOU  293  OD2 ASP A 250    22735  21378  15726  -1908   2972  -1820       O  
ATOM    294  N   HIS A 251      45.371  -8.100 -12.695  1.00125.07           N  
ANISOU  294  N   HIS A 251    15966  17523  14032    889   2281   -347       N  
ATOM    295  CA  HIS A 251      45.795  -8.645 -11.405  1.00125.26           C  
ANISOU  295  CA  HIS A 251    15664  17475  14455   1392   2307    -18       C  
ATOM    296  C   HIS A 251      45.027  -8.016 -10.220  1.00123.09           C  
ANISOU  296  C   HIS A 251    15114  17504  14151   1310   1638    119       C  
ATOM    297  O   HIS A 251      44.857  -6.792 -10.196  1.00119.06           O  
ANISOU  297  O   HIS A 251    14362  17357  13518   1096   1199    128       O  
ATOM    298  CB  HIS A 251      47.315  -8.483 -11.213  1.00129.17           C  
ANISOU  298  CB  HIS A 251    15631  18117  15331   1877   2531    360       C  
ATOM    299  CG  HIS A 251      47.835  -9.162  -9.986  1.00135.12           C  
ANISOU  299  CG  HIS A 251    16015  18851  16473   2383   2567    827       C  
ATOM    300  ND1 HIS A 251      48.170 -10.505  -9.989  1.00142.33           N  
ANISOU  300  ND1 HIS A 251    17128  19245  17705   2794   3265    979       N  
ATOM    301  CD2 HIS A 251      48.013  -8.670  -8.740  1.00135.38           C  
ANISOU  301  CD2 HIS A 251    15553  19314  16572   2481   2004   1184       C  
ATOM    302  CE1 HIS A 251      48.553 -10.780  -8.753  1.00143.08           C  
ANISOU  302  CE1 HIS A 251    16760  19521  18082   3185   3050   1509       C  
ATOM    303  NE2 HIS A 251      48.470  -9.709  -7.965  1.00139.38           N  
ANISOU  303  NE2 HIS A 251    15886  19655  17418   2962   2260   1628       N  
ATOM    304  N   PRO A 252      44.622  -8.839  -9.208  1.00119.12           N  
ANISOU  304  N   PRO A 252    14675  16801  13782   1497   1652    244       N  
ATOM    305  CA  PRO A 252      43.894  -8.307  -8.035  1.00114.78           C  
ANISOU  305  CA  PRO A 252    13952  16473  13187   1406   1135    356       C  
ATOM    306  C   PRO A 252      44.448  -7.063  -7.345  1.00115.17           C  
ANISOU  306  C   PRO A 252    13538  16990  13230   1406    704    565       C  
ATOM    307  O   PRO A 252      43.657  -6.294  -6.786  1.00112.17           O  
ANISOU  307  O   PRO A 252    13156  16737  12727   1159    370    509       O  
ATOM    308  CB  PRO A 252      43.927  -9.484  -7.059  1.00118.91           C  
ANISOU  308  CB  PRO A 252    14554  16722  13905   1745   1349    578       C  
ATOM    309  CG  PRO A 252      43.914 -10.667  -7.914  1.00127.15           C  
ANISOU  309  CG  PRO A 252    16038  17256  15016   1798   1971    389       C  
ATOM    310  CD  PRO A 252      44.734 -10.314  -9.122  1.00124.58           C  
ANISOU  310  CD  PRO A 252    15687  16979  14669   1775   2236    276       C  
ATOM    311  N   ASP A 253      45.786  -6.892  -7.342  1.00112.43           N  
ANISOU  311  N   ASP A 253    12810  16873  13037   1651    767    822       N  
ATOM    312  CA  ASP A 253      46.483  -5.778  -6.696  1.00111.10           C  
ANISOU  312  CA  ASP A 253    12207  17181  12824   1547    378   1020       C  
ATOM    313  C   ASP A 253      46.394  -4.502  -7.495  1.00110.04           C  
ANISOU  313  C   ASP A 253    12059  17201  12549   1214    260    781       C  
ATOM    314  O   ASP A 253      46.434  -3.420  -6.909  1.00107.96           O  
ANISOU  314  O   ASP A 253    11647  17203  12171    960    -44    795       O  
ATOM    315  CB  ASP A 253      47.947  -6.131  -6.398  1.00117.90           C  
ANISOU  315  CB  ASP A 253    12564  18296  13937   1892    458   1482       C  
ATOM    316  CG  ASP A 253      48.146  -7.412  -5.605  1.00132.83           C  
ANISOU  316  CG  ASP A 253    14392  20042  16038   2310    617   1879       C  
ATOM    317  OD1 ASP A 253      47.247  -7.769  -4.814  1.00132.04           O  
ANISOU  317  OD1 ASP A 253    14580  19796  15792   2239    478   1824       O  
ATOM    318  OD2 ASP A 253      49.197  -8.063  -5.787  1.00144.28           O  
ANISOU  318  OD2 ASP A 253    15490  21490  17840   2737    941   2290       O  
ATOM    319  N   VAL A 254      46.272  -4.627  -8.832  1.00105.03           N  
ANISOU  319  N   VAL A 254    11640  16378  11889   1172    544    567       N  
ATOM    320  CA  VAL A 254      46.089  -3.496  -9.747  1.00102.39           C  
ANISOU  320  CA  VAL A 254    11338  16163  11402    869    463    396       C  
ATOM    321  C   VAL A 254      44.685  -2.930  -9.439  1.00101.57           C  
ANISOU  321  C   VAL A 254    11423  16006  11165    592    191    290       C  
ATOM    322  O   VAL A 254      44.542  -1.728  -9.205  1.00 99.95           O  
ANISOU  322  O   VAL A 254    11094  15945  10938    408     13    315       O  
ATOM    323  CB  VAL A 254      46.240  -3.921 -11.241  1.00108.11           C  
ANISOU  323  CB  VAL A 254    12334  16708  12034    831    844    219       C  
ATOM    324  CG1 VAL A 254      45.860  -2.789 -12.193  1.00106.47           C  
ANISOU  324  CG1 VAL A 254    12198  16649  11609    489    708    114       C  
ATOM    325  CG2 VAL A 254      47.651  -4.424 -11.543  1.00111.79           C  
ANISOU  325  CG2 VAL A 254    12587  17151  12736   1164   1265    366       C  
ATOM    326  N   ALA A 255      43.681  -3.831  -9.364  1.00 96.14           N  
ANISOU  326  N   ALA A 255    11017  15072  10440    575    229    208       N  
ATOM    327  CA  ALA A 255      42.281  -3.548  -9.054  1.00 93.15           C  
ANISOU  327  CA  ALA A 255    10751  14616  10028    363     37    188       C  
ATOM    328  C   ALA A 255      42.154  -2.851  -7.707  1.00 94.76           C  
ANISOU  328  C   ALA A 255    10813  14873  10320    382   -115    295       C  
ATOM    329  O   ALA A 255      41.388  -1.894  -7.590  1.00 93.43           O  
ANISOU  329  O   ALA A 255    10618  14690  10193    214   -185    329       O  
ATOM    330  CB  ALA A 255      41.481  -4.837  -9.053  1.00 94.77           C  
ANISOU  330  CB  ALA A 255    11245  14557  10207    340    149     96       C  
ATOM    331  N   THR A 256      42.947  -3.289  -6.714  1.00 90.87           N  
ANISOU  331  N   THR A 256    10236  14444   9845    565   -127    388       N  
ATOM    332  CA  THR A 256      42.984  -2.691  -5.384  1.00 89.64           C  
ANISOU  332  CA  THR A 256    10039  14387   9632    465   -270    463       C  
ATOM    333  C   THR A 256      43.436  -1.228  -5.455  1.00 92.49           C  
ANISOU  333  C   THR A 256    10273  14933   9937    215   -325    425       C  
ATOM    334  O   THR A 256      42.775  -0.371  -4.876  1.00 91.73           O  
ANISOU  334  O   THR A 256    10318  14716   9820      2   -281    365       O  
ATOM    335  CB  THR A 256      43.860  -3.544  -4.476  1.00 96.52           C  
ANISOU  335  CB  THR A 256    10799  15405  10471    665   -339    673       C  
ATOM    336  OG1 THR A 256      43.341  -4.872  -4.467  1.00 92.30           O  
ANISOU  336  OG1 THR A 256    10450  14588  10032    906   -178    701       O  
ATOM    337  CG2 THR A 256      43.942  -3.004  -3.056  1.00 95.85           C  
ANISOU  337  CG2 THR A 256    10750  15491  10177    433   -531    754       C  
ATOM    338  N   MET A 257      44.547  -0.952  -6.161  1.00 89.53           N  
ANISOU  338  N   MET A 257     9660  14787   9571    237   -331    460       N  
ATOM    339  CA  MET A 257      45.097   0.397  -6.301  1.00 89.63           C  
ANISOU  339  CA  MET A 257     9556  14963   9538    -32   -342    417       C  
ATOM    340  C   MET A 257      44.216   1.274  -7.164  1.00 89.93           C  
ANISOU  340  C   MET A 257     9724  14790   9656   -134   -195    338       C  
ATOM    341  O   MET A 257      44.060   2.460  -6.875  1.00 89.19           O  
ANISOU  341  O   MET A 257     9697  14621   9572   -369    -95    299       O  
ATOM    342  CB  MET A 257      46.554   0.374  -6.800  1.00 94.56           C  
ANISOU  342  CB  MET A 257     9831  15902  10196     28   -362    528       C  
ATOM    343  CG  MET A 257      47.504  -0.361  -5.866  1.00101.67           C  
ANISOU  343  CG  MET A 257    10451  17102  11078    130   -541    780       C  
ATOM    344  SD  MET A 257      47.308   0.042  -4.109  1.00107.65           S  
ANISOU  344  SD  MET A 257    11352  18023  11529   -263   -820    808       S  
ATOM    345  CE  MET A 257      47.955   1.688  -4.085  1.00106.16           C  
ANISOU  345  CE  MET A 257    11102  18060  11174   -835   -858    663       C  
ATOM    346  N   LEU A 258      43.598   0.678  -8.190  1.00 85.31           N  
ANISOU  346  N   LEU A 258     9199  14097   9116      6   -157    350       N  
ATOM    347  CA  LEU A 258      42.646   1.376  -9.044  1.00 84.55           C  
ANISOU  347  CA  LEU A 258     9153  13891   9083    -93   -104    423       C  
ATOM    348  C   LEU A 258      41.449   1.822  -8.204  1.00 88.19           C  
ANISOU  348  C   LEU A 258     9697  14112   9700   -143    -39    504       C  
ATOM    349  O   LEU A 258      41.113   3.005  -8.230  1.00 88.80           O  
ANISOU  349  O   LEU A 258     9755  14065   9921   -233    129    610       O  
ATOM    350  CB  LEU A 258      42.190   0.489 -10.218  1.00 84.94           C  
ANISOU  350  CB  LEU A 258     9287  13958   9028    -74   -148    431       C  
ATOM    351  CG  LEU A 258      43.185   0.312 -11.373  1.00 90.62           C  
ANISOU  351  CG  LEU A 258    10013  14824   9594    -76    -53    360       C  
ATOM    352  CD1 LEU A 258      42.691  -0.719 -12.360  1.00 92.16           C  
ANISOU  352  CD1 LEU A 258    10459  14979   9580   -177    -27    282       C  
ATOM    353  CD2 LEU A 258      43.489   1.635 -12.080  1.00 92.38           C  
ANISOU  353  CD2 LEU A 258    10125  15159   9818   -203     -8    468       C  
ATOM    354  N   ASN A 259      40.870   0.896  -7.399  1.00 83.74           N  
ANISOU  354  N   ASN A 259     9242  13432   9143    -66    -82    470       N  
ATOM    355  CA  ASN A 259      39.733   1.159  -6.513  1.00 83.30           C  
ANISOU  355  CA  ASN A 259     9281  13109   9260    -91     60    545       C  
ATOM    356  C   ASN A 259      40.037   2.314  -5.565  1.00 88.29           C  
ANISOU  356  C   ASN A 259    10042  13603   9900   -249    298    473       C  
ATOM    357  O   ASN A 259      39.220   3.229  -5.455  1.00 89.73           O  
ANISOU  357  O   ASN A 259    10261  13503  10329   -282    602    597       O  
ATOM    358  CB  ASN A 259      39.341  -0.099  -5.728  1.00 82.76           C  
ANISOU  358  CB  ASN A 259     9347  12954   9144     -1      0    486       C  
ATOM    359  CG  ASN A 259      37.912  -0.097  -5.246  1.00 99.82           C  
ANISOU  359  CG  ASN A 259    11544  14841  11541     -5    156    617       C  
ATOM    360  OD1 ASN A 259      37.601   0.268  -4.106  1.00102.65           O  
ANISOU  360  OD1 ASN A 259    12072  14977  11954    -42    384    589       O  
ATOM    361  ND2 ASN A 259      37.018  -0.515  -6.114  1.00 83.09           N  
ANISOU  361  ND2 ASN A 259     9273  12749   9548    -19     53    776       N  
ATOM    362  N   ILE A 260      41.229   2.309  -4.941  1.00 84.77           N  
ANISOU  362  N   ILE A 260     9656  13359   9194   -382    196    311       N  
ATOM    363  CA  ILE A 260      41.648   3.380  -4.048  1.00 86.90           C  
ANISOU  363  CA  ILE A 260    10131  13554   9335   -712    396    177       C  
ATOM    364  C   ILE A 260      41.710   4.726  -4.801  1.00 89.62           C  
ANISOU  364  C   ILE A 260    10441  13759   9852   -820    667    203       C  
ATOM    365  O   ILE A 260      41.164   5.727  -4.321  1.00 90.91           O  
ANISOU  365  O   ILE A 260    10853  13542  10147   -981   1104    172       O  
ATOM    366  CB  ILE A 260      42.993   3.059  -3.332  1.00 92.75           C  
ANISOU  366  CB  ILE A 260    10834  14695   9712   -928    106     93       C  
ATOM    367  CG1 ILE A 260      42.972   1.757  -2.489  1.00 94.03           C  
ANISOU  367  CG1 ILE A 260    11030  14982   9715   -791   -127    172       C  
ATOM    368  CG2 ILE A 260      43.405   4.221  -2.467  1.00 97.47           C  
ANISOU  368  CG2 ILE A 260    11709  15256  10069  -1452    293    -89       C  
ATOM    369  CD1 ILE A 260      41.686   1.441  -1.659  1.00106.22           C  
ANISOU  369  CD1 ILE A 260    12909  16148  11302   -761     94    142       C  
ATOM    370  N   LEU A 261      42.373   4.739  -5.975  1.00 84.10           N  
ANISOU  370  N   LEU A 261     9476  13311   9168   -724    494    274       N  
ATOM    371  CA  LEU A 261      42.545   5.941  -6.791  1.00 84.72           C  
ANISOU  371  CA  LEU A 261     9507  13294   9390   -807    730    346       C  
ATOM    372  C   LEU A 261      41.223   6.508  -7.273  1.00 89.47           C  
ANISOU  372  C   LEU A 261    10099  13544  10350   -627   1021    632       C  
ATOM    373  O   LEU A 261      41.026   7.727  -7.211  1.00 92.20           O  
ANISOU  373  O   LEU A 261    10567  13562  10902   -723   1462    705       O  
ATOM    374  CB  LEU A 261      43.509   5.708  -7.971  1.00 84.17           C  
ANISOU  374  CB  LEU A 261     9178  13572   9231   -734    506    381       C  
ATOM    375  CG  LEU A 261      43.867   6.944  -8.827  1.00 90.18           C  
ANISOU  375  CG  LEU A 261     9900  14270  10093   -846    746    461       C  
ATOM    376  CD1 LEU A 261      44.508   8.054  -8.007  1.00 92.74           C  
ANISOU  376  CD1 LEU A 261    10408  14462  10365  -1241   1022    263       C  
ATOM    377  CD2 LEU A 261      44.702   6.569 -10.030  1.00 91.95           C  
ANISOU  377  CD2 LEU A 261     9912  14814  10211   -758    572    499       C  
ATOM    378  N   ALA A 262      40.319   5.612  -7.729  1.00 83.63           N  
ANISOU  378  N   ALA A 262     9200  12869   9707   -390    806    837       N  
ATOM    379  CA  ALA A 262      38.969   5.903  -8.207  1.00 84.02           C  
ANISOU  379  CA  ALA A 262     9082  12728  10115   -220    947   1250       C  
ATOM    380  C   ALA A 262      38.193   6.657  -7.144  1.00 88.94           C  
ANISOU  380  C   ALA A 262     9875  12851  11066   -207   1483   1317       C  
ATOM    381  O   ALA A 262      37.475   7.599  -7.466  1.00 91.25           O  
ANISOU  381  O   ALA A 262    10046  12855  11771    -77   1871   1701       O  
ATOM    382  CB  ALA A 262      38.248   4.609  -8.543  1.00 83.62           C  
ANISOU  382  CB  ALA A 262     8884  12882  10004   -130    576   1353       C  
ATOM    383  N   LEU A 263      38.369   6.265  -5.872  1.00 84.72           N  
ANISOU  383  N   LEU A 263     9648  12191  10352   -343   1569    979       N  
ATOM    384  CA  LEU A 263      37.717   6.917  -4.748  1.00 86.93           C  
ANISOU  384  CA  LEU A 263    10240  11943  10845   -412   2176    940       C  
ATOM    385  C   LEU A 263      38.337   8.274  -4.435  1.00 93.11           C  
ANISOU  385  C   LEU A 263    11362  12406  11610   -692   2702    754       C  
ATOM    386  O   LEU A 263      37.633   9.152  -3.938  1.00 95.59           O  
ANISOU  386  O   LEU A 263    11913  12135  12273   -682   3426    852       O  
ATOM    387  CB  LEU A 263      37.674   5.997  -3.524  1.00 86.24           C  
ANISOU  387  CB  LEU A 263    10431  11860  10476   -532   2080    657       C  
ATOM    388  CG  LEU A 263      36.874   4.700  -3.686  1.00 88.87           C  
ANISOU  388  CG  LEU A 263    10511  12354  10900   -284   1731    834       C  
ATOM    389  CD1 LEU A 263      36.957   3.847  -2.430  1.00 88.44           C  
ANISOU  389  CD1 LEU A 263    10780  12281  10541   -403   1680    570       C  
ATOM    390  CD2 LEU A 263      35.414   4.964  -4.061  1.00 93.64           C  
ANISOU  390  CD2 LEU A 263    10819  12675  12085    -30   2035   1304       C  
ATOM    391  N   VAL A 264      39.638   8.470  -4.766  1.00 89.50           N  
ANISOU  391  N   VAL A 264    10924  12289  10794   -948   2417    509       N  
ATOM    392  CA  VAL A 264      40.302   9.769  -4.577  1.00 92.77           C  
ANISOU  392  CA  VAL A 264    11658  12433  11159  -1312   2893    309       C  
ATOM    393  C   VAL A 264      39.753  10.741  -5.622  1.00 98.31           C  
ANISOU  393  C   VAL A 264    12157  12817  12380  -1019   3307    741       C  
ATOM    394  O   VAL A 264      39.367  11.862  -5.280  1.00102.47           O  
ANISOU  394  O   VAL A 264    12994  12725  13214  -1092   4094    786       O  
ATOM    395  CB  VAL A 264      41.842   9.699  -4.600  1.00 96.45           C  
ANISOU  395  CB  VAL A 264    12117  13398  11133  -1710   2462    -12       C  
ATOM    396  CG1 VAL A 264      42.444  11.101  -4.651  1.00100.25           C  
ANISOU  396  CG1 VAL A 264    12878  13593  11619  -2112   2970   -173       C  
ATOM    397  CG2 VAL A 264      42.369   8.940  -3.389  1.00 96.57           C  
ANISOU  397  CG2 VAL A 264    12339  13700  10651  -2056   2137   -319       C  
ATOM    398  N   TYR A 265      39.654  10.276  -6.876  1.00 92.17           N  
ANISOU  398  N   TYR A 265    10892  12433  11694   -697   2827   1095       N  
ATOM    399  CA  TYR A 265      39.086  11.036  -7.980  1.00 94.07           C  
ANISOU  399  CA  TYR A 265    10849  12525  12367   -405   3059   1647       C  
ATOM    400  C   TYR A 265      37.643  11.460  -7.689  1.00100.34           C  
ANISOU  400  C   TYR A 265    11552  12799  13774    -83   3624   2138       C  
ATOM    401  O   TYR A 265      37.295  12.609  -7.966  1.00103.92           O  
ANISOU  401  O   TYR A 265    12007  12792  14687     67   4263   2514       O  
ATOM    402  CB  TYR A 265      39.153  10.220  -9.269  1.00 93.28           C  
ANISOU  402  CB  TYR A 265    10318  13027  12099   -235   2357   1908       C  
ATOM    403  CG  TYR A 265      40.537  10.100  -9.867  1.00 94.67           C  
ANISOU  403  CG  TYR A 265    10518  13600  11852   -450   2025   1597       C  
ATOM    404  CD1 TYR A 265      41.417  11.177  -9.861  1.00 99.13           C  
ANISOU  404  CD1 TYR A 265    11271  13983  12413   -674   2395   1447       C  
ATOM    405  CD2 TYR A 265      40.924   8.949 -10.543  1.00 92.75           C  
ANISOU  405  CD2 TYR A 265    10102  13872  11267   -426   1427   1506       C  
ATOM    406  CE1 TYR A 265      42.676  11.084 -10.444  1.00 99.85           C  
ANISOU  406  CE1 TYR A 265    11307  14447  12182   -861   2126   1222       C  
ATOM    407  CE2 TYR A 265      42.166   8.858 -11.164  1.00 93.01           C  
ANISOU  407  CE2 TYR A 265    10118  14218  11004   -564   1240   1293       C  
ATOM    408  CZ  TYR A 265      43.047   9.921 -11.096  1.00104.06           C  
ANISOU  408  CZ  TYR A 265    11628  15483  12425   -771   1564   1169       C  
ATOM    409  OH  TYR A 265      44.265   9.824 -11.715  1.00106.47           O  
ANISOU  409  OH  TYR A 265    11851  16106  12495   -900   1410   1005       O  
ATOM    410  N   ARG A 266      36.822  10.545  -7.100  1.00 95.38           N  
ANISOU  410  N   ARG A 266    10834  12205  13203     39   3460   2169       N  
ATOM    411  CA  ARG A 266      35.424  10.782  -6.709  1.00 98.81           C  
ANISOU  411  CA  ARG A 266    11108  12175  14261    353   3998   2653       C  
ATOM    412  C   ARG A 266      35.334  11.914  -5.672  1.00107.66           C  
ANISOU  412  C   ARG A 266    12778  12462  15666    250   5066   2465       C  
ATOM    413  O   ARG A 266      34.442  12.751  -5.780  1.00112.22           O  
ANISOU  413  O   ARG A 266    13202  12496  16940    584   5805   3030       O  
ATOM    414  CB  ARG A 266      34.791   9.493  -6.143  1.00 97.02           C  
ANISOU  414  CB  ARG A 266    10779  12159  13925    387   3612   2563       C  
ATOM    415  CG  ARG A 266      33.259   9.467  -6.065  1.00110.33           C  
ANISOU  415  CG  ARG A 266    12043  13589  16287    744   3936   3220       C  
ATOM    416  CD  ARG A 266      32.531   9.849  -4.760  1.00127.10           C  
ANISOU  416  CD  ARG A 266    14502  14982  18808    817   4837   3159       C  
ATOM    417  NE  ARG A 266      33.189   9.521  -3.485  1.00133.11           N  
ANISOU  417  NE  ARG A 266    15981  15576  19021    436   4964   2367       N  
ATOM    418  CZ  ARG A 266      33.141   8.336  -2.879  1.00140.54           C  
ANISOU  418  CZ  ARG A 266    17002  16783  19614    325   4524   2082       C  
ATOM    419  NH1 ARG A 266      32.563   7.301  -3.476  1.00119.42           N  
ANISOU  419  NH1 ARG A 266    13786  14567  17021    505   3890   2404       N  
ATOM    420  NH2 ARG A 266      33.728   8.161  -1.701  1.00125.78           N  
ANISOU  420  NH2 ARG A 266    15782  14767  17240    -35   4677   1474       N  
ATOM    421  N   ASP A 267      36.259  11.946  -4.687  1.00 93.37           N  
ANISOU  421  N   ASP A 267    12338  11023  12117    124    767    281       N  
ATOM    422  CA  ASP A 267      36.304  12.978  -3.644  1.00 99.40           C  
ANISOU  422  CA  ASP A 267    13586  11303  12878    202    699   -197       C  
ATOM    423  C   ASP A 267      36.784  14.323  -4.199  1.00109.39           C  
ANISOU  423  C   ASP A 267    14871  11961  14733   -134    647   -227       C  
ATOM    424  O   ASP A 267      36.599  15.362  -3.556  1.00114.37           O  
ANISOU  424  O   ASP A 267    15937  12011  15506    -62    685   -600       O  
ATOM    425  CB  ASP A 267      37.201  12.537  -2.474  1.00103.12           C  
ANISOU  425  CB  ASP A 267    14207  12035  12937    140    341   -705       C  
ATOM    426  CG  ASP A 267      36.785  11.275  -1.734  1.00110.30           C  
ANISOU  426  CG  ASP A 267    15066  13520  13322    551    452   -648       C  
ATOM    427  OD1 ASP A 267      35.829  10.590  -2.196  1.00106.83           O  
ANISOU  427  OD1 ASP A 267    14438  13255  12897    821    764   -208       O  
ATOM    428  OD2 ASP A 267      37.434  10.949  -0.718  1.00118.15           O  
ANISOU  428  OD2 ASP A 267    16144  14822  13926    595    222   -998       O  
ATOM    429  N   GLN A 268      37.414  14.290  -5.385  1.00105.35           N  
ANISOU  429  N   GLN A 268    13878  11569  14582   -459    585    180       N  
ATOM    430  CA  GLN A 268      37.926  15.456  -6.098  1.00109.48           C  
ANISOU  430  CA  GLN A 268    14226  11586  15786   -750    584    361       C  
ATOM    431  C   GLN A 268      36.879  15.952  -7.105  1.00114.31           C  
ANISOU  431  C   GLN A 268    14639  12101  16691   -489   1077    945       C  
ATOM    432  O   GLN A 268      37.103  16.951  -7.787  1.00117.18           O  
ANISOU  432  O   GLN A 268    14781  12065  17678   -613   1222   1248       O  
ATOM    433  CB  GLN A 268      39.232  15.093  -6.818  1.00109.41           C  
ANISOU  433  CB  GLN A 268    13726  11878  15967  -1134    282    627       C  
ATOM    434  CG  GLN A 268      40.419  14.877  -5.891  1.00124.86           C  
ANISOU  434  CG  GLN A 268    15777  13892  17774  -1475   -214    175       C  
ATOM    435  CD  GLN A 268      41.704  14.712  -6.657  1.00141.28           C  
ANISOU  435  CD  GLN A 268    17335  16192  20154  -1827   -452    603       C  
ATOM    436  OE1 GLN A 268      41.854  13.807  -7.486  1.00130.62           O  
ANISOU  436  OE1 GLN A 268    15648  15391  18590  -1707   -328   1065       O  
ATOM    437  NE2 GLN A 268      42.671  15.580  -6.382  1.00138.81           N  
ANISOU  437  NE2 GLN A 268    16950  15437  20356  -2257   -805    468       N  
ATOM    438  N   ASN A 269      35.732  15.241  -7.182  1.00108.75           N  
ANISOU  438  N   ASN A 269    13956  11794  15570   -122   1339   1163       N  
ATOM    439  CA  ASN A 269      34.587  15.473  -8.067  1.00108.50           C  
ANISOU  439  CA  ASN A 269    13688  11890  15647    152   1777   1769       C  
ATOM    440  C   ASN A 269      34.922  15.168  -9.538  1.00111.67           C  
ANISOU  440  C   ASN A 269    13471  12793  16166     19   1769   2302       C  
ATOM    441  O   ASN A 269      34.240  15.667 -10.439  1.00111.83           O  
ANISOU  441  O   ASN A 269    13180  12927  16385    188   2109   2863       O  
ATOM    442  CB  ASN A 269      33.957  16.872  -7.882  1.00114.97           C  
ANISOU  442  CB  ASN A 269    14753  12020  16910    348   2192   1890       C  
ATOM    443  CG  ASN A 269      33.584  17.206  -6.455  1.00146.59           C  
ANISOU  443  CG  ASN A 269    19447  15539  20711    585   2236   1333       C  
ATOM    444  OD1 ASN A 269      32.838  16.487  -5.779  1.00140.26           O  
ANISOU  444  OD1 ASN A 269    18871  15028  19394    918   2289   1267       O  
ATOM    445  ND2 ASN A 269      34.091  18.323  -5.969  1.00146.92           N  
ANISOU  445  ND2 ASN A 269    19831  14817  21176    448   2219    928       N  
ATOM    446  N   LYS A 270      35.953  14.315  -9.768  1.00107.14           N  
ANISOU  446  N   LYS A 270    12715  12590  15403   -219   1414   2167       N  
ATOM    447  CA  LYS A 270      36.385  13.836 -11.089  1.00105.78           C  
ANISOU  447  CA  LYS A 270    12036  12968  15190   -264   1377   2594       C  
ATOM    448  C   LYS A 270      35.605  12.533 -11.297  1.00107.59           C  
ANISOU  448  C   LYS A 270    12240  13774  14867   -119   1365   2566       C  
ATOM    449  O   LYS A 270      36.178  11.439 -11.257  1.00103.86           O  
ANISOU  449  O   LYS A 270    11765  13610  14086   -215   1144   2351       O  
ATOM    450  CB  LYS A 270      37.904  13.549 -11.119  1.00108.31           C  
ANISOU  450  CB  LYS A 270    12232  13342  15581   -542   1047   2492       C  
ATOM    451  CG  LYS A 270      38.827  14.744 -10.887  1.00123.19           C  
ANISOU  451  CG  LYS A 270    14070  14631  18107   -792    945   2514       C  
ATOM    452  CD  LYS A 270      40.309  14.359 -11.051  1.00132.08           C  
ANISOU  452  CD  LYS A 270    14943  15945  19297  -1051    619   2615       C  
ATOM    453  CE  LYS A 270      40.668  13.914 -12.453  1.00138.44           C  
ANISOU  453  CE  LYS A 270    15248  17337  20013   -863    739   3239       C  
ATOM    454  NZ  LYS A 270      42.037  13.353 -12.546  1.00142.81           N  
ANISOU  454  NZ  LYS A 270    15609  18144  20508  -1016    487   3400       N  
ATOM    455  N   TYR A 271      34.280  12.663 -11.467  1.00106.73           N  
ANISOU  455  N   TYR A 271    12105  13759  14689    105   1619   2808       N  
ATOM    456  CA  TYR A 271      33.346  11.548 -11.582  1.00105.03           C  
ANISOU  456  CA  TYR A 271    11837  13987  14084    203   1590   2813       C  
ATOM    457  C   TYR A 271      33.575  10.650 -12.796  1.00107.08           C  
ANISOU  457  C   TYR A 271    11742  14872  14072    127   1431   2916       C  
ATOM    458  O   TYR A 271      33.525   9.432 -12.625  1.00104.25           O  
ANISOU  458  O   TYR A 271    11450  14719  13441     64   1256   2631       O  
ATOM    459  CB  TYR A 271      31.893  12.033 -11.525  1.00108.88           C  
ANISOU  459  CB  TYR A 271    12301  14446  14622    447   1899   3190       C  
ATOM    460  CG  TYR A 271      31.587  12.927 -10.339  1.00114.96           C  
ANISOU  460  CG  TYR A 271    13503  14579  15600    630   2127   3085       C  
ATOM    461  CD1 TYR A 271      31.320  14.282 -10.514  1.00121.45           C  
ANISOU  461  CD1 TYR A 271    14326  15023  16798    765   2486   3422       C  
ATOM    462  CD2 TYR A 271      31.586  12.424  -9.039  1.00115.23           C  
ANISOU  462  CD2 TYR A 271    13947  14392  15446    721   2020   2652       C  
ATOM    463  CE1 TYR A 271      31.056  15.116  -9.428  1.00126.52           C  
ANISOU  463  CE1 TYR A 271    15455  15006  17609    965   2716   3240       C  
ATOM    464  CE2 TYR A 271      31.336  13.250  -7.944  1.00119.68           C  
ANISOU  464  CE2 TYR A 271    14969  14409  16093    960   2217   2482       C  
ATOM    465  CZ  TYR A 271      31.064  14.595  -8.144  1.00133.89           C  
ANISOU  465  CZ  TYR A 271    16853  15768  18253   1072   2557   2734       C  
ATOM    466  OH  TYR A 271      30.790  15.420  -7.079  1.00141.42           O  
ANISOU  466  OH  TYR A 271    18343  16122  19270   1346   2781   2501       O  
ATOM    467  N   LYS A 272      33.833  11.220 -14.000  1.00105.37           N  
ANISOU  467  N   LYS A 272    11150  14956  13931    178   1515   3319       N  
ATOM    468  CA  LYS A 272      34.076  10.428 -15.218  1.00104.90           C  
ANISOU  468  CA  LYS A 272    10791  15557  13509    201   1371   3391       C  
ATOM    469  C   LYS A 272      35.285   9.487 -15.072  1.00106.33           C  
ANISOU  469  C   LYS A 272    11139  15748  13514     77   1143   3015       C  
ATOM    470  O   LYS A 272      35.168   8.291 -15.354  1.00105.03           O  
ANISOU  470  O   LYS A 272    11024  15888  12993     48    997   2739       O  
ATOM    471  CB  LYS A 272      34.171  11.318 -16.481  1.00110.61           C  
ANISOU  471  CB  LYS A 272    11034  16672  14321    403   1561   3988       C  
ATOM    472  CG  LYS A 272      35.293  12.368 -16.508  1.00123.81           C  
ANISOU  472  CG  LYS A 272    12580  17975  16488    422   1684   4274       C  
ATOM    473  CD  LYS A 272      36.407  11.986 -17.488  1.00131.57           C  
ANISOU  473  CD  LYS A 272    13282  19425  17283    543   1581   4469       C  
ATOM    474  CE  LYS A 272      37.427  13.089 -17.668  1.00140.02           C  
ANISOU  474  CE  LYS A 272    14060  20179  18961    592   1725   4959       C  
ATOM    475  NZ  LYS A 272      38.572  12.662 -18.517  1.00143.86           N  
ANISOU  475  NZ  LYS A 272    14297  21085  19277    759   1634   5224       N  
ATOM    476  N   ASP A 273      36.414  10.030 -14.562  1.00102.48           N  
ANISOU  476  N   ASP A 273    10738  14879  13320    -15   1123   3014       N  
ATOM    477  CA  ASP A 273      37.681   9.335 -14.313  1.00100.95           C  
ANISOU  477  CA  ASP A 273    10651  14681  13026   -125    959   2817       C  
ATOM    478  C   ASP A 273      37.476   8.213 -13.295  1.00100.03           C  
ANISOU  478  C   ASP A 273    10858  14458  12691   -221    866   2332       C  
ATOM    479  O   ASP A 273      37.955   7.096 -13.503  1.00 97.84           O  
ANISOU  479  O   ASP A 273    10613  14416  12145   -217    817   2181       O  
ATOM    480  CB  ASP A 273      38.757  10.327 -13.807  1.00105.38           C  
ANISOU  480  CB  ASP A 273    11192  14808  14039   -276    909   2954       C  
ATOM    481  CG  ASP A 273      39.002  11.526 -14.708  1.00125.44           C  
ANISOU  481  CG  ASP A 273    13346  17306  17007   -178   1054   3517       C  
ATOM    482  OD1 ASP A 273      38.479  12.621 -14.396  1.00128.95           O  
ANISOU  482  OD1 ASP A 273    13787  17400  17811   -163   1221   3623       O  
ATOM    483  OD2 ASP A 273      39.668  11.356 -15.755  1.00133.86           O  
ANISOU  483  OD2 ASP A 273    14102  18658  18100    -77   1046   3913       O  
ATOM    484  N   ALA A 274      36.733   8.517 -12.210  1.00 95.20           N  
ANISOU  484  N   ALA A 274    10471  13491  12208   -241    901   2141       N  
ATOM    485  CA  ALA A 274      36.383   7.592 -11.134  1.00 92.31           C  
ANISOU  485  CA  ALA A 274    10339  13035  11700   -230    879   1801       C  
ATOM    486  C   ALA A 274      35.611   6.383 -11.681  1.00 94.32           C  
ANISOU  486  C   ALA A 274    10496  13594  11748   -182    887   1736       C  
ATOM    487  O   ALA A 274      35.990   5.251 -11.390  1.00 92.29           O  
ANISOU  487  O   ALA A 274    10292  13395  11378   -205    871   1525       O  
ATOM    488  CB  ALA A 274      35.565   8.314 -10.074  1.00 93.72           C  
ANISOU  488  CB  ALA A 274    10740  12849  12020   -123    970   1735       C  
ATOM    489  N   ALA A 275      34.578   6.626 -12.526  1.00 92.36           N  
ANISOU  489  N   ALA A 275    10067  13551  11476   -133    914   1939       N  
ATOM    490  CA  ALA A 275      33.737   5.597 -13.151  1.00 92.89           C  
ANISOU  490  CA  ALA A 275    10002  13910  11382   -163    832   1850       C  
ATOM    491  C   ALA A 275      34.539   4.675 -14.024  1.00 99.18           C  
ANISOU  491  C   ALA A 275    10773  14987  11924   -212    732   1638       C  
ATOM    492  O   ALA A 275      34.229   3.485 -14.095  1.00100.12           O  
ANISOU  492  O   ALA A 275    10924  15134  11982   -283    664   1355       O  
ATOM    493  CB  ALA A 275      32.638   6.247 -13.980  1.00 95.55           C  
ANISOU  493  CB  ALA A 275    10082  14532  11692   -117    846   2187       C  
ATOM    494  N   ASN A 276      35.558   5.231 -14.706  1.00 96.35           N  
ANISOU  494  N   ASN A 276    10348  14803  11457   -142    751   1813       N  
ATOM    495  CA  ASN A 276      36.416   4.487 -15.612  1.00 97.33           C  
ANISOU  495  CA  ASN A 276    10472  15233  11277    -67    720   1712       C  
ATOM    496  C   ASN A 276      37.264   3.490 -14.842  1.00 99.44           C  
ANISOU  496  C   ASN A 276    10962  15253  11568   -115    790   1469       C  
ATOM    497  O   ASN A 276      37.261   2.305 -15.183  1.00100.20           O  
ANISOU  497  O   ASN A 276    11160  15418  11495   -105    801   1175       O  
ATOM    498  CB  ASN A 276      37.298   5.436 -16.439  1.00101.37           C  
ANISOU  498  CB  ASN A 276    10782  15995  11740    107    777   2142       C  
ATOM    499  CG  ASN A 276      36.569   6.292 -17.442  1.00134.97           C  
ANISOU  499  CG  ASN A 276    14718  20652  15911    254    789   2479       C  
ATOM    500  OD1 ASN A 276      35.896   5.799 -18.358  1.00135.83           O  
ANISOU  500  OD1 ASN A 276    14723  21246  15638    343    691   2364       O  
ATOM    501  ND2 ASN A 276      36.863   7.580 -17.433  1.00128.36           N  
ANISOU  501  ND2 ASN A 276    13674  19693  15406    322    918   2940       N  
ATOM    502  N   LEU A 277      37.955   3.967 -13.783  1.00 94.05           N  
ANISOU  502  N   LEU A 277    10342  14286  11106   -168    844   1585       N  
ATOM    503  CA  LEU A 277      38.822   3.149 -12.943  1.00 92.54           C  
ANISOU  503  CA  LEU A 277    10276  13962  10925   -189    943   1481       C  
ATOM    504  C   LEU A 277      38.058   2.025 -12.273  1.00 95.69           C  
ANISOU  504  C   LEU A 277    10757  14202  11400   -201   1026   1184       C  
ATOM    505  O   LEU A 277      38.532   0.889 -12.290  1.00 96.26           O  
ANISOU  505  O   LEU A 277    10882  14278  11414   -155   1178   1069       O  
ATOM    506  CB  LEU A 277      39.559   3.992 -11.888  1.00 92.07           C  
ANISOU  506  CB  LEU A 277    10224  13712  11046   -277    900   1629       C  
ATOM    507  CG  LEU A 277      40.542   5.088 -12.343  1.00 98.51           C  
ANISOU  507  CG  LEU A 277    10894  14567  11969   -324    811   1987       C  
ATOM    508  CD1 LEU A 277      41.457   5.458 -11.221  1.00 98.89           C  
ANISOU  508  CD1 LEU A 277    10964  14452  12160   -485    714   2019       C  
ATOM    509  CD2 LEU A 277      41.402   4.646 -13.515  1.00102.07           C  
ANISOU  509  CD2 LEU A 277    11220  15349  12214   -167    896   2271       C  
ATOM    510  N   LEU A 278      36.866   2.327 -11.726  1.00 91.00           N  
ANISOU  510  N   LEU A 278    10145  13450  10982   -223    974   1133       N  
ATOM    511  CA  LEU A 278      36.026   1.335 -11.059  1.00 90.74           C  
ANISOU  511  CA  LEU A 278    10092  13248  11137   -198   1060    984       C  
ATOM    512  C   LEU A 278      35.553   0.243 -12.007  1.00 97.34           C  
ANISOU  512  C   LEU A 278    10883  14133  11968   -280   1021    751       C  
ATOM    513  O   LEU A 278      35.429  -0.904 -11.585  1.00 97.57           O  
ANISOU  513  O   LEU A 278    10891  13968  12215   -274   1161    610       O  
ATOM    514  CB  LEU A 278      34.822   1.988 -10.364  1.00 90.40           C  
ANISOU  514  CB  LEU A 278    10010  13064  11274   -133   1031   1115       C  
ATOM    515  CG  LEU A 278      35.096   2.864  -9.146  1.00 93.69           C  
ANISOU  515  CG  LEU A 278    10554  13342  11703      3   1089   1210       C  
ATOM    516  CD1 LEU A 278      33.914   3.750  -8.854  1.00 94.64           C  
ANISOU  516  CD1 LEU A 278    10696  13339  11923    122   1095   1385       C  
ATOM    517  CD2 LEU A 278      35.469   2.047  -7.936  1.00 94.29           C  
ANISOU  517  CD2 LEU A 278    10627  13379  11819    162   1251   1165       C  
ATOM    518  N   ASN A 279      35.300   0.584 -13.279  1.00 96.28           N  
ANISOU  518  N   ASN A 279    10714  14266  11601   -342    839    704       N  
ATOM    519  CA  ASN A 279      34.856  -0.410 -14.252  1.00 99.66           C  
ANISOU  519  CA  ASN A 279    11143  14786  11937   -440    721    364       C  
ATOM    520  C   ASN A 279      35.997  -1.311 -14.617  1.00105.02           C  
ANISOU  520  C   ASN A 279    12016  15442  12443   -346    894    156       C  
ATOM    521  O   ASN A 279      35.831  -2.531 -14.699  1.00107.45           O  
ANISOU  521  O   ASN A 279    12404  15522  12900   -409    962   -183       O  
ATOM    522  CB  ASN A 279      34.257   0.256 -15.484  1.00102.74           C  
ANISOU  522  CB  ASN A 279    11406  15612  12019   -473    469    395       C  
ATOM    523  CG  ASN A 279      32.859   0.746 -15.251  1.00124.64           C  
ANISOU  523  CG  ASN A 279    13951  18405  15001   -591    325    593       C  
ATOM    524  OD1 ASN A 279      31.996   0.032 -14.727  1.00117.81           O  
ANISOU  524  OD1 ASN A 279    13004  17283  14478   -727    275    506       O  
ATOM    525  ND2 ASN A 279      32.595   1.966 -15.674  1.00118.75           N  
ANISOU  525  ND2 ASN A 279    13052  17967  14101   -509    295    951       N  
ATOM    526  N   ASP A 280      37.172  -0.696 -14.790  1.00100.38           N  
ANISOU  526  N   ASP A 280    11486  15044  11609   -183   1001    418       N  
ATOM    527  CA  ASP A 280      38.435  -1.347 -15.095  1.00101.11           C  
ANISOU  527  CA  ASP A 280    11742  15177  11500     -8   1236    430       C  
ATOM    528  C   ASP A 280      38.728  -2.325 -13.953  1.00102.34           C  
ANISOU  528  C   ASP A 280    11932  14971  11983    -19   1529    399       C  
ATOM    529  O   ASP A 280      38.926  -3.514 -14.208  1.00104.41           O  
ANISOU  529  O   ASP A 280    12333  15061  12277     41   1741    153       O  
ATOM    530  CB  ASP A 280      39.542  -0.274 -15.229  1.00102.24           C  
ANISOU  530  CB  ASP A 280    11806  15569  11471    133   1264    915       C  
ATOM    531  CG  ASP A 280      40.835  -0.712 -15.891  1.00119.61           C  
ANISOU  531  CG  ASP A 280    14114  17962  13370    399   1485   1110       C  
ATOM    532  OD1 ASP A 280      41.001  -1.932 -16.127  1.00123.00           O  
ANISOU  532  OD1 ASP A 280    14756  18278  13702    502   1695    830       O  
ATOM    533  OD2 ASP A 280      41.681   0.168 -16.178  1.00127.36           O  
ANISOU  533  OD2 ASP A 280    14956  19173  14261    527   1478   1589       O  
ATOM    534  N   ALA A 281      38.643  -1.836 -12.694  1.00 94.65           N  
ANISOU  534  N   ALA A 281    10820  13883  11258    -65   1555    630       N  
ATOM    535  CA  ALA A 281      38.843  -2.610 -11.472  1.00 92.65           C  
ANISOU  535  CA  ALA A 281    10491  13420  11290     -1   1843    711       C  
ATOM    536  C   ALA A 281      37.813  -3.713 -11.355  1.00 96.47           C  
ANISOU  536  C   ALA A 281    10917  13580  12157    -51   1928    439       C  
ATOM    537  O   ALA A 281      38.165  -4.805 -10.920  1.00 96.33           O  
ANISOU  537  O   ALA A 281    10858  13361  12381     52   2284    455       O  
ATOM    538  CB  ALA A 281      38.773  -1.707 -10.255  1.00 91.09           C  
ANISOU  538  CB  ALA A 281    10178  13263  11168      9   1768    942       C  
ATOM    539  N   LEU A 282      36.555  -3.447 -11.767  1.00 94.11           N  
ANISOU  539  N   LEU A 282    10564  13227  11968   -212   1624    254       N  
ATOM    540  CA  LEU A 282      35.478  -4.440 -11.743  1.00 96.58           C  
ANISOU  540  CA  LEU A 282    10752  13209  12736   -335   1611     29       C  
ATOM    541  C   LEU A 282      35.798  -5.578 -12.706  1.00103.16           C  
ANISOU  541  C   LEU A 282    11773  13866  13557   -404   1693   -404       C  
ATOM    542  O   LEU A 282      35.743  -6.743 -12.304  1.00104.54           O  
ANISOU  542  O   LEU A 282    11883  13634  14204   -393   1979   -500       O  
ATOM    543  CB  LEU A 282      34.109  -3.804 -12.084  1.00 97.77           C  
ANISOU  543  CB  LEU A 282    10761  13438  12949   -519   1222     17       C  
ATOM    544  CG  LEU A 282      32.899  -4.750 -12.221  1.00106.59           C  
ANISOU  544  CG  LEU A 282    11676  14238  14585   -734   1089   -175       C  
ATOM    545  CD1 LEU A 282      32.522  -5.382 -10.892  1.00106.16           C  
ANISOU  545  CD1 LEU A 282    11350  13828  15156   -580   1392    151       C  
ATOM    546  CD2 LEU A 282      31.710  -4.022 -12.798  1.00110.15           C  
ANISOU  546  CD2 LEU A 282    11970  14926  14957   -932    674   -117       C  
ATOM    547  N   ALA A 283      36.161  -5.226 -13.962  1.00100.17           N  
ANISOU  547  N   ALA A 283    11622  13792  12644   -416   1489   -639       N  
ATOM    548  CA  ALA A 283      36.507  -6.155 -15.034  1.00104.18           C  
ANISOU  548  CA  ALA A 283    12415  14216  12954   -400   1536  -1121       C  
ATOM    549  C   ALA A 283      37.577  -7.160 -14.602  1.00108.08           C  
ANISOU  549  C   ALA A 283    13053  14399  13613   -180   2091  -1050       C  
ATOM    550  O   ALA A 283      37.389  -8.365 -14.796  1.00112.09           O  
ANISOU  550  O   ALA A 283    13682  14455  14451   -236   2267  -1448       O  
ATOM    551  CB  ALA A 283      36.968  -5.383 -16.260  1.00105.83           C  
ANISOU  551  CB  ALA A 283    12797  14966  12448   -263   1319  -1167       C  
ATOM    552  N   ILE A 284      38.665  -6.656 -13.966  1.00100.16           N  
ANISOU  552  N   ILE A 284    11998  13619  12440     49   2373   -509       N  
ATOM    553  CA  ILE A 284      39.812  -7.418 -13.452  1.00 99.54           C  
ANISOU  553  CA  ILE A 284    11962  13409  12448    302   2946   -216       C  
ATOM    554  C   ILE A 284      39.361  -8.392 -12.365  1.00103.79           C  
ANISOU  554  C   ILE A 284    12253  13498  13685    281   3288   -155       C  
ATOM    555  O   ILE A 284      39.747  -9.556 -12.389  1.00106.76           O  
ANISOU  555  O   ILE A 284    12714  13512  14337    412   3761   -228       O  
ATOM    556  CB  ILE A 284      40.923  -6.459 -12.906  1.00 98.27           C  
ANISOU  556  CB  ILE A 284    11677  13690  11971    457   3023    413       C  
ATOM    557  CG1 ILE A 284      41.482  -5.526 -13.996  1.00 98.57           C  
ANISOU  557  CG1 ILE A 284    11872  14141  11441    540   2766    501       C  
ATOM    558  CG2 ILE A 284      42.068  -7.233 -12.210  1.00 98.51           C  
ANISOU  558  CG2 ILE A 284    11634  13696  12100    705   3624    859       C  
ATOM    559  CD1 ILE A 284      42.131  -4.277 -13.458  1.00 99.56           C  
ANISOU  559  CD1 ILE A 284    11785  14607  11436    523   2614   1031       C  
ATOM    560  N   ARG A 285      38.591  -7.899 -11.392  1.00 97.90           N  
ANISOU  560  N   ARG A 285    11184  12781  13233    187   3114     54       N  
ATOM    561  CA  ARG A 285      38.129  -8.703 -10.264  1.00 98.56           C  
ANISOU  561  CA  ARG A 285    10925  12538  13987    269   3453    269       C  
ATOM    562  C   ARG A 285      37.218  -9.835 -10.698  1.00108.50           C  
ANISOU  562  C   ARG A 285    12164  13192  15867     84   3473   -164       C  
ATOM    563  O   ARG A 285      37.344 -10.941 -10.175  1.00110.75           O  
ANISOU  563  O   ARG A 285    12266  13070  16744    218   3981    -31       O  
ATOM    564  CB  ARG A 285      37.498  -7.822  -9.191  1.00 95.65           C  
ANISOU  564  CB  ARG A 285    10258  12403  13681    309   3250    610       C  
ATOM    565  CG  ARG A 285      38.539  -7.109  -8.345  1.00100.39           C  
ANISOU  565  CG  ARG A 285    10793  13478  13874    527   3387   1053       C  
ATOM    566  CD  ARG A 285      37.898  -6.108  -7.420  1.00107.06           C  
ANISOU  566  CD  ARG A 285    11482  14541  14656    582   3122   1238       C  
ATOM    567  NE  ARG A 285      38.821  -5.672  -6.377  1.00112.43           N  
ANISOU  567  NE  ARG A 285    12043  15638  15035    799   3273   1602       N  
ATOM    568  CZ  ARG A 285      38.847  -4.446  -5.876  1.00126.07           C  
ANISOU  568  CZ  ARG A 285    13837  17650  16415    792   2952   1638       C  
ATOM    569  NH1 ARG A 285      38.009  -3.520  -6.327  1.00118.20           N  
ANISOU  569  NH1 ARG A 285    13012  16543  15354    626   2551   1418       N  
ATOM    570  NH2 ARG A 285      39.707  -4.135  -4.917  1.00110.33           N  
ANISOU  570  NH2 ARG A 285    11729  16054  14137    950   3037   1895       N  
ATOM    571  N   GLU A 286      36.352  -9.575 -11.701  1.00107.73           N  
ANISOU  571  N   GLU A 286    12233  13048  15651   -230   2930   -670       N  
ATOM    572  CA  GLU A 286      35.464 -10.573 -12.296  1.00113.68           C  
ANISOU  572  CA  GLU A 286    13001  13251  16944   -517   2788  -1208       C  
ATOM    573  C   GLU A 286      36.351 -11.629 -12.957  1.00122.69           C  
ANISOU  573  C   GLU A 286    14520  14042  18056   -408   3193  -1596       C  
ATOM    574  O   GLU A 286      36.145 -12.827 -12.739  1.00127.23           O  
ANISOU  574  O   GLU A 286    15006  13958  19379   -456   3529  -1761       O  
ATOM    575  CB  GLU A 286      34.526  -9.923 -13.337  1.00116.98           C  
ANISOU  575  CB  GLU A 286    13522  13911  17014   -860   2071  -1645       C  
ATOM    576  CG  GLU A 286      33.425  -9.047 -12.744  1.00127.18           C  
ANISOU  576  CG  GLU A 286    14430  15418  18477   -978   1722  -1254       C  
ATOM    577  CD  GLU A 286      32.554  -8.248 -13.700  1.00155.63           C  
ANISOU  577  CD  GLU A 286    18050  19395  21686  -1267   1084  -1501       C  
ATOM    578  OE1 GLU A 286      31.425  -7.883 -13.296  1.00146.98           O  
ANISOU  578  OE1 GLU A 286    16602  18315  20927  -1413    833  -1207       O  
ATOM    579  OE2 GLU A 286      32.982  -8.001 -14.853  1.00156.19           O  
ANISOU  579  OE2 GLU A 286    18448  19803  21093  -1289    873  -1900       O  
ATOM    580  N   LYS A 287      37.395 -11.167 -13.689  1.00105.28           N  
ANISOU  580  N   LYS A 287    14081  14553  11366   -277   1104  -1359       N  
ATOM    581  CA  LYS A 287      38.354 -12.012 -14.398  1.00108.51           C  
ANISOU  581  CA  LYS A 287    14471  15128  11629    -73   1187  -1755       C  
ATOM    582  C   LYS A 287      39.218 -12.880 -13.476  1.00113.96           C  
ANISOU  582  C   LYS A 287    15370  15413  12518    328   1314  -1825       C  
ATOM    583  O   LYS A 287      39.317 -14.072 -13.721  1.00117.12           O  
ANISOU  583  O   LYS A 287    15931  15528  13040    476   1420  -2190       O  
ATOM    584  CB  LYS A 287      39.241 -11.182 -15.361  1.00111.20           C  
ANISOU  584  CB  LYS A 287    14511  16179  11562    -93   1140  -1728       C  
ATOM    585  CG  LYS A 287      39.926 -12.018 -16.449  1.00125.36           C  
ANISOU  585  CG  LYS A 287    16200  18309  13123     29   1188  -2221       C  
ATOM    586  CD  LYS A 287      40.792 -11.198 -17.404  1.00134.80           C  
ANISOU  586  CD  LYS A 287    17071  20275  13871    -25   1156  -2172       C  
ATOM    587  CE  LYS A 287      41.343 -12.066 -18.514  1.00146.22           C  
ANISOU  587  CE  LYS A 287    18379  22109  15070     95   1190  -2718       C  
ATOM    588  NZ  LYS A 287      42.352 -11.353 -19.338  1.00153.07           N  
ANISOU  588  NZ  LYS A 287    18922  23756  15482     79   1188  -2669       N  
ATOM    589  N   THR A 288      39.838 -12.293 -12.443  1.00108.55           N  
ANISOU  589  N   THR A 288    14665  14718  11860    524   1315  -1499       N  
ATOM    590  CA  THR A 288      40.790 -12.956 -11.544  1.00109.91           C  
ANISOU  590  CA  THR A 288    14963  14683  12116    987   1423  -1506       C  
ATOM    591  C   THR A 288      40.240 -13.574 -10.263  1.00114.67           C  
ANISOU  591  C   THR A 288    15852  14660  13058   1147   1508  -1292       C  
ATOM    592  O   THR A 288      40.905 -14.451  -9.704  1.00116.20           O  
ANISOU  592  O   THR A 288    16213  14608  13330   1586   1631  -1329       O  
ATOM    593  CB  THR A 288      41.878 -11.969 -11.134  1.00116.44           C  
ANISOU  593  CB  THR A 288    15526  15997  12717   1129   1393  -1330       C  
ATOM    594  OG1 THR A 288      41.239 -10.856 -10.513  1.00113.06           O  
ANISOU  594  OG1 THR A 288    15010  15566  12383    862   1316   -979       O  
ATOM    595  CG2 THR A 288      42.745 -11.512 -12.306  1.00115.22           C  
ANISOU  595  CG2 THR A 288    15095  16480  12202   1052   1370  -1540       C  
ATOM    596  N   LEU A 289      39.091 -13.093  -9.753  1.00110.11           N  
ANISOU  596  N   LEU A 289    15314  13868  12652    838   1449  -1038       N  
ATOM    597  CA  LEU A 289      38.564 -13.589  -8.476  1.00110.22           C  
ANISOU  597  CA  LEU A 289    15561  13370  12948    965   1536   -789       C  
ATOM    598  C   LEU A 289      37.233 -14.333  -8.559  1.00117.85           C  
ANISOU  598  C   LEU A 289    16765  13816  14196    656   1604   -868       C  
ATOM    599  O   LEU A 289      36.917 -15.099  -7.644  1.00119.93           O  
ANISOU  599  O   LEU A 289    17283  13572  14712    792   1749   -710       O  
ATOM    600  CB  LEU A 289      38.455 -12.443  -7.457  1.00106.27           C  
ANISOU  600  CB  LEU A 289    14872  13086  12419    935   1437   -422       C  
ATOM    601  CG  LEU A 289      39.695 -11.583  -7.250  1.00109.25           C  
ANISOU  601  CG  LEU A 289    14958  14003  12548   1151   1394   -381       C  
ATOM    602  CD1 LEU A 289      39.338 -10.324  -6.544  1.00106.05           C  
ANISOU  602  CD1 LEU A 289    14331  13797  12167    958   1292   -134       C  
ATOM    603  CD2 LEU A 289      40.757 -12.327  -6.468  1.00113.11           C  
ANISOU  603  CD2 LEU A 289    15504  14496  12977   1712   1515   -375       C  
ATOM    604  N   GLY A 290      36.469 -14.092  -9.624  1.00114.85           N  
ANISOU  604  N   GLY A 290    16278  13610  13750    250   1517  -1102       N  
ATOM    605  CA  GLY A 290      35.155 -14.694  -9.835  1.00116.67           C  
ANISOU  605  CA  GLY A 290    16644  13490  14196   -114   1574  -1271       C  
ATOM    606  C   GLY A 290      34.076 -13.644  -9.998  1.00118.52           C  
ANISOU  606  C   GLY A 290    16666  14038  14328   -496   1392  -1131       C  
ATOM    607  O   GLY A 290      34.248 -12.512  -9.548  1.00113.90           O  
ANISOU  607  O   GLY A 290    15914  13737  13626   -449   1258   -801       O  
ATOM    608  N   ARG A 291      32.958 -13.999 -10.654  1.00118.61           N  
ANISOU  608  N   ARG A 291    16660  14024  14382   -866   1394  -1413       N  
ATOM    609  CA  ARG A 291      31.849 -13.063 -10.884  1.00117.02           C  
ANISOU  609  CA  ARG A 291    16237  14184  14042  -1182   1214  -1310       C  
ATOM    610  C   ARG A 291      31.080 -12.745  -9.590  1.00119.78           C  
ANISOU  610  C   ARG A 291    16662  14249  14599  -1264   1204   -981       C  
ATOM    611  O   ARG A 291      30.517 -11.652  -9.468  1.00117.15           O  
ANISOU  611  O   ARG A 291    16133  14230  14150  -1381   1024   -763       O  
ATOM    612  CB  ARG A 291      30.892 -13.574 -11.974  1.00121.58           C  
ANISOU  612  CB  ARG A 291    16677  15023  14494  -1513   1203  -1779       C  
ATOM    613  CG  ARG A 291      31.522 -13.645 -13.374  1.00136.59           C  
ANISOU  613  CG  ARG A 291    18366  17490  16043  -1406   1127  -1963       C  
ATOM    614  CD  ARG A 291      30.706 -12.959 -14.459  1.00150.62           C  
ANISOU  614  CD  ARG A 291    19893  19787  17548  -1641   1082  -2422       C  
ATOM    615  NE  ARG A 291      31.476 -12.806 -15.697  1.00159.96           N  
ANISOU  615  NE  ARG A 291    20873  21537  18367  -1471   1014  -2456       N  
ATOM    616  CZ  ARG A 291      31.843 -11.637 -16.219  1.00173.49           C  
ANISOU  616  CZ  ARG A 291    22341  23851  19725  -1453    853  -2130       C  
ATOM    617  NH1 ARG A 291      31.485 -10.499 -15.637  1.00160.78           N  
ANISOU  617  NH1 ARG A 291    20661  22345  18085  -1560    727  -1773       N  
ATOM    618  NH2 ARG A 291      32.549 -11.597 -17.342  1.00161.13           N  
ANISOU  618  NH2 ARG A 291    20603  22785  17835  -1321    834  -2153       N  
ATOM    619  N   ASP A 292      31.091 -13.682  -8.614  1.00117.28           N  
ANISOU  619  N   ASP A 292    16621  13364  14575  -1155   1401   -910       N  
ATOM    620  CA  ASP A 292      30.396 -13.534  -7.330  1.00115.20           C  
ANISOU  620  CA  ASP A 292    16428  12853  14489  -1203   1426   -586       C  
ATOM    621  C   ASP A 292      31.355 -13.510  -6.121  1.00115.69           C  
ANISOU  621  C   ASP A 292    16583  12766  14606   -770   1486   -203       C  
ATOM    622  O   ASP A 292      31.093 -14.144  -5.092  1.00116.55           O  
ANISOU  622  O   ASP A 292    16885  12487  14913   -691   1645      3       O  
ATOM    623  CB  ASP A 292      29.290 -14.603  -7.179  1.00121.11           C  
ANISOU  623  CB  ASP A 292    17384  13122  15509  -1519   1638   -792       C  
ATOM    624  CG  ASP A 292      28.011 -14.341  -7.979  1.00137.32           C  
ANISOU  624  CG  ASP A 292    19243  15442  17488  -1999   1547  -1085       C  
ATOM    625  OD1 ASP A 292      27.967 -13.344  -8.756  1.00136.46           O  
ANISOU  625  OD1 ASP A 292    18844  15911  17093  -2046   1301  -1090       O  
ATOM    626  OD2 ASP A 292      27.068 -15.137  -7.856  1.00148.75           O  
ANISOU  626  OD2 ASP A 292    20822  16538  19159  -2321   1740  -1303       O  
ATOM    627  N   HIS A 293      32.447 -12.744  -6.242  1.00108.63           N  
ANISOU  627  N   HIS A 293    15524  12241  13511   -498   1370   -107       N  
ATOM    628  CA  HIS A 293      33.449 -12.579  -5.197  1.00106.95           C  
ANISOU  628  CA  HIS A 293    15299  12061  13274    -78   1408    175       C  
ATOM    629  C   HIS A 293      33.124 -11.326  -4.357  1.00105.25           C  
ANISOU  629  C   HIS A 293    14825  12158  13007   -123   1244    440       C  
ATOM    630  O   HIS A 293      32.624 -10.349  -4.918  1.00102.38           O  
ANISOU  630  O   HIS A 293    14266  12069  12564   -381   1075    396       O  
ATOM    631  CB  HIS A 293      34.854 -12.474  -5.828  1.00108.39           C  
ANISOU  631  CB  HIS A 293    15405  12516  13263    217   1404     42       C  
ATOM    632  CG  HIS A 293      35.966 -12.543  -4.834  1.00112.13           C  
ANISOU  632  CG  HIS A 293    15857  13072  13675    697   1474    239       C  
ATOM    633  ND1 HIS A 293      36.497 -11.403  -4.271  1.00111.19           N  
ANISOU  633  ND1 HIS A 293    15437  13402  13409    796   1359    383       N  
ATOM    634  CD2 HIS A 293      36.584 -13.620  -4.302  1.00117.15           C  
ANISOU  634  CD2 HIS A 293    16718  13419  14375   1110   1660    300       C  
ATOM    635  CE1 HIS A 293      37.425 -11.815  -3.424  1.00112.01           C  
ANISOU  635  CE1 HIS A 293    15546  13570  13443   1259   1461    493       C  
ATOM    636  NE2 HIS A 293      37.516 -13.141  -3.411  1.00115.98           N  
ANISOU  636  NE2 HIS A 293    16373  13640  14055   1498   1638    485       N  
ATOM    637  N   PRO A 294      33.423 -11.306  -3.030  1.00100.73           N  
ANISOU  637  N   PRO A 294    14221  11586  12464    153   1294    707       N  
ATOM    638  CA  PRO A 294      33.117 -10.110  -2.218  1.00 96.89           C  
ANISOU  638  CA  PRO A 294    13441  11430  11945    103   1140    872       C  
ATOM    639  C   PRO A 294      33.712  -8.802  -2.732  1.00 96.65           C  
ANISOU  639  C   PRO A 294    13127  11807  11790     62    989    787       C  
ATOM    640  O   PRO A 294      33.103  -7.737  -2.567  1.00 94.19           O  
ANISOU  640  O   PRO A 294    12611  11661  11515   -134    847    832       O  
ATOM    641  CB  PRO A 294      33.706 -10.460  -0.852  1.00 99.71           C  
ANISOU  641  CB  PRO A 294    13774  11836  12275    508   1248   1105       C  
ATOM    642  CG  PRO A 294      33.695 -11.913  -0.793  1.00108.13           C  
ANISOU  642  CG  PRO A 294    15205  12437  13444    662   1468   1175       C  
ATOM    643  CD  PRO A 294      33.985 -12.382  -2.184  1.00105.15           C  
ANISOU  643  CD  PRO A 294    14998  11870  13084    546   1501    875       C  
ATOM    644  N   ALA A 295      34.898  -8.891  -3.359  1.00 92.65           N  
ANISOU  644  N   ALA A 295    12610  11444  11149    247   1041    661       N  
ATOM    645  CA  ALA A 295      35.623  -7.759  -3.923  1.00 90.68           C  
ANISOU  645  CA  ALA A 295    12116  11557  10782    188    962    584       C  
ATOM    646  C   ALA A 295      34.858  -7.156  -5.085  1.00 93.34           C  
ANISOU  646  C   ALA A 295    12444  11911  11111   -171    853    542       C  
ATOM    647  O   ALA A 295      34.963  -5.959  -5.319  1.00 91.33           O  
ANISOU  647  O   ALA A 295    11992  11865  10844   -299    778    597       O  
ATOM    648  CB  ALA A 295      36.994  -8.203  -4.384  1.00 93.07           C  
ANISOU  648  CB  ALA A 295    12422  12030  10910    453   1063    435       C  
ATOM    649  N   VAL A 296      34.084  -7.990  -5.801  1.00 91.27           N  
ANISOU  649  N   VAL A 296    12383  11437  10857   -323    864    440       N  
ATOM    650  CA  VAL A 296      33.247  -7.585  -6.933  1.00 90.71           C  
ANISOU  650  CA  VAL A 296    12280  11473  10713   -619    761    378       C  
ATOM    651  C   VAL A 296      32.074  -6.769  -6.392  1.00 92.79           C  
ANISOU  651  C   VAL A 296    12436  11734  11086   -794    630    536       C  
ATOM    652  O   VAL A 296      31.796  -5.682  -6.904  1.00 92.24           O  
ANISOU  652  O   VAL A 296    12218  11867  10961   -908    520    631       O  
ATOM    653  CB  VAL A 296      32.791  -8.811  -7.764  1.00 96.38           C  
ANISOU  653  CB  VAL A 296    13187  12030  11401   -728    832    118       C  
ATOM    654  CG1 VAL A 296      31.963  -8.389  -8.971  1.00 96.46           C  
ANISOU  654  CG1 VAL A 296    13090  12310  11252   -994    720     19       C  
ATOM    655  CG2 VAL A 296      33.993  -9.635  -8.199  1.00 98.29           C  
ANISOU  655  CG2 VAL A 296    13529  12257  11561   -499    962    -69       C  
ATOM    656  N   ALA A 297      31.437  -7.274  -5.322  1.00 88.38           N  
ANISOU  656  N   ALA A 297    11948  10955  10679   -787    655    585       N  
ATOM    657  CA  ALA A 297      30.323  -6.614  -4.658  1.00 86.91           C  
ANISOU  657  CA  ALA A 297    11635  10799  10588   -926    532    697       C  
ATOM    658  C   ALA A 297      30.735  -5.210  -4.206  1.00 88.61           C  
ANISOU  658  C   ALA A 297    11610  11213  10846   -842    439    832       C  
ATOM    659  O   ALA A 297      30.029  -4.243  -4.492  1.00 87.29           O  
ANISOU  659  O   ALA A 297    11317  11152  10698   -966    307    891       O  
ATOM    660  CB  ALA A 297      29.875  -7.439  -3.468  1.00 88.08           C  
ANISOU  660  CB  ALA A 297    11877  10728  10861   -888    618    756       C  
ATOM    661  N   ALA A 298      31.927  -5.107  -3.588  1.00 84.48           N  
ANISOU  661  N   ALA A 298    11013  10750  10335   -619    525    849       N  
ATOM    662  CA  ALA A 298      32.547  -3.883  -3.080  1.00 82.58           C  
ANISOU  662  CA  ALA A 298    10518  10692  10167   -555    497    882       C  
ATOM    663  C   ALA A 298      32.725  -2.820  -4.159  1.00 85.76           C  
ANISOU  663  C   ALA A 298    10856  11174  10554   -701    461    919       C  
ATOM    664  O   ALA A 298      32.506  -1.630  -3.911  1.00 85.46           O  
ANISOU  664  O   ALA A 298    10650  11155  10665   -769    404    980       O  
ATOM    665  CB  ALA A 298      33.897  -4.221  -2.466  1.00 83.68           C  
ANISOU  665  CB  ALA A 298    10584  10970  10240   -292    626    813       C  
ATOM    666  N   THR A 299      33.143  -3.260  -5.352  1.00 81.73           N  
ANISOU  666  N   THR A 299    10477  10708   9868   -735    512    886       N  
ATOM    667  CA  THR A 299      33.381  -2.390  -6.496  1.00 81.66           C  
ANISOU  667  CA  THR A 299    10423  10825   9779   -855    511    980       C  
ATOM    668  C   THR A 299      32.058  -1.910  -7.097  1.00 83.52           C  
ANISOU  668  C   THR A 299    10678  11052  10004   -991    375   1115       C  
ATOM    669  O   THR A 299      31.967  -0.755  -7.508  1.00 83.06           O  
ANISOU  669  O   THR A 299    10537  11026   9995  -1042    354   1300       O  
ATOM    670  CB  THR A 299      34.295  -3.085  -7.511  1.00 92.81           C  
ANISOU  670  CB  THR A 299    11918  12391  10954   -818    608    873       C  
ATOM    671  OG1 THR A 299      35.278  -3.853  -6.820  1.00 92.41           O  
ANISOU  671  OG1 THR A 299    11876  12346  10890   -616    711    717       O  
ATOM    672  CG2 THR A 299      34.997  -2.097  -8.425  1.00 92.84           C  
ANISOU  672  CG2 THR A 299    11818  12593  10863   -913    670    996       C  
ATOM    673  N   LEU A 300      31.037  -2.795  -7.134  1.00 78.84           N  
ANISOU  673  N   LEU A 300    10187  10420   9350  -1041    302   1020       N  
ATOM    674  CA  LEU A 300      29.702  -2.479  -7.634  1.00 78.63           C  
ANISOU  674  CA  LEU A 300    10132  10488   9256  -1147    162   1081       C  
ATOM    675  C   LEU A 300      29.062  -1.458  -6.701  1.00 82.23           C  
ANISOU  675  C   LEU A 300    10454  10857   9931  -1121     61   1206       C  
ATOM    676  O   LEU A 300      28.513  -0.455  -7.166  1.00 83.17           O  
ANISOU  676  O   LEU A 300    10498  11054  10050  -1113    -26   1378       O  
ATOM    677  CB  LEU A 300      28.833  -3.746  -7.742  1.00 79.15           C  
ANISOU  677  CB  LEU A 300    10299  10545   9232  -1258    148    857       C  
ATOM    678  CG  LEU A 300      29.213  -4.764  -8.832  1.00 84.84           C  
ANISOU  678  CG  LEU A 300    11126  11364   9747  -1307    237    645       C  
ATOM    679  CD1 LEU A 300      28.644  -6.156  -8.517  1.00 85.36           C  
ANISOU  679  CD1 LEU A 300    11329  11228   9877  -1424    311    375       C  
ATOM    680  CD2 LEU A 300      28.796  -4.287 -10.217  1.00 88.16           C  
ANISOU  680  CD2 LEU A 300    11439  12170   9886  -1362    158    675       C  
ATOM    681  N   ASN A 301      29.220  -1.663  -5.378  1.00 77.70           N  
ANISOU  681  N   ASN A 301     9834  10147   9541  -1069     84   1131       N  
ATOM    682  CA  ASN A 301      28.703  -0.736  -4.370  1.00 76.48           C  
ANISOU  682  CA  ASN A 301     9504   9953   9601  -1034     -7   1172       C  
ATOM    683  C   ASN A 301      29.357   0.642  -4.518  1.00 80.97           C  
ANISOU  683  C   ASN A 301     9960  10470  10336   -994     31   1290       C  
ATOM    684  O   ASN A 301      28.743   1.648  -4.159  1.00 81.42           O  
ANISOU  684  O   ASN A 301     9891  10468  10577   -972    -56   1344       O  
ATOM    685  CB  ASN A 301      28.879  -1.283  -2.944  1.00 72.06           C  
ANISOU  685  CB  ASN A 301     8874   9362   9142   -963     32   1063       C  
ATOM    686  CG  ASN A 301      28.379  -0.337  -1.905  1.00 85.64           C  
ANISOU  686  CG  ASN A 301    10358  11121  11059   -925    -64   1041       C  
ATOM    687  OD1 ASN A 301      27.257   0.149  -1.999  1.00 79.47           O  
ANISOU  687  OD1 ASN A 301     9516  10374  10306   -976   -205   1064       O  
ATOM    688  ND2 ASN A 301      29.228   0.014  -0.950  1.00 75.96           N  
ANISOU  688  ND2 ASN A 301     8956   9946   9959   -819      7    956       N  
ATOM    689  N   ASN A 302      30.571   0.688  -5.081  1.00 76.59           N  
ANISOU  689  N   ASN A 302     9448   9925   9728   -996    175   1314       N  
ATOM    690  CA  ASN A 302      31.255   1.946  -5.303  1.00 76.99           C  
ANISOU  690  CA  ASN A 302     9407   9893   9953  -1024    271   1423       C  
ATOM    691  C   ASN A 302      30.729   2.650  -6.529  1.00 83.09           C  
ANISOU  691  C   ASN A 302    10266  10656  10650  -1052    241   1704       C  
ATOM    692  O   ASN A 302      30.675   3.882  -6.519  1.00 84.51           O  
ANISOU  692  O   ASN A 302    10387  10656  11068  -1052    279   1862       O  
ATOM    693  CB  ASN A 302      32.752   1.746  -5.396  1.00 77.62           C  
ANISOU  693  CB  ASN A 302     9460  10054   9978  -1039    453   1324       C  
ATOM    694  CG  ASN A 302      33.400   1.472  -4.067  1.00 97.88           C  
ANISOU  694  CG  ASN A 302    11855  12686  12648   -953    505   1075       C  
ATOM    695  OD1 ASN A 302      32.935   1.913  -2.998  1.00 92.06           O  
ANISOU  695  OD1 ASN A 302    10949  11907  12123   -923    446    981       O  
ATOM    696  ND2 ASN A 302      34.473   0.706  -4.103  1.00 86.36           N  
ANISOU  696  ND2 ASN A 302    10409  11395  11009   -875    611    950       N  
ATOM    697  N   LEU A 303      30.362   1.881  -7.594  1.00 79.69           N  
ANISOU  697  N   LEU A 303     9959  10430   9889  -1058    191   1762       N  
ATOM    698  CA  LEU A 303      29.805   2.420  -8.847  1.00 81.41           C  
ANISOU  698  CA  LEU A 303    10222  10789   9920  -1030    152   2045       C  
ATOM    699  C   LEU A 303      28.403   2.939  -8.584  1.00 84.43           C  
ANISOU  699  C   LEU A 303    10551  11155  10373   -936    -25   2129       C  
ATOM    700  O   LEU A 303      28.112   4.094  -8.904  1.00 85.29           O  
ANISOU  700  O   LEU A 303    10647  11165  10593   -838    -24   2417       O  
ATOM    701  CB  LEU A 303      29.769   1.363  -9.962  1.00 82.30           C  
ANISOU  701  CB  LEU A 303    10404  11238   9627  -1059    138   1973       C  
ATOM    702  CG  LEU A 303      31.095   0.995 -10.608  1.00 87.61           C  
ANISOU  702  CG  LEU A 303    11112  12029  10149  -1111    303   1939       C  
ATOM    703  CD1 LEU A 303      31.033  -0.413 -11.120  1.00 87.90           C  
ANISOU  703  CD1 LEU A 303    11201  12294   9904  -1137    277   1653       C  
ATOM    704  CD2 LEU A 303      31.501   2.008 -11.717  1.00 92.99           C  
ANISOU  704  CD2 LEU A 303    11779  12849  10705  -1109    406   2312       C  
ATOM    705  N   ALA A 304      27.558   2.098  -7.944  1.00 79.24           N  
ANISOU  705  N   ALA A 304     9862  10577   9670   -960   -157   1881       N  
ATOM    706  CA  ALA A 304      26.204   2.447  -7.532  1.00 79.03           C  
ANISOU  706  CA  ALA A 304     9738  10608   9683   -888   -337   1872       C  
ATOM    707  C   ALA A 304      26.207   3.763  -6.736  1.00 83.47           C  
ANISOU  707  C   ALA A 304    10206  10884  10625   -782   -340   1980       C  
ATOM    708  O   ALA A 304      25.462   4.675  -7.099  1.00 85.30           O  
ANISOU  708  O   ALA A 304    10406  11120  10885   -628   -424   2188       O  
ATOM    709  CB  ALA A 304      25.618   1.328  -6.699  1.00 77.75           C  
ANISOU  709  CB  ALA A 304     9545  10509   9486   -996   -405   1566       C  
ATOM    710  N   VAL A 305      27.098   3.903  -5.718  1.00 78.39           N  
ANISOU  710  N   VAL A 305     9503  10014  10269   -841   -233   1828       N  
ATOM    711  CA  VAL A 305      27.197   5.144  -4.925  1.00 78.22           C  
ANISOU  711  CA  VAL A 305     9349   9721  10650   -780   -205   1824       C  
ATOM    712  C   VAL A 305      27.536   6.344  -5.827  1.00 85.18           C  
ANISOU  712  C   VAL A 305    10318  10371  11675   -725    -81   2157       C  
ATOM    713  O   VAL A 305      26.880   7.385  -5.739  1.00 87.19           O  
ANISOU  713  O   VAL A 305    10535  10432  12159   -585   -129   2287       O  
ATOM    714  CB  VAL A 305      28.144   5.009  -3.703  1.00 79.54           C  
ANISOU  714  CB  VAL A 305     9370   9816  11034   -857   -100   1534       C  
ATOM    715  CG1 VAL A 305      28.517   6.374  -3.129  1.00 80.62           C  
ANISOU  715  CG1 VAL A 305     9352   9671  11609   -849     -5   1472       C  
ATOM    716  CG2 VAL A 305      27.515   4.138  -2.623  1.00 77.04           C  
ANISOU  716  CG2 VAL A 305     8938   9698  10633   -844   -231   1295       C  
ATOM    717  N   LEU A 306      28.521   6.165  -6.720  1.00 82.20           N  
ANISOU  717  N   LEU A 306    10062  10022  11148   -820     87   2313       N  
ATOM    718  CA  LEU A 306      28.969   7.168  -7.676  1.00 85.84           C  
ANISOU  718  CA  LEU A 306    10627  10297  11691   -807    258   2691       C  
ATOM    719  C   LEU A 306      27.830   7.616  -8.595  1.00 92.58           C  
ANISOU  719  C   LEU A 306    11561  11258  12358   -579    136   3065       C  
ATOM    720  O   LEU A 306      27.629   8.823  -8.730  1.00 95.85           O  
ANISOU  720  O   LEU A 306    12019  11353  13049   -452    214   3355       O  
ATOM    721  CB  LEU A 306      30.152   6.627  -8.485  1.00 86.50           C  
ANISOU  721  CB  LEU A 306    10787  10551  11529   -958    431   2746       C  
ATOM    722  CG  LEU A 306      30.541   7.401  -9.735  1.00 95.54           C  
ANISOU  722  CG  LEU A 306    12050  11655  12597   -958    609   3205       C  
ATOM    723  CD1 LEU A 306      31.570   8.491  -9.401  1.00 98.33           C  
ANISOU  723  CD1 LEU A 306    12382  11584  13395  -1131    894   3250       C  
ATOM    724  CD2 LEU A 306      31.044   6.463 -10.786  1.00 97.94           C  
ANISOU  724  CD2 LEU A 306    12401  12391  12422  -1013    634   3243       C  
ATOM    725  N   TYR A 307      27.077   6.666  -9.200  1.00 87.81           N  
ANISOU  725  N   TYR A 307    10960  11106  11295   -513    -39   3040       N  
ATOM    726  CA  TYR A 307      25.946   6.990 -10.074  1.00 90.22           C  
ANISOU  726  CA  TYR A 307    11273  11682  11325   -262   -176   3336       C  
ATOM    727  C   TYR A 307      24.838   7.688  -9.315  1.00 93.53           C  
ANISOU  727  C   TYR A 307    11600  11955  11983    -59   -339   3299       C  
ATOM    728  O   TYR A 307      24.345   8.705  -9.791  1.00 97.86           O  
ANISOU  728  O   TYR A 307    12188  12404  12589    210   -338   3671       O  
ATOM    729  CB  TYR A 307      25.399   5.767 -10.825  1.00 91.47           C  
ANISOU  729  CB  TYR A 307    11385  12427  10943   -284   -314   3183       C  
ATOM    730  CG  TYR A 307      26.386   5.126 -11.771  1.00 94.71           C  
ANISOU  730  CG  TYR A 307    11860  13057  11066   -426   -171   3219       C  
ATOM    731  CD1 TYR A 307      27.077   5.886 -12.713  1.00100.33           C  
ANISOU  731  CD1 TYR A 307    12651  13759  11711   -363      4   3657       C  
ATOM    732  CD2 TYR A 307      26.581   3.753 -11.773  1.00 93.57           C  
ANISOU  732  CD2 TYR A 307    11697  13149  10708   -609   -200   2823       C  
ATOM    733  CE1 TYR A 307      27.992   5.303 -13.584  1.00102.61           C  
ANISOU  733  CE1 TYR A 307    12958  14325  11703   -493    129   3663       C  
ATOM    734  CE2 TYR A 307      27.483   3.154 -12.650  1.00 95.62           C  
ANISOU  734  CE2 TYR A 307    11993  13634  10704   -710    -79   2803       C  
ATOM    735  CZ  TYR A 307      28.191   3.935 -13.551  1.00107.17           C  
ANISOU  735  CZ  TYR A 307    13495  15154  12073   -653     73   3208       C  
ATOM    736  OH  TYR A 307      29.094   3.368 -14.416  1.00110.35           O  
ANISOU  736  OH  TYR A 307    13895  15846  12187   -751    189   3168       O  
ATOM    737  N   GLY A 308      24.489   7.171  -8.138  1.00 85.50           N  
ANISOU  737  N   GLY A 308    10457  10928  11103   -163   -460   2877       N  
ATOM    738  CA  GLY A 308      23.475   7.754  -7.266  1.00 85.15           C  
ANISOU  738  CA  GLY A 308    10272  10803  11278      3   -625   2748       C  
ATOM    739  C   GLY A 308      23.763   9.193  -6.871  1.00 91.19           C  
ANISOU  739  C   GLY A 308    11055  11033  12562    137   -506   2910       C  
ATOM    740  O   GLY A 308      22.904  10.061  -7.048  1.00 94.13           O  
ANISOU  740  O   GLY A 308    11414  11336  13015    439   -594   3113       O  
ATOM    741  N   LYS A 309      24.992   9.476  -6.396  1.00 86.56           N  
ANISOU  741  N   LYS A 309    10492  10066  12330    -75   -284   2812       N  
ATOM    742  CA  LYS A 309      25.420  10.832  -6.020  1.00 89.29           C  
ANISOU  742  CA  LYS A 309    10845   9842  13238    -36   -103   2888       C  
ATOM    743  C   LYS A 309      25.455  11.802  -7.235  1.00100.07           C  
ANISOU  743  C   LYS A 309    12435  10938  14647    153     60   3483       C  
ATOM    744  O   LYS A 309      25.564  13.018  -7.052  1.00103.28           O  
ANISOU  744  O   LYS A 309    12895  10797  15551    239    223   3622       O  
ATOM    745  CB  LYS A 309      26.780  10.791  -5.313  1.00 89.37           C  
ANISOU  745  CB  LYS A 309    10781   9636  13542   -352    118   2585       C  
ATOM    746  CG  LYS A 309      26.725  10.316  -3.869  1.00 92.58           C  
ANISOU  746  CG  LYS A 309    10921  10201  14055   -442      0   2040       C  
ATOM    747  CD  LYS A 309      28.125  10.170  -3.318  1.00 94.48           C  
ANISOU  747  CD  LYS A 309    11057  10383  14459   -707    216   1758       C  
ATOM    748  CE  LYS A 309      28.138  10.252  -1.814  1.00103.83           C  
ANISOU  748  CE  LYS A 309    11918  11614  15919   -737    170   1250       C  
ATOM    749  NZ  LYS A 309      29.504  10.075  -1.245  1.00113.15           N  
ANISOU  749  NZ  LYS A 309    12930  12905  17154   -951    358    930       N  
ATOM    750  N   ARG A 310      25.347  11.248  -8.463  1.00 89.93           N  
ANISOU  750  N   ARG A 310    10851  14287   9032  -1036    746   1558       N  
ATOM    751  CA  ARG A 310      25.319  11.956  -9.748  1.00 93.08           C  
ANISOU  751  CA  ARG A 310    11604  14788   8976  -1253    670   1565       C  
ATOM    752  C   ARG A 310      23.887  11.912 -10.348  1.00 98.69           C  
ANISOU  752  C   ARG A 310    12387  15550   9560  -1030    444   1525       C  
ATOM    753  O   ARG A 310      23.664  12.353 -11.486  1.00100.82           O  
ANISOU  753  O   ARG A 310    12983  15856   9469  -1151    336   1482       O  
ATOM    754  CB  ARG A 310      26.321  11.318 -10.731  1.00 95.65           C  
ANISOU  754  CB  ARG A 310    11771  15319   9253  -1625    927   1315       C  
ATOM    755  CG  ARG A 310      27.787  11.681 -10.542  1.00108.89           C  
ANISOU  755  CG  ARG A 310    13474  17041  10857  -1940   1123   1260       C  
ATOM    756  CD  ARG A 310      28.657  10.778 -11.404  1.00125.85           C  
ANISOU  756  CD  ARG A 310    15304  19491  13024  -2237   1362    891       C  
ATOM    757  NE  ARG A 310      28.542  11.080 -12.838  1.00146.74           N  
ANISOU  757  NE  ARG A 310    18187  22302  15267  -2531   1368    838       N  
ATOM    758  CZ  ARG A 310      29.200  10.443 -13.806  1.00167.25           C  
ANISOU  758  CZ  ARG A 310    20572  25208  17766  -2845   1559    527       C  
ATOM    759  NH1 ARG A 310      30.040   9.458 -13.513  1.00157.53           N  
ANISOU  759  NH1 ARG A 310    18865  24193  16797  -2879   1725    190       N  
ATOM    760  NH2 ARG A 310      29.027  10.791 -15.075  1.00156.01           N  
ANISOU  760  NH2 ARG A 310    19432  23878  15966  -3108   1552    511       N  
ATOM    761  N   GLY A 311      22.947  11.377  -9.570  1.00 93.20           N  
ANISOU  761  N   GLY A 311    11402  14861   9149   -729    379   1498       N  
ATOM    762  CA  GLY A 311      21.540  11.249  -9.932  1.00 93.76           C  
ANISOU  762  CA  GLY A 311    11430  15042   9153   -486    181   1380       C  
ATOM    763  C   GLY A 311      21.201  10.286 -11.056  1.00 98.57           C  
ANISOU  763  C   GLY A 311    11850  15809   9793   -575    280   1158       C  
ATOM    764  O   GLY A 311      20.217  10.511 -11.766  1.00100.03           O  
ANISOU  764  O   GLY A 311    12155  16060   9792   -411     82   1041       O  
ATOM    765  N   LYS A 312      21.977   9.199 -11.220  1.00 94.02           N  
ANISOU  765  N   LYS A 312    10981  15293   9449   -786    541   1064       N  
ATOM    766  CA  LYS A 312      21.732   8.186 -12.258  1.00 94.59           C  
ANISOU  766  CA  LYS A 312    10850  15518   9574   -854    618    870       C  
ATOM    767  C   LYS A 312      21.241   6.916 -11.560  1.00 97.78           C  
ANISOU  767  C   LYS A 312    10859  15975  10319   -772    685    765       C  
ATOM    768  O   LYS A 312      21.751   5.816 -11.791  1.00 97.00           O  
ANISOU  768  O   LYS A 312    10545  15930  10381   -890    796    638       O  
ATOM    769  CB  LYS A 312      23.014   7.940 -13.066  1.00 98.20           C  
ANISOU  769  CB  LYS A 312    11314  16043   9955  -1161    796    793       C  
ATOM    770  CG  LYS A 312      22.816   7.578 -14.523  1.00117.97           C  
ANISOU  770  CG  LYS A 312    13832  18678  12315  -1248    805    654       C  
ATOM    771  CD  LYS A 312      24.056   7.970 -15.329  1.00129.65           C  
ANISOU  771  CD  LYS A 312    15481  20241  13540  -1612    946    602       C  
ATOM    772  CE  LYS A 312      24.526   6.894 -16.284  1.00140.08           C  
ANISOU  772  CE  LYS A 312    16504  21784  14936  -1748   1073    376       C  
ATOM    773  NZ  LYS A 312      25.320   5.841 -15.596  1.00143.90           N  
ANISOU  773  NZ  LYS A 312    16560  22384  15733  -1740   1169    204       N  
ATOM    774  N   TYR A 313      20.245   7.106 -10.676  1.00 94.20           N  
ANISOU  774  N   TYR A 313    10349  15517   9927   -584    582    795       N  
ATOM    775  CA  TYR A 313      19.598   6.119  -9.817  1.00 92.99           C  
ANISOU  775  CA  TYR A 313     9918  15408  10007   -570    629    708       C  
ATOM    776  C   TYR A 313      19.136   4.851 -10.529  1.00 99.36           C  
ANISOU  776  C   TYR A 313    10510  16357  10886   -651    674    526       C  
ATOM    777  O   TYR A 313      19.266   3.758  -9.974  1.00 98.65           O  
ANISOU  777  O   TYR A 313    10289  16223  10969   -777    739    463       O  
ATOM    778  CB  TYR A 313      18.422   6.769  -9.067  1.00 93.68           C  
ANISOU  778  CB  TYR A 313     9980  15586  10029   -372    490    699       C  
ATOM    779  CG  TYR A 313      18.735   8.086  -8.382  1.00 94.03           C  
ANISOU  779  CG  TYR A 313    10264  15497   9966   -229    366    892       C  
ATOM    780  CD1 TYR A 313      19.687   8.160  -7.371  1.00 94.06           C  
ANISOU  780  CD1 TYR A 313    10316  15281  10142   -296    465   1066       C  
ATOM    781  CD2 TYR A 313      18.009   9.234  -8.673  1.00 96.39           C  
ANISOU  781  CD2 TYR A 313    10772  15871   9980     14     97    873       C  
ATOM    782  CE1 TYR A 313      19.954   9.360  -6.713  1.00 94.77           C  
ANISOU  782  CE1 TYR A 313    10631  15240  10139   -148    334   1270       C  
ATOM    783  CE2 TYR A 313      18.275  10.445  -8.032  1.00 97.09           C  
ANISOU  783  CE2 TYR A 313    11133  15826   9929    166    -86   1063       C  
ATOM    784  CZ  TYR A 313      19.251  10.506  -7.052  1.00103.70           C  
ANISOU  784  CZ  TYR A 313    11983  16460  10960     76     51   1287       C  
ATOM    785  OH  TYR A 313      19.498  11.694  -6.398  1.00106.32           O  
ANISOU  785  OH  TYR A 313    12591  16652  11153    241   -145   1500       O  
ATOM    786  N   LYS A 314      18.584   4.993 -11.738  1.00 98.58           N  
ANISOU  786  N   LYS A 314    10432  16391  10633   -571    604    436       N  
ATOM    787  CA  LYS A 314      18.082   3.869 -12.530  1.00 99.65           C  
ANISOU  787  CA  LYS A 314    10373  16661  10827   -607    625    282       C  
ATOM    788  C   LYS A 314      19.217   2.920 -12.928  1.00104.56           C  
ANISOU  788  C   LYS A 314    10940  17232  11556   -774    707    271       C  
ATOM    789  O   LYS A 314      19.052   1.701 -12.841  1.00104.53           O  
ANISOU  789  O   LYS A 314    10783  17262  11670   -849    702    179       O  
ATOM    790  CB  LYS A 314      17.280   4.357 -13.757  1.00103.75           C  
ANISOU  790  CB  LYS A 314    10977  17281  11162   -430    506    175       C  
ATOM    791  CG  LYS A 314      17.952   5.471 -14.581  1.00118.79           C  
ANISOU  791  CG  LYS A 314    13245  19060  12829   -416    441    265       C  
ATOM    792  CD  LYS A 314      17.208   5.771 -15.883  1.00128.95           C  
ANISOU  792  CD  LYS A 314    14704  20365  13927   -244    290    122       C  
ATOM    793  CE  LYS A 314      16.232   6.918 -15.760  1.00136.41           C  
ANISOU  793  CE  LYS A 314    15886  21291  14651     44     22      9       C  
ATOM    794  NZ  LYS A 314      15.560   7.209 -17.054  1.00142.48           N  
ANISOU  794  NZ  LYS A 314    16900  22012  15227    250   -175   -190       N  
ATOM    795  N   GLU A 315      20.382   3.500 -13.309  1.00101.68           N  
ANISOU  795  N   GLU A 315    10718  16804  11111   -847    755    330       N  
ATOM    796  CA  GLU A 315      21.622   2.818 -13.719  1.00101.70           C  
ANISOU  796  CA  GLU A 315    10637  16834  11169   -986    813    231       C  
ATOM    797  C   GLU A 315      22.330   2.129 -12.557  1.00104.62           C  
ANISOU  797  C   GLU A 315    10941  17078  11731  -1031    811    167       C  
ATOM    798  O   GLU A 315      22.914   1.056 -12.730  1.00104.22           O  
ANISOU  798  O   GLU A 315    10779  17060  11761  -1063    748    -13       O  
ATOM    799  CB  GLU A 315      22.599   3.822 -14.357  1.00104.09           C  
ANISOU  799  CB  GLU A 315    11115  17166  11269  -1115    892    261       C  
ATOM    800  CG  GLU A 315      22.936   3.486 -15.797  1.00116.39           C  
ANISOU  800  CG  GLU A 315    12629  18894  12701  -1208    917    138       C  
ATOM    801  CD  GLU A 315      22.077   4.161 -16.856  1.00138.32           C  
ANISOU  801  CD  GLU A 315    15641  21655  15258  -1149    858    202       C  
ATOM    802  OE1 GLU A 315      22.515   4.180 -18.031  1.00139.83           O  
ANISOU  802  OE1 GLU A 315    15918  21935  15274  -1293    904    133       O  
ATOM    803  OE2 GLU A 315      20.975   4.663 -16.529  1.00124.06           O  
ANISOU  803  OE2 GLU A 315    13942  19758  13438   -953    745    273       O  
ATOM    804  N   ALA A 316      22.318   2.791 -11.390  1.00100.50           N  
ANISOU  804  N   ALA A 316    10530  16391  11263  -1004    835    293       N  
ATOM    805  CA  ALA A 316      22.906   2.335 -10.137  1.00 99.12           C  
ANISOU  805  CA  ALA A 316    10386  16006  11268  -1017    819    247       C  
ATOM    806  C   ALA A 316      22.157   1.124  -9.582  1.00102.63           C  
ANISOU  806  C   ALA A 316    10812  16376  11809  -1050    725    167       C  
ATOM    807  O   ALA A 316      22.793   0.153  -9.177  1.00101.99           O  
ANISOU  807  O   ALA A 316    10791  16147  11814  -1085    619     -2       O  
ATOM    808  CB  ALA A 316      22.872   3.462  -9.122  1.00 98.80           C  
ANISOU  808  CB  ALA A 316    10487  15809  11245   -957    864    446       C  
ATOM    809  N   GLU A 317      20.809   1.184  -9.587  1.00 99.71           N  
ANISOU  809  N   GLU A 317    10389  16119  11379  -1052    734    240       N  
ATOM    810  CA  GLU A 317      19.878   0.179  -9.060  1.00100.03           C  
ANISOU  810  CA  GLU A 317    10421  16153  11433  -1180    687    168       C  
ATOM    811  C   GLU A 317      20.271  -1.298  -9.340  1.00102.68           C  
ANISOU  811  C   GLU A 317    10819  16417  11778  -1284    540     -1       C  
ATOM    812  O   GLU A 317      20.325  -2.060  -8.366  1.00102.13           O  
ANISOU  812  O   GLU A 317    10955  16121  11728  -1425    450    -67       O  
ATOM    813  CB  GLU A 317      18.445   0.464  -9.531  1.00102.69           C  
ANISOU  813  CB  GLU A 317    10593  16765  11660  -1153    722    163       C  
ATOM    814  CG  GLU A 317      17.394   0.029  -8.525  1.00117.36           C  
ANISOU  814  CG  GLU A 317    12430  18672  13492  -1333    750    101       C  
ATOM    815  CD  GLU A 317      16.072  -0.391  -9.133  1.00147.09           C  
ANISOU  815  CD  GLU A 317    15990  22750  17145  -1393    759    -47       C  
ATOM    816  OE1 GLU A 317      15.393   0.467  -9.743  1.00143.10           O  
ANISOU  816  OE1 GLU A 317    15329  22470  16572  -1183    758    -97       O  
ATOM    817  OE2 GLU A 317      15.704  -1.578  -8.979  1.00145.88           O  
ANISOU  817  OE2 GLU A 317    15874  22606  16947  -1651    738   -143       O  
ATOM    818  N   PRO A 318      20.566  -1.740 -10.597  1.00 98.23           N  
ANISOU  818  N   PRO A 318    10139  16011  11173  -1218    472    -85       N  
ATOM    819  CA  PRO A 318      20.931  -3.158 -10.798  1.00 98.34           C  
ANISOU  819  CA  PRO A 318    10242  15956  11166  -1271    249   -261       C  
ATOM    820  C   PRO A 318      22.264  -3.545 -10.162  1.00102.13           C  
ANISOU  820  C   PRO A 318    10905  16194  11706  -1224     84   -443       C  
ATOM    821  O   PRO A 318      22.367  -4.642  -9.596  1.00102.69           O  
ANISOU  821  O   PRO A 318    11239  16046  11731  -1299   -160   -590       O  
ATOM    822  CB  PRO A 318      20.956  -3.310 -12.323  1.00100.32           C  
ANISOU  822  CB  PRO A 318    10283  16465  11370  -1158    225   -297       C  
ATOM    823  CG  PRO A 318      21.218  -1.944 -12.836  1.00104.53           C  
ANISOU  823  CG  PRO A 318    10706  17114  11897  -1070    422   -193       C  
ATOM    824  CD  PRO A 318      20.552  -1.010 -11.882  1.00 99.72           C  
ANISOU  824  CD  PRO A 318    10167  16422  11299  -1096    553    -38       C  
ATOM    825  N   LEU A 319      23.270  -2.627 -10.232  1.00 97.43           N  
ANISOU  825  N   LEU A 319    10214  15626  11177  -1113    194   -466       N  
ATOM    826  CA  LEU A 319      24.612  -2.794  -9.660  1.00 96.67           C  
ANISOU  826  CA  LEU A 319    10223  15353  11153  -1025     66   -712       C  
ATOM    827  C   LEU A 319      24.471  -3.089  -8.190  1.00 99.11           C  
ANISOU  827  C   LEU A 319    10865  15262  11530  -1077    -25   -706       C  
ATOM    828  O   LEU A 319      24.980  -4.100  -7.712  1.00 99.11           O  
ANISOU  828  O   LEU A 319    11131  15013  11512  -1042   -321   -971       O  
ATOM    829  CB  LEU A 319      25.479  -1.526  -9.838  1.00 96.41           C  
ANISOU  829  CB  LEU A 319    10033  15443  11155   -981    283   -686       C  
ATOM    830  CG  LEU A 319      25.590  -0.920 -11.225  1.00101.57           C  
ANISOU  830  CG  LEU A 319    10446  16460  11686  -1018    434   -647       C  
ATOM    831  CD1 LEU A 319      26.276   0.389 -11.150  1.00101.36           C  
ANISOU  831  CD1 LEU A 319    10403  16484  11626  -1074    645   -570       C  
ATOM    832  CD2 LEU A 319      26.377  -1.814 -12.151  1.00105.09           C  
ANISOU  832  CD2 LEU A 319    10722  17138  12072   -970    265   -991       C  
ATOM    833  N   CYS A 320      23.706  -2.237  -7.497  1.00 94.86           N  
ANISOU  833  N   CYS A 320    10350  14657  11035  -1157    191   -425       N  
ATOM    834  CA  CYS A 320      23.413  -2.351  -6.083  1.00 94.50           C  
ANISOU  834  CA  CYS A 320    10605  14258  11042  -1250    165   -372       C  
ATOM    835  C   CYS A 320      22.733  -3.676  -5.760  1.00 99.13           C  
ANISOU  835  C   CYS A 320    11485  14689  11492  -1464    -41   -475       C  
ATOM    836  O   CYS A 320      23.124  -4.324  -4.789  1.00 98.90           O  
ANISOU  836  O   CYS A 320    11868  14255  11456  -1518   -244   -625       O  
ATOM    837  CB  CYS A 320      22.578  -1.165  -5.623  1.00 94.22           C  
ANISOU  837  CB  CYS A 320    10453  14308  11037  -1280    418    -74       C  
ATOM    838  SG  CYS A 320      22.507  -0.988  -3.835  1.00 97.39           S  
ANISOU  838  SG  CYS A 320    11178  14282  11543  -1347    428      1       S  
ATOM    839  N   LYS A 321      21.764  -4.104  -6.594  1.00 96.33           N  
ANISOU  839  N   LYS A 321    10974  14624  11003  -1592    -20   -419       N  
ATOM    840  CA  LYS A 321      21.056  -5.366  -6.392  1.00 97.60           C  
ANISOU  840  CA  LYS A 321    11426  14683  10974  -1862   -210   -503       C  
ATOM    841  C   LYS A 321      21.956  -6.584  -6.582  1.00103.15           C  
ANISOU  841  C   LYS A 321    12454  15154  11585  -1782   -630   -784       C  
ATOM    842  O   LYS A 321      21.805  -7.553  -5.830  1.00103.52           O  
ANISOU  842  O   LYS A 321    13010  14861  11461  -1999   -887   -901       O  
ATOM    843  CB  LYS A 321      19.815  -5.449  -7.281  1.00100.66           C  
ANISOU  843  CB  LYS A 321    11521  15469  11256  -1988    -72   -397       C  
ATOM    844  CG  LYS A 321      18.608  -4.787  -6.649  1.00115.65           C  
ANISOU  844  CG  LYS A 321    13290  17528  13123  -2190    200   -265       C  
ATOM    845  CD  LYS A 321      17.355  -4.958  -7.480  1.00130.29           C  
ANISOU  845  CD  LYS A 321    14858  19786  14861  -2299    302   -266       C  
ATOM    846  CE  LYS A 321      16.181  -4.233  -6.856  1.00148.41           C  
ANISOU  846  CE  LYS A 321    16956  22326  17108  -2456    545   -248       C  
ATOM    847  NZ  LYS A 321      14.951  -4.331  -7.691  1.00161.12           N  
ANISOU  847  NZ  LYS A 321    18239  24367  18612  -2510    635   -341       N  
ATOM    848  N   ARG A 322      22.902  -6.527  -7.564  1.00100.68           N  
ANISOU  848  N   ARG A 322    11886  15023  11344  -1485   -731   -934       N  
ATOM    849  CA  ARG A 322      23.856  -7.613  -7.859  1.00102.00           C  
ANISOU  849  CA  ARG A 322    12278  15061  11416  -1313  -1187  -1292       C  
ATOM    850  C   ARG A 322      24.783  -7.808  -6.673  1.00107.81           C  
ANISOU  850  C   ARG A 322    13447  15330  12185  -1218  -1432  -1557       C  
ATOM    851  O   ARG A 322      25.006  -8.942  -6.240  1.00109.02           O  
ANISOU  851  O   ARG A 322    14127  15140  12154  -1235  -1891  -1820       O  
ATOM    852  CB  ARG A 322      24.674  -7.327  -9.147  1.00101.40           C  
ANISOU  852  CB  ARG A 322    11735  15382  11410  -1039  -1171  -1431       C  
ATOM    853  CG  ARG A 322      25.477  -8.526  -9.643  1.00114.64           C  
ANISOU  853  CG  ARG A 322    13542  17059  12956   -822  -1682  -1853       C  
ATOM    854  CD  ARG A 322      26.353  -8.187 -10.839  1.00131.19           C  
ANISOU  854  CD  ARG A 322    15113  19628  15105   -613  -1600  -2005       C  
ATOM    855  NE  ARG A 322      27.675  -8.818 -10.765  1.00147.23           N  
ANISOU  855  NE  ARG A 322    17095  21712  17135   -342  -1895  -2533       N  
ATOM    856  CZ  ARG A 322      28.439  -9.092 -11.822  1.00167.41           C  
ANISOU  856  CZ  ARG A 322    19669  24396  19542   -114  -2382  -2952       C  
ATOM    857  NH1 ARG A 322      27.986  -8.874 -13.054  1.00162.45           N  
ANISOU  857  NH1 ARG A 322    19205  23766  18750   -135  -2667  -2850       N  
ATOM    858  NH2 ARG A 322      29.630  -9.667 -11.657  1.00153.78           N  
ANISOU  858  NH2 ARG A 322    17815  22805  17811    152  -2633  -3517       N  
ATOM    859  N   ALA A 323      25.298  -6.683  -6.143  1.00 85.21           N  
ANISOU  859  N   ALA A 323    10754   9570  12054    268   2250   1048       N  
ATOM    860  CA  ALA A 323      26.188  -6.628  -4.998  1.00 85.15           C  
ANISOU  860  CA  ALA A 323    10772   9571  12009    342   2293   1040       C  
ATOM    861  C   ALA A 323      25.511  -7.235  -3.809  1.00 90.66           C  
ANISOU  861  C   ALA A 323    11467  10229  12751    338   2318   1110       C  
ATOM    862  O   ALA A 323      26.148  -8.001  -3.094  1.00 91.70           O  
ANISOU  862  O   ALA A 323    11622  10343  12878    365   2320   1119       O  
ATOM    863  CB  ALA A 323      26.541  -5.190  -4.695  1.00 84.98           C  
ANISOU  863  CB  ALA A 323    10724   9630  11935    369   2350   1030       C  
ATOM    864  N   LEU A 324      24.223  -6.907  -3.607  1.00 86.10           N  
ANISOU  864  N   LEU A 324    10856   9629  12229    293   2332   1162       N  
ATOM    865  CA  LEU A 324      23.425  -7.408  -2.502  1.00 85.83           C  
ANISOU  865  CA  LEU A 324    10832   9539  12241    268   2350   1204       C  
ATOM    866  C   LEU A 324      23.254  -8.919  -2.553  1.00 91.91           C  
ANISOU  866  C   LEU A 324    11647  10254  13019    284   2308   1192       C  
ATOM    867  O   LEU A 324      23.446  -9.573  -1.527  1.00 92.08           O  
ANISOU  867  O   LEU A 324    11689  10252  13048    294   2311   1204       O  
ATOM    868  CB  LEU A 324      22.066  -6.684  -2.447  1.00 85.40           C  
ANISOU  868  CB  LEU A 324    10734   9447  12267    211   2379   1252       C  
ATOM    869  CG  LEU A 324      21.101  -7.131  -1.342  1.00 88.74           C  
ANISOU  869  CG  LEU A 324    11182   9785  12751    164   2394   1269       C  
ATOM    870  CD1 LEU A 324      21.631  -6.797   0.069  1.00 88.64           C  
ANISOU  870  CD1 LEU A 324    11171   9780  12730    113   2460   1263       C  
ATOM    871  CD2 LEU A 324      19.750  -6.563  -1.566  1.00 89.07           C  
ANISOU  871  CD2 LEU A 324    11183   9766  12894    111   2415   1319       C  
ATOM    872  N   GLU A 325      22.941  -9.465  -3.749  1.00 90.04           N  
ANISOU  872  N   GLU A 325    11418  10011  12780    267   2284   1171       N  
ATOM    873  CA  GLU A 325      22.785 -10.901  -3.976  1.00 91.12           C  
ANISOU  873  CA  GLU A 325    11592  10106  12923    266   2293   1148       C  
ATOM    874  C   GLU A 325      24.093 -11.636  -3.677  1.00 95.43           C  
ANISOU  874  C   GLU A 325    12145  10632  13483    315   2312   1128       C  
ATOM    875  O   GLU A 325      24.053 -12.716  -3.075  1.00 95.81           O  
ANISOU  875  O   GLU A 325    12204  10635  13563    341   2335   1139       O  
ATOM    876  CB  GLU A 325      22.307 -11.189  -5.415  1.00 93.13           C  
ANISOU  876  CB  GLU A 325    11844  10385  13158    184   2299   1130       C  
ATOM    877  CG  GLU A 325      20.827 -10.908  -5.637  1.00108.68           C  
ANISOU  877  CG  GLU A 325    13798  12372  15123    126   2283   1186       C  
ATOM    878  CD  GLU A 325      20.448 -10.304  -6.979  1.00142.96           C  
ANISOU  878  CD  GLU A 325    18092  16783  19442     15   2260   1218       C  
ATOM    879  OE1 GLU A 325      21.078 -10.655  -8.004  1.00148.66           O  
ANISOU  879  OE1 GLU A 325    18814  17534  20136    -55   2269   1165       O  
ATOM    880  OE2 GLU A 325      19.500  -9.485  -7.004  1.00138.74           O  
ANISOU  880  OE2 GLU A 325    17511  16269  18935    -22   2235   1302       O  
ATOM    881  N   ILE A 326      25.248 -11.032  -4.076  1.00 91.41           N  
ANISOU  881  N   ILE A 326    11624  10152  12956    329   2304   1102       N  
ATOM    882  CA  ILE A 326      26.592 -11.585  -3.849  1.00 91.51           C  
ANISOU  882  CA  ILE A 326    11635  10137  12997    373   2321   1097       C  
ATOM    883  C   ILE A 326      26.860 -11.573  -2.338  1.00 96.89           C  
ANISOU  883  C   ILE A 326    12298  10840  13675    413   2314   1176       C  
ATOM    884  O   ILE A 326      27.214 -12.607  -1.769  1.00 97.70           O  
ANISOU  884  O   ILE A 326    12381  10901  13838    434   2328   1224       O  
ATOM    885  CB  ILE A 326      27.733 -10.807  -4.609  1.00 93.92           C  
ANISOU  885  CB  ILE A 326    11951  10467  13268    377   2308   1033       C  
ATOM    886  CG1 ILE A 326      27.679 -10.898  -6.144  1.00 93.41           C  
ANISOU  886  CG1 ILE A 326    11902  10377  13213    290   2309    944       C  
ATOM    887  CG2 ILE A 326      29.116 -11.246  -4.124  1.00 95.22           C  
ANISOU  887  CG2 ILE A 326    12111  10601  13469    429   2324   1052       C  
ATOM    888  CD1 ILE A 326      28.526  -9.699  -6.850  1.00 93.69           C  
ANISOU  888  CD1 ILE A 326    11958  10457  13181    288   2267    861       C  
ATOM    889  N   ARG A 327      26.714 -10.387  -1.707  1.00 93.27           N  
ANISOU  889  N   ARG A 327    11834  10453  13153    398   2309   1195       N  
ATOM    890  CA  ARG A 327      27.003 -10.173  -0.293  1.00 92.90           C  
ANISOU  890  CA  ARG A 327    11765  10452  13079    373   2320   1266       C  
ATOM    891  C   ARG A 327      26.241 -11.110   0.598  1.00 97.03           C  
ANISOU  891  C   ARG A 327    12286  10924  13656    342   2303   1310       C  
ATOM    892  O   ARG A 327      26.824 -11.616   1.553  1.00 97.38           O  
ANISOU  892  O   ARG A 327    12301  10988  13711    323   2293   1385       O  
ATOM    893  CB  ARG A 327      26.808  -8.702   0.130  1.00 91.33           C  
ANISOU  893  CB  ARG A 327    11557  10332  12813    320   2369   1261       C  
ATOM    894  CG  ARG A 327      27.841  -7.757  -0.469  1.00 99.23           C  
ANISOU  894  CG  ARG A 327    12562  11410  13731    360   2398   1219       C  
ATOM    895  CD  ARG A 327      28.230  -6.609   0.428  1.00106.64           C  
ANISOU  895  CD  ARG A 327    13480  12458  14578    298   2491   1241       C  
ATOM    896  NE  ARG A 327      29.279  -5.784  -0.179  1.00112.97           N  
ANISOU  896  NE  ARG A 327    14304  13345  15276    357   2523   1185       N  
ATOM    897  CZ  ARG A 327      29.453  -4.487   0.052  1.00127.98           C  
ANISOU  897  CZ  ARG A 327    16193  15346  17086    329   2633   1154       C  
ATOM    898  NH1 ARG A 327      30.444  -3.832  -0.528  1.00118.15           N  
ANISOU  898  NH1 ARG A 327    14984  14178  15729    398   2657   1084       N  
ATOM    899  NH2 ARG A 327      28.631  -3.833   0.856  1.00117.16           N  
ANISOU  899  NH2 ARG A 327    14780  13990  15745    226   2739   1183       N  
ATOM    900  N   GLU A 328      24.953 -11.361   0.275  1.00114.51           N  
ANISOU  900  N   GLU A 328    13963  12971  16574   1125   2691   2756       N  
ATOM    901  CA  GLU A 328      24.081 -12.257   1.034  1.00114.90           C  
ANISOU  901  CA  GLU A 328    13986  12960  16711   1037   2716   2773       C  
ATOM    902  C   GLU A 328      24.610 -13.679   0.967  1.00119.71           C  
ANISOU  902  C   GLU A 328    14660  13415  17411   1017   2816   2757       C  
ATOM    903  O   GLU A 328      24.790 -14.317   2.011  1.00119.49           O  
ANISOU  903  O   GLU A 328    14633  13313  17454   1046   2907   2848       O  
ATOM    904  CB  GLU A 328      22.648 -12.204   0.489  1.00116.91           C  
ANISOU  904  CB  GLU A 328    14178  13270  16973    940   2652   2682       C  
ATOM    905  CG  GLU A 328      21.820 -11.064   1.047  1.00127.06           C  
ANISOU  905  CG  GLU A 328    15381  14663  18235    930   2618   2762       C  
ATOM    906  CD  GLU A 328      20.401 -11.002   0.525  1.00150.71           C  
ANISOU  906  CD  GLU A 328    18292  17709  21264    837   2549   2697       C  
ATOM    907  OE1 GLU A 328      20.211 -11.112  -0.708  1.00146.06           O  
ANISOU  907  OE1 GLU A 328    17695  17195  20607    825   2468   2574       O  
ATOM    908  OE2 GLU A 328      19.480 -10.807   1.351  1.00146.11           O  
ANISOU  908  OE2 GLU A 328    17654  17082  20778    783   2573   2774       O  
ATOM    909  N   LYS A 329      24.879 -14.156  -0.277  1.00116.68           N  
ANISOU  909  N   LYS A 329    14341  12979  17015    979   2827   2654       N  
ATOM    910  CA  LYS A 329      25.378 -15.495  -0.584  1.00117.07           C  
ANISOU  910  CA  LYS A 329    14460  12868  17155    929   2968   2634       C  
ATOM    911  C   LYS A 329      26.658 -15.777   0.202  1.00119.95           C  
ANISOU  911  C   LYS A 329    14858  13148  17571   1022   3071   2797       C  
ATOM    912  O   LYS A 329      26.734 -16.763   0.938  1.00120.08           O  
ANISOU  912  O   LYS A 329    14861  13081  17682   1021   3218   2870       O  
ATOM    913  CB  LYS A 329      25.620 -15.641  -2.107  1.00120.00           C  
ANISOU  913  CB  LYS A 329    14931  13193  17468    884   2954   2512       C  
ATOM    914  CG  LYS A 329      25.009 -16.887  -2.740  1.00135.39           C  
ANISOU  914  CG  LYS A 329    16899  15059  19485    733   3048   2369       C  
ATOM    915  CD  LYS A 329      25.199 -16.892  -4.251  1.00144.18           C  
ANISOU  915  CD  LYS A 329    18148  16126  20508    693   3026   2251       C  
ATOM    916  CE  LYS A 329      24.511 -18.066  -4.901  1.00154.58           C  
ANISOU  916  CE  LYS A 329    19470  17384  21879    517   3114   2071       C  
ATOM    917  NZ  LYS A 329      24.834 -18.155  -6.347  1.00163.70           N  
ANISOU  917  NZ  LYS A 329    20805  18454  22941    474   3130   1976       N  
ATOM    918  N   VAL A 330      27.625 -14.863   0.096  1.00115.38           N  
ANISOU  918  N   VAL A 330    14303  12596  16941   1122   3004   2852       N  
ATOM    919  CA  VAL A 330      28.930 -15.010   0.712  1.00115.00           C  
ANISOU  919  CA  VAL A 330    14267  12477  16951   1216   3064   2991       C  
ATOM    920  C   VAL A 330      28.926 -14.717   2.219  1.00120.03           C  
ANISOU  920  C   VAL A 330    14818  13224  17565   1291   3024   3098       C  
ATOM    921  O   VAL A 330      29.234 -15.615   3.004  1.00119.96           O  
ANISOU  921  O   VAL A 330    14804  13164  17609   1327   3128   3210       O  
ATOM    922  CB  VAL A 330      30.000 -14.183  -0.047  1.00117.67           C  
ANISOU  922  CB  VAL A 330    14658  12759  17293   1300   3029   2980       C  
ATOM    923  CG1 VAL A 330      31.348 -14.231   0.666  1.00117.26           C  
ANISOU  923  CG1 VAL A 330    14581  12641  17331   1399   3062   3115       C  
ATOM    924  CG2 VAL A 330      30.149 -14.662  -1.488  1.00117.74           C  
ANISOU  924  CG2 VAL A 330    14806  12605  17326   1246   3104   2903       C  
ATOM    925  N   LEU A 331      28.613 -13.474   2.616  1.00117.06           N  
ANISOU  925  N   LEU A 331    14381  12992  17102   1324   2901   3073       N  
ATOM    926  CA  LEU A 331      28.707 -13.022   4.005  1.00117.27           C  
ANISOU  926  CA  LEU A 331    14351  13124  17082   1391   2854   3161       C  
ATOM    927  C   LEU A 331      27.567 -13.426   4.931  1.00122.47           C  
ANISOU  927  C   LEU A 331    15008  13795  17731   1362   2887   3201       C  
ATOM    928  O   LEU A 331      27.711 -13.268   6.152  1.00122.06           O  
ANISOU  928  O   LEU A 331    14948  13797  17632   1436   2872   3292       O  
ATOM    929  CB  LEU A 331      28.878 -11.494   4.062  1.00116.42           C  
ANISOU  929  CB  LEU A 331    14182  13147  16904   1420   2762   3112       C  
ATOM    930  CG  LEU A 331      30.007 -10.862   3.252  1.00120.95           C  
ANISOU  930  CG  LEU A 331    14748  13684  17523   1490   2761   3055       C  
ATOM    931  CD1 LEU A 331      29.652  -9.442   2.867  1.00120.11           C  
ANISOU  931  CD1 LEU A 331    14585  13687  17365   1498   2755   2967       C  
ATOM    932  CD2 LEU A 331      31.322 -10.890   4.007  1.00124.17           C  
ANISOU  932  CD2 LEU A 331    15112  14082  17983   1585   2739   3119       C  
ATOM    933  N   GLY A 332      26.458 -13.907   4.368  1.00120.08           N  
ANISOU  933  N   GLY A 332    14714  13431  17478   1265   2933   3124       N  
ATOM    934  CA  GLY A 332      25.281 -14.269   5.149  1.00120.40           C  
ANISOU  934  CA  GLY A 332    14751  13426  17569   1241   2991   3145       C  
ATOM    935  C   GLY A 332      24.315 -13.103   5.232  1.00123.75           C  
ANISOU  935  C   GLY A 332    15137  13935  17947   1179   2898   3120       C  
ATOM    936  O   GLY A 332      24.738 -11.947   5.366  1.00123.22           O  
ANISOU  936  O   GLY A 332    15046  13990  17782   1200   2819   3143       O  
ATOM    937  N   LYS A 333      23.006 -13.407   5.181  1.00119.47           N  
ANISOU  937  N   LYS A 333    14577  13314  17501   1100   2935   3074       N  
ATOM    938  CA  LYS A 333      21.902 -12.445   5.197  1.00117.92           C  
ANISOU  938  CA  LYS A 333    14335  13163  17306   1022   2877   3075       C  
ATOM    939  C   LYS A 333      21.860 -11.461   6.417  1.00119.91           C  
ANISOU  939  C   LYS A 333    14615  13449  17495   1055   2884   3213       C  
ATOM    940  O   LYS A 333      21.109 -10.484   6.352  1.00118.65           O  
ANISOU  940  O   LYS A 333    14414  13340  17326    979   2864   3240       O  
ATOM    941  CB  LYS A 333      20.564 -13.181   5.050  1.00120.91           C  
ANISOU  941  CB  LYS A 333    14682  13400  17860    943   2935   3004       C  
ATOM    942  CG  LYS A 333      20.175 -13.456   3.597  1.00134.35           C  
ANISOU  942  CG  LYS A 333    16316  15153  19578    848   2861   2834       C  
ATOM    943  CD  LYS A 333      18.762 -14.015   3.508  1.00145.46           C  
ANISOU  943  CD  LYS A 333    17647  16455  21168    754   2877   2752       C  
ATOM    944  CE  LYS A 333      18.162 -13.880   2.128  1.00158.29           C  
ANISOU  944  CE  LYS A 333    19186  18194  22765    657   2746   2582       C  
ATOM    945  NZ  LYS A 333      17.464 -12.579   1.948  1.00167.11           N  
ANISOU  945  NZ  LYS A 333    20208  19396  23890    598   2642   2617       N  
ATOM    946  N   ASP A 334      22.664 -11.672   7.484  1.00115.89           N  
ANISOU  946  N   ASP A 334    14175  12926  16933   1162   2919   3302       N  
ATOM    947  CA  ASP A 334      22.679 -10.747   8.633  1.00114.76           C  
ANISOU  947  CA  ASP A 334    14075  12824  16704   1182   2921   3410       C  
ATOM    948  C   ASP A 334      24.073 -10.121   8.899  1.00116.73           C  
ANISOU  948  C   ASP A 334    14303  13242  16806   1252   2845   3413       C  
ATOM    949  O   ASP A 334      24.419  -9.768  10.036  1.00116.51           O  
ANISOU  949  O   ASP A 334    14328  13251  16691   1307   2841   3486       O  
ATOM    950  CB  ASP A 334      22.099 -11.406   9.893  1.00117.57           C  
ANISOU  950  CB  ASP A 334    14546  12997  17127   1256   3033   3514       C  
ATOM    951  CG  ASP A 334      20.719 -12.008   9.725  1.00132.65           C  
ANISOU  951  CG  ASP A 334    16464  14693  19243   1198   3136   3496       C  
ATOM    952  OD1 ASP A 334      19.762 -11.249   9.412  1.00133.62           O  
ANISOU  952  OD1 ASP A 334    16541  14802  19426   1071   3120   3498       O  
ATOM    953  OD2 ASP A 334      20.578 -13.223   9.956  1.00140.27           O  
ANISOU  953  OD2 ASP A 334    17468  15497  20329   1286   3258   3484       O  
ATOM    954  N   HIS A 335      24.846  -9.935   7.830  1.00111.62           N  
ANISOU  954  N   HIS A 335    13583  12684  16143   1252   2788   3321       N  
ATOM    955  CA  HIS A 335      26.169  -9.335   7.923  1.00110.64           C  
ANISOU  955  CA  HIS A 335    13413  12683  15942   1319   2731   3293       C  
ATOM    956  C   HIS A 335      26.090  -7.790   7.819  1.00110.73           C  
ANISOU  956  C   HIS A 335    13349  12822  15900   1259   2748   3253       C  
ATOM    957  O   HIS A 335      25.287  -7.306   7.022  1.00108.98           O  
ANISOU  957  O   HIS A 335    13091  12611  15705   1185   2792   3228       O  
ATOM    958  CB  HIS A 335      27.062  -9.910   6.819  1.00111.85           C  
ANISOU  958  CB  HIS A 335    13545  12803  16149   1363   2711   3225       C  
ATOM    959  CG  HIS A 335      28.516  -9.639   7.030  1.00115.82           C  
ANISOU  959  CG  HIS A 335    14006  13365  16637   1458   2663   3212       C  
ATOM    960  ND1 HIS A 335      29.079  -8.426   6.674  1.00117.05           N  
ANISOU  960  ND1 HIS A 335    14080  13607  16787   1467   2657   3125       N  
ATOM    961  CD2 HIS A 335      29.477 -10.429   7.566  1.00118.85           C  
ANISOU  961  CD2 HIS A 335    14402  13724  17031   1554   2637   3277       C  
ATOM    962  CE1 HIS A 335      30.358  -8.510   7.008  1.00117.15           C  
ANISOU  962  CE1 HIS A 335    14053  13632  16827   1558   2608   3118       C  
ATOM    963  NE2 HIS A 335      30.646  -9.698   7.547  1.00118.57           N  
ANISOU  963  NE2 HIS A 335    14286  13758  17007   1611   2580   3221       N  
ATOM    964  N   PRO A 336      26.922  -6.988   8.558  1.00105.70           N  
ANISOU  964  N   PRO A 336    12671  12296  15195   1292   2734   3238       N  
ATOM    965  CA  PRO A 336      26.858  -5.518   8.411  1.00103.87           C  
ANISOU  965  CA  PRO A 336    12347  12177  14940   1231   2822   3184       C  
ATOM    966  C   PRO A 336      27.067  -5.015   6.986  1.00105.32           C  
ANISOU  966  C   PRO A 336    12449  12383  15184   1256   2882   3089       C  
ATOM    967  O   PRO A 336      26.556  -3.953   6.649  1.00103.87           O  
ANISOU  967  O   PRO A 336    12199  12270  14995   1206   3010   3080       O  
ATOM    968  CB  PRO A 336      28.005  -5.013   9.288  1.00106.14           C  
ANISOU  968  CB  PRO A 336    12584  12570  15175   1282   2783   3128       C  
ATOM    969  CG  PRO A 336      28.244  -6.055  10.243  1.00111.99           C  
ANISOU  969  CG  PRO A 336    13419  13272  15860   1350   2672   3207       C  
ATOM    970  CD  PRO A 336      27.929  -7.362   9.570  1.00108.08           C  
ANISOU  970  CD  PRO A 336    12989  12637  15437   1389   2653   3260       C  
ATOM    971  N   ASP A 337      27.831  -5.754   6.160  1.00100.65           N  
ANISOU  971  N   ASP A 337    11873  11718  14650   1344   2821   3032       N  
ATOM    972  CA  ASP A 337      28.061  -5.386   4.770  1.00 99.07           C  
ANISOU  972  CA  ASP A 337    11643  11499  14501   1401   2885   2946       C  
ATOM    973  C   ASP A 337      26.788  -5.556   3.950  1.00100.50           C  
ANISOU  973  C   ASP A 337    11855  11674  14657   1337   2899   2973       C  
ATOM    974  O   ASP A 337      26.552  -4.769   3.035  1.00 99.06           O  
ANISOU  974  O   ASP A 337    11628  11548  14462   1373   2990   2932       O  
ATOM    975  CB  ASP A 337      29.259  -6.151   4.184  1.00101.55           C  
ANISOU  975  CB  ASP A 337    11996  11690  14899   1504   2835   2897       C  
ATOM    976  CG  ASP A 337      30.612  -5.651   4.669  1.00111.44           C  
ANISOU  976  CG  ASP A 337    13169  12953  16220   1590   2840   2835       C  
ATOM    977  OD1 ASP A 337      30.648  -4.633   5.398  1.00111.06           O  
ANISOU  977  OD1 ASP A 337    13026  13029  16142   1569   2892   2797       O  
ATOM    978  OD2 ASP A 337      31.638  -6.261   4.297  1.00118.04           O  
ANISOU  978  OD2 ASP A 337    14031  13663  17157   1671   2808   2821       O  
ATOM    979  N   VAL A 338      25.944  -6.536   4.320  1.00 96.91           N  
ANISOU  979  N   VAL A 338    11464  11157  14201   1257   2825   3040       N  
ATOM    980  CA  VAL A 338      24.639  -6.775   3.689  1.00 96.86           C  
ANISOU  980  CA  VAL A 338    11463  11142  14198   1178   2814   3051       C  
ATOM    981  C   VAL A 338      23.707  -5.609   4.042  1.00100.01           C  
ANISOU  981  C   VAL A 338    11790  11639  14571   1106   2906   3127       C  
ATOM    982  O   VAL A 338      22.964  -5.132   3.179  1.00 98.82           O  
ANISOU  982  O   VAL A 338    11586  11557  14402   1090   2939   3125       O  
ATOM    983  CB  VAL A 338      24.060  -8.164   4.063  1.00101.72           C  
ANISOU  983  CB  VAL A 338    12148  11627  14876   1122   2755   3077       C  
ATOM    984  CG1 VAL A 338      22.570  -8.272   3.739  1.00101.54           C  
ANISOU  984  CG1 VAL A 338    12096  11587  14896   1022   2747   3084       C  
ATOM    985  CG2 VAL A 338      24.842  -9.274   3.368  1.00102.46           C  
ANISOU  985  CG2 VAL A 338    12299  11628  15003   1172   2722   3007       C  
ATOM    986  N   ALA A 339      23.805  -5.120   5.300  1.00 96.22           N  
ANISOU  986  N   ALA A 339    11311  11171  14078   1067   2962   3202       N  
ATOM    987  CA  ALA A 339      23.054  -3.978   5.805  1.00 94.83           C  
ANISOU  987  CA  ALA A 339    11083  11060  13889    977   3100   3296       C  
ATOM    988  C   ALA A 339      23.449  -2.728   5.059  1.00 98.44           C  
ANISOU  988  C   ALA A 339    11428  11658  14316   1030   3249   3247       C  
ATOM    989  O   ALA A 339      22.564  -2.015   4.595  1.00 98.41           O  
ANISOU  989  O   ALA A 339    11358  11721  14313    986   3368   3318       O  
ATOM    990  CB  ALA A 339      23.318  -3.784   7.281  1.00 95.54           C  
ANISOU  990  CB  ALA A 339    11226  11122  13951    936   3130   3358       C  
ATOM    991  N   LYS A 340      24.782  -2.462   4.931  1.00 94.63           N  
ANISOU  991  N   LYS A 340    10915  11209  13830   1141   3269   3131       N  
ATOM    992  CA  LYS A 340      25.391  -1.317   4.229  1.00 93.23           C  
ANISOU  992  CA  LYS A 340    10631  11124  13668   1241   3459   3048       C  
ATOM    993  C   LYS A 340      24.732  -1.205   2.883  1.00 95.91           C  
ANISOU  993  C   LYS A 340    10956  11499  13987   1305   3501   3059       C  
ATOM    994  O   LYS A 340      24.243  -0.143   2.527  1.00 94.50           O  
ANISOU  994  O   LYS A 340    10685  11427  13794   1320   3711   3108       O  
ATOM    995  CB  LYS A 340      26.929  -1.556   4.076  1.00 96.24           C  
ANISOU  995  CB  LYS A 340    11012  11447  14107   1377   3409   2904       C  
ATOM    996  CG  LYS A 340      27.770  -0.490   3.382  1.00108.85           C  
ANISOU  996  CG  LYS A 340    12504  13074  15780   1517   3631   2783       C  
ATOM    997  CD  LYS A 340      29.118  -1.049   2.922  1.00121.10           C  
ANISOU  997  CD  LYS A 340    14087  14489  17435   1658   3550   2660       C  
ATOM    998  CE  LYS A 340      30.089  -1.327   4.051  1.00136.13           C  
ANISOU  998  CE  LYS A 340    15955  16387  19382   1624   3441   2612       C  
ATOM    999  NZ  LYS A 340      31.042  -2.412   3.694  1.00147.36           N  
ANISOU  999  NZ  LYS A 340    17450  17654  20885   1711   3277   2583       N  
ATOM   1000  N   GLN A 341      24.664  -2.340   2.181  1.00 93.32           N  
ANISOU 1000  N   GLN A 341    10719  11089  13649   1338   3312   3022       N  
ATOM   1001  CA  GLN A 341      24.102  -2.511   0.861  1.00 93.57           C  
ANISOU 1001  CA  GLN A 341    10767  11152  13633   1403   3282   3001       C  
ATOM   1002  C   GLN A 341      22.613  -2.202   0.806  1.00 97.55           C  
ANISOU 1002  C   GLN A 341    11207  11753  14103   1300   3299   3119       C  
ATOM   1003  O   GLN A 341      22.180  -1.498  -0.109  1.00 97.03           O  
ANISOU 1003  O   GLN A 341    11079  11809  13979   1386   3405   3140       O  
ATOM   1004  CB  GLN A 341      24.414  -3.933   0.385  1.00 95.89           C  
ANISOU 1004  CB  GLN A 341    11182  11316  13937   1410   3079   2925       C  
ATOM   1005  CG  GLN A 341      24.460  -4.071  -1.114  1.00110.91           C  
ANISOU 1005  CG  GLN A 341    13141  13217  15783   1536   3066   2841       C  
ATOM   1006  CD  GLN A 341      25.528  -3.225  -1.780  1.00126.62           C  
ANISOU 1006  CD  GLN A 341    15135  15181  17793   1737   3244   2776       C  
ATOM   1007  OE1 GLN A 341      26.549  -2.835  -1.195  1.00119.53           O  
ANISOU 1007  OE1 GLN A 341    14209  14217  16988   1779   3332   2749       O  
ATOM   1008  NE2 GLN A 341      25.276  -2.880  -3.024  1.00121.07           N  
ANISOU 1008  NE2 GLN A 341    14461  14530  17012   1882   3313   2743       N  
ATOM   1009  N   LEU A 342      21.838  -2.695   1.804  1.00 78.81           N  
ANISOU 1009  N   LEU A 342     9759  10156  10027     79    901   2008       N  
ATOM   1010  CA  LEU A 342      20.382  -2.480   1.917  1.00 79.48           C  
ANISOU 1010  CA  LEU A 342     9695  10068  10434    -86    969   2000       C  
ATOM   1011  C   LEU A 342      20.055  -1.003   2.010  1.00 84.01           C  
ANISOU 1011  C   LEU A 342    10055  10704  11162   -124    941   2136       C  
ATOM   1012  O   LEU A 342      19.136  -0.534   1.340  1.00 84.12           O  
ANISOU 1012  O   LEU A 342     9848  10764  11351   -212    855   2146       O  
ATOM   1013  CB  LEU A 342      19.782  -3.204   3.138  1.00 79.72           C  
ANISOU 1013  CB  LEU A 342     9913   9789  10588   -146   1200   1934       C  
ATOM   1014  CG  LEU A 342      19.617  -4.697   3.028  1.00 85.12           C  
ANISOU 1014  CG  LEU A 342    10805  10322  11215   -174   1231   1794       C  
ATOM   1015  CD1 LEU A 342      19.448  -5.317   4.422  1.00 85.17           C  
ANISOU 1015  CD1 LEU A 342    11061  10040  11259   -198   1471   1776       C  
ATOM   1016  CD2 LEU A 342      18.463  -5.060   2.073  1.00 88.49           C  
ANISOU 1016  CD2 LEU A 342    11054  10748  11822   -334   1142   1704       C  
ATOM   1017  N   ASN A 343      20.844  -0.273   2.810  1.00 80.15           N  
ANISOU 1017  N   ASN A 343     9638  10223  10593    -43    999   2231       N  
ATOM   1018  CA  ASN A 343      20.720   1.153   3.005  1.00 79.89           C  
ANISOU 1018  CA  ASN A 343     9454  10222  10678    -59    961   2361       C  
ATOM   1019  C   ASN A 343      20.917   1.899   1.679  1.00 84.94           C  
ANISOU 1019  C   ASN A 343     9899  11109  11266    -79    729   2456       C  
ATOM   1020  O   ASN A 343      20.211   2.870   1.434  1.00 85.38           O  
ANISOU 1020  O   ASN A 343     9784  11156  11502   -133    657   2529       O  
ATOM   1021  CB  ASN A 343      21.755   1.581   4.028  1.00 78.17           C  
ANISOU 1021  CB  ASN A 343     9385   9988  10328     42   1051   2419       C  
ATOM   1022  CG  ASN A 343      21.657   2.992   4.356  1.00 94.62           C  
ANISOU 1022  CG  ASN A 343    11353  12059  12539     29   1015   2537       C  
ATOM   1023  OD1 ASN A 343      20.760   3.384   5.069  1.00 90.42           O  
ANISOU 1023  OD1 ASN A 343    10769  11356  12230      0   1105   2528       O  
ATOM   1024  ND2 ASN A 343      22.517   3.793   3.770  1.00 87.30           N  
ANISOU 1024  ND2 ASN A 343    10371  11324  11474     42    866   2650       N  
ATOM   1025  N   ASN A 344      21.864   1.433   0.832  1.00 81.54           N  
ANISOU 1025  N   ASN A 344     9499  10908  10576    -23    608   2451       N  
ATOM   1026  CA  ASN A 344      22.161   2.038  -0.463  1.00 81.51           C  
ANISOU 1026  CA  ASN A 344     9315  11179  10476    -39    390   2549       C  
ATOM   1027  C   ASN A 344      21.082   1.737  -1.443  1.00 86.14           C  
ANISOU 1027  C   ASN A 344     9734  11790  11207   -101    297   2486       C  
ATOM   1028  O   ASN A 344      20.739   2.626  -2.203  1.00 85.43           O  
ANISOU 1028  O   ASN A 344     9459  11815  11187   -141    158   2589       O  
ATOM   1029  CB  ASN A 344      23.508   1.608  -1.019  1.00 79.35           C  
ANISOU 1029  CB  ASN A 344     9103  11188   9857     50    294   2552       C  
ATOM   1030  CG  ASN A 344      24.657   2.034  -0.167  1.00 89.35           C  
ANISOU 1030  CG  ASN A 344    10501  12496  10951    110    365   2614       C  
ATOM   1031  OD1 ASN A 344      24.642   3.072   0.505  1.00 81.23           O  
ANISOU 1031  OD1 ASN A 344     9461  11364  10038     69    412   2720       O  
ATOM   1032  ND2 ASN A 344      25.659   1.208  -0.132  1.00 82.12           N  
ANISOU 1032  ND2 ASN A 344     9719  11732   9750    224    369   2530       N  
ATOM   1033  N   LEU A 345      20.538   0.499  -1.419  1.00 83.72           N  
ANISOU 1033  N   LEU A 345     9499  11369  10942   -111    369   2316       N  
ATOM   1034  CA  LEU A 345      19.450   0.059  -2.288  1.00 85.18           C  
ANISOU 1034  CA  LEU A 345     9529  11566  11271   -179    296   2217       C  
ATOM   1035  C   LEU A 345      18.207   0.835  -1.972  1.00 89.41           C  
ANISOU 1035  C   LEU A 345     9913  11961  12099   -270    346   2242       C  
ATOM   1036  O   LEU A 345      17.613   1.402  -2.888  1.00 89.05           O  
ANISOU 1036  O   LEU A 345     9655  12046  12134   -292    206   2273       O  
ATOM   1037  CB  LEU A 345      19.174  -1.452  -2.142  1.00 86.17           C  
ANISOU 1037  CB  LEU A 345     9806  11547  11387   -193    379   2026       C  
ATOM   1038  CG  LEU A 345      18.198  -2.057  -3.177  1.00 92.32           C  
ANISOU 1038  CG  LEU A 345    10427  12373  12275   -262    279   1895       C  
ATOM   1039  CD1 LEU A 345      18.569  -1.646  -4.620  1.00 92.29           C  
ANISOU 1039  CD1 LEU A 345    10230  12710  12127   -191     41   1946       C  
ATOM   1040  CD2 LEU A 345      18.139  -3.565  -3.055  1.00 95.85           C  
ANISOU 1040  CD2 LEU A 345    11069  12670  12678   -276    334   1714       C  
ATOM   1041  N   ALA A 346      17.846   0.891  -0.678  1.00 85.66           N  
ANISOU 1041  N   ALA A 346     9542  11244  11762   -302    538   2227       N  
ATOM   1042  CA  ALA A 346      16.688   1.625  -0.204  1.00 85.80           C  
ANISOU 1042  CA  ALA A 346     9421  11142  12038   -364    597   2234       C  
ATOM   1043  C   ALA A 346      16.727   3.092  -0.621  1.00 87.96           C  
ANISOU 1043  C   ALA A 346     9545  11530  12347   -323    444   2387       C  
ATOM   1044  O   ALA A 346      15.719   3.595  -1.089  1.00 89.16           O  
ANISOU 1044  O   ALA A 346     9507  11711  12658   -350    368   2372       O  
ATOM   1045  CB  ALA A 346      16.577   1.526   1.311  1.00 86.18           C  
ANISOU 1045  CB  ALA A 346     9618  10961  12168   -372    818   2217       C  
ATOM   1046  N   LEU A 347      17.866   3.768  -0.464  1.00 82.45           N  
ANISOU 1046  N   LEU A 347     8937  10896  11493   -261    392   2528       N  
ATOM   1047  CA  LEU A 347      18.062   5.195  -0.762  1.00 82.09           C  
ANISOU 1047  CA  LEU A 347     8808  10924  11457   -239    246   2699       C  
ATOM   1048  C   LEU A 347      18.052   5.443  -2.255  1.00 87.84           C  
ANISOU 1048  C   LEU A 347     9374  11884  12118   -248     33   2760       C  
ATOM   1049  O   LEU A 347      17.605   6.496  -2.679  1.00 87.93           O  
ANISOU 1049  O   LEU A 347     9266  11917  12227   -245    -94   2858       O  
ATOM   1050  CB  LEU A 347      19.420   5.612  -0.124  1.00 80.52           C  
ANISOU 1050  CB  LEU A 347     8776  10760  11060   -199    267   2808       C  
ATOM   1051  CG  LEU A 347      19.933   7.021  -0.128  1.00 84.46           C  
ANISOU 1051  CG  LEU A 347     9274  11273  11546   -196    164   2988       C  
ATOM   1052  CD1 LEU A 347      19.011   7.935   0.612  1.00 84.89           C  
ANISOU 1052  CD1 LEU A 347     9281  11113  11859   -185    186   2996       C  
ATOM   1053  CD2 LEU A 347      21.282   7.062   0.555  1.00 85.02           C  
ANISOU 1053  CD2 LEU A 347     9515  11357  11431   -164    249   3023       C  
ATOM   1054  N   LEU A 348      18.518   4.454  -3.040  1.00 85.43           N  
ANISOU 1054  N   LEU A 348     9071  11754  11633   -240    -13   2696       N  
ATOM   1055  CA  LEU A 348      18.556   4.490  -4.489  1.00 86.08           C  
ANISOU 1055  CA  LEU A 348     8995  12098  11611   -231   -209   2734       C  
ATOM   1056  C   LEU A 348      17.145   4.381  -5.024  1.00 92.27           C  
ANISOU 1056  C   LEU A 348     9599  12856  12605   -255   -243   2624       C  
ATOM   1057  O   LEU A 348      16.771   5.190  -5.868  1.00 92.19           O  
ANISOU 1057  O   LEU A 348     9431  12969  12628   -239   -400   2713       O  
ATOM   1058  CB  LEU A 348      19.462   3.376  -5.028  1.00 85.77           C  
ANISOU 1058  CB  LEU A 348     9019  12252  11316   -188   -239   2659       C  
ATOM   1059  CG  LEU A 348      20.959   3.734  -5.167  1.00 89.08           C  
ANISOU 1059  CG  LEU A 348     9518  12882  11447   -150   -306   2800       C  
ATOM   1060  CD1 LEU A 348      21.794   2.520  -5.444  1.00 88.77           C  
ANISOU 1060  CD1 LEU A 348     9567  13005  11158    -74   -310   2678       C  
ATOM   1061  CD2 LEU A 348      21.217   4.884  -6.136  1.00 91.44           C  
ANISOU 1061  CD2 LEU A 348     9668  13405  11670   -177   -497   3008       C  
ATOM   1062  N   CYS A 349      16.339   3.436  -4.474  1.00 90.12           N  
ANISOU 1062  N   CYS A 349     9353  12417  12473   -298    -92   2435       N  
ATOM   1063  CA  CYS A 349      14.926   3.219  -4.802  1.00 90.95           C  
ANISOU 1063  CA  CYS A 349     9280  12495  12783   -343    -92   2296       C  
ATOM   1064  C   CYS A 349      14.087   4.417  -4.370  1.00 95.46           C  
ANISOU 1064  C   CYS A 349     9748  12973  13548   -332    -96   2356       C  
ATOM   1065  O   CYS A 349      13.161   4.780  -5.088  1.00 96.45           O  
ANISOU 1065  O   CYS A 349     9678  13196  13773   -317   -202   2318       O  
ATOM   1066  CB  CYS A 349      14.409   1.935  -4.159  1.00 91.64           C  
ANISOU 1066  CB  CYS A 349     9448  12416  12953   -425     85   2099       C  
ATOM   1067  SG  CYS A 349      15.039   0.411  -4.907  1.00 96.00           S  
ANISOU 1067  SG  CYS A 349    10101  13068  13307   -419     40   1971       S  
ATOM   1068  N   GLN A 350      14.381   5.013  -3.192  1.00 91.93           N  
ANISOU 1068  N   GLN A 350     9433  12349  13148   -320      9   2435       N  
ATOM   1069  CA  GLN A 350      13.650   6.166  -2.645  1.00 92.65           C  
ANISOU 1069  CA  GLN A 350     9452  12338  13413   -282     -5   2480       C  
ATOM   1070  C   GLN A 350      13.694   7.345  -3.607  1.00 98.11           C  
ANISOU 1070  C   GLN A 350    10046  13159  14072   -215   -236   2634       C  
ATOM   1071  O   GLN A 350      12.694   8.017  -3.808  1.00 98.94           O  
ANISOU 1071  O   GLN A 350    10012  13265  14315   -166   -316   2610       O  
ATOM   1072  CB  GLN A 350      14.170   6.520  -1.229  1.00 93.12           C  
ANISOU 1072  CB  GLN A 350     9686  12198  13498   -265    140   2531       C  
ATOM   1073  CG  GLN A 350      14.496   7.979  -0.910  1.00107.30           C  
ANISOU 1073  CG  GLN A 350    11525  13935  15310   -192     33   2700       C  
ATOM   1074  CD  GLN A 350      15.104   8.116   0.459  1.00123.30           C  
ANISOU 1074  CD  GLN A 350    13730  15792  17325   -174    185   2724       C  
ATOM   1075  OE1 GLN A 350      15.367   7.134   1.171  1.00117.32           O  
ANISOU 1075  OE1 GLN A 350    13076  14972  16529   -207    370   2633       O  
ATOM   1076  NE2 GLN A 350      15.275   9.348   0.890  1.00115.82           N  
ANISOU 1076  NE2 GLN A 350    12831  14760  16415   -116    105   2843       N  
ATOM   1077  N   ASN A 351      14.852   7.570  -4.220  1.00 94.91           N  
ANISOU 1077  N   ASN A 351     9714  12879  13470   -211   -345   2790       N  
ATOM   1078  CA  ASN A 351      15.075   8.639  -5.171  1.00 95.36           C  
ANISOU 1078  CA  ASN A 351     9706  13066  13460   -173   -564   2971       C  
ATOM   1079  C   ASN A 351      14.323   8.432  -6.505  1.00101.38           C  
ANISOU 1079  C   ASN A 351    10262  14035  14223   -143   -704   2914       C  
ATOM   1080  O   ASN A 351      14.261   9.348  -7.326  1.00101.91           O  
ANISOU 1080  O   ASN A 351    10259  14201  14261    -96   -889   3054       O  
ATOM   1081  CB  ASN A 351      16.559   8.799  -5.363  1.00 94.79           C  
ANISOU 1081  CB  ASN A 351     9758  13103  13154   -205   -617   3145       C  
ATOM   1082  CG  ASN A 351      17.198   9.641  -4.276  1.00116.99           C  
ANISOU 1082  CG  ASN A 351    12738  15731  15982   -216   -568   3264       C  
ATOM   1083  OD1 ASN A 351      16.940  10.843  -4.168  1.00120.93           O  
ANISOU 1083  OD1 ASN A 351    13246  16128  16573   -194   -676   3384       O  
ATOM   1084  ND2 ASN A 351      18.067   9.054  -3.469  1.00101.78           N  
ANISOU 1084  ND2 ASN A 351    10956  13759  13957   -238   -420   3230       N  
ATOM   1085  N   GLN A 352      13.731   7.233  -6.689  1.00 98.89           N  
ANISOU 1085  N   GLN A 352     9856  13771  13946   -170   -617   2705       N  
ATOM   1086  CA  GLN A 352      12.923   6.811  -7.842  1.00100.07           C  
ANISOU 1086  CA  GLN A 352     9797  14113  14115   -144   -718   2588       C  
ATOM   1087  C   GLN A 352      11.421   6.679  -7.456  1.00106.01           C  
ANISOU 1087  C   GLN A 352    10408  14773  15099   -149   -636   2387       C  
ATOM   1088  O   GLN A 352      10.605   6.264  -8.278  1.00107.02           O  
ANISOU 1088  O   GLN A 352    10346  15050  15266   -137   -695   2247       O  
ATOM   1089  CB  GLN A 352      13.431   5.462  -8.388  1.00100.87           C  
ANISOU 1089  CB  GLN A 352     9901  14353  14071   -181   -694   2476       C  
ATOM   1090  CG  GLN A 352      14.844   5.453  -8.978  1.00106.11           C  
ANISOU 1090  CG  GLN A 352    10648  15202  14467   -159   -794   2632       C  
ATOM   1091  CD  GLN A 352      15.187   4.058  -9.431  1.00122.23           C  
ANISOU 1091  CD  GLN A 352    12696  17365  16382   -163   -775   2472       C  
ATOM   1092  OE1 GLN A 352      14.953   3.678 -10.579  1.00116.59           O  
ANISOU 1092  OE1 GLN A 352    11823  16875  15603   -118   -903   2402       O  
ATOM   1093  NE2 GLN A 352      15.661   3.230  -8.513  1.00115.83           N  
ANISOU 1093  NE2 GLN A 352    12073  16393  15543   -203   -616   2390       N  
ATOM   1094  N   GLY A 353      11.087   7.013  -6.212  1.00102.73           N  
ANISOU 1094  N   GLY A 353    10071  14142  14819   -165   -501   2364       N  
ATOM   1095  CA  GLY A 353       9.727   6.948  -5.678  1.00103.90           C  
ANISOU 1095  CA  GLY A 353    10084  14228  15165   -175   -408   2180       C  
ATOM   1096  C   GLY A 353       9.160   5.559  -5.432  1.00109.33           C  
ANISOU 1096  C   GLY A 353    10721  14905  15913   -302   -241   1959       C  
ATOM   1097  O   GLY A 353       7.953   5.417  -5.203  1.00110.81           O  
ANISOU 1097  O   GLY A 353    10748  15108  16247   -335   -177   1790       O  
ATOM   1098  N   LYS A 354      10.023   4.527  -5.433  1.00105.13           N  
ANISOU 1098  N   LYS A 354    10333  14347  15263   -378   -171   1952       N  
ATOM   1099  CA  LYS A 354       9.628   3.134  -5.211  1.00105.62           C  
ANISOU 1099  CA  LYS A 354    10405  14358  15368   -512    -26   1757       C  
ATOM   1100  C   LYS A 354       9.549   2.813  -3.672  1.00110.44           C  
ANISOU 1100  C   LYS A 354    11171  14728  16063   -601    212   1726       C  
ATOM   1101  O   LYS A 354      10.123   1.822  -3.225  1.00110.30           O  
ANISOU 1101  O   LYS A 354    11337  14592  15978   -678    332   1693       O  
ATOM   1102  CB  LYS A 354      10.607   2.183  -5.960  1.00106.69           C  
ANISOU 1102  CB  LYS A 354    10645  14574  15320   -519    -89   1755       C  
ATOM   1103  CG  LYS A 354      10.817   2.434  -7.475  1.00111.06           C  
ANISOU 1103  CG  LYS A 354    11048  15397  15753   -421   -321   1798       C  
ATOM   1104  CD  LYS A 354      12.012   1.631  -8.017  1.00117.04           C  
ANISOU 1104  CD  LYS A 354    11937  16244  16289   -396   -380   1820       C  
ATOM   1105  CE  LYS A 354      11.933   1.327  -9.495  1.00123.06           C  
ANISOU 1105  CE  LYS A 354    12522  17280  16955   -333   -570   1756       C  
ATOM   1106  NZ  LYS A 354      12.435  -0.036  -9.807  1.00129.24           N  
ANISOU 1106  NZ  LYS A 354    13405  18080  17620   -354   -568   1614       N  
ATOM   1107  N   TYR A 355       8.814   3.643  -2.885  1.00107.36           N  
ANISOU 1107  N   TYR A 355    10706  14277  15810   -574    272   1729       N  
ATOM   1108  CA  TYR A 355       8.688   3.585  -1.410  1.00106.65           C  
ANISOU 1108  CA  TYR A 355    10727  13999  15797   -625    482   1717       C  
ATOM   1109  C   TYR A 355       8.217   2.251  -0.807  1.00112.48           C  
ANISOU 1109  C   TYR A 355    11511  14638  16588   -808    689   1565       C  
ATOM   1110  O   TYR A 355       8.362   2.066   0.403  1.00111.38           O  
ANISOU 1110  O   TYR A 355    11505  14342  16473   -849    871   1582       O  
ATOM   1111  CB  TYR A 355       7.780   4.718  -0.868  1.00107.95           C  
ANISOU 1111  CB  TYR A 355    10736  14183  16097   -542    470   1704       C  
ATOM   1112  CG  TYR A 355       8.145   6.103  -1.344  1.00108.54           C  
ANISOU 1112  CG  TYR A 355    10798  14305  16139   -366    263   1857       C  
ATOM   1113  CD1 TYR A 355       9.348   6.694  -0.977  1.00108.67           C  
ANISOU 1113  CD1 TYR A 355    11020  14208  16061   -296    233   2043       C  
ATOM   1114  CD2 TYR A 355       7.276   6.833  -2.145  1.00110.65           C  
ANISOU 1114  CD2 TYR A 355    10853  14726  16463   -273     94   1815       C  
ATOM   1115  CE1 TYR A 355       9.708   7.954  -1.459  1.00108.90           C  
ANISOU 1115  CE1 TYR A 355    11058  14265  16056   -167     31   2198       C  
ATOM   1116  CE2 TYR A 355       7.606   8.106  -2.600  1.00111.37           C  
ANISOU 1116  CE2 TYR A 355    10964  14833  16518   -117   -109   1971       C  
ATOM   1117  CZ  TYR A 355       8.830   8.658  -2.270  1.00116.61           C  
ANISOU 1117  CZ  TYR A 355    11847  15368  17092    -79   -142   2170       C  
ATOM   1118  OH  TYR A 355       9.146   9.909  -2.746  1.00117.40           O  
ANISOU 1118  OH  TYR A 355    11981  15468  17156     43   -350   2335       O  
ATOM   1119  N   GLU A 356       7.643   1.355  -1.628  1.00112.14           N  
ANISOU 1119  N   GLU A 356    11361  14686  16563   -918    657   1420       N  
ATOM   1120  CA  GLU A 356       7.059   0.070  -1.248  1.00114.73           C  
ANISOU 1120  CA  GLU A 356    11715  14925  16952  -1125    819   1263       C  
ATOM   1121  C   GLU A 356       8.009  -0.814  -0.449  1.00118.48           C  
ANISOU 1121  C   GLU A 356    12507  15172  17337  -1184    974   1318       C  
ATOM   1122  O   GLU A 356       7.634  -1.316   0.616  1.00119.66           O  
ANISOU 1122  O   GLU A 356    12726  15184  17557  -1316   1176   1276       O  
ATOM   1123  CB  GLU A 356       6.505  -0.687  -2.491  1.00117.93           C  
ANISOU 1123  CB  GLU A 356    11980  15468  17359  -1201    699   1112       C  
ATOM   1124  CG  GLU A 356       5.642   0.132  -3.449  1.00132.28           C  
ANISOU 1124  CG  GLU A 356    13476  17535  19250  -1129    541   1037       C  
ATOM   1125  CD  GLU A 356       6.371   0.852  -4.574  1.00153.25           C  
ANISOU 1125  CD  GLU A 356    16090  20347  21792   -926    306   1158       C  
ATOM   1126  OE1 GLU A 356       6.810   0.180  -5.536  1.00144.26           O  
ANISOU 1126  OE1 GLU A 356    14962  19295  20556   -914    188   1125       O  
ATOM   1127  OE2 GLU A 356       6.465   2.099  -4.510  1.00147.99           O  
ANISOU 1127  OE2 GLU A 356    15376  19723  21130   -780    232   1282       O  
ATOM   1128  N   GLU A 357       9.214  -1.012  -0.973  1.00112.62           N  
ANISOU 1128  N   GLU A 357    11952  14411  16427  -1085    880   1404       N  
ATOM   1129  CA  GLU A 357      10.261  -1.859  -0.414  1.00111.14           C  
ANISOU 1129  CA  GLU A 357    12080  14031  16116  -1099    996   1443       C  
ATOM   1130  C   GLU A 357      11.195  -1.057   0.503  1.00110.63           C  
ANISOU 1130  C   GLU A 357    12166  13907  15960   -950   1036   1614       C  
ATOM   1131  O   GLU A 357      11.868  -1.645   1.354  1.00108.97           O  
ANISOU 1131  O   GLU A 357    12211  13534  15657   -945   1168   1647       O  
ATOM   1132  CB  GLU A 357      11.111  -2.421  -1.593  1.00112.82           C  
ANISOU 1132  CB  GLU A 357    12401  14296  16169  -1062    853   1398       C  
ATOM   1133  CG  GLU A 357      10.456  -2.534  -2.978  1.00126.40           C  
ANISOU 1133  CG  GLU A 357    13892  16192  17943  -1111    693   1261       C  
ATOM   1134  CD  GLU A 357      11.309  -2.143  -4.183  1.00143.42           C  
ANISOU 1134  CD  GLU A 357    15979  18574  19941   -947    457   1315       C  
ATOM   1135  OE1 GLU A 357      12.395  -2.739  -4.379  1.00139.88           O  
ANISOU 1135  OE1 GLU A 357    15691  18129  19326   -898    386   1282       O  
ATOM   1136  OE2 GLU A 357      10.851  -1.282  -4.969  1.00129.62           O  
ANISOU 1136  OE2 GLU A 357    14029  17003  18217   -855    339   1399       O  
ATOM   1137  N   VAL A 358      11.325   0.261   0.224  1.00105.15           N  
ANISOU 1137  N   VAL A 358    11329  13343  15279   -824    910   1721       N  
ATOM   1138  CA  VAL A 358      12.242   1.204   0.858  1.00102.90           C  
ANISOU 1138  CA  VAL A 358    11158  13025  14913   -687    904   1883       C  
ATOM   1139  C   VAL A 358      12.232   1.081   2.402  1.00104.94           C  
ANISOU 1139  C   VAL A 358    11567  13090  15216   -705   1132   1893       C  
ATOM   1140  O   VAL A 358      13.273   0.797   3.010  1.00103.02           O  
ANISOU 1140  O   VAL A 358    11556  12754  14835   -646   1207   1956       O  
ATOM   1141  CB  VAL A 358      12.032   2.666   0.358  1.00106.87           C  
ANISOU 1141  CB  VAL A 358    11474  13662  15470   -583    729   1980       C  
ATOM   1142  CG1 VAL A 358      12.876   3.639   1.166  1.00105.32           C  
ANISOU 1142  CG1 VAL A 358    11402  13392  15222   -472    739   2133       C  
ATOM   1143  CG2 VAL A 358      12.365   2.813  -1.135  1.00106.78           C  
ANISOU 1143  CG2 VAL A 358    11361  13852  15357   -540    504   2016       C  
ATOM   1144  N   GLU A 359      11.061   1.252   3.015  1.00102.50           N  
ANISOU 1144  N   GLU A 359    11116  12749  15081   -779   1242   1821       N  
ATOM   1145  CA  GLU A 359      10.896   1.178   4.471  1.00102.11           C  
ANISOU 1145  CA  GLU A 359    11164  12555  15079   -795   1459   1826       C  
ATOM   1146  C   GLU A 359      11.312  -0.177   5.047  1.00106.28           C  
ANISOU 1146  C   GLU A 359    11944  12918  15520   -892   1635   1792       C  
ATOM   1147  O   GLU A 359      11.909  -0.230   6.124  1.00105.13           O  
ANISOU 1147  O   GLU A 359    11987  12650  15309   -832   1776   1852       O  
ATOM   1148  CB  GLU A 359       9.467   1.539   4.871  1.00104.99           C  
ANISOU 1148  CB  GLU A 359    11287  12978  15627   -864   1526   1736       C  
ATOM   1149  CG  GLU A 359       9.191   3.033   4.819  1.00112.77           C  
ANISOU 1149  CG  GLU A 359    12095  14069  16684   -707   1383   1784       C  
ATOM   1150  CD  GLU A 359       7.780   3.423   5.204  1.00130.51           C  
ANISOU 1150  CD  GLU A 359    14091  16413  19085   -737   1433   1673       C  
ATOM   1151  OE1 GLU A 359       7.101   4.068   4.375  1.00134.81           O  
ANISOU 1151  OE1 GLU A 359    14418  17110  19693   -690   1268   1623       O  
ATOM   1152  OE2 GLU A 359       7.339   3.068   6.320  1.00115.02           O  
ANISOU 1152  OE2 GLU A 359    12142  14398  17164   -800   1634   1631       O  
ATOM   1153  N   TYR A 360      11.046  -1.261   4.293  1.00103.80           N  
ANISOU 1153  N   TYR A 360    11650  12596  15193  -1027   1612   1693       N  
ATOM   1154  CA  TYR A 360      11.412  -2.622   4.682  1.00103.97           C  
ANISOU 1154  CA  TYR A 360    11940  12438  15126  -1120   1742   1651       C  
ATOM   1155  C   TYR A 360      12.931  -2.799   4.752  1.00106.33           C  
ANISOU 1155  C   TYR A 360    12512  12686  15203   -953   1702   1734       C  
ATOM   1156  O   TYR A 360      13.449  -3.301   5.756  1.00104.69           O  
ANISOU 1156  O   TYR A 360    12550  12318  14910   -926   1860   1764       O  
ATOM   1157  CB  TYR A 360      10.799  -3.647   3.714  1.00107.02           C  
ANISOU 1157  CB  TYR A 360    12279  12834  15551  -1287   1675   1515       C  
ATOM   1158  CG  TYR A 360      11.197  -5.081   4.001  1.00110.03           C  
ANISOU 1158  CG  TYR A 360    12971  13001  15836  -1378   1771   1466       C  
ATOM   1159  CD1 TYR A 360      10.946  -5.662   5.243  1.00112.75           C  
ANISOU 1159  CD1 TYR A 360    13487  13144  16208  -1492   2004   1481       C  
ATOM   1160  CD2 TYR A 360      11.789  -5.872   3.018  1.00111.23           C  
ANISOU 1160  CD2 TYR A 360    13248  13153  15863  -1345   1620   1402       C  
ATOM   1161  CE1 TYR A 360      11.301  -6.983   5.511  1.00114.42           C  
ANISOU 1161  CE1 TYR A 360    14020  13130  16326  -1573   2082   1445       C  
ATOM   1162  CE2 TYR A 360      12.122  -7.205   3.266  1.00113.35           C  
ANISOU 1162  CE2 TYR A 360    13828  13202  16040  -1413   1684   1344       C  
ATOM   1163  CZ  TYR A 360      11.877  -7.754   4.516  1.00122.67           C  
ANISOU 1163  CZ  TYR A 360    15204  14153  17252  -1530   1915   1371       C  
ATOM   1164  OH  TYR A 360      12.218  -9.058   4.780  1.00127.54           O  
ANISOU 1164  OH  TYR A 360    16164  14524  17772  -1592   1971   1325       O  
ATOM   1165  N   TYR A 361      13.631  -2.397   3.658  1.00 96.29           N  
ANISOU 1165  N   TYR A 361    12289  12485  11812    947   3845   1131       N  
ATOM   1166  CA  TYR A 361      15.082  -2.463   3.512  1.00 94.82           C  
ANISOU 1166  CA  TYR A 361    12155  12158  11715    965   3672   1456       C  
ATOM   1167  C   TYR A 361      15.770  -1.672   4.607  1.00 96.97           C  
ANISOU 1167  C   TYR A 361    12653  12384  11809    759   3606   1664       C  
ATOM   1168  O   TYR A 361      16.715  -2.181   5.213  1.00 96.27           O  
ANISOU 1168  O   TYR A 361    12642  12190  11747    601   3487   1913       O  
ATOM   1169  CB  TYR A 361      15.517  -1.935   2.136  1.00 94.86           C  
ANISOU 1169  CB  TYR A 361    12047  12182  11812   1364   3640   1414       C  
ATOM   1170  CG  TYR A 361      15.063  -2.743   0.943  1.00 96.96           C  
ANISOU 1170  CG  TYR A 361    12059  12497  12286   1662   3645   1232       C  
ATOM   1171  CD1 TYR A 361      15.054  -4.137   0.978  1.00 99.79           C  
ANISOU 1171  CD1 TYR A 361    12301  12783  12833   1527   3584   1290       C  
ATOM   1172  CD2 TYR A 361      14.731  -2.121  -0.254  1.00 96.86           C  
ANISOU 1172  CD2 TYR A 361    11926  12593  12284   2132   3715   1015       C  
ATOM   1173  CE1 TYR A 361      14.671  -4.886  -0.133  1.00100.68           C  
ANISOU 1173  CE1 TYR A 361    12150  12939  13163   1817   3564   1108       C  
ATOM   1174  CE2 TYR A 361      14.384  -2.860  -1.381  1.00 97.70           C  
ANISOU 1174  CE2 TYR A 361    11770  12759  12592   2481   3688    831       C  
ATOM   1175  CZ  TYR A 361      14.356  -4.243  -1.317  1.00107.96           C  
ANISOU 1175  CZ  TYR A 361    12925  13990  14103   2307   3594    874       C  
ATOM   1176  OH  TYR A 361      13.990  -4.967  -2.429  1.00111.15           O  
ANISOU 1176  OH  TYR A 361    13045  14458  14730   2661   3548    673       O  
ATOM   1177  N   TYR A 362      15.275  -0.441   4.887  1.00 92.62           N  
ANISOU 1177  N   TYR A 362    12205  11932  11056    780   3684   1537       N  
ATOM   1178  CA  TYR A 362      15.861   0.403   5.924  1.00 92.68           C  
ANISOU 1178  CA  TYR A 362    12397  11909  10909    608   3615   1685       C  
ATOM   1179  C   TYR A 362      15.711  -0.226   7.296  1.00 98.40           C  
ANISOU 1179  C   TYR A 362    13229  12611  11547    342   3580   1796       C  
ATOM   1180  O   TYR A 362      16.638  -0.138   8.096  1.00 99.11           O  
ANISOU 1180  O   TYR A 362    13415  12639  11602    236   3458   1979       O  
ATOM   1181  CB  TYR A 362      15.256   1.807   5.936  1.00 93.04           C  
ANISOU 1181  CB  TYR A 362    12542  12072  10736    691   3724   1522       C  
ATOM   1182  CG  TYR A 362      15.818   2.787   4.938  1.00 93.18           C  
ANISOU 1182  CG  TYR A 362    12549  12060  10797    954   3791   1493       C  
ATOM   1183  CD1 TYR A 362      17.184   3.046   4.880  1.00 95.45           C  
ANISOU 1183  CD1 TYR A 362    12838  12185  11245    943   3697   1688       C  
ATOM   1184  CD2 TYR A 362      14.977   3.591   4.185  1.00 92.74           C  
ANISOU 1184  CD2 TYR A 362    12511  12139  10585   1222   3984   1258       C  
ATOM   1185  CE1 TYR A 362      17.705   3.964   3.977  1.00 96.00           C  
ANISOU 1185  CE1 TYR A 362    12906  12180  11390   1196   3817   1671       C  
ATOM   1186  CE2 TYR A 362      15.481   4.554   3.321  1.00 92.93           C  
ANISOU 1186  CE2 TYR A 362    12569  12111  10631   1509   4117   1243       C  
ATOM   1187  CZ  TYR A 362      16.848   4.723   3.203  1.00100.28           C  
ANISOU 1187  CZ  TYR A 362    13484  12831  11787   1492   4045   1461       C  
ATOM   1188  OH  TYR A 362      17.342   5.677   2.359  1.00 99.90           O  
ANISOU 1188  OH  TYR A 362    13472  12686  11799   1785   4232   1453       O  
ATOM   1189  N   GLN A 363      14.573  -0.875   7.566  1.00 95.48           N  
ANISOU 1189  N   GLN A 363    12836  12288  11154    269   3705   1669       N  
ATOM   1190  CA  GLN A 363      14.374  -1.499   8.870  1.00 97.17           C  
ANISOU 1190  CA  GLN A 363    13173  12450  11298     73   3732   1790       C  
ATOM   1191  C   GLN A 363      15.208  -2.802   9.019  1.00102.42           C  
ANISOU 1191  C   GLN A 363    13830  12972  12113     24   3701   1994       C  
ATOM   1192  O   GLN A 363      15.743  -3.063  10.108  1.00102.80           O  
ANISOU 1192  O   GLN A 363    14029  12970  12061    -50   3665   2177       O  
ATOM   1193  CB  GLN A 363      12.881  -1.674   9.210  1.00 99.33           C  
ANISOU 1193  CB  GLN A 363    13444  12794  11503      5   3913   1595       C  
ATOM   1194  CG  GLN A 363      12.090  -2.625   8.330  1.00114.85           C  
ANISOU 1194  CG  GLN A 363    15202  14757  13680     46   4066   1370       C  
ATOM   1195  CD  GLN A 363      10.676  -2.800   8.791  1.00125.61           C  
ANISOU 1195  CD  GLN A 363    16554  16178  14993    -51   4258   1158       C  
ATOM   1196  OE1 GLN A 363      10.427  -3.276   9.902  1.00119.01           O  
ANISOU 1196  OE1 GLN A 363    15839  15236  14144   -204   4354   1289       O  
ATOM   1197  NE2 GLN A 363       9.715  -2.478   7.924  1.00115.01           N  
ANISOU 1197  NE2 GLN A 363    15061  15007  13631     73   4340    809       N  
ATOM   1198  N   ARG A 364      15.380  -3.560   7.903  1.00 98.81           N  
ANISOU 1198  N   ARG A 364    13206  12471  11867    112   3708   1959       N  
ATOM   1199  CA  ARG A 364      16.197  -4.782   7.859  1.00 98.74           C  
ANISOU 1199  CA  ARG A 364    13198  12346  11974     87   3674   2156       C  
ATOM   1200  C   ARG A 364      17.655  -4.419   8.141  1.00103.71           C  
ANISOU 1200  C   ARG A 364    13934  12963  12507    110   3467   2384       C  
ATOM   1201  O   ARG A 364      18.307  -5.109   8.928  1.00104.48           O  
ANISOU 1201  O   ARG A 364    14165  13016  12516     54   3450   2564       O  
ATOM   1202  CB  ARG A 364      16.085  -5.491   6.493  1.00 95.85           C  
ANISOU 1202  CB  ARG A 364    12610  11960  11847    218   3676   2062       C  
ATOM   1203  CG  ARG A 364      16.620  -6.921   6.514  1.00101.49           C  
ANISOU 1203  CG  ARG A 364    13337  12558  12667    162   3696   2241       C  
ATOM   1204  CD  ARG A 364      16.617  -7.594   5.145  1.00113.63           C  
ANISOU 1204  CD  ARG A 364    14645  14085  14445    322   3644   2169       C  
ATOM   1205  NE  ARG A 364      17.632  -8.652   5.067  1.00121.05           N  
ANISOU 1205  NE  ARG A 364    15650  14940  15404    310   3553   2443       N  
ATOM   1206  CZ  ARG A 364      18.051  -9.255   3.949  1.00128.39           C  
ANISOU 1206  CZ  ARG A 364    16429  15858  16498    469   3424   2497       C  
ATOM   1207  NH1 ARG A 364      18.979 -10.199   4.006  1.00110.51           N  
ANISOU 1207  NH1 ARG A 364    14272  13536  14182    441   3339   2772       N  
ATOM   1208  NH2 ARG A 364      17.551  -8.909   2.766  1.00112.75           N  
ANISOU 1208  NH2 ARG A 364    14198  13940  14701    702   3373   2278       N  
ATOM   1209  N   ALA A 365      18.140  -3.315   7.523  1.00 99.65           N  
ANISOU 1209  N   ALA A 365    13366  12493  12004    215   3344   2347       N  
ATOM   1210  CA  ALA A 365      19.495  -2.789   7.688  1.00 99.49           C  
ANISOU 1210  CA  ALA A 365    13401  12457  11944    232   3165   2493       C  
ATOM   1211  C   ALA A 365      19.717  -2.255   9.100  1.00105.23           C  
ANISOU 1211  C   ALA A 365    14283  13229  12471    126   3129   2515       C  
ATOM   1212  O   ALA A 365      20.794  -2.449   9.673  1.00106.14           O  
ANISOU 1212  O   ALA A 365    14466  13347  12515    118   3004   2634       O  
ATOM   1213  CB  ALA A 365      19.748  -1.681   6.679  1.00 98.92           C  
ANISOU 1213  CB  ALA A 365    13230  12382  11974    382   3132   2414       C  
ATOM   1214  N   LEU A 366      18.710  -1.568   9.649  1.00101.65           N  
ANISOU 1214  N   LEU A 366    13881  12833  11911     80   3223   2385       N  
ATOM   1215  CA  LEU A 366      18.804  -1.018  10.991  1.00102.66           C  
ANISOU 1215  CA  LEU A 366    14143  13013  11849     27   3172   2401       C  
ATOM   1216  C   LEU A 366      18.854  -2.145  12.029  1.00108.16           C  
ANISOU 1216  C   LEU A 366    14967  13688  12441     19   3221   2532       C  
ATOM   1217  O   LEU A 366      19.592  -2.035  13.014  1.00108.98           O  
ANISOU 1217  O   LEU A 366    15167  13836  12407     71   3120   2593       O  
ATOM   1218  CB  LEU A 366      17.648  -0.046  11.249  1.00102.55           C  
ANISOU 1218  CB  LEU A 366    14167  13075  11721      0   3253   2255       C  
ATOM   1219  CG  LEU A 366      17.646   0.711  12.563  1.00108.62           C  
ANISOU 1219  CG  LEU A 366    15063  13914  12294    -21   3173   2264       C  
ATOM   1220  CD1 LEU A 366      18.980   1.400  12.810  1.00109.39           C  
ANISOU 1220  CD1 LEU A 366    15134  14015  12414      7   2993   2274       C  
ATOM   1221  CD2 LEU A 366      16.538   1.729  12.568  1.00110.54           C  
ANISOU 1221  CD2 LEU A 366    15348  14248  12404    -41   3240   2132       C  
ATOM   1222  N   GLY A 367      18.095  -3.218  11.778  1.00104.42           N  
ANISOU 1222  N   GLY A 367    14486  13147  12042    -11   3400   2549       N  
ATOM   1223  CA  GLY A 367      18.069  -4.405  12.624  1.00105.37           C  
ANISOU 1223  CA  GLY A 367    14744  13201  12090      7   3541   2682       C  
ATOM   1224  C   GLY A 367      19.442  -5.037  12.729  1.00108.96           C  
ANISOU 1224  C   GLY A 367    15261  13660  12479     89   3431   2837       C  
ATOM   1225  O   GLY A 367      19.912  -5.312  13.839  1.00109.66           O  
ANISOU 1225  O   GLY A 367    15513  13781  12371    198   3443   2925       O  
ATOM   1226  N   ILE A 368      20.110  -5.221  11.564  1.00104.01           N  
ANISOU 1226  N   ILE A 368    14507  13019  11991     82   3315   2863       N  
ATOM   1227  CA  ILE A 368      21.457  -5.790  11.450  1.00103.74           C  
ANISOU 1227  CA  ILE A 368    14519  13012  11884    154   3177   3009       C  
ATOM   1228  C   ILE A 368      22.479  -4.911  12.212  1.00108.89           C  
ANISOU 1228  C   ILE A 368    15216  13780  12376    223   2981   2975       C  
ATOM   1229  O   ILE A 368      23.155  -5.407  13.119  1.00109.78           O  
ANISOU 1229  O   ILE A 368    15475  13967  12267    338   2969   3039       O  
ATOM   1230  CB  ILE A 368      21.871  -6.036   9.957  1.00104.79           C  
ANISOU 1230  CB  ILE A 368    14489  13104  12221    157   3069   3053       C  
ATOM   1231  CG1 ILE A 368      20.962  -7.081   9.233  1.00104.57           C  
ANISOU 1231  CG1 ILE A 368    14389  12981  12362    127   3246   3053       C  
ATOM   1232  CG2 ILE A 368      23.336  -6.469   9.872  1.00105.13           C  
ANISOU 1232  CG2 ILE A 368    14590  13203  12153    229   2885   3208       C  
ATOM   1233  CD1 ILE A 368      20.880  -6.937   7.627  1.00106.03           C  
ANISOU 1233  CD1 ILE A 368    14341  13141  12803    199   3144   2999       C  
ATOM   1234  N   TYR A 369      22.551  -3.605  11.874  1.00104.88           N  
ANISOU 1234  N   TYR A 369    14582  13293  11973    181   2860   2844       N  
ATOM   1235  CA  TYR A 369      23.457  -2.647  12.522  1.00105.36           C  
ANISOU 1235  CA  TYR A 369    14629  13446  11954    223   2688   2748       C  
ATOM   1236  C   TYR A 369      23.267  -2.511  14.029  1.00111.10           C  
ANISOU 1236  C   TYR A 369    15490  14269  12456    319   2703   2698       C  
ATOM   1237  O   TYR A 369      24.203  -2.114  14.721  1.00111.38           O  
ANISOU 1237  O   TYR A 369    15520  14416  12384    419   2553   2609       O  
ATOM   1238  CB  TYR A 369      23.353  -1.260  11.870  1.00105.35           C  
ANISOU 1238  CB  TYR A 369    14484  13408  12135    153   2642   2610       C  
ATOM   1239  CG  TYR A 369      24.092  -1.144  10.566  1.00105.41           C  
ANISOU 1239  CG  TYR A 369    14360  13338  12353    159   2578   2647       C  
ATOM   1240  CD1 TYR A 369      25.327  -1.762  10.386  1.00107.33           C  
ANISOU 1240  CD1 TYR A 369    14593  13605  12584    204   2441   2741       C  
ATOM   1241  CD2 TYR A 369      23.596  -0.361   9.534  1.00104.88           C  
ANISOU 1241  CD2 TYR A 369    14192  13186  12471    163   2661   2584       C  
ATOM   1242  CE1 TYR A 369      26.028  -1.638   9.199  1.00106.87           C  
ANISOU 1242  CE1 TYR A 369    14418  13463  12725    235   2376   2804       C  
ATOM   1243  CE2 TYR A 369      24.296  -0.218   8.343  1.00104.72           C  
ANISOU 1243  CE2 TYR A 369    14060  13075  12655    238   2626   2637       C  
ATOM   1244  CZ  TYR A 369      25.518  -0.851   8.189  1.00112.27           C  
ANISOU 1244  CZ  TYR A 369    14997  14032  13627    264   2473   2759       C  
ATOM   1245  OH  TYR A 369      26.257  -0.717   7.055  1.00111.94           O  
ANISOU 1245  OH  TYR A 369    14852  13891  13790    357   2428   2839       O  
ATOM   1246  N   GLN A 370      22.068  -2.807  14.533  1.00108.86           N  
ANISOU 1246  N   GLN A 370    15306  13946  12111    317   2881   2732       N  
ATOM   1247  CA  GLN A 370      21.825  -2.696  15.958  1.00111.01           C  
ANISOU 1247  CA  GLN A 370    15716  14292  12172    470   2907   2719       C  
ATOM   1248  C   GLN A 370      22.234  -3.974  16.707  1.00117.73           C  
ANISOU 1248  C   GLN A 370    16748  15164  12819    676   3026   2848       C  
ATOM   1249  O   GLN A 370      22.818  -3.863  17.786  1.00119.06           O  
ANISOU 1249  O   GLN A 370    17003  15461  12776    915   2952   2802       O  
ATOM   1250  CB  GLN A 370      20.390  -2.237  16.242  1.00112.28           C  
ANISOU 1250  CB  GLN A 370    15912  14405  12343    404   3038   2702       C  
ATOM   1251  CG  GLN A 370      19.384  -3.266  16.662  1.00126.18           C  
ANISOU 1251  CG  GLN A 370    17809  16062  14073    434   3315   2823       C  
ATOM   1252  CD  GLN A 370      17.980  -2.745  16.555  1.00148.85           C  
ANISOU 1252  CD  GLN A 370    20682  18898  16978    337   3428   2774       C  
ATOM   1253  OE1 GLN A 370      17.720  -1.556  16.246  1.00147.94           O  
ANISOU 1253  OE1 GLN A 370    20512  18864  16834    286   3289   2670       O  
ATOM   1254  NE2 GLN A 370      17.047  -3.654  16.743  1.00139.01           N  
ANISOU 1254  NE2 GLN A 370    19504  17530  15785    310   3702   2836       N  
ATOM   1255  N   THR A 371      21.962  -5.165  16.133  1.00114.63           N  
ANISOU 1255  N   THR A 371    16416  14657  12481    619   3222   2987       N  
ATOM   1256  CA  THR A 371      22.314  -6.438  16.754  1.00116.13           C  
ANISOU 1256  CA  THR A 371    16817  14844  12462    819   3408   3125       C  
ATOM   1257  C   THR A 371      23.802  -6.759  16.566  1.00121.26           C  
ANISOU 1257  C   THR A 371    17484  15635  12955    930   3230   3137       C  
ATOM   1258  O   THR A 371      24.499  -6.979  17.556  1.00122.73           O  
ANISOU 1258  O   THR A 371    17815  15966  12851   1214   3220   3115       O  
ATOM   1259  CB  THR A 371      21.374  -7.573  16.299  1.00123.84           C  
ANISOU 1259  CB  THR A 371    17856  15628  13571    710   3730   3248       C  
ATOM   1260  OG1 THR A 371      21.595  -8.706  17.130  1.00126.27           O  
ANISOU 1260  OG1 THR A 371    18418  15907  13650    947   3992   3383       O  
ATOM   1261  CG2 THR A 371      21.593  -7.987  14.862  1.00120.93           C  
ANISOU 1261  CG2 THR A 371    17340  15201  13406    520   3666   3279       C  
ATOM   1262  N   LYS A 372      24.284  -6.777  15.303  1.00117.11           N  
ANISOU 1262  N   LYS A 372    16809  15083  12603    746   3085   3159       N  
ATOM   1263  CA  LYS A 372      25.659  -7.121  14.941  1.00116.94           C  
ANISOU 1263  CA  LYS A 372    16793  15185  12453    816   2905   3193       C  
ATOM   1264  C   LYS A 372      26.685  -6.053  15.376  1.00122.24           C  
ANISOU 1264  C   LYS A 372    17357  16034  13057    901   2634   2990       C  
ATOM   1265  O   LYS A 372      27.821  -6.399  15.710  1.00121.85           O  
ANISOU 1265  O   LYS A 372    17375  16158  12763   1075   2528   2956       O  
ATOM   1266  CB  LYS A 372      25.751  -7.456  13.443  1.00117.24           C  
ANISOU 1266  CB  LYS A 372    16701  15119  12728    628   2840   3304       C  
ATOM   1267  CG  LYS A 372      27.104  -7.995  12.972  1.00134.03           C  
ANISOU 1267  CG  LYS A 372    18853  17359  14713    694   2656   3395       C  
ATOM   1268  CD  LYS A 372      27.675  -9.185  13.751  1.00146.92           C  
ANISOU 1268  CD  LYS A 372    20761  19120  15942    911   2771   3504       C  
ATOM   1269  CE  LYS A 372      29.100  -9.492  13.329  1.00157.42           C  
ANISOU 1269  CE  LYS A 372    22106  20620  17085    981   2533   3551       C  
ATOM   1270  NZ  LYS A 372      30.056  -8.396  13.668  1.00164.62           N  
ANISOU 1270  NZ  LYS A 372    22879  21698  17973   1035   2282   3314       N  
ATOM   1271  N   LEU A 373      26.281  -4.774  15.403  1.00120.06           N  
ANISOU 1271  N   LEU A 373    16914  15725  12980    790   2541   2832       N  
ATOM   1272  CA  LEU A 373      27.139  -3.678  15.863  1.00121.05           C  
ANISOU 1272  CA  LEU A 373    16905  15987  13101    850   2320   2595       C  
ATOM   1273  C   LEU A 373      26.536  -3.011  17.104  1.00127.23           C  
ANISOU 1273  C   LEU A 373    17722  16833  13785    991   2341   2461       C  
ATOM   1274  O   LEU A 373      25.472  -3.425  17.569  1.00127.17           O  
ANISOU 1274  O   LEU A 373    17860  16754  13706   1043   2533   2580       O  
ATOM   1275  CB  LEU A 373      27.372  -2.655  14.746  1.00119.72           C  
ANISOU 1275  CB  LEU A 373    16505  15715  13267    620   2198   2517       C  
ATOM   1276  CG  LEU A 373      28.559  -2.926  13.842  1.00123.58           C  
ANISOU 1276  CG  LEU A 373    16911  16218  13827    584   2064   2555       C  
ATOM   1277  CD1 LEU A 373      28.326  -2.349  12.472  1.00121.91           C  
ANISOU 1277  CD1 LEU A 373    16543  15816  13963    403   2073   2611       C  
ATOM   1278  CD2 LEU A 373      29.846  -2.376  14.437  1.00127.68           C  
ANISOU 1278  CD2 LEU A 373    17329  16912  14271    685   1873   2306       C  
ATOM   1279  N   GLY A 374      27.216  -2.004  17.639  1.00125.08           N  
ANISOU 1279  N   GLY A 374    17309  16689  13525   1063   2147   2209       N  
ATOM   1280  CA  GLY A 374      26.733  -1.298  18.818  1.00126.36           C  
ANISOU 1280  CA  GLY A 374    17482  16931  13597   1232   2115   2072       C  
ATOM   1281  C   GLY A 374      25.501  -0.449  18.564  1.00129.08           C  
ANISOU 1281  C   GLY A 374    17790  17128  14128   1019   2178   2116       C  
ATOM   1282  O   GLY A 374      25.269  -0.022  17.430  1.00127.05           O  
ANISOU 1282  O   GLY A 374    17429  16733  14112    747   2202   2147       O  
ATOM   1283  N   PRO A 375      24.688  -0.157  19.604  1.00126.78           N  
ANISOU 1283  N   PRO A 375    17590  16875  13705   1179   2207   2117       N  
ATOM   1284  CA  PRO A 375      23.540   0.745  19.400  1.00125.44           C  
ANISOU 1284  CA  PRO A 375    17398  16607  13658    984   2243   2141       C  
ATOM   1285  C   PRO A 375      24.001   2.201  19.260  1.00129.58           C  
ANISOU 1285  C   PRO A 375    17723  17168  14344    867   2059   1906       C  
ATOM   1286  O   PRO A 375      23.206   3.072  18.916  1.00128.08           O  
ANISOU 1286  O   PRO A 375    17514  16908  14244    692   2093   1904       O  
ATOM   1287  CB  PRO A 375      22.688   0.541  20.662  1.00128.31           C  
ANISOU 1287  CB  PRO A 375    17933  17017  13800   1243   2308   2230       C  
ATOM   1288  CG  PRO A 375      23.422  -0.465  21.510  1.00134.64           C  
ANISOU 1288  CG  PRO A 375    18853  17931  14373   1613   2339   2245       C  
ATOM   1289  CD  PRO A 375      24.816  -0.552  21.020  1.00130.47           C  
ANISOU 1289  CD  PRO A 375    18189  17497  13886   1592   2199   2086       C  
ATOM   1290  N   ASP A 376      25.303   2.446  19.521  1.00113.62           N  
ANISOU 1290  N   ASP A 376    14737  14291  14143   -765   -354   2271       N  
ATOM   1291  CA  ASP A 376      25.989   3.736  19.438  1.00113.72           C  
ANISOU 1291  CA  ASP A 376    14603  14428  14179   -875   -422   2172       C  
ATOM   1292  C   ASP A 376      26.963   3.772  18.251  1.00116.76           C  
ANISOU 1292  C   ASP A 376    14869  14865  14628   -844   -492   2171       C  
ATOM   1293  O   ASP A 376      27.807   4.674  18.173  1.00116.79           O  
ANISOU 1293  O   ASP A 376    14761  14986  14629   -895   -533   2062       O  
ATOM   1294  CB  ASP A 376      26.712   4.036  20.762  1.00117.19           C  
ANISOU 1294  CB  ASP A 376    15010  15080  14437   -875   -473   2118       C  
ATOM   1295  CG  ASP A 376      25.802   4.547  21.852  1.00128.93           C  
ANISOU 1295  CG  ASP A 376    16562  16510  15915  -1009   -398   2062       C  
ATOM   1296  OD1 ASP A 376      24.870   3.805  22.250  1.00129.34           O  
ANISOU 1296  OD1 ASP A 376    16787  16398  15960   -976   -343   2115       O  
ATOM   1297  OD2 ASP A 376      26.070   5.649  22.372  1.00136.07           O  
ANISOU 1297  OD2 ASP A 376    17343  17537  16822  -1157   -372   1944       O  
ATOM   1298  N   ASP A 377      26.829   2.790  17.322  1.00111.76           N  
ANISOU 1298  N   ASP A 377    14259  14138  14068   -778   -475   2268       N  
ATOM   1299  CA  ASP A 377      27.613   2.672  16.092  1.00110.39           C  
ANISOU 1299  CA  ASP A 377    13985  13966  13991   -785   -531   2274       C  
ATOM   1300  C   ASP A 377      27.126   3.781  15.149  1.00111.38           C  
ANISOU 1300  C   ASP A 377    14049  14002  14267   -902   -497   2202       C  
ATOM   1301  O   ASP A 377      25.919   4.050  15.127  1.00110.04           O  
ANISOU 1301  O   ASP A 377    13922  13730  14157   -945   -409   2212       O  
ATOM   1302  CB  ASP A 377      27.416   1.278  15.454  1.00111.80           C  
ANISOU 1302  CB  ASP A 377    14183  14074  14224   -722   -467   2399       C  
ATOM   1303  CG  ASP A 377      28.283   1.001  14.241  1.00122.59           C  
ANISOU 1303  CG  ASP A 377    15439  15436  15705   -767   -523   2411       C  
ATOM   1304  OD1 ASP A 377      29.508   0.856  14.408  1.00123.91           O  
ANISOU 1304  OD1 ASP A 377    15567  15691  15822   -734   -630   2394       O  
ATOM   1305  OD2 ASP A 377      27.738   0.939  13.127  1.00128.10           O  
ANISOU 1305  OD2 ASP A 377    16082  16047  16542   -844   -460   2423       O  
ATOM   1306  N   PRO A 378      28.029   4.462  14.399  1.00106.73           N  
ANISOU 1306  N   PRO A 378    13372  13439  13740   -947   -553   2119       N  
ATOM   1307  CA  PRO A 378      27.581   5.559  13.522  1.00105.45           C  
ANISOU 1307  CA  PRO A 378    13163  13190  13713  -1031   -492   2066       C  
ATOM   1308  C   PRO A 378      26.592   5.158  12.430  1.00107.63           C  
ANISOU 1308  C   PRO A 378    13435  13357  14105  -1046   -443   2164       C  
ATOM   1309  O   PRO A 378      25.763   5.984  12.048  1.00106.91           O  
ANISOU 1309  O   PRO A 378    13327  13202  14090  -1085   -371   2159       O  
ATOM   1310  CB  PRO A 378      28.888   6.094  12.922  1.00106.99           C  
ANISOU 1310  CB  PRO A 378    13295  13417  13941  -1052   -547   1941       C  
ATOM   1311  CG  PRO A 378      29.955   5.634  13.834  1.00112.39           C  
ANISOU 1311  CG  PRO A 378    13977  14242  14483   -993   -635   1882       C  
ATOM   1312  CD  PRO A 378      29.495   4.303  14.333  1.00108.44           C  
ANISOU 1312  CD  PRO A 378    13538  13753  13910   -917   -658   2048       C  
ATOM   1313  N   ASN A 379      26.662   3.901  11.944  1.00102.89           N  
ANISOU 1313  N   ASN A 379    12825  12752  13516  -1018   -458   2248       N  
ATOM   1314  CA  ASN A 379      25.787   3.381  10.888  1.00101.20           C  
ANISOU 1314  CA  ASN A 379    12565  12488  13398  -1043   -382   2313       C  
ATOM   1315  C   ASN A 379      24.322   3.349  11.287  1.00104.51           C  
ANISOU 1315  C   ASN A 379    13041  12864  13804  -1019   -271   2320       C  
ATOM   1316  O   ASN A 379      23.455   3.531  10.430  1.00104.22           O  
ANISOU 1316  O   ASN A 379    12950  12808  13842  -1043   -210   2326       O  
ATOM   1317  CB  ASN A 379      26.254   2.015  10.427  1.00100.49           C  
ANISOU 1317  CB  ASN A 379    12426  12421  13337  -1046   -367   2379       C  
ATOM   1318  CG  ASN A 379      27.619   2.062   9.806  1.00120.10           C  
ANISOU 1318  CG  ASN A 379    14847  14908  15879  -1107   -480   2352       C  
ATOM   1319  OD1 ASN A 379      27.817   2.625   8.726  1.00112.19           O  
ANISOU 1319  OD1 ASN A 379    13781  13866  14978  -1191   -511   2315       O  
ATOM   1320  ND2 ASN A 379      28.597   1.499  10.497  1.00113.12           N  
ANISOU 1320  ND2 ASN A 379    13989  14064  14928  -1062   -545   2357       N  
ATOM   1321  N   VAL A 380      24.055   3.157  12.588  1.00100.61           N  
ANISOU 1321  N   VAL A 380    12657  12358  13213   -975   -248   2305       N  
ATOM   1322  CA  VAL A 380      22.715   3.135  13.175  1.00100.15           C  
ANISOU 1322  CA  VAL A 380    12691  12216  13145   -969   -145   2269       C  
ATOM   1323  C   VAL A 380      22.045   4.521  12.964  1.00102.91           C  
ANISOU 1323  C   VAL A 380    13012  12513  13578  -1043   -140   2226       C  
ATOM   1324  O   VAL A 380      20.932   4.586  12.436  1.00102.07           O  
ANISOU 1324  O   VAL A 380    12894  12352  13537  -1050    -65   2207       O  
ATOM   1325  CB  VAL A 380      22.773   2.674  14.672  1.00104.95           C  
ANISOU 1325  CB  VAL A 380    13438  12811  13629   -921   -134   2258       C  
ATOM   1326  CG1 VAL A 380      21.402   2.739  15.345  1.00104.61           C  
ANISOU 1326  CG1 VAL A 380    13519  12633  13595   -945    -31   2181       C  
ATOM   1327  CG2 VAL A 380      23.373   1.270  14.806  1.00104.97           C  
ANISOU 1327  CG2 VAL A 380    13464  12860  13558   -817   -100   2331       C  
ATOM   1328  N   ALA A 381      22.757   5.614  13.309  1.00 99.00           N  
ANISOU 1328  N   ALA A 381    12483  12047  13084  -1093   -193   2200       N  
ATOM   1329  CA  ALA A 381      22.259   6.981  13.144  1.00 98.26           C  
ANISOU 1329  CA  ALA A 381    12344  11901  13088  -1165   -138   2172       C  
ATOM   1330  C   ALA A 381      22.144   7.351  11.673  1.00100.50           C  
ANISOU 1330  C   ALA A 381    12534  12186  13464  -1143   -127   2219       C  
ATOM   1331  O   ALA A 381      21.209   8.062  11.301  1.00100.41           O  
ANISOU 1331  O   ALA A 381    12497  12118  13536  -1158    -57   2236       O  
ATOM   1332  CB  ALA A 381      23.167   7.965  13.863  1.00 99.60           C  
ANISOU 1332  CB  ALA A 381    12476  12129  13238  -1225   -133   2105       C  
ATOM   1333  N   LYS A 382      23.094   6.861  10.839  1.00 95.13           N  
ANISOU 1333  N   LYS A 382    11802  11568  12774  -1113   -198   2243       N  
ATOM   1334  CA  LYS A 382      23.146   7.101   9.393  1.00 93.42           C  
ANISOU 1334  CA  LYS A 382    11498  11362  12635  -1106   -201   2286       C  
ATOM   1335  C   LYS A 382      21.897   6.516   8.735  1.00 94.37           C  
ANISOU 1335  C   LYS A 382    11580  11500  12777  -1081   -149   2333       C  
ATOM   1336  O   LYS A 382      21.191   7.252   8.044  1.00 93.47           O  
ANISOU 1336  O   LYS A 382    11412  11382  12718  -1063   -104   2365       O  
ATOM   1337  CB  LYS A 382      24.422   6.491   8.766  1.00 95.34           C  
ANISOU 1337  CB  LYS A 382    11705  11643  12878  -1122   -291   2278       C  
ATOM   1338  CG  LYS A 382      25.719   7.262   9.006  1.00103.38           C  
ANISOU 1338  CG  LYS A 382    12738  12649  13892  -1140   -330   2181       C  
ATOM   1339  CD  LYS A 382      26.918   6.454   8.491  1.00113.99           C  
ANISOU 1339  CD  LYS A 382    14062  14006  15244  -1171   -434   2153       C  
ATOM   1340  CE  LYS A 382      28.264   6.826   9.072  1.00124.38           C  
ANISOU 1340  CE  LYS A 382    15406  15336  16515  -1173   -487   2011       C  
ATOM   1341  NZ  LYS A 382      28.793   8.090   8.498  1.00132.69           N  
ANISOU 1341  NZ  LYS A 382    16457  16323  17637  -1193   -428   1884       N  
ATOM   1342  N   THR A 383      21.599   5.211   9.004  1.00 88.97           N  
ANISOU 1342  N   THR A 383    10917  10845  12044  -1066   -125   2323       N  
ATOM   1343  CA  THR A 383      20.431   4.480   8.483  1.00 87.41           C  
ANISOU 1343  CA  THR A 383    10671  10689  11853  -1043    -26   2306       C  
ATOM   1344  C   THR A 383      19.133   5.156   8.940  1.00 91.92           C  
ANISOU 1344  C   THR A 383    11298  11188  12438  -1024     35   2255       C  
ATOM   1345  O   THR A 383      18.168   5.219   8.169  1.00 90.92           O  
ANISOU 1345  O   THR A 383    11093  11114  12336   -997     94   2237       O  
ATOM   1346  CB  THR A 383      20.502   2.974   8.888  1.00 87.37           C  
ANISOU 1346  CB  THR A 383    10694  10704  11799  -1028     52   2277       C  
ATOM   1347  OG1 THR A 383      21.646   2.382   8.284  1.00 82.19           O  
ANISOU 1347  OG1 THR A 383     9953  10109  11168  -1069      6   2334       O  
ATOM   1348  CG2 THR A 383      19.269   2.166   8.477  1.00 84.99           C  
ANISOU 1348  CG2 THR A 383    10341  10452  11500  -1003    221   2196       C  
ATOM   1349  N   LYS A 384      19.117   5.666  10.186  1.00 88.81           N  
ANISOU 1349  N   LYS A 384    11026  10684  12032  -1051     24   2221       N  
ATOM   1350  CA  LYS A 384      17.946   6.331  10.744  1.00 88.06           C  
ANISOU 1350  CA  LYS A 384    10993  10480  11984  -1078     84   2161       C  
ATOM   1351  C   LYS A 384      17.627   7.630  10.010  1.00 91.23           C  
ANISOU 1351  C   LYS A 384    11301  10885  12477  -1082     93   2225       C  
ATOM   1352  O   LYS A 384      16.464   7.854   9.687  1.00 90.49           O  
ANISOU 1352  O   LYS A 384    11185  10768  12428  -1063    148   2198       O  
ATOM   1353  CB  LYS A 384      18.078   6.524  12.257  1.00 90.23           C  
ANISOU 1353  CB  LYS A 384    11402  10643  12237  -1148     81   2109       C  
ATOM   1354  CG  LYS A 384      17.803   5.252  13.047  1.00 93.22           C  
ANISOU 1354  CG  LYS A 384    11913  10973  12532  -1118    123   2029       C  
ATOM   1355  CD  LYS A 384      17.543   5.540  14.515  1.00101.73           C  
ANISOU 1355  CD  LYS A 384    13133  11918  13600  -1204    133   1960       C  
ATOM   1356  CE  LYS A 384      17.212   4.278  15.263  1.00108.71           C  
ANISOU 1356  CE  LYS A 384    14178  12730  14398  -1151    202   1878       C  
ATOM   1357  NZ  LYS A 384      17.121   4.474  16.722  1.00114.86           N  
ANISOU 1357  NZ  LYS A 384    15104  13393  15146  -1238    198   1820       N  
ATOM   1358  N   ASN A 385      18.654   8.437   9.679  1.00 88.24           N  
ANISOU 1358  N   ASN A 385    10866  10537  12123  -1091     58   2299       N  
ATOM   1359  CA  ASN A 385      18.505   9.701   8.937  1.00 88.59           C  
ANISOU 1359  CA  ASN A 385    10829  10575  12256  -1070    110   2374       C  
ATOM   1360  C   ASN A 385      18.004   9.470   7.505  1.00 91.40           C  
ANISOU 1360  C   ASN A 385    11079  11041  12606   -980    102   2440       C  
ATOM   1361  O   ASN A 385      17.279  10.301   6.955  1.00 91.80           O  
ANISOU 1361  O   ASN A 385    11072  11094  12715   -930    162   2505       O  
ATOM   1362  CB  ASN A 385      19.847  10.414   8.869  1.00 91.63           C  
ANISOU 1362  CB  ASN A 385    11196  10960  12658  -1092    115   2386       C  
ATOM   1363  CG  ASN A 385      20.006  11.553   9.811  1.00128.18           C  
ANISOU 1363  CG  ASN A 385    15837  15504  17361  -1174    231   2349       C  
ATOM   1364  OD1 ASN A 385      19.841  12.717   9.417  1.00127.02           O  
ANISOU 1364  OD1 ASN A 385    15635  15336  17293  -1164    346   2377       O  
ATOM   1365  ND2 ASN A 385      20.417  11.271  11.034  1.00123.09           N  
ANISOU 1365  ND2 ASN A 385    15252  14794  16721  -1265    251   2290       N  
ATOM   1366  N   ASN A 386      18.451   8.358   6.901  1.00 85.91           N  
ANISOU 1366  N   ASN A 386    10343  10453  11845   -967     42   2430       N  
ATOM   1367  CA  ASN A 386      18.122   7.918   5.556  1.00 84.78           C  
ANISOU 1367  CA  ASN A 386    10068  10461  11682   -919     39   2470       C  
ATOM   1368  C   ASN A 386      16.645   7.509   5.471  1.00 88.86           C  
ANISOU 1368  C   ASN A 386    10543  11044  12174   -873    111   2403       C  
ATOM   1369  O   ASN A 386      15.981   7.828   4.479  1.00 88.91           O  
ANISOU 1369  O   ASN A 386    10429  11177  12174   -805    133   2447       O  
ATOM   1370  CB  ASN A 386      19.009   6.740   5.192  1.00 83.00           C  
ANISOU 1370  CB  ASN A 386     9802  10310  11422   -973     -5   2450       C  
ATOM   1371  CG  ASN A 386      20.435   7.054   4.796  1.00107.57           C  
ANISOU 1371  CG  ASN A 386    12918  13388  14566  -1019    -85   2491       C  
ATOM   1372  OD1 ASN A 386      20.787   8.140   4.320  1.00 98.14           O  
ANISOU 1372  OD1 ASN A 386    11723  12152  13413   -992    -89   2539       O  
ATOM   1373  ND2 ASN A 386      21.286   6.064   4.918  1.00100.36           N  
ANISOU 1373  ND2 ASN A 386    12006  12484  13642  -1086   -127   2460       N  
ATOM   1374  N   LEU A 387      16.140   6.797   6.509  1.00 84.18           N  
ANISOU 1374  N   LEU A 387    10053  10373  11559   -902    156   2278       N  
ATOM   1375  CA  LEU A 387      14.746   6.373   6.623  1.00 83.54           C  
ANISOU 1375  CA  LEU A 387     9972  10307  11461   -868    248   2141       C  
ATOM   1376  C   LEU A 387      13.888   7.593   6.928  1.00 87.95           C  
ANISOU 1376  C   LEU A 387    10566  10755  12095   -854    255   2158       C  
ATOM   1377  O   LEU A 387      12.765   7.678   6.446  1.00 87.48           O  
ANISOU 1377  O   LEU A 387    10438  10768  12034   -793    304   2096       O  
ATOM   1378  CB  LEU A 387      14.597   5.313   7.728  1.00 82.86           C  
ANISOU 1378  CB  LEU A 387    10029  10113  11342   -905    316   1991       C  
ATOM   1379  CG  LEU A 387      13.177   4.814   8.088  1.00 86.95           C  
ANISOU 1379  CG  LEU A 387    10605  10581  11851   -880    445   1777       C  
ATOM   1380  CD1 LEU A 387      12.495   4.057   6.919  1.00 87.31           C  
ANISOU 1380  CD1 LEU A 387    10467  10862  11844   -815    563   1670       C  
ATOM   1381  CD2 LEU A 387      13.207   3.949   9.335  1.00 88.10           C  
ANISOU 1381  CD2 LEU A 387    10942  10560  11970   -913    519   1647       C  
ATOM   1382  N   ALA A 388      14.431   8.545   7.702  1.00 88.84           N  
ANISOU 1382  N   ALA A 388    10366  10018  13371   -501    814   2492       N  
ATOM   1383  CA  ALA A 388      13.760   9.798   8.048  1.00 89.82           C  
ANISOU 1383  CA  ALA A 388    10474  10102  13552   -390    748   2523       C  
ATOM   1384  C   ALA A 388      13.525  10.644   6.794  1.00 95.24           C  
ANISOU 1384  C   ALA A 388    11215  10800  14171   -319    680   2622       C  
ATOM   1385  O   ALA A 388      12.480  11.286   6.683  1.00 96.12           O  
ANISOU 1385  O   ALA A 388    11266  10956  14298   -211    611   2666       O  
ATOM   1386  CB  ALA A 388      14.595  10.577   9.048  1.00 90.31           C  
ANISOU 1386  CB  ALA A 388    10593  10032  13687   -378    787   2516       C  
ATOM   1387  N   SER A 389      14.495  10.617   5.851  1.00 92.02           N  
ANISOU 1387  N   SER A 389    10939  10328  13696   -355    729   2675       N  
ATOM   1388  CA  SER A 389      14.460  11.320   4.569  1.00 93.52           C  
ANISOU 1388  CA  SER A 389    11277  10481  13776   -250    717   2778       C  
ATOM   1389  C   SER A 389      13.345  10.746   3.704  1.00 99.67           C  
ANISOU 1389  C   SER A 389    12036  11444  14388   -221    540   2765       C  
ATOM   1390  O   SER A 389      12.622  11.505   3.064  1.00101.01           O  
ANISOU 1390  O   SER A 389    12239  11672  14470    -59    432   2843       O  
ATOM   1391  CB  SER A 389      15.799  11.188   3.850  1.00 96.83           C  
ANISOU 1391  CB  SER A 389    11877  10719  14195   -304    875   2826       C  
ATOM   1392  OG  SER A 389      16.833  11.918   4.491  1.00104.25           O  
ANISOU 1392  OG  SER A 389    12809  11469  15334   -311   1019   2828       O  
ATOM   1393  N   CYS A 390      13.187   9.406   3.726  1.00 96.69           N  
ANISOU 1393  N   CYS A 390    11594  11166  13979   -372    516   2659       N  
ATOM   1394  CA  CYS A 390      12.149   8.653   3.015  1.00 98.22           C  
ANISOU 1394  CA  CYS A 390    11727  11542  14053   -410    342   2575       C  
ATOM   1395  C   CYS A 390      10.774   9.088   3.533  1.00102.00           C  
ANISOU 1395  C   CYS A 390    11951  12143  14662   -309    182   2541       C  
ATOM   1396  O   CYS A 390       9.880   9.375   2.735  1.00103.96           O  
ANISOU 1396  O   CYS A 390    12150  12525  14824   -212    -41   2556       O  
ATOM   1397  CB  CYS A 390      12.375   7.150   3.185  1.00 97.70           C  
ANISOU 1397  CB  CYS A 390    11629  11505  13987   -617    461   2447       C  
ATOM   1398  SG  CYS A 390      10.986   6.111   2.663  1.00103.94           S  
ANISOU 1398  SG  CYS A 390    12252  12511  14730   -724    285   2252       S  
ATOM   1399  N   TYR A 391      10.635   9.180   4.869  1.00 96.12           N  
ANISOU 1399  N   TYR A 391    11064  11327  14128   -312    304   2511       N  
ATOM   1400  CA  TYR A 391       9.424   9.623   5.549  1.00 96.57           C  
ANISOU 1400  CA  TYR A 391    10908  11405  14379   -216    253   2506       C  
ATOM   1401  C   TYR A 391       9.082  11.050   5.134  1.00101.65           C  
ANISOU 1401  C   TYR A 391    11582  12044  14997    -20    170   2680       C  
ATOM   1402  O   TYR A 391       7.915  11.332   4.870  1.00103.97           O  
ANISOU 1402  O   TYR A 391    11693  12438  15372     85     17   2714       O  
ATOM   1403  CB  TYR A 391       9.585   9.537   7.077  1.00 95.86           C  
ANISOU 1403  CB  TYR A 391    10796  11160  14465   -235    463   2465       C  
ATOM   1404  CG  TYR A 391       9.549   8.136   7.646  1.00 96.67           C  
ANISOU 1404  CG  TYR A 391    10838  11261  14633   -354    597   2304       C  
ATOM   1405  CD1 TYR A 391       8.633   7.193   7.181  1.00100.23           C  
ANISOU 1405  CD1 TYR A 391    11109  11820  15154   -429    550   2166       C  
ATOM   1406  CD2 TYR A 391      10.346   7.788   8.731  1.00 95.68           C  
ANISOU 1406  CD2 TYR A 391    10826  11012  14516   -370    789   2277       C  
ATOM   1407  CE1 TYR A 391       8.576   5.910   7.724  1.00100.71           C  
ANISOU 1407  CE1 TYR A 391    11123  11843  15297   -526    765   2007       C  
ATOM   1408  CE2 TYR A 391      10.275   6.517   9.302  1.00 96.03           C  
ANISOU 1408  CE2 TYR A 391    10843  11035  14608   -424    976   2150       C  
ATOM   1409  CZ  TYR A 391       9.427   5.566   8.761  1.00104.27           C  
ANISOU 1409  CZ  TYR A 391    11726  12165  15726   -507   1001   2018       C  
ATOM   1410  OH  TYR A 391       9.373   4.329   9.339  1.00102.55           O  
ANISOU 1410  OH  TYR A 391    11497  11894  15573   -548   1271   1887       O  
ATOM   1411  N   LEU A 392      10.105  11.932   5.037  1.00 96.34           N  
ANISOU 1411  N   LEU A 392    11123  11245  14237     35    292   2790       N  
ATOM   1412  CA  LEU A 392       9.955  13.330   4.627  1.00 97.37           C  
ANISOU 1412  CA  LEU A 392    11336  11330  14330    237    320   2963       C  
ATOM   1413  C   LEU A 392       9.374  13.456   3.223  1.00104.39           C  
ANISOU 1413  C   LEU A 392    12265  12379  15021    391    105   3041       C  
ATOM   1414  O   LEU A 392       8.457  14.260   3.019  1.00106.55           O  
ANISOU 1414  O   LEU A 392    12444  12721  15320    588     28   3171       O  
ATOM   1415  CB  LEU A 392      11.290  14.088   4.713  1.00 96.13           C  
ANISOU 1415  CB  LEU A 392    11400  10973  14151    235    545   3009       C  
ATOM   1416  CG  LEU A 392      11.791  14.500   6.094  1.00 99.03           C  
ANISOU 1416  CG  LEU A 392    11754  11180  14692    149    724   2959       C  
ATOM   1417  CD1 LEU A 392      12.934  15.462   5.969  1.00 99.22           C  
ANISOU 1417  CD1 LEU A 392    11948  11016  14737    167    926   2993       C  
ATOM   1418  CD2 LEU A 392      10.704  15.172   6.916  1.00101.82           C  
ANISOU 1418  CD2 LEU A 392    11999  11508  15181    235    774   3023       C  
ATOM   1419  N   LYS A 393       9.899  12.649   2.260  1.00100.69           N  
ANISOU 1419  N   LYS A 393    11956  11960  14342    311     12   2974       N  
ATOM   1420  CA  LYS A 393       9.439  12.597   0.869  1.00103.14           C  
ANISOU 1420  CA  LYS A 393    12387  12416  14384    443   -230   3014       C  
ATOM   1421  C   LYS A 393       7.933  12.319   0.861  1.00109.57           C  
ANISOU 1421  C   LYS A 393    12873  13474  15285    483   -541   2958       C  
ATOM   1422  O   LYS A 393       7.173  13.046   0.220  1.00112.74           O  
ANISOU 1422  O   LYS A 393    13247  13999  15592    724   -734   3085       O  
ATOM   1423  CB  LYS A 393      10.188  11.495   0.072  1.00104.93           C  
ANISOU 1423  CB  LYS A 393    12834  12628  14407    267   -247   2903       C  
ATOM   1424  CG  LYS A 393      11.516  11.958  -0.549  1.00118.62           C  
ANISOU 1424  CG  LYS A 393    14929  14096  16043    280     35   2993       C  
ATOM   1425  CD  LYS A 393      11.702  11.673  -2.033  1.00129.15           C  
ANISOU 1425  CD  LYS A 393    16654  15388  17029    404    -29   3057       C  
ATOM   1426  CE  LYS A 393      13.001  10.965  -2.360  1.00131.82           C  
ANISOU 1426  CE  LYS A 393    17302  15458  17324    259    250   3059       C  
ATOM   1427  NZ  LYS A 393      14.215  11.698  -1.902  1.00135.15           N  
ANISOU 1427  NZ  LYS A 393    17769  15585  17996    280    611   3144       N  
ATOM   1428  N   GLN A 394       7.517  11.314   1.653  1.00104.30           N  
ANISOU 1428  N   GLN A 394    11941  12848  14841    267   -551   2776       N  
ATOM   1429  CA  GLN A 394       6.153  10.816   1.814  1.00106.13           C  
ANISOU 1429  CA  GLN A 394    11800  13247  15278    238   -778   2659       C  
ATOM   1430  C   GLN A 394       5.178  11.724   2.586  1.00110.86           C  
ANISOU 1430  C   GLN A 394    12130  13809  16183    405   -744   2792       C  
ATOM   1431  O   GLN A 394       3.973  11.488   2.521  1.00113.05           O  
ANISOU 1431  O   GLN A 394    12072  14214  16666    433   -958   2733       O  
ATOM   1432  CB  GLN A 394       6.189   9.436   2.473  1.00105.74           C  
ANISOU 1432  CB  GLN A 394    11614  13168  15394    -38   -658   2418       C  
ATOM   1433  CG  GLN A 394       6.863   8.368   1.621  1.00116.03           C  
ANISOU 1433  CG  GLN A 394    13129  14527  16429   -225   -691   2279       C  
ATOM   1434  CD  GLN A 394       6.721   7.015   2.249  1.00126.82           C  
ANISOU 1434  CD  GLN A 394    14330  15874  17982   -468   -526   2047       C  
ATOM   1435  OE1 GLN A 394       5.864   6.224   1.863  1.00124.54           O  
ANISOU 1435  OE1 GLN A 394    13828  15723  17767   -583   -691   1844       O  
ATOM   1436  NE2 GLN A 394       7.527   6.736   3.262  1.00110.27           N  
ANISOU 1436  NE2 GLN A 394    12315  13602  15980   -536   -190   2060       N  
ATOM   1437  N   GLY A 395       5.687  12.721   3.308  1.00105.64           N  
ANISOU 1437  N   GLY A 395    11605  12953  15579    499   -462   2959       N  
ATOM   1438  CA  GLY A 395       4.859  13.630   4.097  1.00106.14           C  
ANISOU 1438  CA  GLY A 395    11487  12918  15922    644   -336   3114       C  
ATOM   1439  C   GLY A 395       4.646  13.152   5.519  1.00108.05           C  
ANISOU 1439  C   GLY A 395    11605  12965  16483    497    -97   3009       C  
ATOM   1440  O   GLY A 395       3.856  13.734   6.267  1.00107.55           O  
ANISOU 1440  O   GLY A 395    11400  12765  16700    589     48   3122       O  
ATOM   1441  N   LYS A 396       5.375  12.096   5.904  1.00103.41           N  
ANISOU 1441  N   LYS A 396    11111  12334  15846    290    -13   2812       N  
ATOM   1442  CA  LYS A 396       5.346  11.488   7.233  1.00101.81           C  
ANISOU 1442  CA  LYS A 396    10880  11936  15867    178    238   2695       C  
ATOM   1443  C   LYS A 396       6.285  12.286   8.185  1.00105.20           C  
ANISOU 1443  C   LYS A 396    11589  12152  16232    195    493   2789       C  
ATOM   1444  O   LYS A 396       7.215  11.716   8.758  1.00102.86           O  
ANISOU 1444  O   LYS A 396    11453  11784  15846     81    605   2682       O  
ATOM   1445  CB  LYS A 396       5.740   9.995   7.120  1.00102.55           C  
ANISOU 1445  CB  LYS A 396    10967  12102  15896    -15    230   2462       C  
ATOM   1446  CG  LYS A 396       4.835   9.184   6.189  1.00111.94           C  
ANISOU 1446  CG  LYS A 396    11889  13495  17149    -78    -18   2315       C  
ATOM   1447  CD  LYS A 396       5.145   7.694   6.181  1.00118.70           C  
ANISOU 1447  CD  LYS A 396    12744  14380  17976   -287     77   2074       C  
ATOM   1448  CE  LYS A 396       4.337   6.981   5.125  1.00131.50           C  
ANISOU 1448  CE  LYS A 396    14132  16215  19618   -383   -196   1899       C  
ATOM   1449  NZ  LYS A 396       4.512   5.509   5.186  1.00136.66           N  
ANISOU 1449  NZ  LYS A 396    14768  16863  20294   -604    -17   1646       N  
ATOM   1450  N   PHE A 397       6.030  13.609   8.348  1.00103.90           N  
ANISOU 1450  N   PHE A 397    11474  11888  16117    339    588   2985       N  
ATOM   1451  CA  PHE A 397       6.851  14.525   9.164  1.00103.41           C  
ANISOU 1451  CA  PHE A 397    11671  11621  15998    338    825   3053       C  
ATOM   1452  C   PHE A 397       7.015  14.096  10.607  1.00106.50           C  
ANISOU 1452  C   PHE A 397    12180  11796  16490    251   1022   2944       C  
ATOM   1453  O   PHE A 397       8.127  14.174  11.131  1.00104.85           O  
ANISOU 1453  O   PHE A 397    12185  11514  16138    170   1084   2874       O  
ATOM   1454  CB  PHE A 397       6.353  15.978   9.089  1.00107.33           C  
ANISOU 1454  CB  PHE A 397    12191  12028  16560    504    963   3285       C  
ATOM   1455  CG  PHE A 397       6.327  16.462   7.660  1.00111.17           C  
ANISOU 1455  CG  PHE A 397    12640  12719  16881    649    792   3408       C  
ATOM   1456  CD1 PHE A 397       7.509  16.678   6.961  1.00113.96           C  
ANISOU 1456  CD1 PHE A 397    13203  13109  16989    631    785   3383       C  
ATOM   1457  CD2 PHE A 397       5.122  16.609   6.981  1.00116.51           C  
ANISOU 1457  CD2 PHE A 397    13075  13540  17654    818    627   3539       C  
ATOM   1458  CE1 PHE A 397       7.489  17.045   5.613  1.00116.84           C  
ANISOU 1458  CE1 PHE A 397    13609  13619  17164    802    657   3495       C  
ATOM   1459  CE2 PHE A 397       5.101  16.998   5.636  1.00121.46           C  
ANISOU 1459  CE2 PHE A 397    13721  14368  18061    995    434   3650       C  
ATOM   1460  CZ  PHE A 397       6.285  17.216   4.962  1.00118.67           C  
ANISOU 1460  CZ  PHE A 397    13650  14017  17423    996    471   3630       C  
ATOM   1461  N   LYS A 398       5.931  13.606  11.230  1.00104.51           N  
ANISOU 1461  N   LYS A 398    11791  11427  16491    283   1120   2919       N  
ATOM   1462  CA  LYS A 398       5.935  13.120  12.616  1.00103.62           C  
ANISOU 1462  CA  LYS A 398    11845  11057  16469    257   1355   2822       C  
ATOM   1463  C   LYS A 398       6.851  11.901  12.805  1.00105.62           C  
ANISOU 1463  C   LYS A 398    12187  11396  16548    153   1306   2628       C  
ATOM   1464  O   LYS A 398       7.603  11.863  13.780  1.00104.50           O  
ANISOU 1464  O   LYS A 398    12307  11118  16282    140   1414   2573       O  
ATOM   1465  CB  LYS A 398       4.514  12.794  13.087  1.00107.55           C  
ANISOU 1465  CB  LYS A 398    12163  11365  17337    336   1526   2837       C  
ATOM   1466  CG  LYS A 398       3.677  14.010  13.439  1.00122.69           C  
ANISOU 1466  CG  LYS A 398    14071  13066  19478    455   1711   3063       C  
ATOM   1467  CD  LYS A 398       2.211  13.713  13.178  1.00132.30           C  
ANISOU 1467  CD  LYS A 398    14906  14247  21117    531   1720   3101       C  
ATOM   1468  CE  LYS A 398       1.277  14.443  14.115  1.00142.05           C  
ANISOU 1468  CE  LYS A 398    16182  15085  22705    648   2081   3293       C  
ATOM   1469  NZ  LYS A 398       1.046  13.683  15.372  1.00149.70           N  
ANISOU 1469  NZ  LYS A 398    17357  15660  23861    652   2434   3174       N  
ATOM   1470  N   GLN A 399       6.808  10.929  11.863  1.00101.09           N  
ANISOU 1470  N   GLN A 399    11410  11049  15949     84   1142   2530       N  
ATOM   1471  CA  GLN A 399       7.642   9.721  11.886  1.00 98.67           C  
ANISOU 1471  CA  GLN A 399    11166  10834  15492    -14   1143   2378       C  
ATOM   1472  C   GLN A 399       9.134  10.053  11.736  1.00 99.56           C  
ANISOU 1472  C   GLN A 399    11468  11019  15340    -74   1049   2407       C  
ATOM   1473  O   GLN A 399       9.972   9.389  12.352  1.00 98.02           O  
ANISOU 1473  O   GLN A 399    11406  10796  15039   -105   1118   2330       O  
ATOM   1474  CB  GLN A 399       7.182   8.721  10.818  1.00100.60           C  
ANISOU 1474  CB  GLN A 399    11166  11280  15776    -99   1023   2272       C  
ATOM   1475  CG  GLN A 399       5.884   8.003  11.175  1.00112.23           C  
ANISOU 1475  CG  GLN A 399    12422  12647  17574    -77   1173   2156       C  
ATOM   1476  CD  GLN A 399       4.609   8.725  10.832  1.00130.61           C  
ANISOU 1476  CD  GLN A 399    14494  14956  20175      4   1075   2242       C  
ATOM   1477  OE1 GLN A 399       4.600   9.730  10.106  1.00126.84           O  
ANISOU 1477  OE1 GLN A 399    13986  14606  19602     57    858   2399       O  
ATOM   1478  NE2 GLN A 399       3.505   8.216  11.360  1.00121.98           N  
ANISOU 1478  NE2 GLN A 399    13210  13680  19458     37   1269   2149       N  
ATOM   1479  N   ALA A 400       9.456  11.089  10.936  1.00 95.29           N  
ANISOU 1479  N   ALA A 400    10933  10550  14723    -68    919   2520       N  
ATOM   1480  CA  ALA A 400      10.819  11.579  10.753  1.00 93.92           C  
ANISOU 1480  CA  ALA A 400    10907  10385  14393   -121    875   2542       C  
ATOM   1481  C   ALA A 400      11.272  12.296  12.034  1.00 97.68           C  
ANISOU 1481  C   ALA A 400    11569  10673  14874   -105    982   2529       C  
ATOM   1482  O   ALA A 400      12.358  11.992  12.531  1.00 96.79           O  
ANISOU 1482  O   ALA A 400    11556  10547  14672   -164    956   2451       O  
ATOM   1483  CB  ALA A 400      10.888  12.516   9.563  1.00 95.37           C  
ANISOU 1483  CB  ALA A 400    11074  10636  14524    -78    792   2660       C  
ATOM   1484  N   GLU A 401      10.403  13.180  12.612  1.00 95.42           N  
ANISOU 1484  N   GLU A 401    11332  10229  14694    -24   1104   2604       N  
ATOM   1485  CA  GLU A 401      10.635  13.921  13.869  1.00 95.60           C  
ANISOU 1485  CA  GLU A 401    11591  10031  14703    -17   1235   2587       C  
ATOM   1486  C   GLU A 401      11.039  12.955  14.995  1.00 99.96           C  
ANISOU 1486  C   GLU A 401    12298  10514  15167    -17   1250   2452       C  
ATOM   1487  O   GLU A 401      11.929  13.263  15.787  1.00100.08           O  
ANISOU 1487  O   GLU A 401    12509  10458  15059    -52   1212   2376       O  
ATOM   1488  CB  GLU A 401       9.373  14.722  14.270  1.00 98.00           C  
ANISOU 1488  CB  GLU A 401    11926  10140  15171     79   1436   2717       C  
ATOM   1489  CG  GLU A 401       9.587  15.752  15.373  1.00109.03           C  
ANISOU 1489  CG  GLU A 401    13617  11280  16530     65   1613   2727       C  
ATOM   1490  CD  GLU A 401       8.347  16.485  15.851  1.00133.30           C  
ANISOU 1490  CD  GLU A 401    16765  14097  19787    158   1892   2887       C  
ATOM   1491  OE1 GLU A 401       7.315  15.816  16.084  1.00139.02           O  
ANISOU 1491  OE1 GLU A 401    17401  14727  20692    245   1987   2921       O  
ATOM   1492  OE2 GLU A 401       8.417  17.721  16.039  1.00127.00           O  
ANISOU 1492  OE2 GLU A 401    16115  13156  18983    139   2061   2975       O  
ATOM   1493  N   THR A 402      10.402  11.771  15.023  1.00 96.32           N  
ANISOU 1493  N   THR A 402    11746  10081  14770     34   1309   2412       N  
ATOM   1494  CA  THR A 402      10.656  10.685  15.968  1.00 95.84           C  
ANISOU 1494  CA  THR A 402    11833   9955  14625     91   1394   2304       C  
ATOM   1495  C   THR A 402      12.098  10.188  15.831  1.00 99.90           C  
ANISOU 1495  C   THR A 402    12358  10645  14954     23   1222   2241       C  
ATOM   1496  O   THR A 402      12.829  10.183  16.825  1.00101.05           O  
ANISOU 1496  O   THR A 402    12718  10723  14953     67   1185   2181       O  
ATOM   1497  CB  THR A 402       9.628   9.567  15.758  1.00100.43           C  
ANISOU 1497  CB  THR A 402    12257  10528  15373    143   1555   2266       C  
ATOM   1498  OG1 THR A 402       8.319  10.104  15.968  1.00 99.70           O  
ANISOU 1498  OG1 THR A 402    12125  10233  15525    214   1718   2333       O  
ATOM   1499  CG2 THR A 402       9.866   8.360  16.675  1.00 98.20           C  
ANISOU 1499  CG2 THR A 402    12147  10159  15006    242   1734   2161       C  
ATOM   1500  N   LEU A 403      12.511   9.804  14.604  1.00 94.52           N  
ANISOU 1500  N   LEU A 403    11460  10172  14282    -76   1112   2262       N  
ATOM   1501  CA  LEU A 403      13.860   9.306  14.344  1.00 93.22           C  
ANISOU 1501  CA  LEU A 403    11271  10136  14013   -146    998   2240       C  
ATOM   1502  C   LEU A 403      14.925  10.327  14.645  1.00 96.61           C  
ANISOU 1502  C   LEU A 403    11773  10526  14407   -197    850   2226       C  
ATOM   1503  O   LEU A 403      15.968   9.949  15.181  1.00 97.22           O  
ANISOU 1503  O   LEU A 403    11891  10638  14411   -198    757   2175       O  
ATOM   1504  CB  LEU A 403      14.015   8.779  12.927  1.00 92.71           C  
ANISOU 1504  CB  LEU A 403    11022  10227  13975   -245    970   2283       C  
ATOM   1505  CG  LEU A 403      13.207   7.551  12.599  1.00 97.40           C  
ANISOU 1505  CG  LEU A 403    11526  10885  14595   -243   1107   2244       C  
ATOM   1506  CD1 LEU A 403      12.993   7.469  11.146  1.00 98.07           C  
ANISOU 1506  CD1 LEU A 403    11478  11094  14691   -343   1035   2279       C  
ATOM   1507  CD2 LEU A 403      13.886   6.288  13.092  1.00 98.50           C  
ANISOU 1507  CD2 LEU A 403    11717  11057  14653   -223   1238   2206       C  
ATOM   1508  N   TYR A 404      14.661  11.621  14.370  1.00 91.98           N  
ANISOU 1508  N   TYR A 404    11195   9863  13891   -231    844   2263       N  
ATOM   1509  CA  TYR A 404      15.637  12.656  14.698  1.00 92.03           C  
ANISOU 1509  CA  TYR A 404    11265   9798  13904   -304    755   2207       C  
ATOM   1510  C   TYR A 404      15.826  12.702  16.213  1.00 94.64           C  
ANISOU 1510  C   TYR A 404    11821  10023  14113   -257    707   2100       C  
ATOM   1511  O   TYR A 404      16.959  12.609  16.682  1.00 94.48           O  
ANISOU 1511  O   TYR A 404    11811  10042  14045   -299    534   2002       O  
ATOM   1512  CB  TYR A 404      15.253  14.031  14.108  1.00 94.06           C  
ANISOU 1512  CB  TYR A 404    11516   9966  14257   -330    852   2273       C  
ATOM   1513  CG  TYR A 404      15.279  14.098  12.590  1.00 94.77           C  
ANISOU 1513  CG  TYR A 404    11452  10144  14413   -338    876   2374       C  
ATOM   1514  CD1 TYR A 404      16.200  13.356  11.851  1.00 95.83           C  
ANISOU 1514  CD1 TYR A 404    11487  10366  14558   -395    806   2368       C  
ATOM   1515  CD2 TYR A 404      14.392  14.913  11.893  1.00 95.91           C  
ANISOU 1515  CD2 TYR A 404    11586  10260  14596   -265    987   2494       C  
ATOM   1516  CE1 TYR A 404      16.211  13.394  10.458  1.00 96.07           C  
ANISOU 1516  CE1 TYR A 404    11463  10431  14607   -385    851   2464       C  
ATOM   1517  CE2 TYR A 404      14.402  14.968  10.498  1.00 96.77           C  
ANISOU 1517  CE2 TYR A 404    11619  10443  14704   -227    992   2589       C  
ATOM   1518  CZ  TYR A 404      15.308  14.199   9.785  1.00102.21           C  
ANISOU 1518  CZ  TYR A 404    12265  11195  15375   -291    925   2565       C  
ATOM   1519  OH  TYR A 404      15.334  14.253   8.413  1.00100.46           O  
ANISOU 1519  OH  TYR A 404    12054  11002  15115   -241    951   2659       O  
ATOM   1520  N   LYS A 405      14.703  12.716  16.965  1.00 90.58           N  
ANISOU 1520  N   LYS A 405    11494   9366  13556   -152    859   2122       N  
ATOM   1521  CA  LYS A 405      14.666  12.688  18.431  1.00 90.90           C  
ANISOU 1521  CA  LYS A 405    11856   9247  13435    -62    870   2038       C  
ATOM   1522  C   LYS A 405      15.378  11.443  18.997  1.00 94.68           C  
ANISOU 1522  C   LYS A 405    12385   9833  13755     39    754   1972       C  
ATOM   1523  O   LYS A 405      16.208  11.599  19.891  1.00 95.73           O  
ANISOU 1523  O   LYS A 405    12692   9955  13726     58    569   1866       O  
ATOM   1524  CB  LYS A 405      13.223  12.821  18.957  1.00 92.21           C  
ANISOU 1524  CB  LYS A 405    12212   9175  13650     54   1149   2112       C  
ATOM   1525  CG  LYS A 405      12.677  14.250  18.894  1.00100.44           C  
ANISOU 1525  CG  LYS A 405    13324  10045  14794    -14   1283   2183       C  
ATOM   1526  CD  LYS A 405      11.214  14.324  19.311  1.00111.04           C  
ANISOU 1526  CD  LYS A 405    14798  11126  16265    105   1594   2299       C  
ATOM   1527  CE  LYS A 405      10.610  15.695  19.112  1.00119.91           C  
ANISOU 1527  CE  LYS A 405    15948  12091  17522     54   1778   2426       C  
ATOM   1528  NZ  LYS A 405       9.235  15.773  19.669  1.00130.12           N  
ANISOU 1528  NZ  LYS A 405    17385  13071  18985    177   2111   2556       N  
ATOM   1529  N   GLU A 406      15.112  10.233  18.437  1.00 90.06           N  
ANISOU 1529  N   GLU A 406    11641   9365  13213     99    857   2029       N  
ATOM   1530  CA  GLU A 406      15.748   8.967  18.849  1.00 90.38           C  
ANISOU 1530  CA  GLU A 406    11713   9511  13117    217    836   2006       C  
ATOM   1531  C   GLU A 406      17.283   9.043  18.762  1.00 96.43           C  
ANISOU 1531  C   GLU A 406    12351  10443  13846    137    542   1971       C  
ATOM   1532  O   GLU A 406      17.976   8.642  19.707  1.00 97.24           O  
ANISOU 1532  O   GLU A 406    12601  10576  13769    263    405   1919       O  
ATOM   1533  CB  GLU A 406      15.253   7.783  17.999  1.00 90.37           C  
ANISOU 1533  CB  GLU A 406    11516   9607  13214    227   1044   2068       C  
ATOM   1534  CG  GLU A 406      13.834   7.322  18.274  1.00105.48           C  
ANISOU 1534  CG  GLU A 406    13521  11351  15206    341   1355   2064       C  
ATOM   1535  CD  GLU A 406      13.369   6.104  17.498  1.00131.33           C  
ANISOU 1535  CD  GLU A 406    16594  14716  18588    324   1568   2068       C  
ATOM   1536  OE1 GLU A 406      14.215   5.395  16.905  1.00120.12           O  
ANISOU 1536  OE1 GLU A 406    15038  13481  17119    258   1523   2094       O  
ATOM   1537  OE2 GLU A 406      12.144   5.852  17.499  1.00131.18           O  
ANISOU 1537  OE2 GLU A 406    16551  14560  18731    367   1804   2039       O  
ATOM   1538  N   ILE A 407      17.798   9.558  17.615  1.00 93.98           N  
ANISOU 1538  N   ILE A 407    11768  10217  13721    -51    458   2004       N  
ATOM   1539  CA  ILE A 407      19.231   9.744  17.333  1.00 95.58           C  
ANISOU 1539  CA  ILE A 407    11784  10517  14017   -158    235   1975       C  
ATOM   1540  C   ILE A 407      19.829  10.682  18.381  1.00103.24           C  
ANISOU 1540  C   ILE A 407    12887  11422  14919   -179    -10   1822       C  
ATOM   1541  O   ILE A 407      20.852  10.356  18.982  1.00104.23           O  
ANISOU 1541  O   ILE A 407    12978  11636  14991   -139   -247   1758       O  
ATOM   1542  CB  ILE A 407      19.481  10.278  15.885  1.00 97.81           C  
ANISOU 1542  CB  ILE A 407    11828  10800  14534   -330    292   2039       C  
ATOM   1543  CG1 ILE A 407      19.089   9.244  14.819  1.00 96.37           C  
ANISOU 1543  CG1 ILE A 407    11540  10700  14378   -328    480   2168       C  
ATOM   1544  CG2 ILE A 407      20.947  10.705  15.683  1.00100.12           C  
ANISOU 1544  CG2 ILE A 407    11932  11094  15016   -449    116   1985       C  
ATOM   1545  CD1 ILE A 407      18.885   9.836  13.452  1.00102.26           C  
ANISOU 1545  CD1 ILE A 407    12185  11411  15259   -435    564   2235       C  
ATOM   1546  N   LEU A 408      19.173  11.834  18.602  1.00101.63           N  
ANISOU 1546  N   LEU A 408    12838  11063  14714   -241     51   1765       N  
ATOM   1547  CA  LEU A 408      19.595  12.852  19.560  1.00104.57           C  
ANISOU 1547  CA  LEU A 408    13385  11335  15010   -304   -129   1595       C  
ATOM   1548  C   LEU A 408      19.474  12.411  21.013  1.00112.28           C  
ANISOU 1548  C   LEU A 408    14723  12270  15669   -122   -243   1520       C  
ATOM   1549  O   LEU A 408      20.156  12.982  21.862  1.00114.84           O  
ANISOU 1549  O   LEU A 408    15184  12571  15879   -165   -504   1348       O  
ATOM   1550  CB  LEU A 408      18.851  14.170  19.332  1.00104.37           C  
ANISOU 1550  CB  LEU A 408    13455  11128  15072   -416     67   1590       C  
ATOM   1551  CG  LEU A 408      19.108  14.847  17.996  1.00107.84           C  
ANISOU 1551  CG  LEU A 408    13609  11575  15789   -563    178   1641       C  
ATOM   1552  CD1 LEU A 408      18.044  15.846  17.706  1.00107.42           C  
ANISOU 1552  CD1 LEU A 408    13669  11366  15779   -577    456   1723       C  
ATOM   1553  CD2 LEU A 408      20.474  15.465  17.943  1.00112.49           C  
ANISOU 1553  CD2 LEU A 408    14018  12168  16553   -725     -9   1472       C  
ATOM   1554  N   THR A 409      18.641  11.392  21.308  1.00109.24           N  
ANISOU 1554  N   THR A 409    14511  11857  15140     90    -41   1628       N  
ATOM   1555  CA  THR A 409      18.497  10.876  22.673  1.00111.42           C  
ANISOU 1555  CA  THR A 409    15197  12045  15091    330    -75   1577       C  
ATOM   1556  C   THR A 409      19.710   9.965  23.011  1.00118.54           C  
ANISOU 1556  C   THR A 409    15996  13176  15865    453   -368   1552       C  
ATOM   1557  O   THR A 409      20.474  10.318  23.916  1.00121.00           O  
ANISOU 1557  O   THR A 409    16468  13519  15990    485   -707   1409       O  
ATOM   1558  CB  THR A 409      17.098  10.262  22.901  1.00114.71           C  
ANISOU 1558  CB  THR A 409    15858  12264  15462    520    335   1686       C  
ATOM   1559  OG1 THR A 409      16.106  11.287  22.729  1.00110.81           O  
ANISOU 1559  OG1 THR A 409    15449  11549  15105    407    546   1713       O  
ATOM   1560  CG2 THR A 409      16.950   9.635  24.282  1.00115.19           C  
ANISOU 1560  CG2 THR A 409    16404  12177  15185    823    385   1648       C  
ATOM   1561  N   ARG A 410      19.932   8.856  22.252  1.00124.27           N  
ANISOU 1561  N   ARG A 410    16070  18329  12818  -2463  -2765   2847       N  
ATOM   1562  CA  ARG A 410      21.087   7.963  22.478  1.00125.17           C  
ANISOU 1562  CA  ARG A 410    16231  18453  12875  -2381  -2762   2760       C  
ATOM   1563  C   ARG A 410      22.438   8.696  22.426  1.00130.91           C  
ANISOU 1563  C   ARG A 410    16884  19219  13639  -2325  -2692   2648       C  
ATOM   1564  O   ARG A 410      23.412   8.216  23.005  1.00131.03           O  
ANISOU 1564  O   ARG A 410    16879  19276  13632  -2255  -2669   2619       O  
ATOM   1565  CB  ARG A 410      21.101   6.764  21.524  1.00126.53           C  
ANISOU 1565  CB  ARG A 410    16596  18518  12962  -2407  -2802   2812       C  
ATOM   1566  CG  ARG A 410      20.008   5.736  21.796  1.00141.60           C  
ANISOU 1566  CG  ARG A 410    18608  20403  14790  -2456  -2933   2962       C  
ATOM   1567  CD  ARG A 410      19.950   4.654  20.719  1.00157.96           C  
ANISOU 1567  CD  ARG A 410    20944  22326  16747  -2507  -2993   3026       C  
ATOM   1568  NE  ARG A 410      20.176   5.183  19.369  1.00171.72           N  
ANISOU 1568  NE  ARG A 410    22783  23967  18496  -2583  -2908   2997       N  
ATOM   1569  CZ  ARG A 410      19.249   5.776  18.625  1.00186.13           C  
ANISOU 1569  CZ  ARG A 410    24632  25739  20350  -2759  -2922   3124       C  
ATOM   1570  NH1 ARG A 410      18.007   5.908  19.078  1.00174.56           N  
ANISOU 1570  NH1 ARG A 410    23118  24308  18901  -2853  -3003   3319       N  
ATOM   1571  NH2 ARG A 410      19.553   6.236  17.418  1.00170.82           N  
ANISOU 1571  NH2 ARG A 410    22746  23729  18430  -2853  -2855   3084       N  
ATOM   1572  N   ALA A 411      22.483   9.877  21.773  1.00128.30           N  
ANISOU 1572  N   ALA A 411    16494  18886  13368  -2373  -2680   2624       N  
ATOM   1573  CA  ALA A 411      23.677  10.723  21.681  1.00128.54           C  
ANISOU 1573  CA  ALA A 411    16444  18979  13416  -2336  -2673   2571       C  
ATOM   1574  C   ALA A 411      23.947  11.434  23.008  1.00134.27           C  
ANISOU 1574  C   ALA A 411    17101  19768  14147  -2306  -2680   2544       C  
ATOM   1575  O   ALA A 411      25.098  11.488  23.436  1.00134.19           O  
ANISOU 1575  O   ALA A 411    17072  19812  14100  -2270  -2680   2561       O  
ATOM   1576  CB  ALA A 411      23.512  11.743  20.579  1.00128.81           C  
ANISOU 1576  CB  ALA A 411    16416  19007  13520  -2425  -2710   2565       C  
ATOM   1577  N   HIS A 412      22.885  11.972  23.650  1.00132.13           N  
ANISOU 1577  N   HIS A 412    16809  19485  13910  -2328  -2678   2531       N  
ATOM   1578  CA  HIS A 412      22.900  12.651  24.944  1.00133.05           C  
ANISOU 1578  CA  HIS A 412    16908  19636  14010  -2304  -2669   2492       C  
ATOM   1579  C   HIS A 412      23.234  11.616  26.028  1.00138.30           C  
ANISOU 1579  C   HIS A 412    17577  20351  14621  -2285  -2652   2505       C  
ATOM   1580  O   HIS A 412      24.196  11.817  26.764  1.00138.43           O  
ANISOU 1580  O   HIS A 412    17591  20403  14605  -2305  -2653   2507       O  
ATOM   1581  CB  HIS A 412      21.527  13.311  25.191  1.00134.26           C  
ANISOU 1581  CB  HIS A 412    17046  19759  14209  -2299  -2639   2497       C  
ATOM   1582  CG  HIS A 412      21.375  14.009  26.510  1.00138.52           C  
ANISOU 1582  CG  HIS A 412    17607  20314  14711  -2253  -2607   2443       C  
ATOM   1583  ND1 HIS A 412      21.469  15.380  26.621  1.00140.80           N  
ANISOU 1583  ND1 HIS A 412    17923  20555  15018  -2247  -2615   2388       N  
ATOM   1584  CD2 HIS A 412      21.138  13.489  27.739  1.00140.81           C  
ANISOU 1584  CD2 HIS A 412    17905  20660  14938  -2222  -2578   2435       C  
ATOM   1585  CE1 HIS A 412      21.269  15.653  27.901  1.00141.04           C  
ANISOU 1585  CE1 HIS A 412    18020  20590  14979  -2201  -2570   2343       C  
ATOM   1586  NE2 HIS A 412      21.080  14.547  28.613  1.00141.34           N  
ANISOU 1586  NE2 HIS A 412    18032  20700  14969  -2193  -2544   2369       N  
ATOM   1587  N   GLU A 413      22.476  10.493  26.078  1.00135.02           N  
ANISOU 1587  N   GLU A 413    17162  19944  14197  -2276  -2662   2546       N  
ATOM   1588  CA  GLU A 413      22.655   9.374  27.013  1.00134.96           C  
ANISOU 1588  CA  GLU A 413    17117  19999  14162  -2280  -2684   2566       C  
ATOM   1589  C   GLU A 413      24.075   8.767  26.978  1.00139.39           C  
ANISOU 1589  C   GLU A 413    17672  20566  14723  -2288  -2664   2582       C  
ATOM   1590  O   GLU A 413      24.495   8.144  27.955  1.00138.97           O  
ANISOU 1590  O   GLU A 413    17550  20575  14679  -2330  -2671   2604       O  
ATOM   1591  CB  GLU A 413      21.584   8.292  26.780  1.00136.16           C  
ANISOU 1591  CB  GLU A 413    17286  20157  14292  -2276  -2758   2644       C  
ATOM   1592  CG  GLU A 413      20.153   8.762  26.996  1.00146.02           C  
ANISOU 1592  CG  GLU A 413    18512  21434  15534  -2265  -2774   2714       C  
ATOM   1593  CD  GLU A 413      19.087   7.682  27.039  1.00163.13           C  
ANISOU 1593  CD  GLU A 413    20678  23655  17650  -2274  -2895   2866       C  
ATOM   1594  OE1 GLU A 413      19.244   6.646  26.352  1.00155.57           O  
ANISOU 1594  OE1 GLU A 413    19805  22648  16656  -2304  -2980   2916       O  
ATOM   1595  OE2 GLU A 413      18.073   7.891  27.743  1.00155.93           O  
ANISOU 1595  OE2 GLU A 413    19695  22834  16718  -2244  -2914   2958       O  
ATOM   1596  N   ARG A 414      24.812   8.961  25.862  1.00136.48           N  
ANISOU 1596  N   ARG A 414    17354  20149  14352  -2255  -2637   2595       N  
ATOM   1597  CA  ARG A 414      26.199   8.508  25.703  1.00136.57           C  
ANISOU 1597  CA  ARG A 414    17356  20177  14357  -2229  -2592   2662       C  
ATOM   1598  C   ARG A 414      27.119   9.453  26.500  1.00140.81           C  
ANISOU 1598  C   ARG A 414    17841  20773  14886  -2288  -2591   2724       C  
ATOM   1599  O   ARG A 414      28.054   8.993  27.160  1.00140.42           O  
ANISOU 1599  O   ARG A 414    17742  20765  14844  -2331  -2559   2832       O  
ATOM   1600  CB  ARG A 414      26.591   8.479  24.209  1.00137.08           C  
ANISOU 1600  CB  ARG A 414    17492  20195  14399  -2157  -2567   2673       C  
ATOM   1601  CG  ARG A 414      28.011   7.979  23.921  1.00149.14           C  
ANISOU 1601  CG  ARG A 414    19010  21752  15905  -2082  -2496   2779       C  
ATOM   1602  CD  ARG A 414      28.455   8.259  22.490  1.00161.20           C  
ANISOU 1602  CD  ARG A 414    20585  23271  17392  -2005  -2475   2794       C  
ATOM   1603  NE  ARG A 414      28.643   9.689  22.213  1.00169.02           N  
ANISOU 1603  NE  ARG A 414    21502  24332  18385  -2052  -2555   2809       N  
ATOM   1604  CZ  ARG A 414      29.798  10.340  22.329  1.00181.96           C  
ANISOU 1604  CZ  ARG A 414    23066  26077  19993  -2038  -2589   2954       C  
ATOM   1605  NH1 ARG A 414      30.891   9.702  22.732  1.00168.70           N  
ANISOU 1605  NH1 ARG A 414    21364  24445  18289  -1983  -2515   3122       N  
ATOM   1606  NH2 ARG A 414      29.869  11.634  22.046  1.00167.62           N  
ANISOU 1606  NH2 ARG A 414    21193  24323  18172  -2092  -2713   2966       N  
ATOM   1607  N   GLU A 415      26.826  10.771  26.446  1.00137.99           N  
ANISOU 1607  N   GLU A 415    17507  20409  14513  -2312  -2636   2682       N  
ATOM   1608  CA  GLU A 415      27.560  11.833  27.139  1.00138.35           C  
ANISOU 1608  CA  GLU A 415    17568  20483  14514  -2384  -2679   2750       C  
ATOM   1609  C   GLU A 415      27.189  11.982  28.623  1.00142.59           C  
ANISOU 1609  C   GLU A 415    18122  21022  15032  -2476  -2670   2717       C  
ATOM   1610  O   GLU A 415      28.095  12.069  29.454  1.00142.28           O  
ANISOU 1610  O   GLU A 415    18094  21011  14957  -2587  -2678   2839       O  
ATOM   1611  CB  GLU A 415      27.432  13.185  26.403  1.00139.81           C  
ANISOU 1611  CB  GLU A 415    17786  20652  14686  -2371  -2765   2717       C  
ATOM   1612  CG  GLU A 415      28.525  13.402  25.362  1.00151.40           C  
ANISOU 1612  CG  GLU A 415    19217  22180  16129  -2339  -2824   2843       C  
ATOM   1613  CD  GLU A 415      28.816  14.817  24.896  1.00176.64           C  
ANISOU 1613  CD  GLU A 415    22414  25413  19290  -2372  -2980   2891       C  
ATOM   1614  OE1 GLU A 415      28.848  15.739  25.745  1.00174.89           O  
ANISOU 1614  OE1 GLU A 415    22273  25159  19021  -2443  -3056   2890       O  
ATOM   1615  OE2 GLU A 415      29.102  14.988  23.689  1.00172.03           O  
ANISOU 1615  OE2 GLU A 415    21756  24896  18710  -2333  -3044   2945       O  
ATOM   1616  N   PHE A 416      25.874  12.034  28.957  1.00139.46           N  
ANISOU 1616  N   PHE A 416    17731  20606  14652  -2443  -2653   2589       N  
ATOM   1617  CA  PHE A 416      25.357  12.242  30.323  1.00139.88           C  
ANISOU 1617  CA  PHE A 416    17800  20676  14671  -2501  -2635   2540       C  
ATOM   1618  C   PHE A 416      24.094  11.410  30.680  1.00144.59           C  
ANISOU 1618  C   PHE A 416    18314  21325  15297  -2450  -2617   2483       C  
ATOM   1619  O   PHE A 416      23.061  11.980  31.045  1.00144.94           O  
ANISOU 1619  O   PHE A 416    18386  21367  15319  -2391  -2594   2424       O  
ATOM   1620  CB  PHE A 416      25.102  13.746  30.597  1.00142.24           C  
ANISOU 1620  CB  PHE A 416    18230  20908  14908  -2494  -2649   2479       C  
ATOM   1621  CG  PHE A 416      25.462  14.711  29.489  1.00143.59           C  
ANISOU 1621  CG  PHE A 416    18450  21027  15082  -2458  -2718   2493       C  
ATOM   1622  CD1 PHE A 416      26.601  15.497  29.575  1.00146.91           C  
ANISOU 1622  CD1 PHE A 416    18957  21436  15427  -2542  -2812   2597       C  
ATOM   1623  CD2 PHE A 416      24.652  14.843  28.364  1.00145.45           C  
ANISOU 1623  CD2 PHE A 416    18633  21238  15393  -2371  -2714   2437       C  
ATOM   1624  CE1 PHE A 416      26.931  16.392  28.552  1.00147.70           C  
ANISOU 1624  CE1 PHE A 416    19066  21525  15527  -2516  -2925   2626       C  
ATOM   1625  CE2 PHE A 416      24.992  15.725  27.334  1.00148.14           C  
ANISOU 1625  CE2 PHE A 416    18972  21558  15757  -2371  -2801   2451       C  
ATOM   1626  CZ  PHE A 416      26.130  16.491  27.434  1.00146.34           C  
ANISOU 1626  CZ  PHE A 416    18807  21343  15454  -2432  -2918   2536       C  
ATOM   1627  N   GLY A 417      24.230  10.083  30.592  1.00140.93           N  
ANISOU 1627  N   GLY A 417    17755  20916  14876  -2467  -2641   2532       N  
ATOM   1628  CA  GLY A 417      23.258   9.042  30.916  1.00140.51           C  
ANISOU 1628  CA  GLY A 417    17607  20940  14839  -2446  -2693   2537       C  
ATOM   1629  C   GLY A 417      21.794   9.214  30.582  1.00144.44           C  
ANISOU 1629  C   GLY A 417    18118  21448  15315  -2348  -2715   2539       C  
ATOM   1630  O   GLY A 417      21.405  10.118  29.836  1.00143.84           O  
ANISOU 1630  O   GLY A 417    18122  21291  15239  -2288  -2671   2525       O  
ATOM   1631  N   SER A 418      20.974   8.309  31.162  1.00123.57           N  
ANISOU 1631  N   SER A 418    17633  13867  15452  -2164   -435    780       N  
ATOM   1632  CA  SER A 418      19.521   8.228  31.009  1.00123.28           C  
ANISOU 1632  CA  SER A 418    17645  13811  15385  -2149   -510    827       C  
ATOM   1633  C   SER A 418      18.831   9.575  31.199  1.00128.46           C  
ANISOU 1633  C   SER A 418    18275  14414  16121  -2174   -436    852       C  
ATOM   1634  O   SER A 418      19.256  10.390  32.026  1.00127.97           O  
ANISOU 1634  O   SER A 418    18156  14334  16132  -2213   -386    799       O  
ATOM   1635  CB  SER A 418      18.935   7.190  31.961  1.00125.63           C  
ANISOU 1635  CB  SER A 418    17914  14176  15645  -2175   -655    798       C  
ATOM   1636  OG  SER A 418      17.604   6.862  31.598  1.00132.87           O  
ANISOU 1636  OG  SER A 418    18887  15093  16507  -2149   -763    911       O  
ATOM   1637  N   VAL A 419      17.788   9.815  30.402  1.00126.14           N  
ANISOU 1637  N   VAL A 419    18043  14078  15806  -2153   -438    945       N  
ATOM   1638  CA  VAL A 419      17.043  11.063  30.435  1.00126.69           C  
ANISOU 1638  CA  VAL A 419    18100  14100  15936  -2173   -367    978       C  
ATOM   1639  C   VAL A 419      16.054  11.098  31.603  1.00132.18           C  
ANISOU 1639  C   VAL A 419    18768  14836  16620  -2162   -413   1000       C  
ATOM   1640  O   VAL A 419      15.153  10.260  31.703  1.00131.54           O  
ANISOU 1640  O   VAL A 419    18702  14801  16475  -2143   -515   1093       O  
ATOM   1641  CB  VAL A 419      16.385  11.390  29.071  1.00130.53           C  
ANISOU 1641  CB  VAL A 419    18654  14518  16424  -2177   -330   1079       C  
ATOM   1642  CG1 VAL A 419      15.455  12.595  29.176  1.00130.36           C  
ANISOU 1642  CG1 VAL A 419    18618  14457  16456  -2207   -264   1120       C  
ATOM   1643  CG2 VAL A 419      17.449  11.626  27.999  1.00130.70           C  
ANISOU 1643  CG2 VAL A 419    18673  14517  16469  -2167   -269   1054       C  
ATOM   1644  N   ASP A 420      16.259  12.081  32.489  1.00130.12           N  
ANISOU 1644  N   ASP A 420    18473  14558  16408  -2161   -358    935       N  
ATOM   1645  CA  ASP A 420      15.426  12.381  33.651  1.00130.42           C  
ANISOU 1645  CA  ASP A 420    18494  14632  16426  -2112   -377    951       C  
ATOM   1646  C   ASP A 420      15.149  13.897  33.625  1.00135.50           C  
ANISOU 1646  C   ASP A 420    19181  15206  17096  -2088   -296    946       C  
ATOM   1647  O   ASP A 420      15.384  14.521  32.588  1.00135.05           O  
ANISOU 1647  O   ASP A 420    19143  15089  17079  -2133   -246    944       O  
ATOM   1648  CB  ASP A 420      16.107  11.913  34.959  1.00132.21           C  
ANISOU 1648  CB  ASP A 420    18666  14899  16668  -2119   -429    848       C  
ATOM   1649  CG  ASP A 420      17.461  12.532  35.259  1.00143.85           C  
ANISOU 1649  CG  ASP A 420    20151  16292  18213  -2171   -385    743       C  
ATOM   1650  OD1 ASP A 420      17.638  13.051  36.380  1.00144.57           O  
ANISOU 1650  OD1 ASP A 420    20253  16349  18327  -2158   -394    690       O  
ATOM   1651  OD2 ASP A 420      18.361  12.451  34.390  1.00150.88           O  
ANISOU 1651  OD2 ASP A 420    21044  17152  19130  -2219   -355    739       O  
ATOM   1652  N   ASP A 421      14.654  14.489  34.732  1.00132.90           N  
ANISOU 1652  N   ASP A 421    18870  14890  16734  -2009   -296    945       N  
ATOM   1653  CA  ASP A 421      14.355  15.925  34.794  1.00133.49           C  
ANISOU 1653  CA  ASP A 421    19021  14897  16801  -1960   -248    938       C  
ATOM   1654  C   ASP A 421      15.620  16.811  34.874  1.00137.99           C  
ANISOU 1654  C   ASP A 421    19636  15363  17430  -2012   -269    830       C  
ATOM   1655  O   ASP A 421      15.522  18.030  34.713  1.00137.93           O  
ANISOU 1655  O   ASP A 421    19700  15288  17417  -1995   -269    824       O  
ATOM   1656  CB  ASP A 421      13.363  16.230  35.931  1.00135.86           C  
ANISOU 1656  CB  ASP A 421    19354  15249  17016  -1815   -251    989       C  
ATOM   1657  CG  ASP A 421      12.047  15.476  35.818  1.00147.36           C  
ANISOU 1657  CG  ASP A 421    20753  16830  18407  -1760   -255   1166       C  
ATOM   1658  OD1 ASP A 421      11.333  15.671  34.806  1.00148.00           O  
ANISOU 1658  OD1 ASP A 421    20846  16902  18485  -1796   -208   1286       O  
ATOM   1659  OD2 ASP A 421      11.729  14.694  36.743  1.00153.46           O  
ANISOU 1659  OD2 ASP A 421    21463  17707  19136  -1690   -319   1207       O  
ATOM   1660  N   GLU A 422      16.804  16.189  35.085  1.00134.67           N  
ANISOU 1660  N   GLU A 422    19176  14932  17060  -2083   -304    772       N  
ATOM   1661  CA  GLU A 422      18.113  16.852  35.165  1.00135.02           C  
ANISOU 1661  CA  GLU A 422    19252  14887  17164  -2150   -346    735       C  
ATOM   1662  C   GLU A 422      18.814  16.827  33.797  1.00138.78           C  
ANISOU 1662  C   GLU A 422    19662  15380  17688  -2229   -327    774       C  
ATOM   1663  O   GLU A 422      19.252  17.873  33.314  1.00138.67           O  
ANISOU 1663  O   GLU A 422    19664  15318  17705  -2263   -363    800       O  
ATOM   1664  CB  GLU A 422      19.018  16.165  36.210  1.00136.22           C  
ANISOU 1664  CB  GLU A 422    19388  15020  17348  -2193   -381    689       C  
ATOM   1665  CG  GLU A 422      18.471  16.124  37.630  1.00146.82           C  
ANISOU 1665  CG  GLU A 422    20779  16347  18657  -2118   -407    645       C  
ATOM   1666  CD  GLU A 422      19.142  15.134  38.567  1.00165.37           C  
ANISOU 1666  CD  GLU A 422    23076  18698  21060  -2190   -430    589       C  
ATOM   1667  OE1 GLU A 422      20.124  14.477  38.152  1.00156.20           O  
ANISOU 1667  OE1 GLU A 422    21841  17559  19948  -2294   -419    590       O  
ATOM   1668  OE2 GLU A 422      18.674  15.009  39.722  1.00159.20           O  
ANISOU 1668  OE2 GLU A 422    22321  17900  20266  -2135   -456    549       O  
ATOM   1669  N   ASN A 423      18.932  15.624  33.192  1.00135.12           N  
ANISOU 1669  N   ASN A 423    19129  14992  17220  -2247   -291    786       N  
ATOM   1670  CA  ASN A 423      19.587  15.400  31.900  1.00135.00           C  
ANISOU 1670  CA  ASN A 423    19060  15008  17226  -2281   -265    831       C  
ATOM   1671  C   ASN A 423      18.564  15.290  30.749  1.00137.83           C  
ANISOU 1671  C   ASN A 423    19423  15383  17565  -2263   -220    873       C  
ATOM   1672  O   ASN A 423      18.272  14.184  30.286  1.00137.12           O  
ANISOU 1672  O   ASN A 423    19341  15328  17431  -2241   -215    899       O  
ATOM   1673  CB  ASN A 423      20.498  14.149  31.956  1.00136.59           C  
ANISOU 1673  CB  ASN A 423    19222  15264  17412  -2290   -265    826       C  
ATOM   1674  CG  ASN A 423      21.609  14.197  32.980  1.00164.13           C  
ANISOU 1674  CG  ASN A 423    22702  18722  20940  -2341   -296    814       C  
ATOM   1675  OD1 ASN A 423      22.585  14.947  32.850  1.00158.24           O  
ANISOU 1675  OD1 ASN A 423    21946  17940  20239  -2384   -320    883       O  
ATOM   1676  ND2 ASN A 423      21.515  13.343  33.990  1.00157.02           N  
ANISOU 1676  ND2 ASN A 423    21797  17836  20027  -2353   -312    749       N  
ATOM   1677  N   LYS A 424      18.017  16.438  30.293  1.00133.51           N  
ANISOU 1677  N   LYS A 424    18884  14794  17049  -2283   -204    890       N  
ATOM   1678  CA  LYS A 424      17.063  16.466  29.174  1.00132.42           C  
ANISOU 1678  CA  LYS A 424    18751  14645  16918  -2300   -151    944       C  
ATOM   1679  C   LYS A 424      17.787  16.888  27.874  1.00136.09           C  
ANISOU 1679  C   LYS A 424    19148  15111  17447  -2350   -137    963       C  
ATOM   1680  O   LYS A 424      18.537  17.872  27.908  1.00136.54           O  
ANISOU 1680  O   LYS A 424    19155  15173  17553  -2384   -184    948       O  
ATOM   1681  CB  LYS A 424      15.874  17.414  29.444  1.00134.43           C  
ANISOU 1681  CB  LYS A 424    19047  14863  17169  -2299   -127    960       C  
ATOM   1682  CG  LYS A 424      14.944  17.025  30.575  1.00145.25           C  
ANISOU 1682  CG  LYS A 424    20469  16259  18462  -2220   -128    994       C  
ATOM   1683  CD  LYS A 424      13.790  18.019  30.696  1.00152.43           C  
ANISOU 1683  CD  LYS A 424    21422  17146  19348  -2194    -85   1042       C  
ATOM   1684  CE  LYS A 424      12.804  17.663  31.784  1.00161.23           C  
ANISOU 1684  CE  LYS A 424    22574  18318  20369  -2081    -86   1116       C  
ATOM   1685  NZ  LYS A 424      12.005  16.448  31.456  1.00168.73           N  
ANISOU 1685  NZ  LYS A 424    23503  19319  21287  -2085    -92   1264       N  
ATOM   1686  N   PRO A 425      17.564  16.187  26.721  1.00131.20           N  
ANISOU 1686  N   PRO A 425    18537  14489  16825  -2349    -96   1014       N  
ATOM   1687  CA  PRO A 425      18.245  16.573  25.462  1.00130.50           C  
ANISOU 1687  CA  PRO A 425    18371  14418  16795  -2374    -80   1039       C  
ATOM   1688  C   PRO A 425      17.844  17.932  24.893  1.00132.60           C  
ANISOU 1688  C   PRO A 425    18569  14657  17157  -2469    -76   1030       C  
ATOM   1689  O   PRO A 425      16.811  18.483  25.277  1.00132.17           O  
ANISOU 1689  O   PRO A 425    18556  14550  17111  -2511    -59   1015       O  
ATOM   1690  CB  PRO A 425      17.868  15.450  24.488  1.00131.94           C  
ANISOU 1690  CB  PRO A 425    18631  14569  16932  -2334    -46   1096       C  
ATOM   1691  CG  PRO A 425      17.341  14.351  25.327  1.00136.54           C  
ANISOU 1691  CG  PRO A 425    19316  15142  17420  -2285    -83   1106       C  
ATOM   1692  CD  PRO A 425      16.713  15.002  26.509  1.00132.13           C  
ANISOU 1692  CD  PRO A 425    18744  14582  16876  -2317    -91   1073       C  
ATOM   1693  N   ILE A 426      18.651  18.448  23.947  1.00127.66           N  
ANISOU 1693  N   ILE A 426    17827  14082  16597  -2497    -97   1053       N  
ATOM   1694  CA  ILE A 426      18.486  19.748  23.287  1.00126.40           C  
ANISOU 1694  CA  ILE A 426    17563  13923  16542  -2605   -130   1041       C  
ATOM   1695  C   ILE A 426      17.062  19.998  22.777  1.00127.14           C  
ANISOU 1695  C   ILE A 426    17704  13919  16684  -2694    -48   1029       C  
ATOM   1696  O   ILE A 426      16.593  21.136  22.838  1.00126.68           O  
ANISOU 1696  O   ILE A 426    17607  13842  16685  -2785    -76    990       O  
ATOM   1697  CB  ILE A 426      19.531  19.971  22.156  1.00129.68           C  
ANISOU 1697  CB  ILE A 426    17821  14436  17017  -2606   -169   1101       C  
ATOM   1698  CG1 ILE A 426      20.800  19.096  22.319  1.00131.24           C  
ANISOU 1698  CG1 ILE A 426    17997  14731  17137  -2484   -197   1176       C  
ATOM   1699  CG2 ILE A 426      19.891  21.448  22.046  1.00129.75           C  
ANISOU 1699  CG2 ILE A 426    17687  14492  17122  -2717   -293   1096       C  
ATOM   1700  CD1 ILE A 426      20.824  17.831  21.459  1.00139.59           C  
ANISOU 1700  CD1 ILE A 426    19070  15822  18146  -2375   -116   1232       C  
ATOM   1701  N   TRP A 427      16.380  18.943  22.290  1.00121.15           N  
ANISOU 1701  N   TRP A 427    17046  13092  15895  -2671     36   1082       N  
ATOM   1702  CA  TRP A 427      15.033  19.052  21.735  1.00119.41           C  
ANISOU 1702  CA  TRP A 427    16886  12760  15725  -2771    114   1130       C  
ATOM   1703  C   TRP A 427      13.952  19.247  22.788  1.00123.09           C  
ANISOU 1703  C   TRP A 427    17439  13193  16138  -2773    133   1151       C  
ATOM   1704  O   TRP A 427      12.938  19.890  22.503  1.00121.72           O  
ANISOU 1704  O   TRP A 427    17271  12957  16020  -2875    191   1188       O  
ATOM   1705  CB  TRP A 427      14.705  17.887  20.804  1.00117.56           C  
ANISOU 1705  CB  TRP A 427    16760  12438  15468  -2751    157   1225       C  
ATOM   1706  CG  TRP A 427      14.655  16.532  21.436  1.00118.95           C  
ANISOU 1706  CG  TRP A 427    17081  12609  15506  -2629    118   1281       C  
ATOM   1707  CD1 TRP A 427      15.633  15.584  21.407  1.00122.44           C  
ANISOU 1707  CD1 TRP A 427    17555  13106  15859  -2500     72   1270       C  
ATOM   1708  CD2 TRP A 427      13.503  15.905  22.012  1.00118.49           C  
ANISOU 1708  CD2 TRP A 427    17153  12488  15381  -2630    106   1387       C  
ATOM   1709  NE1 TRP A 427      15.180  14.417  21.980  1.00122.06           N  
ANISOU 1709  NE1 TRP A 427    17651  13030  15696  -2433     16   1332       N  
ATOM   1710  CE2 TRP A 427      13.872  14.582  22.351  1.00122.83           C  
ANISOU 1710  CE2 TRP A 427    17803  13061  15807  -2512     24   1416       C  
ATOM   1711  CE3 TRP A 427      12.196  16.339  22.298  1.00119.14           C  
ANISOU 1711  CE3 TRP A 427    17268  12512  15486  -2715    146   1482       C  
ATOM   1712  CZ2 TRP A 427      12.980  13.688  22.952  1.00121.75           C  
ANISOU 1712  CZ2 TRP A 427    17784  12897  15579  -2488    -49   1539       C  
ATOM   1713  CZ3 TRP A 427      11.311  15.449  22.885  1.00120.42           C  
ANISOU 1713  CZ3 TRP A 427    17546  12655  15553  -2676     94   1633       C  
ATOM   1714  CH2 TRP A 427      11.706  14.143  23.208  1.00121.39           C  
ANISOU 1714  CH2 TRP A 427    17753  12807  15562  -2569    -17   1660       C  
ATOM   1715  N   MET A 428      14.169  18.713  24.000  1.00120.89           N  
ANISOU 1715  N   MET A 428    17217  12965  15753  -2658     90   1138       N  
ATOM   1716  CA  MET A 428      13.238  18.891  25.112  1.00121.27           C  
ANISOU 1716  CA  MET A 428    17333  13012  15732  -2618    100   1169       C  
ATOM   1717  C   MET A 428      13.321  20.341  25.566  1.00125.99           C  
ANISOU 1717  C   MET A 428    17888  13626  16355  -2640     72   1080       C  
ATOM   1718  O   MET A 428      12.292  20.959  25.838  1.00125.06           O  
ANISOU 1718  O   MET A 428    17813  13485  16220  -2652    117   1118       O  
ATOM   1719  CB  MET A 428      13.557  17.936  26.262  1.00124.29           C  
ANISOU 1719  CB  MET A 428    17765  13451  16008  -2495     45   1165       C  
ATOM   1720  CG  MET A 428      13.409  16.494  25.877  1.00127.76           C  
ANISOU 1720  CG  MET A 428    18267  13878  16400  -2468     27   1256       C  
ATOM   1721  SD  MET A 428      12.984  15.471  27.295  1.00132.29           S  
ANISOU 1721  SD  MET A 428    18892  14521  16853  -2362    -45   1308       S  
ATOM   1722  CE  MET A 428      13.199  13.866  26.590  1.00128.87           C  
ANISOU 1722  CE  MET A 428    18534  14067  16364  -2345   -126   1384       C  
ATOM   1723  N   HIS A 429      14.546  20.901  25.567  1.00123.99           N  
ANISOU 1723  N   HIS A 429    17560  13414  16137  -2646    -17    989       N  
ATOM   1724  CA  HIS A 429      14.792  22.300  25.904  1.00124.68           C  
ANISOU 1724  CA  HIS A 429    17624  13506  16242  -2675   -109    919       C  
ATOM   1725  C   HIS A 429      14.196  23.199  24.830  1.00128.21           C  
ANISOU 1725  C   HIS A 429    17998  13926  16791  -2816    -81    912       C  
ATOM   1726  O   HIS A 429      13.616  24.236  25.161  1.00128.11           O  
ANISOU 1726  O   HIS A 429    18021  13893  16762  -2836   -110    878       O  
ATOM   1727  CB  HIS A 429      16.291  22.574  26.085  1.00126.23           C  
ANISOU 1727  CB  HIS A 429    17757  13752  16454  -2665   -249    888       C  
ATOM   1728  CG  HIS A 429      16.840  22.016  27.357  1.00130.59           C  
ANISOU 1728  CG  HIS A 429    18395  14307  16917  -2555   -291    883       C  
ATOM   1729  ND1 HIS A 429      16.579  22.611  28.579  1.00133.07           N  
ANISOU 1729  ND1 HIS A 429    18830  14576  17154  -2485   -356    849       N  
ATOM   1730  CD2 HIS A 429      17.607  20.920  27.558  1.00132.59           C  
ANISOU 1730  CD2 HIS A 429    18635  14595  17148  -2507   -275    908       C  
ATOM   1731  CE1 HIS A 429      17.198  21.865  29.479  1.00132.98           C  
ANISOU 1731  CE1 HIS A 429    18862  14567  17096  -2417   -374    852       C  
ATOM   1732  NE2 HIS A 429      17.830  20.835  28.912  1.00133.01           N  
ANISOU 1732  NE2 HIS A 429    18781  14623  17134  -2436   -326    884       N  
ATOM   1733  N   ALA A 430      14.301  22.767  23.550  1.00124.00           N  
ANISOU 1733  N   ALA A 430    17373  13385  16356  -2906    -22    945       N  
ATOM   1734  CA  ALA A 430      13.767  23.456  22.377  1.00122.67           C  
ANISOU 1734  CA  ALA A 430    17113  13180  16317  -3070     21    941       C  
ATOM   1735  C   ALA A 430      12.249  23.581  22.473  1.00125.83           C  
ANISOU 1735  C   ALA A 430    17607  13496  16705  -3120    143   1004       C  
ATOM   1736  O   ALA A 430      11.725  24.683  22.300  1.00125.28           O  
ANISOU 1736  O   ALA A 430    17502  13412  16686  -3221    139    964       O  
ATOM   1737  CB  ALA A 430      14.161  22.717  21.105  1.00122.79           C  
ANISOU 1737  CB  ALA A 430    17053  13185  16416  -3117     71    984       C  
ATOM   1738  N   GLU A 431      11.558  22.469  22.806  1.00129.51           N  
ANISOU 1738  N   GLU A 431    18149  15664  15395  -1384   1188   1381       N  
ATOM   1739  CA  GLU A 431      10.108  22.425  22.979  1.00129.30           C  
ANISOU 1739  CA  GLU A 431    18120  15647  15361  -1384   1204   1406       C  
ATOM   1740  C   GLU A 431       9.654  23.255  24.193  1.00133.38           C  
ANISOU 1740  C   GLU A 431    18634  16181  15862  -1367   1212   1394       C  
ATOM   1741  O   GLU A 431       8.567  23.839  24.155  1.00132.61           O  
ANISOU 1741  O   GLU A 431    18522  16092  15771  -1364   1223   1390       O  
ATOM   1742  CB  GLU A 431       9.617  20.971  23.046  1.00130.76           C  
ANISOU 1742  CB  GLU A 431    18315  15836  15530  -1395   1210   1434       C  
ATOM   1743  CG  GLU A 431       9.158  20.459  21.689  1.00140.56           C  
ANISOU 1743  CG  GLU A 431    19548  17068  16790  -1419   1218   1455       C  
ATOM   1744  CD  GLU A 431       9.341  18.985  21.370  1.00159.17           C  
ANISOU 1744  CD  GLU A 431    21922  19420  19137  -1434   1219   1478       C  
ATOM   1745  OE1 GLU A 431       9.173  18.135  22.275  1.00159.06           O  
ANISOU 1745  OE1 GLU A 431    21936  19412  19086  -1431   1219   1487       O  
ATOM   1746  OE2 GLU A 431       9.573  18.679  20.180  1.00149.34           O  
ANISOU 1746  OE2 GLU A 431    20667  18159  17916  -1456   1220   1486       O  
ATOM   1747  N   GLU A 432      10.514  23.348  25.240  1.00130.64           N  
ANISOU 1747  N   GLU A 432    18300  15840  15498  -1355   1205   1380       N  
ATOM   1748  CA  GLU A 432      10.270  24.150  26.446  1.00130.91           C  
ANISOU 1748  CA  GLU A 432    18335  15889  15516  -1347   1216   1368       C  
ATOM   1749  C   GLU A 432      10.291  25.646  26.091  1.00135.24           C  
ANISOU 1749  C   GLU A 432    18871  16434  16079  -1337   1221   1347       C  
ATOM   1750  O   GLU A 432       9.346  26.365  26.430  1.00134.82           O  
ANISOU 1750  O   GLU A 432    18806  16390  16031  -1331   1233   1339       O  
ATOM   1751  CB  GLU A 432      11.303  23.831  27.546  1.00132.50           C  
ANISOU 1751  CB  GLU A 432    18559  16092  15693  -1339   1201   1360       C  
ATOM   1752  CG  GLU A 432      10.972  22.599  28.373  1.00144.24           C  
ANISOU 1752  CG  GLU A 432    20083  17576  17147  -1352   1194   1379       C  
ATOM   1753  CD  GLU A 432      12.053  22.147  29.340  1.00167.90           C  
ANISOU 1753  CD  GLU A 432    23116  20561  20118  -1339   1160   1372       C  
ATOM   1754  OE1 GLU A 432      13.245  22.143  28.953  1.00163.35           O  
ANISOU 1754  OE1 GLU A 432    22527  19979  19559  -1314   1132   1353       O  
ATOM   1755  OE2 GLU A 432      11.700  21.751  30.475  1.00163.19           O  
ANISOU 1755  OE2 GLU A 432    22563  19959  19483  -1358   1159   1380       O  
ATOM   1756  N   ARG A 433      11.354  26.094  25.365  1.00132.20           N  
ANISOU 1756  N   ARG A 433    18494  16036  15701  -1341   1210   1331       N  
ATOM   1757  CA  ARG A 433      11.552  27.472  24.878  1.00132.25           C  
ANISOU 1757  CA  ARG A 433    18513  16029  15707  -1343   1212   1309       C  
ATOM   1758  C   ARG A 433      10.375  27.904  23.989  1.00136.84           C  
ANISOU 1758  C   ARG A 433    19098  16590  16306  -1341   1203   1319       C  
ATOM   1759  O   ARG A 433       9.902  29.036  24.116  1.00136.63           O  
ANISOU 1759  O   ARG A 433    19082  16554  16277  -1325   1200   1306       O  
ATOM   1760  CB  ARG A 433      12.878  27.590  24.089  1.00132.48           C  
ANISOU 1760  CB  ARG A 433    18557  16050  15732  -1368   1207   1280       C  
ATOM   1761  CG  ARG A 433      13.989  28.387  24.777  1.00145.01           C  
ANISOU 1761  CG  ARG A 433    20150  17654  17294  -1369   1217   1243       C  
ATOM   1762  CD  ARG A 433      15.307  27.626  24.816  1.00159.07           C  
ANISOU 1762  CD  ARG A 433    21912  19452  19076  -1375   1208   1211       C  
ATOM   1763  NE  ARG A 433      15.301  26.543  25.806  1.00171.51           N  
ANISOU 1763  NE  ARG A 433    23472  21041  20655  -1344   1192   1230       N  
ATOM   1764  CZ  ARG A 433      15.853  26.617  27.015  1.00186.59           C  
ANISOU 1764  CZ  ARG A 433    25378  22970  22548  -1326   1184   1213       C  
ATOM   1765  NH1 ARG A 433      16.472  27.726  27.405  1.00174.74           N  
ANISOU 1765  NH1 ARG A 433    23876  21488  21029  -1334   1200   1172       N  
ATOM   1766  NH2 ARG A 433      15.795  25.580  27.842  1.00171.98           N  
ANISOU 1766  NH2 ARG A 433    23533  21118  20693  -1303   1160   1233       N  
ATOM   1767  N   GLU A 434       9.890  26.984  23.115  1.00133.72           N  
ANISOU 1767  N   GLU A 434    18696  16186  15927  -1352   1196   1340       N  
ATOM   1768  CA  GLU A 434       8.766  27.215  22.200  1.00133.80           C  
ANISOU 1768  CA  GLU A 434    18707  16177  15956  -1348   1181   1348       C  
ATOM   1769  C   GLU A 434       7.489  27.569  22.966  1.00138.12           C  
ANISOU 1769  C   GLU A 434    19224  16744  16510  -1317   1184   1339       C  
ATOM   1770  O   GLU A 434       6.906  28.623  22.702  1.00137.88           O  
ANISOU 1770  O   GLU A 434    19203  16696  16491  -1295   1163   1320       O  
ATOM   1771  CB  GLU A 434       8.544  26.008  21.265  1.00135.05           C  
ANISOU 1771  CB  GLU A 434    18857  16330  16127  -1372   1181   1374       C  
ATOM   1772  CG  GLU A 434       7.577  26.268  20.112  1.00145.51           C  
ANISOU 1772  CG  GLU A 434    20190  17628  17469  -1374   1159   1381       C  
ATOM   1773  CD  GLU A 434       7.953  27.344  19.106  1.00164.58           C  
ANISOU 1773  CD  GLU A 434    22658  19993  19881  -1390   1130   1369       C  
ATOM   1774  OE1 GLU A 434       7.035  28.034  18.605  1.00160.32           O  
ANISOU 1774  OE1 GLU A 434    22135  19428  19352  -1370   1097   1364       O  
ATOM   1775  OE2 GLU A 434       9.157  27.475  18.792  1.00156.68           O  
ANISOU 1775  OE2 GLU A 434    21689  18978  18866  -1427   1137   1356       O  
ATOM   1776  N   GLU A 435       7.086  26.708  23.932  1.00134.95           N  
ANISOU 1776  N   GLU A 435    18795  16379  16101  -1320   1209   1343       N  
ATOM   1777  CA  GLU A 435       5.917  26.893  24.797  1.00135.17           C  
ANISOU 1777  CA  GLU A 435    18789  16436  16132  -1309   1224   1318       C  
ATOM   1778  C   GLU A 435       5.969  28.258  25.532  1.00138.90           C  
ANISOU 1778  C   GLU A 435    19261  16908  16608  -1285   1222   1289       C  
ATOM   1779  O   GLU A 435       4.974  28.988  25.530  1.00138.85           O  
ANISOU 1779  O   GLU A 435    19230  16905  16623  -1260   1212   1257       O  
ATOM   1780  CB  GLU A 435       5.793  25.701  25.771  1.00136.70           C  
ANISOU 1780  CB  GLU A 435    18979  16661  16299  -1338   1255   1326       C  
ATOM   1781  CG  GLU A 435       4.815  25.898  26.920  1.00148.18           C  
ANISOU 1781  CG  GLU A 435    20406  18149  17745  -1348   1282   1288       C  
ATOM   1782  CD  GLU A 435       4.311  24.639  27.604  1.00170.53           C  
ANISOU 1782  CD  GLU A 435    23245  21007  20540  -1393   1313   1287       C  
ATOM   1783  OE1 GLU A 435       4.031  24.703  28.824  1.00166.92           O  
ANISOU 1783  OE1 GLU A 435    22790  20572  20060  -1421   1340   1259       O  
ATOM   1784  OE2 GLU A 435       4.166  23.599  26.922  1.00164.83           O  
ANISOU 1784  OE2 GLU A 435    22536  20283  19809  -1408   1312   1312       O  
ATOM   1785  N   CYS A 436       7.143  28.612  26.101  1.00142.36           N  
ANISOU 1785  N   CYS A 436    18954  14787  20347   -515   3253   1720       N  
ATOM   1786  CA  CYS A 436       7.370  29.874  26.812  1.00166.51           C  
ANISOU 1786  CA  CYS A 436    22073  17681  23511   -710   3587   1499       C  
ATOM   1787  C   CYS A 436       7.715  31.005  25.835  1.00186.11           C  
ANISOU 1787  C   CYS A 436    24342  20083  26286   -633   3492   1616       C  
ATOM   1788  O   CYS A 436       6.824  31.687  25.327  1.00145.02           O  
ANISOU 1788  O   CYS A 436    18886  14569  21647   -560   3617   1689       O  
ATOM   1789  CB  CYS A 436       8.451  29.706  27.877  1.00166.97           C  
ANISOU 1789  CB  CYS A 436    22459  17984  22996   -938   3610   1312       C  
ATOM   1790  SG  CYS A 436       8.103  28.402  29.089  1.00171.18           S  
ANISOU 1790  SG  CYS A 436    23268  18617  23156  -1089   3697   1184       S  
ATOM   1791  N   SER A 460      30.156  13.919  17.261  1.00119.66           N  
ANISOU 1791  N   SER A 460    14712  15327  15425    355  -1084   2469       N  
ATOM   1792  CA  SER A 460      29.875  13.097  16.084  1.00119.07           C  
ANISOU 1792  CA  SER A 460    14538  15249  15456    452   -957   2376       C  
ATOM   1793  C   SER A 460      29.445  13.954  14.879  1.00121.39           C  
ANISOU 1793  C   SER A 460    14921  15605  15596    435   -748   2290       C  
ATOM   1794  O   SER A 460      28.703  14.921  15.072  1.00119.74           O  
ANISOU 1794  O   SER A 460    14887  15427  15183    400   -716   2335       O  
ATOM   1795  CB  SER A 460      28.803  12.059  16.400  1.00121.99           C  
ANISOU 1795  CB  SER A 460    14958  15593  15800    531  -1020   2430       C  
ATOM   1796  OG  SER A 460      28.672  11.094  15.368  1.00130.55           O  
ANISOU 1796  OG  SER A 460    15926  16659  17021    610   -924   2344       O  
ATOM   1797  N   PRO A 461      29.897  13.641  13.636  1.00117.96           N  
ANISOU 1797  N   PRO A 461    14373  15180  15266    435   -602   2167       N  
ATOM   1798  CA  PRO A 461      29.468  14.450  12.480  1.00116.89           C  
ANISOU 1798  CA  PRO A 461    14344  15107  14961    371   -433   2109       C  
ATOM   1799  C   PRO A 461      28.077  14.060  11.968  1.00118.70           C  
ANISOU 1799  C   PRO A 461    14703  15341  15058    403   -389   2145       C  
ATOM   1800  O   PRO A 461      27.412  14.862  11.309  1.00117.69           O  
ANISOU 1800  O   PRO A 461    14702  15247  14767    339   -315   2168       O  
ATOM   1801  CB  PRO A 461      30.563  14.201  11.432  1.00119.93           C  
ANISOU 1801  CB  PRO A 461    14572  15495  15503    316   -290   1955       C  
ATOM   1802  CG  PRO A 461      31.409  13.064  11.967  1.00125.69           C  
ANISOU 1802  CG  PRO A 461    15083  16137  16535    385   -368   1930       C  
ATOM   1803  CD  PRO A 461      30.776  12.533  13.212  1.00120.73           C  
ANISOU 1803  CD  PRO A 461    14497  15472  15903    467   -573   2074       C  
ATOM   1804  N   THR A 462      27.634  12.833  12.302  1.00114.17           N  
ANISOU 1804  N   THR A 462    14088  14722  14570    496   -455   2170       N  
ATOM   1805  CA  THR A 462      26.339  12.242  11.946  1.00112.48           C  
ANISOU 1805  CA  THR A 462    13977  14499  14261    543   -441   2218       C  
ATOM   1806  C   THR A 462      25.206  12.793  12.835  1.00113.05           C  
ANISOU 1806  C   THR A 462    14208  14558  14187    574   -526   2355       C  
ATOM   1807  O   THR A 462      24.021  12.652  12.502  1.00111.85           O  
ANISOU 1807  O   THR A 462    14160  14391  13945    595   -505   2418       O  
ATOM   1808  CB  THR A 462      26.430  10.713  12.027  1.00123.72           C  
ANISOU 1808  CB  THR A 462    15276  15875  15857    631   -482   2184       C  
ATOM   1809  OG1 THR A 462      26.924  10.338  13.318  1.00125.66           O  
ANISOU 1809  OG1 THR A 462    15432  16078  16235    686   -653   2244       O  
ATOM   1810  CG2 THR A 462      27.322  10.123  10.938  1.00123.77           C  
ANISOU 1810  CG2 THR A 462    15134  15870  16024    585   -333   2021       C  
ATOM   1811  N   VAL A 463      25.586  13.436  13.957  1.00107.74           N  
ANISOU 1811  N   VAL A 463    13555  13878  13504    558   -611   2398       N  
ATOM   1812  CA  VAL A 463      24.673  14.053  14.920  1.00105.52           C  
ANISOU 1812  CA  VAL A 463    13424  13569  13101    555   -652   2493       C  
ATOM   1813  C   VAL A 463      24.448  15.531  14.548  1.00106.95           C  
ANISOU 1813  C   VAL A 463    13696  13759  13181    476   -554   2500       C  
ATOM   1814  O   VAL A 463      23.310  15.994  14.604  1.00105.54           O  
ANISOU 1814  O   VAL A 463    13627  13536  12939    480   -513   2565       O  
ATOM   1815  CB  VAL A 463      25.160  13.837  16.383  1.00109.69           C  
ANISOU 1815  CB  VAL A 463    13948  14077  13653    538   -796   2532       C  
ATOM   1816  CG1 VAL A 463      24.289  14.583  17.387  1.00108.93           C  
ANISOU 1816  CG1 VAL A 463    14027  13946  13415    490   -790   2594       C  
ATOM   1817  CG2 VAL A 463      25.191  12.350  16.733  1.00109.73           C  
ANISOU 1817  CG2 VAL A 463    13859  14056  13776    610   -919   2555       C  
ATOM   1818  N   THR A 464      25.519  16.250  14.117  1.00103.14           N  
ANISOU 1818  N   THR A 464    13153  13322  12714    404   -515   2436       N  
ATOM   1819  CA  THR A 464      25.467  17.667  13.701  1.00102.13           C  
ANISOU 1819  CA  THR A 464    13091  13206  12506    318   -437   2441       C  
ATOM   1820  C   THR A 464      24.448  17.878  12.581  1.00104.07           C  
ANISOU 1820  C   THR A 464    13396  13438  12708    295   -365   2486       C  
ATOM   1821  O   THR A 464      23.775  18.907  12.563  1.00103.43           O  
ANISOU 1821  O   THR A 464    13394  13313  12592    252   -334   2551       O  
ATOM   1822  CB  THR A 464      26.875  18.195  13.345  1.00108.06           C  
ANISOU 1822  CB  THR A 464    13751  14017  13291    247   -415   2360       C  
ATOM   1823  OG1 THR A 464      27.718  18.112  14.492  1.00110.95           O  
ANISOU 1823  OG1 THR A 464    14068  14376  13711    250   -514   2359       O  
ATOM   1824  CG2 THR A 464      26.864  19.617  12.812  1.00103.98           C  
ANISOU 1824  CG2 THR A 464    13297  13520  12693    153   -348   2369       C  
ATOM   1825  N   THR A 465      24.338  16.903  11.659  1.00 99.55           N  
ANISOU 1825  N   THR A 465    12782  12887  12155    307   -345   2458       N  
ATOM   1826  CA  THR A 465      23.380  16.915  10.556  1.00 98.42           C  
ANISOU 1826  CA  THR A 465    12706  12729  11959    251   -307   2521       C  
ATOM   1827  C   THR A 465      21.985  16.689  11.102  1.00100.17           C  
ANISOU 1827  C   THR A 465    13004  12865  12190    332   -352   2642       C  
ATOM   1828  O   THR A 465      21.096  17.463  10.770  1.00 99.99           O  
ANISOU 1828  O   THR A 465    13047  12784  12162    281   -345   2746       O  
ATOM   1829  CB  THR A 465      23.774  15.946   9.432  1.00104.91           C  
ANISOU 1829  CB  THR A 465    13482  13600  12779    203   -252   2436       C  
ATOM   1830  OG1 THR A 465      24.608  14.915   9.958  1.00102.20           O  
ANISOU 1830  OG1 THR A 465    13019  13267  12544    293   -262   2335       O  
ATOM   1831  CG2 THR A 465      24.508  16.648   8.307  1.00106.60           C  
ANISOU 1831  CG2 THR A 465    13696  13876  12931     33   -166   2368       C  
ATOM   1832  N   THR A 466      21.801  15.682  11.994  1.00 94.61           N  
ANISOU 1832  N   THR A 466    12282  12141  11524    449   -406   2637       N  
ATOM   1833  CA  THR A 466      20.512  15.381  12.639  1.00 93.09           C  
ANISOU 1833  CA  THR A 466    12160  11866  11344    527   -439   2737       C  
ATOM   1834  C   THR A 466      19.973  16.639  13.340  1.00 95.88           C  
ANISOU 1834  C   THR A 466    12581  12142  11707    498   -401   2792       C  
ATOM   1835  O   THR A 466      18.771  16.907  13.295  1.00 94.26           O  
ANISOU 1835  O   THR A 466    12426  11840  11549    509   -380   2891       O  
ATOM   1836  CB  THR A 466      20.665  14.199  13.597  1.00100.65           C  
ANISOU 1836  CB  THR A 466    13083  12830  12328    628   -515   2709       C  
ATOM   1837  OG1 THR A 466      21.237  13.107  12.886  1.00101.94           O  
ANISOU 1837  OG1 THR A 466    13161  13044  12529    651   -528   2646       O  
ATOM   1838  CG2 THR A 466      19.353  13.781  14.240  1.00 96.88           C  
ANISOU 1838  CG2 THR A 466    12683  12275  11853    700   -541   2800       C  
ATOM   1839  N   LEU A 467      20.881  17.426  13.947  1.00 93.36           N  
ANISOU 1839  N   LEU A 467    12255  11852  11367    450   -385   2726       N  
ATOM   1840  CA  LEU A 467      20.548  18.691  14.592  1.00 93.68           C  
ANISOU 1840  CA  LEU A 467    12357  11816  11420    399   -322   2747       C  
ATOM   1841  C   LEU A 467      20.110  19.725  13.557  1.00 97.37           C  
ANISOU 1841  C   LEU A 467    12821  12239  11938    327   -275   2814       C  
ATOM   1842  O   LEU A 467      19.169  20.464  13.816  1.00 96.54           O  
ANISOU 1842  O   LEU A 467    12749  12010  11923    316   -220   2882       O  
ATOM   1843  CB  LEU A 467      21.721  19.208  15.426  1.00 94.63           C  
ANISOU 1843  CB  LEU A 467    12479  11988  11488    345   -330   2665       C  
ATOM   1844  CG  LEU A 467      21.714  18.755  16.876  1.00100.23           C  
ANISOU 1844  CG  LEU A 467    13252  12677  12156    351   -369   2646       C  
ATOM   1845  CD1 LEU A 467      22.949  17.981  17.197  1.00101.08           C  
ANISOU 1845  CD1 LEU A 467    13290  12871  12244    346   -486   2603       C  
ATOM   1846  CD2 LEU A 467      21.633  19.917  17.813  1.00104.37           C  
ANISOU 1846  CD2 LEU A 467    13874  13136  12644    258   -285   2623       C  
ATOM   1847  N   LYS A 468      20.755  19.749  12.377  1.00 94.79           N  
ANISOU 1847  N   LYS A 468    12448  11997  11573    262   -295   2799       N  
ATOM   1848  CA  LYS A 468      20.390  20.642  11.272  1.00 95.22           C  
ANISOU 1848  CA  LYS A 468    12505  12019  11656    153   -288   2884       C  
ATOM   1849  C   LYS A 468      19.017  20.233  10.708  1.00 98.78           C  
ANISOU 1849  C   LYS A 468    12982  12374  12178    160   -324   3027       C  
ATOM   1850  O   LYS A 468      18.215  21.099  10.381  1.00 98.71           O  
ANISOU 1850  O   LYS A 468    12975  12251  12278     99   -331   3151       O  
ATOM   1851  CB  LYS A 468      21.465  20.623  10.166  1.00 98.16           C  
ANISOU 1851  CB  LYS A 468    12843  12516  11936     46   -293   2815       C  
ATOM   1852  CG  LYS A 468      22.636  21.566  10.433  1.00115.31           C  
ANISOU 1852  CG  LYS A 468    14985  14750  14078     -2   -263   2724       C  
ATOM   1853  CD  LYS A 468      22.445  22.931   9.761  1.00126.85           C  
ANISOU 1853  CD  LYS A 468    16460  16180  15558   -134   -261   2798       C  
ATOM   1854  CE  LYS A 468      23.410  23.967  10.283  1.00135.71           C  
ANISOU 1854  CE  LYS A 468    17560  17347  16655   -168   -233   2718       C  
ATOM   1855  NZ  LYS A 468      23.566  25.096   9.331  1.00143.91           N  
ANISOU 1855  NZ  LYS A 468    18595  18400  17683   -321   -245   2768       N  
ATOM   1856  N   ASN A 469      18.743  18.913  10.661  1.00 94.65           N  
ANISOU 1856  N   ASN A 469    12466  11880  11616    236   -355   3020       N  
ATOM   1857  CA  ASN A 469      17.507  18.287  10.182  1.00 94.13           C  
ANISOU 1857  CA  ASN A 469    12429  11737  11599    253   -402   3153       C  
ATOM   1858  C   ASN A 469      16.295  18.594  11.060  1.00 96.48           C  
ANISOU 1858  C   ASN A 469    12738  11873  12047    335   -382   3248       C  
ATOM   1859  O   ASN A 469      15.298  19.126  10.563  1.00 96.71           O  
ANISOU 1859  O   ASN A 469    12762  11775  12208    282   -408   3404       O  
ATOM   1860  CB  ASN A 469      17.688  16.775  10.074  1.00 95.04           C  
ANISOU 1860  CB  ASN A 469    12544  11931  11636    329   -427   3089       C  
ATOM   1861  CG  ASN A 469      18.638  16.346   8.989  1.00118.56           C  
ANISOU 1861  CG  ASN A 469    15511  15028  14508    225   -415   3002       C  
ATOM   1862  OD1 ASN A 469      19.585  15.600   9.234  1.00114.85           O  
ANISOU 1862  OD1 ASN A 469    14988  14640  14009    276   -387   2862       O  
ATOM   1863  ND2 ASN A 469      18.354  16.717   7.741  1.00108.25           N  
ANISOU 1863  ND2 ASN A 469    14256  13718  13157     64   -437   3093       N  
ATOM   1864  N   LEU A 470      16.378  18.267  12.362  1.00 90.98           N  
ANISOU 1864  N   LEU A 470    12053  11169  11346    442   -336   3161       N  
ATOM   1865  CA  LEU A 470      15.290  18.536  13.297  1.00 90.27           C  
ANISOU 1865  CA  LEU A 470    11985  10924  11390    499   -273   3211       C  
ATOM   1866  C   LEU A 470      15.037  20.042  13.447  1.00 94.78           C  
ANISOU 1866  C   LEU A 470    12536  11367  12111    426   -188   3241       C  
ATOM   1867  O   LEU A 470      13.890  20.452  13.621  1.00 94.69           O  
ANISOU 1867  O   LEU A 470    12504  11175  12299    437   -135   3336       O  
ATOM   1868  CB  LEU A 470      15.537  17.853  14.652  1.00 89.88           C  
ANISOU 1868  CB  LEU A 470    11979  10910  11260    576   -245   3100       C  
ATOM   1869  CG  LEU A 470      14.369  17.854  15.654  1.00 94.16           C  
ANISOU 1869  CG  LEU A 470    12565  11301  11912    621   -158   3126       C  
ATOM   1870  CD1 LEU A 470      13.095  17.281  15.055  1.00 93.55           C  
ANISOU 1870  CD1 LEU A 470    12464  11123  11956    680   -195   3271       C  
ATOM   1871  CD2 LEU A 470      14.743  17.147  16.932  1.00 97.09           C  
ANISOU 1871  CD2 LEU A 470    13003  11732  12155    644   -156   3020       C  
ATOM   1872  N   GLY A 471      16.103  20.837  13.329  1.00 91.83           N  
ANISOU 1872  N   GLY A 471    12153  11074  11667    351   -174   3164       N  
ATOM   1873  CA  GLY A 471      16.054  22.293  13.362  1.00 92.24           C  
ANISOU 1873  CA  GLY A 471    12177  11023  11849    271   -103   3182       C  
ATOM   1874  C   GLY A 471      15.297  22.797  12.150  1.00 96.67           C  
ANISOU 1874  C   GLY A 471    12678  11481  12572    195   -176   3363       C  
ATOM   1875  O   GLY A 471      14.416  23.644  12.289  1.00 97.69           O  
ANISOU 1875  O   GLY A 471    12757  11415  12948    174   -123   3454       O  
ATOM   1876  N   ALA A 472      15.591  22.221  10.959  1.00 92.41           N  
ANISOU 1876  N   ALA A 472    12144  11057  11910    134   -297   3423       N  
ATOM   1877  CA  ALA A 472      14.922  22.504   9.684  1.00 92.62           C  
ANISOU 1877  CA  ALA A 472    12144  11011  12035      9   -410   3621       C  
ATOM   1878  C   ALA A 472      13.443  22.129   9.772  1.00 96.92           C  
ANISOU 1878  C   ALA A 472    12665  11370  12790     66   -437   3784       C  
ATOM   1879  O   ALA A 472      12.608  22.925   9.368  1.00 96.98           O  
ANISOU 1879  O   ALA A 472    12606  11197  13044    -10   -484   3961       O  
ATOM   1880  CB  ALA A 472      15.584  21.734   8.553  1.00 93.15           C  
ANISOU 1880  CB  ALA A 472    12263  11255  11876    -87   -499   3607       C  
ATOM   1881  N   LEU A 473      13.128  20.939  10.337  1.00 93.88           N  
ANISOU 1881  N   LEU A 473    12320  11017  12334    198   -413   3731       N  
ATOM   1882  CA  LEU A 473      11.771  20.424  10.532  1.00 94.24           C  
ANISOU 1882  CA  LEU A 473    12348  10901  12559    272   -427   3865       C  
ATOM   1883  C   LEU A 473      10.951  21.312  11.459  1.00 99.87           C  
ANISOU 1883  C   LEU A 473    12993  11386  13569    320   -297   3883       C  
ATOM   1884  O   LEU A 473       9.813  21.642  11.117  1.00100.29           O  
ANISOU 1884  O   LEU A 473    12969  11230  13906    294   -333   4072       O  
ATOM   1885  CB  LEU A 473      11.806  18.976  11.058  1.00 93.46           C  
ANISOU 1885  CB  LEU A 473    12311  10911  12290    403   -420   3771       C  
ATOM   1886  CG  LEU A 473      10.463  18.220  11.207  1.00 98.24           C  
ANISOU 1886  CG  LEU A 473    12911  11381  13036    487   -446   3902       C  
ATOM   1887  CD1 LEU A 473       9.542  18.385   9.957  1.00 99.19           C  
ANISOU 1887  CD1 LEU A 473    12999  11379  13310    374   -589   4162       C  
ATOM   1888  CD2 LEU A 473      10.708  16.750  11.498  1.00 99.87           C  
ANISOU 1888  CD2 LEU A 473    13180  11732  13034    591   -475   3811       C  
ATOM   1889  N   TYR A 474      11.516  21.690  12.630  1.00109.51           N  
ANISOU 1889  N   TYR A 474    12813  12861  15936    428   2425   2763       N  
ATOM   1890  CA  TYR A 474      10.849  22.591  13.572  1.00109.59           C  
ANISOU 1890  CA  TYR A 474    12841  12843  15956    432   2432   2768       C  
ATOM   1891  C   TYR A 474      10.537  23.897  12.837  1.00114.79           C  
ANISOU 1891  C   TYR A 474    13499  13499  16615    422   2414   2778       C  
ATOM   1892  O   TYR A 474       9.412  24.374  12.925  1.00114.58           O  
ANISOU 1892  O   TYR A 474    13466  13442  16627    430   2425   2788       O  
ATOM   1893  CB  TYR A 474      11.707  22.870  14.826  1.00110.66           C  
ANISOU 1893  CB  TYR A 474    13009  12980  16057    429   2434   2775       C  
ATOM   1894  CG  TYR A 474      11.759  21.770  15.871  1.00112.15           C  
ANISOU 1894  CG  TYR A 474    13213  13160  16239    453   2459   2778       C  
ATOM   1895  CD1 TYR A 474      10.642  20.975  16.140  1.00113.79           C  
ANISOU 1895  CD1 TYR A 474    13420  13328  16488    480   2507   2770       C  
ATOM   1896  CD2 TYR A 474      12.889  21.587  16.657  1.00113.19           C  
ANISOU 1896  CD2 TYR A 474    13359  13318  16331    452   2436   2794       C  
ATOM   1897  CE1 TYR A 474      10.677  19.986  17.123  1.00114.00           C  
ANISOU 1897  CE1 TYR A 474    13470  13337  16509    512   2548   2776       C  
ATOM   1898  CE2 TYR A 474      12.929  20.612  17.653  1.00114.46           C  
ANISOU 1898  CE2 TYR A 474    13542  13472  16477    484   2460   2808       C  
ATOM   1899  CZ  TYR A 474      11.825  19.807  17.877  1.00122.16           C  
ANISOU 1899  CZ  TYR A 474    14526  14402  17486    518   2525   2798       C  
ATOM   1900  OH  TYR A 474      11.890  18.833  18.845  1.00126.20           O  
ANISOU 1900  OH  TYR A 474    15067  14900  17983    559   2565   2815       O  
ATOM   1901  N   ARG A 475      11.502  24.420  12.044  1.00112.52           N  
ANISOU 1901  N   ARG A 475    13215  13237  16299    410   2397   2782       N  
ATOM   1902  CA  ARG A 475      11.347  25.628  11.225  1.00112.93           C  
ANISOU 1902  CA  ARG A 475    13274  13287  16348    409   2393   2795       C  
ATOM   1903  C   ARG A 475      10.230  25.430  10.191  1.00118.45           C  
ANISOU 1903  C   ARG A 475    13957  13989  17059    422   2365   2805       C  
ATOM   1904  O   ARG A 475       9.404  26.322  10.017  1.00118.01           O  
ANISOU 1904  O   ARG A 475    13892  13919  17027    432   2364   2830       O  
ATOM   1905  CB  ARG A 475      12.676  26.005  10.550  1.00112.52           C  
ANISOU 1905  CB  ARG A 475    13233  13249  16272    401   2397   2796       C  
ATOM   1906  CG  ARG A 475      12.673  27.363   9.863  1.00119.39           C  
ANISOU 1906  CG  ARG A 475    14117  14108  17139    407   2415   2811       C  
ATOM   1907  CD  ARG A 475      14.059  27.810   9.381  1.00120.73           C  
ANISOU 1907  CD  ARG A 475    14296  14271  17305    401   2439   2809       C  
ATOM   1908  NE  ARG A 475      15.154  27.749  10.368  1.00122.47           N  
ANISOU 1908  NE  ARG A 475    14495  14492  17545    375   2440   2796       N  
ATOM   1909  CZ  ARG A 475      15.198  28.422  11.517  1.00134.64           C  
ANISOU 1909  CZ  ARG A 475    16039  16029  19091    349   2438   2783       C  
ATOM   1910  NH1 ARG A 475      14.158  29.131  11.917  1.00123.57           N  
ANISOU 1910  NH1 ARG A 475    14660  14610  17682    349   2458   2784       N  
ATOM   1911  NH2 ARG A 475      16.253  28.326  12.309  1.00117.66           N  
ANISOU 1911  NH2 ARG A 475    13868  13886  16953    320   2416   2774       N  
ATOM   1912  N   ARG A 476      10.175  24.240   9.551  1.00116.45           N  
ANISOU 1912  N   ARG A 476    13700  13750  16796    417   2343   2787       N  
ATOM   1913  CA  ARG A 476       9.140  23.868   8.577  1.00117.12           C  
ANISOU 1913  CA  ARG A 476    13773  13842  16885    414   2295   2786       C  
ATOM   1914  C   ARG A 476       7.770  23.907   9.271  1.00122.13           C  
ANISOU 1914  C   ARG A 476    14358  14451  17595    423   2290   2797       C  
ATOM   1915  O   ARG A 476       6.815  24.431   8.698  1.00121.41           O  
ANISOU 1915  O   ARG A 476    14238  14359  17532    429   2249   2824       O  
ATOM   1916  CB  ARG A 476       9.406  22.467   8.005  1.00118.10           C  
ANISOU 1916  CB  ARG A 476    13913  13974  16984    394   2290   2752       C  
ATOM   1917  CG  ARG A 476       9.745  22.411   6.522  1.00131.46           C  
ANISOU 1917  CG  ARG A 476    15665  15678  18607    383   2273   2748       C  
ATOM   1918  CD  ARG A 476      10.406  21.086   6.209  1.00145.19           C  
ANISOU 1918  CD  ARG A 476    17435  17407  20326    362   2315   2719       C  
ATOM   1919  NE  ARG A 476      10.464  20.827   4.774  1.00157.33           N  
ANISOU 1919  NE  ARG A 476    19047  18939  21793    339   2298   2705       N  
ATOM   1920  CZ  ARG A 476       9.473  20.293   4.068  1.00173.79           C  
ANISOU 1920  CZ  ARG A 476    21146  21031  23854    309   2239   2676       C  
ATOM   1921  NH1 ARG A 476       8.320  19.989   4.652  1.00162.57           N  
ANISOU 1921  NH1 ARG A 476    19652  19620  22498    301   2196   2662       N  
ATOM   1922  NH2 ARG A 476       9.615  20.088   2.766  1.00160.63           N  
ANISOU 1922  NH2 ARG A 476    19573  19356  22102    283   2222   2660       N  
ATOM   1923  N   GLN A 477       7.699  23.413  10.530  1.00120.03           N  
ANISOU 1923  N   GLN A 477    14083  14156  17367    428   2339   2785       N  
ATOM   1924  CA  GLN A 477       6.488  23.388  11.358  1.00120.58           C  
ANISOU 1924  CA  GLN A 477    14117  14176  17523    441   2367   2797       C  
ATOM   1925  C   GLN A 477       6.022  24.781  11.845  1.00126.09           C  
ANISOU 1925  C   GLN A 477    14817  14837  18255    455   2400   2839       C  
ATOM   1926  O   GLN A 477       4.907  24.903  12.351  1.00126.56           O  
ANISOU 1926  O   GLN A 477    14844  14840  18403    469   2433   2863       O  
ATOM   1927  CB  GLN A 477       6.689  22.431  12.552  1.00121.65           C  
ANISOU 1927  CB  GLN A 477    14268  14282  17671    451   2426   2773       C  
ATOM   1928  CG  GLN A 477       6.400  20.960  12.215  1.00133.98           C  
ANISOU 1928  CG  GLN A 477    15802  15846  19257    444   2424   2739       C  
ATOM   1929  CD  GLN A 477       7.190  19.940  13.020  1.00152.09           C  
ANISOU 1929  CD  GLN A 477    18125  18138  21526    457   2480   2721       C  
ATOM   1930  OE1 GLN A 477       7.855  20.266  14.015  1.00146.54           O  
ANISOU 1930  OE1 GLN A 477    17461  17429  20787    473   2510   2736       O  
ATOM   1931  NE2 GLN A 477       7.126  18.661  12.602  1.00146.01           N  
ANISOU 1931  NE2 GLN A 477    17337  17370  20770    448   2496   2691       N  
ATOM   1932  N   GLY A 478       6.866  25.801  11.690  1.00123.26           N  
ANISOU 1932  N   GLY A 478    14496  14498  17838    451   2406   2850       N  
ATOM   1933  CA  GLY A 478       6.587  27.162  12.143  1.00123.56           C  
ANISOU 1933  CA  GLY A 478    14549  14498  17901    458   2458   2886       C  
ATOM   1934  C   GLY A 478       6.875  27.348  13.620  1.00128.21           C  
ANISOU 1934  C   GLY A 478    15195  15039  18481    449   2530   2872       C  
ATOM   1935  O   GLY A 478       6.441  28.338  14.213  1.00128.08           O  
ANISOU 1935  O   GLY A 478    15204  14967  18494    449   2598   2898       O  
ATOM   1936  N   LYS A 479       7.606  26.385  14.227  1.00120.01           N  
ANISOU 1936  N   LYS A 479    16973  14217  14408    887   1398   4177       N  
ATOM   1937  CA  LYS A 479       8.027  26.381  15.634  1.00119.73           C  
ANISOU 1937  CA  LYS A 479    16995  14142  14353   1099   1426   3969       C  
ATOM   1938  C   LYS A 479       9.445  26.991  15.657  1.00123.28           C  
ANISOU 1938  C   LYS A 479    17488  14479  14876   1158   1457   3625       C  
ATOM   1939  O   LYS A 479      10.443  26.267  15.718  1.00122.47           O  
ANISOU 1939  O   LYS A 479    17475  14337  14722   1139   1361   3422       O  
ATOM   1940  CB  LYS A 479       8.014  24.941  16.213  1.00121.75           C  
ANISOU 1940  CB  LYS A 479    17345  14447  14469   1081   1252   3953       C  
ATOM   1941  CG  LYS A 479       6.628  24.295  16.345  1.00135.69           C  
ANISOU 1941  CG  LYS A 479    19062  16340  16155   1033   1160   4349       C  
ATOM   1942  CD  LYS A 479       6.723  22.823  16.790  1.00144.64           C  
ANISOU 1942  CD  LYS A 479    20272  17515  17170    989    934   4321       C  
ATOM   1943  CE  LYS A 479       5.502  21.998  16.447  1.00155.32           C  
ANISOU 1943  CE  LYS A 479    21615  18974  18427    848    744   4746       C  
ATOM   1944  NZ  LYS A 479       4.334  22.327  17.316  1.00163.53           N  
ANISOU 1944  NZ  LYS A 479    22496  20161  19475    994    791   5116       N  
ATOM   1945  N   PHE A 480       9.519  28.331  15.576  1.00119.92           N  
ANISOU 1945  N   PHE A 480    16984  13996  14583   1225   1584   3607       N  
ATOM   1946  CA  PHE A 480      10.767  29.080  15.428  1.00119.31           C  
ANISOU 1946  CA  PHE A 480    16917  13822  14594   1254   1573   3375       C  
ATOM   1947  C   PHE A 480      11.676  29.155  16.652  1.00123.86           C  
ANISOU 1947  C   PHE A 480    17634  14300  15126   1363   1541   3143       C  
ATOM   1948  O   PHE A 480      12.893  29.138  16.455  1.00122.77           O  
ANISOU 1948  O   PHE A 480    17525  14111  15010   1332   1453   3005       O  
ATOM   1949  CB  PHE A 480      10.503  30.482  14.888  1.00121.34           C  
ANISOU 1949  CB  PHE A 480    17029  14050  15026   1265   1679   3465       C  
ATOM   1950  CG  PHE A 480       9.757  30.449  13.579  1.00122.66           C  
ANISOU 1950  CG  PHE A 480    17021  14330  15256   1093   1697   3720       C  
ATOM   1951  CD1 PHE A 480      10.196  29.647  12.526  1.00125.17           C
[truncated: 172,693 more chars]
