# Supplementary material for: Development of a synthetic library of humanized nanobodies for targeted IL-6 inhibition
Source: Front Bioeng Biotechnol. 2024 Jul 23;12:1440150. doi: 10.3389/fbioe.2024.1440150 (PMC11300276; doi:10.3389/fbioe.2024.1440150)
Supplement: Supplementary file 2 [file DataSheet1.ZIP › Nanobody-antigen complexes/6gk4.pdb]

HEADER    HYDROLASE                               18-MAY-18   6GK4              
TITLE     HUMAN NBD1 OF CFTR IN COMPLEX WITH NANOBODIES D12 AND T8              
COMPND    MOL_ID: 1;                                                            
COMPND   2 MOLECULE: CYSTIC FIBROSIS TRANSMEMBRANE CONDUCTANCE REGULATOR;       
COMPND   3 CHAIN: A, D;                                                         
COMPND   4 SYNONYM: ATP-BINDING CASSETTE SUB-FAMILY C MEMBER 7,CHANNEL          
COMPND   5 CONDUCTANCE-CONTROLLING ATPASE,CAMP-DEPENDENT CHLORIDE CHANNEL;      
COMPND   6 EC: 3.6.3.49;                                                        
COMPND   7 ENGINEERED: YES;                                                     
COMPND   8 MUTATION: YES;                                                       
COMPND   9 MOL_ID: 2;                                                           
COMPND  10 MOLECULE: NANOBODY D12;                                              
COMPND  11 CHAIN: B, E;                                                         
COMPND  12 ENGINEERED: YES;                                                     
COMPND  13 MOL_ID: 3;                                                           
COMPND  14 MOLECULE: NANOBODY T8;                                               
COMPND  15 CHAIN: C, F;                                                         
COMPND  16 ENGINEERED: YES                                                      
SOURCE    MOL_ID: 1;                                                            
SOURCE   2 ORGANISM_SCIENTIFIC: HOMO SAPIENS;                                   
SOURCE   3 ORGANISM_COMMON: HUMAN;                                              
SOURCE   4 ORGANISM_TAXID: 9606;                                                
SOURCE   5 GENE: CFTR;                                                          
SOURCE   6 EXPRESSION_SYSTEM: ESCHERICHIA COLI;                                 
SOURCE   7 EXPRESSION_SYSTEM_TAXID: 562;                                        
SOURCE   8 MOL_ID: 2;                                                           
SOURCE   9 ORGANISM_SCIENTIFIC: LAMA GLAMA;                                     
SOURCE  10 ORGANISM_TAXID: 9844;                                                
SOURCE  11 EXPRESSION_SYSTEM: ESCHERICHIA COLI;                                 
SOURCE  12 EXPRESSION_SYSTEM_TAXID: 562;                                        
SOURCE  13 MOL_ID: 3;                                                           
SOURCE  14 ORGANISM_SCIENTIFIC: LAMA GLAMA;                                     
SOURCE  15 ORGANISM_TAXID: 9844;                                                
SOURCE  16 EXPRESSION_SYSTEM: ESCHERICHIA COLI;                                 
SOURCE  17 EXPRESSION_SYSTEM_TAXID: 562                                         
KEYWDS    CYSTIC FIBROSIS, CFTR, NANOBODIES, THERMAL STABILIZATION,             
KEYWDS   2 CONFORMATIONAL DYNAMICS, HYDROLASE                                   
EXPDTA    X-RAY DIFFRACTION                                                     
AUTHOR    M.SIGOILLOT,M.OVERTUS,M.GRODECKA,D.SCHOLL,A.GARCIA-PINO,T.LAEREMANS,  
AUTHOR   2 L.HE,E.PARDON,E.HILDEBRANDT,I.URBATSCH,J.STEYAERT,J.R.RIORDAN,       
AUTHOR   3 C.GOVAERTS                                                           
REVDAT   3   21-AUG-19 6GK4    1       REMARK                                   
REVDAT   2   26-JUN-19 6GK4    1       JRNL                                     
REVDAT   1   19-JUN-19 6GK4    0                                                
JRNL        AUTH   M.SIGOILLOT,M.OVERTUS,M.GRODECKA,D.SCHOLL,A.GARCIA-PINO,     
JRNL        AUTH 2 T.LAEREMANS,L.HE,E.PARDON,E.HILDEBRANDT,I.URBATSCH,          
JRNL        AUTH 3 J.STEYAERT,J.R.RIORDAN,C.GOVAERTS                            
JRNL        TITL   DOMAIN-INTERFACE DYNAMICS OF CFTR REVEALED BY STABILIZING    
JRNL        TITL 2 NANOBODIES.                                                  
JRNL        REF    NAT COMMUN                    V.  10  2636 2019              
JRNL        REFN                   ESSN 2041-1723                               
JRNL        PMID   31201318                                                     
JRNL        DOI    10.1038/S41467-019-10714-Y                                   
REMARK   2                                                                      
REMARK   2 RESOLUTION.    2.91 ANGSTROMS.                                       
REMARK   3                                                                      
REMARK   3 REFINEMENT.                                                          
REMARK   3   PROGRAM     : BUSTER 2.10.1                                        
REMARK   3   AUTHORS     : BRICOGNE,BLANC,BRANDL,FLENSBURG,KELLER,              
REMARK   3               : PACIOREK,ROVERSI,SHARFF,SMART,VONRHEIN,              
REMARK   3               : WOMACK,MATTHEWS,TEN EYCK,TRONRUD                     
REMARK   3                                                                      
REMARK   3  DATA USED IN REFINEMENT.                                            
REMARK   3   RESOLUTION RANGE HIGH (ANGSTROMS) : 2.91                           
REMARK   3   RESOLUTION RANGE LOW  (ANGSTROMS) : 45.16                          
REMARK   3   DATA CUTOFF            (SIGMA(F)) : 0.000                          
REMARK   3   COMPLETENESS FOR RANGE        (%) : 99.5                           
REMARK   3   NUMBER OF REFLECTIONS             : 21888                          
REMARK   3                                                                      
REMARK   3  FIT TO DATA USED IN REFINEMENT.                                     
REMARK   3   CROSS-VALIDATION METHOD           : THROUGHOUT                     
REMARK   3   FREE R VALUE TEST SET SELECTION   : RANDOM                         
REMARK   3   R VALUE     (WORKING + TEST SET)  : 0.227                          
REMARK   3   R VALUE            (WORKING SET)  : 0.246                          
REMARK   3   FREE R VALUE                      : 0.295                          
REMARK   3   FREE R VALUE TEST SET SIZE   (%)  : 4.960                          
REMARK   3   FREE R VALUE TEST SET COUNT       : 1086                           
REMARK   3   ESTIMATED ERROR OF FREE R VALUE   : NULL                           
REMARK   3                                                                      
REMARK   3  FIT IN THE HIGHEST RESOLUTION BIN.                                  
REMARK   3   TOTAL NUMBER OF BINS USED               : 11                       
REMARK   3   BIN RESOLUTION RANGE HIGH   (ANGSTROMS) : 2.91                     
REMARK   3   BIN RESOLUTION RANGE LOW    (ANGSTROMS) : 3.05                     
REMARK   3   BIN COMPLETENESS (WORKING+TEST)     (%) : 99.45                    
REMARK   3   REFLECTIONS IN BIN (WORKING + TEST SET) : 2887                     
REMARK   3   BIN R VALUE        (WORKING + TEST SET) : 0.2365                   
REMARK   3   REFLECTIONS IN BIN        (WORKING SET) : 2742                     
REMARK   3   BIN R VALUE               (WORKING SET) : 0.3037                   
REMARK   3   BIN FREE R VALUE                        : 0.3657                   
REMARK   3   BIN FREE R VALUE TEST SET SIZE      (%) : 5.02                     
REMARK   3   BIN FREE R VALUE TEST SET COUNT         : 145                      
REMARK   3   ESTIMATED ERROR OF BIN FREE R VALUE     : NULL                     
REMARK   3                                                                      
REMARK   3  NUMBER OF NON-HYDROGEN ATOMS USED IN REFINEMENT.                    
REMARK   3   PROTEIN ATOMS            : 6563                                    
REMARK   3   NUCLEIC ACID ATOMS       : 0                                       
REMARK   3   HETEROGEN ATOMS          : 70                                      
REMARK   3   SOLVENT ATOMS            : 237                                     
REMARK   3                                                                      
REMARK   3  B VALUES.                                                           
REMARK   3   FROM WILSON PLOT           (A**2) : 73.07                          
REMARK   3   MEAN B VALUE      (OVERALL, A**2) : 51.78                          
REMARK   3   OVERALL ANISOTROPIC B VALUE.                                       
REMARK   3    B11 (A**2) : -12.49090                                            
REMARK   3    B22 (A**2) : 9.99840                                              
REMARK   3    B33 (A**2) : 2.49260                                              
REMARK   3    B12 (A**2) : 0.00000                                              
REMARK   3    B13 (A**2) : 9.95350                                              
REMARK   3    B23 (A**2) : 0.00000                                              
REMARK   3                                                                      
REMARK   3  ESTIMATED COORDINATE ERROR.                                         
REMARK   3   ESD FROM LUZZATI PLOT                    (A) : 0.409               
REMARK   3   DPI (BLOW EQ-10) BASED ON R VALUE        (A) : NULL                
REMARK   3   DPI (BLOW EQ-9) BASED ON FREE R VALUE    (A) : 0.434               
REMARK   3   DPI (CRUICKSHANK) BASED ON R VALUE       (A) : NULL                
REMARK   3   DPI (CRUICKSHANK) BASED ON FREE R VALUE  (A) : NULL                
REMARK   3                                                                      
REMARK   3   REFERENCES: BLOW, D. (2002) ACTA CRYST D58, 792-797                
REMARK   3               CRUICKSHANK, D.W.J. (1999) ACTA CRYST D55, 583-601     
REMARK   3                                                                      
REMARK   3 CORRELATION COEFFICIENTS.                                            
REMARK   3   CORRELATION COEFFICIENT FO-FC      : 0.842                         
REMARK   3   CORRELATION COEFFICIENT FO-FC FREE : 0.785                         
REMARK   3                                                                      
REMARK   3   NUMBER OF GEOMETRIC FUNCTION TERMS DEFINED : 15                    
REMARK   3   TERM                          COUNT    WEIGHT   FUNCTION.          
REMARK   3    BOND LENGTHS              : 6768   ; 2.000  ; HARMONIC            
REMARK   3    BOND ANGLES               : 9201   ; 2.000  ; HARMONIC            
REMARK   3    TORSION ANGLES            : 2223   ; 2.000  ; SINUSOIDAL          
REMARK   3    TRIGONAL CARBON PLANES    : 141    ; 2.000  ; HARMONIC            
REMARK   3    GENERAL PLANES            : 1036   ; 5.000  ; HARMONIC            
REMARK   3    ISOTROPIC THERMAL FACTORS : 6768   ; 20.000 ; HARMONIC            
REMARK   3    BAD NON-BONDED CONTACTS   : 2      ; 5.000  ; SEMIHARMONIC        
REMARK   3    IMPROPER TORSIONS         : NULL   ; NULL   ; NULL                
REMARK   3    PSEUDOROTATION ANGLES     : NULL   ; NULL   ; NULL                
REMARK   3    CHIRAL IMPROPER TORSION   : 918    ; 5.000  ; SEMIHARMONIC        
REMARK   3    SUM OF OCCUPANCIES        : NULL   ; NULL   ; NULL                
REMARK   3    UTILITY DISTANCES         : NULL   ; NULL   ; NULL                
REMARK   3    UTILITY ANGLES            : NULL   ; NULL   ; NULL                
REMARK   3    UTILITY TORSION           : NULL   ; NULL   ; NULL                
REMARK   3    IDEAL-DIST CONTACT TERM   : 7368   ; 4.000  ; SEMIHARMONIC        
REMARK   3                                                                      
REMARK   3   RMS DEVIATIONS FROM IDEAL VALUES.                                  
REMARK   3    BOND LENGTHS                       (A) : 0.011                    
REMARK   3    BOND ANGLES                  (DEGREES) : 1.21                     
REMARK   3    PEPTIDE OMEGA TORSION ANGLES (DEGREES) : 2.56                     
REMARK   3    OTHER TORSION ANGLES         (DEGREES) : 21.16                    
REMARK   3                                                                      
REMARK   3  TLS DETAILS                                                         
REMARK   3   NUMBER OF TLS GROUPS  : 6                                          
REMARK   3                                                                      
REMARK   3   TLS GROUP : 1                                                      
REMARK   3    SELECTION: { A|* }                                                
REMARK   3    ORIGIN FOR THE GROUP (A):   29.1180   16.0360  -56.1021           
REMARK   3    T TENSOR                                                          
REMARK   3     T11:    0.0230 T22:   -0.0316                                    
REMARK   3     T33:   -0.0241 T12:   -0.0388                                    
REMARK   3     T13:   -0.0196 T23:    0.0292                                    
REMARK   3    L TENSOR                                                          
REMARK   3     L11:    0.0412 L22:    0.6845                                    
REMARK   3     L33:    1.0805 L12:    0.7686                                    
REMARK   3     L13:    0.5994 L23:   -0.8394                                    
REMARK   3    S TENSOR                                                          
REMARK   3     S11:    0.0042 S12:    0.0066 S13:   -0.0174                     
REMARK   3     S21:   -0.0050 S22:    0.0083 S23:   -0.0019                     
REMARK   3     S31:   -0.0048 S32:   -0.0162 S33:   -0.0125                     
REMARK   3                                                                      
REMARK   3   TLS GROUP : 2                                                      
REMARK   3    SELECTION: { B|* }                                                
REMARK   3    ORIGIN FOR THE GROUP (A):   40.3056   10.7816  -32.8338           
REMARK   3    T TENSOR                                                          
REMARK   3     T11:   -0.0078 T22:   -0.0036                                    
REMARK   3     T33:   -0.0101 T12:    0.0238                                    
REMARK   3     T13:   -0.0266 T23:    0.0308                                    
REMARK   3    L TENSOR                                                          
REMARK   3     L11:   -0.6018 L22:    0.2060                                    
REMARK   3     L33:    0.9153 L12:   -0.6853                                    
REMARK   3     L13:    1.2272 L23:   -0.8006                                    
REMARK   3    S TENSOR                                                          
REMARK   3     S11:   -0.0017 S12:    0.0069 S13:   -0.0055                     
REMARK   3     S21:   -0.0072 S22:    0.0026 S23:   -0.0019                     
REMARK   3     S31:    0.0050 S32:    0.0003 S33:   -0.0009                     
REMARK   3                                                                      
REMARK   3   TLS GROUP : 3                                                      
REMARK   3    SELECTION: { C|* }                                                
REMARK   3    ORIGIN FOR THE GROUP (A):   43.3608   33.8030  -70.8017           
REMARK   3    T TENSOR                                                          
REMARK   3     T11:    0.0270 T22:   -0.0243                                    
REMARK   3     T33:   -0.0228 T12:   -0.0409                                    
REMARK   3     T13:   -0.0320 T23:    0.0117                                    
REMARK   3    L TENSOR                                                          
REMARK   3     L11:   -0.2775 L22:    0.3913                                    
REMARK   3     L33:    0.6152 L12:    0.4202                                    
REMARK   3     L13:    0.6805 L23:    0.2501                                    
REMARK   3    S TENSOR                                                          
REMARK   3     S11:    0.0017 S12:   -0.0039 S13:   -0.0076                     
REMARK   3     S21:   -0.0035 S22:   -0.0054 S23:   -0.0032                     
REMARK   3     S31:   -0.0057 S32:    0.0045 S33:    0.0037                     
REMARK   3                                                                      
REMARK   3   TLS GROUP : 4                                                      
REMARK   3    SELECTION: { D|* }                                                
REMARK   3    ORIGIN FOR THE GROUP (A):   17.3038   31.3706  -14.6801           
REMARK   3    T TENSOR                                                          
REMARK   3     T11:   -0.0060 T22:   -0.0150                                    
REMARK   3     T33:   -0.0082 T12:   -0.0349                                    
REMARK   3     T13:   -0.0027 T23:   -0.0010                                    
REMARK   3    L TENSOR                                                          
REMARK   3     L11:    0.7627 L22:    0.5559                                    
REMARK   3     L33:    0.2001 L12:    1.0174                                    
REMARK   3     L13:   -0.2884 L23:   -0.3998                                    
REMARK   3    S TENSOR                                                          
REMARK   3     S11:    0.0020 S12:    0.0203 S13:   -0.0074                     
REMARK   3     S21:    0.0012 S22:    0.0100 S23:    0.0173                     
REMARK   3     S31:   -0.0113 S32:    0.0073 S33:   -0.0119                     
REMARK   3                                                                      
REMARK   3   TLS GROUP : 5                                                      
REMARK   3    SELECTION: { E|* }                                                
REMARK   3    ORIGIN FOR THE GROUP (A):   29.0192   35.4304    9.2385           
REMARK   3    T TENSOR                                                          
REMARK   3     T11:    0.0170 T22:   -0.0126                                    
REMARK   3     T33:   -0.0291 T12:   -0.0178                                    
REMARK   3     T13:   -0.0453 T23:   -0.0519                                    
REMARK   3    L TENSOR                                                          
REMARK   3     L11:   -0.7607 L22:    0.3220                                    
REMARK   3     L33:    0.8312 L12:    0.3349                                    
REMARK   3     L13:    1.5772 L23:    1.3607                                    
REMARK   3    S TENSOR                                                          
REMARK   3     S11:    0.0027 S12:    0.0013 S13:    0.0176                     
REMARK   3     S21:    0.0018 S22:    0.0024 S23:    0.0012                     
REMARK   3     S31:   -0.0146 S32:    0.0079 S33:   -0.0051                     
REMARK   3                                                                      
REMARK   3   TLS GROUP : 6                                                      
REMARK   3    SELECTION: { F|* }                                                
REMARK   3    ORIGIN FOR THE GROUP (A):   -3.2396   13.7057  -13.4947           
REMARK   3    T TENSOR                                                          
REMARK   3     T11:    0.0121 T22:    0.0006                                    
REMARK   3     T33:   -0.0051 T12:   -0.0089                                    
REMARK   3     T13:    0.0014 T23:    0.0019                                    
REMARK   3    L TENSOR                                                          
REMARK   3     L11:    0.1694 L22:    0.0211                                    
REMARK   3     L33:    0.4467 L12:    0.1155                                    
REMARK   3     L13:    0.0330 L23:   -0.0763                                    
REMARK   3    S TENSOR                                                          
REMARK   3     S11:    0.0042 S12:   -0.0186 S13:    0.0053                     
REMARK   3     S21:   -0.0080 S22:    0.0014 S23:    0.0023                     
REMARK   3     S31:   -0.0034 S32:    0.0024 S33:   -0.0056                     
REMARK   3                                                                      
REMARK   3  OTHER REFINEMENT REMARKS: NULL                                      
REMARK   4                                                                      
REMARK   4 6GK4 COMPLIES WITH FORMAT V. 3.30, 13-JUL-11                         
REMARK 100                                                                      
REMARK 100 THIS ENTRY HAS BEEN PROCESSED BY PDBE ON 18-MAY-18.                  
REMARK 100 THE DEPOSITION ID IS D_1200010099.                                   
REMARK 200                                                                      
REMARK 200 EXPERIMENTAL DETAILS                                                 
REMARK 200  EXPERIMENT TYPE                : X-RAY DIFFRACTION                  
REMARK 200  DATE OF DATA COLLECTION        : 29-JUL-15                          
REMARK 200  TEMPERATURE           (KELVIN) : 100                                
REMARK 200  PH                             : NULL                               
REMARK 200  NUMBER OF CRYSTALS USED        : 1                                  
REMARK 200                                                                      
REMARK 200  SYNCHROTRON              (Y/N) : Y                                  
REMARK 200  RADIATION SOURCE               : DIAMOND                            
REMARK 200  BEAMLINE                       : I04                                
REMARK 200  X-RAY GENERATOR MODEL          : NULL                               
REMARK 200  MONOCHROMATIC OR LAUE    (M/L) : M                                  
REMARK 200  WAVELENGTH OR RANGE        (A) : 0.9795                             
REMARK 200  MONOCHROMATOR                  : NULL                               
REMARK 200  OPTICS                         : NULL                               
REMARK 200                                                                      
REMARK 200  DETECTOR TYPE                  : PIXEL                              
REMARK 200  DETECTOR MANUFACTURER          : DECTRIS PILATUS 6M-F               
REMARK 200  INTENSITY-INTEGRATION SOFTWARE : XDS                                
REMARK 200  DATA SCALING SOFTWARE          : XDS                                
REMARK 200                                                                      
REMARK 200  NUMBER OF UNIQUE REFLECTIONS   : 21888                              
REMARK 200  RESOLUTION RANGE HIGH      (A) : 2.910                              
REMARK 200  RESOLUTION RANGE LOW       (A) : 45.160                             
REMARK 200  REJECTION CRITERIA  (SIGMA(I)) : NULL                               
REMARK 200                                                                      
REMARK 200 OVERALL.                                                             
REMARK 200  COMPLETENESS FOR RANGE     (%) : 99.0                               
REMARK 200  DATA REDUNDANCY                : 3.300                              
REMARK 200  R MERGE                    (I) : 0.13500                            
REMARK 200  R SYM                      (I) : NULL                               
REMARK 200  <I/SIGMA(I)> FOR THE DATA SET  : 8.2000                             
REMARK 200                                                                      
REMARK 200 IN THE HIGHEST RESOLUTION SHELL.                                     
REMARK 200  HIGHEST RESOLUTION SHELL, RANGE HIGH (A) : 2.91                     
REMARK 200  HIGHEST RESOLUTION SHELL, RANGE LOW  (A) : 3.01                     
REMARK 200  COMPLETENESS FOR SHELL     (%) : NULL                               
REMARK 200  DATA REDUNDANCY IN SHELL       : NULL                               
REMARK 200  R MERGE FOR SHELL          (I) : 0.59200                            
REMARK 200  R SYM FOR SHELL            (I) : NULL                               
REMARK 200  <I/SIGMA(I)> FOR SHELL         : NULL                               
REMARK 200                                                                      
REMARK 200 DIFFRACTION PROTOCOL: SINGLE WAVELENGTH                              
REMARK 200 METHOD USED TO DETERMINE THE STRUCTURE: MOLECULAR REPLACEMENT        
REMARK 200 SOFTWARE USED: MOLREP                                                
REMARK 200 STARTING MODEL: NULL                                                 
REMARK 200                                                                      
REMARK 200 REMARK: NULL                                                         
REMARK 280                                                                      
REMARK 280 CRYSTAL                                                              
REMARK 280 SOLVENT CONTENT, VS   (%): 43.59                                     
REMARK 280 MATTHEWS COEFFICIENT, VM (ANGSTROMS**3/DA): 2.18                     
REMARK 280                                                                      
REMARK 280 CRYSTALLIZATION CONDITIONS: 0.15 M POTASSIUM BROMIDE, 30% W/V        
REMARK 280  POLYETHYLENE GLYCOL MONOMETHYL ETHER 2,000, VAPOR DIFFUSION,        
REMARK 280  SITTING DROP, TEMPERATURE 293K                                      
REMARK 290                                                                      
REMARK 290 CRYSTALLOGRAPHIC SYMMETRY                                            
REMARK 290 SYMMETRY OPERATORS FOR SPACE GROUP: P 1 21 1                         
REMARK 290                                                                      
REMARK 290      SYMOP   SYMMETRY                                                
REMARK 290     NNNMMM   OPERATOR                                                
REMARK 290       1555   X,Y,Z                                                   
REMARK 290       2555   -X,Y+1/2,-Z                                             
REMARK 290                                                                      
REMARK 290     WHERE NNN -> OPERATOR NUMBER                                     
REMARK 290           MMM -> TRANSLATION VECTOR                                  
REMARK 290                                                                      
REMARK 290 CRYSTALLOGRAPHIC SYMMETRY TRANSFORMATIONS                            
REMARK 290 THE FOLLOWING TRANSFORMATIONS OPERATE ON THE ATOM/HETATM             
REMARK 290 RECORDS IN THIS ENTRY TO PRODUCE CRYSTALLOGRAPHICALLY                
REMARK 290 RELATED MOLECULES.                                                   
REMARK 290   SMTRY1   1  1.000000  0.000000  0.000000        0.00000            
REMARK 290   SMTRY2   1  0.000000  1.000000  0.000000        0.00000            
REMARK 290   SMTRY3   1  0.000000  0.000000  1.000000        0.00000            
REMARK 290   SMTRY1   2 -1.000000  0.000000  0.000000        0.00000            
REMARK 290   SMTRY2   2  0.000000  1.000000  0.000000       27.59500            
REMARK 290   SMTRY3   2  0.000000  0.000000 -1.000000        0.00000            
REMARK 290                                                                      
REMARK 290 REMARK: NULL                                                         
REMARK 300                                                                      
REMARK 300 BIOMOLECULE: 1, 2                                                    
REMARK 300 SEE REMARK 350 FOR THE AUTHOR PROVIDED AND/OR PROGRAM                
REMARK 300 GENERATED ASSEMBLY INFORMATION FOR THE STRUCTURE IN                  
REMARK 300 THIS ENTRY. THE REMARK MAY ALSO PROVIDE INFORMATION ON               
REMARK 300 BURIED SURFACE AREA.                                                 
REMARK 350                                                                      
REMARK 350 COORDINATES FOR A COMPLETE MULTIMER REPRESENTING THE KNOWN           
REMARK 350 BIOLOGICALLY SIGNIFICANT OLIGOMERIZATION STATE OF THE                
REMARK 350 MOLECULE CAN BE GENERATED BY APPLYING BIOMT TRANSFORMATIONS          
REMARK 350 GIVEN BELOW.  BOTH NON-CRYSTALLOGRAPHIC AND                          
REMARK 350 CRYSTALLOGRAPHIC OPERATIONS ARE GIVEN.                               
REMARK 350                                                                      
REMARK 350 BIOMOLECULE: 1                                                       
REMARK 350 SOFTWARE DETERMINED QUATERNARY STRUCTURE: TRIMERIC                   
REMARK 350 SOFTWARE USED: PISA                                                  
REMARK 350 TOTAL BURIED SURFACE AREA: 4130 ANGSTROM**2                          
REMARK 350 SURFACE AREA OF THE COMPLEX: 19210 ANGSTROM**2                       
REMARK 350 CHANGE IN SOLVENT FREE ENERGY: -35.0 KCAL/MOL                        
REMARK 350 APPLY THE FOLLOWING TO CHAINS: A, B, C                               
REMARK 350   BIOMT1   1  1.000000  0.000000  0.000000        0.00000            
REMARK 350   BIOMT2   1  0.000000  1.000000  0.000000        0.00000            
REMARK 350   BIOMT3   1  0.000000  0.000000  1.000000        0.00000            
REMARK 350                                                                      
REMARK 350 BIOMOLECULE: 2                                                       
REMARK 350 SOFTWARE DETERMINED QUATERNARY STRUCTURE: TRIMERIC                   
REMARK 350 SOFTWARE USED: PISA                                                  
REMARK 350 TOTAL BURIED SURFACE AREA: 3990 ANGSTROM**2                          
REMARK 350 SURFACE AREA OF THE COMPLEX: 19140 ANGSTROM**2                       
REMARK 350 CHANGE IN SOLVENT FREE ENERGY: -34.0 KCAL/MOL                        
REMARK 350 APPLY THE FOLLOWING TO CHAINS: D, E, F                               
REMARK 350   BIOMT1   1  1.000000  0.000000  0.000000        0.00000            
REMARK 350   BIOMT2   1  0.000000  1.000000  0.000000        0.00000            
REMARK 350   BIOMT3   1  0.000000  0.000000  1.000000        0.00000            
REMARK 465                                                                      
REMARK 465 MISSING RESIDUES                                                     
REMARK 465 THE FOLLOWING RESIDUES WERE NOT LOCATED IN THE                       
REMARK 465 EXPERIMENT. (M=MODEL NUMBER; RES=RESIDUE NAME; C=CHAIN               
REMARK 465 IDENTIFIER; SSSEQ=SEQUENCE NUMBER; I=INSERTION CODE.)                
REMARK 465                                                                      
REMARK 465   M RES C SSSEQI                                                     
REMARK 465     SER A   386                                                      
REMARK 465     LEU A   387                                                      
REMARK 465     THR A   388                                                      
REMARK 465     THR A   389                                                      
REMARK 465     GLU A   434                                                      
REMARK 465     GLU A   435                                                      
REMARK 465     GLY A   436                                                      
REMARK 465     GLY A   437                                                      
REMARK 465     THR A   438                                                      
REMARK 465     GLN A   637                                                      
REMARK 465     PRO A   638                                                      
REMARK 465     ASP A   639                                                      
REMARK 465     PHE A   640                                                      
REMARK 465     SER A   641                                                      
REMARK 465     SER A   642                                                      
REMARK 465     LYS A   643                                                      
REMARK 465     LEU A   644                                                      
REMARK 465     MET A   645                                                      
REMARK 465     GLY A   646                                                      
REMARK 465     SER B   122                                                      
REMARK 465     SER B   123                                                      
REMARK 465     ALA B   124                                                      
REMARK 465     ALA B   125                                                      
REMARK 465     ALA B   126                                                      
REMARK 465     HIS B   127                                                      
REMARK 465     HIS B   128                                                      
REMARK 465     HIS B   129                                                      
REMARK 465     HIS B   130                                                      
REMARK 465     HIS B   131                                                      
REMARK 465     HIS B   132                                                      
REMARK 465     GLY B   133                                                      
REMARK 465     ALA B   134                                                      
REMARK 465     ALA B   135                                                      
REMARK 465     GLU B   136                                                      
REMARK 465     GLN B   137                                                      
REMARK 465     LYS B   138                                                      
REMARK 465     LEU B   139                                                      
REMARK 465     ILE B   140                                                      
REMARK 465     SER B   141                                                      
REMARK 465     GLU B   142                                                      
REMARK 465     GLU B   143                                                      
REMARK 465     ASP B   144                                                      
REMARK 465     LEU B   145                                                      
REMARK 465     ASN B   146                                                      
REMARK 465     GLY B   147                                                      
REMARK 465     ALA B   148                                                      
REMARK 465     ALA B   149                                                      
REMARK 465     SER C    25                                                      
REMARK 465     GLY C    26                                                      
REMARK 465     SER C    27                                                      
REMARK 465     THR C    28                                                      
REMARK 465     ALA C   119                                                      
REMARK 465     ALA C   120                                                      
REMARK 465     HIS C   121                                                      
REMARK 465     HIS C   122                                                      
REMARK 465     HIS C   123                                                      
REMARK 465     HIS C   124                                                      
REMARK 465     HIS C   125                                                      
REMARK 465     HIS C   126                                                      
REMARK 465     GLY C   127                                                      
REMARK 465     ALA C   128                                                      
REMARK 465     ALA C   129                                                      
REMARK 465     GLU C   130                                                      
REMARK 465     GLN C   131                                                      
REMARK 465     LYS C   132                                                      
REMARK 465     LEU C   133                                                      
REMARK 465     ILE C   134                                                      
REMARK 465     SER C   135                                                      
REMARK 465     GLU C   136                                                      
REMARK 465     GLU C   137                                                      
REMARK 465     ASP C   138                                                      
REMARK 465     LEU C   139                                                      
REMARK 465     ASN C   140                                                      
REMARK 465     GLY C   141                                                      
REMARK 465     ALA C   142                                                      
REMARK 465     ALA C   143                                                      
REMARK 465     SER D   386                                                      
REMARK 465     LEU D   387                                                      
REMARK 465     THR D   388                                                      
REMARK 465     GLU D   434                                                      
REMARK 465     GLU D   435                                                      
REMARK 465     GLY D   436                                                      
REMARK 465     GLY D   437                                                      
REMARK 465     THR D   438                                                      
REMARK 465     GLN D   637                                                      
REMARK 465     PRO D   638                                                      
REMARK 465     ASP D   639                                                      
REMARK 465     PHE D   640                                                      
REMARK 465     SER D   641                                                      
REMARK 465     SER D   642                                                      
REMARK 465     LYS D   643                                                      
REMARK 465     LEU D   644                                                      
REMARK 465     MET D   645                                                      
REMARK 465     GLY D   646                                                      
REMARK 465     SER E   123                                                      
REMARK 465     ALA E   124                                                      
REMARK 465     ALA E   125                                                      
REMARK 465     ALA E   126                                                      
REMARK 465     HIS E   127                                                      
REMARK 465     HIS E   128                                                      
REMARK 465     HIS E   129                                                      
REMARK 465     HIS E   130                                                      
REMARK 465     HIS E   131                                                      
REMARK 465     HIS E   132                                                      
REMARK 465     GLY E   133                                                      
REMARK 465     ALA E   134                                                      
REMARK 465     ALA E   135                                                      
REMARK 465     GLU E   136                                                      
REMARK 465     GLN E   137                                                      
REMARK 465     LYS E   138                                                      
REMARK 465     LEU E   139                                                      
REMARK 465     ILE E   140                                                      
REMARK 465     SER E   141                                                      
REMARK 465     GLU E   142                                                      
REMARK 465     GLU E   143                                                      
REMARK 465     ASP E   144                                                      
REMARK 465     LEU E   145                                                      
REMARK 465     ASN E   146                                                      
REMARK 465     GLY E   147                                                      
REMARK 465     ALA E   148                                                      
REMARK 465     ALA E   149                                                      
REMARK 465     GLY F    26                                                      
REMARK 465     SER F    27                                                      
REMARK 465     THR F    28                                                      
REMARK 465     SER F    29                                                      
REMARK 465     HIS F   121                                                      
REMARK 465     HIS F   122                                                      
REMARK 465     HIS F   123                                                      
REMARK 465     HIS F   124                                                      
REMARK 465     HIS F   125                                                      
REMARK 465     HIS F   126                                                      
REMARK 465     GLY F   127                                                      
REMARK 465     ALA F   128                                                      
REMARK 465     ALA F   129                                                      
REMARK 465     GLU F   130                                                      
REMARK 465     GLN F   131                                                      
REMARK 465     LYS F   132                                                      
REMARK 465     LEU F   133                                                      
REMARK 465     ILE F   134                                                      
REMARK 465     SER F   135                                                      
REMARK 465     GLU F   136                                                      
REMARK 465     GLU F   137                                                      
REMARK 465     ASP F   138                                                      
REMARK 465     LEU F   139                                                      
REMARK 465     ASN F   140                                                      
REMARK 465     GLY F   141                                                      
REMARK 465     ALA F   142                                                      
REMARK 465     ALA F   143                                                      
REMARK 470                                                                      
REMARK 470 MISSING ATOM                                                         
REMARK 470 THE FOLLOWING RESIDUES HAVE MISSING ATOMS (M=MODEL NUMBER;           
REMARK 470 RES=RESIDUE NAME; C=CHAIN IDENTIFIER; SSEQ=SEQUENCE NUMBER;          
REMARK 470 I=INSERTION CODE):                                                   
REMARK 470   M RES CSSEQI  ATOMS                                                
REMARK 470     LYS A 442    CG   CD   CE   NZ                                   
REMARK 470     LYS A 447    CG   CD   CE   NZ                                   
REMARK 470     ARG A 450    CG   CD   NE   CZ   NH1  NH2                        
REMARK 470     SER A 459    OG                                                  
REMARK 470     SER A 478    OG                                                  
REMARK 470     GLU A 479    CG   CD   OE1  OE2                                  
REMARK 470     LYS A 481    CD   CE   NZ                                        
REMARK 470     LYS A 483    CG   CD   CE   NZ                                   
REMARK 470     ILE A 497    CG1  CG2  CD1                                       
REMARK 470     LYS A 503    CE   NZ                                             
REMARK 470     LYS A 532    CG   CD   CE   NZ                                   
REMARK 470     GLU A 535    CD   OE1  OE2                                       
REMARK 470     GLU A 543    CG   CD   OE1  OE2                                  
REMARK 470     LYS A 584    CE   NZ                                             
REMARK 470     GLU A 588    CG   CD   OE1  OE2                                  
REMARK 470     LYS A 593    CD   CE   NZ                                        
REMARK 470     LYS A 606    CG   CD   CE   NZ                                   
REMARK 470     LYS A 611    CG   CD   CE   NZ                                   
REMARK 470     GLU A 621    CG   CD   OE1  OE2                                  
REMARK 470     GLN B  13    CG   CD   OE1  NE2                                  
REMARK 470     ARG B  29    CG   CD   NE   CZ   NH1  NH2                        
REMARK 470     LYS B  43    CG   CD   CE   NZ                                   
REMARK 470     ARG B  53    CG   CD   NE   CZ   NH1  NH2                        
REMARK 470     LYS B  64    CE   NZ                                             
REMARK 470     GLU B  88    CG   CD   OE1  OE2                                  
REMARK 470     GLN B 102    CG   CD   OE1  NE2                                  
REMARK 470     VAL C   2    CG1  CG2                                            
REMARK 470     GLN C   3    CG   CD   OE1  NE2                                  
REMARK 470     GLN C   5    CG   CD   OE1  NE2                                  
REMARK 470     GLU C   6    CG   CD   OE1  OE2                                  
REMARK 470     SER C   7    OG                                                  
REMARK 470     LEU C  11    CG   CD1  CD2                                       
REMARK 470     VAL C  12    CG1  CG2                                            
REMARK 470     SER C  29    OG                                                  
REMARK 470     LYS C  43    CG   CD   CE   NZ                                   
REMARK 470     GLN C  44    CG   CD   OE1  NE2                                  
REMARK 470     ARG C  58    CG   CD   NE   CZ   NH1  NH2                        
REMARK 470     GLU C  61    CD   OE1  OE2                                       
REMARK 470     LYS C  64    CD   CE   NZ                                        
REMARK 470     LYS C  77    CD   CE   NZ                                        
REMARK 470     LEU C  97    CG   CD1  CD2                                       
REMARK 470     ARG C 101    CG   CD   NE   CZ   NH1  NH2                        
REMARK 470     THR C 102    OG1  CG2                                            
REMARK 470     VAL C 113    CG1  CG2                                            
REMARK 470     THR C 114    OG1  CG2                                            
REMARK 470     THR D 389    OG1  CG2                                            
REMARK 470     GLU D 395    CG   CD   OE1  OE2                                  
REMARK 470     ASN D 396    CG   OD1  ND2                                       
REMARK 470     THR D 398    OG1  CG2                                            
REMARK 470     VAL D 440    CG1  CG2                                            
REMARK 470     LYS D 442    CG   CD   CE   NZ                                   
REMARK 470     ASP D 443    CG   OD1  OD2                                       
REMARK 470     ILE D 444    CG1  CG2  CD1                                       
REMARK 470     LYS D 447    CG   CD   CE   NZ                                   
REMARK 470     ARG D 450    CG   CD   NE   CZ   NH1  NH2                        
REMARK 470     SER D 459    OG                                                  
REMARK 470     GLU D 476    CG   CD   OE1  OE2                                  
REMARK 470     SER D 478    OG                                                  
REMARK 470     GLU D 479    CG   CD   OE1  OE2                                  
REMARK 470     LYS D 481    CD   CE   NZ                                        
REMARK 470     LYS D 483    CG   CD   CE   NZ                                   
REMARK 470     ARG D 487    CG   CD   NE   CZ   NH1  NH2                        
REMARK 470     ILE D 497    CG1  CG2  CD1                                       
REMARK 470     LYS D 503    CE   NZ                                             
REMARK 470     GLU D 514    CG   CD   OE1  OE2                                  
REMARK 470     ARG D 518    CG   CD   NE   CZ   NH1  NH2                        
REMARK 470     LYS D 532    CG   CD   CE   NZ                                   
REMARK 470     GLU D 535    CD   OE1  OE2                                       
REMARK 470     LYS D 536    CG   CD   CE   NZ                                   
REMARK 470     GLU D 543    CG   CD   OE1  OE2                                  
REMARK 470     LYS D 584    CE   NZ                                             
REMARK 470     GLU D 588    CG   CD   OE1  OE2                                  
REMARK 470     LYS D 593    CD   CE   NZ                                        
REMARK 470     ASN D 597    CG   OD1  ND2                                       
REMARK 470     LYS D 611    CG   CD   CE   NZ                                   
REMARK 470     LYS D 612    CE   NZ                                             
REMARK 470     HIS D 620    CG   ND1  CD2  CE1  NE2                             
REMARK 470     GLU D 621    CG   CD   OE1  OE2                                  
REMARK 470     SER D 624    OG                                                  
REMARK 470     ASN D 635    CG   OD1  ND2                                       
REMARK 470     LEU D 636    CG   CD1  CD2                                       
REMARK 470     VAL E   2    CG1  CG2                                            
REMARK 470     GLN E   3    CG   CD   OE1  NE2                                  
REMARK 470     ARG E  29    CG   CD   NE   CZ   NH1  NH2                        
REMARK 470     LYS E  43    CG   CD   CE   NZ                                   
REMARK 470     GLN E  44    CG   CD   OE1  NE2                                  
REMARK 470     ARG E  53    CG   CD   NE   CZ   NH1  NH2                        
REMARK 470     ASP E  61    CG   OD1  OD2                                       
REMARK 470     LYS E  64    CE   NZ                                             
REMARK 470     LYS E  86    CG   CD   CE   NZ                                   
REMARK 470     GLU E  88    CG   CD   OE1  OE2                                  
REMARK 470     ARG E 104    CD   NE   CZ   NH1  NH2                             
REMARK 470     TYR E 107    CG   CD1  CD2  CE1  CE2  CZ   OH                    
REMARK 470     GLN E 115    CG   CD   OE1  NE2                                  
REMARK 470     VAL F   2    CG1  CG2                                            
REMARK 470     GLN F   3    CG   CD   OE1  NE2                                  
REMARK 470     GLN F   5    CG   CD   OE1  NE2                                  
REMARK 470     ARG F  19    NE   CZ   NH1  NH2                                  
REMARK 470     SER F  25    OG                                                  
REMARK 470     GLU F  61    CD   OE1  OE2                                       
REMARK 470     LYS F  64    CG   CD   CE   NZ                                   
REMARK 470     ARG F  71    CG   CD   NE   CZ   NH1  NH2                        
REMARK 470     LYS F  77    CG   CD   CE   NZ                                   
REMARK 470     THR F 102    OG1  CG2                                            
REMARK 470     GLN F 109    CG   CD   OE1  NE2                                  
REMARK 500                                                                      
REMARK 500 GEOMETRY AND STEREOCHEMISTRY                                         
REMARK 500 SUBTOPIC: CLOSE CONTACTS IN SAME ASYMMETRIC UNIT                     
REMARK 500                                                                      
REMARK 500 THE FOLLOWING ATOMS ARE IN CLOSE CONTACT.                            
REMARK 500                                                                      
REMARK 500  ATM1  RES C  SSEQI   ATM2  RES C  SSEQI           DISTANCE          
REMARK 500  MG     MG A   702     O1G  ATP A   703              1.69            
REMARK 500   OG1  THR A   465     O1B  ATP A   703              1.96            
REMARK 500   OG   SER A   466     O1A  ATP A   703              2.04            
REMARK 500   CD2  LEU F    20     CE   MET F    82              2.13            
REMARK 500   O    VAL D   591     NH1  ARG D   600              2.16            
REMARK 500                                                                      
REMARK 500 REMARK: NULL                                                         
REMARK 500                                                                      
REMARK 500 GEOMETRY AND STEREOCHEMISTRY                                         
REMARK 500 SUBTOPIC: TORSION ANGLES                                             
REMARK 500                                                                      
REMARK 500 TORSION ANGLES OUTSIDE THE EXPECTED RAMACHANDRAN REGIONS:            
REMARK 500 (M=MODEL NUMBER; RES=RESIDUE NAME; C=CHAIN IDENTIFIER;               
REMARK 500 SSEQ=SEQUENCE NUMBER; I=INSERTION CODE).                             
REMARK 500                                                                      
REMARK 500 STANDARD TABLE:                                                      
REMARK 500 FORMAT:(10X,I3,1X,A3,1X,A1,I4,A1,4X,F7.2,3X,F7.2)                    
REMARK 500                                                                      
REMARK 500 EXPECTED VALUES: GJ KLEYWEGT AND TA JONES (1996). PHI/PSI-           
REMARK 500 CHOLOGY: RAMACHANDRAN REVISITED. STRUCTURE 4, 1395 - 1400            
REMARK 500                                                                      
REMARK 500  M RES CSSEQI        PSI       PHI                                   
REMARK 500    ASP A 443       81.05     50.75                                   
REMARK 500    SER A 478      -60.23    -98.36                                   
REMARK 500    LYS A 532        1.52    -63.78                                   
REMARK 500    LYS A 536     -124.97     59.22                                   
REMARK 500    CYS A 590      -62.42   -121.07                                   
REMARK 500    LYS A 593      -58.42   -128.88                                   
REMARK 500    GLN A 634        0.74    -60.57                                   
REMARK 500    ASN B  32      -81.39    -86.10                                   
REMARK 500    TYR B 107       26.98     81.16                                   
REMARK 500    GLN C   3       73.12     67.04                                   
REMARK 500    ASP D 443       74.67     49.96                                   
REMARK 500    THR D 460       87.79    -68.78                                   
REMARK 500    LYS D 536     -119.79     54.02                                   
REMARK 500    CYS D 590      -71.36   -123.91                                   
REMARK 500    LYS D 593      -68.13   -139.21                                   
REMARK 500                                                                      
REMARK 500 REMARK: NULL                                                         
REMARK 525                                                                      
REMARK 525 SOLVENT                                                              
REMARK 525                                                                      
REMARK 525 THE SOLVENT MOLECULES HAVE CHAIN IDENTIFIERS THAT                    
REMARK 525 INDICATE THE POLYMER CHAIN WITH WHICH THEY ARE MOST                  
REMARK 525 CLOSELY ASSOCIATED. THE REMARK LISTS ALL THE SOLVENT                 
REMARK 525 MOLECULES WHICH ARE MORE THAN 5A AWAY FROM THE                       
REMARK 525 NEAREST POLYMER CHAIN (M = MODEL NUMBER;                             
REMARK 525 RES=RESIDUE NAME; C=CHAIN IDENTIFIER; SSEQ=SEQUENCE                  
REMARK 525 NUMBER; I=INSERTION CODE):                                           
REMARK 525                                                                      
REMARK 525  M RES CSSEQI                                                        
REMARK 525    HOH A 844        DISTANCE =  5.86 ANGSTROMS                       
REMARK 525    HOH A 845        DISTANCE =  6.13 ANGSTROMS                       
REMARK 525    HOH A 846        DISTANCE =  6.97 ANGSTROMS                       
REMARK 525    HOH A 847        DISTANCE =  7.11 ANGSTROMS                       
REMARK 525    HOH A 848        DISTANCE =  8.36 ANGSTROMS                       
REMARK 525    HOH A 849        DISTANCE =  9.15 ANGSTROMS                       
REMARK 525    HOH A 850        DISTANCE =  9.48 ANGSTROMS                       
REMARK 525    HOH A 851        DISTANCE = 10.73 ANGSTROMS                       
REMARK 525    HOH B 225        DISTANCE =  7.49 ANGSTROMS                       
REMARK 525    HOH C 223        DISTANCE =  5.87 ANGSTROMS                       
REMARK 525    HOH C 224        DISTANCE =  7.06 ANGSTROMS                       
REMARK 525    HOH C 225        DISTANCE =  7.86 ANGSTROMS                       
REMARK 525    HOH C 226        DISTANCE =  9.22 ANGSTROMS                       
REMARK 525    HOH C 227        DISTANCE =  9.92 ANGSTROMS                       
REMARK 525    HOH C 228        DISTANCE = 10.86 ANGSTROMS                       
REMARK 525    HOH D 845        DISTANCE =  5.96 ANGSTROMS                       
REMARK 525    HOH D 846        DISTANCE =  6.79 ANGSTROMS                       
REMARK 525    HOH E 242        DISTANCE =  6.02 ANGSTROMS                       
REMARK 525    HOH E 243        DISTANCE =  6.21 ANGSTROMS                       
REMARK 525    HOH E 244        DISTANCE =  6.93 ANGSTROMS                       
REMARK 525    HOH E 245        DISTANCE =  7.00 ANGSTROMS                       
REMARK 525    HOH E 246        DISTANCE =  7.88 ANGSTROMS                       
REMARK 525    HOH E 247        DISTANCE =  8.19 ANGSTROMS                       
REMARK 525    HOH E 248        DISTANCE = 10.76 ANGSTROMS                       
REMARK 525    HOH E 249        DISTANCE = 15.78 ANGSTROMS                       
REMARK 525    HOH F 233        DISTANCE =  6.86 ANGSTROMS                       
REMARK 525    HOH F 234        DISTANCE =  6.90 ANGSTROMS                       
REMARK 525    HOH F 235        DISTANCE =  6.92 ANGSTROMS                       
REMARK 525    HOH F 236        DISTANCE =  7.52 ANGSTROMS                       
REMARK 525    HOH F 237        DISTANCE =  8.00 ANGSTROMS                       
REMARK 525    HOH F 238        DISTANCE =  8.25 ANGSTROMS                       
REMARK 620                                                                      
REMARK 620 METAL COORDINATION                                                   
REMARK 620 (M=MODEL NUMBER; RES=RESIDUE NAME; C=CHAIN IDENTIFIER;               
REMARK 620 SSEQ=SEQUENCE NUMBER; I=INSERTION CODE):                             
REMARK 620                                                                      
REMARK 620 COORDINATION ANGLES FOR:  M RES CSSEQI METAL                         
REMARK 620                              MG A 702  MG                            
REMARK 620 N RES CSSEQI ATOM                                                    
REMARK 620 1 THR A 465   OG1                                                    
REMARK 620 2 GLN A 493   OE1  90.7                                              
REMARK 620 3 ATP A 703   O1B  52.6 138.0                                        
REMARK 620 N                    1     2                                         
REMARK 620                                                                      
REMARK 620 COORDINATION ANGLES FOR:  M RES CSSEQI METAL                         
REMARK 620                              MG D 702  MG                            
REMARK 620 N RES CSSEQI ATOM                                                    
REMARK 620 1 THR D 465   OG1                                                    
REMARK 620 2 ASP D 572   OD1  79.1                                              
REMARK 620 3 HOH D 806   O   120.1 139.3                                        
REMARK 620 N                    1     2                                         
REMARK 800                                                                      
REMARK 800 SITE                                                                 
REMARK 800 SITE_IDENTIFIER: AC1                                                 
REMARK 800 EVIDENCE_CODE: SOFTWARE                                              
REMARK 800 SITE_DESCRIPTION: binding site for residue GOL A 701                 
REMARK 800                                                                      
REMARK 800 SITE_IDENTIFIER: AC2                                                 
REMARK 800 EVIDENCE_CODE: SOFTWARE                                              
REMARK 800 SITE_DESCRIPTION: binding site for residue MG A 702                  
REMARK 800                                                                      
REMARK 800 SITE_IDENTIFIER: AC3                                                 
REMARK 800 EVIDENCE_CODE: SOFTWARE                                              
REMARK 800 SITE_DESCRIPTION: binding site for residue ATP A 703                 
REMARK 800                                                                      
REMARK 800 SITE_IDENTIFIER: AC4                                                 
REMARK 800 EVIDENCE_CODE: SOFTWARE                                              
REMARK 800 SITE_DESCRIPTION: binding site for residue ATP D 701                 
REMARK 800                                                                      
REMARK 800 SITE_IDENTIFIER: AC5                                                 
REMARK 800 EVIDENCE_CODE: SOFTWARE                                              
REMARK 800 SITE_DESCRIPTION: binding site for residue MG D 702                  
DBREF  6GK4 A  387   646  UNP    Q20BJ8   Q20BJ8_HUMAN   387    646             
DBREF  6GK4 B    1   149  PDB    6GK4     6GK4             1    149             
DBREF  6GK4 C    1   143  PDB    6GK4     6GK4             1    143             
DBREF  6GK4 D  387   646  UNP    Q20BJ8   Q20BJ8_HUMAN   387    646             
DBREF  6GK4 E    1   149  PDB    6GK4     6GK4             1    149             
DBREF  6GK4 F    1   143  PDB    6GK4     6GK4             1    143             
SEQADV 6GK4 SER A  386  UNP  Q20BJ8              EXPRESSION TAG                 
SEQADV 6GK4     A       UNP  Q20BJ8    PHE   405 DELETION                       
SEQADV 6GK4     A       UNP  Q20BJ8    GLY   406 DELETION                       
SEQADV 6GK4     A       UNP  Q20BJ8    GLU   407 DELETION                       
SEQADV 6GK4     A       UNP  Q20BJ8    LEU   408 DELETION                       
SEQADV 6GK4     A       UNP  Q20BJ8    PHE   409 DELETION                       
SEQADV 6GK4     A       UNP  Q20BJ8    GLU   410 DELETION                       
SEQADV 6GK4     A       UNP  Q20BJ8    LYS   411 DELETION                       
SEQADV 6GK4     A       UNP  Q20BJ8    ALA   412 DELETION                       
SEQADV 6GK4     A       UNP  Q20BJ8    LYS   413 DELETION                       
SEQADV 6GK4     A       UNP  Q20BJ8    GLN   414 DELETION                       
SEQADV 6GK4     A       UNP  Q20BJ8    ASN   415 DELETION                       
SEQADV 6GK4     A       UNP  Q20BJ8    ASN   416 DELETION                       
SEQADV 6GK4     A       UNP  Q20BJ8    ASN   417 DELETION                       
SEQADV 6GK4     A       UNP  Q20BJ8    ASN   418 DELETION                       
SEQADV 6GK4     A       UNP  Q20BJ8    ARG   419 DELETION                       
SEQADV 6GK4     A       UNP  Q20BJ8    LYS   420 DELETION                       
SEQADV 6GK4     A       UNP  Q20BJ8    THR   421 DELETION                       
SEQADV 6GK4     A       UNP  Q20BJ8    SER   422 DELETION                       
SEQADV 6GK4     A       UNP  Q20BJ8    ASN   423 DELETION                       
SEQADV 6GK4     A       UNP  Q20BJ8    GLY   424 DELETION                       
SEQADV 6GK4     A       UNP  Q20BJ8    ASP   425 DELETION                       
SEQADV 6GK4     A       UNP  Q20BJ8    ASP   426 DELETION                       
SEQADV 6GK4     A       UNP  Q20BJ8    SER   427 DELETION                       
SEQADV 6GK4     A       UNP  Q20BJ8    LEU   428 DELETION                       
SEQADV 6GK4     A       UNP  Q20BJ8    PHE   429 DELETION                       
SEQADV 6GK4     A       UNP  Q20BJ8    PHE   430 DELETION                       
SEQADV 6GK4     A       UNP  Q20BJ8    SER   431 DELETION                       
SEQADV 6GK4     A       UNP  Q20BJ8    ASN   432 DELETION                       
SEQADV 6GK4     A       UNP  Q20BJ8    PHE   433 DELETION                       
SEQADV 6GK4     A       UNP  Q20BJ8    SER   434 DELETION                       
SEQADV 6GK4     A       UNP  Q20BJ8    LEU   435 DELETION                       
SEQADV 6GK4     A       UNP  Q20BJ8    LEU   436 DELETION                       
SEQADV 6GK4 SER D  386  UNP  Q20BJ8              EXPRESSION TAG                 
SEQADV 6GK4     D       UNP  Q20BJ8    PHE   405 DELETION                       
SEQADV 6GK4     D       UNP  Q20BJ8    GLY   406 DELETION                       
SEQADV 6GK4     D       UNP  Q20BJ8    GLU   407 DELETION                       
SEQADV 6GK4     D       UNP  Q20BJ8    LEU   408 DELETION                       
SEQADV 6GK4     D       UNP  Q20BJ8    PHE   409 DELETION                       
SEQADV 6GK4     D       UNP  Q20BJ8    GLU   410 DELETION                       
SEQADV 6GK4     D       UNP  Q20BJ8    LYS   411 DELETION                       
SEQADV 6GK4     D       UNP  Q20BJ8    ALA   412 DELETION                       
SEQADV 6GK4     D       UNP  Q20BJ8    LYS   413 DELETION                       
SEQADV 6GK4     D       UNP  Q20BJ8    GLN   414 DELETION                       
SEQADV 6GK4     D       UNP  Q20BJ8    ASN   415 DELETION                       
SEQADV 6GK4     D       UNP  Q20BJ8    ASN   416 DELETION                       
SEQADV 6GK4     D       UNP  Q20BJ8    ASN   417 DELETION                       
SEQADV 6GK4     D       UNP  Q20BJ8    ASN   418 DELETION                       
SEQADV 6GK4     D       UNP  Q20BJ8    ARG   419 DELETION                       
SEQADV 6GK4     D       UNP  Q20BJ8    LYS   420 DELETION                       
SEQADV 6GK4     D       UNP  Q20BJ8    THR   421 DELETION                       
SEQADV 6GK4     D       UNP  Q20BJ8    SER   422 DELETION                       
SEQADV 6GK4     D       UNP  Q20BJ8    ASN   423 DELETION                       
SEQADV 6GK4     D       UNP  Q20BJ8    GLY   424 DELETION                       
SEQADV 6GK4     D       UNP  Q20BJ8    ASP   425 DELETION                       
SEQADV 6GK4     D       UNP  Q20BJ8    ASP   426 DELETION                       
SEQADV 6GK4     D       UNP  Q20BJ8    SER   427 DELETION                       
SEQADV 6GK4     D       UNP  Q20BJ8    LEU   428 DELETION                       
SEQADV 6GK4     D       UNP  Q20BJ8    PHE   429 DELETION                       
SEQADV 6GK4     D       UNP  Q20BJ8    PHE   430 DELETION                       
SEQADV 6GK4     D       UNP  Q20BJ8    SER   431 DELETION                       
SEQADV 6GK4     D       UNP  Q20BJ8    ASN   432 DELETION                       
SEQADV 6GK4     D       UNP  Q20BJ8    PHE   433 DELETION                       
SEQADV 6GK4     D       UNP  Q20BJ8    SER   434 DELETION                       
SEQADV 6GK4     D       UNP  Q20BJ8    LEU   435 DELETION                       
SEQADV 6GK4     D       UNP  Q20BJ8    LEU   436 DELETION                       
SEQRES   1 A  229  SER LEU THR THR THR GLU VAL VAL MET GLU ASN VAL THR          
SEQRES   2 A  229  ALA PHE TRP GLU GLU GLY GLY THR PRO VAL LEU LYS ASP          
SEQRES   3 A  229  ILE ASN PHE LYS ILE GLU ARG GLY GLN LEU LEU ALA VAL          
SEQRES   4 A  229  ALA GLY SER THR GLY ALA GLY LYS THR SER LEU LEU MET          
SEQRES   5 A  229  MET ILE MET GLY GLU LEU GLU PRO SER GLU GLY LYS ILE          
SEQRES   6 A  229  LYS HIS SER GLY ARG ILE SER PHE CYS SER GLN PHE SER          
SEQRES   7 A  229  TRP ILE MET PRO GLY THR ILE LYS GLU ASN ILE ILE PHE          
SEQRES   8 A  229  GLY VAL SER TYR ASP GLU TYR ARG TYR ARG SER VAL ILE          
SEQRES   9 A  229  LYS ALA CYS GLN LEU GLU GLU ASP ILE SER LYS PHE ALA          
SEQRES  10 A  229  GLU LYS ASP ASN ILE VAL LEU GLY GLU GLY GLY ILE THR          
SEQRES  11 A  229  LEU SER GLY GLY GLN ARG ALA ARG ILE SER LEU ALA ARG          
SEQRES  12 A  229  ALA VAL TYR LYS ASP ALA ASP LEU TYR LEU LEU ASP SER          
SEQRES  13 A  229  PRO PHE GLY TYR LEU ASP VAL LEU THR GLU LYS GLU ILE          
SEQRES  14 A  229  PHE GLU SER CYS VAL CYS LYS LEU MET ALA ASN LYS THR          
SEQRES  15 A  229  ARG ILE LEU VAL THR SER LYS MET GLU HIS LEU LYS LYS          
SEQRES  16 A  229  ALA ASP LYS ILE LEU ILE LEU HIS GLU GLY SER SER TYR          
SEQRES  17 A  229  PHE TYR GLY THR PHE SER GLU LEU GLN ASN LEU GLN PRO          
SEQRES  18 A  229  ASP PHE SER SER LYS LEU MET GLY                              
SEQRES   1 B  149  GLN VAL GLN LEU GLN GLU SER GLY GLY GLY LEU VAL GLN          
SEQRES   2 B  149  ALA GLY SER SER LEU ARG LEU ALA CYS ALA ALA THR GLY          
SEQRES   3 B  149  SER ILE ARG SER ILE ASN ASN MET GLY TRP TYR ARG GLN          
SEQRES   4 B  149  ALA PRO GLY LYS GLN ARG GLY MET VAL ALA ILE ILE THR          
SEQRES   5 B  149  ARG VAL GLY ASN THR ASP TYR ALA ASP SER VAL LYS GLY          
SEQRES   6 B  149  ARG PHE THR ILE SER ARG ASP ASN ALA LYS ASN THR VAL          
SEQRES   7 B  149  TYR LEU GLN MET ASN SER LEU LYS PRO GLU ASP THR ALA          
SEQRES   8 B  149  THR TYR TYR CYS HIS ALA GLU ILE THR GLU GLN SER ARG          
SEQRES   9 B  149  PRO PHE TYR LEU THR ASP ASP TYR TRP GLY GLN GLY THR          
SEQRES  10 B  149  GLN VAL THR VAL SER SER ALA ALA ALA HIS HIS HIS HIS          
SEQRES  11 B  149  HIS HIS GLY ALA ALA GLU GLN LYS LEU ILE SER GLU GLU          
SEQRES  12 B  149  ASP LEU ASN GLY ALA ALA                                      
SEQRES   1 C  143  GLN VAL GLN LEU GLN GLU SER GLY GLY GLY LEU VAL GLN          
SEQRES   2 C  143  PRO GLY GLY SER LEU ARG LEU SER CYS ALA ALA SER GLY          
SEQRES   3 C  143  SER THR SER SER ILE ASN ALA MET GLY TRP TYR ARG GLN          
SEQRES   4 C  143  ALA PRO GLY LYS GLN ARG GLU PRO VAL ALA ILE SER SER          
SEQRES   5 C  143  SER GLY GLY ASP THR ARG TYR ALA GLU PRO VAL LYS GLY          
SEQRES   6 C  143  ARG PHE THR ILE SER ARG ASP ASN ALA GLN ASN LYS VAL          
SEQRES   7 C  143  TYR LEU GLN MET ASN SER LEU LYS PRO GLU ASP THR ALA          
SEQRES   8 C  143  VAL TYR TYR CYS TRP LEU ASN TRP GLY ARG THR SER VAL          
SEQRES   9 C  143  ASN SER TRP GLY GLN GLY THR GLN VAL THR VAL SER SER          
SEQRES  10 C  143  ALA ALA ALA HIS HIS HIS HIS HIS HIS GLY ALA ALA GLU          
SEQRES  11 C  143  GLN LYS LEU ILE SER GLU GLU ASP LEU ASN GLY ALA ALA          
SEQRES   1 D  229  SER LEU THR THR THR GLU VAL VAL MET GLU ASN VAL THR          
SEQRES   2 D  229  ALA PHE TRP GLU GLU GLY GLY THR PRO VAL LEU LYS ASP          
SEQRES   3 D  229  ILE ASN PHE LYS ILE GLU ARG GLY GLN LEU LEU ALA VAL          
SEQRES   4 D  229  ALA GLY SER THR GLY ALA GLY LYS THR SER LEU LEU MET          
SEQRES   5 D  229  MET ILE MET GLY GLU LEU GLU PRO SER GLU GLY LYS ILE          
SEQRES   6 D  229  LYS HIS SER GLY ARG ILE SER PHE CYS SER GLN PHE SER          
SEQRES   7 D  229  TRP ILE MET PRO GLY THR ILE LYS GLU ASN ILE ILE PHE          
SEQRES   8 D  229  GLY VAL SER TYR ASP GLU TYR ARG TYR ARG SER VAL ILE          
SEQRES   9 D  229  LYS ALA CYS GLN LEU GLU GLU ASP ILE SER LYS PHE ALA          
SEQRES  10 D  229  GLU LYS ASP ASN ILE VAL LEU GLY GLU GLY GLY ILE THR          
SEQRES  11 D  229  LEU SER GLY GLY GLN ARG ALA ARG ILE SER LEU ALA ARG          
SEQRES  12 D  229  ALA VAL TYR LYS ASP ALA ASP LEU TYR LEU LEU ASP SER          
SEQRES  13 D  229  PRO PHE GLY TYR LEU ASP VAL LEU THR GLU LYS GLU ILE          
SEQRES  14 D  229  PHE GLU SER CYS VAL CYS LYS LEU MET ALA ASN LYS THR          
SEQRES  15 D  229  ARG ILE LEU VAL THR SER LYS MET GLU HIS LEU LYS LYS          
SEQRES  16 D  229  ALA ASP LYS ILE LEU ILE LEU HIS GLU GLY SER SER TYR          
SEQRES  17 D  229  PHE TYR GLY THR PHE SER GLU LEU GLN ASN LEU GLN PRO          
SEQRES  18 D  229  ASP PHE SER SER LYS LEU MET GLY                              
SEQRES   1 E  149  GLN VAL GLN LEU GLN GLU SER GLY GLY GLY LEU VAL GLN          
SEQRES   2 E  149  ALA GLY SER SER LEU ARG LEU ALA CYS ALA ALA THR GLY          
SEQRES   3 E  149  SER ILE ARG SER ILE ASN ASN MET GLY TRP TYR ARG GLN          
SEQRES   4 E  149  ALA PRO GLY LYS GLN ARG GLY MET VAL ALA ILE ILE THR          
SEQRES   5 E  149  ARG VAL GLY ASN THR ASP TYR ALA ASP SER VAL LYS GLY          
SEQRES   6 E  149  ARG PHE THR ILE SER ARG ASP ASN ALA LYS ASN THR VAL          
SEQRES   7 E  149  TYR LEU GLN MET ASN SER LEU LYS PRO GLU ASP THR ALA          
SEQRES   8 E  149  THR TYR TYR CYS HIS ALA GLU ILE THR GLU GLN SER ARG          
SEQRES   9 E  149  PRO PHE TYR LEU THR ASP ASP TYR TRP GLY GLN GLY THR          
SEQRES  10 E  149  GLN VAL THR VAL SER SER ALA ALA ALA HIS HIS HIS HIS          
SEQRES  11 E  149  HIS HIS GLY ALA ALA GLU GLN LYS LEU ILE SER GLU GLU          
SEQRES  12 E  149  ASP LEU ASN GLY ALA ALA                                      
SEQRES   1 F  143  GLN VAL GLN LEU GLN GLU SER GLY GLY GLY LEU VAL GLN          
SEQRES   2 F  143  PRO GLY GLY SER LEU ARG LEU SER CYS ALA ALA SER GLY          
SEQRES   3 F  143  SER THR SER SER ILE ASN ALA MET GLY TRP TYR ARG GLN          
SEQRES   4 F  143  ALA PRO GLY LYS GLN ARG GLU PRO VAL ALA ILE SER SER          
SEQRES   5 F  143  SER GLY GLY ASP THR ARG TYR ALA GLU PRO VAL LYS GLY          
SEQRES   6 F  143  ARG PHE THR ILE SER ARG ASP ASN ALA GLN ASN LYS VAL          
SEQRES   7 F  143  TYR LEU GLN MET ASN SER LEU LYS PRO GLU ASP THR ALA          
SEQRES   8 F  143  VAL TYR TYR CYS TRP LEU ASN TRP GLY ARG THR SER VAL          
SEQRES   9 F  143  ASN SER TRP GLY GLN GLY THR GLN VAL THR VAL SER SER          
SEQRES  10 F  143  ALA ALA ALA HIS HIS HIS HIS HIS HIS GLY ALA ALA GLU          
SEQRES  11 F  143  GLN LYS LEU ILE SER GLU GLU ASP LEU ASN GLY ALA ALA          
HET    GOL  A 701       6                                                       
HET     MG  A 702       1                                                       
HET    ATP  A 703      31                                                       
HET    ATP  D 701      31                                                       
HET     MG  D 702       1                                                       
HETNAM     GOL GLYCEROL                                                         
HETNAM      MG MAGNESIUM ION                                                    
HETNAM     ATP ADENOSINE-5'-TRIPHOSPHATE                                        
HETSYN     GOL GLYCERIN; PROPANE-1,2,3-TRIOL                                    
FORMUL   7  GOL    C3 H8 O3                                                     
FORMUL   8   MG    2(MG 2+)                                                     
FORMUL   9  ATP    2(C10 H16 N5 O13 P3)                                         
FORMUL  12  HOH   *237(H2 O)                                                    
HELIX    1 AA1 GLY A  463  MET A  472  1                                  10    
HELIX    2 AA2 THR A  501  PHE A  508  1                                   8    
HELIX    3 AA3 ASP A  513  CYS A  524  1                                  12    
HELIX    4 AA4 LEU A  526  LYS A  532  1                                   7    
HELIX    5 AA5 GLU A  535  ILE A  539  5                                   5    
HELIX    6 AA6 SER A  549  LYS A  564  1                                  16    
HELIX    7 AA7 ASP A  579  CYS A  590  1                                  12    
HELIX    8 AA8 LYS A  606  LYS A  611  1                                   6    
HELIX    9 AA9 THR A  629  GLN A  634  1                                   6    
HELIX   10 AB1 LYS B   86  THR B   90  5                                   5    
HELIX   11 AB2 GLU C   61  LYS C   64  5                                   4    
HELIX   12 AB3 LYS C   86  THR C   90  5                                   5    
HELIX   13 AB4 GLY D  463  MET D  472  1                                  10    
HELIX   14 AB5 THR D  501  PHE D  508  1                                   8    
HELIX   15 AB6 ASP D  513  CYS D  524  1                                  12    
HELIX   16 AB7 LEU D  526  LYS D  532  1                                   7    
HELIX   17 AB8 GLU D  535  ILE D  539  5                                   5    
HELIX   18 AB9 SER D  549  LYS D  564  1                                  16    
HELIX   19 AC1 ASP D  579  CYS D  590  1                                  12    
HELIX   20 AC2 LYS D  606  LYS D  611  1                                   6    
HELIX   21 AC3 THR D  629  ASN D  635  1                                   7    
HELIX   22 AC4 ASP E   61  LYS E   64  5                                   4    
HELIX   23 AC5 LYS E   86  THR E   90  5                                   5    
HELIX   24 AC6 GLU F   61  LYS F   64  5                                   4    
HELIX   25 AC7 LYS F   86  THR F   90  5                                   5    
SHEET    1 AA1 3 LEU A 441  ILE A 448  0                                        
SHEET    2 AA1 3 VAL A 392  ALA A 399 -1  N  ALA A 399   O  LEU A 441           
SHEET    3 AA1 3 GLU A 479  ILE A 482 -1  O  LYS A 481   N  GLU A 395           
SHEET    1 AA2 6 ILE A 488  CYS A 491  0                                        
SHEET    2 AA2 6 LEU A 568  ASP A 572  1  O  LEU A 570   N  SER A 489           
SHEET    3 AA2 6 THR A 599  VAL A 603  1  O  THR A 599   N  TYR A 569           
SHEET    4 AA2 6 LEU A 453  GLY A 458  1  N  LEU A 454   O  LEU A 602           
SHEET    5 AA2 6 LYS A 615  HIS A 620  1  O  LEU A 617   N  ALA A 457           
SHEET    6 AA2 6 SER A 623  GLY A 628 -1  O  PHE A 626   N  ILE A 618           
SHEET    1 AA3 4 VAL B   2  SER B   7  0                                        
SHEET    2 AA3 4 LEU B  18  GLY B  26 -1  O  THR B  25   N  GLN B   3           
SHEET    3 AA3 4 THR B  77  MET B  82 -1  O  MET B  82   N  LEU B  18           
SHEET    4 AA3 4 PHE B  67  ASP B  72 -1  N  SER B  70   O  TYR B  79           
SHEET    1 AA4 6 GLY B  10  LEU B  11  0                                        
SHEET    2 AA4 6 THR B 117  THR B 120  1  O  THR B 120   N  GLY B  10           
SHEET    3 AA4 6 ALA B  91  GLU B 101 -1  N  ALA B  91   O  VAL B 119           
SHEET    4 AA4 6 ILE B  28  GLN B  39 -1  N  SER B  30   O  THR B 100           
SHEET    5 AA4 6 GLY B  46  ILE B  51 -1  O  GLY B  46   N  ARG B  38           
SHEET    6 AA4 6 THR B  57  TYR B  59 -1  O  ASP B  58   N  ILE B  50           
SHEET    1 AA5 4 GLY B  10  LEU B  11  0                                        
SHEET    2 AA5 4 THR B 117  THR B 120  1  O  THR B 120   N  GLY B  10           
SHEET    3 AA5 4 ALA B  91  GLU B 101 -1  N  ALA B  91   O  VAL B 119           
SHEET    4 AA5 4 ASP B 111  TRP B 113 -1  O  TYR B 112   N  ALA B  97           
SHEET    1 AA6 4 GLN C   5  SER C   7  0                                        
SHEET    2 AA6 4 LEU C  18  ALA C  23 -1  O  SER C  21   N  SER C   7           
SHEET    3 AA6 4 LYS C  77  MET C  82 -1  O  MET C  82   N  LEU C  18           
SHEET    4 AA6 4 PHE C  67  ASP C  72 -1  N  THR C  68   O  GLN C  81           
SHEET    1 AA7 6 GLY C  10  VAL C  12  0                                        
SHEET    2 AA7 6 THR C 111  VAL C 115  1  O  THR C 114   N  GLY C  10           
SHEET    3 AA7 6 ALA C  91  TRP C  99 -1  N  TYR C  93   O  THR C 111           
SHEET    4 AA7 6 ILE C  31  GLN C  39 -1  N  GLY C  35   O  TRP C  96           
SHEET    5 AA7 6 GLU C  46  SER C  52 -1  O  VAL C  48   N  TRP C  36           
SHEET    6 AA7 6 THR C  57  TYR C  59 -1  O  ARG C  58   N  ILE C  50           
SHEET    1 AA8 4 GLY C  10  VAL C  12  0                                        
SHEET    2 AA8 4 THR C 111  VAL C 115  1  O  THR C 114   N  GLY C  10           
SHEET    3 AA8 4 ALA C  91  TRP C  99 -1  N  TYR C  93   O  THR C 111           
SHEET    4 AA8 4 VAL C 104  TRP C 107 -1  O  SER C 106   N  LEU C  97           
SHEET    1 AA9 3 LEU D 441  GLU D 449  0                                        
SHEET    2 AA9 3 THR D 390  ALA D 399 -1  N  VAL D 397   O  ILE D 444           
SHEET    3 AA9 3 GLU D 479  LYS D 481 -1  O  LYS D 481   N  GLU D 395           
SHEET    1 AB1 6 ILE D 488  CYS D 491  0                                        
SHEET    2 AB1 6 LEU D 568  ASP D 572  1  O  LEU D 570   N  SER D 489           
SHEET    3 AB1 6 THR D 599  VAL D 603  1  O  ILE D 601   N  LEU D 571           
SHEET    4 AB1 6 LEU D 453  GLY D 458  1  N  LEU D 454   O  LEU D 602           
SHEET    5 AB1 6 LYS D 615  HIS D 620  1  O  LEU D 617   N  ALA D 457           
SHEET    6 AB1 6 SER D 623  GLY D 628 -1  O  PHE D 626   N  ILE D 618           
SHEET    1 AB2 4 VAL E   2  SER E   7  0                                        
SHEET    2 AB2 4 LEU E  18  GLY E  26 -1  O  THR E  25   N  GLN E   3           
SHEET    3 AB2 4 THR E  77  MET E  82 -1  O  MET E  82   N  LEU E  18           
SHEET    4 AB2 4 PHE E  67  ASP E  72 -1  N  SER E  70   O  TYR E  79           
SHEET    1 AB3 6 GLY E  10  VAL E  12  0                                        
SHEET    2 AB3 6 THR E 117  VAL E 121  1  O  THR E 120   N  GLY E  10           
SHEET    3 AB3 6 ALA E  91  GLU E 101 -1  N  TYR E  93   O  THR E 117           
SHEET    4 AB3 6 ILE E  28  GLN E  39 -1  N  TYR E  37   O  TYR E  94           
SHEET    5 AB3 6 ARG E  45  ILE E  51 -1  O  ILE E  51   N  MET E  34           
SHEET    6 AB3 6 THR E  57  TYR E  59 -1  O  ASP E  58   N  ILE E  50           
SHEET    1 AB4 4 GLY E  10  VAL E  12  0                                        
SHEET    2 AB4 4 THR E 117  VAL E 121  1  O  THR E 120   N  GLY E  10           
SHEET    3 AB4 4 ALA E  91  GLU E 101 -1  N  TYR E  93   O  THR E 117           
SHEET    4 AB4 4 ASP E 111  TRP E 113 -1  O  TYR E 112   N  ALA E  97           
SHEET    1 AB5 4 LEU F   4  SER F   7  0                                        
SHEET    2 AB5 4 LEU F  18  ALA F  24 -1  O  SER F  21   N  SER F   7           
SHEET    3 AB5 4 LYS F  77  MET F  82 -1  O  LEU F  80   N  LEU F  20           
SHEET    4 AB5 4 PHE F  67  ASP F  72 -1  N  THR F  68   O  GLN F  81           
SHEET    1 AB6 6 GLY F  10  VAL F  12  0                                        
SHEET    2 AB6 6 THR F 111  VAL F 115  1  O  THR F 114   N  GLY F  10           
SHEET    3 AB6 6 ALA F  91  TRP F  99 -1  N  ALA F  91   O  VAL F 113           
SHEET    4 AB6 6 ILE F  31  GLN F  39 -1  N  GLY F  35   O  TRP F  96           
SHEET    5 AB6 6 GLU F  46  SER F  52 -1  O  VAL F  48   N  TRP F  36           
SHEET    6 AB6 6 THR F  57  TYR F  59 -1  O  ARG F  58   N  ILE F  50           
SHEET    1 AB7 4 GLY F  10  VAL F  12  0                                        
SHEET    2 AB7 4 THR F 111  VAL F 115  1  O  THR F 114   N  GLY F  10           
SHEET    3 AB7 4 ALA F  91  TRP F  99 -1  N  ALA F  91   O  VAL F 113           
SHEET    4 AB7 4 VAL F 104  TRP F 107 -1  O  SER F 106   N  LEU F  97           
SSBOND   1 CYS B   22    CYS B   95                          1555   1555  2.03  
SSBOND   2 CYS C   22    CYS C   95                          1555   1555  2.04  
SSBOND   3 CYS E   22    CYS E   95                          1555   1555  2.03  
SSBOND   4 CYS F   22    CYS F   95                          1555   1555  2.09  
LINK         OG1 THR A 465                MG    MG A 702     1555   1555  1.94  
LINK         OE1 GLN A 493                MG    MG A 702     1555   1555  1.96  
LINK         OG1 THR D 465                MG    MG D 702     1555   1555  2.77  
LINK         OD1 ASP D 572                MG    MG D 702     1555   1555  2.47  
LINK        MG    MG A 702                 O1B ATP A 703     1555   1555  2.39  
LINK        MG    MG D 702                 O   HOH D 806     1555   1555  2.99  
SITE     1 AC1  5 ASP A 529  SER A 549  ARG A 555  HOH A 810                    
SITE     2 AC1  5 ASP B  61                                                     
SITE     1 AC2  3 THR A 465  GLN A 493  ATP A 703                               
SITE     1 AC3 10 TRP A 401  VAL A 440  GLY A 461  GLY A 463                    
SITE     2 AC3 10 LYS A 464  THR A 465  SER A 466  GLN A 493                    
SITE     3 AC3 10  MG A 702  SER C  30                                          
SITE     1 AC4 11 TRP D 401  THR D 460  GLY D 461  ALA D 462                    
SITE     2 AC4 11 GLY D 463  LYS D 464  THR D 465  SER D 466                    
SITE     3 AC4 11 GLN D 493   MG D 702  HOH D 806                               
SITE     1 AC5  7 THR D 465  GLN D 493  ASP D 572  SER D 573                    
SITE     2 AC5  7 VAL D 603  ATP D 701  HOH D 806                               
CRYST1   80.940   55.190  114.990  90.00 103.96  90.00 P 1 21 1      4          
ORIGX1      1.000000  0.000000  0.000000        0.00000                         
ORIGX2      0.000000  1.000000  0.000000        0.00000                         
ORIGX3      0.000000  0.000000  1.000000        0.00000                         
SCALE1      0.012355  0.000000  0.003071        0.00000                         
SCALE2      0.000000  0.018119  0.000000        0.00000                         
SCALE3      0.000000  0.000000  0.008961        0.00000                         
ATOM      1  N   THR A 390      13.957   9.943 -67.626  1.00 57.29           N  
ANISOU    1  N   THR A 390     7998   6931   6838  -1334   -727   1462       N  
ATOM      2  CA  THR A 390      15.328   9.616 -67.258  1.00 56.35           C  
ANISOU    2  CA  THR A 390     7922   6789   6699  -1247   -678   1300       C  
ATOM      3  C   THR A 390      16.271  10.757 -67.694  1.00 59.13           C  
ANISOU    3  C   THR A 390     8235   7108   7122  -1207   -610   1184       C  
ATOM      4  O   THR A 390      16.226  11.193 -68.850  1.00 59.10           O  
ANISOU    4  O   THR A 390     8272   7050   7134  -1293   -617   1211       O  
ATOM      5  CB  THR A 390      15.712   8.253 -67.846  1.00 64.12           C  
ANISOU    5  CB  THR A 390     9078   7707   7578  -1309   -718   1303       C  
ATOM      6  OG1 THR A 390      14.806   7.266 -67.367  1.00 63.19           O  
ANISOU    6  OG1 THR A 390     8994   7628   7388  -1350   -796   1418       O  
ATOM      7  CG2 THR A 390      17.121   7.857 -67.516  1.00 62.93           C  
ANISOU    7  CG2 THR A 390     8968   7531   7413  -1216   -666   1148       C  
ATOM      8  N   GLU A 391      17.134  11.231 -66.773  1.00 54.07           N  
ANISOU    8  N   GLU A 391     7522   6502   6519  -1088   -553   1063       N  
ATOM      9  CA  GLU A 391      18.091  12.301 -67.074  1.00 52.69           C  
ANISOU    9  CA  GLU A 391     7313   6308   6401  -1049   -500    959       C  
ATOM     10  C   GLU A 391      19.490  11.776 -67.429  1.00 53.76           C  
ANISOU   10  C   GLU A 391     7530   6401   6496  -1026   -465    849       C  
ATOM     11  O   GLU A 391      20.223  12.473 -68.119  1.00 53.83           O  
ANISOU   11  O   GLU A 391     7541   6384   6528  -1036   -437    789       O  
ATOM     12  CB  GLU A 391      18.140  13.342 -65.943  1.00 54.06           C  
ANISOU   12  CB  GLU A 391     7361   6540   6639   -945   -462    911       C  
ATOM     13  CG  GLU A 391      16.917  14.245 -65.894  1.00 64.90           C  
ANISOU   13  CG  GLU A 391     8645   7942   8072   -959   -478   1003       C  
ATOM     14  CD  GLU A 391      17.104  15.664 -66.392  1.00 84.57           C  
ANISOU   14  CD  GLU A 391    11087  10411  10633   -958   -464    970       C  
ATOM     15  OE1 GLU A 391      17.825  15.864 -67.395  1.00 84.30           O  
ANISOU   15  OE1 GLU A 391    11110  10328  10594  -1014   -469    927       O  
ATOM     16  OE2 GLU A 391      16.485  16.576 -65.799  1.00 72.11           O  
ANISOU   16  OE2 GLU A 391     9418   8867   9113   -903   -453    992       O  
ATOM     17  N   VAL A 392      19.852  10.561 -66.952  1.00 47.91           N  
ANISOU   17  N   VAL A 392     6852   5655   5696   -994   -471    827       N  
ATOM     18  CA  VAL A 392      21.139   9.919 -67.235  1.00 47.46           C  
ANISOU   18  CA  VAL A 392     6872   5558   5603   -960   -436    732       C  
ATOM     19  C   VAL A 392      20.967   8.378 -67.294  1.00 51.95           C  
ANISOU   19  C   VAL A 392     7563   6090   6088   -986   -478    766       C  
ATOM     20  O   VAL A 392      20.304   7.770 -66.447  1.00 50.52           O  
ANISOU   20  O   VAL A 392     7369   5943   5883   -978   -525    818       O  
ATOM     21  CB  VAL A 392      22.308  10.408 -66.316  1.00 50.78           C  
ANISOU   21  CB  VAL A 392     7211   6015   6067   -848   -381    624       C  
ATOM     22  CG1 VAL A 392      22.130   9.978 -64.868  1.00 50.62           C  
ANISOU   22  CG1 VAL A 392     7140   6042   6052   -784   -395    623       C  
ATOM     23  CG2 VAL A 392      23.677   9.982 -66.844  1.00 50.44           C  
ANISOU   23  CG2 VAL A 392     7229   5934   6001   -817   -335    537       C  
ATOM     24  N   VAL A 393      21.551   7.772 -68.350  1.00 50.45           N  
ANISOU   24  N   VAL A 393     7497   5828   5844  -1023   -463    738       N  
ATOM     25  CA  VAL A 393      21.490   6.337 -68.640  1.00 51.14           C  
ANISOU   25  CA  VAL A 393     7734   5857   5839  -1052   -502    763       C  
ATOM     26  C   VAL A 393      22.868   5.737 -69.035  1.00 57.76           C  
ANISOU   26  C   VAL A 393     8653   6642   6650   -988   -442    654       C  
ATOM     27  O   VAL A 393      23.729   6.461 -69.512  1.00 56.75           O  
ANISOU   27  O   VAL A 393     8487   6515   6560   -961   -373    581       O  
ATOM     28  CB  VAL A 393      20.377   6.001 -69.673  1.00 54.68           C  
ANISOU   28  CB  VAL A 393     8297   6254   6224  -1193   -565    887       C  
ATOM     29  CG1 VAL A 393      20.878   4.981 -70.710  1.00 54.79           C  
ANISOU   29  CG1 VAL A 393     8504   6168   6145  -1235   -559    866       C  
ATOM     30  CG2 VAL A 393      19.152   5.432 -68.899  1.00 54.34           C  
ANISOU   30  CG2 VAL A 393     8244   6255   6148  -1228   -655   1006       C  
ATOM     31  N   MET A 394      23.037   4.413 -68.897  1.00 57.36           N  
ANISOU   31  N   MET A 394     8719   6545   6529   -968   -472    649       N  
ATOM     32  CA  MET A 394      24.247   3.711 -69.295  1.00 59.36           C  
ANISOU   32  CA  MET A 394     9060   6740   6752   -900   -416    556       C  
ATOM     33  C   MET A 394      23.893   2.243 -69.426  1.00 67.48           C  
ANISOU   33  C   MET A 394    10262   7697   7679   -927   -483    596       C  
ATOM     34  O   MET A 394      23.331   1.638 -68.495  1.00 67.14           O  
ANISOU   34  O   MET A 394    10211   7681   7618   -924   -562    642       O  
ATOM     35  CB  MET A 394      25.382   3.915 -68.277  1.00 61.43           C  
ANISOU   35  CB  MET A 394     9200   7053   7088   -770   -364    461       C  
ATOM     36  CG  MET A 394      26.490   4.764 -68.711  1.00 65.06           C  
ANISOU   36  CG  MET A 394     9590   7530   7598   -721   -271    382       C  
ATOM     37  SD  MET A 394      28.018   4.565 -67.760  1.00 69.16           S  
ANISOU   37  SD  MET A 394    10021   8080   8178   -576   -212    287       S  
ATOM     38  CE  MET A 394      28.533   6.168 -67.669  1.00 65.39           C  
ANISOU   38  CE  MET A 394     9389   7679   7777   -564   -161    261       C  
ATOM     39  N   GLU A 395      24.231   1.673 -70.600  1.00 67.06           N  
ANISOU   39  N   GLU A 395    10374   7552   7552   -959   -453    578       N  
ATOM     40  CA  GLU A 395      23.967   0.273 -70.923  1.00 68.70           C  
ANISOU   40  CA  GLU A 395    10787   7670   7645   -989   -515    613       C  
ATOM     41  C   GLU A 395      25.165  -0.385 -71.618  1.00 76.27           C  
ANISOU   41  C   GLU A 395    11868   8545   8565   -911   -432    511       C  
ATOM     42  O   GLU A 395      25.636   0.150 -72.617  1.00 76.61           O  
ANISOU   42  O   GLU A 395    11932   8564   8611   -930   -348    470       O  
ATOM     43  CB  GLU A 395      22.692   0.163 -71.794  1.00 70.10           C  
ANISOU   43  CB  GLU A 395    11095   7802   7739  -1154   -590    746       C  
ATOM     44  CG  GLU A 395      21.390   0.374 -71.028  1.00 81.06           C  
ANISOU   44  CG  GLU A 395    12397   9264   9137  -1224   -694    871       C  
ATOM     45  CD  GLU A 395      20.212   0.923 -71.813  1.00100.76           C  
ANISOU   45  CD  GLU A 395    14917  11755  11613  -1379   -740   1006       C  
ATOM     46  OE1 GLU A 395      20.262   0.913 -73.064  1.00 96.44           O  
ANISOU   46  OE1 GLU A 395    14503  11123  11015  -1465   -715   1020       O  
ATOM     47  OE2 GLU A 395      19.225   1.352 -71.171  1.00 92.24           O  
ANISOU   47  OE2 GLU A 395    13722  10756  10569  -1418   -800   1102       O  
ATOM     48  N   ASN A 396      25.653  -1.536 -71.086  1.00 74.62           N  
ANISOU   48  N   ASN A 396    11736   8294   8321   -823   -456    469       N  
ATOM     49  CA  ASN A 396      26.771  -2.348 -71.617  1.00 76.15           C  
ANISOU   49  CA  ASN A 396    12054   8403   8476   -727   -382    375       C  
ATOM     50  C   ASN A 396      28.070  -1.539 -71.830  1.00 79.58           C  
ANISOU   50  C   ASN A 396    12355   8881   9001   -625   -241    268       C  
ATOM     51  O   ASN A 396      28.719  -1.688 -72.870  1.00 79.65           O  
ANISOU   51  O   ASN A 396    12464   8830   8968   -605   -152    214       O  
ATOM     52  CB  ASN A 396      26.352  -3.066 -72.925  1.00 80.16           C  
ANISOU   52  CB  ASN A 396    12821   8788   8848   -820   -394    414       C  
ATOM     53  CG  ASN A 396      25.932  -4.507 -72.788  1.00112.84           C  
ANISOU   53  CG  ASN A 396    17168  12835  12870   -832   -499    456       C  
ATOM     54  OD1 ASN A 396      24.741  -4.832 -72.743  1.00108.02           O  
ANISOU   54  OD1 ASN A 396    16644  12212  12184   -956   -623    576       O  
ATOM     55  ND2 ASN A 396      26.898  -5.410 -72.855  1.00107.59           N  
ANISOU   55  ND2 ASN A 396    16605  12096  12179   -711   -453    366       N  
ATOM     56  N   VAL A 397      28.494  -0.749 -70.824  1.00 75.33           N  
ANISOU   56  N   VAL A 397    11599   8445   8577   -559   -222    241       N  
ATOM     57  CA  VAL A 397      29.662   0.130 -70.976  1.00 75.09           C  
ANISOU   57  CA  VAL A 397    11432   8472   8628   -480   -106    163       C  
ATOM     58  C   VAL A 397      30.983  -0.420 -70.386  1.00 79.24           C  
ANISOU   58  C   VAL A 397    11905   8999   9204   -325    -48     84       C  
ATOM     59  O   VAL A 397      31.070  -0.721 -69.198  1.00 78.63           O  
ANISOU   59  O   VAL A 397    11749   8950   9179   -274   -101     89       O  
ATOM     60  CB  VAL A 397      29.399   1.574 -70.470  1.00 77.82           C  
ANISOU   60  CB  VAL A 397    11581   8925   9062   -519   -110    188       C  
ATOM     61  CG1 VAL A 397      30.236   2.574 -71.252  1.00 77.51           C  
ANISOU   61  CG1 VAL A 397    11470   8925   9056   -510     -9    137       C  
ATOM     62  CG2 VAL A 397      27.919   1.947 -70.564  1.00 77.09           C  
ANISOU   62  CG2 VAL A 397    11510   8839   8940   -654   -198    286       C  
ATOM     63  N   THR A 398      32.025  -0.481 -71.240  1.00 76.18           N  
ANISOU   63  N   THR A 398    11551   8587   8806   -257     65     16       N  
ATOM     64  CA  THR A 398      33.394  -0.891 -70.898  1.00 76.56           C  
ANISOU   64  CA  THR A 398    11538   8643   8909   -105    144    -53       C  
ATOM     65  C   THR A 398      34.334   0.257 -71.243  1.00 79.16           C  
ANISOU   65  C   THR A 398    11716   9062   9299    -75    248    -87       C  
ATOM     66  O   THR A 398      34.210   0.839 -72.334  1.00 79.05           O  
ANISOU   66  O   THR A 398    11743   9052   9240   -147    296    -93       O  
ATOM     67  CB  THR A 398      33.817  -2.181 -71.610  1.00 91.05           C  
ANISOU   67  CB  THR A 398    13567  10364  10664    -33    187    -99       C  
ATOM     68  OG1 THR A 398      33.856  -1.949 -73.017  1.00 94.29           O  
ANISOU   68  OG1 THR A 398    14088  10739  11000    -84    268   -121       O  
ATOM     69  CG2 THR A 398      32.927  -3.369 -71.273  1.00 90.50           C  
ANISOU   69  CG2 THR A 398    13665  10201  10519    -67     67    -60       C  
ATOM     70  N   ALA A 399      35.275   0.591 -70.314  1.00 74.75           N  
ANISOU   70  N   ALA A 399    10985   8578   8839     18    273   -100       N  
ATOM     71  CA  ALA A 399      36.208   1.722 -70.499  1.00 73.83           C  
ANISOU   71  CA  ALA A 399    10713   8562   8778     42    354   -116       C  
ATOM     72  C   ALA A 399      37.682   1.407 -70.283  1.00 76.32           C  
ANISOU   72  C   ALA A 399    10943   8906   9148    185    442   -151       C  
ATOM     73  O   ALA A 399      38.060   0.632 -69.394  1.00 74.93           O  
ANISOU   73  O   ALA A 399    10745   8704   9021    269    418   -150       O  
ATOM     74  CB  ALA A 399      35.807   2.920 -69.638  1.00 73.71           C  
ANISOU   74  CB  ALA A 399    10545   8636   8827    -25    291    -69       C  
ATOM     75  N   PHE A 400      38.507   2.078 -71.102  1.00 72.92           N  
ANISOU   75  N   PHE A 400    10455   8539   8714    201    540   -174       N  
ATOM     76  CA  PHE A 400      39.962   2.012 -71.118  1.00 73.12           C  
ANISOU   76  CA  PHE A 400    10378   8618   8785    326    640   -194       C  
ATOM     77  C   PHE A 400      40.437   3.464 -71.231  1.00 75.01           C  
ANISOU   77  C   PHE A 400    10462   8987   9053    274    660   -167       C  
ATOM     78  O   PHE A 400      39.909   4.209 -72.064  1.00 73.84           O  
ANISOU   78  O   PHE A 400    10349   8858   8850    167    657   -172       O  
ATOM     79  CB  PHE A 400      40.447   1.174 -72.326  1.00 75.98           C  
ANISOU   79  CB  PHE A 400    10876   8918   9075    397    751   -255       C  
ATOM     80  CG  PHE A 400      40.057  -0.290 -72.299  1.00 77.94           C  
ANISOU   80  CG  PHE A 400    11304   9029   9282    455    730   -284       C  
ATOM     81  CD1 PHE A 400      38.806  -0.705 -72.751  1.00 80.86           C  
ANISOU   81  CD1 PHE A 400    11860   9303   9561    351    661   -282       C  
ATOM     82  CD2 PHE A 400      40.973  -1.260 -71.925  1.00 79.99           C  
ANISOU   82  CD2 PHE A 400    11556   9253   9584    610    779   -308       C  
ATOM     83  CE1 PHE A 400      38.448  -2.055 -72.727  1.00 82.18           C  
ANISOU   83  CE1 PHE A 400    12206   9343   9674    396    627   -300       C  
ATOM     84  CE2 PHE A 400      40.621  -2.609 -71.924  1.00 83.36           C  
ANISOU   84  CE2 PHE A 400    12161   9546   9964    663    749   -336       C  
ATOM     85  CZ  PHE A 400      39.355  -2.993 -72.297  1.00 81.36           C  
ANISOU   85  CZ  PHE A 400    12096   9202   9613    552    667   -331       C  
ATOM     86  N   TRP A 401      41.399   3.878 -70.375  1.00 70.60           N  
ANISOU   86  N   TRP A 401     9736   8511   8576    337    668   -129       N  
ATOM     87  CA  TRP A 401      41.921   5.247 -70.388  1.00 83.88           C  
ANISOU   87  CA  TRP A 401    11275  10318  10278    287    672    -91       C  
ATOM     88  C   TRP A 401      42.845   5.502 -71.580  1.00111.53           C  
ANISOU   88  C   TRP A 401    14757  13886  13735    316    783   -117       C  
ATOM     89  O   TRP A 401      42.368   5.788 -72.678  1.00 70.71           O  
ANISOU   89  O   TRP A 401     9673   8705   8489    236    803   -153       O  
ATOM     90  CB  TRP A 401      42.599   5.617 -69.058  1.00 82.55           C  
ANISOU   90  CB  TRP A 401    10952  10213  10201    325    631    -26       C  
ATOM     91  CG  TRP A 401      41.675   6.269 -68.072  1.00 82.93           C  
ANISOU   91  CG  TRP A 401    10977  10258  10274    232    517     11       C  
ATOM     92  CD1 TRP A 401      41.186   5.723 -66.925  1.00 85.86           C  
ANISOU   92  CD1 TRP A 401    11358  10573  10691    238    446     29       C  
ATOM     93  CD2 TRP A 401      41.106   7.580 -68.168  1.00 81.92           C  
ANISOU   93  CD2 TRP A 401    10819  10185  10123    119    463     33       C  
ATOM     94  NE1 TRP A 401      40.366   6.622 -66.283  1.00 84.66           N  
ANISOU   94  NE1 TRP A 401    11180  10441  10545    143    362     59       N  
ATOM     95  CE2 TRP A 401      40.292   7.769 -67.030  1.00 86.01           C  
ANISOU   95  CE2 TRP A 401    11329  10675  10676     73    371     62       C  
ATOM     96  CE3 TRP A 401      41.217   8.623 -69.099  1.00 82.79           C  
ANISOU   96  CE3 TRP A 401    10907  10363  10185     50    480     30       C  
ATOM     97  CZ2 TRP A 401      39.592   8.960 -66.798  1.00 84.32           C  
ANISOU   97  CZ2 TRP A 401    11089  10495  10453    -23    305     87       C  
ATOM     98  CZ3 TRP A 401      40.518   9.797 -68.874  1.00 83.15           C  
ANISOU   98  CZ3 TRP A 401    10928  10439  10224    -54    401     56       C  
ATOM     99  CH2 TRP A 401      39.720   9.960 -67.734  1.00 82.92           C  
ANISOU   99  CH2 TRP A 401    10895  10378  10234    -82    320     83       C  
ATOM    100  N   PRO A 439      41.507  -2.747 -68.049  1.00 87.90           N  
ANISOU  100  N   PRO A 439    12337  10216  10847    760    549   -218       N  
ATOM    101  CA  PRO A 439      40.247  -2.005 -68.114  1.00 86.41           C  
ANISOU  101  CA  PRO A 439    12186  10047  10600    604    471   -196       C  
ATOM    102  C   PRO A 439      40.009  -1.190 -66.844  1.00 86.77           C  
ANISOU  102  C   PRO A 439    12074  10169  10725    531    382   -136       C  
ATOM    103  O   PRO A 439      40.327  -1.651 -65.736  1.00 86.35           O  
ANISOU  103  O   PRO A 439    11956  10106  10748    569    325   -113       O  
ATOM    104  CB  PRO A 439      39.185  -3.106 -68.301  1.00 88.34           C  
ANISOU  104  CB  PRO A 439    12642  10168  10754    567    388   -213       C  
ATOM    105  CG  PRO A 439      39.926  -4.375 -68.566  1.00 93.66           C  
ANISOU  105  CG  PRO A 439    13415  10749  11421    708    438   -260       C  
ATOM    106  CD  PRO A 439      41.389  -4.085 -68.652  1.00 90.12           C  
ANISOU  106  CD  PRO A 439    12817  10367  11057    835    565   -272       C  
ATOM    107  N   VAL A 440      39.431   0.020 -67.002  1.00 80.40           N  
ANISOU  107  N   VAL A 440    11216   9435   9900    422    367   -112       N  
ATOM    108  CA  VAL A 440      39.094   0.882 -65.868  1.00 78.49           C  
ANISOU  108  CA  VAL A 440    10848   9260   9717    348    289    -60       C  
ATOM    109  C   VAL A 440      37.599   0.654 -65.437  1.00 79.52           C  
ANISOU  109  C   VAL A 440    11067   9345   9800    245    173    -42       C  
ATOM    110  O   VAL A 440      37.337   0.622 -64.241  1.00 78.67           O  
ANISOU  110  O   VAL A 440    10899   9250   9742    218     93    -11       O  
ATOM    111  CB  VAL A 440      39.501   2.382 -66.065  1.00 82.48           C  
ANISOU  111  CB  VAL A 440    11221   9874  10242    305    333    -34       C  
ATOM    112  CG1 VAL A 440      38.714   3.071 -67.180  1.00 81.90           C  
ANISOU  112  CG1 VAL A 440    11219   9809  10088    216    348    -50       C  
ATOM    113  CG2 VAL A 440      39.424   3.173 -64.758  1.00 81.63           C  
ANISOU  113  CG2 VAL A 440    10989   9826  10203    253    262     20       C  
ATOM    114  N   LEU A 441      36.660   0.394 -66.379  1.00 74.73           N  
ANISOU  114  N   LEU A 441    10608   8687   9100    187    162    -56       N  
ATOM    115  CA  LEU A 441      35.231   0.158 -66.126  1.00 73.32           C  
ANISOU  115  CA  LEU A 441    10516   8474   8866     87     55    -24       C  
ATOM    116  C   LEU A 441      34.735  -0.990 -66.982  1.00 78.41           C  
ANISOU  116  C   LEU A 441    11364   9015   9412     84     39    -41       C  
ATOM    117  O   LEU A 441      34.856  -0.961 -68.187  1.00 77.87           O  
ANISOU  117  O   LEU A 441    11386   8916   9285     82    111    -67       O  
ATOM    118  CB  LEU A 441      34.413   1.425 -66.424  1.00 72.11           C  
ANISOU  118  CB  LEU A 441    10318   8382   8698    -20     45      8       C  
ATOM    119  CG  LEU A 441      34.637   2.577 -65.472  1.00 75.35           C  
ANISOU  119  CG  LEU A 441    10558   8884   9189    -36     35     33       C  
ATOM    120  CD1 LEU A 441      34.151   3.834 -66.055  1.00 74.82           C  
ANISOU  120  CD1 LEU A 441    10454   8867   9106   -113     50     50       C  
ATOM    121  CD2 LEU A 441      34.057   2.258 -64.150  1.00 76.05           C  
ANISOU  121  CD2 LEU A 441    10614   8974   9306    -60    -59     65       C  
ATOM    122  N   LYS A 442      34.196  -2.004 -66.366  1.00 75.48           N  
ANISOU  122  N   LYS A 442    11076   8588   9017     76    -58    -25       N  
ATOM    123  CA  LYS A 442      33.700  -3.184 -67.091  1.00 75.66           C  
ANISOU  123  CA  LYS A 442    11315   8501   8932     68    -94    -32       C  
ATOM    124  C   LYS A 442      32.196  -3.413 -66.945  1.00 78.66           C  
ANISOU  124  C   LYS A 442    11790   8865   9233    -61   -221     36       C  
ATOM    125  O   LYS A 442      31.697  -3.717 -65.861  1.00 77.84           O  
ANISOU  125  O   LYS A 442    11646   8781   9147    -92   -326     71       O  
ATOM    126  CB  LYS A 442      34.475  -4.449 -66.681  1.00 78.01           C  
ANISOU  126  CB  LYS A 442    11669   8726   9246    182   -107    -70       C  
ATOM    127  N   ASP A 443      31.493  -3.291 -68.049  1.00 74.67           N  
ANISOU  127  N   ASP A 443    11411   8323   8637   -142   -211     60       N  
ATOM    128  CA  ASP A 443      30.040  -3.473 -68.178  1.00 73.59           C  
ANISOU  128  CA  ASP A 443    11380   8168   8413   -276   -322    143       C  
ATOM    129  C   ASP A 443      29.224  -2.673 -67.147  1.00 74.48           C  
ANISOU  129  C   ASP A 443    11335   8382   8581   -347   -394    204       C  
ATOM    130  O   ASP A 443      28.742  -3.209 -66.138  1.00 74.40           O  
ANISOU  130  O   ASP A 443    11312   8389   8569   -366   -499    239       O  
ATOM    131  CB  ASP A 443      29.617  -4.958 -68.193  1.00 76.09           C  
ANISOU  131  CB  ASP A 443    11903   8384   8626   -285   -424    165       C  
ATOM    132  CG  ASP A 443      28.100  -5.194 -68.331  1.00 85.61           C  
ANISOU  132  CG  ASP A 443    13222   9578   9729   -435   -551    273       C  
ATOM    133  OD1 ASP A 443      27.525  -4.815 -69.380  1.00 85.02           O  
ANISOU  133  OD1 ASP A 443    13234   9478   9591   -525   -528    316       O  
ATOM    134  OD2 ASP A 443      27.485  -5.705 -67.366  1.00 91.60           O  
ANISOU  134  OD2 ASP A 443    13970  10361  10473   -470   -676    323       O  
ATOM    135  N   ILE A 444      29.034  -1.393 -67.446  1.00 68.30           N  
ANISOU  135  N   ILE A 444    10444   7667   7840   -392   -340    218       N  
ATOM    136  CA  ILE A 444      28.295  -0.478 -66.581  1.00 66.13           C  
ANISOU  136  CA  ILE A 444    10021   7486   7620   -449   -387    269       C  
ATOM    137  C   ILE A 444      26.841  -0.441 -67.030  1.00 67.78           C  
ANISOU  137  C   ILE A 444    10311   7689   7754   -578   -464    366       C  
ATOM    138  O   ILE A 444      26.578  -0.349 -68.237  1.00 67.66           O  
ANISOU  138  O   ILE A 444    10402   7624   7680   -638   -437    385       O  
ATOM    139  CB  ILE A 444      28.965   0.928 -66.524  1.00 68.57           C  
ANISOU  139  CB  ILE A 444    10159   7870   8023   -416   -294    232       C  
ATOM    140  CG1 ILE A 444      30.499   0.856 -66.231  1.00 69.03           C  
ANISOU  140  CG1 ILE A 444    10146   7934   8148   -294   -213    153       C  
ATOM    141  CG2 ILE A 444      28.243   1.863 -65.549  1.00 68.70           C  
ANISOU  141  CG2 ILE A 444    10035   7974   8094   -460   -337    277       C  
ATOM    142  CD1 ILE A 444      30.978   0.018 -64.965  1.00 73.50           C  
ANISOU  142  CD1 ILE A 444    10673   8495   8757   -225   -263    138       C  
ATOM    143  N   ASN A 445      25.903  -0.518 -66.057  1.00 61.94           N  
ANISOU  143  N   ASN A 445     9519   7003   7013   -627   -561    432       N  
ATOM    144  CA  ASN A 445      24.474  -0.555 -66.355  1.00 61.01           C  
ANISOU  144  CA  ASN A 445     9464   6892   6824   -749   -645    545       C  
ATOM    145  C   ASN A 445      23.720   0.198 -65.302  1.00 62.19           C  
ANISOU  145  C   ASN A 445     9453   7147   7030   -775   -683    594       C  
ATOM    146  O   ASN A 445      23.834  -0.156 -64.138  1.00 61.84           O  
ANISOU  146  O   ASN A 445     9345   7142   7010   -738   -726    579       O  
ATOM    147  CB  ASN A 445      23.947  -2.019 -66.486  1.00 62.63           C  
ANISOU  147  CB  ASN A 445     9859   7027   6910   -796   -757    600       C  
ATOM    148  CG  ASN A 445      24.234  -2.672 -67.831  1.00 73.72           C  
ANISOU  148  CG  ASN A 445    11470   8315   8226   -813   -729    587       C  
ATOM    149  OD1 ASN A 445      23.541  -2.486 -68.841  1.00 58.08           O  
ANISOU  149  OD1 ASN A 445     9585   6298   6183   -915   -737    657       O  
ATOM    150  ND2 ASN A 445      25.330  -3.360 -67.954  1.00 65.07           N  
ANISOU  150  ND2 ASN A 445    10444   7152   7127   -713   -682    495       N  
ATOM    151  N   PHE A 446      22.995   1.264 -65.682  1.00 57.31           N  
ANISOU  151  N   PHE A 446     8766   6572   6438   -835   -662    649       N  
ATOM    152  CA  PHE A 446      22.159   2.035 -64.755  1.00 56.44           C  
ANISOU  152  CA  PHE A 446     8509   6558   6376   -856   -689    703       C  
ATOM    153  C   PHE A 446      21.200   2.953 -65.469  1.00 60.72           C  
ANISOU  153  C   PHE A 446     9022   7121   6926   -937   -683    785       C  
ATOM    154  O   PHE A 446      21.543   3.505 -66.509  1.00 60.07           O  
ANISOU  154  O   PHE A 446     8968   6997   6857   -954   -624    762       O  
ATOM    155  CB  PHE A 446      22.950   2.795 -63.687  1.00 57.61           C  
ANISOU  155  CB  PHE A 446     8500   6766   6624   -765   -629    620       C  
ATOM    156  CG  PHE A 446      23.809   3.938 -64.151  1.00 58.43           C  
ANISOU  156  CG  PHE A 446     8532   6870   6799   -718   -526    550       C  
ATOM    157  CD1 PHE A 446      23.308   5.222 -64.212  1.00 60.62           C  
ANISOU  157  CD1 PHE A 446     8711   7197   7127   -740   -497    576       C  
ATOM    158  CD2 PHE A 446      25.155   3.752 -64.426  1.00 60.26           C  
ANISOU  158  CD2 PHE A 446     8784   7061   7051   -645   -462    461       C  
ATOM    159  CE1 PHE A 446      24.129   6.294 -64.610  1.00 60.93           C  
ANISOU  159  CE1 PHE A 446     8687   7239   7223   -704   -418    515       C  
ATOM    160  CE2 PHE A 446      25.977   4.823 -64.813  1.00 62.49           C  
ANISOU  160  CE2 PHE A 446     8992   7358   7391   -608   -376    405       C  
ATOM    161  CZ  PHE A 446      25.456   6.081 -64.932  1.00 59.93           C  
ANISOU  161  CZ  PHE A 446     8585   7079   7106   -644   -361    433       C  
ATOM    162  N   LYS A 447      20.014   3.167 -64.889  1.00 57.42           N  
ANISOU  162  N   LYS A 447     8537   6774   6505   -987   -742    883       N  
ATOM    163  CA  LYS A 447      18.995   4.067 -65.433  1.00 56.80           C  
ANISOU  163  CA  LYS A 447     8409   6724   6448  -1060   -743    977       C  
ATOM    164  C   LYS A 447      18.451   4.987 -64.307  1.00 60.17           C  
ANISOU  164  C   LYS A 447     8659   7254   6948  -1020   -729    993       C  
ATOM    165  O   LYS A 447      17.494   4.608 -63.631  1.00 59.91           O  
ANISOU  165  O   LYS A 447     8597   7284   6883  -1052   -796   1081       O  
ATOM    166  CB  LYS A 447      17.845   3.258 -66.067  1.00 58.90           C  
ANISOU  166  CB  LYS A 447     8797   6967   6616  -1183   -842   1123       C  
ATOM    167  N   ILE A 448      19.033   6.190 -64.143  1.00 55.97           N  
ANISOU  167  N   ILE A 448     8021   6741   6506   -954   -645    914       N  
ATOM    168  CA  ILE A 448      18.630   7.114 -63.102  1.00 55.28           C  
ANISOU  168  CA  ILE A 448     7786   6734   6483   -905   -620    915       C  
ATOM    169  C   ILE A 448      17.539   8.058 -63.607  1.00 58.84           C  
ANISOU  169  C   ILE A 448     8177   7211   6969   -955   -620   1010       C  
ATOM    170  O   ILE A 448      17.741   8.789 -64.580  1.00 58.61           O  
ANISOU  170  O   ILE A 448     8157   7138   6974   -979   -588    999       O  
ATOM    171  CB  ILE A 448      19.854   7.912 -62.548  1.00 58.08           C  
ANISOU  171  CB  ILE A 448     8070   7091   6908   -809   -540    787       C  
ATOM    172  CG1 ILE A 448      21.054   7.054 -62.194  1.00 58.62           C  
ANISOU  172  CG1 ILE A 448     8190   7124   6957   -762   -534    699       C  
ATOM    173  CG2 ILE A 448      19.551   8.775 -61.318  1.00 58.02           C  
ANISOU  173  CG2 ILE A 448     7935   7156   6953   -755   -513    776       C  
ATOM    174  CD1 ILE A 448      20.790   5.847 -61.281  1.00 66.10           C  
ANISOU  174  CD1 ILE A 448     9167   8094   7853   -769   -604    722       C  
ATOM    175  N   GLU A 449      16.410   8.099 -62.889  1.00 54.69           N  
ANISOU  175  N   GLU A 449     7576   6763   6441   -966   -654   1101       N  
ATOM    176  CA  GLU A 449      15.314   9.017 -63.178  1.00 54.28           C  
ANISOU  176  CA  GLU A 449     7443   6747   6435   -996   -651   1199       C  
ATOM    177  C   GLU A 449      15.653  10.411 -62.649  1.00 56.80           C  
ANISOU  177  C   GLU A 449     7647   7088   6845   -905   -571   1118       C  
ATOM    178  O   GLU A 449      16.558  10.563 -61.816  1.00 57.05           O  
ANISOU  178  O   GLU A 449     7656   7127   6893   -826   -528   1007       O  
ATOM    179  CB  GLU A 449      14.032   8.541 -62.506  1.00 55.95           C  
ANISOU  179  CB  GLU A 449     7604   7045   6607  -1028   -709   1327       C  
ATOM    180  CG  GLU A 449      13.586   7.147 -62.841  1.00 68.40           C  
ANISOU  180  CG  GLU A 449     9296   8613   8078  -1123   -808   1424       C  
ATOM    181  CD  GLU A 449      13.585   6.918 -64.343  1.00 98.47           C  
ANISOU  181  CD  GLU A 449    13230  12327  11857  -1221   -838   1479       C  
ATOM    182  OE1 GLU A 449      12.815   7.586 -65.076  1.00100.30           O  
ANISOU  182  OE1 GLU A 449    13430  12555  12126  -1282   -842   1579       O  
ATOM    183  OE2 GLU A 449      14.445   6.143 -64.808  1.00 96.79           O  
ANISOU  183  OE2 GLU A 449    13148  12037  11590  -1234   -849   1411       O  
ATOM    184  N   ARG A 450      14.924  11.428 -63.144  1.00 51.55           N  
ANISOU  184  N   ARG A 450     6918   6429   6239   -921   -558   1182       N  
ATOM    185  CA  ARG A 450      15.055  12.833 -62.780  1.00 50.07           C  
ANISOU  185  CA  ARG A 450     6634   6254   6134   -843   -495   1124       C  
ATOM    186  C   ARG A 450      14.911  13.042 -61.257  1.00 52.40           C  
ANISOU  186  C   ARG A 450     6846   6625   6440   -749   -457   1088       C  
ATOM    187  O   ARG A 450      13.999  12.513 -60.645  1.00 52.67           O  
ANISOU  187  O   ARG A 450     6842   6728   6444   -758   -482   1170       O  
ATOM    188  CB  ARG A 450      14.005  13.651 -63.544  1.00 51.04           C  
ANISOU  188  CB  ARG A 450     6704   6375   6313   -890   -509   1233       C  
ATOM    189  N   GLY A 451      15.837  13.769 -60.652  1.00 46.94           N  
ANISOU  189  N   GLY A 451     6135   5920   5780   -669   -401    970       N  
ATOM    190  CA  GLY A 451      15.801  14.058 -59.217  1.00 45.79           C  
ANISOU  190  CA  GLY A 451     5928   5831   5641   -588   -359    927       C  
ATOM    191  C   GLY A 451      16.193  12.929 -58.284  1.00 46.17           C  
ANISOU  191  C   GLY A 451     6003   5908   5630   -590   -379    895       C  
ATOM    192  O   GLY A 451      16.075  13.076 -57.067  1.00 45.69           O  
ANISOU  192  O   GLY A 451     5895   5897   5567   -542   -350    868       O  
ATOM    193  N   GLN A 452      16.655  11.801 -58.831  1.00 40.04           N  
ANISOU  193  N   GLN A 452     5310   5097   4805   -648   -430    896       N  
ATOM    194  CA  GLN A 452      17.056  10.667 -58.010  1.00 38.98           C  
ANISOU  194  CA  GLN A 452     5210   4982   4618   -656   -463    867       C  
ATOM    195  C   GLN A 452      18.515  10.764 -57.648  1.00 40.63           C  
ANISOU  195  C   GLN A 452     5448   5144   4847   -611   -429    747       C  
ATOM    196  O   GLN A 452      19.319  11.244 -58.452  1.00 40.05           O  
ANISOU  196  O   GLN A 452     5405   5011   4799   -600   -401    699       O  
ATOM    197  CB  GLN A 452      16.812   9.340 -58.736  1.00 40.24           C  
ANISOU  197  CB  GLN A 452     5457   5122   4709   -736   -544    932       C  
ATOM    198  CG  GLN A 452      15.359   8.895 -58.785  1.00 48.93           C  
ANISOU  198  CG  GLN A 452     6536   6289   5767   -798   -604   1073       C  
ATOM    199  CD  GLN A 452      15.207   7.394 -58.903  1.00 64.78           C  
ANISOU  199  CD  GLN A 452     8636   8294   7682   -872   -700   1127       C  
ATOM    200  OE1 GLN A 452      16.081   6.672 -59.412  1.00 57.21           O  
ANISOU  200  OE1 GLN A 452     7783   7261   6694   -887   -723   1073       O  
ATOM    201  NE2 GLN A 452      14.075   6.888 -58.425  1.00 61.80           N  
ANISOU  201  NE2 GLN A 452     8224   8002   7253   -919   -763   1238       N  
ATOM    202  N   LEU A 453      18.861  10.298 -56.441  1.00 36.09           N  
ANISOU  202  N   LEU A 453     4859   4596   4255   -595   -435    706       N  
ATOM    203  CA  LEU A 453      20.237  10.251 -55.978  1.00 35.30           C  
ANISOU  203  CA  LEU A 453     4784   4454   4174   -564   -412    611       C  
ATOM    204  C   LEU A 453      20.763   8.847 -56.249  1.00 38.72           C  
ANISOU  204  C   LEU A 453     5291   4854   4566   -600   -472    605       C  
ATOM    205  O   LEU A 453      20.137   7.866 -55.848  1.00 38.73           O  
ANISOU  205  O   LEU A 453     5307   4890   4518   -643   -537    651       O  
ATOM    206  CB  LEU A 453      20.339  10.624 -54.473  1.00 35.36           C  
ANISOU  206  CB  LEU A 453     4740   4501   4194   -537   -385    574       C  
ATOM    207  CG  LEU A 453      21.681  10.370 -53.735  1.00 40.21           C  
ANISOU  207  CG  LEU A 453     5376   5079   4822   -527   -381    499       C  
ATOM    208  CD1 LEU A 453      22.736  11.418 -54.088  1.00 40.59           C  
ANISOU  208  CD1 LEU A 453     5431   5078   4914   -485   -325    445       C  
ATOM    209  CD2 LEU A 453      21.481  10.377 -52.230  1.00 42.43           C  
ANISOU  209  CD2 LEU A 453     5622   5404   5096   -536   -379    487       C  
ATOM    210  N   LEU A 454      21.879   8.764 -56.982  1.00 34.41           N  
ANISOU  210  N   LEU A 454     4795   4243   4036   -582   -452    552       N  
ATOM    211  CA  LEU A 454      22.587   7.525 -57.278  1.00 34.30           C  
ANISOU  211  CA  LEU A 454     4857   4183   3991   -595   -493    530       C  
ATOM    212  C   LEU A 454      23.862   7.554 -56.437  1.00 38.49           C  
ANISOU  212  C   LEU A 454     5366   4697   4563   -554   -467    456       C  
ATOM    213  O   LEU A 454      24.551   8.574 -56.403  1.00 38.42           O  
ANISOU  213  O   LEU A 454     5319   4680   4599   -517   -408    418       O  
ATOM    214  CB  LEU A 454      22.920   7.413 -58.778  1.00 34.53           C  
ANISOU  214  CB  LEU A 454     4959   4153   4008   -602   -478    528       C  
ATOM    215  CG  LEU A 454      24.026   6.421 -59.196  1.00 39.95           C  
ANISOU  215  CG  LEU A 454     5724   4777   4679   -582   -484    479       C  
ATOM    216  CD1 LEU A 454      23.573   4.978 -59.074  1.00 40.85           C  
ANISOU  216  CD1 LEU A 454     5918   4876   4728   -621   -569    516       C  
ATOM    217  CD2 LEU A 454      24.498   6.698 -60.575  1.00 42.51           C  
ANISOU  217  CD2 LEU A 454     6098   5051   5001   -579   -440    461       C  
ATOM    218  N   ALA A 455      24.151   6.459 -55.731  1.00 34.58           N  
ANISOU  218  N   ALA A 455     4894   4195   4051   -569   -522    446       N  
ATOM    219  CA  ALA A 455      25.327   6.367 -54.885  1.00 34.13           C  
ANISOU  219  CA  ALA A 455     4813   4118   4037   -545   -510    393       C  
ATOM    220  C   ALA A 455      26.323   5.419 -55.514  1.00 38.14           C  
ANISOU  220  C   ALA A 455     5384   4563   4546   -521   -522    363       C  
ATOM    221  O   ALA A 455      26.083   4.218 -55.561  1.00 36.89           O  
ANISOU  221  O   ALA A 455     5286   4385   4347   -544   -591    377       O  
ATOM    222  CB  ALA A 455      24.937   5.898 -53.495  1.00 34.67           C  
ANISOU  222  CB  ALA A 455     4852   4226   4095   -587   -565    403       C  
ATOM    223  N   VAL A 456      27.415   5.980 -56.051  1.00 36.16           N  
ANISOU  223  N   VAL A 456     5121   4281   4336   -472   -456    325       N  
ATOM    224  CA  VAL A 456      28.494   5.233 -56.696  1.00 36.91           C  
ANISOU  224  CA  VAL A 456     5262   4321   4440   -430   -444    293       C  
ATOM    225  C   VAL A 456      29.521   4.894 -55.638  1.00 43.70           C  
ANISOU  225  C   VAL A 456     6082   5170   5354   -415   -456    273       C  
ATOM    226  O   VAL A 456      30.294   5.754 -55.220  1.00 42.37           O  
ANISOU  226  O   VAL A 456     5852   5014   5233   -398   -410    264       O  
ATOM    227  CB  VAL A 456      29.114   6.002 -57.883  1.00 40.35           C  
ANISOU  227  CB  VAL A 456     5700   4743   4887   -392   -366    273       C  
ATOM    228  CG1 VAL A 456      30.283   5.226 -58.496  1.00 40.32           C  
ANISOU  228  CG1 VAL A 456     5736   4690   4894   -339   -340    239       C  
ATOM    229  CG2 VAL A 456      28.049   6.310 -58.924  1.00 40.15           C  
ANISOU  229  CG2 VAL A 456     5719   4722   4816   -427   -365    302       C  
ATOM    230  N   ALA A 457      29.525   3.651 -55.188  1.00 43.43           N  
ANISOU  230  N   ALA A 457     6086   5108   5308   -429   -526    273       N  
ATOM    231  CA  ALA A 457      30.465   3.249 -54.164  1.00 44.31           C  
ANISOU  231  CA  ALA A 457     6158   5203   5477   -428   -550    261       C  
ATOM    232  C   ALA A 457      31.561   2.378 -54.743  1.00 51.52           C  
ANISOU  232  C   ALA A 457     7107   6054   6415   -364   -540    236       C  
ATOM    233  O   ALA A 457      31.500   1.914 -55.875  1.00 50.74           O  
ANISOU  233  O   ALA A 457     7081   5922   6277   -326   -522    223       O  
ATOM    234  CB  ALA A 457      29.743   2.547 -53.025  1.00 44.75           C  
ANISOU  234  CB  ALA A 457     6215   5275   5511   -499   -647    279       C  
ATOM    235  N   GLY A 458      32.557   2.130 -53.934  1.00 50.98           N  
ANISOU  235  N   GLY A 458     6989   5966   6413   -356   -551    234       N  
ATOM    236  CA  GLY A 458      33.714   1.342 -54.298  1.00 52.73           C  
ANISOU  236  CA  GLY A 458     7224   6133   6679   -287   -536    217       C  
ATOM    237  C   GLY A 458      34.941   1.672 -53.466  1.00 59.02           C  
ANISOU  237  C   GLY A 458     7929   6929   7566   -281   -517    237       C  
ATOM    238  O   GLY A 458      34.929   2.531 -52.573  1.00 58.46           O  
ANISOU  238  O   GLY A 458     7798   6895   7520   -339   -518    263       O  
ATOM    239  N   SER A 459      35.994   0.907 -53.750  1.00 57.60           N  
ANISOU  239  N   SER A 459     7748   6702   7435   -211   -504    230       N  
ATOM    240  CA  SER A 459      37.266   1.020 -53.082  1.00 58.06           C  
ANISOU  240  CA  SER A 459     7720   6752   7587   -199   -490    264       C  
ATOM    241  C   SER A 459      38.126   1.976 -53.836  1.00 62.49           C  
ANISOU  241  C   SER A 459     8229   7349   8166   -139   -384    278       C  
ATOM    242  O   SER A 459      37.715   2.491 -54.891  1.00 62.05           O  
ANISOU  242  O   SER A 459     8208   7318   8050   -109   -325    252       O  
ATOM    243  CB  SER A 459      37.928  -0.352 -53.004  1.00 62.40           C  
ANISOU  243  CB  SER A 459     8290   7233   8185   -149   -534    256       C  
ATOM    244  N   THR A 460      39.336   2.219 -53.297  1.00 59.25           N  
ANISOU  244  N   THR A 460     7732   6943   7836   -131   -366    329       N  
ATOM    245  CA  THR A 460      40.311   3.071 -53.956  1.00 58.86           C  
ANISOU  245  CA  THR A 460     7621   6937   7804    -78   -275    358       C  
ATOM    246  C   THR A 460      40.694   2.380 -55.247  1.00 60.93           C  
ANISOU  246  C   THR A 460     7920   7180   8052     37   -210    316       C  
ATOM    247  O   THR A 460      41.263   1.277 -55.238  1.00 61.05           O  
ANISOU  247  O   THR A 460     7939   7143   8114     99   -220    310       O  
ATOM    248  CB  THR A 460      41.548   3.281 -53.082  1.00 71.32           C  
ANISOU  248  CB  THR A 460     9103   8522   9473    -98   -283    440       C  
ATOM    249  OG1 THR A 460      42.514   2.260 -53.318  1.00 73.49           O  
ANISOU  249  OG1 THR A 460     9349   8759   9816    -12   -267    450       O  
ATOM    250  CG2 THR A 460      41.241   3.309 -51.617  1.00 70.87           C  
ANISOU  250  CG2 THR A 460     9036   8445   9446   -213   -372    476       C  
ATOM    251  N   GLY A 461      40.232   2.928 -56.343  1.00 55.45           N  
ANISOU  251  N   GLY A 461     7267   6515   7285     58   -152    279       N  
ATOM    252  CA  GLY A 461      40.633   2.363 -57.612  1.00 55.51           C  
ANISOU  252  CA  GLY A 461     7317   6504   7269    158    -79    238       C  
ATOM    253  C   GLY A 461      39.541   1.545 -58.242  1.00 56.70           C  
ANISOU  253  C   GLY A 461     7599   6600   7345    161   -106    177       C  
ATOM    254  O   GLY A 461      39.776   0.976 -59.311  1.00 55.93           O  
ANISOU  254  O   GLY A 461     7566   6471   7215    238    -48    138       O  
ATOM    255  N   ALA A 462      38.316   1.530 -57.638  1.00 51.76           N  
ANISOU  255  N   ALA A 462     7020   5966   6682     73   -191    174       N  
ATOM    256  CA  ALA A 462      37.197   0.777 -58.214  1.00 50.74           C  
ANISOU  256  CA  ALA A 462     7018   5791   6470     59   -231    137       C  
ATOM    257  C   ALA A 462      36.763   1.256 -59.647  1.00 53.28           C  
ANISOU  257  C   ALA A 462     7406   6124   6715     69   -162    110       C  
ATOM    258  O   ALA A 462      36.607   0.415 -60.557  1.00 53.42           O  
ANISOU  258  O   ALA A 462     7535   6083   6678    110   -147     76       O  
ATOM    259  CB  ALA A 462      36.037   0.768 -57.259  1.00 50.69           C  
ANISOU  259  CB  ALA A 462     7026   5794   6440    -40   -331    154       C  
ATOM    260  N   GLY A 463      36.670   2.581 -59.835  1.00 47.92           N  
ANISOU  260  N   GLY A 463     6664   5511   6032     31   -121    126       N  
ATOM    261  CA  GLY A 463      36.313   3.178 -61.120  1.00 47.16           C  
ANISOU  261  CA  GLY A 463     6614   5430   5875     22    -64    107       C  
ATOM    262  C   GLY A 463      35.382   4.362 -61.040  1.00 48.27           C  
ANISOU  262  C   GLY A 463     6729   5621   5992    -62    -85    128       C  
ATOM    263  O   GLY A 463      35.073   4.990 -62.052  1.00 47.05           O  
ANISOU  263  O   GLY A 463     6600   5482   5795    -84    -48    119       O  
ATOM    264  N   LYS A 464      34.978   4.696 -59.841  1.00 44.01           N  
ANISOU  264  N   LYS A 464     6137   5104   5481   -108   -142    156       N  
ATOM    265  CA  LYS A 464      34.070   5.792 -59.529  1.00 43.03           C  
ANISOU  265  CA  LYS A 464     5983   5023   5342   -176   -164    178       C  
ATOM    266  C   LYS A 464      34.457   7.176 -60.093  1.00 47.76           C  
ANISOU  266  C   LYS A 464     6531   5673   5944   -183   -111    183       C  
ATOM    267  O   LYS A 464      33.569   7.882 -60.593  1.00 47.00           O  
ANISOU  267  O   LYS A 464     6454   5591   5813   -227   -115    186       O  
ATOM    268  CB  LYS A 464      33.911   5.885 -58.024  1.00 44.61           C  
ANISOU  268  CB  LYS A 464     6131   5239   5581   -211   -219    203       C  
ATOM    269  CG  LYS A 464      33.862   4.531 -57.316  1.00 44.60           C  
ANISOU  269  CG  LYS A 464     6162   5194   5590   -209   -282    201       C  
ATOM    270  CD  LYS A 464      34.149   4.635 -55.935  1.00 46.29           C  
ANISOU  270  CD  LYS A 464     6313   5420   5854   -241   -321    223       C  
ATOM    271  CE  LYS A 464      35.512   4.990 -55.501  1.00 52.76           C  
ANISOU  271  CE  LYS A 464     7058   6246   6741   -214   -288    243       C  
ATOM    272  NZ  LYS A 464      35.563   5.820 -54.307  1.00 64.92           N  
ANISOU  272  NZ  LYS A 464     8542   7815   8310   -275   -310    278       N  
ATOM    273  N   THR A 465      35.725   7.613 -59.897  1.00 45.40           N  
ANISOU  273  N   THR A 465     6160   5403   5687   -148    -73    194       N  
ATOM    274  CA  THR A 465      36.145   8.919 -60.402  1.00 45.09           C  
ANISOU  274  CA  THR A 465     6076   5417   5639   -162    -39    206       C  
ATOM    275  C   THR A 465      36.180   8.915 -61.931  1.00 49.93           C  
ANISOU  275  C   THR A 465     6732   6030   6207   -151     11    175       C  
ATOM    276  O   THR A 465      36.320   9.979 -62.500  1.00 49.16           O  
ANISOU  276  O   THR A 465     6609   5976   6092   -179     26    180       O  
ATOM    277  CB  THR A 465      37.489   9.370 -59.753  1.00 49.90           C  
ANISOU  277  CB  THR A 465     6600   6066   6295   -141    -24    246       C  
ATOM    278  OG1 THR A 465      37.397   9.318 -58.338  1.00 45.99           O  
ANISOU  278  OG1 THR A 465     6080   5557   5836   -169    -74    276       O  
ATOM    279  CG2 THR A 465      37.867  10.806 -60.044  1.00 48.39           C  
ANISOU  279  CG2 THR A 465     6367   5934   6085   -173    -15    271       C  
ATOM    280  N   SER A 466      36.238   7.724 -62.578  1.00 46.85           N  
ANISOU  280  N   SER A 466     6410   5591   5798   -109     36    144       N  
ATOM    281  CA  SER A 466      36.336   7.643 -64.039  1.00 46.44           C  
ANISOU  281  CA  SER A 466     6416   5532   5699   -103     91    112       C  
ATOM    282  C   SER A 466      34.975   7.452 -64.687  1.00 48.17           C  
ANISOU  282  C   SER A 466     6734   5706   5862   -167     59    104       C  
ATOM    283  O   SER A 466      34.830   7.771 -65.882  1.00 47.39           O  
ANISOU  283  O   SER A 466     6679   5606   5720   -201     90     88       O  
ATOM    284  CB  SER A 466      37.249   6.507 -64.480  1.00 50.14           C  
ANISOU  284  CB  SER A 466     6916   5966   6169    -17    148     84       C  
ATOM    285  OG  SER A 466      38.238   6.206 -63.523  1.00 60.65           O  
ANISOU  285  OG  SER A 466     8167   7311   7565     44    151    106       O  
ATOM    286  N   LEU A 467      33.969   6.952 -63.894  1.00 42.96           N  
ANISOU  286  N   LEU A 467     6106   5015   5201   -194     -9    123       N  
ATOM    287  CA  LEU A 467      32.587   6.740 -64.356  1.00 41.40           C  
ANISOU  287  CA  LEU A 467     5995   4783   4952   -263    -53    139       C  
ATOM    288  C   LEU A 467      31.961   8.109 -64.665  1.00 44.24           C  
ANISOU  288  C   LEU A 467     6311   5184   5312   -330    -61    161       C  
ATOM    289  O   LEU A 467      31.251   8.271 -65.661  1.00 43.65           O  
ANISOU  289  O   LEU A 467     6298   5090   5198   -390    -65    171       O  
ATOM    290  CB  LEU A 467      31.785   6.025 -63.253  1.00 40.76           C  
ANISOU  290  CB  LEU A 467     5928   4685   4875   -276   -128    165       C  
ATOM    291  CG  LEU A 467      30.271   5.962 -63.421  1.00 44.70           C  
ANISOU  291  CG  LEU A 467     6485   5172   5328   -353   -187    207       C  
ATOM    292  CD1 LEU A 467      29.891   4.675 -63.888  1.00 45.15           C  
ANISOU  292  CD1 LEU A 467     6665   5166   5324   -362   -219    213       C  
ATOM    293  CD2 LEU A 467      29.545   6.240 -62.135  1.00 46.42           C  
ANISOU  293  CD2 LEU A 467     6637   5429   5570   -377   -243    240       C  
ATOM    294  N   LEU A 468      32.237   9.095 -63.800  1.00 40.27           N  
ANISOU  294  N   LEU A 468     5711   4735   4855   -324    -68    172       N  
ATOM    295  CA  LEU A 468      31.755  10.463 -63.960  1.00 39.59           C  
ANISOU  295  CA  LEU A 468     5582   4686   4775   -374    -80    189       C  
ATOM    296  C   LEU A 468      32.383  11.133 -65.176  1.00 45.82           C  
ANISOU  296  C   LEU A 468     6370   5494   5546   -394    -41    170       C  
ATOM    297  O   LEU A 468      31.700  11.920 -65.836  1.00 45.32           O  
ANISOU  297  O   LEU A 468     6316   5434   5469   -458    -60    182       O  
ATOM    298  CB  LEU A 468      32.026  11.289 -62.705  1.00 38.82           C  
ANISOU  298  CB  LEU A 468     5403   4630   4719   -359    -97    203       C  
ATOM    299  CG  LEU A 468      31.594  10.659 -61.388  1.00 42.50           C  
ANISOU  299  CG  LEU A 468     5860   5084   5203   -345   -132    218       C  
ATOM    300  CD1 LEU A 468      32.435  11.154 -60.277  1.00 42.72           C  
ANISOU  300  CD1 LEU A 468     5824   5139   5269   -322   -131    225       C  
ATOM    301  CD2 LEU A 468      30.101  10.881 -61.114  1.00 42.53           C  
ANISOU  301  CD2 LEU A 468     5876   5088   5195   -389   -173    246       C  
ATOM    302  N   MET A 469      33.663  10.787 -65.506  1.00 44.78           N  
ANISOU  302  N   MET A 469     6226   5376   5414   -342     12    144       N  
ATOM    303  CA  MET A 469      34.367  11.320 -66.687  1.00 45.85           C  
ANISOU  303  CA  MET A 469     6358   5541   5523   -361     54    124       C  
ATOM    304  C   MET A 469      33.688  10.828 -67.962  1.00 53.17           C  
ANISOU  304  C   MET A 469     7387   6416   6399   -414     66    109       C  
ATOM    305  O   MET A 469      33.682  11.524 -68.967  1.00 53.82           O  
ANISOU  305  O   MET A 469     7478   6516   6457   -477     73    102       O  
ATOM    306  CB  MET A 469      35.857  10.948 -66.699  1.00 48.89           C  
ANISOU  306  CB  MET A 469     6699   5959   5918   -284    114    109       C  
ATOM    307  CG  MET A 469      36.641  11.515 -65.527  1.00 52.67           C  
ANISOU  307  CG  MET A 469     7079   6489   6442   -250     98    142       C  
ATOM    308  SD  MET A 469      36.801  13.313 -65.556  1.00 57.08           S  
ANISOU  308  SD  MET A 469     7573   7122   6992   -316     58    172       S  
ATOM    309  CE  MET A 469      37.193  13.596 -63.836  1.00 53.81           C  
ANISOU  309  CE  MET A 469     7096   6722   6625   -288     21    219       C  
ATOM    310  N   MET A 470      33.073   9.649 -67.899  1.00 51.25           N  
ANISOU  310  N   MET A 470     7229   6107   6136   -403     57    110       N  
ATOM    311  CA  MET A 470      32.318   9.024 -68.988  1.00 51.97           C  
ANISOU  311  CA  MET A 470     7443   6133   6169   -464     56    111       C  
ATOM    312  C   MET A 470      31.043   9.833 -69.229  1.00 52.49           C  
ANISOU  312  C   MET A 470     7513   6197   6235   -567     -4    156       C  
ATOM    313  O   MET A 470      30.641  10.000 -70.393  1.00 51.99           O  
ANISOU  313  O   MET A 470     7516   6104   6133   -651     -3    163       O  
ATOM    314  CB  MET A 470      31.892   7.589 -68.583  1.00 55.42           C  
ANISOU  314  CB  MET A 470     7972   6504   6583   -429     35    117       C  
ATOM    315  CG  MET A 470      33.012   6.678 -68.267  1.00 61.13           C  
ANISOU  315  CG  MET A 470     8697   7214   7315   -324     83     77       C  
ATOM    316  SD  MET A 470      33.511   6.034 -69.806  1.00 67.59           S  
ANISOU  316  SD  MET A 470     9639   7978   8062   -320    160     34       S  
ATOM    317  CE  MET A 470      31.937   5.962 -70.561  1.00 64.23           C  
ANISOU  317  CE  MET A 470     9341   7490   7573   -455     96     81       C  
ATOM    318  N   ILE A 471      30.378  10.284 -68.117  1.00 46.39           N  
ANISOU  318  N   ILE A 471     6672   5450   5504   -563    -56    191       N  
ATOM    319  CA  ILE A 471      29.139  11.050 -68.194  1.00 44.22           C  
ANISOU  319  CA  ILE A 471     6384   5177   5239   -642   -110    241       C  
ATOM    320  C   ILE A 471      29.466  12.453 -68.714  1.00 49.82           C  
ANISOU  320  C   ILE A 471     7031   5928   5970   -682   -107    230       C  
ATOM    321  O   ILE A 471      28.765  12.955 -69.596  1.00 49.43           O  
ANISOU  321  O   ILE A 471     7009   5860   5911   -772   -133    257       O  
ATOM    322  CB  ILE A 471      28.365  11.069 -66.847  1.00 45.45           C  
ANISOU  322  CB  ILE A 471     6488   5352   5428   -615   -154    277       C  
ATOM    323  CG1 ILE A 471      28.266   9.654 -66.199  1.00 44.77           C  
ANISOU  323  CG1 ILE A 471     6454   5236   5320   -573   -167    281       C  
ATOM    324  CG2 ILE A 471      26.979  11.684 -67.068  1.00 44.86           C  
ANISOU  324  CG2 ILE A 471     6408   5274   5361   -691   -202    339       C  
ATOM    325  CD1 ILE A 471      28.169   9.622 -64.676  1.00 43.53           C  
ANISOU  325  CD1 ILE A 471     6226   5114   5199   -524   -191    288       C  
ATOM    326  N   MET A 472      30.557  13.063 -68.192  1.00 47.31           N  
ANISOU  326  N   MET A 472     6636   5664   5676   -624    -84    199       N  
ATOM    327  CA  MET A 472      31.042  14.394 -68.589  1.00 48.15           C  
ANISOU  327  CA  MET A 472     6685   5818   5791   -659    -93    190       C  
ATOM    328  C   MET A 472      31.565  14.438 -70.013  1.00 56.61           C  
ANISOU  328  C   MET A 472     7797   6890   6821   -717    -65    165       C  
ATOM    329  O   MET A 472      31.684  15.526 -70.581  1.00 55.60           O  
ANISOU  329  O   MET A 472     7638   6794   6692   -780    -92    165       O  
ATOM    330  CB  MET A 472      32.143  14.880 -67.653  1.00 50.12           C  
ANISOU  330  CB  MET A 472     6857   6125   6061   -589    -82    178       C  
ATOM    331  CG  MET A 472      31.644  15.638 -66.470  1.00 52.78           C  
ANISOU  331  CG  MET A 472     7146   6476   6434   -572   -125    203       C  
ATOM    332  SD  MET A 472      33.006  16.153 -65.426  1.00 56.47           S  
ANISOU  332  SD  MET A 472     7545   6999   6913   -512   -117    204       S  
ATOM    333  CE  MET A 472      33.596  14.583 -64.905  1.00 53.43           C  
ANISOU  333  CE  MET A 472     7170   6592   6537   -438    -68    193       C  
ATOM    334  N   GLY A 473      31.909  13.268 -70.550  1.00 57.12           N  
ANISOU  334  N   GLY A 473     7934   6919   6850   -695    -13    141       N  
ATOM    335  CA  GLY A 473      32.440  13.122 -71.899  1.00 59.28           C  
ANISOU  335  CA  GLY A 473     8262   7186   7074   -744     30    110       C  
ATOM    336  C   GLY A 473      33.944  13.253 -71.978  1.00 67.21           C  
ANISOU  336  C   GLY A 473     9208   8259   8070   -680     89     73       C  
ATOM    337  O   GLY A 473      34.503  13.262 -73.073  1.00 67.52           O  
ANISOU  337  O   GLY A 473     9276   8312   8066   -718    132     45       O  
ATOM    338  N   GLU A 474      34.601  13.375 -70.826  1.00 66.66           N  
ANISOU  338  N   GLU A 474     9054   8235   8039   -592     91     81       N  
ATOM    339  CA  GLU A 474      36.048  13.495 -70.732  1.00 68.58           C  
ANISOU  339  CA  GLU A 474     9227   8551   8281   -527    140     68       C  
ATOM    340  C   GLU A 474      36.717  12.205 -71.219  1.00 80.23           C  
ANISOU  340  C   GLU A 474    10755   9998   9731   -455    228     32       C  
ATOM    341  O   GLU A 474      37.692  12.269 -71.971  1.00 80.36           O  
ANISOU  341  O   GLU A 474    10751  10064   9716   -443    286     11       O  
ATOM    342  CB  GLU A 474      36.468  13.851 -69.295  1.00 69.33           C  
ANISOU  342  CB  GLU A 474     9234   8684   8424   -463    111    101       C  
ATOM    343  CG  GLU A 474      36.110  15.271 -68.891  1.00 72.19           C  
ANISOU  343  CG  GLU A 474     9546   9083   8798   -524     34    131       C  
ATOM    344  CD  GLU A 474      36.878  16.349 -69.631  1.00 73.34           C  
ANISOU  344  CD  GLU A 474     9648   9308   8910   -579     19    136       C  
ATOM    345  OE1 GLU A 474      38.067  16.570 -69.305  1.00 51.06           O  
ANISOU  345  OE1 GLU A 474     6759   6557   6084   -538     35    158       O  
ATOM    346  OE2 GLU A 474      36.289  16.971 -70.543  1.00 62.82           O  
ANISOU  346  OE2 GLU A 474     8345   7969   7553   -671    -16    126       O  
ATOM    347  N   LEU A 475      36.112  11.043 -70.891  1.00 82.11           N  
ANISOU  347  N   LEU A 475    11073  10154   9973   -416    233     26       N  
ATOM    348  CA  LEU A 475      36.592   9.720 -71.282  1.00 84.87           C  
ANISOU  348  CA  LEU A 475    11498  10454  10295   -342    306    -10       C  
ATOM    349  C   LEU A 475      35.603   9.035 -72.201  1.00 93.74           C  
ANISOU  349  C   LEU A 475    12773  11484  11361   -409    303    -22       C  
ATOM    350  O   LEU A 475      34.509   8.730 -71.731  1.00 92.26           O  
ANISOU  350  O   LEU A 475    12633  11243  11179   -442    239      7       O  
ATOM    351  CB  LEU A 475      36.885   8.877 -70.014  1.00 85.02           C  
ANISOU  351  CB  LEU A 475    11488  10453  10364   -236    302      1       C  
ATOM    352  CG  LEU A 475      37.020   7.344 -70.150  1.00 89.98           C  
ANISOU  352  CG  LEU A 475    12218  11000  10972   -158    346    -30       C  
ATOM    353  CD1 LEU A 475      38.320   6.972 -70.746  1.00 90.75           C  
ANISOU  353  CD1 LEU A 475    12298  11124  11059    -72    446    -64       C  
ATOM    354  CD2 LEU A 475      36.929   6.638 -68.809  1.00 93.06           C  
ANISOU  354  CD2 LEU A 475    12584  11362  11413    -94    301    -11       C  
ATOM    355  N   GLU A 476      36.004   8.657 -73.417  1.00 94.92           N  
ANISOU  355  N   GLU A 476    13004  11612  11450   -423    373    -61       N  
ATOM    356  CA  GLU A 476      35.077   7.992 -74.291  1.00 96.80           C  
ANISOU  356  CA  GLU A 476    13404  11751  11624   -501    365    -63       C  
ATOM    357  C   GLU A 476      35.150   6.465 -74.120  1.00104.66           C  
ANISOU  357  C   GLU A 476    14516  12659  12590   -410    398    -84       C  
ATOM    358  O   GLU A 476      36.243   5.884 -73.919  1.00105.00           O  
ANISOU  358  O   GLU A 476    14533  12717  12646   -285    472   -122       O  
ATOM    359  CB  GLU A 476      35.235   8.460 -75.746  1.00 98.53           C  
ANISOU  359  CB  GLU A 476    13678  11976  11784   -600    407    -88       C  
ATOM    360  CG  GLU A 476      34.026   8.062 -76.592  1.00111.32           C  
ANISOU  360  CG  GLU A 476    15462  13492  13342   -728    368    -63       C  
ATOM    361  CD  GLU A 476      33.360   9.166 -77.374  1.00136.23           C  
ANISOU  361  CD  GLU A 476    18609  16661  16491   -892    314    -33       C  
ATOM    362  OE1 GLU A 476      33.766   9.347 -78.546  1.00140.96           O  
ANISOU  362  OE1 GLU A 476    19260  17261  17036   -963    363    -65       O  
ATOM    363  OE2 GLU A 476      32.450   9.843 -76.832  1.00127.04           O  
ANISOU  363  OE2 GLU A 476    17387  15507  15376   -950    223     23       O  
ATOM    364  N   PRO A 477      33.964   5.827 -74.149  1.00103.67           N  
ANISOU  364  N   PRO A 477    14518  12444  12428   -473    335    -50       N  
ATOM    365  CA  PRO A 477      33.891   4.382 -73.949  1.00105.04           C  
ANISOU  365  CA  PRO A 477    14820  12528  12562   -402    339    -62       C  
ATOM    366  C   PRO A 477      34.282   3.533 -75.168  1.00113.17           C  
ANISOU  366  C   PRO A 477    16020  13477  13502   -392    422   -109       C  
ATOM    367  O   PRO A 477      34.493   4.039 -76.253  1.00112.52           O  
ANISOU  367  O   PRO A 477    15966  13406  13381   -461    475   -130       O  
ATOM    368  CB  PRO A 477      32.432   4.188 -73.512  1.00106.03           C  
ANISOU  368  CB  PRO A 477    15006  12606  12675   -493    226      9       C  
ATOM    369  CG  PRO A 477      31.702   5.263 -74.172  1.00109.51           C  
ANISOU  369  CG  PRO A 477    15427  13070  13111   -631    194     48       C  
ATOM    370  CD  PRO A 477      32.617   6.411 -74.306  1.00104.58           C  
ANISOU  370  CD  PRO A 477    14659  12541  12536   -613    245     12       C  
ATOM    371  N   SER A 478      34.410   2.231 -74.965  1.00112.70           N  
ANISOU  371  N   SER A 478    16077  13335  13408   -306    432   -129       N  
ATOM    372  CA  SER A 478      34.726   1.274 -76.020  1.00114.50           C  
ANISOU  372  CA  SER A 478    16496  13467  13542   -282    508   -175       C  
ATOM    373  C   SER A 478      33.424   0.620 -76.489  1.00118.64           C  
ANISOU  373  C   SER A 478    17232  13876  13971   -406    424   -122       C  
ATOM    374  O   SER A 478      33.073   0.759 -77.655  1.00118.50           O  
ANISOU  374  O   SER A 478    17339  13808  13876   -519    447   -117       O  
ATOM    375  CB  SER A 478      35.731   0.218 -75.548  1.00118.00           C  
ANISOU  375  CB  SER A 478    16952  13881  14002   -102    569   -228       C  
ATOM    376  N   GLU A 479      32.704  -0.068 -75.578  1.00114.64           N  
ANISOU  376  N   GLU A 479    16762  13329  13466   -397    321    -74       N  
ATOM    377  CA  GLU A 479      31.424  -0.743 -75.835  1.00113.97           C  
ANISOU  377  CA  GLU A 479    16866  13147  13289   -514    219     -1       C  
ATOM    378  C   GLU A 479      30.294  -0.028 -75.101  1.00115.18           C  
ANISOU  378  C   GLU A 479    16909  13362  13491   -616    103     90       C  
ATOM    379  O   GLU A 479      30.526   0.517 -74.024  1.00114.63           O  
ANISOU  379  O   GLU A 479    16648  13384  13520   -553     86     86       O  
ATOM    380  CB  GLU A 479      31.475  -2.222 -75.399  1.00116.03           C  
ANISOU  380  CB  GLU A 479    17277  13315  13496   -426    180    -11       C  
ATOM    381  N   GLY A 480      29.099  -0.028 -75.699  1.00109.98           N  
ANISOU  381  N   GLY A 480    16373  12651  12763   -773     28    176       N  
ATOM    382  CA  GLY A 480      27.895   0.591 -75.146  1.00107.80           C  
ANISOU  382  CA  GLY A 480    16009  12426  12523   -878    -79    277       C  
ATOM    383  C   GLY A 480      27.676   2.058 -75.475  1.00109.21           C  
ANISOU  383  C   GLY A 480    16043  12681  12770   -962    -64    296       C  
ATOM    384  O   GLY A 480      28.487   2.679 -76.169  1.00108.70           O  
ANISOU  384  O   GLY A 480    15939  12638  12723   -953     25    230       O  
ATOM    385  N   LYS A 481      26.546   2.613 -74.973  1.00103.30           N  
ANISOU  385  N   LYS A 481    15216  11976  12059  -1046   -156    390       N  
ATOM    386  CA  LYS A 481      26.119   4.010 -75.152  1.00101.11           C  
ANISOU  386  CA  LYS A 481    14801  11764  11852  -1129   -166    425       C  
ATOM    387  C   LYS A 481      25.752   4.696 -73.814  1.00100.43           C  
ANISOU  387  C   LYS A 481    14521  11777  11862  -1075   -212    450       C  
ATOM    388  O   LYS A 481      25.349   4.025 -72.861  1.00100.35           O  
ANISOU  388  O   LYS A 481    14508  11774  11845  -1031   -268    483       O  
ATOM    389  CB  LYS A 481      24.941   4.093 -76.141  1.00103.56           C  
ANISOU  389  CB  LYS A 481    15231  12011  12106  -1314   -230    534       C  
ATOM    390  CG  LYS A 481      25.315   4.686 -77.491  1.00122.98           C  
ANISOU  390  CG  LYS A 481    17744  14438  14546  -1410   -172    504       C  
ATOM    391  N   ILE A 482      25.905   6.038 -73.754  1.00 92.94           N  
ANISOU  391  N   ILE A 482    13418  10901  10994  -1084   -192    434       N  
ATOM    392  CA  ILE A 482      25.582   6.881 -72.590  1.00 90.44           C  
ANISOU  392  CA  ILE A 482    12926  10672  10766  -1039   -224    453       C  
ATOM    393  C   ILE A 482      24.653   8.007 -73.098  1.00 92.01           C  
ANISOU  393  C   ILE A 482    13073  10887  11001  -1158   -266    524       C  
ATOM    394  O   ILE A 482      25.079   8.809 -73.937  1.00 91.51           O  
ANISOU  394  O   ILE A 482    12992  10827  10953  -1207   -233    492       O  
ATOM    395  CB  ILE A 482      26.864   7.453 -71.884  1.00 92.92           C  
ANISOU  395  CB  ILE A 482    13103  11056  11145   -912   -158    357       C  
ATOM    396  CG1 ILE A 482      27.974   6.384 -71.684  1.00 93.49           C  
ANISOU  396  CG1 ILE A 482    13231  11103  11188   -801   -103    284       C  
ATOM    397  CG2 ILE A 482      26.503   8.145 -70.572  1.00 93.47           C  
ANISOU  397  CG2 ILE A 482    13025  11200  11289   -864   -194    378       C  
ATOM    398  CD1 ILE A 482      29.400   6.971 -71.591  1.00 97.49           C  
ANISOU  398  CD1 ILE A 482    13634  11668  11741   -710    -22    201       C  
ATOM    399  N   LYS A 483      23.391   8.053 -72.614  1.00 86.31           N  
ANISOU  399  N   LYS A 483    12324  10177  10293  -1207   -340    626       N  
ATOM    400  CA  LYS A 483      22.418   9.058 -73.055  1.00 84.43           C  
ANISOU  400  CA  LYS A 483    12032   9949  10098  -1315   -385    708       C  
ATOM    401  C   LYS A 483      21.884   9.937 -71.924  1.00 84.77           C  
ANISOU  401  C   LYS A 483    11912  10073  10225  -1258   -408    733       C  
ATOM    402  O   LYS A 483      20.924   9.534 -71.246  1.00 84.30           O  
ANISOU  402  O   LYS A 483    11837  10032  10160  -1260   -458    815       O  
ATOM    403  CB  LYS A 483      21.270   8.386 -73.835  1.00 86.62           C  
ANISOU  403  CB  LYS A 483    12445  10157  10310  -1457   -452    834       C  
ATOM    404  N   HIS A 484      22.472  11.151 -71.745  1.00 78.86           N  
ANISOU  404  N   HIS A 484    11047   9372   9546  -1213   -375    669       N  
ATOM    405  CA  HIS A 484      22.004  12.040 -70.695  1.00 77.14           C  
ANISOU  405  CA  HIS A 484    10690   9218   9400  -1154   -390    686       C  
ATOM    406  C   HIS A 484      21.425  13.355 -71.214  1.00 80.53           C  
ANISOU  406  C   HIS A 484    11052   9654   9891  -1225   -419    727       C  
ATOM    407  O   HIS A 484      21.878  13.885 -72.238  1.00 79.64           O  
ANISOU  407  O   HIS A 484    10965   9515   9779  -1295   -414    698       O  
ATOM    408  CB  HIS A 484      23.083  12.272 -69.655  1.00 77.12           C  
ANISOU  408  CB  HIS A 484    10611   9266   9423  -1024   -342    588       C  
ATOM    409  CG  HIS A 484      24.167  13.226 -70.095  1.00 79.87           C  
ANISOU  409  CG  HIS A 484    10920   9631   9796  -1011   -306    510       C  
ATOM    410  ND1 HIS A 484      25.415  12.775 -70.549  1.00 81.39           N  
ANISOU  410  ND1 HIS A 484    11160   9813   9950   -983   -255    434       N  
ATOM    411  CD2 HIS A 484      24.174  14.592 -70.105  1.00 80.73           C  
ANISOU  411  CD2 HIS A 484    10946   9771   9957  -1020   -319    501       C  
ATOM    412  CE1 HIS A 484      26.135  13.881 -70.767  1.00 80.39           C  
ANISOU  412  CE1 HIS A 484    10969   9723   9851   -980   -242    389       C  
ATOM    413  NE2 HIS A 484      25.423  14.991 -70.556  1.00 80.38           N  
ANISOU  413  NE2 HIS A 484    10898   9742   9902  -1009   -285    425       N  
ATOM    414  N   SER A 485      20.421  13.874 -70.486  1.00 76.82           N  
ANISOU  414  N   SER A 485    10494   9221   9474  -1206   -449    794       N  
ATOM    415  CA  SER A 485      19.737  15.111 -70.815  1.00 76.00           C  
ANISOU  415  CA  SER A 485    10316   9122   9440  -1256   -481    843       C  
ATOM    416  C   SER A 485      20.137  16.287 -69.877  1.00 76.02           C  
ANISOU  416  C   SER A 485    10205   9176   9503  -1149   -459    775       C  
ATOM    417  O   SER A 485      20.283  16.143 -68.653  1.00 75.71           O  
ANISOU  417  O   SER A 485    10120   9180   9466  -1041   -431    744       O  
ATOM    418  CB  SER A 485      18.228  14.904 -70.791  1.00 80.20           C  
ANISOU  418  CB  SER A 485    10832   9652   9988  -1317   -532    984       C  
ATOM    419  OG  SER A 485      17.532  16.117 -71.032  1.00 91.35           O  
ANISOU  419  OG  SER A 485    12160  11067  11481  -1352   -562   1036       O  
ATOM    420  N   GLY A 486      20.293  17.455 -70.476  1.00 68.98           N  
ANISOU  420  N   GLY A 486     9280   8275   8655  -1191   -478    758       N  
ATOM    421  CA  GLY A 486      20.636  18.663 -69.732  1.00 66.82           C  
ANISOU  421  CA  GLY A 486     8922   8037   8429  -1105   -471    703       C  
ATOM    422  C   GLY A 486      22.109  18.972 -69.569  1.00 66.25           C  
ANISOU  422  C   GLY A 486     8856   7987   8330  -1053   -441    594       C  
ATOM    423  O   GLY A 486      22.929  18.400 -70.273  1.00 66.19           O  
ANISOU  423  O   GLY A 486     8908   7966   8274  -1093   -424    555       O  
ATOM    424  N   ARG A 487      22.427  19.941 -68.731  1.00 58.52           N  
ANISOU  424  N   ARG A 487     7819   7039   7378   -973   -439    553       N  
ATOM    425  CA  ARG A 487      23.768  20.393 -68.441  1.00 55.76           C  
ANISOU  425  CA  ARG A 487     7467   6717   7003   -926   -422    471       C  
ATOM    426  C   ARG A 487      24.306  19.733 -67.198  1.00 52.40           C  
ANISOU  426  C   ARG A 487     7035   6320   6554   -822   -372    437       C  
ATOM    427  O   ARG A 487      23.525  19.348 -66.326  1.00 51.15           O  
ANISOU  427  O   ARG A 487     6857   6168   6411   -773   -359    469       O  
ATOM    428  CB  ARG A 487      23.829  21.938 -68.394  1.00 56.73           C  
ANISOU  428  CB  ARG A 487     7550   6846   7159   -925   -468    456       C  
ATOM    429  CG  ARG A 487      22.887  22.666 -67.460  1.00 68.39           C  
ANISOU  429  CG  ARG A 487     8980   8321   8685   -856   -476    487       C  
ATOM    430  CD  ARG A 487      22.254  23.943 -68.014  1.00 72.68           C  
ANISOU  430  CD  ARG A 487     9498   8838   9281   -903   -541    514       C  
ATOM    431  NE  ARG A 487      21.248  24.447 -67.073  1.00 69.94           N  
ANISOU  431  NE  ARG A 487     9106   8488   8982   -818   -530    548       N  
ATOM    432  CZ  ARG A 487      19.965  24.092 -67.075  1.00 74.60           C  
ANISOU  432  CZ  ARG A 487     9660   9069   9617   -822   -523    627       C  
ATOM    433  NH1 ARG A 487      19.500  23.267 -68.009  1.00 67.17           N  
ANISOU  433  NH1 ARG A 487     8733   8112   8677   -921   -537    688       N  
ATOM    434  NH2 ARG A 487      19.137  24.562 -66.154  1.00 47.76           N  
ANISOU  434  NH2 ARG A 487     6213   5677   6256   -732   -501    653       N  
ATOM    435  N   ILE A 488      25.645  19.625 -67.107  1.00 44.27           N  
ANISOU  435  N   ILE A 488     6017   5313   5489   -795   -348    378       N  
ATOM    436  CA  ILE A 488      26.346  18.987 -65.991  1.00 42.00           C  
ANISOU  436  CA  ILE A 488     5725   5049   5184   -709   -307    348       C  
ATOM    437  C   ILE A 488      27.160  19.955 -65.098  1.00 43.94           C  
ANISOU  437  C   ILE A 488     5942   5324   5431   -655   -311    318       C  
ATOM    438  O   ILE A 488      27.851  20.852 -65.596  1.00 44.48           O  
ANISOU  438  O   ILE A 488     6007   5407   5486   -685   -338    300       O  
ATOM    439  CB  ILE A 488      27.264  17.903 -66.526  1.00 44.33           C  
ANISOU  439  CB  ILE A 488     6060   5343   5441   -716   -272    319       C  
ATOM    440  CG1 ILE A 488      26.491  16.830 -67.299  1.00 44.16           C  
ANISOU  440  CG1 ILE A 488     6095   5281   5403   -769   -270    352       C  
ATOM    441  CG2 ILE A 488      28.134  17.349 -65.431  1.00 45.45           C  
ANISOU  441  CG2 ILE A 488     6188   5506   5574   -635   -237    292       C  
ATOM    442  CD1 ILE A 488      27.253  15.521 -67.587  1.00 47.83           C  
ANISOU  442  CD1 ILE A 488     6616   5731   5825   -752   -229    323       C  
ATOM    443  N   SER A 489      27.079  19.748 -63.769  1.00 37.26           N  
ANISOU  443  N   SER A 489     5081   4486   4590   -586   -289    317       N  
ATOM    444  CA  SER A 489      27.852  20.503 -62.780  1.00 35.27           C  
ANISOU  444  CA  SER A 489     4820   4251   4329   -541   -291    299       C  
ATOM    445  C   SER A 489      28.687  19.523 -61.955  1.00 36.37           C  
ANISOU  445  C   SER A 489     4961   4403   4455   -501   -255    286       C  
ATOM    446  O   SER A 489      28.138  18.679 -61.237  1.00 35.34           O  
ANISOU  446  O   SER A 489     4829   4266   4334   -474   -235    294       O  
ATOM    447  CB  SER A 489      26.963  21.371 -61.893  1.00 36.68           C  
ANISOU  447  CB  SER A 489     4991   4419   4529   -504   -301    312       C  
ATOM    448  OG  SER A 489      27.731  22.344 -61.204  1.00 41.09           O  
ANISOU  448  OG  SER A 489     5565   4982   5065   -481   -317    298       O  
ATOM    449  N   PHE A 490      30.021  19.609 -62.107  1.00 31.04           N  
ANISOU  449  N   PHE A 490     4285   3751   3758   -503   -253    273       N  
ATOM    450  CA  PHE A 490      30.975  18.734 -61.435  1.00 30.25           C  
ANISOU  450  CA  PHE A 490     4178   3661   3654   -469   -223    269       C  
ATOM    451  C   PHE A 490      31.554  19.335 -60.163  1.00 36.78           C  
ANISOU  451  C   PHE A 490     5003   4496   4476   -447   -234    283       C  
ATOM    452  O   PHE A 490      31.802  20.538 -60.102  1.00 36.64           O  
ANISOU  452  O   PHE A 490     4996   4486   4438   -463   -266    293       O  
ATOM    453  CB  PHE A 490      32.121  18.342 -62.393  1.00 31.16           C  
ANISOU  453  CB  PHE A 490     4287   3801   3750   -482   -206    258       C  
ATOM    454  CG  PHE A 490      32.944  17.163 -61.928  1.00 31.82           C  
ANISOU  454  CG  PHE A 490     4361   3887   3843   -440   -169    256       C  
ATOM    455  CD1 PHE A 490      32.353  15.926 -61.704  1.00 34.94           C  
ANISOU  455  CD1 PHE A 490     4774   4249   4252   -420   -151    247       C  
ATOM    456  CD2 PHE A 490      34.309  17.287 -61.718  1.00 32.31           C  
ANISOU  456  CD2 PHE A 490     4394   3984   3898   -426   -161    271       C  
ATOM    457  CE1 PHE A 490      33.106  14.843 -61.249  1.00 35.49           C  
ANISOU  457  CE1 PHE A 490     4838   4313   4334   -381   -127    244       C  
ATOM    458  CE2 PHE A 490      35.065  16.194 -61.287  1.00 34.82           C  
ANISOU  458  CE2 PHE A 490     4696   4299   4236   -385   -128    275       C  
ATOM    459  CZ  PHE A 490      34.459  14.981 -61.055  1.00 33.41           C  
ANISOU  459  CZ  PHE A 490     4539   4079   4076   -360   -113    256       C  
ATOM    460  N   CYS A 491      31.781  18.485 -59.154  1.00 35.17           N  
ANISOU  460  N   CYS A 491     4794   4284   4285   -421   -213    288       N  
ATOM    461  CA  CYS A 491      32.456  18.841 -57.904  1.00 35.96           C  
ANISOU  461  CA  CYS A 491     4899   4383   4380   -416   -221    310       C  
ATOM    462  C   CYS A 491      33.642  17.886 -57.836  1.00 40.84           C  
ANISOU  462  C   CYS A 491     5492   5014   5010   -408   -204    322       C  
ATOM    463  O   CYS A 491      33.443  16.690 -57.584  1.00 40.75           O  
ANISOU  463  O   CYS A 491     5473   4986   5022   -390   -186    311       O  
ATOM    464  CB  CYS A 491      31.543  18.693 -56.686  1.00 36.30           C  
ANISOU  464  CB  CYS A 491     4957   4401   4433   -404   -216    308       C  
ATOM    465  SG  CYS A 491      32.359  19.056 -55.102  1.00 40.19           S  
ANISOU  465  SG  CYS A 491     5476   4881   4915   -418   -226    339       S  
ATOM    466  N   SER A 492      34.857  18.396 -58.153  1.00 37.72           N  
ANISOU  466  N   SER A 492     5082   4650   4597   -420   -215    350       N  
ATOM    467  CA  SER A 492      36.087  17.615 -58.195  1.00 38.53           C  
ANISOU  467  CA  SER A 492     5148   4774   4716   -406   -194    373       C  
ATOM    468  C   SER A 492      36.414  16.968 -56.873  1.00 44.40           C  
ANISOU  468  C   SER A 492     5887   5493   5491   -402   -195    400       C  
ATOM    469  O   SER A 492      36.078  17.469 -55.789  1.00 43.59           O  
ANISOU  469  O   SER A 492     5813   5367   5381   -427   -218    416       O  
ATOM    470  CB  SER A 492      37.270  18.450 -58.672  1.00 42.26           C  
ANISOU  470  CB  SER A 492     5600   5300   5158   -428   -212    415       C  
ATOM    471  OG  SER A 492      37.031  19.110 -59.907  1.00 49.72           O  
ANISOU  471  OG  SER A 492     6550   6272   6070   -447   -222    391       O  
ATOM    472  N   GLN A 493      37.042  15.801 -56.958  1.00 43.19           N  
ANISOU  472  N   GLN A 493     5700   5339   5372   -373   -170    402       N  
ATOM    473  CA  GLN A 493      37.461  15.107 -55.748  1.00 44.12           C  
ANISOU  473  CA  GLN A 493     5806   5431   5529   -380   -180    432       C  
ATOM    474  C   GLN A 493      38.533  15.903 -55.035  1.00 51.65           C  
ANISOU  474  C   GLN A 493     6747   6401   6475   -420   -206    509       C  
ATOM    475  O   GLN A 493      38.525  15.985 -53.816  1.00 51.65           O  
ANISOU  475  O   GLN A 493     6768   6371   6485   -460   -232    540       O  
ATOM    476  CB  GLN A 493      37.967  13.720 -56.092  1.00 45.48           C  
ANISOU  476  CB  GLN A 493     5945   5593   5741   -334   -152    420       C  
ATOM    477  CG  GLN A 493      38.197  12.886 -54.857  1.00 59.23           C  
ANISOU  477  CG  GLN A 493     7677   7298   7530   -349   -175    445       C  
ATOM    478  CD  GLN A 493      38.582  11.525 -55.287  1.00 82.10           C  
ANISOU  478  CD  GLN A 493    10552  10177  10464   -295   -153    425       C  
ATOM    479  OE1 GLN A 493      38.265  11.109 -56.408  1.00 79.28           O  
ANISOU  479  OE1 GLN A 493    10214   9822  10087   -252   -122    377       O  
ATOM    480  NE2 GLN A 493      39.070  10.748 -54.351  1.00 75.45           N  
ANISOU  480  NE2 GLN A 493     9688   9306   9674   -305   -177    454       N  
ATOM    481  N   PHE A 494      39.397  16.564 -55.816  1.00 49.90           N  
ANISOU  481  N   PHE A 494     6502   6232   6227   -420   -205    543       N  
ATOM    482  CA  PHE A 494      40.491  17.389 -55.336  1.00 50.03           C  
ANISOU  482  CA  PHE A 494     6509   6278   6222   -465   -240    634       C  
ATOM    483  C   PHE A 494      40.088  18.831 -55.423  1.00 53.06           C  
ANISOU  483  C   PHE A 494     6951   6670   6539   -506   -282    638       C  
ATOM    484  O   PHE A 494      39.999  19.389 -56.524  1.00 53.34           O  
ANISOU  484  O   PHE A 494     6983   6746   6540   -499   -284    614       O  
ATOM    485  CB  PHE A 494      41.769  17.065 -56.119  1.00 52.63           C  
ANISOU  485  CB  PHE A 494     6764   6669   6563   -438   -216    680       C  
ATOM    486  CG  PHE A 494      42.041  15.579 -56.156  1.00 55.17           C  
ANISOU  486  CG  PHE A 494     7037   6970   6954   -379   -169    659       C  
ATOM    487  CD1 PHE A 494      42.662  14.942 -55.088  1.00 58.79           C  
ANISOU  487  CD1 PHE A 494     7469   7400   7469   -392   -183    719       C  
ATOM    488  CD2 PHE A 494      41.588  14.799 -57.214  1.00 57.87           C  
ANISOU  488  CD2 PHE A 494     7375   7309   7302   -317   -119    579       C  
ATOM    489  CE1 PHE A 494      42.873  13.562 -55.098  1.00 60.40           C  
ANISOU  489  CE1 PHE A 494     7634   7577   7739   -336   -150    697       C  
ATOM    490  CE2 PHE A 494      41.794  13.419 -57.222  1.00 61.42           C  
ANISOU  490  CE2 PHE A 494     7801   7729   7808   -259    -83    556       C  
ATOM    491  CZ  PHE A 494      42.441  12.810 -56.166  1.00 59.92           C  
ANISOU  491  CZ  PHE A 494     7577   7513   7677   -264   -100    613       C  
ATOM    492  N   SER A 495      39.764  19.408 -54.250  1.00 48.31           N  
ANISOU  492  N   SER A 495     6412   6024   5919   -551   -316    664       N  
ATOM    493  CA  SER A 495      39.311  20.784 -54.102  1.00 47.79           C  
ANISOU  493  CA  SER A 495     6424   5948   5788   -585   -359    667       C  
ATOM    494  C   SER A 495      40.334  21.732 -54.674  1.00 50.71           C  
ANISOU  494  C   SER A 495     6791   6374   6101   -621   -406    737       C  
ATOM    495  O   SER A 495      41.529  21.604 -54.393  1.00 50.46           O  
ANISOU  495  O   SER A 495     6729   6375   6070   -652   -424    827       O  
ATOM    496  CB  SER A 495      39.035  21.110 -52.638  1.00 52.36           C  
ANISOU  496  CB  SER A 495     7077   6464   6352   -629   -379    694       C  
ATOM    497  OG  SER A 495      38.291  20.087 -51.998  1.00 61.97           O  
ANISOU  497  OG  SER A 495     8282   7642   7622   -609   -342    645       O  
ATOM    498  N   TRP A 496      39.874  22.621 -55.555  1.00 45.68           N  
ANISOU  498  N   TRP A 496     6179   5758   5419   -620   -431    701       N  
ATOM    499  CA  TRP A 496      40.740  23.589 -56.197  1.00 44.49           C  
ANISOU  499  CA  TRP A 496     6030   5670   5202   -664   -491    761       C  
ATOM    500  C   TRP A 496      40.206  24.987 -56.023  1.00 47.14           C  
ANISOU  500  C   TRP A 496     6467   5977   5468   -699   -560    760       C  
ATOM    501  O   TRP A 496      39.012  25.223 -56.202  1.00 46.18           O  
ANISOU  501  O   TRP A 496     6377   5812   5357   -668   -547    680       O  
ATOM    502  CB  TRP A 496      41.002  23.240 -57.670  1.00 42.74           C  
ANISOU  502  CB  TRP A 496     5729   5520   4990   -639   -465    728       C  
ATOM    503  CG  TRP A 496      39.805  23.217 -58.574  1.00 43.00           C  
ANISOU  503  CG  TRP A 496     5768   5532   5038   -610   -441    626       C  
ATOM    504  CD1 TRP A 496      39.078  22.122 -58.937  1.00 45.88           C  
ANISOU  504  CD1 TRP A 496     6100   5869   5461   -558   -372    555       C  
ATOM    505  CD2 TRP A 496      39.290  24.313 -59.342  1.00 42.51           C  
ANISOU  505  CD2 TRP A 496     5743   5479   4929   -642   -496    599       C  
ATOM    506  NE1 TRP A 496      38.106  22.477 -59.848  1.00 45.30           N  
ANISOU  506  NE1 TRP A 496     6043   5786   5382   -561   -378    492       N  
ATOM    507  CE2 TRP A 496      38.213  23.818 -60.114  1.00 46.48           C  
ANISOU  507  CE2 TRP A 496     6230   5956   5474   -611   -452    515       C  
ATOM    508  CE3 TRP A 496      39.614  25.677 -59.435  1.00 43.49           C  
ANISOU  508  CE3 TRP A 496     5919   5626   4978   -700   -588    643       C  
ATOM    509  CZ2 TRP A 496      37.455  24.641 -60.961  1.00 45.33           C  
ANISOU  509  CZ2 TRP A 496     6110   5806   5309   -638   -494    476       C  
ATOM    510  CZ3 TRP A 496      38.856  26.493 -60.266  1.00 44.58           C  
ANISOU  510  CZ3 TRP A 496     6086   5759   5095   -721   -633    595       C  
ATOM    511  CH2 TRP A 496      37.790  25.976 -61.014  1.00 45.01           C  
ANISOU  511  CH2 TRP A 496     6114   5785   5203   -691   -584    513       C  
ATOM    512  N   ILE A 497      41.087  25.905 -55.619  1.00 43.46           N  
ANISOU  512  N   ILE A 497     6055   5529   4928   -765   -637    856       N  
ATOM    513  CA  ILE A 497      40.735  27.302 -55.414  1.00 42.96           C  
ANISOU  513  CA  ILE A 497     6107   5433   4784   -803   -718    867       C  
ATOM    514  C   ILE A 497      41.258  28.145 -56.571  1.00 45.90           C  
ANISOU  514  C   ILE A 497     6466   5883   5091   -844   -794    893       C  
ATOM    515  O   ILE A 497      42.411  28.008 -56.989  1.00 45.15           O  
ANISOU  515  O   ILE A 497     6308   5873   4974   -881   -818    971       O  
ATOM    516  CB  ILE A 497      41.205  27.816 -54.037  1.00 46.18           C  
ANISOU  516  CB  ILE A 497     6622   5787   5137   -861   -764    957       C  
ATOM    517  N   MET A 498      40.374  28.983 -57.106  1.00 42.14           N  
ANISOU  517  N   MET A 498     6041   5381   4591   -838   -833    828       N  
ATOM    518  CA  MET A 498      40.593  29.902 -58.215  1.00 41.48           C  
ANISOU  518  CA  MET A 498     5960   5356   4446   -885   -920    834       C  
ATOM    519  C   MET A 498      41.062  31.270 -57.631  1.00 47.22           C  
ANISOU  519  C   MET A 498     6817   6066   5059   -956  -1046    919       C  
ATOM    520  O   MET A 498      40.386  31.797 -56.740  1.00 46.10           O  
ANISOU  520  O   MET A 498     6788   5829   4899   -938  -1056    901       O  
ATOM    521  CB  MET A 498      39.255  30.029 -58.982  1.00 42.85           C  
ANISOU  521  CB  MET A 498     6125   5490   4666   -844   -899    721       C  
ATOM    522  CG  MET A 498      39.297  30.876 -60.224  1.00 45.58           C  
ANISOU  522  CG  MET A 498     6465   5887   4967   -899   -986    710       C  
ATOM    523  SD  MET A 498      37.744  31.748 -60.424  1.00 48.43           S  
ANISOU  523  SD  MET A 498     6896   6156   5348   -872  -1019    624       S  
ATOM    524  CE  MET A 498      38.087  33.274 -59.517  1.00 44.92           C  
ANISOU  524  CE  MET A 498     6613   5666   4788   -914  -1148    692       C  
ATOM    525  N   PRO A 499      42.214  31.842 -58.084  1.00 45.49           N  
ANISOU  525  N   PRO A 499     6594   5937   4755  -1037  -1142   1016       N  
ATOM    526  CA  PRO A 499      42.660  33.145 -57.547  1.00 46.04           C  
ANISOU  526  CA  PRO A 499     6804   5987   4700  -1114  -1277   1107       C  
ATOM    527  C   PRO A 499      41.607  34.252 -57.674  1.00 52.07           C  
ANISOU  527  C   PRO A 499     7685   6672   5429  -1104  -1345   1035       C  
ATOM    528  O   PRO A 499      41.241  34.671 -58.772  1.00 52.35           O  
ANISOU  528  O   PRO A 499     7687   6741   5463  -1115  -1390    980       O  
ATOM    529  CB  PRO A 499      43.926  33.446 -58.358  1.00 47.64           C  
ANISOU  529  CB  PRO A 499     6947   6326   4827  -1199  -1366   1209       C  
ATOM    530  CG  PRO A 499      44.396  32.116 -58.824  1.00 52.02           C  
ANISOU  530  CG  PRO A 499     7337   6957   5473  -1157  -1250   1200       C  
ATOM    531  CD  PRO A 499      43.152  31.350 -59.110  1.00 47.36           C  
ANISOU  531  CD  PRO A 499     6701   6300   4994  -1063  -1135   1052       C  
ATOM    532  N   GLY A 500      41.084  34.663 -56.528  1.00 49.75           N  
ANISOU  532  N   GLY A 500     7524   6267   5113  -1081  -1342   1031       N  
ATOM    533  CA  GLY A 500      40.047  35.683 -56.422  1.00 49.66           C  
ANISOU  533  CA  GLY A 500     7636   6162   5072  -1051  -1390    964       C  
ATOM    534  C   GLY A 500      39.381  35.682 -55.063  1.00 53.71           C  
ANISOU  534  C   GLY A 500     8260   6553   5592   -996  -1324    940       C  
ATOM    535  O   GLY A 500      39.934  35.160 -54.091  1.00 53.84           O  
ANISOU  535  O   GLY A 500     8299   6556   5603  -1017  -1283   1004       O  
ATOM    536  N   THR A 501      38.186  36.262 -54.987  1.00 49.62           N  
ANISOU  536  N   THR A 501     7813   5950   5092   -929  -1313    852       N  
ATOM    537  CA  THR A 501      37.448  36.334 -53.728  1.00 49.61           C  
ANISOU  537  CA  THR A 501     7921   5835   5093   -868  -1243    819       C  
ATOM    538  C   THR A 501      36.653  35.043 -53.478  1.00 52.38           C  
ANISOU  538  C   THR A 501     8147   6182   5573   -785  -1085    741       C  
ATOM    539  O   THR A 501      36.567  34.209 -54.382  1.00 52.19           O  
ANISOU  539  O   THR A 501     7967   6230   5633   -769  -1039    706       O  
ATOM    540  CB  THR A 501      36.597  37.620 -53.677  1.00 59.20           C  
ANISOU  540  CB  THR A 501     9279   6958   6256   -827  -1305    771       C  
ATOM    541  OG1 THR A 501      35.592  37.560 -54.690  1.00 59.60           O  
ANISOU  541  OG1 THR A 501     9222   7022   6399   -762  -1278    677       O  
ATOM    542  CG2 THR A 501      37.433  38.892 -53.855  1.00 57.32           C  
ANISOU  542  CG2 THR A 501     9186   6720   5874   -920  -1481    856       C  
ATOM    543  N   ILE A 502      36.107  34.859 -52.249  1.00 47.38           N  
ANISOU  543  N   ILE A 502     7590   5467   4947   -742  -1005    719       N  
ATOM    544  CA  ILE A 502      35.280  33.694 -51.899  1.00 46.23           C  
ANISOU  544  CA  ILE A 502     7340   5317   4910   -670   -868    650       C  
ATOM    545  C   ILE A 502      34.030  33.715 -52.793  1.00 48.10           C  
ANISOU  545  C   ILE A 502     7493   5558   5226   -586   -830    555       C  
ATOM    546  O   ILE A 502      33.677  32.682 -53.360  1.00 47.95           O  
ANISOU  546  O   ILE A 502     7329   5590   5299   -558   -763    518       O  
ATOM    547  CB  ILE A 502      34.928  33.617 -50.383  1.00 49.54           C  
ANISOU  547  CB  ILE A 502     7868   5651   5306   -653   -800    646       C  
ATOM    548  CG1 ILE A 502      36.173  33.312 -49.537  1.00 50.04           C  
ANISOU  548  CG1 ILE A 502     7985   5714   5314   -753   -829    750       C  
ATOM    549  CG2 ILE A 502      33.831  32.570 -50.128  1.00 50.05           C  
ANISOU  549  CG2 ILE A 502     7824   5716   5475   -572   -671    565       C  
ATOM    550  CD1 ILE A 502      35.916  33.304 -48.016  1.00 56.47           C  
ANISOU  550  CD1 ILE A 502     8927   6436   6093   -764   -774    755       C  
ATOM    551  N   LYS A 503      33.400  34.905 -52.944  1.00 42.51           N  
ANISOU  551  N   LYS A 503     6880   4791   4479   -551   -883    526       N  
ATOM    552  CA  LYS A 503      32.222  35.131 -53.791  1.00 40.93           C  
ANISOU  552  CA  LYS A 503     6613   4585   4352   -480   -867    454       C  
ATOM    553  C   LYS A 503      32.544  34.774 -55.247  1.00 42.40           C  
ANISOU  553  C   LYS A 503     6667   4859   4584   -528   -912    456       C  
ATOM    554  O   LYS A 503      31.744  34.106 -55.879  1.00 41.99           O  
ANISOU  554  O   LYS A 503     6498   4831   4627   -489   -850    409       O  
ATOM    555  CB  LYS A 503      31.719  36.589 -53.674  1.00 43.39           C  
ANISOU  555  CB  LYS A 503     7069   4815   4604   -445   -938    437       C  
ATOM    556  CG  LYS A 503      30.283  36.795 -54.159  1.00 55.52           C  
ANISOU  556  CG  LYS A 503     8545   6320   6228   -349   -893    365       C  
ATOM    557  CD  LYS A 503      29.753  38.191 -53.850  1.00 64.48           C  
ANISOU  557  CD  LYS A 503     9831   7359   7308   -295   -949    346       C  
ATOM    558  N   GLU A 504      33.743  35.157 -55.745  1.00 37.19           N  
ANISOU  558  N   GLU A 504     6029   4250   3851   -620  -1017    517       N  
ATOM    559  CA  GLU A 504      34.228  34.870 -57.099  1.00 36.39           C  
ANISOU  559  CA  GLU A 504     5814   4239   3774   -680  -1063    525       C  
ATOM    560  C   GLU A 504      34.482  33.386 -57.294  1.00 39.87           C  
ANISOU  560  C   GLU A 504     6117   4742   4287   -675   -962    520       C  
ATOM    561  O   GLU A 504      34.274  32.876 -58.387  1.00 39.56           O  
ANISOU  561  O   GLU A 504     5971   4753   4306   -684   -946    489       O  
ATOM    562  CB  GLU A 504      35.516  35.642 -57.390  1.00 37.74           C  
ANISOU  562  CB  GLU A 504     6048   4459   3834   -780  -1197    605       C  
ATOM    563  CG  GLU A 504      35.294  37.015 -58.003  1.00 50.64           C  
ANISOU  563  CG  GLU A 504     7765   6067   5408   -813  -1332    599       C  
ATOM    564  CD  GLU A 504      36.517  37.704 -58.581  1.00 73.23           C  
ANISOU  564  CD  GLU A 504    10661   9002   8161   -928  -1480    679       C  
ATOM    565  OE1 GLU A 504      37.654  37.230 -58.346  1.00 54.46           O  
ANISOU  565  OE1 GLU A 504     8258   6694   5740   -982  -1480    756       O  
ATOM    566  OE2 GLU A 504      36.333  38.728 -59.277  1.00 77.75           O  
ANISOU  566  OE2 GLU A 504    11281   9567   8693   -967  -1602    670       O  
ATOM    567  N   ASN A 505      34.930  32.689 -56.239  1.00 36.08           N  
ANISOU  567  N   ASN A 505     5649   4255   3803   -666   -899    551       N  
ATOM    568  CA  ASN A 505      35.186  31.249 -56.289  1.00 34.58           C  
ANISOU  568  CA  ASN A 505     5341   4113   3682   -656   -809    547       C  
ATOM    569  C   ASN A 505      33.908  30.442 -56.426  1.00 37.71           C  
ANISOU  569  C   ASN A 505     5663   4488   4175   -583   -712    472       C  
ATOM    570  O   ASN A 505      33.926  29.358 -57.004  1.00 37.73           O  
ANISOU  570  O   ASN A 505     5563   4535   4237   -578   -659    454       O  
ATOM    571  CB  ASN A 505      35.976  30.800 -55.077  1.00 32.52           C  
ANISOU  571  CB  ASN A 505     5119   3841   3395   -677   -783    607       C  
ATOM    572  CG  ASN A 505      37.443  30.846 -55.359  1.00 43.05           C  
ANISOU  572  CG  ASN A 505     6438   5246   4675   -755   -848    696       C  
ATOM    573  OD1 ASN A 505      37.994  29.941 -55.987  1.00 36.92           O  
ANISOU  573  OD1 ASN A 505     5548   4539   3941   -762   -814    705       O  
ATOM    574  ND2 ASN A 505      38.094  31.937 -54.980  1.00 29.11           N  
ANISOU  574  ND2 ASN A 505     4787   3465   2806   -815   -947    769       N  
ATOM    575  N   ILE A 506      32.794  31.004 -55.942  1.00 33.02           N  
ANISOU  575  N   ILE A 506     5127   3827   3592   -527   -694    432       N  
ATOM    576  CA  ILE A 506      31.468  30.402 -55.948  1.00 32.88           C  
ANISOU  576  CA  ILE A 506     5048   3790   3656   -457   -610    377       C  
ATOM    577  C   ILE A 506      30.633  30.857 -57.151  1.00 38.61           C  
ANISOU  577  C   ILE A 506     5729   4517   4423   -449   -642    345       C  
ATOM    578  O   ILE A 506      29.959  30.032 -57.758  1.00 37.58           O  
ANISOU  578  O   ILE A 506     5506   4408   4363   -434   -592    323       O  
ATOM    579  CB  ILE A 506      30.788  30.727 -54.590  1.00 35.93           C  
ANISOU  579  CB  ILE A 506     5517   4108   4026   -398   -562    362       C  
ATOM    580  CG1 ILE A 506      31.535  30.033 -53.432  1.00 36.73           C  
ANISOU  580  CG1 ILE A 506     5647   4208   4101   -425   -524    395       C  
ATOM    581  CG2 ILE A 506      29.278  30.422 -54.576  1.00 35.33           C  
ANISOU  581  CG2 ILE A 506     5386   4015   4023   -320   -487    315       C  
ATOM    582  CD1 ILE A 506      31.346  30.651 -52.080  1.00 40.78           C  
ANISOU  582  CD1 ILE A 506     6287   4650   4558   -406   -507    399       C  
ATOM    583  N   ILE A 507      30.670  32.160 -57.516  1.00 37.02           N  
ANISOU  583  N   ILE A 507     5598   4290   4178   -467   -734    350       N  
ATOM    584  CA  ILE A 507      29.790  32.671 -58.580  1.00 37.57           C  
ANISOU  584  CA  ILE A 507     5630   4349   4297   -465   -772    324       C  
ATOM    585  C   ILE A 507      30.439  33.057 -59.904  1.00 43.89           C  
ANISOU  585  C   ILE A 507     6403   5196   5076   -556   -871    337       C  
ATOM    586  O   ILE A 507      29.740  33.621 -60.762  1.00 43.96           O  
ANISOU  586  O   ILE A 507     6394   5188   5123   -571   -920    320       O  
ATOM    587  CB  ILE A 507      28.983  33.878 -58.068  1.00 40.65           C  
ANISOU  587  CB  ILE A 507     6111   4660   4673   -404   -801    308       C  
ATOM    588  CG1 ILE A 507      29.799  35.206 -58.267  1.00 41.04           C  
ANISOU  588  CG1 ILE A 507     6273   4692   4629   -461   -937    332       C  
ATOM    589  CG2 ILE A 507      28.501  33.678 -56.654  1.00 40.67           C  
ANISOU  589  CG2 ILE A 507     6165   4617   4671   -321   -708    296       C  
ATOM    590  CD1 ILE A 507      29.119  36.453 -57.914  1.00 48.36           C  
ANISOU  590  CD1 ILE A 507     7305   5536   5535   -406   -983    315       C  
ATOM    591  N   PHE A 508      31.732  32.854 -60.071  1.00 41.60           N  
ANISOU  591  N   PHE A 508     6113   4966   4728   -622   -906    372       N  
ATOM    592  CA  PHE A 508      32.305  33.280 -61.335  1.00 42.45           C  
ANISOU  592  CA  PHE A 508     6194   5127   4809   -712  -1001    383       C  
ATOM    593  C   PHE A 508      31.681  32.631 -62.579  1.00 47.91           C  
ANISOU  593  C   PHE A 508     6784   5842   5580   -740   -971    351       C  
ATOM    594  O   PHE A 508      31.486  31.416 -62.604  1.00 48.14           O  
ANISOU  594  O   PHE A 508     6744   5887   5660   -713   -873    339       O  
ATOM    595  CB  PHE A 508      33.793  33.051 -61.294  1.00 44.75           C  
ANISOU  595  CB  PHE A 508     6483   5492   5027   -771  -1028    434       C  
ATOM    596  CG  PHE A 508      34.517  33.598 -62.493  1.00 46.89           C  
ANISOU  596  CG  PHE A 508     6734   5832   5249   -871  -1134    454       C  
ATOM    597  CD1 PHE A 508      34.783  34.969 -62.611  1.00 50.11           C  
ANISOU  597  CD1 PHE A 508     7231   6232   5577   -926  -1274    480       C  
ATOM    598  CD2 PHE A 508      34.964  32.749 -63.498  1.00 49.57           C  
ANISOU  598  CD2 PHE A 508     6975   6247   5613   -915  -1098    447       C  
ATOM    599  CE1 PHE A 508      35.476  35.474 -63.726  1.00 50.84           C  
ANISOU  599  CE1 PHE A 508     7301   6401   5616  -1033  -1382    502       C  
ATOM    600  CE2 PHE A 508      35.669  33.249 -64.601  1.00 52.03           C  
ANISOU  600  CE2 PHE A 508     7265   6634   5871  -1016  -1192    466       C  
ATOM    601  CZ  PHE A 508      35.928  34.603 -64.699  1.00 49.82           C  
ANISOU  601  CZ  PHE A 508     7063   6355   5513  -1078  -1337    495       C  
ATOM    602  N   GLY A 509      31.369  33.444 -63.585  1.00 45.91           N  
ANISOU  602  N   GLY A 509     6530   5583   5330   -800  -1064    342       N  
ATOM    603  CA  GLY A 509      30.781  32.939 -64.819  1.00 46.53           C  
ANISOU  603  CA  GLY A 509     6528   5674   5476   -850  -1050    322       C  
ATOM    604  C   GLY A 509      29.282  32.685 -64.776  1.00 52.26           C  
ANISOU  604  C   GLY A 509     7222   6336   6299   -792   -992    304       C  
ATOM    605  O   GLY A 509      28.666  32.444 -65.820  1.00 50.46           O  
ANISOU  605  O   GLY A 509     6941   6104   6127   -847  -1000    300       O  
ATOM    606  N   VAL A 510      28.685  32.716 -63.562  1.00 51.31           N  
ANISOU  606  N   VAL A 510     7134   6166   6194   -687   -932    300       N  
ATOM    607  CA  VAL A 510      27.251  32.496 -63.316  1.00 51.89           C  
ANISOU  607  CA  VAL A 510     7173   6190   6353   -617   -869    295       C  
ATOM    608  C   VAL A 510      26.630  33.774 -62.730  1.00 57.45           C  
ANISOU  608  C   VAL A 510     7945   6826   7056   -555   -915    290       C  
ATOM    609  O   VAL A 510      27.312  34.527 -62.030  1.00 57.00           O  
ANISOU  609  O   VAL A 510     7980   6754   6922   -538   -959    288       O  
ATOM    610  CB  VAL A 510      26.949  31.219 -62.459  1.00 55.02           C  
ANISOU  610  CB  VAL A 510     7533   6598   6775   -545   -742    294       C  
ATOM    611  CG1 VAL A 510      25.446  30.878 -62.450  1.00 54.84           C  
ANISOU  611  CG1 VAL A 510     7454   6544   6838   -494   -685    304       C  
ATOM    612  CG2 VAL A 510      27.763  30.015 -62.943  1.00 54.19           C  
ANISOU  612  CG2 VAL A 510     7383   6551   6657   -597   -705    296       C  
ATOM    613  N   SER A 511      25.337  34.016 -63.054  1.00 55.68           N  
ANISOU  613  N   SER A 511     7679   6559   6917   -523   -908    295       N  
ATOM    614  CA  SER A 511      24.535  35.170 -62.640  1.00 56.98           C  
ANISOU  614  CA  SER A 511     7892   6654   7104   -451   -941    290       C  
ATOM    615  C   SER A 511      24.345  35.231 -61.130  1.00 61.92           C  
ANISOU  615  C   SER A 511     8579   7249   7698   -328   -856    275       C  
ATOM    616  O   SER A 511      23.904  34.240 -60.537  1.00 62.27           O  
ANISOU  616  O   SER A 511     8572   7315   7772   -275   -745    279       O  
ATOM    617  CB  SER A 511      23.173  35.130 -63.325  1.00 61.56           C  
ANISOU  617  CB  SER A 511     8385   7207   7797   -444   -930    314       C  
ATOM    618  OG  SER A 511      22.444  33.975 -62.943  1.00 72.40           O  
ANISOU  618  OG  SER A 511     9683   8605   9222   -392   -811    334       O  
ATOM    619  N   TYR A 512      24.656  36.397 -60.513  1.00 58.98           N  
ANISOU  619  N   TYR A 512     8326   6824   7260   -290   -914    260       N  
ATOM    620  CA  TYR A 512      24.514  36.583 -59.068  1.00 59.80           C  
ANISOU  620  CA  TYR A 512     8514   6886   7320   -183   -839    244       C  
ATOM    621  C   TYR A 512      23.053  36.728 -58.627  1.00 63.46           C  
ANISOU  621  C   TYR A 512     8941   7306   7864    -62   -755    237       C  
ATOM    622  O   TYR A 512      22.454  37.796 -58.756  1.00 63.41           O  
ANISOU  622  O   TYR A 512     8975   7236   7880    -12   -803    231       O  
ATOM    623  CB  TYR A 512      25.391  37.738 -58.521  1.00 62.23           C  
ANISOU  623  CB  TYR A 512     8987   7146   7514   -191   -929    239       C  
ATOM    624  CG  TYR A 512      25.209  37.976 -57.033  1.00 65.98           C  
ANISOU  624  CG  TYR A 512     9570   7565   7937    -89   -850    222       C  
ATOM    625  CD1 TYR A 512      25.787  37.126 -56.094  1.00 68.30           C  
ANISOU  625  CD1 TYR A 512     9878   7887   8184    -94   -769    228       C  
ATOM    626  CD2 TYR A 512      24.425  39.029 -56.563  1.00 67.37           C  
ANISOU  626  CD2 TYR A 512     9833   7653   8111     11   -851    200       C  
ATOM    627  CE1 TYR A 512      25.588  37.315 -54.726  1.00 69.55           C  
ANISOU  627  CE1 TYR A 512    10140   7992   8294    -15   -693    213       C  
ATOM    628  CE2 TYR A 512      24.215  39.224 -55.198  1.00 68.89           C  
ANISOU  628  CE2 TYR A 512    10132   7791   8251    105   -765    180       C  
ATOM    629  CZ  TYR A 512      24.805  38.368 -54.282  1.00 78.08           C  
ANISOU  629  CZ  TYR A 512    11313   8987   9366     84   -687    187       C  
ATOM    630  OH  TYR A 512      24.614  38.560 -52.933  1.00 81.38           O  
ANISOU  630  OH  TYR A 512    11845   9349   9727    159   -605    168       O  
ATOM    631  N   ASP A 513      22.493  35.640 -58.094  1.00 59.73           N  
ANISOU  631  N   ASP A 513     8390   6872   7433    -15   -632    243       N  
ATOM    632  CA  ASP A 513      21.156  35.620 -57.517  1.00 60.20           C  
ANISOU  632  CA  ASP A 513     8403   6912   7558    103   -535    246       C  
ATOM    633  C   ASP A 513      21.418  35.705 -56.017  1.00 65.11           C  
ANISOU  633  C   ASP A 513     9130   7510   8101    178   -459    216       C  
ATOM    634  O   ASP A 513      22.026  34.795 -55.450  1.00 64.22           O  
ANISOU  634  O   ASP A 513     9016   7439   7947    143   -411    215       O  
ATOM    635  CB  ASP A 513      20.410  34.321 -57.894  1.00 61.79           C  
ANISOU  635  CB  ASP A 513     8456   7183   7840     87   -462    283       C  
ATOM    636  CG  ASP A 513      18.908  34.277 -57.600  1.00 75.71           C  
ANISOU  636  CG  ASP A 513    10136   8945   9686    190   -378    311       C  
ATOM    637  OD1 ASP A 513      18.457  34.963 -56.653  1.00 77.20           O  
ANISOU  637  OD1 ASP A 513    10383   9091   9857    304   -324    288       O  
ATOM    638  OD2 ASP A 513      18.192  33.510 -58.281  1.00 81.32           O  
ANISOU  638  OD2 ASP A 513    10727   9701  10471    156   -361    362       O  
ATOM    639  N   GLU A 514      21.036  36.835 -55.398  1.00 62.97           N  
ANISOU  639  N   GLU A 514     8961   7161   7802    272   -456    192       N  
ATOM    640  CA  GLU A 514      21.244  37.112 -53.975  1.00 63.70           C  
ANISOU  640  CA  GLU A 514     9184   7211   7810    340   -388    162       C  
ATOM    641  C   GLU A 514      20.747  35.998 -53.065  1.00 67.95           C  
ANISOU  641  C   GLU A 514     9652   7802   8364    382   -251    161       C  
ATOM    642  O   GLU A 514      21.454  35.640 -52.128  1.00 67.67           O  
ANISOU  642  O   GLU A 514     9694   7766   8251    355   -218    149       O  
ATOM    643  CB  GLU A 514      20.664  38.479 -53.547  1.00 66.09           C  
ANISOU  643  CB  GLU A 514     9603   7416   8093    454   -393    135       C  
ATOM    644  CG  GLU A 514      19.247  38.783 -54.015  1.00 80.23           C  
ANISOU  644  CG  GLU A 514    11286   9198  10001    555   -355    145       C  
ATOM    645  CD  GLU A 514      19.130  39.580 -55.302  1.00109.67           C  
ANISOU  645  CD  GLU A 514    14989  12894  13786    515   -486    162       C  
ATOM    646  OE1 GLU A 514      19.762  39.196 -56.312  1.00110.53           O  
ANISOU  646  OE1 GLU A 514    15041  13049  13907    385   -577    185       O  
ATOM    647  OE2 GLU A 514      18.366  40.572 -55.309  1.00105.90           O  
ANISOU  647  OE2 GLU A 514    14544  12347  13347    616   -495    153       O  
ATOM    648  N   TYR A 515      19.572  35.417 -53.362  1.00 65.21           N  
ANISOU  648  N   TYR A 515     9158   7505   8116    432   -182    185       N  
ATOM    649  CA  TYR A 515      19.004  34.363 -52.526  1.00 65.71           C  
ANISOU  649  CA  TYR A 515     9148   7629   8190    468    -62    191       C  
ATOM    650  C   TYR A 515      19.533  32.990 -52.877  1.00 66.30           C  
ANISOU  650  C   TYR A 515     9136   7783   8274    360    -72    215       C  
ATOM    651  O   TYR A 515      19.723  32.185 -51.969  1.00 66.44           O  
ANISOU  651  O   TYR A 515     9157   7834   8254    349     -9    207       O  
ATOM    652  CB  TYR A 515      17.471  34.421 -52.511  1.00 69.52           C  
ANISOU  652  CB  TYR A 515     9522   8133   8758    579     19    216       C  
ATOM    653  CG  TYR A 515      17.000  35.702 -51.852  1.00 74.93           C  
ANISOU  653  CG  TYR A 515    10313   8735   9422    708     56    181       C  
ATOM    654  CD1 TYR A 515      17.395  36.029 -50.557  1.00 78.52           C  
ANISOU  654  CD1 TYR A 515    10913   9143   9777    751    115    132       C  
ATOM    655  CD2 TYR A 515      16.221  36.623 -52.548  1.00 76.43           C  
ANISOU  655  CD2 TYR A 515    10472   8883   9687    779     24    197       C  
ATOM    656  CE1 TYR A 515      17.021  37.230 -49.965  1.00 81.30           C  
ANISOU  656  CE1 TYR A 515    11388   9407  10096    870    149     95       C  
ATOM    657  CE2 TYR A 515      15.821  37.823 -51.956  1.00 78.84           C  
ANISOU  657  CE2 TYR A 515    10885   9101   9969    907     56    161       C  
ATOM    658  CZ  TYR A 515      16.230  38.120 -50.662  1.00 90.84           C  
ANISOU  658  CZ  TYR A 515    12562  10574  11380    956    121    107       C  
ATOM    659  OH  TYR A 515      15.905  39.289 -50.024  1.00 96.35           O  
ANISOU  659  OH  TYR A 515    13396  11175  12038   1082    156     65       O  
ATOM    660  N   ARG A 516      19.862  32.729 -54.161  1.00 60.03           N  
ANISOU  660  N   ARG A 516     8276   7011   7520    274   -156    242       N  
ATOM    661  CA  ARG A 516      20.468  31.437 -54.533  1.00 57.85           C  
ANISOU  661  CA  ARG A 516     7937   6799   7244    176   -166    259       C  
ATOM    662  C   ARG A 516      21.845  31.330 -53.850  1.00 60.55           C  
ANISOU  662  C   ARG A 516     8382   7128   7496    122   -186    232       C  
ATOM    663  O   ARG A 516      22.161  30.269 -53.288  1.00 59.84           O  
ANISOU  663  O   ARG A 516     8268   7079   7389     91   -143    234       O  
ATOM    664  CB  ARG A 516      20.608  31.301 -56.057  1.00 56.80           C  
ANISOU  664  CB  ARG A 516     7738   6683   7161     93   -249    288       C  
ATOM    665  CG  ARG A 516      20.896  29.892 -56.523  1.00 64.43           C  
ANISOU  665  CG  ARG A 516     8628   7712   8139     13   -242    310       C  
ATOM    666  CD  ARG A 516      20.429  29.704 -57.952  1.00 72.23           C  
ANISOU  666  CD  ARG A 516     9536   8714   9195    -47   -293    351       C  
ATOM    667  NE  ARG A 516      21.462  30.052 -58.928  1.00 83.30           N  
ANISOU  667  NE  ARG A 516    10974  10103  10573   -137   -382    337       N  
ATOM    668  CZ  ARG A 516      21.247  30.204 -60.242  1.00 98.84           C  
ANISOU  668  CZ  ARG A 516    12901  12068  12588   -207   -446    363       C  
ATOM    669  NH1 ARG A 516      19.991  30.341 -60.704  1.00 93.24           N  
ANISOU  669  NH1 ARG A 516    12123  11349  11957   -190   -442    409       N  
ATOM    670  NH2 ARG A 516      22.257  30.488 -61.062  1.00 78.03           N  
ANISOU  670  NH2 ARG A 516    10299   9431   9919   -294   -524    346       N  
ATOM    671  N   TYR A 517      22.605  32.469 -53.814  1.00 56.02           N  
ANISOU  671  N   TYR A 517     7929   6494   6862    113   -254    215       N  
ATOM    672  CA  TYR A 517      23.926  32.575 -53.193  1.00 55.01           C  
ANISOU  672  CA  TYR A 517     7912   6347   6643     55   -288    209       C  
ATOM    673  C   TYR A 517      23.907  32.316 -51.685  1.00 58.83           C  
ANISOU  673  C   TYR A 517     8464   6813   7078     90   -205    195       C  
ATOM    674  O   TYR A 517      24.674  31.473 -51.220  1.00 58.39           O  
ANISOU  674  O   TYR A 517     8407   6785   6995     26   -194    206       O  
ATOM    675  CB  TYR A 517      24.553  33.939 -53.517  1.00 55.99           C  
ANISOU  675  CB  TYR A 517     8155   6410   6708     37   -391    208       C  
ATOM    676  CG  TYR A 517      25.924  34.163 -52.919  1.00 57.29           C  
ANISOU  676  CG  TYR A 517     8442   6556   6770    -33   -442    223       C  
ATOM    677  CD1 TYR A 517      27.033  33.469 -53.390  1.00 58.60           C  
ANISOU  677  CD1 TYR A 517     8565   6778   6922   -131   -487    253       C  
ATOM    678  CD2 TYR A 517      26.121  35.100 -51.907  1.00 58.12           C  
ANISOU  678  CD2 TYR A 517     8711   6584   6788     -3   -448    217       C  
ATOM    679  CE1 TYR A 517      28.299  33.685 -52.859  1.00 58.67           C  
ANISOU  679  CE1 TYR A 517     8675   6776   6841   -200   -538    287       C  
ATOM    680  CE2 TYR A 517      27.383  35.320 -51.364  1.00 58.48           C  
ANISOU  680  CE2 TYR A 517     8876   6609   6734    -83   -505    251       C  
ATOM    681  CZ  TYR A 517      28.468  34.611 -51.846  1.00 63.96           C  
ANISOU  681  CZ  TYR A 517     9509   7369   7424   -183   -551    291       C  
ATOM    682  OH  TYR A 517      29.713  34.799 -51.321  1.00 63.80           O  
ANISOU  682  OH  TYR A 517     9592   7337   7312   -265   -609    343       O  
ATOM    683  N   ARG A 518      23.033  33.030 -50.933  1.00 55.34           N  
ANISOU  683  N   ARG A 518     8080   6321   6624    188   -145    171       N  
ATOM    684  CA  ARG A 518      22.895  32.917 -49.472  1.00 54.95           C  
ANISOU  684  CA  ARG A 518     8109   6248   6521    223    -57    151       C  
ATOM    685  C   ARG A 518      22.518  31.508 -49.055  1.00 55.50           C  
ANISOU  685  C   ARG A 518     8063   6394   6630    205     18    158       C  
ATOM    686  O   ARG A 518      23.065  31.004 -48.075  1.00 55.10           O  
ANISOU  686  O   ARG A 518     8063   6342   6529    156     46    155       O  
ATOM    687  CB  ARG A 518      21.862  33.916 -48.910  1.00 58.46           C  
ANISOU  687  CB  ARG A 518     8620   6634   6958    348      6    120       C  
ATOM    688  CG  ARG A 518      22.136  35.384 -49.194  1.00 75.79           C  
ANISOU  688  CG  ARG A 518    10954   8738   9106    378    -72    109       C  
ATOM    689  CD  ARG A 518      23.014  36.077 -48.170  1.00 94.03           C  
ANISOU  689  CD  ARG A 518    13472  10964  11290    349    -92    100       C  
ATOM    690  NE  ARG A 518      22.543  37.440 -47.909  1.00109.00           N  
ANISOU  690  NE  ARG A 518    15509  12762  13144    448    -95     71       N  
ATOM    691  CZ  ARG A 518      22.848  38.507 -48.645  1.00125.54           C  
ANISOU  691  CZ  ARG A 518    17682  14802  15216    446   -210     76       C  
ATOM    692  NH1 ARG A 518      23.634  38.388 -49.709  1.00110.23           N  
ANISOU  692  NH1 ARG A 518    15688  12903  13290    343   -328    110       N  
ATOM    693  NH2 ARG A 518      22.366  39.699 -48.325  1.00116.61           N  
ANISOU  693  NH2 ARG A 518    16687  13574  14045    545   -208     46       N  
ATOM    694  N   SER A 519      21.606  30.867 -49.817  1.00 49.65           N  
ANISOU  694  N   SER A 519     7171   5719   5975    230     39    174       N  
ATOM    695  CA  SER A 519      21.139  29.503 -49.569  1.00 48.19           C  
ANISOU  695  CA  SER A 519     6872   5614   5825    209     93    190       C  
ATOM    696  C   SER A 519      22.275  28.484 -49.625  1.00 47.54           C  
ANISOU  696  C   SER A 519     6780   5559   5725    101     49    201       C  
ATOM    697  O   SER A 519      22.282  27.551 -48.826  1.00 47.48           O  
ANISOU  697  O   SER A 519     6749   5585   5705     71     89    201       O  
ATOM    698  CB  SER A 519      20.056  29.120 -50.570  1.00 52.93           C  
ANISOU  698  CB  SER A 519     7330   6270   6512    240     98    224       C  
ATOM    699  OG  SER A 519      18.968  30.029 -50.540  1.00 65.03           O  
ANISOU  699  OG  SER A 519     8853   7780   8074    346    140    224       O  
ATOM    700  N   VAL A 520      23.223  28.664 -50.568  1.00 40.57           N  
ANISOU  700  N   VAL A 520     5910   4664   4842     41    -35    213       N  
ATOM    701  CA  VAL A 520      24.387  27.797 -50.762  1.00 38.21           C  
ANISOU  701  CA  VAL A 520     5598   4390   4531    -51    -78    228       C  
ATOM    702  C   VAL A 520      25.395  27.970 -49.612  1.00 40.85           C  
ANISOU  702  C   VAL A 520     6045   4683   4793    -95    -81    227       C  
ATOM    703  O   VAL A 520      25.948  26.975 -49.150  1.00 41.05           O  
ANISOU  703  O   VAL A 520     6047   4733   4816   -153    -74    238       O  
ATOM    704  CB  VAL A 520      25.013  27.977 -52.181  1.00 41.51           C  
ANISOU  704  CB  VAL A 520     5986   4816   4968    -96   -157    243       C  
ATOM    705  CG1 VAL A 520      26.442  27.448 -52.258  1.00 40.69           C  
ANISOU  705  CG1 VAL A 520     5899   4726   4835   -178   -201    259       C  
ATOM    706  CG2 VAL A 520      24.141  27.330 -53.259  1.00 41.26           C  
ANISOU  706  CG2 VAL A 520     5837   4832   5010    -89   -152    255       C  
ATOM    707  N   ILE A 521      25.614  29.211 -49.134  1.00 36.57           N  
ANISOU  707  N   ILE A 521     5631   4072   4190    -74    -95    219       N  
ATOM    708  CA  ILE A 521      26.553  29.490 -48.038  1.00 36.60           C  
ANISOU  708  CA  ILE A 521     5765   4026   4114   -129   -106    233       C  
ATOM    709  C   ILE A 521      26.144  28.722 -46.766  1.00 42.48           C  
ANISOU  709  C   ILE A 521     6509   4777   4852   -135    -26    220       C  
ATOM    710  O   ILE A 521      26.939  27.921 -46.266  1.00 41.88           O  
ANISOU  710  O   ILE A 521     6430   4713   4768   -218    -39    243       O  
ATOM    711  CB  ILE A 521      26.770  31.019 -47.803  1.00 39.95           C  
ANISOU  711  CB  ILE A 521     6350   4367   4462   -106   -145    232       C  
ATOM    712  CG1 ILE A 521      27.225  31.777 -49.087  1.00 39.93           C  
ANISOU  712  CG1 ILE A 521     6347   4365   4460   -118   -243    248       C  
ATOM    713  CG2 ILE A 521      27.717  31.290 -46.634  1.00 41.50           C  
ANISOU  713  CG2 ILE A 521     6697   4503   4566   -179   -160    260       C  
ATOM    714  CD1 ILE A 521      28.630  31.451 -49.675  1.00 43.40           C  
ANISOU  714  CD1 ILE A 521     6770   4839   4881   -222   -329    298       C  
ATOM    715  N   LYS A 522      24.880  28.920 -46.309  1.00 40.58           N  
ANISOU  715  N   LYS A 522     6257   4539   4623    -49     54    185       N  
ATOM    716  CA  LYS A 522      24.248  28.282 -45.142  1.00 40.61           C  
ANISOU  716  CA  LYS A 522     6250   4562   4617    -45    137    167       C  
ATOM    717  C   LYS A 522      24.239  26.759 -45.259  1.00 44.09           C  
ANISOU  717  C   LYS A 522     6558   5084   5111   -101    134    182       C  
ATOM    718  O   LYS A 522      24.441  26.085 -44.254  1.00 44.17           O  
ANISOU  718  O   LYS A 522     6585   5100   5098   -162    156    182       O  
ATOM    719  CB  LYS A 522      22.799  28.796 -44.952  1.00 43.61           C  
ANISOU  719  CB  LYS A 522     6607   4951   5012     76    222    136       C  
ATOM    720  CG  LYS A 522      22.170  28.473 -43.581  1.00 55.45           C  
ANISOU  720  CG  LYS A 522     8132   6461   6474     86    315    112       C  
ATOM    721  CD  LYS A 522      21.165  27.297 -43.593  1.00 61.22           C  
ANISOU  721  CD  LYS A 522     8700   7300   7262    100    361    119       C  
ATOM    722  CE  LYS A 522      20.608  27.025 -42.204  1.00 60.34           C  
ANISOU  722  CE  LYS A 522     8617   7206   7102     97    447     96       C  
ATOM    723  NZ  LYS A 522      19.151  26.681 -42.206  1.00 56.80           N  
ANISOU  723  NZ  LYS A 522     8041   6850   6691    182    522    100       N  
ATOM    724  N   ALA A 523      23.970  26.225 -46.468  1.00 39.97           N  
ANISOU  724  N   ALA A 523     5915   4618   4655    -86    104    195       N  
ATOM    725  CA  ALA A 523      23.909  24.786 -46.737  1.00 39.46           C  
ANISOU  725  CA  ALA A 523     5734   4623   4635   -133     93    211       C  
ATOM    726  C   ALA A 523      25.284  24.133 -46.783  1.00 44.41           C  
ANISOU  726  C   ALA A 523     6376   5240   5258   -227     33    231       C  
ATOM    727  O   ALA A 523      25.441  23.049 -46.222  1.00 44.94           O  
ANISOU  727  O   ALA A 523     6408   5335   5333   -282     33    237       O  
ATOM    728  CB  ALA A 523      23.150  24.513 -48.027  1.00 39.93           C  
ANISOU  728  CB  ALA A 523     5684   4732   4756    -91     80    225       C  
ATOM    729  N   CYS A 524      26.282  24.783 -47.433  1.00 41.00           N  
ANISOU  729  N   CYS A 524     5993   4773   4814   -247    -23    247       N  
ATOM    730  CA  CYS A 524      27.657  24.269 -47.538  1.00 40.72           C  
ANISOU  730  CA  CYS A 524     5963   4732   4775   -328    -77    278       C  
ATOM    731  C   CYS A 524      28.519  24.593 -46.319  1.00 46.07           C  
ANISOU  731  C   CYS A 524     6752   5355   5397   -395    -87    301       C  
ATOM    732  O   CYS A 524      29.736  24.435 -46.382  1.00 45.19           O  
ANISOU  732  O   CYS A 524     6658   5233   5278   -462   -137    343       O  
ATOM    733  CB  CYS A 524      28.325  24.722 -48.833  1.00 40.97           C  
ANISOU  733  CB  CYS A 524     5980   4769   4816   -328   -134    295       C  
ATOM    734  SG  CYS A 524      27.819  23.782 -50.296  1.00 44.53           S  
ANISOU  734  SG  CYS A 524     6299   5283   5338   -305   -139    286       S  
ATOM    735  N   GLN A 525      27.883  25.042 -45.214  1.00 44.65           N  
ANISOU  735  N   GLN A 525     6648   5141   5175   -381    -36    280       N  
ATOM    736  CA  GLN A 525      28.480  25.383 -43.916  1.00 45.41           C  
ANISOU  736  CA  GLN A 525     6871   5175   5209   -452    -34    300       C  
ATOM    737  C   GLN A 525      29.687  26.345 -44.022  1.00 50.63           C  
ANISOU  737  C   GLN A 525     7647   5777   5813   -502   -101    351       C  
ATOM    738  O   GLN A 525      30.746  26.088 -43.442  1.00 50.07           O  
ANISOU  738  O   GLN A 525     7623   5680   5722   -601   -140    405       O  
ATOM    739  CB  GLN A 525      28.823  24.104 -43.118  1.00 46.70           C  
ANISOU  739  CB  GLN A 525     6989   5358   5396   -541    -36    316       C  
ATOM    740  CG  GLN A 525      27.628  23.167 -42.868  1.00 64.02           C  
ANISOU  740  CG  GLN A 525     9084   7613   7626   -509     16    274       C  
ATOM    741  CD  GLN A 525      26.458  23.809 -42.153  1.00 81.92           C  
ANISOU  741  CD  GLN A 525    11401   9873   9852   -448     94    233       C  
ATOM    742  OE1 GLN A 525      25.337  23.841 -42.668  1.00 75.95           O  
ANISOU  742  OE1 GLN A 525    10570   9167   9122   -357    135    206       O  
ATOM    743  NE2 GLN A 525      26.679  24.300 -40.941  1.00 75.57           N  
ANISOU  743  NE2 GLN A 525    10723   9007   8983   -500    119    233       N  
ATOM    744  N   LEU A 526      29.490  27.473 -44.741  1.00 48.58           N  
ANISOU  744  N   LEU A 526     7434   5497   5527   -437   -120    340       N  
ATOM    745  CA  LEU A 526      30.500  28.508 -44.987  1.00 49.10           C  
ANISOU  745  CA  LEU A 526     7611   5517   5528   -478   -197    390       C  
ATOM    746  C   LEU A 526      30.234  29.845 -44.285  1.00 56.42           C  
ANISOU  746  C   LEU A 526     8719   6357   6363   -455   -191    381       C  
ATOM    747  O   LEU A 526      31.105  30.714 -44.345  1.00 55.84           O  
ANISOU  747  O   LEU A 526     8761   6238   6217   -504   -267    434       O  
ATOM    748  CB  LEU A 526      30.647  28.770 -46.500  1.00 48.53           C  
ANISOU  748  CB  LEU A 526     7459   5492   5490   -440   -250    391       C  
ATOM    749  CG  LEU A 526      31.502  27.817 -47.328  1.00 51.74           C  
ANISOU  749  CG  LEU A 526     7743   5965   5950   -488   -289    425       C  
ATOM    750  CD1 LEU A 526      31.089  27.883 -48.768  1.00 51.34           C  
ANISOU  750  CD1 LEU A 526     7597   5964   5946   -432   -304    396       C  
ATOM    751  CD2 LEU A 526      32.993  28.130 -47.203  1.00 52.70           C  
ANISOU  751  CD2 LEU A 526     7932   6075   6019   -582   -367    510       C  
ATOM    752  N   GLU A 527      29.049  30.036 -43.658  1.00 55.64           N  
ANISOU  752  N   GLU A 527     8647   6235   6260   -378   -104    321       N  
ATOM    753  CA  GLU A 527      28.674  31.290 -42.979  1.00 57.50           C  
ANISOU  753  CA  GLU A 527     9061   6379   6407   -335    -82    300       C  
ATOM    754  C   GLU A 527      29.719  31.772 -41.959  1.00 63.77           C  
ANISOU  754  C   GLU A 527    10046   7087   7095   -448   -127    361       C  
ATOM    755  O   GLU A 527      30.274  32.856 -42.138  1.00 63.34           O  
ANISOU  755  O   GLU A 527    10131   6973   6963   -464   -200    397       O  
ATOM    756  CB  GLU A 527      27.296  31.188 -42.311  1.00 59.64           C  
ANISOU  756  CB  GLU A 527     9314   6651   6693   -242     36    231       C  
ATOM    757  CG  GLU A 527      26.116  31.145 -43.260  1.00 74.61           C  
ANISOU  757  CG  GLU A 527    11067   8609   8672   -117     76    185       C  
ATOM    758  CD  GLU A 527      24.798  31.471 -42.588  1.00109.56           C  
ANISOU  758  CD  GLU A 527    15512  13023  13092     -9    187    130       C  
ATOM    759  OE1 GLU A 527      24.335  30.658 -41.754  1.00106.63           O  
ANISOU  759  OE1 GLU A 527    15096  12690  12730    -25    261    114       O  
ATOM    760  OE2 GLU A 527      24.238  32.551 -42.881  1.00111.31           O  
ANISOU  760  OE2 GLU A 527    15795  13198  13298     92    198    104       O  
ATOM    761  N   GLU A 528      29.997  30.955 -40.915  1.00 61.79           N  
ANISOU  761  N   GLU A 528     9805   6831   6841   -539    -93    381       N  
ATOM    762  CA  GLU A 528      30.970  31.236 -39.848  1.00 62.25           C  
ANISOU  762  CA  GLU A 528    10037   6806   6808   -672   -133    452       C  
ATOM    763  C   GLU A 528      32.347  31.478 -40.443  1.00 66.74           C  
ANISOU  763  C   GLU A 528    10628   7377   7353   -762   -255    551       C  
ATOM    764  O   GLU A 528      32.992  32.480 -40.117  1.00 66.90           O  
ANISOU  764  O   GLU A 528    10835   7319   7267   -819   -320    612       O  
ATOM    765  CB  GLU A 528      31.050  30.085 -38.830  1.00 63.49           C  
ANISOU  765  CB  GLU A 528    10151   6976   6995   -767    -90    460       C  
ATOM    766  CG  GLU A 528      29.746  29.743 -38.136  1.00 76.35           C  
ANISOU  766  CG  GLU A 528    11752   8619   8640   -700     27    372       C  
ATOM    767  CD  GLU A 528      29.737  28.345 -37.557  1.00102.93           C  
ANISOU  767  CD  GLU A 528    15001  12040  12068   -783     49    373       C  
ATOM    768  OE1 GLU A 528      29.203  27.426 -38.219  1.00 90.35           O  
ANISOU  768  OE1 GLU A 528    13219  10542  10567   -727     66    339       O  
ATOM    769  OE2 GLU A 528      30.286  28.164 -36.447  1.00106.41           O  
ANISOU  769  OE2 GLU A 528    15546  12423  12463   -915     40    415       O  
ATOM    770  N   ASP A 529      32.768  30.563 -41.347  1.00 63.77           N  
ANISOU  770  N   ASP A 529    10064   7095   7070   -770   -286    570       N  
ATOM    771  CA  ASP A 529      34.041  30.570 -42.067  1.00 63.83           C  
ANISOU  771  CA  ASP A 529    10040   7137   7077   -842   -388    662       C  
ATOM    772  C   ASP A 529      34.237  31.916 -42.773  1.00 68.04           C  
ANISOU  772  C   ASP A 529    10676   7643   7531   -809   -464    681       C  
ATOM    773  O   ASP A 529      35.273  32.541 -42.571  1.00 67.40           O  
ANISOU  773  O   ASP A 529    10719   7526   7365   -905   -554    779       O  
ATOM    774  CB  ASP A 529      34.125  29.380 -43.050  1.00 65.41           C  
ANISOU  774  CB  ASP A 529    10014   7443   7396   -813   -381    646       C  
ATOM    775  CG  ASP A 529      33.986  28.011 -42.401  1.00 75.17           C  
ANISOU  775  CG  ASP A 529    11151   8705   8706   -851   -327    632       C  
ATOM    776  OD1 ASP A 529      32.848  27.649 -42.012  1.00 75.38           O  
ANISOU  776  OD1 ASP A 529    11145   8735   8760   -791   -246    552       O  
ATOM    777  OD2 ASP A 529      35.002  27.280 -42.338  1.00 81.08           O  
ANISOU  777  OD2 ASP A 529    11843   9476   9489   -937   -369    705       O  
ATOM    778  N   ILE A 530      33.208  32.397 -43.518  1.00 64.60           N  
ANISOU  778  N   ILE A 530    10203   7222   7121   -683   -433    594       N  
ATOM    779  CA  ILE A 530      33.185  33.697 -44.199  1.00 64.53           C  
ANISOU  779  CA  ILE A 530    10290   7183   7046   -641   -506    594       C  
ATOM    780  C   ILE A 530      33.191  34.839 -43.161  1.00 70.14           C  
ANISOU  780  C   ILE A 530    11253   7771   7625   -663   -523    613       C  
ATOM    781  O   ILE A 530      34.101  35.654 -43.202  1.00 69.80           O  
ANISOU  781  O   ILE A 530    11346   7691   7483   -741   -632    696       O  
ATOM    782  CB  ILE A 530      32.018  33.822 -45.225  1.00 67.11           C  
ANISOU  782  CB  ILE A 530    10499   7550   7449   -506   -467    500       C  
ATOM    783  CG1 ILE A 530      32.344  33.077 -46.532  1.00 66.76           C  
ANISOU  783  CG1 ILE A 530    10258   7612   7494   -512   -499    508       C  
ATOM    784  CG2 ILE A 530      31.646  35.291 -45.510  1.00 67.16           C  
ANISOU  784  CG2 ILE A 530    10647   7489   7382   -447   -520    479       C  
ATOM    785  CD1 ILE A 530      31.223  33.022 -47.557  1.00 71.61           C  
ANISOU  785  CD1 ILE A 530    10747   8269   8194   -405   -463    430       C  
ATOM    786  N   SER A 531      32.216  34.882 -42.227  1.00 67.54           N  
ANISOU  786  N   SER A 531    10994   7382   7287   -602   -417    544       N  
ATOM    787  CA  SER A 531      32.069  35.931 -41.206  1.00 68.19           C  
ANISOU  787  CA  SER A 531    11328   7338   7242   -607   -410    545       C  
ATOM    788  C   SER A 531      33.341  36.249 -40.385  1.00 70.82           C  
ANISOU  788  C   SER A 531    11850   7600   7457   -772   -497    665       C  
ATOM    789  O   SER A 531      33.588  37.424 -40.098  1.00 70.98           O  
ANISOU  789  O   SER A 531    12095   7525   7350   -792   -562    699       O  
ATOM    790  CB  SER A 531      30.903  35.621 -40.274  1.00 71.55           C  
ANISOU  790  CB  SER A 531    11762   7733   7689   -530   -265    455       C  
ATOM    791  OG  SER A 531      31.046  34.361 -39.644  1.00 80.67           O  
ANISOU  791  OG  SER A 531    12814   8935   8903   -607   -209    467       O  
ATOM    792  N   LYS A 532      34.159  35.223 -40.063  1.00 65.32           N  
ANISOU  792  N   LYS A 532    11067   6950   6803   -892   -508    737       N  
ATOM    793  CA  LYS A 532      35.422  35.352 -39.322  1.00 64.43           C  
ANISOU  793  CA  LYS A 532    11099   6783   6599  -1065   -593    873       C  
ATOM    794  C   LYS A 532      36.508  36.182 -40.057  1.00 65.49           C  
ANISOU  794  C   LYS A 532    11304   6927   6652  -1131   -748    986       C  
ATOM    795  O   LYS A 532      37.619  36.320 -39.540  1.00 64.56           O  
ANISOU  795  O   LYS A 532    11298   6775   6455  -1282   -833   1122       O  
ATOM    796  CB  LYS A 532      35.953  33.956 -38.932  1.00 66.13           C  
ANISOU  796  CB  LYS A 532    11164   7057   6908  -1162   -567    919       C  
ATOM    797  N   PHE A 533      36.192  36.719 -41.256  1.00 60.87           N  
ANISOU  797  N   PHE A 533    10650   6392   6084  -1030   -789    938       N  
ATOM    798  CA  PHE A 533      37.124  37.514 -42.050  1.00 59.87           C  
ANISOU  798  CA  PHE A 533    10576   6292   5881  -1089   -940   1034       C  
ATOM    799  C   PHE A 533      36.743  38.990 -42.030  1.00 63.21           C  
ANISOU  799  C   PHE A 533    11226   6616   6176  -1043  -1003   1012       C  
ATOM    800  O   PHE A 533      35.552  39.349 -42.116  1.00 62.79           O  
ANISOU  800  O   PHE A 533    11185   6523   6150   -904   -926    887       O  
ATOM    801  CB  PHE A 533      37.198  37.047 -43.526  1.00 60.84           C  
ANISOU  801  CB  PHE A 533    10455   6550   6110  -1033   -965   1007       C  
ATOM    802  CG  PHE A 533      37.795  35.694 -43.807  1.00 61.18           C  
ANISOU  802  CG  PHE A 533    10279   6698   6267  -1077   -933   1044       C  
ATOM    803  CD1 PHE A 533      39.112  35.419 -43.504  1.00 63.69           C  
ANISOU  803  CD1 PHE A 533    10610   7040   6549  -1218  -1006   1189       C  
ATOM    804  CD2 PHE A 533      37.058  34.712 -44.431  1.00 62.44           C  
ANISOU  804  CD2 PHE A 533    10223   6934   6567   -979   -837    942       C  
ATOM    805  CE1 PHE A 533      39.657  34.175 -43.783  1.00 63.78           C  
ANISOU  805  CE1 PHE A 533    10419   7144   6672  -1245   -974   1221       C  
ATOM    806  CE2 PHE A 533      37.605  33.462 -44.689  1.00 64.37           C  
ANISOU  806  CE2 PHE A 533    10283   7264   6910  -1014   -810    972       C  
ATOM    807  CZ  PHE A 533      38.895  33.204 -44.358  1.00 62.47           C  
ANISOU  807  CZ  PHE A 533    10055   7042   6640  -1140   -875   1106       C  
ATOM    808  N   ALA A 534      37.799  39.847 -42.116  1.00 58.87           N  
ANISOU  808  N   ALA A 534    10834   6043   5492  -1158  -1160   1143       N  
ATOM    809  CA  ALA A 534      37.744  41.313 -42.144  1.00 58.83           C  
ANISOU  809  CA  ALA A 534    11073   5944   5337  -1151  -1268   1158       C  
ATOM    810  C   ALA A 534      37.087  41.848 -43.438  1.00 61.74           C  
ANISOU  810  C   ALA A 534    11343   6363   5753  -1026  -1305   1064       C  
ATOM    811  O   ALA A 534      36.366  42.850 -43.395  1.00 63.11           O  
ANISOU  811  O   ALA A 534    11671   6443   5863   -940  -1319    997       O  
ATOM    812  CB  ALA A 534      39.146  41.888 -41.972  1.00 59.50           C  
ANISOU  812  CB  ALA A 534    11317   6017   5272  -1329  -1439   1345       C  
ATOM    813  N   GLU A 535      37.313  41.153 -44.574  1.00 55.51           N  
ANISOU  813  N   GLU A 535    10298   5715   5079  -1017  -1316   1059       N  
ATOM    814  CA  GLU A 535      36.740  41.474 -45.873  1.00 54.23           C  
ANISOU  814  CA  GLU A 535    10011   5614   4981   -922  -1349    977       C  
ATOM    815  C   GLU A 535      35.546  40.530 -46.215  1.00 56.78           C  
ANISOU  815  C   GLU A 535    10112   5982   5479   -784  -1185    838       C  
ATOM    816  O   GLU A 535      34.945  40.692 -47.267  1.00 56.81           O  
ANISOU  816  O   GLU A 535    10001   6031   5554   -706  -1196    768       O  
ATOM    817  CB  GLU A 535      37.836  41.421 -46.959  1.00 54.92           C  
ANISOU  817  CB  GLU A 535     9982   5826   5057  -1021  -1482   1073       C  
ATOM    818  CG  GLU A 535      38.928  42.465 -46.789  1.00 65.75           C  
ANISOU  818  CG  GLU A 535    11566   7170   6248  -1155  -1665   1217       C  
ATOM    819  N   LYS A 536      35.231  39.525 -45.348  1.00 52.11           N  
ANISOU  819  N   LYS A 536     9460   5383   4956   -769  -1045    809       N  
ATOM    820  CA  LYS A 536      34.115  38.557 -45.484  1.00 51.04           C  
ANISOU  820  CA  LYS A 536     9133   5290   4971   -654   -893    696       C  
ATOM    821  C   LYS A 536      34.197  37.719 -46.778  1.00 54.15           C  
ANISOU  821  C   LYS A 536     9272   5816   5487   -642   -896    679       C  
ATOM    822  O   LYS A 536      35.210  37.064 -47.022  1.00 53.78           O  
ANISOU  822  O   LYS A 536     9138   5844   5453   -734   -935    756       O  
ATOM    823  CB  LYS A 536      32.724  39.240 -45.327  1.00 53.72           C  
ANISOU  823  CB  LYS A 536     9540   5551   5321   -507   -821    584       C  
ATOM    824  CG  LYS A 536      32.546  40.066 -44.055  1.00 63.84           C  
ANISOU  824  CG  LYS A 536    11084   6694   6478   -502   -800    585       C  
ATOM    825  CD  LYS A 536      32.063  39.234 -42.888  1.00 72.78           C  
ANISOU  825  CD  LYS A 536    12206   7802   7643   -489   -650    548       C  
ATOM    826  CE  LYS A 536      32.031  40.019 -41.604  1.00 83.90           C  
ANISOU  826  CE  LYS A 536    13892   9071   8915   -507   -630    558       C  
ATOM    827  NZ  LYS A 536      31.462  39.212 -40.497  1.00 91.72           N  
ANISOU  827  NZ  LYS A 536    14863  10046   9940   -495   -480    511       N  
ATOM    828  N   ASP A 537      33.147  37.719 -47.596  1.00 49.87           N  
ANISOU  828  N   ASP A 537     8614   5299   5034   -531   -853    586       N  
ATOM    829  CA  ASP A 537      33.130  36.972 -48.845  1.00 48.87           C  
ANISOU  829  CA  ASP A 537     8268   5284   5016   -523   -853    567       C  
ATOM    830  C   ASP A 537      33.993  37.645 -49.931  1.00 52.16           C  
ANISOU  830  C   ASP A 537     8688   5749   5380   -596  -1003    625       C  
ATOM    831  O   ASP A 537      34.227  37.044 -50.990  1.00 51.33           O  
ANISOU  831  O   ASP A 537     8417   5741   5346   -614  -1015    623       O  
ATOM    832  CB  ASP A 537      31.682  36.865 -49.324  1.00 50.90           C  
ANISOU  832  CB  ASP A 537     8422   5541   5376   -396   -769    464       C  
ATOM    833  CG  ASP A 537      30.784  38.058 -49.059  1.00 62.63           C  
ANISOU  833  CG  ASP A 537    10046   6929   6820   -305   -773    415       C  
ATOM    834  OD1 ASP A 537      31.283  39.244 -49.188  1.00 63.82           O  
ANISOU  834  OD1 ASP A 537    10355   7028   6867   -342   -896    450       O  
ATOM    835  OD2 ASP A 537      29.622  37.828 -48.563  1.00 68.65           O  
ANISOU  835  OD2 ASP A 537    10780   7663   7641   -200   -652    347       O  
ATOM    836  N   ASN A 538      34.523  38.848 -49.634  1.00 49.36           N  
ANISOU  836  N   ASN A 538     8531   5332   4892   -647  -1119    681       N  
ATOM    837  CA  ASN A 538      35.399  39.601 -50.527  1.00 49.11           C  
ANISOU  837  CA  ASN A 538     8529   5346   4783   -732  -1281    750       C  
ATOM    838  C   ASN A 538      36.898  39.349 -50.219  1.00 53.49           C  
ANISOU  838  C   ASN A 538     9112   5953   5258   -869  -1353    884       C  
ATOM    839  O   ASN A 538      37.723  40.091 -50.738  1.00 51.83           O  
ANISOU  839  O   ASN A 538     8963   5779   4953   -954  -1499    964       O  
ATOM    840  CB  ASN A 538      35.087  41.116 -50.446  1.00 50.59           C  
ANISOU  840  CB  ASN A 538     8924   5434   4862   -713  -1388    742       C  
ATOM    841  CG  ASN A 538      33.733  41.511 -50.948  1.00 81.51           C  
ANISOU  841  CG  ASN A 538    12803   9309   8859   -586  -1346    628       C  
ATOM    842  OD1 ASN A 538      33.559  41.707 -52.137  1.00 77.82           O  
ANISOU  842  OD1 ASN A 538    12233   8896   8440   -587  -1411    604       O  
ATOM    843  ND2 ASN A 538      32.737  41.507 -50.048  1.00 75.80           N  
ANISOU  843  ND2 ASN A 538    12142   8496   8163   -478  -1225    560       N  
ATOM    844  N   ILE A 539      37.269  38.398 -49.333  1.00 52.74           N  
ANISOU  844  N   ILE A 539     8987   5861   5192   -898  -1265    921       N  
ATOM    845  CA  ILE A 539      38.686  38.126 -49.023  1.00 53.48           C  
ANISOU  845  CA  ILE A 539     9094   6003   5223  -1029  -1331   1063       C  
ATOM    846  C   ILE A 539      39.372  37.436 -50.239  1.00 61.99           C  
ANISOU  846  C   ILE A 539     9960   7227   6368  -1059  -1355   1092       C  
ATOM    847  O   ILE A 539      38.760  36.572 -50.873  1.00 61.03           O  
ANISOU  847  O   ILE A 539     9661   7154   6372   -983  -1259   1000       O  
ATOM    848  CB  ILE A 539      38.875  37.388 -47.656  1.00 55.92           C  
ANISOU  848  CB  ILE A 539     9448   6256   5542  -1064  -1242   1101       C  
ATOM    849  CG1 ILE A 539      40.308  37.534 -47.124  1.00 55.28           C  
ANISOU  849  CG1 ILE A 539     9458   6186   5359  -1215  -1342   1274       C  
ATOM    850  CG2 ILE A 539      38.423  35.926 -47.674  1.00 56.80           C  
ANISOU  850  CG2 ILE A 539     9355   6418   5807  -1003  -1099   1029       C  
ATOM    851  CD1 ILE A 539      40.378  37.985 -45.707  1.00 62.18           C  
ANISOU  851  CD1 ILE A 539    10560   6933   6134  -1277  -1346   1329       C  
ATOM    852  N   VAL A 540      40.604  37.883 -50.595  1.00 62.74           N  
ANISOU  852  N   VAL A 540    10081   7388   6368  -1171  -1487   1221       N  
ATOM    853  CA  VAL A 540      41.400  37.394 -51.733  1.00 64.09           C  
ANISOU  853  CA  VAL A 540    10072   7703   6576  -1209  -1521   1264       C  
ATOM    854  C   VAL A 540      42.174  36.131 -51.347  1.00 72.51           C  
ANISOU  854  C   VAL A 540    11011   8826   7713  -1239  -1441   1330       C  
ATOM    855  O   VAL A 540      42.843  36.099 -50.310  1.00 72.34           O  
ANISOU  855  O   VAL A 540    11082   8766   7639  -1314  -1460   1439       O  
ATOM    856  CB  VAL A 540      42.285  38.515 -52.352  1.00 68.54           C  
ANISOU  856  CB  VAL A 540    10717   8325   7002  -1312  -1705   1370       C  
ATOM    857  CG1 VAL A 540      43.294  37.959 -53.356  1.00 68.26           C  
ANISOU  857  CG1 VAL A 540    10497   8447   6989  -1366  -1732   1439       C  
ATOM    858  CG2 VAL A 540      41.414  39.581 -53.014  1.00 68.56           C  
ANISOU  858  CG2 VAL A 540    10796   8283   6969  -1269  -1778   1279       C  
ATOM    859  N   LEU A 541      42.062  35.084 -52.190  1.00 72.26           N  
ANISOU  859  N   LEU A 541    10773   8881   7803  -1183  -1354   1267       N  
ATOM    860  CA  LEU A 541      42.662  33.771 -51.934  1.00 73.56           C  
ANISOU  860  CA  LEU A 541    10799   9095   8055  -1187  -1266   1306       C  
ATOM    861  C   LEU A 541      43.877  33.425 -52.842  1.00 82.56           C  
ANISOU  861  C   LEU A 541    11801  10375   9194  -1238  -1309   1399       C  
ATOM    862  O   LEU A 541      44.333  32.282 -52.845  1.00 82.03           O  
ANISOU  862  O   LEU A 541    11597  10357   9213  -1221  -1229   1418       O  
ATOM    863  CB  LEU A 541      41.564  32.661 -52.009  1.00 73.14           C  
ANISOU  863  CB  LEU A 541    10631   9017   8142  -1074  -1118   1163       C  
ATOM    864  CG  LEU A 541      40.242  32.908 -51.245  1.00 77.37           C  
ANISOU  864  CG  LEU A 541    11268   9436   8692  -1007  -1059   1061       C  
ATOM    865  CD1 LEU A 541      39.185  31.940 -51.653  1.00 76.98           C  
ANISOU  865  CD1 LEU A 541    11088   9393   8766   -907   -941    935       C  
ATOM    866  CD2 LEU A 541      40.436  32.900 -49.754  1.00 79.58           C  
ANISOU  866  CD2 LEU A 541    11675   9630   8933  -1056  -1045   1120       C  
ATOM    867  N   GLY A 542      44.412  34.404 -53.567  1.00 83.39           N  
ANISOU  867  N   GLY A 542    11943  10545   9196  -1301  -1435   1461       N  
ATOM    868  CA  GLY A 542      45.577  34.181 -54.426  1.00 85.31           C  
ANISOU  868  CA  GLY A 542    12058  10934   9423  -1354  -1480   1557       C  
ATOM    869  C   GLY A 542      46.896  34.138 -53.671  1.00 94.22           C  
ANISOU  869  C   GLY A 542    13209  12098  10491  -1453  -1536   1747       C  
ATOM    870  O   GLY A 542      46.907  34.058 -52.430  1.00 93.74           O  
ANISOU  870  O   GLY A 542    13252  11942  10424  -1482  -1523   1798       O  
ATOM    871  N   GLU A 543      48.032  34.182 -54.425  1.00 94.05           N  
ANISOU  871  N   GLU A 543    13089  12221  10427  -1513  -1600   1861       N  
ATOM    872  CA  GLU A 543      49.379  34.227 -53.833  1.00 95.50           C  
ANISOU  872  CA  GLU A 543    13280  12460  10546  -1619  -1671   2071       C  
ATOM    873  C   GLU A 543      49.545  35.613 -53.215  1.00101.81           C  
ANISOU  873  C   GLU A 543    14305  13200  11178  -1731  -1834   2177       C  
ATOM    874  O   GLU A 543      49.156  36.614 -53.830  1.00102.36           O  
ANISOU  874  O   GLU A 543    14457  13274  11160  -1745  -1932   2130       O  
ATOM    875  CB  GLU A 543      50.483  33.944 -54.864  1.00 97.07           C  
ANISOU  875  CB  GLU A 543    13304  12840  10739  -1644  -1692   2164       C  
ATOM    876  N   GLY A 544      50.016  35.650 -51.978  1.00 98.62           N  
ANISOU  876  N   GLY A 544    14013  12723  10736  -1808  -1862   2308       N  
ATOM    877  CA  GLY A 544      50.115  36.892 -51.224  1.00 98.70           C  
ANISOU  877  CA  GLY A 544    14271  12647  10583  -1916  -2007   2408       C  
ATOM    878  C   GLY A 544      48.720  37.304 -50.799  1.00101.29           C  
ANISOU  878  C   GLY A 544    14750  12819  10918  -1838  -1963   2234       C  
ATOM    879  O   GLY A 544      48.240  38.381 -51.164  1.00101.80           O  
ANISOU  879  O   GLY A 544    14943  12851  10885  -1840  -2058   2186       O  
ATOM    880  N   GLY A 545      48.051  36.389 -50.107  1.00 95.49           N  
ANISOU  880  N   GLY A 545    13979  11996  10306  -1762  -1814   2135       N  
ATOM    881  CA  GLY A 545      46.695  36.568 -49.618  1.00 93.76           C  
ANISOU  881  CA  GLY A 545    13872  11638  10115  -1674  -1741   1970       C  
ATOM    882  C   GLY A 545      46.382  35.647 -48.472  1.00 93.69           C  
ANISOU  882  C   GLY A 545    13863  11537  10196  -1656  -1618   1945       C  
ATOM    883  O   GLY A 545      47.224  35.470 -47.564  1.00 93.40           O  
ANISOU  883  O   GLY A 545    13883  11476  10127  -1763  -1649   2096       O  
ATOM    884  N   ILE A 546      45.136  35.062 -48.519  1.00 86.49           N  
ANISOU  884  N   ILE A 546    12889  10575   9398  -1527  -1484   1757       N  
ATOM    885  CA  ILE A 546      44.771  34.142 -47.439  1.00 84.08           C  
ANISOU  885  CA  ILE A 546    12577  10190   9178  -1512  -1371   1724       C  
ATOM    886  C   ILE A 546      44.610  32.735 -47.993  1.00 82.16           C  
ANISOU  886  C   ILE A 546    12097  10023   9098  -1427  -1251   1643       C  
ATOM    887  O   ILE A 546      43.670  32.477 -48.741  1.00 81.58           O  
ANISOU  887  O   ILE A 546    11936   9966   9093  -1315  -1182   1494       O  
ATOM    888  CB  ILE A 546      43.516  34.622 -46.624  1.00 87.45           C  
ANISOU  888  CB  ILE A 546    13171  10477   9579  -1459  -1319   1606       C  
ATOM    889  CG1 ILE A 546      43.691  36.103 -46.162  1.00 88.23           C  
ANISOU  889  CG1 ILE A 546    13529  10492   9502  -1536  -1445   1683       C  
ATOM    890  CG2 ILE A 546      43.199  33.725 -45.428  1.00 88.38           C  
ANISOU  890  CG2 ILE A 546    13295  10519   9768  -1468  -1215   1584       C  
ATOM    891  CD1 ILE A 546      44.942  36.429 -45.267  1.00 98.52           C  
ANISOU  891  CD1 ILE A 546    14973  11766  10693  -1708  -1550   1894       C  
ATOM    892  N   THR A 547      45.426  31.803 -47.548  1.00 74.31           N  
ANISOU  892  N   THR A 547    11012   9057   8166  -1479  -1224   1736       N  
ATOM    893  CA  THR A 547      45.352  30.409 -47.961  1.00 71.72           C  
ANISOU  893  CA  THR A 547    10477   8787   7986  -1402  -1117   1669       C  
ATOM    894  C   THR A 547      44.322  29.764 -47.048  1.00 70.96           C  
ANISOU  894  C   THR A 547    10410   8591   7960  -1359  -1019   1559       C  
ATOM    895  O   THR A 547      44.392  29.965 -45.832  1.00 70.47           O  
ANISOU  895  O   THR A 547    10482   8438   7855  -1441  -1035   1618       O  
ATOM    896  CB  THR A 547      46.728  29.761 -47.760  1.00 79.57           C  
ANISOU  896  CB  THR A 547    11376   9845   9013  -1483  -1143   1833       C  
ATOM    897  OG1 THR A 547      47.776  30.665 -48.100  1.00 80.42           O  
ANISOU  897  OG1 THR A 547    11529  10020   9009  -1573  -1265   1989       O  
ATOM    898  CG2 THR A 547      46.905  28.476 -48.546  1.00 77.49           C  
ANISOU  898  CG2 THR A 547    10891   9668   8883  -1396  -1055   1781       C  
ATOM    899  N   LEU A 548      43.357  29.014 -47.601  1.00 63.83           N  
ANISOU  899  N   LEU A 548     9393   7704   7155  -1242   -922   1406       N  
ATOM    900  CA  LEU A 548      42.337  28.359 -46.765  1.00 61.47           C  
ANISOU  900  CA  LEU A 548     9109   7328   6918  -1203   -833   1305       C  
ATOM    901  C   LEU A 548      42.625  26.908 -46.518  1.00 60.45           C  
ANISOU  901  C   LEU A 548     8841   7221   6906  -1201   -772   1309       C  
ATOM    902  O   LEU A 548      43.228  26.250 -47.358  1.00 59.15           O  
ANISOU  902  O   LEU A 548     8533   7140   6802  -1170   -763   1329       O  
ATOM    903  CB  LEU A 548      40.930  28.557 -47.328  1.00 61.19           C  
ANISOU  903  CB  LEU A 548     9067   7281   6902  -1087   -775   1146       C  
ATOM    904  CG  LEU A 548      40.414  30.019 -47.295  1.00 65.52           C  
ANISOU  904  CG  LEU A 548     9781   7774   7340  -1082   -828   1126       C  
ATOM    905  CD1 LEU A 548      38.961  30.064 -47.672  1.00 65.01           C  
ANISOU  905  CD1 LEU A 548     9695   7689   7316   -967   -757    977       C  
ATOM    906  CD2 LEU A 548      40.535  30.603 -45.848  1.00 68.59           C  
ANISOU  906  CD2 LEU A 548    10363   8055   7643  -1169   -853   1191       C  
ATOM    907  N   SER A 549      42.196  26.398 -45.363  1.00 54.56           N  
ANISOU  907  N   SER A 549     8141   6400   6190  -1234   -732   1289       N  
ATOM    908  CA  SER A 549      42.387  25.012 -44.943  1.00 53.12           C  
ANISOU  908  CA  SER A 549     7846   6221   6117  -1245   -687   1290       C  
ATOM    909  C   SER A 549      41.824  23.996 -45.924  1.00 54.15           C  
ANISOU  909  C   SER A 549     7817   6414   6343  -1127   -619   1176       C  
ATOM    910  O   SER A 549      40.982  24.341 -46.763  1.00 54.72           O  
ANISOU  910  O   SER A 549     7878   6510   6402  -1038   -591   1076       O  
ATOM    911  CB  SER A 549      41.756  24.794 -43.575  1.00 56.04           C  
ANISOU  911  CB  SER A 549     8311   6498   6486  -1301   -659   1262       C  
ATOM    912  OG  SER A 549      40.357  24.703 -43.785  1.00 62.50           O  
ANISOU  912  OG  SER A 549     9120   7309   7319  -1199   -589   1110       O  
ATOM    913  N   GLY A 550      42.312  22.759 -45.813  1.00 47.42           N  
ANISOU  913  N   GLY A 550     6851   5580   5585  -1133   -598   1199       N  
ATOM    914  CA  GLY A 550      41.924  21.637 -46.669  1.00 45.63           C  
ANISOU  914  CA  GLY A 550     6486   5403   5447  -1033   -540   1107       C  
ATOM    915  C   GLY A 550      40.438  21.333 -46.688  1.00 46.75           C  
ANISOU  915  C   GLY A 550     6635   5522   5605   -962   -483    966       C  
ATOM    916  O   GLY A 550      39.939  20.731 -47.639  1.00 47.27           O  
ANISOU  916  O   GLY A 550     6616   5631   5714   -874   -443    885       O  
ATOM    917  N   GLY A 551      39.741  21.788 -45.642  1.00 40.34           N  
ANISOU  917  N   GLY A 551     5932   4645   4751  -1004   -480    945       N  
ATOM    918  CA  GLY A 551      38.304  21.614 -45.446  1.00 38.55           C  
ANISOU  918  CA  GLY A 551     5720   4398   4528   -948   -427    828       C  
ATOM    919  C   GLY A 551      37.466  22.817 -45.822  1.00 40.18           C  
ANISOU  919  C   GLY A 551     6006   4596   4664   -894   -416    774       C  
ATOM    920  O   GLY A 551      36.252  22.677 -46.008  1.00 40.14           O  
ANISOU  920  O   GLY A 551     5983   4597   4672   -824   -368    681       O  
ATOM    921  N   GLN A 552      38.100  24.009 -45.922  1.00 34.46           N  
ANISOU  921  N   GLN A 552     5371   3859   3862   -929   -468    840       N  
ATOM    922  CA  GLN A 552      37.445  25.258 -46.336  1.00 33.83           C  
ANISOU  922  CA  GLN A 552     5376   3765   3712   -881   -475    799       C  
ATOM    923  C   GLN A 552      37.448  25.304 -47.854  1.00 37.24           C  
ANISOU  923  C   GLN A 552     5712   4269   4167   -812   -482    767       C  
ATOM    924  O   GLN A 552      36.496  25.800 -48.460  1.00 36.70           O  
ANISOU  924  O   GLN A 552     5649   4204   4092   -743   -464    693       O  
ATOM    925  CB  GLN A 552      38.175  26.479 -45.778  1.00 35.19           C  
ANISOU  925  CB  GLN A 552     5701   3889   3782   -962   -544    890       C  
ATOM    926  CG  GLN A 552      37.964  26.697 -44.290  1.00 44.94           C  
ANISOU  926  CG  GLN A 552     7070   5034   4970  -1031   -532    909       C  
ATOM    927  CD  GLN A 552      38.770  27.871 -43.828  1.00 52.69           C  
ANISOU  927  CD  GLN A 552     8216   5964   5840  -1120   -611   1014       C  
ATOM    928  OE1 GLN A 552      40.010  27.820 -43.701  1.00 42.08           O  
ANISOU  928  OE1 GLN A 552     6876   4633   4481  -1216   -677   1139       O  
ATOM    929  NE2 GLN A 552      38.083  28.992 -43.646  1.00 44.26           N  
ANISOU  929  NE2 GLN A 552     7289   4838   4688  -1086   -612    971       N  
ATOM    930  N   ARG A 553      38.534  24.766 -48.467  1.00 33.34           N  
ANISOU  930  N   ARG A 553     5129   3834   3706   -835   -507    828       N  
ATOM    931  CA  ARG A 553      38.713  24.607 -49.910  1.00 32.50           C  
ANISOU  931  CA  ARG A 553     4922   3802   3625   -783   -508    804       C  
ATOM    932  C   ARG A 553      37.620  23.647 -50.401  1.00 37.94           C  
ANISOU  932  C   ARG A 553     5527   4502   4388   -703   -438    698       C  
ATOM    933  O   ARG A 553      36.991  23.921 -51.419  1.00 38.11           O  
ANISOU  933  O   ARG A 553     5522   4548   4411   -651   -430    640       O  
ATOM    934  CB  ARG A 553      40.096  24.016 -50.249  1.00 30.75           C  
ANISOU  934  CB  ARG A 553     4616   3638   3430   -818   -529    892       C  
ATOM    935  CG  ARG A 553      41.247  25.018 -50.270  1.00 33.06           C  
ANISOU  935  CG  ARG A 553     4962   3955   3643   -892   -611   1010       C  
ATOM    936  CD  ARG A 553      42.512  24.514 -50.988  1.00 33.95           C  
ANISOU  936  CD  ARG A 553     4963   4154   3782   -902   -624   1090       C  
ATOM    937  NE  ARG A 553      43.158  23.398 -50.287  1.00 48.51           N  
ANISOU  937  NE  ARG A 553     6743   5989   5700   -925   -597   1146       N  
ATOM    938  CZ  ARG A 553      43.377  22.204 -50.826  1.00 73.84           C  
ANISOU  938  CZ  ARG A 553     9827   9236   8995   -866   -542   1116       C  
ATOM    939  NH1 ARG A 553      43.028  21.961 -52.078  1.00 62.63           N  
ANISOU  939  NH1 ARG A 553     8340   7866   7590   -789   -503   1034       N  
ATOM    940  NH2 ARG A 553      43.955  21.246 -50.114  1.00 70.21           N  
ANISOU  940  NH2 ARG A 553     9318   8756   8604   -890   -529   1170       N  
ATOM    941  N   ALA A 554      37.369  22.550 -49.645  1.00 34.78           N  
ANISOU  941  N   ALA A 554     5094   4080   4043   -706   -399    681       N  
ATOM    942  CA  ALA A 554      36.346  21.534 -49.919  1.00 34.62           C  
ANISOU  942  CA  ALA A 554     5005   4066   4081   -646   -346    597       C  
ATOM    943  C   ALA A 554      34.915  22.069 -49.884  1.00 37.93           C  
ANISOU  943  C   ALA A 554     5466   4465   4482   -600   -318    526       C  
ATOM    944  O   ALA A 554      34.069  21.553 -50.623  1.00 38.25           O  
ANISOU  944  O   ALA A 554     5448   4530   4557   -547   -288    469       O  
ATOM    945  CB  ALA A 554      36.486  20.371 -48.951  1.00 35.37           C  
ANISOU  945  CB  ALA A 554     5073   4140   4225   -680   -332    609       C  
ATOM    946  N   ARG A 555      34.638  23.071 -49.015  1.00 33.02           N  
ANISOU  946  N   ARG A 555     4948   3796   3804   -622   -327    536       N  
ATOM    947  CA  ARG A 555      33.314  23.695 -48.858  1.00 32.27           C  
ANISOU  947  CA  ARG A 555     4897   3677   3689   -569   -295    475       C  
ATOM    948  C   ARG A 555      33.088  24.752 -49.915  1.00 34.82           C  
ANISOU  948  C   ARG A 555     5235   4010   3985   -530   -321    461       C  
ATOM    949  O   ARG A 555      31.968  24.920 -50.387  1.00 33.29           O  
ANISOU  949  O   ARG A 555     5017   3820   3810   -470   -293    408       O  
ATOM    950  CB  ARG A 555      33.121  24.296 -47.458  1.00 33.29           C  
ANISOU  950  CB  ARG A 555     5141   3743   3765   -603   -285    487       C  
ATOM    951  CG  ARG A 555      32.902  23.240 -46.394  1.00 42.39           C  
ANISOU  951  CG  ARG A 555     6272   4887   4949   -640   -252    480       C  
ATOM    952  CD  ARG A 555      32.556  23.837 -45.050  1.00 45.37           C  
ANISOU  952  CD  ARG A 555     6768   5203   5269   -675   -230    479       C  
ATOM    953  NE  ARG A 555      33.662  23.722 -44.104  1.00 50.94           N  
ANISOU  953  NE  ARG A 555     7537   5867   5952   -784   -268    553       N  
ATOM    954  CZ  ARG A 555      34.615  24.635 -43.953  1.00 72.52           C  
ANISOU  954  CZ  ARG A 555    10371   8561   8624   -841   -320    626       C  
ATOM    955  NH1 ARG A 555      34.603  25.746 -44.678  1.00 63.38           N  
ANISOU  955  NH1 ARG A 555     9264   7401   7417   -795   -345    625       N  
ATOM    956  NH2 ARG A 555      35.577  24.451 -43.063  1.00 65.43           N  
ANISOU  956  NH2 ARG A 555     9527   7625   7710   -952   -357    707       N  
ATOM    957  N   ILE A 556      34.156  25.479 -50.290  1.00 31.70           N  
ANISOU  957  N   ILE A 556     4879   3622   3545   -571   -382    516       N  
ATOM    958  CA  ILE A 556      34.076  26.502 -51.341  1.00 31.12           C  
ANISOU  958  CA  ILE A 556     4822   3562   3441   -552   -427    507       C  
ATOM    959  C   ILE A 556      33.884  25.820 -52.699  1.00 35.35           C  
ANISOU  959  C   ILE A 556     5241   4157   4035   -523   -414    473       C  
ATOM    960  O   ILE A 556      33.179  26.382 -53.557  1.00 34.85           O  
ANISOU  960  O   ILE A 556     5168   4097   3975   -492   -425    437       O  
ATOM    961  CB  ILE A 556      35.317  27.409 -51.315  1.00 33.58           C  
ANISOU  961  CB  ILE A 556     5209   3875   3676   -619   -509    587       C  
ATOM    962  CG1 ILE A 556      35.077  28.640 -50.425  1.00 34.37           C  
ANISOU  962  CG1 ILE A 556     5464   3901   3695   -632   -540    600       C  
ATOM    963  CG2 ILE A 556      35.750  27.805 -52.731  1.00 32.91           C  
ANISOU  963  CG2 ILE A 556     5073   3850   3582   -626   -563    594       C  
ATOM    964  CD1 ILE A 556      36.353  29.202 -49.873  1.00 43.58           C  
ANISOU  964  CD1 ILE A 556     6724   5053   4781   -722   -615    703       C  
ATOM    965  N   SER A 557      34.515  24.627 -52.892  1.00 31.91           N  
ANISOU  965  N   SER A 557     4723   3758   3642   -536   -392    488       N  
ATOM    966  CA  SER A 557      34.402  23.851 -54.114  1.00 31.59           C  
ANISOU  966  CA  SER A 557     4590   3765   3649   -512   -371    457       C  
ATOM    967  C   SER A 557      33.010  23.257 -54.265  1.00 36.62           C  
ANISOU  967  C   SER A 557     5193   4390   4332   -464   -323    397       C  
ATOM    968  O   SER A 557      32.448  23.333 -55.354  1.00 36.79           O  
ANISOU  968  O   SER A 557     5181   4427   4369   -447   -323    368       O  
ATOM    969  CB  SER A 557      35.458  22.763 -54.134  1.00 35.21           C  
ANISOU  969  CB  SER A 557     4987   4255   4137   -530   -358    491       C  
ATOM    970  OG  SER A 557      36.716  23.369 -54.371  1.00 46.57           O  
ANISOU  970  OG  SER A 557     6434   5726   5533   -573   -406    557       O  
ATOM    971  N   LEU A 558      32.440  22.685 -53.182  1.00 33.27           N  
ANISOU  971  N   LEU A 558     4778   3939   3925   -452   -286    385       N  
ATOM    972  CA  LEU A 558      31.082  22.132 -53.220  1.00 33.13           C  
ANISOU  972  CA  LEU A 558     4725   3920   3941   -411   -246    343       C  
ATOM    973  C   LEU A 558      30.071  23.270 -53.334  1.00 37.08           C  
ANISOU  973  C   LEU A 558     5261   4400   4426   -377   -246    324       C  
ATOM    974  O   LEU A 558      29.039  23.095 -53.979  1.00 37.04           O  
ANISOU  974  O   LEU A 558     5214   4407   4451   -347   -230    304       O  
ATOM    975  CB  LEU A 558      30.786  21.187 -52.034  1.00 33.28           C  
ANISOU  975  CB  LEU A 558     4739   3930   3977   -418   -216    340       C  
ATOM    976  CG  LEU A 558      29.367  20.586 -51.899  1.00 38.33           C  
ANISOU  976  CG  LEU A 558     5343   4582   4640   -385   -182    311       C  
ATOM    977  CD1 LEU A 558      29.009  19.682 -53.060  1.00 38.02           C  
ANISOU  977  CD1 LEU A 558     5242   4572   4633   -374   -183    303       C  
ATOM    978  CD2 LEU A 558      29.237  19.800 -50.638  1.00 41.44           C  
ANISOU  978  CD2 LEU A 558     5740   4971   5036   -409   -166    312       C  
ATOM    979  N   ALA A 559      30.402  24.457 -52.784  1.00 33.16           N  
ANISOU  979  N   ALA A 559     4847   3870   3880   -384   -271    338       N  
ATOM    980  CA  ALA A 559      29.562  25.646 -52.922  1.00 32.62           C  
ANISOU  980  CA  ALA A 559     4825   3774   3796   -344   -279    319       C  
ATOM    981  C   ALA A 559      29.502  26.034 -54.398  1.00 33.00           C  
ANISOU  981  C   ALA A 559     4833   3843   3861   -348   -320    314       C  
ATOM    982  O   ALA A 559      28.409  26.224 -54.924  1.00 32.63           O  
ANISOU  982  O   ALA A 559     4755   3794   3849   -313   -308    294       O  
ATOM    983  CB  ALA A 559      30.122  26.796 -52.103  1.00 33.82           C  
ANISOU  983  CB  ALA A 559     5094   3878   3879   -360   -311    339       C  
ATOM    984  N   ARG A 560      30.674  26.058 -55.075  1.00 27.54           N  
ANISOU  984  N   ARG A 560     4135   3180   3149   -399   -368    338       N  
ATOM    985  CA  ARG A 560      30.825  26.394 -56.495  1.00 26.81           C  
ANISOU  985  CA  ARG A 560     4009   3116   3063   -424   -413    335       C  
ATOM    986  C   ARG A 560      29.936  25.536 -57.383  1.00 31.26           C  
ANISOU  986  C   ARG A 560     4494   3696   3686   -411   -378    311       C  
ATOM    987  O   ARG A 560      29.391  26.029 -58.375  1.00 31.68           O  
ANISOU  987  O   ARG A 560     4532   3749   3757   -422   -407    302       O  
ATOM    988  CB  ARG A 560      32.284  26.225 -56.939  1.00 25.27           C  
ANISOU  988  CB  ARG A 560     3802   2964   2836   -479   -449    369       C  
ATOM    989  CG  ARG A 560      32.536  26.760 -58.349  1.00 27.44           C  
ANISOU  989  CG  ARG A 560     4054   3273   3100   -519   -505    367       C  
ATOM    990  CD  ARG A 560      33.912  26.441 -58.872  1.00 30.73           C  
ANISOU  990  CD  ARG A 560     4438   3749   3488   -565   -525    400       C  
ATOM    991  NE  ARG A 560      34.962  26.964 -58.002  1.00 26.07           N  
ANISOU  991  NE  ARG A 560     3902   3165   2840   -591   -565    458       N  
ATOM    992  CZ  ARG A 560      35.892  26.218 -57.421  1.00 34.44           C  
ANISOU  992  CZ  ARG A 560     4939   4245   3901   -598   -538    499       C  
ATOM    993  NH1 ARG A 560      35.926  24.907 -57.624  1.00 18.65           N  
ANISOU  993  NH1 ARG A 560     2866   2263   1957   -572   -471    479       N  
ATOM    994  NH2 ARG A 560      36.803  26.778 -56.639  1.00 23.81           N  
ANISOU  994  NH2 ARG A 560     3648   2899   2498   -637   -584    568       N  
ATOM    995  N   ALA A 561      29.819  24.250 -57.026  1.00 27.57           N  
ANISOU  995  N   ALA A 561     3985   3241   3247   -399   -325    307       N  
ATOM    996  CA  ALA A 561      29.038  23.242 -57.720  1.00 27.54           C  
ANISOU  996  CA  ALA A 561     3924   3251   3287   -394   -295    296       C  
ATOM    997  C   ALA A 561      27.539  23.393 -57.479  1.00 34.09           C  
ANISOU  997  C   ALA A 561     4742   4064   4147   -357   -272    294       C  
ATOM    998  O   ALA A 561      26.802  23.548 -58.451  1.00 34.15           O  
ANISOU  998  O   ALA A 561     4723   4070   4181   -368   -286    299       O  
ATOM    999  CB  ALA A 561      29.501  21.856 -57.305  1.00 27.96           C  
ANISOU  999  CB  ALA A 561     3953   3319   3350   -395   -261    298       C  
ATOM   1000  N   VAL A 562      27.081  23.380 -56.202  1.00 32.13           N  
ANISOU 1000  N   VAL A 562     4511   3803   3894   -318   -238    291       N  
ATOM   1001  CA  VAL A 562      25.647  23.451 -55.850  1.00 32.50           C  
ANISOU 1001  CA  VAL A 562     4534   3847   3966   -273   -205    295       C  
ATOM   1002  C   VAL A 562      25.002  24.810 -56.246  1.00 36.90           C  
ANISOU 1002  C   VAL A 562     5109   4378   4534   -244   -226    296       C  
ATOM   1003  O   VAL A 562      23.772  24.906 -56.324  1.00 36.81           O  
ANISOU 1003  O   VAL A 562     5059   4369   4558   -209   -204    310       O  
ATOM   1004  CB  VAL A 562      25.345  23.049 -54.376  1.00 35.82           C  
ANISOU 1004  CB  VAL A 562     4967   4271   4372   -245   -159    290       C  
ATOM   1005  CG1 VAL A 562      25.972  21.704 -54.037  1.00 34.84           C  
ANISOU 1005  CG1 VAL A 562     4824   4168   4245   -281   -155    292       C  
ATOM   1006  CG2 VAL A 562      25.805  24.103 -53.386  1.00 35.78           C  
ANISOU 1006  CG2 VAL A 562     5042   4228   4326   -226   -156    277       C  
ATOM   1007  N   TYR A 563      25.832  25.829 -56.540  1.00 33.09           N  
ANISOU 1007  N   TYR A 563     4680   3872   4021   -264   -276    287       N  
ATOM   1008  CA  TYR A 563      25.350  27.132 -56.982  1.00 33.52           C  
ANISOU 1008  CA  TYR A 563     4760   3895   4083   -244   -314    285       C  
ATOM   1009  C   TYR A 563      24.884  27.042 -58.442  1.00 40.36           C  
ANISOU 1009  C   TYR A 563     5566   4772   4996   -286   -349    300       C  
ATOM   1010  O   TYR A 563      23.725  27.370 -58.737  1.00 40.12           O  
ANISOU 1010  O   TYR A 563     5502   4729   5014   -259   -344    316       O  
ATOM   1011  CB  TYR A 563      26.445  28.211 -56.832  1.00 33.91           C  
ANISOU 1011  CB  TYR A 563     4896   3918   4070   -267   -374    278       C  
ATOM   1012  CG  TYR A 563      25.926  29.590 -57.162  1.00 35.45           C  
ANISOU 1012  CG  TYR A 563     5133   4071   4267   -242   -424    273       C  
ATOM   1013  CD1 TYR A 563      25.370  30.399 -56.176  1.00 38.17           C  
ANISOU 1013  CD1 TYR A 563     5544   4366   4593   -169   -399    260       C  
ATOM   1014  CD2 TYR A 563      26.022  30.101 -58.451  1.00 35.13           C  
ANISOU 1014  CD2 TYR A 563     5073   4034   4242   -295   -499    278       C  
ATOM   1015  CE1 TYR A 563      24.884  31.664 -56.476  1.00 38.54           C  
ANISOU 1015  CE1 TYR A 563     5635   4365   4643   -137   -447    254       C  
ATOM   1016  CE2 TYR A 563      25.511  31.354 -58.767  1.00 35.73           C  
ANISOU 1016  CE2 TYR A 563     5186   4066   4326   -277   -556    275       C  
ATOM   1017  CZ  TYR A 563      24.913  32.116 -57.780  1.00 42.35           C  
ANISOU 1017  CZ  TYR A 563     6086   4852   5152   -191   -529    262       C  
ATOM   1018  OH  TYR A 563      24.422  33.358 -58.054  1.00 41.80           O  
ANISOU 1018  OH  TYR A 563     6060   4730   5091   -162   -587    257       O  
ATOM   1019  N   LYS A 564      25.821  26.599 -59.341  1.00 38.38           N  
ANISOU 1019  N   LYS A 564     5306   4547   4731   -357   -384    300       N  
ATOM   1020  CA  LYS A 564      25.686  26.445 -60.798  1.00 38.34           C  
ANISOU 1020  CA  LYS A 564     5262   4551   4753   -423   -421    311       C  
ATOM   1021  C   LYS A 564      24.443  25.658 -61.144  1.00 43.97           C  
ANISOU 1021  C   LYS A 564     5920   5266   5521   -420   -387    340       C  
ATOM   1022  O   LYS A 564      24.353  24.481 -60.806  1.00 42.84           O  
ANISOU 1022  O   LYS A 564     5757   5144   5377   -412   -341    347       O  
ATOM   1023  CB  LYS A 564      26.948  25.806 -61.420  1.00 39.03           C  
ANISOU 1023  CB  LYS A 564     5351   4673   4807   -483   -433    302       C  
ATOM   1024  CG  LYS A 564      27.203  26.208 -62.872  1.00 40.44           C  
ANISOU 1024  CG  LYS A 564     5521   4858   4986   -564   -493    303       C  
ATOM   1025  CD  LYS A 564      26.997  25.042 -63.830  1.00 48.33           C  
ANISOU 1025  CD  LYS A 564     6487   5869   6005   -612   -465    310       C  
ATOM   1026  CE  LYS A 564      27.053  25.484 -65.274  1.00 58.49           C  
ANISOU 1026  CE  LYS A 564     7772   7155   7296   -705   -522    313       C  
ATOM   1027  NZ  LYS A 564      26.617  24.391 -66.212  1.00 62.50           N  
ANISOU 1027  NZ  LYS A 564     8267   7657   7821   -759   -495    328       N  
ATOM   1028  N   ASP A 565      23.463  26.332 -61.775  1.00 42.39           N  
ANISOU 1028  N   ASP A 565     5696   5043   5367   -430   -417    365       N  
ATOM   1029  CA  ASP A 565      22.195  25.725 -62.165  1.00 42.80           C  
ANISOU 1029  CA  ASP A 565     5693   5097   5472   -439   -396    416       C  
ATOM   1030  C   ASP A 565      22.436  24.746 -63.276  1.00 46.03           C  
ANISOU 1030  C   ASP A 565     6095   5517   5878   -528   -410    432       C  
ATOM   1031  O   ASP A 565      22.783  25.121 -64.400  1.00 45.94           O  
ANISOU 1031  O   ASP A 565     6094   5492   5868   -606   -461    430       O  
ATOM   1032  CB  ASP A 565      21.133  26.777 -62.557  1.00 45.26           C  
ANISOU 1032  CB  ASP A 565     5977   5376   5843   -429   -430    450       C  
ATOM   1033  CG  ASP A 565      19.667  26.382 -62.337  1.00 56.49           C  
ANISOU 1033  CG  ASP A 565     7334   6808   7320   -393   -391    515       C  
ATOM   1034  OD1 ASP A 565      19.417  25.309 -61.742  1.00 55.93           O  
ANISOU 1034  OD1 ASP A 565     7246   6774   7233   -371   -339    532       O  
ATOM   1035  OD2 ASP A 565      18.772  27.188 -62.696  1.00 63.63           O  
ANISOU 1035  OD2 ASP A 565     8205   7687   8285   -383   -416    554       O  
ATOM   1036  N   ALA A 566      22.320  23.472 -62.925  1.00 42.25           N  
ANISOU 1036  N   ALA A 566     5608   5060   5383   -520   -365    445       N  
ATOM   1037  CA  ALA A 566      22.495  22.382 -63.863  1.00 42.00           C  
ANISOU 1037  CA  ALA A 566     5589   5031   5338   -594   -369    462       C  
ATOM   1038  C   ALA A 566      21.360  21.385 -63.757  1.00 46.39           C  
ANISOU 1038  C   ALA A 566     6122   5597   5908   -599   -350    525       C  
ATOM   1039  O   ALA A 566      20.545  21.447 -62.824  1.00 45.68           O  
ANISOU 1039  O   ALA A 566     5996   5525   5835   -537   -325    552       O  
ATOM   1040  CB  ALA A 566      23.830  21.695 -63.634  1.00 42.62           C  
ANISOU 1040  CB  ALA A 566     5701   5127   5366   -587   -346    410       C  
ATOM   1041  N   ASP A 567      21.294  20.472 -64.737  1.00 43.33           N  
ANISOU 1041  N   ASP A 567     5762   5197   5504   -678   -364    555       N  
ATOM   1042  CA  ASP A 567      20.280  19.423 -64.732  1.00 43.41           C  
ANISOU 1042  CA  ASP A 567     5768   5215   5511   -701   -362    629       C  
ATOM   1043  C   ASP A 567      20.804  18.177 -64.017  1.00 44.21           C  
ANISOU 1043  C   ASP A 567     5899   5336   5561   -668   -334    601       C  
ATOM   1044  O   ASP A 567      20.029  17.485 -63.357  1.00 43.49           O  
ANISOU 1044  O   ASP A 567     5791   5272   5462   -649   -329    648       O  
ATOM   1045  CB  ASP A 567      19.813  19.104 -66.162  1.00 46.16           C  
ANISOU 1045  CB  ASP A 567     6149   5528   5862   -817   -403    691       C  
ATOM   1046  CG  ASP A 567      18.763  20.073 -66.689  1.00 64.89           C  
ANISOU 1046  CG  ASP A 567     8473   7882   8298   -858   -441    762       C  
ATOM   1047  OD1 ASP A 567      18.762  21.262 -66.245  1.00 66.92           O  
ANISOU 1047  OD1 ASP A 567     8686   8144   8598   -799   -441    733       O  
ATOM   1048  OD2 ASP A 567      17.947  19.655 -67.555  1.00 75.08           O  
ANISOU 1048  OD2 ASP A 567     9778   9151   9599   -953   -475    852       O  
ATOM   1049  N   LEU A 568      22.126  17.907 -64.134  1.00 37.86           N  
ANISOU 1049  N   LEU A 568     5135   4524   4725   -661   -319    530       N  
ATOM   1050  CA  LEU A 568      22.788  16.775 -63.488  1.00 35.98           C  
ANISOU 1050  CA  LEU A 568     4925   4297   4449   -627   -296    497       C  
ATOM   1051  C   LEU A 568      23.976  17.222 -62.633  1.00 38.01           C  
ANISOU 1051  C   LEU A 568     5169   4570   4705   -564   -270    428       C  
ATOM   1052  O   LEU A 568      24.848  17.950 -63.111  1.00 36.71           O  
ANISOU 1052  O   LEU A 568     5009   4399   4540   -573   -271    392       O  
ATOM   1053  CB  LEU A 568      23.211  15.722 -64.528  1.00 35.50           C  
ANISOU 1053  CB  LEU A 568     4933   4205   4348   -684   -301    496       C  
ATOM   1054  CG  LEU A 568      23.886  14.469 -64.006  1.00 39.24           C  
ANISOU 1054  CG  LEU A 568     5444   4679   4785   -650   -285    465       C  
ATOM   1055  CD1 LEU A 568      22.889  13.586 -63.257  1.00 38.76           C  
ANISOU 1055  CD1 LEU A 568     5383   4636   4709   -646   -308    519       C  
ATOM   1056  CD2 LEU A 568      24.510  13.699 -65.134  1.00 42.03           C  
ANISOU 1056  CD2 LEU A 568     5874   4994   5101   -691   -278    447       C  
ATOM   1057  N   TYR A 569      24.010  16.760 -61.372  1.00 33.83           N  
ANISOU 1057  N   TYR A 569     4625   4060   4168   -514   -253    419       N  
ATOM   1058  CA  TYR A 569      25.074  17.081 -60.428  1.00 33.11           C  
ANISOU 1058  CA  TYR A 569     4528   3978   4074   -467   -233    370       C  
ATOM   1059  C   TYR A 569      25.982  15.873 -60.158  1.00 37.36           C  
ANISOU 1059  C   TYR A 569     5089   4514   4591   -460   -224    347       C  
ATOM   1060  O   TYR A 569      25.494  14.850 -59.684  1.00 36.99           O  
ANISOU 1060  O   TYR A 569     5050   4472   4534   -460   -232    364       O  
ATOM   1061  CB  TYR A 569      24.471  17.645 -59.134  1.00 33.91           C  
ANISOU 1061  CB  TYR A 569     4601   4098   4187   -423   -220    377       C  
ATOM   1062  CG  TYR A 569      23.945  19.056 -59.278  1.00 35.00           C  
ANISOU 1062  CG  TYR A 569     4722   4229   4347   -409   -224    384       C  
ATOM   1063  CD1 TYR A 569      24.810  20.143 -59.280  1.00 37.02           C  
ANISOU 1063  CD1 TYR A 569     4996   4472   4599   -399   -231    352       C  
ATOM   1064  CD2 TYR A 569      22.578  19.309 -59.352  1.00 35.23           C  
ANISOU 1064  CD2 TYR A 569     4719   4268   4401   -403   -225    431       C  
ATOM   1065  CE1 TYR A 569      24.332  21.445 -59.391  1.00 37.31           C  
ANISOU 1065  CE1 TYR A 569     5029   4494   4653   -384   -245    356       C  
ATOM   1066  CE2 TYR A 569      22.088  20.609 -59.460  1.00 35.88           C  
ANISOU 1066  CE2 TYR A 569     4785   4337   4511   -380   -228    437       C  
ATOM   1067  CZ  TYR A 569      22.967  21.675 -59.473  1.00 43.02           C  
ANISOU 1067  CZ  TYR A 569     5719   5219   5409   -369   -240    395       C  
ATOM   1068  OH  TYR A 569      22.482  22.956 -59.569  1.00 44.20           O  
ANISOU 1068  OH  TYR A 569     5863   5347   5581   -345   -254    399       O  
ATOM   1069  N   LEU A 570      27.288  15.977 -60.510  1.00 34.20           N  
ANISOU 1069  N   LEU A 570     4700   4109   4186   -455   -212    313       N  
ATOM   1070  CA  LEU A 570      28.278  14.908 -60.299  1.00 34.03           C  
ANISOU 1070  CA  LEU A 570     4692   4082   4155   -438   -199    292       C  
ATOM   1071  C   LEU A 570      29.236  15.278 -59.161  1.00 39.24           C  
ANISOU 1071  C   LEU A 570     5329   4754   4826   -409   -191    280       C  
ATOM   1072  O   LEU A 570      30.079  16.168 -59.314  1.00 38.94           O  
ANISOU 1072  O   LEU A 570     5281   4728   4787   -408   -188    274       O  
ATOM   1073  CB  LEU A 570      29.077  14.550 -61.582  1.00 33.98           C  
ANISOU 1073  CB  LEU A 570     4713   4064   4133   -452   -184    273       C  
ATOM   1074  CG  LEU A 570      28.357  14.256 -62.923  1.00 38.70           C  
ANISOU 1074  CG  LEU A 570     5354   4639   4711   -501   -191    287       C  
ATOM   1075  CD1 LEU A 570      29.369  13.966 -64.017  1.00 38.39           C  
ANISOU 1075  CD1 LEU A 570     5344   4591   4650   -509   -163    257       C  
ATOM   1076  CD2 LEU A 570      27.442  13.041 -62.824  1.00 41.54           C  
ANISOU 1076  CD2 LEU A 570     5756   4975   5053   -514   -209    314       C  
ATOM   1077  N   LEU A 571      29.093  14.619 -58.006  1.00 36.23           N  
ANISOU 1077  N   LEU A 571     4942   4372   4452   -397   -197    285       N  
ATOM   1078  CA  LEU A 571      29.938  14.923 -56.846  1.00 35.75           C  
ANISOU 1078  CA  LEU A 571     4867   4314   4401   -387   -195    284       C  
ATOM   1079  C   LEU A 571      30.892  13.768 -56.618  1.00 39.96           C  
ANISOU 1079  C   LEU A 571     5398   4836   4948   -379   -195    280       C  
ATOM   1080  O   LEU A 571      30.445  12.624 -56.432  1.00 39.43           O  
ANISOU 1080  O   LEU A 571     5343   4759   4881   -381   -210    277       O  
ATOM   1081  CB  LEU A 571      29.080  15.177 -55.584  1.00 35.52           C  
ANISOU 1081  CB  LEU A 571     4836   4290   4372   -391   -201    293       C  
ATOM   1082  CG  LEU A 571      27.772  15.960 -55.797  1.00 39.93           C  
ANISOU 1082  CG  LEU A 571     5390   4859   4923   -386   -197    302       C  
ATOM   1083  CD1 LEU A 571      26.768  15.611 -54.733  1.00 40.07           C  
ANISOU 1083  CD1 LEU A 571     5397   4893   4936   -386   -197    313       C  
ATOM   1084  CD2 LEU A 571      28.021  17.450 -55.836  1.00 41.77           C  
ANISOU 1084  CD2 LEU A 571     5632   5086   5152   -376   -191    298       C  
ATOM   1085  N   ASP A 572      32.196  14.054 -56.668  1.00 36.48           N  
ANISOU 1085  N   ASP A 572     4942   4400   4517   -370   -184    286       N  
ATOM   1086  CA  ASP A 572      33.194  13.021 -56.516  1.00 36.19           C  
ANISOU 1086  CA  ASP A 572     4893   4353   4504   -353   -179    288       C  
ATOM   1087  C   ASP A 572      33.868  13.166 -55.189  1.00 40.33           C  
ANISOU 1087  C   ASP A 572     5399   4873   5052   -372   -195    318       C  
ATOM   1088  O   ASP A 572      34.781  13.995 -55.056  1.00 38.82           O  
ANISOU 1088  O   ASP A 572     5193   4696   4860   -381   -192    347       O  
ATOM   1089  CB  ASP A 572      34.224  13.116 -57.625  1.00 38.10           C  
ANISOU 1089  CB  ASP A 572     5121   4611   4744   -330   -150    286       C  
ATOM   1090  CG  ASP A 572      35.045  11.883 -57.841  1.00 53.04           C  
ANISOU 1090  CG  ASP A 572     7006   6487   6659   -292   -132    280       C  
ATOM   1091  OD1 ASP A 572      35.225  11.083 -56.857  1.00 54.43           O  
ANISOU 1091  OD1 ASP A 572     7174   6640   6866   -291   -154    291       O  
ATOM   1092  OD2 ASP A 572      35.503  11.696 -58.953  1.00 61.10           O  
ANISOU 1092  OD2 ASP A 572     8030   7517   7668   -266    -98    265       O  
ATOM   1093  N   SER A 573      33.419  12.346 -54.184  1.00 37.83           N  
ANISOU 1093  N   SER A 573     5087   4536   4749   -391   -221    317       N  
ATOM   1094  CA  SER A 573      33.986  12.344 -52.809  1.00 37.03           C  
ANISOU 1094  CA  SER A 573     4976   4422   4673   -429   -244    347       C  
ATOM   1095  C   SER A 573      34.181  13.785 -52.222  1.00 39.39           C  
ANISOU 1095  C   SER A 573     5289   4727   4950   -459   -241    375       C  
ATOM   1096  O   SER A 573      35.277  14.234 -51.794  1.00 38.54           O  
ANISOU 1096  O   SER A 573     5175   4615   4852   -484   -248    420       O  
ATOM   1097  CB  SER A 573      35.291  11.567 -52.827  1.00 40.17           C  
ANISOU 1097  CB  SER A 573     5343   4807   5115   -416   -247    371       C  
ATOM   1098  OG  SER A 573      36.250  11.938 -51.849  1.00 51.13           O  
ANISOU 1098  OG  SER A 573     6713   6186   6527   -458   -263    424       O  
ATOM   1099  N   PRO A 574      33.040  14.524 -52.240  1.00 34.91           N  
ANISOU 1099  N   PRO A 574     4747   4167   4349   -457   -232    352       N  
ATOM   1100  CA  PRO A 574      33.050  15.900 -51.762  1.00 34.25           C  
ANISOU 1100  CA  PRO A 574     4697   4081   4236   -475   -230    369       C  
ATOM   1101  C   PRO A 574      33.383  16.046 -50.260  1.00 36.84           C  
ANISOU 1101  C   PRO A 574     5053   4382   4562   -531   -246    399       C  
ATOM   1102  O   PRO A 574      33.694  17.152 -49.814  1.00 36.06           O  
ANISOU 1102  O   PRO A 574     5001   4270   4433   -554   -249    425       O  
ATOM   1103  CB  PRO A 574      31.582  16.342 -52.031  1.00 35.90           C  
ANISOU 1103  CB  PRO A 574     4919   4300   4423   -451   -214    336       C  
ATOM   1104  CG  PRO A 574      30.830  15.078 -52.187  1.00 40.16           C  
ANISOU 1104  CG  PRO A 574     5434   4849   4977   -444   -218    317       C  
ATOM   1105  CD  PRO A 574      31.697  14.143 -52.723  1.00 35.82           C  
ANISOU 1105  CD  PRO A 574     4865   4294   4451   -437   -227    320       C  
ATOM   1106  N   PHE A 575      33.261  14.956 -49.467  1.00 33.22           N  
ANISOU 1106  N   PHE A 575     4580   3911   4130   -561   -262    397       N  
ATOM   1107  CA  PHE A 575      33.473  15.020 -48.012  1.00 33.16           C  
ANISOU 1107  CA  PHE A 575     4603   3874   4120   -632   -281    424       C  
ATOM   1108  C   PHE A 575      34.752  14.348 -47.555  1.00 38.95           C  
ANISOU 1108  C   PHE A 575     5315   4585   4900   -680   -313    474       C  
ATOM   1109  O   PHE A 575      34.915  14.103 -46.327  1.00 38.26           O  
ANISOU 1109  O   PHE A 575     5248   4468   4821   -757   -340    499       O  
ATOM   1110  CB  PHE A 575      32.284  14.383 -47.279  1.00 34.46           C  
ANISOU 1110  CB  PHE A 575     4769   4047   4278   -652   -285    389       C  
ATOM   1111  CG  PHE A 575      30.963  14.899 -47.798  1.00 35.48           C  
ANISOU 1111  CG  PHE A 575     4902   4207   4373   -598   -251    351       C  
ATOM   1112  CD1 PHE A 575      30.728  16.282 -47.926  1.00 37.89           C  
ANISOU 1112  CD1 PHE A 575     5247   4506   4643   -570   -220    349       C  
ATOM   1113  CD2 PHE A 575      29.962  14.012 -48.210  1.00 37.33           C  
ANISOU 1113  CD2 PHE A 575     5102   4474   4609   -575   -258    327       C  
ATOM   1114  CE1 PHE A 575      29.498  16.783 -48.424  1.00 38.58           C  
ANISOU 1114  CE1 PHE A 575     5329   4618   4711   -516   -190    322       C  
ATOM   1115  CE2 PHE A 575      28.730  14.512 -48.713  1.00 39.87           C  
ANISOU 1115  CE2 PHE A 575     5417   4826   4905   -529   -229    310       C  
ATOM   1116  CZ  PHE A 575      28.504  15.898 -48.795  1.00 37.76           C  
ANISOU 1116  CZ  PHE A 575     5180   4552   4617   -498   -192    307       C  
ATOM   1117  N   GLY A 576      35.649  14.070 -48.527  1.00 37.12           N  
ANISOU 1117  N   GLY A 576     5041   4368   4697   -639   -310    492       N  
ATOM   1118  CA  GLY A 576      36.924  13.395 -48.291  1.00 38.56           C  
ANISOU 1118  CA  GLY A 576     5184   4534   4932   -665   -334    548       C  
ATOM   1119  C   GLY A 576      37.857  14.059 -47.291  1.00 45.79           C  
ANISOU 1119  C   GLY A 576     6127   5424   5848   -748   -361    631       C  
ATOM   1120  O   GLY A 576      38.593  13.356 -46.589  1.00 45.71           O  
ANISOU 1120  O   GLY A 576     6092   5387   5890   -802   -394    681       O  
ATOM   1121  N   TYR A 577      37.861  15.414 -47.224  1.00 44.99           N  
ANISOU 1121  N   TYR A 577     6084   5325   5687   -766   -354    654       N  
ATOM   1122  CA  TYR A 577      38.725  16.165 -46.291  1.00 46.21           C  
ANISOU 1122  CA  TYR A 577     6289   5448   5821   -857   -387    746       C  
ATOM   1123  C   TYR A 577      37.909  16.909 -45.222  1.00 48.15           C  
ANISOU 1123  C   TYR A 577     6634   5653   6009   -915   -387    729       C  
ATOM   1124  O   TYR A 577      38.455  17.708 -44.460  1.00 47.67           O  
ANISOU 1124  O   TYR A 577     6649   5556   5909   -994   -412    799       O  
ATOM   1125  CB  TYR A 577      39.717  17.098 -47.042  1.00 49.23           C  
ANISOU 1125  CB  TYR A 577     6671   5863   6172   -844   -395    814       C  
ATOM   1126  CG  TYR A 577      40.333  16.455 -48.267  1.00 53.84           C  
ANISOU 1126  CG  TYR A 577     7158   6499   6800   -768   -375    811       C  
ATOM   1127  CD1 TYR A 577      41.110  15.304 -48.159  1.00 56.24           C  
ANISOU 1127  CD1 TYR A 577     7387   6800   7182   -767   -381    847       C  
ATOM   1128  CD2 TYR A 577      40.095  16.963 -49.540  1.00 56.21           C  
ANISOU 1128  CD2 TYR A 577     7445   6847   7066   -697   -349    768       C  
ATOM   1129  CE1 TYR A 577      41.620  14.667 -49.288  1.00 58.55           C  
ANISOU 1129  CE1 TYR A 577     7600   7136   7511   -684   -350    835       C  
ATOM   1130  CE2 TYR A 577      40.600  16.335 -50.676  1.00 58.29           C  
ANISOU 1130  CE2 TYR A 577     7629   7155   7362   -629   -321    756       C  
ATOM   1131  CZ  TYR A 577      41.365  15.188 -50.545  1.00 67.67           C  
ANISOU 1131  CZ  TYR A 577     8750   8339   8622   -617   -317    788       C  
ATOM   1132  OH  TYR A 577      41.877  14.575 -51.662  1.00 71.85           O  
ANISOU 1132  OH  TYR A 577     9211   8909   9180   -541   -280    773       O  
ATOM   1133  N   LEU A 578      36.603  16.592 -45.139  1.00 43.30           N  
ANISOU 1133  N   LEU A 578     6022   5043   5385   -878   -359    641       N  
ATOM   1134  CA  LEU A 578      35.670  17.199 -44.191  1.00 42.22           C  
ANISOU 1134  CA  LEU A 578     5968   4879   5196   -913   -343    610       C  
ATOM   1135  C   LEU A 578      35.396  16.318 -42.976  1.00 43.88           C  
ANISOU 1135  C   LEU A 578     6180   5062   5430   -996   -361    606       C  
ATOM   1136  O   LEU A 578      35.377  15.097 -43.106  1.00 43.33           O  
ANISOU 1136  O   LEU A 578     6037   5011   5417   -993   -382    589       O  
ATOM   1137  CB  LEU A 578      34.345  17.480 -44.904  1.00 42.14           C  
ANISOU 1137  CB  LEU A 578     5947   4904   5159   -819   -298    527       C  
ATOM   1138  CG  LEU A 578      34.303  18.724 -45.776  1.00 46.54           C  
ANISOU 1138  CG  LEU A 578     6539   5472   5673   -759   -282    524       C  
ATOM   1139  CD1 LEU A 578      33.226  18.609 -46.811  1.00 46.79           C  
ANISOU 1139  CD1 LEU A 578     6520   5545   5711   -668   -250    457       C  
ATOM   1140  CD2 LEU A 578      34.106  19.979 -44.923  1.00 49.66           C  
ANISOU 1140  CD2 LEU A 578     7050   5820   5997   -792   -275    537       C  
ATOM   1141  N   ASP A 579      35.143  16.940 -41.802  1.00 38.81           N  
ANISOU 1141  N   ASP A 579     5632   4378   4738  -1073   -357    618       N  
ATOM   1142  CA  ASP A 579      34.802  16.228 -40.562  1.00 37.59           C  
ANISOU 1142  CA  ASP A 579     5490   4198   4593  -1170   -375    610       C  
ATOM   1143  C   ASP A 579      33.429  15.573 -40.690  1.00 38.99           C  
ANISOU 1143  C   ASP A 579     5617   4428   4768  -1114   -349    523       C  
ATOM   1144  O   ASP A 579      32.600  16.021 -41.487  1.00 38.71           O  
ANISOU 1144  O   ASP A 579     5569   4432   4708  -1011   -304    474       O  
ATOM   1145  CB  ASP A 579      34.877  17.140 -39.314  1.00 39.72           C  
ANISOU 1145  CB  ASP A 579     5890   4406   4798  -1272   -369    644       C  
ATOM   1146  CG  ASP A 579      34.082  18.429 -39.383  1.00 52.06           C  
ANISOU 1146  CG  ASP A 579     7542   5962   6276  -1206   -310    602       C  
ATOM   1147  OD1 ASP A 579      34.306  19.210 -40.329  1.00 52.98           O  
ANISOU 1147  OD1 ASP A 579     7666   6090   6374  -1126   -301    609       O  
ATOM   1148  OD2 ASP A 579      33.312  18.707 -38.434  1.00 59.17           O  
ANISOU 1148  OD2 ASP A 579     8514   6841   7126  -1242   -276    567       O  
ATOM   1149  N   VAL A 580      33.196  14.506 -39.928  1.00 34.35           N  
ANISOU 1149  N   VAL A 580     4998   3843   4208  -1190   -386    513       N  
ATOM   1150  CA  VAL A 580      31.949  13.756 -40.022  1.00 34.27           C  
ANISOU 1150  CA  VAL A 580     4937   3893   4192  -1153   -379    448       C  
ATOM   1151  C   VAL A 580      30.718  14.541 -39.508  1.00 39.11           C  
ANISOU 1151  C   VAL A 580     5599   4529   4732  -1131   -315    402       C  
ATOM   1152  O   VAL A 580      29.591  14.277 -39.950  1.00 39.33           O  
ANISOU 1152  O   VAL A 580     5578   4621   4746  -1061   -292    358       O  
ATOM   1153  CB  VAL A 580      32.081  12.369 -39.359  1.00 38.49           C  
ANISOU 1153  CB  VAL A 580     5425   4427   4770  -1248   -453    454       C  
ATOM   1154  CG1 VAL A 580      31.975  12.431 -37.839  1.00 38.40           C  
ANISOU 1154  CG1 VAL A 580     5475   4385   4731  -1388   -470    466       C  
ATOM   1155  CG2 VAL A 580      31.076  11.392 -39.935  1.00 38.50           C  
ANISOU 1155  CG2 VAL A 580     5357   4497   4774  -1191   -471    405       C  
ATOM   1156  N   LEU A 581      30.925  15.542 -38.615  1.00 35.71           N  
ANISOU 1156  N   LEU A 581     5271   4045   4253  -1188   -285    420       N  
ATOM   1157  CA  LEU A 581      29.782  16.313 -38.084  1.00 36.19           C  
ANISOU 1157  CA  LEU A 581     5387   4122   4243  -1157   -214    374       C  
ATOM   1158  C   LEU A 581      29.326  17.312 -39.159  1.00 41.69           C  
ANISOU 1158  C   LEU A 581     6086   4836   4920  -1015   -158    350       C  
ATOM   1159  O   LEU A 581      28.115  17.507 -39.372  1.00 41.10           O  
ANISOU 1159  O   LEU A 581     5982   4814   4822   -933   -105    306       O  
ATOM   1160  CB  LEU A 581      30.161  17.083 -36.804  1.00 36.24           C  
ANISOU 1160  CB  LEU A 581     5523   4052   4193  -1262   -197    397       C  
ATOM   1161  CG  LEU A 581      30.458  16.244 -35.561  1.00 40.08           C  
ANISOU 1161  CG  LEU A 581     6023   4515   4689  -1425   -249    419       C  
ATOM   1162  CD1 LEU A 581      31.443  16.959 -34.646  1.00 39.79           C  
ANISOU 1162  CD1 LEU A 581     6121   4378   4620  -1548   -263    482       C  
ATOM   1163  CD2 LEU A 581      29.181  16.015 -34.792  1.00 42.32           C  
ANISOU 1163  CD2 LEU A 581     6302   4852   4925  -1440   -206    360       C  
ATOM   1164  N   THR A 582      30.330  17.918 -39.858  1.00 39.92           N  
ANISOU 1164  N   THR A 582     5888   4571   4707   -992   -176    389       N  
ATOM   1165  CA  THR A 582      30.097  18.914 -40.907  1.00 39.86           C  
ANISOU 1165  CA  THR A 582     5891   4572   4683   -878   -142    375       C  
ATOM   1166  C   THR A 582      29.449  18.295 -42.122  1.00 44.34           C  
ANISOU 1166  C   THR A 582     6346   5208   5294   -786   -140    344       C  
ATOM   1167  O   THR A 582      28.510  18.897 -42.679  1.00 44.52           O  
ANISOU 1167  O   THR A 582     6358   5258   5299   -695    -96    312       O  
ATOM   1168  CB  THR A 582      31.385  19.594 -41.317  1.00 43.58           C  
ANISOU 1168  CB  THR A 582     6413   4996   5150   -897   -178    433       C  
ATOM   1169  OG1 THR A 582      31.718  20.602 -40.381  1.00 46.50           O  
ANISOU 1169  OG1 THR A 582     6919   5295   5452   -957   -171    461       O  
ATOM   1170  CG2 THR A 582      31.313  20.242 -42.675  1.00 38.87           C  
ANISOU 1170  CG2 THR A 582     5789   4424   4556   -793   -171    421       C  
ATOM   1171  N   GLU A 583      30.005  17.167 -42.613  1.00 40.44           N  
ANISOU 1171  N   GLU A 583     5776   4735   4856   -808   -190    361       N  
ATOM   1172  CA  GLU A 583      29.430  16.552 -43.791  1.00 40.38           C  
ANISOU 1172  CA  GLU A 583     5682   4782   4879   -731   -192    338       C  
ATOM   1173  C   GLU A 583      28.011  16.124 -43.481  1.00 46.20           C  
ANISOU 1173  C   GLU A 583     6383   5573   5598   -712   -168    305       C  
ATOM   1174  O   GLU A 583      27.148  16.192 -44.359  1.00 46.61           O  
ANISOU 1174  O   GLU A 583     6391   5667   5652   -637   -147    290       O  
ATOM   1175  CB  GLU A 583      30.261  15.345 -44.192  1.00 41.25           C  
ANISOU 1175  CB  GLU A 583     5735   4895   5043   -761   -247    358       C  
ATOM   1176  CG  GLU A 583      29.547  14.006 -44.022  1.00 49.78           C  
ANISOU 1176  CG  GLU A 583     6760   6016   6139   -782   -279    339       C  
ATOM   1177  CD  GLU A 583      30.479  12.852 -43.772  1.00 62.98           C  
ANISOU 1177  CD  GLU A 583     8406   7665   7858   -845   -342    362       C  
ATOM   1178  OE1 GLU A 583      31.531  12.790 -44.466  1.00 50.91           O  
ANISOU 1178  OE1 GLU A 583     6864   6113   6366   -823   -353    386       O  
ATOM   1179  OE2 GLU A 583      30.164  12.009 -42.893  1.00 54.28           O  
ANISOU 1179  OE2 GLU A 583     7294   6572   6758   -918   -383    358       O  
ATOM   1180  N   LYS A 584      27.768  15.656 -42.245  1.00 42.77           N  
ANISOU 1180  N   LYS A 584     5963   5142   5146   -791   -177    301       N  
ATOM   1181  CA  LYS A 584      26.423  15.286 -41.829  1.00 41.87           C  
ANISOU 1181  CA  LYS A 584     5812   5092   5004   -782   -156    278       C  
ATOM   1182  C   LYS A 584      25.515  16.494 -42.172  1.00 44.49           C  
ANISOU 1182  C   LYS A 584     6160   5438   5305   -682    -79    260       C  
ATOM   1183  O   LYS A 584      24.473  16.334 -42.840  1.00 43.84           O  
ANISOU 1183  O   LYS A 584     6014   5417   5225   -616    -62    258       O  
ATOM   1184  CB  LYS A 584      26.404  14.986 -40.312  1.00 43.35           C  
ANISOU 1184  CB  LYS A 584     6036   5272   5163   -891   -165    274       C  
ATOM   1185  CG  LYS A 584      25.121  14.336 -39.819  1.00 54.64           C  
ANISOU 1185  CG  LYS A 584     7413   6786   6562   -905   -161    258       C  
ATOM   1186  CD  LYS A 584      24.129  15.324 -39.176  1.00 63.48           C  
ANISOU 1186  CD  LYS A 584     8566   7929   7626   -862    -70    235       C  
ATOM   1187  N   GLU A 585      25.961  17.700 -41.742  1.00 40.35           N  
ANISOU 1187  N   GLU A 585     5728   4852   4752   -676    -39    256       N  
ATOM   1188  CA  GLU A 585      25.222  18.917 -41.973  1.00 40.27           C  
ANISOU 1188  CA  GLU A 585     5750   4837   4712   -582     28    237       C  
ATOM   1189  C   GLU A 585      25.150  19.261 -43.427  1.00 42.60           C  
ANISOU 1189  C   GLU A 585     6001   5143   5041   -497     21    243       C  
ATOM   1190  O   GLU A 585      24.105  19.666 -43.817  1.00 42.88           O  
ANISOU 1190  O   GLU A 585     6003   5213   5076   -419     62    233       O  
ATOM   1191  CB  GLU A 585      25.754  20.067 -41.124  1.00 42.05           C  
ANISOU 1191  CB  GLU A 585     6106   4983   4887   -604     60    233       C  
ATOM   1192  CG  GLU A 585      24.983  20.211 -39.826  1.00 54.53           C  
ANISOU 1192  CG  GLU A 585     7732   6572   6416   -628    119    207       C  
ATOM   1193  CD  GLU A 585      25.698  20.979 -38.741  1.00 82.73           C  
ANISOU 1193  CD  GLU A 585    11452  10053   9930   -700    134    212       C  
ATOM   1194  OE1 GLU A 585      25.269  22.122 -38.463  1.00 81.72           O  
ANISOU 1194  OE1 GLU A 585    11414   9886   9750   -636    198    189       O  
ATOM   1195  OE2 GLU A 585      26.668  20.438 -38.160  1.00 78.25           O  
ANISOU 1195  OE2 GLU A 585    10916   9449   9368   -822     78    243       O  
ATOM   1196  N   ILE A 586      26.188  19.031 -44.246  1.00 37.00           N  
ANISOU 1196  N   ILE A 586     5283   4410   4364   -515    -32    262       N  
ATOM   1197  CA  ILE A 586      26.136  19.340 -45.683  1.00 35.59           C  
ANISOU 1197  CA  ILE A 586     5066   4243   4214   -448    -41    266       C  
ATOM   1198  C   ILE A 586      25.220  18.363 -46.398  1.00 40.06           C  
ANISOU 1198  C   ILE A 586     5538   4875   4809   -424    -50    269       C  
ATOM   1199  O   ILE A 586      24.187  18.796 -46.846  1.00 39.51           O  
ANISOU 1199  O   ILE A 586     5438   4833   4740   -362    -19    269       O  
ATOM   1200  CB  ILE A 586      27.501  19.515 -46.416  1.00 37.62           C  
ANISOU 1200  CB  ILE A 586     5343   4464   4486   -469    -86    287       C  
ATOM   1201  CG1 ILE A 586      28.480  20.396 -45.609  1.00 37.02           C  
ANISOU 1201  CG1 ILE A 586     5369   4326   4372   -515    -93    306       C  
ATOM   1202  CG2 ILE A 586      27.272  20.128 -47.799  1.00 38.73           C  
ANISOU 1202  CG2 ILE A 586     5459   4615   4642   -404    -88    283       C  
ATOM   1203  CD1 ILE A 586      29.905  20.340 -46.101  1.00 34.15           C  
ANISOU 1203  CD1 ILE A 586     5010   3943   4022   -556   -144    345       C  
ATOM   1204  N   PHE A 587      25.536  17.065 -46.436  1.00 37.81           N  
ANISOU 1204  N   PHE A 587     5213   4611   4543   -475    -96    279       N  
ATOM   1205  CA  PHE A 587      24.760  16.015 -47.111  1.00 38.55           C  
ANISOU 1205  CA  PHE A 587     5238   4759   4652   -467   -121    292       C  
ATOM   1206  C   PHE A 587      23.236  16.106 -46.925  1.00 47.72           C  
ANISOU 1206  C   PHE A 587     6357   5981   5793   -433    -88    303       C  
ATOM   1207  O   PHE A 587      22.507  16.041 -47.910  1.00 48.15           O  
ANISOU 1207  O   PHE A 587     6370   6066   5860   -395    -91    326       O  
ATOM   1208  CB  PHE A 587      25.260  14.613 -46.712  1.00 39.61           C  
ANISOU 1208  CB  PHE A 587     5357   4900   4795   -538   -180    298       C  
ATOM   1209  CG  PHE A 587      24.504  13.456 -47.336  1.00 40.81           C  
ANISOU 1209  CG  PHE A 587     5460   5100   4944   -542   -221    317       C  
ATOM   1210  CD1 PHE A 587      24.667  13.142 -48.682  1.00 43.79           C  
ANISOU 1210  CD1 PHE A 587     5829   5469   5340   -513   -240    327       C  
ATOM   1211  CD2 PHE A 587      23.652  12.665 -46.571  1.00 43.01           C  
ANISOU 1211  CD2 PHE A 587     5711   5434   5195   -585   -248    329       C  
ATOM   1212  CE1 PHE A 587      23.970  12.076 -49.257  1.00 44.92           C  
ANISOU 1212  CE1 PHE A 587     5950   5647   5470   -526   -285    353       C  
ATOM   1213  CE2 PHE A 587      22.984  11.574 -47.142  1.00 45.77           C  
ANISOU 1213  CE2 PHE A 587     6031   5829   5531   -599   -302    359       C  
ATOM   1214  CZ  PHE A 587      23.145  11.292 -48.483  1.00 43.86           C  
ANISOU 1214  CZ  PHE A 587     5794   5566   5304   -569   -320    372       C  
ATOM   1215  N   GLU A 588      22.760  16.246 -45.680  1.00 46.61           N  
ANISOU 1215  N   GLU A 588     6227   5861   5621   -451    -57    293       N  
ATOM   1216  CA  GLU A 588      21.330  16.310 -45.353  1.00 47.61           C  
ANISOU 1216  CA  GLU A 588     6304   6060   5726   -417    -18    308       C  
ATOM   1217  C   GLU A 588      20.671  17.634 -45.730  1.00 53.76           C  
ANISOU 1217  C   GLU A 588     7086   6831   6511   -322     50    307       C  
ATOM   1218  O   GLU A 588      19.487  17.654 -46.073  1.00 53.64           O  
ANISOU 1218  O   GLU A 588     7005   6875   6499   -275     72    340       O  
ATOM   1219  CB  GLU A 588      21.112  16.040 -43.860  1.00 49.07           C  
ANISOU 1219  CB  GLU A 588     6504   6271   5870   -472     -2    293       C  
ATOM   1220  N   SER A 589      21.428  18.745 -45.656  1.00 51.29           N  
ANISOU 1220  N   SER A 589     6849   6441   6196   -296     76    276       N  
ATOM   1221  CA  SER A 589      20.896  20.070 -45.985  1.00 51.77           C  
ANISOU 1221  CA  SER A 589     6928   6480   6262   -205    130    270       C  
ATOM   1222  C   SER A 589      21.280  20.537 -47.379  1.00 53.15           C  
ANISOU 1222  C   SER A 589     7100   6621   6474   -178     96    280       C  
ATOM   1223  O   SER A 589      20.776  21.558 -47.838  1.00 53.64           O  
ANISOU 1223  O   SER A 589     7166   6666   6550   -108    123    281       O  
ATOM   1224  CB  SER A 589      21.285  21.114 -44.940  1.00 56.93           C  
ANISOU 1224  CB  SER A 589     7686   7072   6873   -192    178    233       C  
ATOM   1225  OG  SER A 589      22.675  21.122 -44.687  1.00 69.29           O  
ANISOU 1225  OG  SER A 589     9329   8573   8424   -263    136    223       O  
ATOM   1226  N   CYS A 590      22.095  19.762 -48.087  1.00 46.88           N  
ANISOU 1226  N   CYS A 590     6293   5820   5698   -231     35    289       N  
ATOM   1227  CA  CYS A 590      22.556  20.130 -49.411  1.00 45.62           C  
ANISOU 1227  CA  CYS A 590     6134   5633   5568   -220      2    296       C  
ATOM   1228  C   CYS A 590      22.157  19.092 -50.435  1.00 45.02           C  
ANISOU 1228  C   CYS A 590     5991   5597   5517   -242    -34    329       C  
ATOM   1229  O   CYS A 590      21.417  19.412 -51.375  1.00 44.71           O  
ANISOU 1229  O   CYS A 590     5915   5570   5503   -213    -35    355       O  
ATOM   1230  CB  CYS A 590      24.058  20.418 -49.428  1.00 46.22           C  
ANISOU 1230  CB  CYS A 590     6274   5653   5632   -258    -29    278       C  
ATOM   1231  SG  CYS A 590      24.557  21.647 -50.658  1.00 50.37           S  
ANISOU 1231  SG  CYS A 590     6830   6139   6168   -230    -54    276       S  
ATOM   1232  N   VAL A 591      22.653  17.864 -50.284  1.00 38.32           N  
ANISOU 1232  N   VAL A 591     5134   4762   4662   -298    -70    331       N  
ATOM   1233  CA  VAL A 591      22.368  16.812 -51.252  1.00 36.77           C  
ANISOU 1233  CA  VAL A 591     4901   4592   4478   -324   -111    362       C  
ATOM   1234  C   VAL A 591      20.951  16.331 -51.103  1.00 43.07           C  
ANISOU 1234  C   VAL A 591     5645   5454   5266   -320   -109    408       C  
ATOM   1235  O   VAL A 591      20.377  15.899 -52.085  1.00 42.61           O  
ANISOU 1235  O   VAL A 591     5561   5413   5216   -331   -136    451       O  
ATOM   1236  CB  VAL A 591      23.325  15.629 -51.032  1.00 38.46           C  
ANISOU 1236  CB  VAL A 591     5133   4795   4686   -377   -153    350       C  
ATOM   1237  CG1 VAL A 591      23.164  14.577 -52.120  1.00 37.25           C  
ANISOU 1237  CG1 VAL A 591     4967   4650   4534   -400   -197    376       C  
ATOM   1238  CG2 VAL A 591      24.778  16.100 -50.929  1.00 37.99           C  
ANISOU 1238  CG2 VAL A 591     5117   4683   4635   -384   -153    319       C  
ATOM   1239  N   CYS A 592      20.424  16.338 -49.873  1.00 41.29           N  
ANISOU 1239  N   CYS A 592     5406   5266   5018   -315    -80    404       N  
ATOM   1240  CA  CYS A 592      19.117  15.810 -49.534  1.00 42.01           C  
ANISOU 1240  CA  CYS A 592     5437   5436   5088   -318    -80    454       C  
ATOM   1241  C   CYS A 592      18.019  16.855 -49.346  1.00 48.23           C  
ANISOU 1241  C   CYS A 592     6184   6255   5886   -246    -14    476       C  
ATOM   1242  O   CYS A 592      16.873  16.458 -49.126  1.00 47.80           O  
ANISOU 1242  O   CYS A 592     6067   6280   5817   -244     -9    532       O  
ATOM   1243  CB  CYS A 592      19.269  14.942 -48.294  1.00 41.69           C  
ANISOU 1243  CB  CYS A 592     5401   5429   5011   -374    -99    439       C  
ATOM   1244  SG  CYS A 592      20.440  13.580 -48.499  1.00 44.30           S  
ANISOU 1244  SG  CYS A 592     5769   5723   5338   -453   -185    423       S  
ATOM   1245  N   LYS A 593      18.349  18.163 -49.383  1.00 45.84           N  
ANISOU 1245  N   LYS A 593     5918   5895   5603   -187     34    438       N  
ATOM   1246  CA  LYS A 593      17.358  19.226 -49.225  1.00 46.29           C  
ANISOU 1246  CA  LYS A 593     5945   5968   5675   -104     99    452       C  
ATOM   1247  C   LYS A 593      17.436  20.266 -50.333  1.00 49.61           C  
ANISOU 1247  C   LYS A 593     6377   6333   6141    -60     96    455       C  
ATOM   1248  O   LYS A 593      16.464  20.432 -51.063  1.00 49.80           O  
ANISOU 1248  O   LYS A 593     6337   6386   6200    -34     96    514       O  
ATOM   1249  CB  LYS A 593      17.418  19.866 -47.830  1.00 48.71           C  
ANISOU 1249  CB  LYS A 593     6297   6265   5947    -68    166    402       C  
ATOM   1250  CG  LYS A 593      16.581  19.124 -46.795  1.00 69.04           C  
ANISOU 1250  CG  LYS A 593     8820   8930   8484    -86    192    424       C  
ATOM   1251  N   LEU A 594      18.599  20.916 -50.502  1.00 45.03           N  
ANISOU 1251  N   LEU A 594     5875   5677   5560    -65     82    401       N  
ATOM   1252  CA  LEU A 594      18.826  21.950 -51.509  1.00 44.33           C  
ANISOU 1252  CA  LEU A 594     5807   5532   5504    -38     65    396       C  
ATOM   1253  C   LEU A 594      18.702  21.418 -52.941  1.00 47.57           C  
ANISOU 1253  C   LEU A 594     6174   5952   5950    -85      9    442       C  
ATOM   1254  O   LEU A 594      18.091  22.070 -53.797  1.00 48.58           O  
ANISOU 1254  O   LEU A 594     6272   6068   6119    -63      1    474       O  
ATOM   1255  CB  LEU A 594      20.213  22.561 -51.283  1.00 43.96           C  
ANISOU 1255  CB  LEU A 594     5855   5417   5430    -54     48    339       C  
ATOM   1256  CG  LEU A 594      20.461  23.977 -51.794  1.00 48.62           C  
ANISOU 1256  CG  LEU A 594     6496   5947   6031    -14     37    320       C  
ATOM   1257  CD1 LEU A 594      19.867  25.011 -50.863  1.00 49.48           C  
ANISOU 1257  CD1 LEU A 594     6645   6033   6123     68     97    300       C  
ATOM   1258  CD2 LEU A 594      21.942  24.222 -51.944  1.00 51.03           C  
ANISOU 1258  CD2 LEU A 594     6878   6206   6306    -64     -9    290       C  
ATOM   1259  N   MET A 595      19.256  20.219 -53.179  1.00 41.95           N  
ANISOU 1259  N   MET A 595     5464   5254   5220   -154    -31    446       N  
ATOM   1260  CA  MET A 595      19.262  19.560 -54.474  1.00 41.25           C  
ANISOU 1260  CA  MET A 595     5359   5165   5148   -209    -81    484       C  
ATOM   1261  C   MET A 595      18.265  18.408 -54.575  1.00 44.97           C  
ANISOU 1261  C   MET A 595     5780   5697   5611   -242   -100    554       C  
ATOM   1262  O   MET A 595      18.359  17.604 -55.511  1.00 44.01           O  
ANISOU 1262  O   MET A 595     5667   5570   5486   -301   -147    585       O  
ATOM   1263  CB  MET A 595      20.668  19.049 -54.771  1.00 42.96           C  
ANISOU 1263  CB  MET A 595     5629   5347   5347   -255   -113    440       C  
ATOM   1264  CG  MET A 595      21.598  20.101 -55.274  1.00 46.72           C  
ANISOU 1264  CG  MET A 595     6147   5772   5832   -248   -122    400       C  
ATOM   1265  SD  MET A 595      23.254  19.928 -54.589  1.00 50.74           S  
ANISOU 1265  SD  MET A 595     6715   6256   6309   -267   -127    347       S  
ATOM   1266  CE  MET A 595      23.856  18.496 -55.475  1.00 47.24           C  
ANISOU 1266  CE  MET A 595     6265   5819   5863   -323   -161    355       C  
ATOM   1267  N   ALA A 596      17.291  18.351 -53.641  1.00 41.66           N  
ANISOU 1267  N   ALA A 596     5312   5336   5181   -209    -66    584       N  
ATOM   1268  CA  ALA A 596      16.265  17.304 -53.549  1.00 41.18           C  
ANISOU 1268  CA  ALA A 596     5198   5350   5099   -243    -89    663       C  
ATOM   1269  C   ALA A 596      15.403  17.100 -54.799  1.00 43.76           C  
ANISOU 1269  C   ALA A 596     5489   5688   5450   -280   -129    759       C  
ATOM   1270  O   ALA A 596      14.837  16.017 -54.955  1.00 44.11           O  
ANISOU 1270  O   ALA A 596     5518   5780   5461   -337   -175    831       O  
ATOM   1271  CB  ALA A 596      15.374  17.543 -52.342  1.00 42.37           C  
ANISOU 1271  CB  ALA A 596     5295   5568   5235   -192    -35    679       C  
ATOM   1272  N   ASN A 597      15.294  18.103 -55.682  1.00 38.55           N  
ANISOU 1272  N   ASN A 597     4823   4983   4842   -260   -122    769       N  
ATOM   1273  CA  ASN A 597      14.509  17.935 -56.900  1.00 37.94           C  
ANISOU 1273  CA  ASN A 597     4718   4907   4792   -313   -166    867       C  
ATOM   1274  C   ASN A 597      15.412  17.883 -58.154  1.00 38.54           C  
ANISOU 1274  C   ASN A 597     4862   4906   4874   -378   -211    838       C  
ATOM   1275  O   ASN A 597      14.901  17.721 -59.265  1.00 38.88           O  
ANISOU 1275  O   ASN A 597     4903   4936   4936   -442   -252    915       O  
ATOM   1276  CB  ASN A 597      13.378  18.978 -56.993  1.00 42.29           C  
ANISOU 1276  CB  ASN A 597     5190   5476   5402   -257   -133    932       C  
ATOM   1277  CG  ASN A 597      12.291  18.816 -55.935  1.00 72.68           C  
ANISOU 1277  CG  ASN A 597     8959   9417   9238   -204    -90    989       C  
ATOM   1278  OD1 ASN A 597      11.924  19.765 -55.233  1.00 68.11           O  
ANISOU 1278  OD1 ASN A 597     8342   8850   8687   -109    -23    965       O  
ATOM   1279  ND2 ASN A 597      11.732  17.616 -55.803  1.00 65.33           N  
ANISOU 1279  ND2 ASN A 597     8005   8557   8260   -264   -129   1069       N  
ATOM   1280  N   LYS A 598      16.756  17.960 -57.954  1.00 31.86           N  
ANISOU 1280  N   LYS A 598     4078   4018   4010   -368   -202    735       N  
ATOM   1281  CA  LYS A 598      17.807  17.884 -58.984  1.00 29.84           C  
ANISOU 1281  CA  LYS A 598     3885   3703   3751   -419   -232    692       C  
ATOM   1282  C   LYS A 598      18.392  16.460 -58.982  1.00 31.98           C  
ANISOU 1282  C   LYS A 598     4206   3977   3970   -465   -259    681       C  
ATOM   1283  O   LYS A 598      18.379  15.811 -57.936  1.00 31.29           O  
ANISOU 1283  O   LYS A 598     4110   3925   3851   -446   -251    671       O  
ATOM   1284  CB  LYS A 598      18.917  18.920 -58.700  1.00 31.31           C  
ANISOU 1284  CB  LYS A 598     4098   3850   3947   -373   -208    600       C  
ATOM   1285  CG  LYS A 598      18.505  20.407 -58.841  1.00 39.81           C  
ANISOU 1285  CG  LYS A 598     5150   4906   5071   -329   -196    600       C  
ATOM   1286  CD  LYS A 598      19.065  21.299 -57.688  1.00 45.25           C  
ANISOU 1286  CD  LYS A 598     5861   5584   5748   -253   -157    530       C  
ATOM   1287  CE  LYS A 598      19.448  22.724 -58.054  1.00 41.63           C  
ANISOU 1287  CE  LYS A 598     5429   5078   5311   -230   -170    496       C  
ATOM   1288  NZ  LYS A 598      20.029  23.471 -56.903  1.00 32.73           N  
ANISOU 1288  NZ  LYS A 598     4348   3933   4155   -168   -139    437       N  
ATOM   1289  N   THR A 599      18.855  15.952 -60.145  1.00 28.04           N  
ANISOU 1289  N   THR A 599     3760   3436   3456   -529   -291    685       N  
ATOM   1290  CA  THR A 599      19.436  14.602 -60.218  1.00 27.36           C  
ANISOU 1290  CA  THR A 599     3735   3341   3321   -563   -315    671       C  
ATOM   1291  C   THR A 599      20.874  14.653 -59.755  1.00 32.33           C  
ANISOU 1291  C   THR A 599     4389   3950   3946   -524   -289    574       C  
ATOM   1292  O   THR A 599      21.628  15.546 -60.168  1.00 32.18           O  
ANISOU 1292  O   THR A 599     4374   3903   3950   -511   -271    528       O  
ATOM   1293  CB  THR A 599      19.342  13.969 -61.618  1.00 36.46           C  
ANISOU 1293  CB  THR A 599     4951   4453   4450   -644   -354    715       C  
ATOM   1294  OG1 THR A 599      18.065  14.195 -62.215  1.00 36.18           O  
ANISOU 1294  OG1 THR A 599     4890   4426   4429   -695   -381    818       O  
ATOM   1295  CG2 THR A 599      19.667  12.493 -61.601  1.00 35.47           C  
ANISOU 1295  CG2 THR A 599     4896   4316   4264   -672   -384    714       C  
ATOM   1296  N   ARG A 600      21.257  13.695 -58.883  1.00 29.38           N  
ANISOU 1296  N   ARG A 600     4030   3591   3543   -512   -296    551       N  
ATOM   1297  CA  ARG A 600      22.593  13.652 -58.294  1.00 28.54           C  
ANISOU 1297  CA  ARG A 600     3938   3467   3439   -480   -275    476       C  
ATOM   1298  C   ARG A 600      23.246  12.297 -58.399  1.00 33.55           C  
ANISOU 1298  C   ARG A 600     4623   4081   4043   -498   -301    461       C  
ATOM   1299  O   ARG A 600      22.552  11.256 -58.442  1.00 32.95           O  
ANISOU 1299  O   ARG A 600     4572   4015   3932   -532   -342    505       O  
ATOM   1300  CB  ARG A 600      22.534  14.035 -56.816  1.00 26.59           C  
ANISOU 1300  CB  ARG A 600     3652   3251   3199   -442   -254    457       C  
ATOM   1301  CG  ARG A 600      22.184  15.495 -56.575  1.00 33.26           C  
ANISOU 1301  CG  ARG A 600     4464   4102   4072   -404   -219    453       C  
ATOM   1302  CD  ARG A 600      21.120  15.554 -55.524  1.00 39.38           C  
ANISOU 1302  CD  ARG A 600     5197   4924   4841   -384   -205    482       C  
ATOM   1303  NE  ARG A 600      20.058  14.589 -55.861  1.00 42.75           N  
ANISOU 1303  NE  ARG A 600     5608   5388   5248   -422   -241    553       N  
ATOM   1304  CZ  ARG A 600      19.126  14.153 -55.019  1.00 51.81           C  
ANISOU 1304  CZ  ARG A 600     6717   6595   6373   -425   -247    594       C  
ATOM   1305  NH1 ARG A 600      19.069  14.600 -53.777  1.00 33.73           N  
ANISOU 1305  NH1 ARG A 600     4402   4331   4082   -388   -209    564       N  
ATOM   1306  NH2 ARG A 600      18.222  13.262 -55.425  1.00 38.87           N  
ANISOU 1306  NH2 ARG A 600     5071   4992   4706   -471   -294    672       N  
ATOM   1307  N   ILE A 601      24.603  12.313 -58.408  1.00 31.05           N  
ANISOU 1307  N   ILE A 601     4321   3737   3738   -475   -280    403       N  
ATOM   1308  CA  ILE A 601      25.417  11.104 -58.397  1.00 31.13           C  
ANISOU 1308  CA  ILE A 601     4373   3724   3732   -474   -295    380       C  
ATOM   1309  C   ILE A 601      26.498  11.339 -57.359  1.00 38.29           C  
ANISOU 1309  C   ILE A 601     5251   4633   4666   -441   -276    339       C  
ATOM   1310  O   ILE A 601      27.380  12.178 -57.574  1.00 38.28           O  
ANISOU 1310  O   ILE A 601     5235   4624   4685   -421   -244    315       O  
ATOM   1311  CB  ILE A 601      25.984  10.723 -59.791  1.00 33.80           C  
ANISOU 1311  CB  ILE A 601     4768   4021   4055   -483   -285    366       C  
ATOM   1312  CG1 ILE A 601      24.841  10.447 -60.800  1.00 34.40           C  
ANISOU 1312  CG1 ILE A 601     4888   4085   4097   -537   -313    421       C  
ATOM   1313  CG2 ILE A 601      26.902   9.512 -59.657  1.00 34.44           C  
ANISOU 1313  CG2 ILE A 601     4889   4072   4124   -462   -292    336       C  
ATOM   1314  CD1 ILE A 601      25.218  10.109 -62.235  1.00 45.90           C  
ANISOU 1314  CD1 ILE A 601     6417   5494   5527   -564   -302    413       C  
ATOM   1315  N   LEU A 602      26.402  10.647 -56.212  1.00 36.86           N  
ANISOU 1315  N   LEU A 602     5061   4464   4482   -449   -303    342       N  
ATOM   1316  CA  LEU A 602      27.373  10.825 -55.143  1.00 37.82           C  
ANISOU 1316  CA  LEU A 602     5159   4581   4631   -437   -294    316       C  
ATOM   1317  C   LEU A 602      28.329   9.645 -54.990  1.00 45.05           C  
ANISOU 1317  C   LEU A 602     6093   5467   5556   -435   -318    301       C  
ATOM   1318  O   LEU A 602      27.899   8.506 -54.803  1.00 45.17           O  
ANISOU 1318  O   LEU A 602     6135   5478   5551   -455   -366    310       O  
ATOM   1319  CB  LEU A 602      26.690  11.178 -53.805  1.00 38.05           C  
ANISOU 1319  CB  LEU A 602     5159   4642   4657   -455   -300    327       C  
ATOM   1320  CG  LEU A 602      27.598  11.416 -52.599  1.00 43.79           C  
ANISOU 1320  CG  LEU A 602     5874   5358   5406   -465   -295    311       C  
ATOM   1321  CD1 LEU A 602      28.404  12.688 -52.760  1.00 44.08           C  
ANISOU 1321  CD1 LEU A 602     5910   5380   5459   -443   -255    302       C  
ATOM   1322  CD2 LEU A 602      26.793  11.471 -51.332  1.00 47.63           C  
ANISOU 1322  CD2 LEU A 602     6346   5874   5877   -495   -306    320       C  
ATOM   1323  N   VAL A 603      29.636   9.944 -55.084  1.00 43.56           N  
ANISOU 1323  N   VAL A 603     5892   5259   5398   -409   -289    283       N  
ATOM   1324  CA  VAL A 603      30.728   9.005 -54.870  1.00 44.27           C  
ANISOU 1324  CA  VAL A 603     5985   5321   5515   -395   -301    274       C  
ATOM   1325  C   VAL A 603      30.949   9.039 -53.357  1.00 51.58           C  
ANISOU 1325  C   VAL A 603     6882   6250   6466   -430   -327    285       C  
ATOM   1326  O   VAL A 603      31.326  10.079 -52.821  1.00 51.36           O  
ANISOU 1326  O   VAL A 603     6831   6232   6451   -440   -304    295       O  
ATOM   1327  CB  VAL A 603      31.990   9.423 -55.670  1.00 47.35           C  
ANISOU 1327  CB  VAL A 603     6362   5703   5927   -355   -253    265       C  
ATOM   1328  CG1 VAL A 603      33.217   8.591 -55.279  1.00 46.74           C  
ANISOU 1328  CG1 VAL A 603     6267   5601   5891   -333   -259    267       C  
ATOM   1329  CG2 VAL A 603      31.731   9.359 -57.178  1.00 47.45           C  
ANISOU 1329  CG2 VAL A 603     6412   5710   5909   -334   -227    250       C  
ATOM   1330  N   THR A 604      30.598   7.940 -52.669  1.00 50.53           N  
ANISOU 1330  N   THR A 604     6760   6109   6330   -461   -384    287       N  
ATOM   1331  CA  THR A 604      30.691   7.768 -51.207  1.00 51.67           C  
ANISOU 1331  CA  THR A 604     6883   6255   6493   -516   -422    297       C  
ATOM   1332  C   THR A 604      30.670   6.288 -50.829  1.00 58.70           C  
ANISOU 1332  C   THR A 604     7791   7124   7387   -543   -497    295       C  
ATOM   1333  O   THR A 604      30.046   5.491 -51.529  1.00 58.65           O  
ANISOU 1333  O   THR A 604     7825   7116   7343   -531   -527    291       O  
ATOM   1334  CB  THR A 604      29.574   8.552 -50.453  1.00 60.66           C  
ANISOU 1334  CB  THR A 604     8013   7435   7600   -552   -417    305       C  
ATOM   1335  OG1 THR A 604      29.725   8.363 -49.043  1.00 57.80           O  
ANISOU 1335  OG1 THR A 604     7640   7071   7251   -616   -451    312       O  
ATOM   1336  CG2 THR A 604      28.164   8.139 -50.872  1.00 60.73           C  
ANISOU 1336  CG2 THR A 604     8036   7479   7559   -557   -441    312       C  
ATOM   1337  N   SER A 605      31.350   5.928 -49.731  1.00 56.91           N  
ANISOU 1337  N   SER A 605     7545   6877   7202   -588   -535    305       N  
ATOM   1338  CA  SER A 605      31.388   4.563 -49.202  1.00 57.38           C  
ANISOU 1338  CA  SER A 605     7617   6912   7271   -627   -621    304       C  
ATOM   1339  C   SER A 605      30.405   4.472 -48.048  1.00 59.22           C  
ANISOU 1339  C   SER A 605     7845   7184   7470   -715   -677    312       C  
ATOM   1340  O   SER A 605      29.813   3.414 -47.819  1.00 58.48           O  
ANISOU 1340  O   SER A 605     7775   7098   7347   -755   -760    312       O  
ATOM   1341  CB  SER A 605      32.793   4.204 -48.723  1.00 62.43           C  
ANISOU 1341  CB  SER A 605     8229   7503   7988   -632   -635    317       C  
ATOM   1342  OG  SER A 605      33.800   4.706 -49.590  1.00 76.04           O  
ANISOU 1342  OG  SER A 605     9935   9211   9744   -556   -562    322       O  
ATOM   1343  N   LYS A 606      30.223   5.613 -47.346  1.00 54.59           N  
ANISOU 1343  N   LYS A 606     7236   6624   6881   -745   -631    319       N  
ATOM   1344  CA  LYS A 606      29.362   5.823 -46.178  1.00 54.24           C  
ANISOU 1344  CA  LYS A 606     7184   6622   6805   -823   -655    324       C  
ATOM   1345  C   LYS A 606      28.003   5.189 -46.297  1.00 57.66           C  
ANISOU 1345  C   LYS A 606     7626   7111   7173   -842   -703    326       C  
ATOM   1346  O   LYS A 606      27.231   5.503 -47.206  1.00 56.97           O  
ANISOU 1346  O   LYS A 606     7545   7054   7048   -788   -669    332       O  
ATOM   1347  CB  LYS A 606      29.222   7.314 -45.835  1.00 56.73           C  
ANISOU 1347  CB  LYS A 606     7493   6953   7110   -815   -573    325       C  
ATOM   1348  N   MET A 607      27.737   4.252 -45.389  1.00 54.51           N  
ANISOU 1348  N   MET A 607     7226   6726   6760   -927   -795    332       N  
ATOM   1349  CA  MET A 607      26.491   3.508 -45.297  1.00 54.27           C  
ANISOU 1349  CA  MET A 607     7202   6760   6659   -969   -867    348       C  
ATOM   1350  C   MET A 607      25.373   4.452 -44.947  1.00 56.68           C  
ANISOU 1350  C   MET A 607     7478   7141   6918   -973   -808    360       C  
ATOM   1351  O   MET A 607      24.251   4.281 -45.405  1.00 56.30           O  
ANISOU 1351  O   MET A 607     7426   7154   6811   -962   -822    388       O  
ATOM   1352  CB  MET A 607      26.622   2.425 -44.225  1.00 56.93           C  
ANISOU 1352  CB  MET A 607     7541   7095   6995  -1077   -983    350       C  
ATOM   1353  CG  MET A 607      26.998   1.093 -44.774  1.00 61.04           C  
ANISOU 1353  CG  MET A 607     8104   7570   7520  -1073  -1080    351       C  
ATOM   1354  SD  MET A 607      25.538   0.178 -45.302  1.00 65.92           S  
ANISOU 1354  SD  MET A 607     8760   8258   8027  -1096  -1173    387       S  
ATOM   1355  CE  MET A 607      24.929  -0.441 -43.728  1.00 62.79           C  
ANISOU 1355  CE  MET A 607     8336   7931   7589  -1247  -1293    401       C  
ATOM   1356  N   GLU A 608      25.713   5.494 -44.183  1.00 52.26           N  
ANISOU 1356  N   GLU A 608     6903   6572   6383   -983   -738    345       N  
ATOM   1357  CA  GLU A 608      24.807   6.523 -43.737  1.00 51.76           C  
ANISOU 1357  CA  GLU A 608     6818   6565   6283   -974   -666    347       C  
ATOM   1358  C   GLU A 608      24.225   7.292 -44.948  1.00 53.36           C  
ANISOU 1358  C   GLU A 608     7014   6786   6475   -871   -593    358       C  
ATOM   1359  O   GLU A 608      23.124   7.804 -44.865  1.00 52.93           O  
ANISOU 1359  O   GLU A 608     6933   6796   6382   -853   -555    374       O  
ATOM   1360  CB  GLU A 608      25.523   7.437 -42.720  1.00 53.38           C  
ANISOU 1360  CB  GLU A 608     7036   6730   6516  -1008   -611    327       C  
ATOM   1361  CG  GLU A 608      25.549   6.920 -41.271  1.00 67.23           C  
ANISOU 1361  CG  GLU A 608     8791   8494   8258  -1134   -671    325       C  
ATOM   1362  CD  GLU A 608      26.685   5.972 -40.909  1.00 93.55           C  
ANISOU 1362  CD  GLU A 608    12136  11763  11646  -1209   -761    328       C  
ATOM   1363  OE1 GLU A 608      27.808   6.200 -41.416  1.00 85.52           O  
ANISOU 1363  OE1 GLU A 608    11131  10675  10688  -1166   -738    331       O  
ATOM   1364  OE2 GLU A 608      26.457   5.010 -40.128  1.00 90.97           O  
ANISOU 1364  OE2 GLU A 608    11802  11460  11304  -1312   -856    332       O  
ATOM   1365  N   HIS A 609      24.986   7.390 -46.057  1.00 48.05           N  
ANISOU 1365  N   HIS A 609     6362   6057   5839   -808   -572    350       N  
ATOM   1366  CA  HIS A 609      24.646   8.069 -47.317  1.00 46.68           C  
ANISOU 1366  CA  HIS A 609     6189   5884   5664   -725   -515    359       C  
ATOM   1367  C   HIS A 609      23.918   7.144 -48.269  1.00 50.18           C  
ANISOU 1367  C   HIS A 609     6644   6352   6071   -722   -569    392       C  
ATOM   1368  O   HIS A 609      22.959   7.566 -48.935  1.00 50.08           O  
ANISOU 1368  O   HIS A 609     6619   6378   6033   -691   -543    423       O  
ATOM   1369  CB  HIS A 609      25.936   8.544 -48.003  1.00 46.52           C  
ANISOU 1369  CB  HIS A 609     6188   5793   5693   -677   -475    336       C  
ATOM   1370  CG  HIS A 609      26.643   9.657 -47.299  1.00 49.04           C  
ANISOU 1370  CG  HIS A 609     6510   6085   6038   -678   -420    321       C  
ATOM   1371  ND1 HIS A 609      27.942   9.995 -47.620  1.00 50.09           N  
ANISOU 1371  ND1 HIS A 609     6656   6164   6212   -658   -401    315       N  
ATOM   1372  CD2 HIS A 609      26.209  10.472 -46.310  1.00 49.96           C  
ANISOU 1372  CD2 HIS A 609     6626   6221   6136   -698   -384    317       C  
ATOM   1373  CE1 HIS A 609      28.253  11.006 -46.827  1.00 49.07           C  
ANISOU 1373  CE1 HIS A 609     6539   6020   6084   -675   -364    315       C  
ATOM   1374  NE2 HIS A 609      27.239  11.328 -46.021  1.00 49.52           N  
ANISOU 1374  NE2 HIS A 609     6597   6115   6106   -698   -349    311       N  
ATOM   1375  N   LEU A 610      24.388   5.875 -48.347  1.00 46.08           N  
ANISOU 1375  N   LEU A 610     6157   5804   5549   -756   -651    390       N  
ATOM   1376  CA  LEU A 610      23.767   4.865 -49.202  1.00 45.71           C  
ANISOU 1376  CA  LEU A 610     6149   5767   5453   -764   -719    425       C  
ATOM   1377  C   LEU A 610      22.420   4.483 -48.643  1.00 50.45           C  
ANISOU 1377  C   LEU A 610     6726   6455   5987   -824   -777    476       C  
ATOM   1378  O   LEU A 610      21.591   3.928 -49.359  1.00 50.60           O  
ANISOU 1378  O   LEU A 610     6771   6502   5951   -836   -826    529       O  
ATOM   1379  CB  LEU A 610      24.658   3.633 -49.289  1.00 45.65           C  
ANISOU 1379  CB  LEU A 610     6190   5698   5456   -782   -795    406       C  
ATOM   1380  CG  LEU A 610      25.542   3.515 -50.500  1.00 51.00           C  
ANISOU 1380  CG  LEU A 610     6914   6303   6162   -714   -760    384       C  
ATOM   1381  CD1 LEU A 610      26.749   4.403 -50.388  1.00 51.28           C  
ANISOU 1381  CD1 LEU A 610     6916   6298   6270   -668   -679    346       C  
ATOM   1382  CD2 LEU A 610      26.004   2.130 -50.655  1.00 54.80           C  
ANISOU 1382  CD2 LEU A 610     7456   6735   6632   -727   -847    378       C  
ATOM   1383  N   LYS A 611      22.194   4.797 -47.359  1.00 46.51           N  
ANISOU 1383  N   LYS A 611     6181   6004   5487   -867   -771    466       N  
ATOM   1384  CA  LYS A 611      20.933   4.576 -46.669  1.00 46.06           C  
ANISOU 1384  CA  LYS A 611     6086   6049   5367   -924   -811    513       C  
ATOM   1385  C   LYS A 611      19.892   5.551 -47.192  1.00 48.33           C  
ANISOU 1385  C   LYS A 611     6331   6391   5640   -868   -733    554       C  
ATOM   1386  O   LYS A 611      18.698   5.290 -47.081  1.00 47.80           O  
ANISOU 1386  O   LYS A 611     6231   6414   5516   -899   -767    619       O  
ATOM   1387  CB  LYS A 611      21.099   4.750 -45.151  1.00 47.81           C  
ANISOU 1387  CB  LYS A 611     6275   6298   5595   -985   -809    481       C  
ATOM   1388  N   LYS A 612      20.348   6.670 -47.782  1.00 43.14           N  
ANISOU 1388  N   LYS A 612     5673   5682   5037   -789   -634    524       N  
ATOM   1389  CA  LYS A 612      19.480   7.731 -48.286  1.00 41.81           C  
ANISOU 1389  CA  LYS A 612     5465   5549   4871   -730   -556    557       C  
ATOM   1390  C   LYS A 612      19.250   7.724 -49.813  1.00 40.97           C  
ANISOU 1390  C   LYS A 612     5385   5415   4769   -698   -559    598       C  
ATOM   1391  O   LYS A 612      18.234   8.276 -50.268  1.00 40.04           O  
ANISOU 1391  O   LYS A 612     5229   5342   4643   -674   -529    655       O  
ATOM   1392  CB  LYS A 612      20.025   9.089 -47.823  1.00 44.35           C  
ANISOU 1392  CB  LYS A 612     5775   5835   5242   -675   -454    500       C  
ATOM   1393  CG  LYS A 612      18.960  10.114 -47.602  1.00 61.68           C  
ANISOU 1393  CG  LYS A 612     7917   8089   7430   -628   -380    526       C  
ATOM   1394  CD  LYS A 612      18.513  10.177 -46.095  1.00 70.57           C  
ANISOU 1394  CD  LYS A 612     9012   9278   8523   -663   -363    514       C  
ATOM   1395  CE  LYS A 612      17.842  11.467 -45.791  1.00 79.67           C  
ANISOU 1395  CE  LYS A 612    10131  10458   9683   -591   -260    512       C  
ATOM   1396  NZ  LYS A 612      16.807  11.813 -46.804  1.00 88.01           N  
ANISOU 1396  NZ  LYS A 612    11139  11554  10746   -535   -241    580       N  
ATOM   1397  N   ALA A 613      20.183   7.112 -50.592  1.00 35.05           N  
ANISOU 1397  N   ALA A 613     4698   4587   4030   -699   -593    572       N  
ATOM   1398  CA  ALA A 613      20.120   7.036 -52.054  1.00 33.82           C  
ANISOU 1398  CA  ALA A 613     4586   4391   3872   -681   -595    601       C  
ATOM   1399  C   ALA A 613      18.837   6.370 -52.595  1.00 36.52           C  
ANISOU 1399  C   ALA A 613     4940   4787   4151   -729   -663    701       C  
ATOM   1400  O   ALA A 613      18.180   5.603 -51.885  1.00 35.83           O  
ANISOU 1400  O   ALA A 613     4840   4765   4009   -785   -734    745       O  
ATOM   1401  CB  ALA A 613      21.345   6.304 -52.576  1.00 34.28           C  
ANISOU 1401  CB  ALA A 613     4715   4366   3943   -677   -622    553       C  
ATOM   1402  N   ASP A 614      18.497   6.673 -53.862  1.00 32.67           N  
ANISOU 1402  N   ASP A 614     4476   4272   3664   -720   -647    744       N  
ATOM   1403  CA  ASP A 614      17.365   6.098 -54.595  1.00 32.58           C  
ANISOU 1403  CA  ASP A 614     4491   4294   3593   -777   -713    855       C  
ATOM   1404  C   ASP A 614      17.862   4.848 -55.307  1.00 36.27           C  
ANISOU 1404  C   ASP A 614     5077   4695   4010   -819   -791    857       C  
ATOM   1405  O   ASP A 614      17.132   3.858 -55.388  1.00 36.36           O  
ANISOU 1405  O   ASP A 614     5135   4736   3942   -887   -889    939       O  
ATOM   1406  CB  ASP A 614      16.798   7.093 -55.622  1.00 34.70           C  
ANISOU 1406  CB  ASP A 614     4735   4553   3895   -758   -658    904       C  
ATOM   1407  CG  ASP A 614      16.061   8.267 -55.010  1.00 50.38           C  
ANISOU 1407  CG  ASP A 614     6611   6607   5924   -714   -590    923       C  
ATOM   1408  OD1 ASP A 614      16.728   9.142 -54.410  1.00 50.61           O  
ANISOU 1408  OD1 ASP A 614     6604   6618   6005   -651   -516    835       O  
ATOM   1409  OD2 ASP A 614      14.827   8.349 -55.190  1.00 60.34           O  
ANISOU 1409  OD2 ASP A 614     7826   7933   7166   -740   -609   1031       O  
ATOM   1410  N   LYS A 615      19.105   4.899 -55.821  1.00 31.83           N  
ANISOU 1410  N   LYS A 615     4565   4042   3485   -776   -750    770       N  
ATOM   1411  CA  LYS A 615      19.775   3.792 -56.491  1.00 31.46           C  
ANISOU 1411  CA  LYS A 615     4636   3919   3400   -792   -802    751       C  
ATOM   1412  C   LYS A 615      21.203   3.696 -55.994  1.00 36.96           C  
ANISOU 1412  C   LYS A 615     5330   4564   4148   -738   -768    644       C  
ATOM   1413  O   LYS A 615      21.800   4.710 -55.608  1.00 37.56           O  
ANISOU 1413  O   LYS A 615     5334   4644   4293   -688   -687    588       O  
ATOM   1414  CB  LYS A 615      19.735   3.939 -58.014  1.00 32.92           C  
ANISOU 1414  CB  LYS A 615     4895   4041   3572   -801   -779    778       C  
ATOM   1415  CG  LYS A 615      18.360   3.644 -58.587  1.00 44.32           C  
ANISOU 1415  CG  LYS A 615     6373   5519   4948   -881   -845    908       C  
ATOM   1416  CD  LYS A 615      18.427   3.241 -60.040  1.00 51.18           C  
ANISOU 1416  CD  LYS A 615     7370   6303   5774   -920   -860    939       C  
ATOM   1417  CE  LYS A 615      17.078   2.915 -60.631  1.00 60.57           C  
ANISOU 1417  CE  LYS A 615     8605   7519   6891  -1017   -936   1086       C  
ATOM   1418  NZ  LYS A 615      16.305   4.159 -60.933  1.00 70.57           N  
ANISOU 1418  NZ  LYS A 615     9769   8829   8215  -1023   -881   1146       N  
ATOM   1419  N   ILE A 616      21.741   2.468 -55.970  1.00 33.25           N  
ANISOU 1419  N   ILE A 616     4942   4047   3644   -750   -836    624       N  
ATOM   1420  CA  ILE A 616      23.102   2.204 -55.523  1.00 33.04           C  
ANISOU 1420  CA  ILE A 616     4915   3968   3669   -702   -815    537       C  
ATOM   1421  C   ILE A 616      23.825   1.430 -56.613  1.00 39.00           C  
ANISOU 1421  C   ILE A 616     5783   4633   4403   -673   -818    511       C  
ATOM   1422  O   ILE A 616      23.273   0.474 -57.150  1.00 37.95           O  
ANISOU 1422  O   ILE A 616     5753   4474   4190   -715   -895    558       O  
ATOM   1423  CB  ILE A 616      23.078   1.449 -54.157  1.00 35.49           C  
ANISOU 1423  CB  ILE A 616     5201   4313   3970   -743   -900    533       C  
ATOM   1424  CG1 ILE A 616      22.760   2.418 -53.002  1.00 35.67           C  
ANISOU 1424  CG1 ILE A 616     5108   4411   4032   -753   -860    530       C  
ATOM   1425  CG2 ILE A 616      24.408   0.758 -53.860  1.00 35.26           C  
ANISOU 1425  CG2 ILE A 616     5200   4214   3984   -709   -914    466       C  
ATOM   1426  CD1 ILE A 616      22.202   1.775 -51.767  1.00 39.86           C  
ANISOU 1426  CD1 ILE A 616     5613   5004   4527   -824   -951    554       C  
ATOM   1427  N   LEU A 617      25.037   1.863 -56.956  1.00 38.34           N  
ANISOU 1427  N   LEU A 617     5683   4502   4383   -604   -734    443       N  
ATOM   1428  CA  LEU A 617      25.922   1.203 -57.904  1.00 39.67           C  
ANISOU 1428  CA  LEU A 617     5943   4586   4542   -558   -714    404       C  
ATOM   1429  C   LEU A 617      27.210   0.958 -57.126  1.00 47.31           C  
ANISOU 1429  C   LEU A 617     6864   5531   5580   -503   -698    343       C  
ATOM   1430  O   LEU A 617      27.678   1.859 -56.421  1.00 46.87           O  
ANISOU 1430  O   LEU A 617     6705   5512   5593   -487   -648    323       O  
ATOM   1431  CB  LEU A 617      26.154   2.101 -59.135  1.00 39.55           C  
ANISOU 1431  CB  LEU A 617     5935   4553   4540   -530   -618    391       C  
ATOM   1432  CG  LEU A 617      27.345   1.827 -60.047  1.00 44.28           C  
ANISOU 1432  CG  LEU A 617     6590   5083   5152   -464   -554    334       C  
ATOM   1433  CD1 LEU A 617      27.289   0.422 -60.618  1.00 44.88           C  
ANISOU 1433  CD1 LEU A 617     6814   5085   5154   -468   -612    338       C  
ATOM   1434  CD2 LEU A 617      27.385   2.841 -61.184  1.00 46.53           C  
ANISOU 1434  CD2 LEU A 617     6869   5369   5442   -463   -472    329       C  
ATOM   1435  N   ILE A 618      27.736  -0.272 -57.167  1.00 47.01           N  
ANISOU 1435  N   ILE A 618     6906   5430   5524   -482   -750    322       N  
ATOM   1436  CA  ILE A 618      28.973  -0.582 -56.420  1.00 48.41           C  
ANISOU 1436  CA  ILE A 618     7034   5580   5779   -433   -742    276       C  
ATOM   1437  C   ILE A 618      29.920  -1.264 -57.367  1.00 55.54           C  
ANISOU 1437  C   ILE A 618     8018   6403   6684   -354   -703    237       C  
ATOM   1438  O   ILE A 618      29.501  -2.172 -58.079  1.00 56.14           O  
ANISOU 1438  O   ILE A 618     8223   6427   6682   -359   -750    245       O  
ATOM   1439  CB  ILE A 618      28.743  -1.403 -55.117  1.00 51.50           C  
ANISOU 1439  CB  ILE A 618     7412   5984   6171   -490   -859    290       C  
ATOM   1440  CG1 ILE A 618      27.855  -0.628 -54.114  1.00 51.47           C  
ANISOU 1440  CG1 ILE A 618     7320   6070   6168   -565   -879    324       C  
ATOM   1441  CG2 ILE A 618      30.075  -1.786 -54.447  1.00 52.75           C  
ANISOU 1441  CG2 ILE A 618     7526   6100   6418   -446   -856    252       C  
ATOM   1442  CD1 ILE A 618      27.279  -1.439 -52.962  1.00 59.91           C  
ANISOU 1442  CD1 ILE A 618     8387   7168   7207   -648  -1006    349       C  
ATOM   1443  N   LEU A 619      31.188  -0.835 -57.386  1.00 53.64           N  
ANISOU 1443  N   LEU A 619     7706   6151   6523   -281   -617    200       N  
ATOM   1444  CA  LEU A 619      32.207  -1.350 -58.297  1.00 55.05           C  
ANISOU 1444  CA  LEU A 619     7940   6263   6712   -188   -554    160       C  
ATOM   1445  C   LEU A 619      33.416  -1.864 -57.571  1.00 61.19           C  
ANISOU 1445  C   LEU A 619     8661   7012   7575   -131   -557    140       C  
ATOM   1446  O   LEU A 619      33.822  -1.351 -56.515  1.00 60.37           O  
ANISOU 1446  O   LEU A 619     8444   6948   7545   -154   -564    156       O  
ATOM   1447  CB  LEU A 619      32.694  -0.195 -59.192  1.00 55.33           C  
ANISOU 1447  CB  LEU A 619     7926   6329   6766   -150   -431    146       C  
ATOM   1448  CG  LEU A 619      31.902   0.245 -60.417  1.00 60.87           C  
ANISOU 1448  CG  LEU A 619     8701   7032   7393   -181   -396    154       C  
ATOM   1449  CD1 LEU A 619      30.457   0.343 -60.169  1.00 61.37           C  
ANISOU 1449  CD1 LEU A 619     8793   7124   7400   -275   -474    202       C  
ATOM   1450  CD2 LEU A 619      32.403   1.606 -60.856  1.00 63.22           C  
ANISOU 1450  CD2 LEU A 619     8908   7383   7731   -166   -299    145       C  
ATOM   1451  N   HIS A 620      34.125  -2.711 -58.278  1.00 60.24           N  
ANISOU 1451  N   HIS A 620     8616   6822   7451    -46   -529    108       N  
ATOM   1452  CA  HIS A 620      35.389  -3.259 -57.796  1.00 61.61           C  
ANISOU 1452  CA  HIS A 620     8737   6959   7714     30   -518     93       C  
ATOM   1453  C   HIS A 620      36.083  -3.601 -59.089  1.00 64.84           C  
ANISOU 1453  C   HIS A 620     9218   7316   8101    138   -420     53       C  
ATOM   1454  O   HIS A 620      35.611  -4.444 -59.865  1.00 64.31           O  
ANISOU 1454  O   HIS A 620     9303   7182   7948    154   -443     32       O  
ATOM   1455  CB  HIS A 620      35.206  -4.552 -56.923  1.00 63.23           C  
ANISOU 1455  CB  HIS A 620     8995   7107   7922      3   -654     96       C  
ATOM   1456  CG  HIS A 620      36.440  -5.101 -56.244  1.00 67.72           C  
ANISOU 1456  CG  HIS A 620     9494   7637   8599     64   -662     92       C  
ATOM   1457  ND1 HIS A 620      36.351  -5.650 -54.968  1.00 69.60           N  
ANISOU 1457  ND1 HIS A 620     9698   7865   8881     -7   -785    114       N  
ATOM   1458  CD2 HIS A 620      37.722  -5.181 -56.682  1.00 70.65           C  
ANISOU 1458  CD2 HIS A 620     9822   7980   9041    180   -566     77       C  
ATOM   1459  CE1 HIS A 620      37.590  -6.023 -54.672  1.00 69.77           C  
ANISOU 1459  CE1 HIS A 620     9657   7847   9007     66   -763    115       C  
ATOM   1460  NE2 HIS A 620      38.451  -5.753 -55.684  1.00 70.79           N  
ANISOU 1460  NE2 HIS A 620     9773   7967   9156    185   -628     96       N  
ATOM   1461  N   GLU A 621      37.205  -2.921 -59.346  1.00 61.02           N  
ANISOU 1461  N   GLU A 621     8631   6866   7687    209   -308     49       N  
ATOM   1462  CA  GLU A 621      38.022  -3.118 -60.556  1.00 61.61           C  
ANISOU 1462  CA  GLU A 621     8749   6910   7750    320   -194     12       C  
ATOM   1463  C   GLU A 621      37.203  -3.054 -61.872  1.00 65.78           C  
ANISOU 1463  C   GLU A 621     9415   7416   8161    298   -158    -14       C  
ATOM   1464  O   GLU A 621      37.505  -3.785 -62.841  1.00 66.91           O  
ANISOU 1464  O   GLU A 621     9676   7492   8256    374   -106    -54       O  
ATOM   1465  CB  GLU A 621      38.867  -4.409 -60.457  1.00 63.73           C  
ANISOU 1465  CB  GLU A 621     9060   7095   8060    426   -202    -12       C  
ATOM   1466  N   GLY A 622      36.232  -2.129 -61.904  1.00 61.24           N  
ANISOU 1466  N   GLY A 622     8824   6898   7546    195   -180     11       N  
ATOM   1467  CA  GLY A 622      35.417  -1.910 -63.086  1.00 60.83           C  
ANISOU 1467  CA  GLY A 622     8885   6832   7396    151   -154      4       C  
ATOM   1468  C   GLY A 622      34.055  -2.541 -63.017  1.00 64.09           C  
ANISOU 1468  C   GLY A 622     9425   7204   7721     62   -267     31       C  
ATOM   1469  O   GLY A 622      33.040  -1.848 -63.178  1.00 63.27           O  
ANISOU 1469  O   GLY A 622     9322   7141   7577    -31   -293     66       O  
ATOM   1470  N   SER A 623      34.044  -3.849 -62.680  1.00 60.69           N  
ANISOU 1470  N   SER A 623     9093   6700   7267     90   -345     22       N  
ATOM   1471  CA  SER A 623      32.841  -4.669 -62.689  1.00 60.02           C  
ANISOU 1471  CA  SER A 623     9155   6568   7081     10   -466     55       C  
ATOM   1472  C   SER A 623      31.828  -4.214 -61.659  1.00 62.13           C  
ANISOU 1472  C   SER A 623     9342   6911   7355    -99   -564    111       C  
ATOM   1473  O   SER A 623      32.227  -3.977 -60.521  1.00 61.45           O  
ANISOU 1473  O   SER A 623     9124   6869   7353    -94   -587    112       O  
ATOM   1474  CB  SER A 623      33.200  -6.148 -62.549  1.00 63.87           C  
ANISOU 1474  CB  SER A 623     9768   6958   7544     71   -532     30       C  
ATOM   1475  OG  SER A 623      34.429  -6.520 -63.163  1.00 71.22           O  
ANISOU 1475  OG  SER A 623    10722   7831   8508    203   -426    -29       O  
ATOM   1476  N   SER A 624      30.539  -4.060 -62.057  1.00 57.61           N  
ANISOU 1476  N   SER A 624     8844   6353   6693   -199   -618    164       N  
ATOM   1477  CA  SER A 624      29.435  -3.661 -61.176  1.00 56.11           C  
ANISOU 1477  CA  SER A 624     8584   6240   6494   -300   -706    225       C  
ATOM   1478  C   SER A 624      29.019  -4.846 -60.300  1.00 59.53           C  
ANISOU 1478  C   SER A 624     9079   6651   6888   -339   -853    249       C  
ATOM   1479  O   SER A 624      28.193  -5.657 -60.712  1.00 59.91           O  
ANISOU 1479  O   SER A 624     9276   6660   6828   -396   -944    293       O  
ATOM   1480  CB  SER A 624      28.250  -3.153 -62.006  1.00 59.30           C  
ANISOU 1480  CB  SER A 624     9046   6664   6819   -388   -711    285       C  
ATOM   1481  OG  SER A 624      26.976  -3.230 -61.382  1.00 66.66           O  
ANISOU 1481  OG  SER A 624     9973   7651   7704   -488   -821    363       O  
ATOM   1482  N   TYR A 625      29.584  -4.933 -59.090  1.00 55.07           N  
ANISOU 1482  N   TYR A 625     8404   6113   6407   -320   -884    229       N  
ATOM   1483  CA  TYR A 625      29.316  -5.988 -58.109  1.00 54.98           C  
ANISOU 1483  CA  TYR A 625     8426   6088   6374   -365  -1029    246       C  
ATOM   1484  C   TYR A 625      27.909  -5.882 -57.569  1.00 57.01           C  
ANISOU 1484  C   TYR A 625     8677   6424   6562   -488  -1134    319       C  
ATOM   1485  O   TYR A 625      27.279  -6.920 -57.362  1.00 57.08           O  
ANISOU 1485  O   TYR A 625     8791   6412   6485   -548  -1271    356       O  
ATOM   1486  CB  TYR A 625      30.346  -5.958 -56.968  1.00 56.66           C  
ANISOU 1486  CB  TYR A 625     8509   6311   6708   -327  -1026    209       C  
ATOM   1487  CG  TYR A 625      31.652  -6.676 -57.281  1.00 59.90           C  
ANISOU 1487  CG  TYR A 625     8956   6629   7172   -212   -985    154       C  
ATOM   1488  CD1 TYR A 625      32.206  -6.640 -58.557  1.00 62.91           C  
ANISOU 1488  CD1 TYR A 625     9410   6956   7536   -119   -872    119       C  
ATOM   1489  CD2 TYR A 625      32.375  -7.324 -56.283  1.00 60.92           C  
ANISOU 1489  CD2 TYR A 625     9037   6732   7379   -197  -1052    139       C  
ATOM   1490  CE1 TYR A 625      33.431  -7.254 -58.841  1.00 64.33           C  
ANISOU 1490  CE1 TYR A 625     9612   7060   7770      1   -819     70       C  
ATOM   1491  CE2 TYR A 625      33.599  -7.959 -56.560  1.00 62.78           C  
ANISOU 1491  CE2 TYR A 625     9292   6884   7676    -81  -1008     96       C  
ATOM   1492  CZ  TYR A 625      34.124  -7.925 -57.845  1.00 73.44           C  
ANISOU 1492  CZ  TYR A 625    10714   8186   9006     25   -886     60       C  
ATOM   1493  OH  TYR A 625      35.343  -8.520 -58.138  1.00 77.12           O  
ANISOU 1493  OH  TYR A 625    11190   8576   9534    153   -828     19       O  
ATOM   1494  N   PHE A 626      27.387  -4.638 -57.472  1.00 52.03           N  
ANISOU 1494  N   PHE A 626     7933   5878   5956   -522  -1068    346       N  
ATOM   1495  CA  PHE A 626      26.036  -4.393 -56.996  1.00 51.12           C  
ANISOU 1495  CA  PHE A 626     7790   5849   5783   -626  -1144    421       C  
ATOM   1496  C   PHE A 626      25.302  -3.259 -57.743  1.00 54.67           C  
ANISOU 1496  C   PHE A 626     8205   6347   6219   -647  -1062    461       C  
ATOM   1497  O   PHE A 626      25.948  -2.315 -58.215  1.00 54.75           O  
ANISOU 1497  O   PHE A 626     8154   6351   6295   -587   -938    419       O  
ATOM   1498  CB  PHE A 626      26.056  -4.158 -55.474  1.00 52.40           C  
ANISOU 1498  CB  PHE A 626     7819   6084   6008   -664  -1186    416       C  
ATOM   1499  CG  PHE A 626      24.685  -4.094 -54.857  1.00 53.60           C  
ANISOU 1499  CG  PHE A 626     7942   6331   6093   -769  -1274    492       C  
ATOM   1500  CD1 PHE A 626      23.933  -5.250 -54.673  1.00 56.73           C  
ANISOU 1500  CD1 PHE A 626     8437   6731   6387   -847  -1428    548       C  
ATOM   1501  CD2 PHE A 626      24.126  -2.876 -54.497  1.00 55.63           C  
ANISOU 1501  CD2 PHE A 626     8079   6676   6382   -788  -1205    515       C  
ATOM   1502  CE1 PHE A 626      22.643  -5.185 -54.141  1.00 57.26           C  
ANISOU 1502  CE1 PHE A 626     8469   6902   6386   -946  -1509    631       C  
ATOM   1503  CE2 PHE A 626      22.837  -2.810 -53.967  1.00 58.24           C  
ANISOU 1503  CE2 PHE A 626     8375   7102   6650   -874  -1274    590       C  
ATOM   1504  CZ  PHE A 626      22.102  -3.964 -53.802  1.00 56.36           C  
ANISOU 1504  CZ  PHE A 626     8224   6879   6312   -954  -1424    652       C  
ATOM   1505  N   TYR A 627      23.950  -3.391 -57.889  1.00 50.83           N  
ANISOU 1505  N   TYR A 627     7762   5907   5642   -738  -1140    552       N  
ATOM   1506  CA  TYR A 627      23.091  -2.364 -58.491  1.00 50.70           C  
ANISOU 1506  CA  TYR A 627     7705   5942   5617   -771  -1083    609       C  
ATOM   1507  C   TYR A 627      21.642  -2.611 -58.103  1.00 54.26           C  
ANISOU 1507  C   TYR A 627     8157   6472   5987   -874  -1191    720       C  
ATOM   1508  O   TYR A 627      21.167  -3.736 -58.231  1.00 53.74           O  
ANISOU 1508  O   TYR A 627     8215   6384   5822   -933  -1312    775       O  
ATOM   1509  CB  TYR A 627      23.262  -2.203 -60.024  1.00 52.69           C  
ANISOU 1509  CB  TYR A 627     8060   6118   5841   -753  -1014    608       C  
ATOM   1510  CG  TYR A 627      22.372  -1.122 -60.621  1.00 54.89           C  
ANISOU 1510  CG  TYR A 627     8289   6445   6121   -799   -966    673       C  
ATOM   1511  CD1 TYR A 627      22.663   0.223 -60.442  1.00 56.71           C  
ANISOU 1511  CD1 TYR A 627     8379   6722   6446   -756   -861    634       C  
ATOM   1512  CD2 TYR A 627      21.241  -1.452 -61.374  1.00 55.56           C  
ANISOU 1512  CD2 TYR A 627     8474   6525   6112   -891  -1033    780       C  
ATOM   1513  CE1 TYR A 627      21.829   1.215 -60.957  1.00 56.76           C  
ANISOU 1513  CE1 TYR A 627     8337   6769   6461   -797   -826    694       C  
ATOM   1514  CE2 TYR A 627      20.436  -0.468 -61.942  1.00 56.15           C  
ANISOU 1514  CE2 TYR A 627     8497   6637   6198   -936   -993    848       C  
ATOM   1515  CZ  TYR A 627      20.729   0.862 -61.731  1.00 64.14           C  
ANISOU 1515  CZ  TYR A 627     9362   7694   7313   -885   -890    800       C  
ATOM   1516  OH  TYR A 627      19.893   1.802 -62.290  1.00 65.66           O  
ANISOU 1516  OH  TYR A 627     9507   7920   7521   -932   -862    870       O  
ATOM   1517  N   GLY A 628      20.979  -1.574 -57.606  1.00 50.62           N  
ANISOU 1517  N   GLY A 628     7563   6106   5566   -892  -1150    753       N  
ATOM   1518  CA  GLY A 628      19.588  -1.597 -57.174  1.00 50.83           C  
ANISOU 1518  CA  GLY A 628     7553   6230   5530   -978  -1230    864       C  
ATOM   1519  C   GLY A 628      19.316  -0.696 -55.987  1.00 54.47           C  
ANISOU 1519  C   GLY A 628     7847   6793   6056   -967  -1186    852       C  
ATOM   1520  O   GLY A 628      20.119   0.163 -55.644  1.00 53.55           O  
ANISOU 1520  O   GLY A 628     7646   6667   6033   -898  -1084    767       O  
ATOM   1521  N   THR A 629      18.170  -0.867 -55.376  1.00 51.98           N  
ANISOU 1521  N   THR A 629     7489   6577   5684  -1038  -1262    942       N  
ATOM   1522  CA  THR A 629      17.706  -0.109 -54.216  1.00 52.87           C  
ANISOU 1522  CA  THR A 629     7455   6797   5837  -1038  -1227    944       C  
ATOM   1523  C   THR A 629      18.523  -0.429 -52.956  1.00 59.14           C  
ANISOU 1523  C   THR A 629     8209   7594   6668  -1030  -1247    855       C  
ATOM   1524  O   THR A 629      19.284  -1.405 -52.904  1.00 59.27           O  
ANISOU 1524  O   THR A 629     8308   7542   6671  -1036  -1315    811       O  
ATOM   1525  CB  THR A 629      16.179  -0.363 -53.955  1.00 64.62           C  
ANISOU 1525  CB  THR A 629     8912   8404   7238  -1124  -1314   1082       C  
ATOM   1526  OG1 THR A 629      15.880  -1.768 -54.061  1.00 65.84           O  
ANISOU 1526  OG1 THR A 629     9183   8551   7281  -1208  -1470   1146       O  
ATOM   1527  CG2 THR A 629      15.273   0.467 -54.790  1.00 63.51           C  
ANISOU 1527  CG2 THR A 629     8735   8294   7103  -1123  -1257   1172       C  
ATOM   1528  N   PHE A 630      18.333   0.393 -51.923  1.00 56.96           N  
ANISOU 1528  N   PHE A 630     7811   7392   6438  -1020  -1189    834       N  
ATOM   1529  CA  PHE A 630      18.996   0.145 -50.659  1.00 57.41           C  
ANISOU 1529  CA  PHE A 630     7830   7456   6527  -1036  -1213    765       C  
ATOM   1530  C   PHE A 630      18.362  -1.068 -49.998  1.00 61.24           C  
ANISOU 1530  C   PHE A 630     8345   8004   6921  -1138  -1369    821       C  
ATOM   1531  O   PHE A 630      19.001  -1.731 -49.172  1.00 59.82           O  
ANISOU 1531  O   PHE A 630     8175   7802   6750  -1174  -1437    771       O  
ATOM   1532  CB  PHE A 630      18.830   1.352 -49.749  1.00 59.51           C  
ANISOU 1532  CB  PHE A 630     7977   7786   6848  -1011  -1112    737       C  
ATOM   1533  CG  PHE A 630      19.580   1.143 -48.450  1.00 61.15           C  
ANISOU 1533  CG  PHE A 630     8156   7989   7091  -1042  -1133    668       C  
ATOM   1534  CD1 PHE A 630      20.920   0.735 -48.449  1.00 65.01           C  
ANISOU 1534  CD1 PHE A 630     8690   8376   7635  -1022  -1142    596       C  
ATOM   1535  CD2 PHE A 630      18.947   1.336 -47.219  1.00 62.92           C  
ANISOU 1535  CD2 PHE A 630     8306   8309   7293  -1099  -1145    682       C  
ATOM   1536  CE1 PHE A 630      21.610   0.525 -47.243  1.00 66.08           C  
ANISOU 1536  CE1 PHE A 630     8798   8502   7808  -1067  -1171    547       C  
ATOM   1537  CE2 PHE A 630      19.641   1.146 -46.015  1.00 65.88           C  
ANISOU 1537  CE2 PHE A 630     8662   8672   7699  -1147  -1169    622       C  
ATOM   1538  CZ  PHE A 630      20.964   0.746 -46.037  1.00 64.26           C  
ANISOU 1538  CZ  PHE A 630     8502   8360   7553  -1136  -1186    560       C  
ATOM   1539  N   SER A 631      17.100  -1.363 -50.369  1.00 58.42           N  
ANISOU 1539  N   SER A 631     8000   7725   6472  -1194  -1436    936       N  
ATOM   1540  CA  SER A 631      16.405  -2.519 -49.817  1.00 58.01           C  
ANISOU 1540  CA  SER A 631     7982   7745   6315  -1302  -1601   1008       C  
ATOM   1541  C   SER A 631      17.126  -3.772 -50.292  1.00 60.18           C  
ANISOU 1541  C   SER A 631     8402   7913   6552  -1322  -1714    983       C  
ATOM   1542  O   SER A 631      17.342  -4.656 -49.470  1.00 60.07           O  
ANISOU 1542  O   SER A 631     8409   7909   6506  -1387  -1832    965       O  
ATOM   1543  CB  SER A 631      14.954  -2.574 -50.276  1.00 60.86           C  
ANISOU 1543  CB  SER A 631     8336   8208   6582  -1358  -1653   1155       C  
ATOM   1544  OG  SER A 631      14.974  -2.906 -51.651  1.00 71.80           O  
ANISOU 1544  OG  SER A 631     9841   9505   7933  -1347  -1671   1199       O  
ATOM   1545  N   GLU A 632      17.542  -3.831 -51.581  1.00 54.95           N  
ANISOU 1545  N   GLU A 632     7841   7144   5895  -1266  -1675    976       N  
ATOM   1546  CA  GLU A 632      18.263  -4.987 -52.121  1.00 54.15           C  
ANISOU 1546  CA  GLU A 632     7891   6928   5757  -1266  -1764    947       C  
ATOM   1547  C   GLU A 632      19.612  -5.189 -51.389  1.00 57.35           C  
ANISOU 1547  C   GLU A 632     8275   7263   6254  -1221  -1747    824       C  
ATOM   1548  O   GLU A 632      19.983  -6.350 -51.145  1.00 56.40           O  
ANISOU 1548  O   GLU A 632     8242   7093   6094  -1257  -1874    809       O  
ATOM   1549  CB  GLU A 632      18.534  -4.824 -53.606  1.00 55.57           C  
ANISOU 1549  CB  GLU A 632     8172   7007   5937  -1205  -1693    949       C  
ATOM   1550  CG  GLU A 632      17.320  -4.640 -54.502  1.00 63.36           C  
ANISOU 1550  CG  GLU A 632     9197   8036   6841  -1256  -1709   1077       C  
ATOM   1551  CD  GLU A 632      17.711  -4.356 -55.942  1.00 77.98           C  
ANISOU 1551  CD  GLU A 632    11144   9780   8707  -1203  -1623   1064       C  
ATOM   1552  OE1 GLU A 632      18.824  -4.775 -56.362  1.00 68.74           O  
ANISOU 1552  OE1 GLU A 632    10061   8494   7564  -1140  -1597    973       O  
ATOM   1553  OE2 GLU A 632      16.904  -3.703 -56.652  1.00 72.11           O  
ANISOU 1553  OE2 GLU A 632    10383   9067   7949  -1225  -1580   1148       O  
ATOM   1554  N   LEU A 633      20.305  -4.059 -50.994  1.00 53.84           N  
ANISOU 1554  N   LEU A 633     7715   6815   5929  -1150  -1600    746       N  
ATOM   1555  CA  LEU A 633      21.591  -4.098 -50.300  1.00 52.88           C  
ANISOU 1555  CA  LEU A 633     7559   6629   5902  -1113  -1573    648       C  
ATOM   1556  C   LEU A 633      21.416  -4.598 -48.879  1.00 58.46           C  
ANISOU 1556  C   LEU A 633     8214   7400   6597  -1210  -1682    649       C  
ATOM   1557  O   LEU A 633      22.016  -5.615 -48.526  1.00 58.04           O  
ANISOU 1557  O   LEU A 633     8218   7290   6544  -1240  -1789    620       O  
ATOM   1558  CB  LEU A 633      22.269  -2.712 -50.329  1.00 51.82           C  
ANISOU 1558  CB  LEU A 633     7330   6481   5879  -1028  -1399    588       C  
ATOM   1559  CG  LEU A 633      23.698  -2.644 -49.793  1.00 54.41           C  
ANISOU 1559  CG  LEU A 633     7626   6737   6310   -986  -1358    504       C  
ATOM   1560  CD1 LEU A 633      24.677  -3.249 -50.778  1.00 54.07           C  
ANISOU 1560  CD1 LEU A 633     7675   6580   6289   -910  -1347    467       C  
ATOM   1561  CD2 LEU A 633      24.086  -1.237 -49.501  1.00 54.99           C  
ANISOU 1561  CD2 LEU A 633     7600   6828   6465   -939  -1217    471       C  
ATOM   1562  N   GLN A 634      20.537  -3.925 -48.093  1.00 56.18           N  
ANISOU 1562  N   GLN A 634     7825   7230   6291  -1261  -1661    685       N  
ATOM   1563  CA  GLN A 634      20.212  -4.249 -46.698  1.00 56.60           C  
ANISOU 1563  CA  GLN A 634     7818   7366   6323  -1367  -1751    690       C  
ATOM   1564  C   GLN A 634      19.605  -5.687 -46.559  1.00 62.99           C  
ANISOU 1564  C   GLN A 634     8711   8208   7017  -1474  -1957    753       C  
ATOM   1565  O   GLN A 634      19.313  -6.136 -45.456  1.00 62.90           O  
ANISOU 1565  O   GLN A 634     8661   8267   6972  -1580  -2061    763       O  
ATOM   1566  CB  GLN A 634      19.331  -3.138 -46.069  1.00 57.83           C  
ANISOU 1566  CB  GLN A 634     7855   7642   6476  -1380  -1660    718       C  
ATOM   1567  CG  GLN A 634      19.261  -3.149 -44.533  1.00 70.47           C  
ANISOU 1567  CG  GLN A 634     9381   9314   8081  -1475  -1702    696       C  
ATOM   1568  CD  GLN A 634      20.118  -2.120 -43.828  1.00 83.93           C  
ANISOU 1568  CD  GLN A 634    11019  10978   9891  -1438  -1572    616       C  
ATOM   1569  OE1 GLN A 634      21.334  -2.278 -43.664  1.00 77.80           O  
ANISOU 1569  OE1 GLN A 634    10266  10099   9194  -1424  -1569    554       O  
ATOM   1570  NE2 GLN A 634      19.474  -1.105 -43.272  1.00 75.72           N  
ANISOU 1570  NE2 GLN A 634     9899  10022   8848  -1434  -1475    624       N  
ATOM   1571  N   ASN A 635      19.483  -6.408 -47.688  1.00 60.44           N  
ANISOU 1571  N   ASN A 635     8512   7824   6629  -1452  -2018    793       N  
ATOM   1572  CA  ASN A 635      19.050  -7.799 -47.833  1.00 60.67           C  
ANISOU 1572  CA  ASN A 635     8663   7851   6540  -1538  -2216    854       C  
ATOM   1573  C   ASN A 635      20.267  -8.706 -48.214  1.00 65.10           C  
ANISOU 1573  C   ASN A 635     9341   8256   7138  -1489  -2268    781       C  
ATOM   1574  O   ASN A 635      20.096  -9.729 -48.885  1.00 64.93           O  
ANISOU 1574  O   ASN A 635     9466   8180   7024  -1508  -2387    821       O  
ATOM   1575  CB  ASN A 635      17.893  -7.908 -48.861  1.00 58.07           C  
ANISOU 1575  CB  ASN A 635     8405   7567   6092  -1557  -2248    972       C  
ATOM   1576  CG  ASN A 635      16.497  -7.613 -48.331  1.00 61.75           C  
ANISOU 1576  CG  ASN A 635     8780   8204   6476  -1647  -2289   1080       C  
ATOM   1577  OD1 ASN A 635      16.260  -7.532 -47.121  1.00 58.78           O  
ANISOU 1577  OD1 ASN A 635     8302   7926   6104  -1715  -2323   1071       O  
ATOM   1578  ND2 ASN A 635      15.527  -7.506 -49.232  1.00 44.00           N  
ANISOU 1578  ND2 ASN A 635     6572   5998   4148  -1658  -2293   1194       N  
ATOM   1579  N   LEU A 636      21.490  -8.326 -47.757  1.00 61.74           N  
ANISOU 1579  N   LEU A 636     8852   7760   6847  -1427  -2179    682       N  
ATOM   1580  CA  LEU A 636      22.753  -9.053 -47.973  1.00 88.36           C  
ANISOU 1580  CA  LEU A 636    12299  10990  10282  -1368  -2205    611       C  
ATOM   1581  C   LEU A 636      23.541  -9.131 -46.650  1.00102.41           C  
ANISOU 1581  C   LEU A 636    13989  12763  12159  -1418  -2240    554       C  
ATOM   1582  O   LEU A 636      24.707  -9.521 -46.621  1.00 56.83           O  
ANISOU 1582  O   LEU A 636     8235   6882   6474  -1367  -2238    496       O  
ATOM   1583  CB  LEU A 636      23.612  -8.401 -49.085  1.00 88.94           C  
ANISOU 1583  CB  LEU A 636    12390  10968  10435  -1220  -2030    560       C  
ATOM   1584  CG  LEU A 636      23.038  -8.368 -50.501  1.00 94.18           C  
ANISOU 1584  CG  LEU A 636    13160  11610  11015  -1172  -1990    606       C  
ATOM   1585  CD1 LEU A 636      23.722  -7.303 -51.330  1.00 94.89           C  
ANISOU 1585  CD1 LEU A 636    13209  11652  11193  -1051  -1794    558       C  
ATOM   1586  CD2 LEU A 636      23.144  -9.731 -51.181  1.00 96.90           C  
ANISOU 1586  CD2 LEU A 636    13688  11857  11272  -1172  -2119    619       C  
TER    1587      LEU A 636                                                      
ATOM   1588  N   GLN B   1      30.982  -5.995 -31.294  1.00 82.19           N  
ANISOU 1588  N   GLN B   1    10674  10371  10184   -261  -1647   1074       N  
ATOM   1589  CA  GLN B   1      32.348  -6.501 -31.434  1.00 81.26           C  
ANISOU 1589  CA  GLN B   1    10665  10216   9994   -210  -1669    941       C  
ATOM   1590  C   GLN B   1      33.251  -5.611 -32.358  1.00 82.26           C  
ANISOU 1590  C   GLN B   1    10835  10300  10122   -110  -1541    839       C  
ATOM   1591  O   GLN B   1      34.161  -6.081 -33.082  1.00 82.18           O  
ANISOU 1591  O   GLN B   1    10944  10237  10042    -44  -1597    775       O  
ATOM   1592  CB  GLN B   1      32.336  -7.973 -31.841  1.00 82.64           C  
ANISOU 1592  CB  GLN B   1    10980  10333  10087   -232  -1910    987       C  
ATOM   1593  CG  GLN B   1      32.396  -8.966 -30.646  1.00101.36           C  
ANISOU 1593  CG  GLN B   1    13337  12759  12415   -311  -2012    984       C  
ATOM   1594  CD  GLN B   1      31.144  -9.120 -29.793  1.00120.87           C  
ANISOU 1594  CD  GLN B   1    15684  15301  14939   -414  -2057   1126       C  
ATOM   1595  OE1 GLN B   1      30.088  -8.545 -30.072  1.00118.23           O  
ANISOU 1595  OE1 GLN B   1    15271  14980  14671   -433  -2026   1247       O  
ATOM   1596  NE2 GLN B   1      31.248  -9.891 -28.717  1.00110.37           N  
ANISOU 1596  NE2 GLN B   1    14330  14025  13579   -480  -2129   1114       N  
ATOM   1597  N   VAL B   2      32.982  -4.289 -32.268  1.00 76.20           N  
ANISOU 1597  N   VAL B   2     9962   9565   9425    -96  -1371    831       N  
ATOM   1598  CA  VAL B   2      33.744  -3.203 -32.903  1.00 73.88           C  
ANISOU 1598  CA  VAL B   2     9671   9254   9148    -21  -1230    744       C  
ATOM   1599  C   VAL B   2      33.721  -2.032 -31.903  1.00 72.95           C  
ANISOU 1599  C   VAL B   2     9426   9210   9082    -30  -1064    709       C  
ATOM   1600  O   VAL B   2      32.661  -1.446 -31.650  1.00 72.77           O  
ANISOU 1600  O   VAL B   2     9322   9223   9105    -57  -1026    783       O  
ATOM   1601  CB  VAL B   2      33.271  -2.766 -34.319  1.00 78.27           C  
ANISOU 1601  CB  VAL B   2    10274   9736   9727     20  -1240    786       C  
ATOM   1602  CG1 VAL B   2      34.163  -1.644 -34.856  1.00 78.13           C  
ANISOU 1602  CG1 VAL B   2    10248   9717   9722     91  -1095    692       C  
ATOM   1603  CG2 VAL B   2      33.259  -3.930 -35.307  1.00 78.27           C  
ANISOU 1603  CG2 VAL B   2    10420   9648   9672     48  -1421    831       C  
ATOM   1604  N   GLN B   3      34.882  -1.718 -31.323  1.00 64.67           N  
ANISOU 1604  N   GLN B   3     8369   8183   8019      0   -977    605       N  
ATOM   1605  CA  GLN B   3      34.998  -0.689 -30.297  1.00 61.86           C  
ANISOU 1605  CA  GLN B   3     7920   7880   7704      4   -843    571       C  
ATOM   1606  C   GLN B   3      36.116   0.305 -30.554  1.00 59.22           C  
ANISOU 1606  C   GLN B   3     7593   7534   7375     59   -732    483       C  
ATOM   1607  O   GLN B   3      37.217  -0.088 -30.949  1.00 58.26           O  
ANISOU 1607  O   GLN B   3     7534   7388   7214     89   -746    422       O  
ATOM   1608  CB  GLN B   3      35.224  -1.363 -28.932  1.00 62.83           C  
ANISOU 1608  CB  GLN B   3     8016   8039   7816    -32   -863    548       C  
ATOM   1609  CG  GLN B   3      34.535  -0.683 -27.760  1.00 74.70           C  
ANISOU 1609  CG  GLN B   3     9417   9604   9362    -39   -786    585       C  
ATOM   1610  CD  GLN B   3      34.058  -1.680 -26.726  1.00 90.49           C  
ANISOU 1610  CD  GLN B   3    11384  11644  11354    -93   -862    629       C  
ATOM   1611  OE1 GLN B   3      32.863  -1.982 -26.628  1.00 87.68           O  
ANISOU 1611  OE1 GLN B   3    10976  11332  11006   -131   -922    744       O  
ATOM   1612  NE2 GLN B   3      34.977  -2.209 -25.925  1.00 77.24           N  
ANISOU 1612  NE2 GLN B   3     9733   9956   9661   -100   -863    542       N  
ATOM   1613  N   LEU B   4      35.842   1.592 -30.283  1.00 51.79           N  
ANISOU 1613  N   LEU B   4     6588   6617   6474     76   -631    484       N  
ATOM   1614  CA  LEU B   4      36.853   2.644 -30.353  1.00 49.51           C  
ANISOU 1614  CA  LEU B   4     6297   6320   6193    117   -539    417       C  
ATOM   1615  C   LEU B   4      37.237   2.943 -28.900  1.00 49.54           C  
ANISOU 1615  C   LEU B   4     6263   6348   6212    118   -487    385       C  
ATOM   1616  O   LEU B   4      36.354   3.164 -28.061  1.00 48.73           O  
ANISOU 1616  O   LEU B   4     6108   6281   6126    112   -474    429       O  
ATOM   1617  CB  LEU B   4      36.361   3.904 -31.088  1.00 49.46           C  
ANISOU 1617  CB  LEU B   4     6269   6313   6210    139   -484    435       C  
ATOM   1618  CG  LEU B   4      36.149   3.849 -32.619  1.00 53.90           C  
ANISOU 1618  CG  LEU B   4     6877   6834   6769    151   -517    451       C  
ATOM   1619  CD1 LEU B   4      35.971   5.226 -33.154  1.00 54.09           C  
ANISOU 1619  CD1 LEU B   4     6879   6858   6815    170   -450    440       C  
ATOM   1620  CD2 LEU B   4      37.341   3.266 -33.351  1.00 54.89           C  
ANISOU 1620  CD2 LEU B   4     7067   6931   6860    184   -543    409       C  
ATOM   1621  N   GLN B   5      38.548   2.870 -28.584  1.00 42.96           N  
ANISOU 1621  N   GLN B   5     5458   5496   5370    131   -462    317       N  
ATOM   1622  CA  GLN B   5      39.047   3.019 -27.206  1.00 40.98           C  
ANISOU 1622  CA  GLN B   5     5190   5243   5138    134   -422    280       C  
ATOM   1623  C   GLN B   5      40.045   4.159 -26.985  1.00 42.33           C  
ANISOU 1623  C   GLN B   5     5365   5389   5330    168   -354    244       C  
ATOM   1624  O   GLN B   5      41.166   4.092 -27.487  1.00 42.45           O  
ANISOU 1624  O   GLN B   5     5410   5388   5329    174   -348    209       O  
ATOM   1625  CB  GLN B   5      39.647   1.692 -26.727  1.00 41.50           C  
ANISOU 1625  CB  GLN B   5     5293   5299   5178    106   -473    233       C  
ATOM   1626  CG  GLN B   5      38.634   0.551 -26.771  1.00 43.41           C  
ANISOU 1626  CG  GLN B   5     5534   5562   5396     63   -566    280       C  
ATOM   1627  CD  GLN B   5      39.198  -0.806 -26.475  1.00 46.29           C  
ANISOU 1627  CD  GLN B   5     5954   5918   5717     33   -643    231       C  
ATOM   1628  OE1 GLN B   5      40.344  -1.130 -26.812  1.00 39.92           O  
ANISOU 1628  OE1 GLN B   5     5207   5092   4871     51   -646    165       O  
ATOM   1629  NE2 GLN B   5      38.359  -1.654 -25.900  1.00 31.77           N  
ANISOU 1629  NE2 GLN B   5     4098   4101   3872    -14   -718    270       N  
ATOM   1630  N   GLU B   6      39.654   5.170 -26.175  1.00 36.61           N  
ANISOU 1630  N   GLU B   6     4614   4665   4633    196   -314    263       N  
ATOM   1631  CA  GLU B   6      40.477   6.344 -25.850  1.00 35.60           C  
ANISOU 1631  CA  GLU B   6     4501   4503   4523    229   -276    247       C  
ATOM   1632  C   GLU B   6      41.492   6.139 -24.723  1.00 36.11           C  
ANISOU 1632  C   GLU B   6     4590   4518   4610    234   -261    203       C  
ATOM   1633  O   GLU B   6      41.260   5.349 -23.811  1.00 35.90           O  
ANISOU 1633  O   GLU B   6     4560   4488   4592    226   -268    184       O  
ATOM   1634  CB  GLU B   6      39.604   7.563 -25.534  1.00 37.27           C  
ANISOU 1634  CB  GLU B   6     4697   4728   4736    273   -261    288       C  
ATOM   1635  CG  GLU B   6      39.084   8.299 -26.750  1.00 43.83           C  
ANISOU 1635  CG  GLU B   6     5521   5584   5549    272   -264    314       C  
ATOM   1636  CD  GLU B   6      37.729   7.825 -27.233  1.00 57.42           C  
ANISOU 1636  CD  GLU B   6     7209   7351   7256    258   -279    355       C  
ATOM   1637  OE1 GLU B   6      37.408   6.626 -27.070  1.00 52.67           O  
ANISOU 1637  OE1 GLU B   6     6593   6763   6655    227   -305    366       O  
ATOM   1638  OE2 GLU B   6      36.988   8.663 -27.793  1.00 44.61           O  
ANISOU 1638  OE2 GLU B   6     5580   5750   5619    273   -273    380       O  
ATOM   1639  N   SER B   7      42.599   6.901 -24.776  1.00 29.52           N  
ANISOU 1639  N   SER B   7     3781   3644   3789    245   -246    193       N  
ATOM   1640  CA  SER B   7      43.703   6.892 -23.812  1.00 27.94           C  
ANISOU 1640  CA  SER B   7     3615   3383   3620    249   -235    160       C  
ATOM   1641  C   SER B   7      44.286   8.317 -23.762  1.00 27.59           C  
ANISOU 1641  C   SER B   7     3593   3295   3594    276   -239    196       C  
ATOM   1642  O   SER B   7      43.932   9.133 -24.608  1.00 28.49           O  
ANISOU 1642  O   SER B   7     3695   3441   3690    282   -250    234       O  
ATOM   1643  CB  SER B   7      44.793   5.926 -24.287  1.00 32.52           C  
ANISOU 1643  CB  SER B   7     4207   3968   4179    213   -235    119       C  
ATOM   1644  OG  SER B   7      44.303   4.623 -24.557  1.00 42.53           O  
ANISOU 1644  OG  SER B   7     5473   5276   5412    188   -259     90       O  
ATOM   1645  N   GLY B   8      45.151   8.608 -22.792  1.00 19.58           N  
ANISOU 1645  N   GLY B   8     2618   2204   2616    289   -240    188       N  
ATOM   1646  CA  GLY B   8      45.846   9.888 -22.708  1.00 18.82           C  
ANISOU 1646  CA  GLY B   8     2557   2055   2538    308   -270    235       C  
ATOM   1647  C   GLY B   8      45.206  11.097 -22.055  1.00 22.17           C  
ANISOU 1647  C   GLY B   8     3024   2437   2963    372   -308    276       C  
ATOM   1648  O   GLY B   8      45.924  12.039 -21.719  1.00 22.08           O  
ANISOU 1648  O   GLY B   8     3065   2355   2970    389   -355    315       O  
ATOM   1649  N   GLY B   9      43.886  11.102 -21.885  1.00 18.35           N  
ANISOU 1649  N   GLY B   9     2524   1998   2451    414   -301    276       N  
ATOM   1650  CA  GLY B   9      43.192  12.243 -21.290  1.00 17.94           C  
ANISOU 1650  CA  GLY B   9     2520   1923   2374    497   -341    316       C  
ATOM   1651  C   GLY B   9      43.452  12.446 -19.809  1.00 20.76           C  
ANISOU 1651  C   GLY B   9     2945   2182   2760    571   -361    318       C  
ATOM   1652  O   GLY B   9      44.035  11.577 -19.152  1.00 18.99           O  
ANISOU 1652  O   GLY B   9     2723   1909   2584    550   -331    278       O  
ATOM   1653  N   GLY B  10      43.010  13.590 -19.284  1.00 19.10           N  
ANISOU 1653  N   GLY B  10     2804   1939   2515    665   -418    362       N  
ATOM   1654  CA  GLY B  10      43.156  13.895 -17.865  1.00 19.55           C  
ANISOU 1654  CA  GLY B  10     2946   1892   2591    765   -450    373       C  
ATOM   1655  C   GLY B  10      43.382  15.346 -17.508  1.00 24.09           C  
ANISOU 1655  C   GLY B  10     3636   2384   3133    850   -556    431       C  
ATOM   1656  O   GLY B  10      42.969  16.243 -18.244  1.00 23.02           O  
ANISOU 1656  O   GLY B  10     3514   2300   2934    858   -606    463       O  
ATOM   1657  N   LEU B  11      44.042  15.570 -16.357  1.00 21.65           N  
ANISOU 1657  N   LEU B  11     3424   1937   2866    915   -600    444       N  
ATOM   1658  CA  LEU B  11      44.352  16.885 -15.807  1.00 22.77           C  
ANISOU 1658  CA  LEU B  11     3706   1966   2980   1011   -727    508       C  
ATOM   1659  C   LEU B  11      45.818  17.306 -15.982  1.00 33.12           C  
ANISOU 1659  C   LEU B  11     5071   3162   4351    932   -801    544       C  
ATOM   1660  O   LEU B  11      46.730  16.588 -15.571  1.00 33.70           O  
ANISOU 1660  O   LEU B  11     5136   3159   4509    879   -761    520       O  
ATOM   1661  CB  LEU B  11      43.922  16.938 -14.329  1.00 22.08           C  
ANISOU 1661  CB  LEU B  11     3708   1795   2888   1170   -745    515       C  
ATOM   1662  CG  LEU B  11      43.985  18.282 -13.586  1.00 26.44           C  
ANISOU 1662  CG  LEU B  11     4433   2226   3387   1319   -893    586       C  
ATOM   1663  CD1 LEU B  11      43.473  19.449 -14.418  1.00 26.79           C  
ANISOU 1663  CD1 LEU B  11     4515   2343   3321   1340   -987    632       C  
ATOM   1664  CD2 LEU B  11      43.253  18.193 -12.273  1.00 27.86           C  
ANISOU 1664  CD2 LEU B  11     4677   2368   3540   1499   -885    590       C  
ATOM   1665  N   VAL B  12      46.023  18.478 -16.603  1.00 33.98           N  
ANISOU 1665  N   VAL B  12     5234   3265   4410    923   -913    608       N  
ATOM   1666  CA  VAL B  12      47.318  19.138 -16.835  1.00 36.32           C  
ANISOU 1666  CA  VAL B  12     5587   3467   4747    853  -1017    679       C  
ATOM   1667  C   VAL B  12      47.189  20.645 -16.516  1.00 48.09           C  
ANISOU 1667  C   VAL B  12     7233   4875   6165    950  -1200    761       C  
ATOM   1668  O   VAL B  12      46.078  21.174 -16.417  1.00 48.39           O  
ANISOU 1668  O   VAL B  12     7315   4965   6106   1057  -1232    753       O  
ATOM   1669  CB  VAL B  12      47.927  18.928 -18.261  1.00 39.85           C  
ANISOU 1669  CB  VAL B  12     5915   4017   5209    698   -980    686       C  
ATOM   1670  CG1 VAL B  12      48.419  17.500 -18.478  1.00 38.73           C  
ANISOU 1670  CG1 VAL B  12     5658   3923   5136    610   -838    622       C  
ATOM   1671  CG2 VAL B  12      46.967  19.363 -19.369  1.00 40.10           C  
ANISOU 1671  CG2 VAL B  12     5892   4188   5155    686   -976    673       C  
ATOM   1672  N   GLN B  13      48.327  21.322 -16.346  1.00 48.77           N  
ANISOU 1672  N   GLN B  13     7406   4833   6290    916  -1331    847       N  
ATOM   1673  CA  GLN B  13      48.398  22.771 -16.145  1.00 50.51           C  
ANISOU 1673  CA  GLN B  13     7787   4963   6441    986  -1540    940       C  
ATOM   1674  C   GLN B  13      48.594  23.430 -17.529  1.00 58.43           C  
ANISOU 1674  C   GLN B  13     8730   6072   7399    867  -1600    982       C  
ATOM   1675  O   GLN B  13      48.933  22.748 -18.504  1.00 58.56           O  
ANISOU 1675  O   GLN B  13     8593   6199   7460    736  -1485    954       O  
ATOM   1676  CB  GLN B  13      49.590  23.112 -15.216  1.00 51.63           C  
ANISOU 1676  CB  GLN B  13     8060   4896   6660   1001  -1666   1029       C  
ATOM   1677  N   ALA B  14      48.341  24.736 -17.631  1.00 56.46           N  
ANISOU 1677  N   ALA B  14     8606   5794   7053    921  -1784   1045       N  
ATOM   1678  CA  ALA B  14      48.504  25.447 -18.904  1.00 56.88           C  
ANISOU 1678  CA  ALA B  14     8612   5941   7059    810  -1858   1083       C  
ATOM   1679  C   ALA B  14      50.003  25.359 -19.319  1.00 60.36           C  
ANISOU 1679  C   ALA B  14     8992   6341   7599    660  -1893   1177       C  
ATOM   1680  O   ALA B  14      50.903  25.089 -18.498  1.00 60.42           O  
ANISOU 1680  O   ALA B  14     9047   6217   7693    660  -1918   1232       O  
ATOM   1681  CB  ALA B  14      48.101  26.897 -18.728  1.00 57.86           C  
ANISOU 1681  CB  ALA B  14     8915   6012   7059    901  -2084   1141       C  
ATOM   1682  N   GLY B  15      50.242  25.399 -20.628  1.00 55.81           N  
ANISOU 1682  N   GLY B  15     8291   5896   7020    532  -1861   1188       N  
ATOM   1683  CA  GLY B  15      51.598  25.359 -21.184  1.00 55.35           C  
ANISOU 1683  CA  GLY B  15     8153   5839   7036    394  -1891   1292       C  
ATOM   1684  C   GLY B  15      52.242  23.988 -21.293  1.00 57.28           C  
ANISOU 1684  C   GLY B  15     8254   6130   7380    329  -1698   1256       C  
ATOM   1685  O   GLY B  15      53.366  23.886 -21.788  1.00 57.50           O  
ANISOU 1685  O   GLY B  15     8204   6183   7461    224  -1707   1346       O  
ATOM   1686  N   SER B  16      51.566  22.930 -20.783  1.00 51.20           N  
ANISOU 1686  N   SER B  16     7452   5373   6628    394  -1534   1133       N  
ATOM   1687  CA  SER B  16      52.065  21.553 -20.825  1.00 49.36           C  
ANISOU 1687  CA  SER B  16     7100   5183   6472    344  -1358   1078       C  
ATOM   1688  C   SER B  16      51.438  20.751 -21.993  1.00 49.37           C  
ANISOU 1688  C   SER B  16     6953   5364   6444    301  -1201    986       C  
ATOM   1689  O   SER B  16      50.497  21.235 -22.619  1.00 49.32           O  
ANISOU 1689  O   SER B  16     6941   5432   6367    320  -1215    954       O  
ATOM   1690  CB  SER B  16      51.863  20.864 -19.476  1.00 52.74           C  
ANISOU 1690  CB  SER B  16     7597   5497   6945    432  -1300   1011       C  
ATOM   1691  OG  SER B  16      52.706  19.732 -19.347  1.00 61.04           O  
ANISOU 1691  OG  SER B  16     8570   6548   8074    372  -1184    986       O  
ATOM   1692  N   SER B  17      51.980  19.551 -22.302  1.00 42.33           N  
ANISOU 1692  N   SER B  17     5952   4534   5599    247  -1064    949       N  
ATOM   1693  CA  SER B  17      51.513  18.704 -23.406  1.00 40.52           C  
ANISOU 1693  CA  SER B  17     5597   4457   5343    214   -930    874       C  
ATOM   1694  C   SER B  17      50.822  17.395 -22.975  1.00 40.30           C  
ANISOU 1694  C   SER B  17     5538   4448   5325    254   -792    751       C  
ATOM   1695  O   SER B  17      51.010  16.931 -21.849  1.00 40.09           O  
ANISOU 1695  O   SER B  17     5564   4327   5342    289   -774    723       O  
ATOM   1696  CB  SER B  17      52.651  18.411 -24.378  1.00 45.31           C  
ANISOU 1696  CB  SER B  17     6101   5149   5966    128   -902    941       C  
ATOM   1697  OG  SER B  17      53.732  17.748 -23.748  1.00 56.02           O  
ANISOU 1697  OG  SER B  17     7454   6453   7380    107   -872    967       O  
ATOM   1698  N   LEU B  18      50.020  16.807 -23.887  1.00 32.65           N  
ANISOU 1698  N   LEU B  18     4491   3596   4318    246   -703    684       N  
ATOM   1699  CA  LEU B  18      49.274  15.571 -23.657  1.00 30.01           C  
ANISOU 1699  CA  LEU B  18     4121   3296   3983    272   -593    582       C  
ATOM   1700  C   LEU B  18      49.248  14.726 -24.932  1.00 32.73           C  
ANISOU 1700  C   LEU B  18     4368   3764   4305    228   -512    551       C  
ATOM   1701  O   LEU B  18      49.401  15.275 -26.017  1.00 31.59           O  
ANISOU 1701  O   LEU B  18     4185   3683   4135    197   -536    595       O  
ATOM   1702  CB  LEU B  18      47.849  15.944 -23.214  1.00 29.19           C  
ANISOU 1702  CB  LEU B  18     4063   3187   3843    345   -605    542       C  
ATOM   1703  CG  LEU B  18      47.085  14.951 -22.352  1.00 32.23           C  
ANISOU 1703  CG  LEU B  18     4446   3562   4238    392   -532    468       C  
ATOM   1704  CD1 LEU B  18      47.796  14.684 -21.049  1.00 32.23           C  
ANISOU 1704  CD1 LEU B  18     4507   3445   4293    418   -541    465       C  
ATOM   1705  CD2 LEU B  18      45.735  15.495 -22.002  1.00 33.35           C  
ANISOU 1705  CD2 LEU B  18     4623   3717   4330    472   -553    459       C  
ATOM   1706  N   ARG B  19      49.095  13.398 -24.806  1.00 30.04           N  
ANISOU 1706  N   ARG B  19     3995   3450   3968    228   -428    479       N  
ATOM   1707  CA  ARG B  19      49.034  12.518 -25.974  1.00 30.18           C  
ANISOU 1707  CA  ARG B  19     3943   3572   3953    205   -369    450       C  
ATOM   1708  C   ARG B  19      47.851  11.593 -25.895  1.00 34.60           C  
ANISOU 1708  C   ARG B  19     4494   4158   4494    226   -321    373       C  
ATOM   1709  O   ARG B  19      47.869  10.625 -25.131  1.00 33.46           O  
ANISOU 1709  O   ARG B  19     4362   3988   4363    231   -291    321       O  
ATOM   1710  CB  ARG B  19      50.336  11.716 -26.197  1.00 30.13           C  
ANISOU 1710  CB  ARG B  19     3907   3593   3947    178   -337    462       C  
ATOM   1711  CG  ARG B  19      50.292  10.811 -27.436  1.00 38.68           C  
ANISOU 1711  CG  ARG B  19     4937   4782   4979    180   -290    439       C  
ATOM   1712  CD  ARG B  19      51.648  10.254 -27.763  1.00 52.70           C  
ANISOU 1712  CD  ARG B  19     6684   6604   6733    172   -271    471       C  
ATOM   1713  NE  ARG B  19      51.736   9.861 -29.166  1.00 63.03           N  
ANISOU 1713  NE  ARG B  19     7946   8019   7982    193   -250    489       N  
ATOM   1714  CZ  ARG B  19      52.186   8.682 -29.569  1.00 73.88           C  
ANISOU 1714  CZ  ARG B  19     9316   9454   9301    222   -218    458       C  
ATOM   1715  NH1 ARG B  19      52.539   7.762 -28.680  1.00 65.30           N  
ANISOU 1715  NH1 ARG B  19     8266   8335   8211    220   -202    398       N  
ATOM   1716  NH2 ARG B  19      52.234   8.389 -30.862  1.00 51.01           N  
ANISOU 1716  NH2 ARG B  19     6390   6647   6345    262   -208    482       N  
ATOM   1717  N   LEU B  20      46.843  11.862 -26.724  1.00 32.10           N  
ANISOU 1717  N   LEU B  20     4155   3893   4147    234   -321    370       N  
ATOM   1718  CA  LEU B  20      45.656  11.018 -26.806  1.00 32.02           C  
ANISOU 1718  CA  LEU B  20     4130   3915   4119    246   -288    320       C  
ATOM   1719  C   LEU B  20      45.897   9.836 -27.756  1.00 36.22           C  
ANISOU 1719  C   LEU B  20     4631   4504   4625    228   -259    296       C  
ATOM   1720  O   LEU B  20      46.882   9.832 -28.496  1.00 36.48           O  
ANISOU 1720  O   LEU B  20     4648   4567   4645    219   -257    322       O  
ATOM   1721  CB  LEU B  20      44.401  11.833 -27.195  1.00 32.32           C  
ANISOU 1721  CB  LEU B  20     4168   3976   4136    266   -305    331       C  
ATOM   1722  CG  LEU B  20      44.117  13.120 -26.408  1.00 37.34           C  
ANISOU 1722  CG  LEU B  20     4852   4566   4769    304   -353    359       C  
ATOM   1723  CD1 LEU B  20      42.879  13.788 -26.908  1.00 38.16           C  
ANISOU 1723  CD1 LEU B  20     4955   4708   4834    326   -365    361       C  
ATOM   1724  CD2 LEU B  20      43.971  12.852 -24.930  1.00 39.73           C  
ANISOU 1724  CD2 LEU B  20     5191   4813   5091    347   -351    346       C  
ATOM   1725  N   ALA B  21      45.045   8.803 -27.669  1.00 31.88           N  
ANISOU 1725  N   ALA B  21     4079   3971   4062    230   -248    257       N  
ATOM   1726  CA  ALA B  21      45.124   7.586 -28.488  1.00 31.45           C  
ANISOU 1726  CA  ALA B  21     4020   3958   3971    225   -246    235       C  
ATOM   1727  C   ALA B  21      43.738   6.983 -28.681  1.00 34.49           C  
ANISOU 1727  C   ALA B  21     4402   4358   4345    223   -261    226       C  
ATOM   1728  O   ALA B  21      42.851   7.209 -27.860  1.00 33.93           O  
ANISOU 1728  O   ALA B  21     4324   4273   4294    224   -261    229       O  
ATOM   1729  CB  ALA B  21      46.060   6.572 -27.845  1.00 31.92           C  
ANISOU 1729  CB  ALA B  21     4101   4006   4020    218   -242    196       C  
ATOM   1730  N   CYS B  22      43.538   6.251 -29.782  1.00 30.59           N  
ANISOU 1730  N   CYS B  22     3915   3892   3815    228   -281    228       N  
ATOM   1731  CA  CYS B  22      42.241   5.666 -30.102  1.00 30.09           C  
ANISOU 1731  CA  CYS B  22     3854   3835   3743    220   -312    238       C  
ATOM   1732  C   CYS B  22      42.423   4.459 -30.990  1.00 34.18           C  
ANISOU 1732  C   CYS B  22     4411   4362   4212    233   -358    232       C  
ATOM   1733  O   CYS B  22      42.810   4.605 -32.146  1.00 32.79           O  
ANISOU 1733  O   CYS B  22     4248   4197   4014    265   -360    245       O  
ATOM   1734  CB  CYS B  22      41.336   6.714 -30.745  1.00 30.13           C  
ANISOU 1734  CB  CYS B  22     3837   3844   3767    224   -300    271       C  
ATOM   1735  SG  CYS B  22      39.767   6.070 -31.363  1.00 33.78           S  
ANISOU 1735  SG  CYS B  22     4302   4309   4224    212   -341    303       S  
ATOM   1736  N   ALA B  23      42.140   3.268 -30.445  1.00 32.26           N  
ANISOU 1736  N   ALA B  23     4195   4116   3948    214   -406    214       N  
ATOM   1737  CA  ALA B  23      42.289   1.989 -31.140  1.00 32.79           C  
ANISOU 1737  CA  ALA B  23     4323   4186   3951    232   -481    208       C  
ATOM   1738  C   ALA B  23      40.977   1.329 -31.424  1.00 40.02           C  
ANISOU 1738  C   ALA B  23     5255   5086   4863    210   -556    248       C  
ATOM   1739  O   ALA B  23      40.097   1.266 -30.566  1.00 38.93           O  
ANISOU 1739  O   ALA B  23     5081   4951   4758    166   -564    267       O  
ATOM   1740  CB  ALA B  23      43.148   1.044 -30.328  1.00 32.99           C  
ANISOU 1740  CB  ALA B  23     4382   4216   3936    224   -503    153       C  
ATOM   1741  N   ALA B  24      40.864   0.795 -32.635  1.00 40.89           N  
ANISOU 1741  N   ALA B  24     5424   5180   4930    247   -619    271       N  
ATOM   1742  CA  ALA B  24      39.695   0.061 -33.092  1.00 43.12           C  
ANISOU 1742  CA  ALA B  24     5745   5433   5206    230   -717    325       C  
ATOM   1743  C   ALA B  24      39.997  -1.405 -33.046  1.00 52.14           C  
ANISOU 1743  C   ALA B  24     6974   6567   6269    237   -835    312       C  
ATOM   1744  O   ALA B  24      40.939  -1.854 -33.705  1.00 50.77           O  
ANISOU 1744  O   ALA B  24     6872   6396   6024    305   -863    284       O  
ATOM   1745  CB  ALA B  24      39.359   0.457 -34.508  1.00 44.07           C  
ANISOU 1745  CB  ALA B  24     5894   5520   5331    276   -725    361       C  
ATOM   1746  N   THR B  25      39.229  -2.151 -32.236  1.00 53.58           N  
ANISOU 1746  N   THR B  25     7152   6750   6456    173   -909    335       N  
ATOM   1747  CA  THR B  25      39.432  -3.581 -32.068  1.00 55.63           C  
ANISOU 1747  CA  THR B  25     7500   7001   6634    165  -1044    322       C  
ATOM   1748  C   THR B  25      38.206  -4.286 -32.534  1.00 62.93           C  
ANISOU 1748  C   THR B  25     8468   7889   7555    134  -1183    413       C  
ATOM   1749  O   THR B  25      37.091  -3.828 -32.276  1.00 62.65           O  
ANISOU 1749  O   THR B  25     8356   7858   7591     80  -1163    482       O  
ATOM   1750  CB  THR B  25      39.684  -3.897 -30.608  1.00 67.30           C  
ANISOU 1750  CB  THR B  25     8937   8511   8121    106  -1024    270       C  
ATOM   1751  OG1 THR B  25      38.439  -3.892 -29.911  1.00 69.66           O  
ANISOU 1751  OG1 THR B  25     9168   8822   8479     34  -1046    338       O  
ATOM   1752  CG2 THR B  25      40.669  -2.952 -29.948  1.00 68.28           C  
ANISOU 1752  CG2 THR B  25     9000   8658   8283    122   -876    200       C  
ATOM   1753  N   GLY B  26      38.409  -5.429 -33.138  1.00 61.78           N  
ANISOU 1753  N   GLY B  26     8447   7709   7317    168  -1334    421       N  
ATOM   1754  CA  GLY B  26      37.302  -6.224 -33.606  1.00 63.58           C  
ANISOU 1754  CA  GLY B  26     8738   7886   7532    138  -1502    520       C  
ATOM   1755  C   GLY B  26      37.619  -6.693 -34.995  1.00 71.13           C  
ANISOU 1755  C   GLY B  26     9837   8778   8413    241  -1605    536       C  
ATOM   1756  O   GLY B  26      38.782  -6.707 -35.428  1.00 70.60           O  
ANISOU 1756  O   GLY B  26     9826   8724   8273    335  -1570    465       O  
ATOM   1757  N   SER B  27      36.581  -7.071 -35.694  1.00 70.36           N  
ANISOU 1757  N   SER B  27     9797   8608   8327    230  -1734    639       N  
ATOM   1758  CA  SER B  27      36.724  -7.523 -37.067  1.00 71.20           C  
ANISOU 1758  CA  SER B  27    10055   8630   8366    340  -1851    670       C  
ATOM   1759  C   SER B  27      36.788  -6.273 -37.944  1.00 75.69           C  
ANISOU 1759  C   SER B  27    10570   9181   9008    401  -1693    661       C  
ATOM   1760  O   SER B  27      35.750  -5.648 -38.229  1.00 76.26           O  
ANISOU 1760  O   SER B  27    10584   9214   9176    354  -1660    727       O  
ATOM   1761  CB  SER B  27      35.522  -8.376 -37.445  1.00 75.30           C  
ANISOU 1761  CB  SER B  27    10663   9063   8886    296  -2062    797       C  
ATOM   1762  OG  SER B  27      34.350  -7.722 -36.983  1.00 86.17           O  
ANISOU 1762  OG  SER B  27    11902  10453  10383    186  -1994    873       O  
ATOM   1763  N   ILE B  28      37.993  -5.937 -38.415  1.00 71.50           N  
ANISOU 1763  N   ILE B  28    10062   8681   8425    507  -1607    585       N  
ATOM   1764  CA  ILE B  28      38.162  -4.726 -39.201  1.00 71.18           C  
ANISOU 1764  CA  ILE B  28     9962   8635   8448    560  -1459    572       C  
ATOM   1765  C   ILE B  28      38.722  -5.062 -40.559  1.00 74.05           C  
ANISOU 1765  C   ILE B  28    10459   8944   8731    714  -1526    581       C  
ATOM   1766  O   ILE B  28      39.914  -5.329 -40.665  1.00 73.48           O  
ANISOU 1766  O   ILE B  28    10428   8929   8562    807  -1513    530       O  
ATOM   1767  CB  ILE B  28      39.082  -3.727 -38.443  1.00 74.44           C  
ANISOU 1767  CB  ILE B  28    10242   9149   8893    537  -1268    490       C  
ATOM   1768  CG1 ILE B  28      38.742  -3.615 -36.946  1.00 74.82           C  
ANISOU 1768  CG1 ILE B  28    10185   9251   8991    412  -1222    473       C  
ATOM   1769  CG2 ILE B  28      39.096  -2.374 -39.141  1.00 75.86           C  
ANISOU 1769  CG2 ILE B  28    10347   9327   9148    563  -1128    486       C  
ATOM   1770  CD1 ILE B  28      37.776  -2.522 -36.608  1.00 79.76           C  
ANISOU 1770  CD1 ILE B  28    10691   9882   9733    334  -1121    503       C  
ATOM   1771  N   ARG B  29      37.915  -4.994 -41.600  1.00 69.70           N  
ANISOU 1771  N   ARG B  29     9975   8290   8220    751  -1588    646       N  
ATOM   1772  CA  ARG B  29      38.414  -5.224 -42.968  1.00 69.18           C  
ANISOU 1772  CA  ARG B  29    10040   8161   8083    919  -1645    659       C  
ATOM   1773  C   ARG B  29      39.285  -4.065 -43.392  1.00 70.32           C  
ANISOU 1773  C   ARG B  29    10090   8374   8253    980  -1457    604       C  
ATOM   1774  O   ARG B  29      40.398  -4.295 -43.867  1.00 69.41           O  
ANISOU 1774  O   ARG B  29    10029   8306   8037   1113  -1453    581       O  
ATOM   1775  CB  ARG B  29      37.257  -5.408 -43.968  1.00 68.97           C  
ANISOU 1775  CB  ARG B  29    10113   7983   8107    940  -1762    746       C  
ATOM   1776  N   SER B  30      38.798  -2.826 -43.179  1.00 65.26           N  
ANISOU 1776  N   SER B  30     9308   7749   7739    884  -1309    590       N  
ATOM   1777  CA  SER B  30      39.547  -1.617 -43.465  1.00 63.49           C  
ANISOU 1777  CA  SER B  30     8982   7593   7550    913  -1140    544       C  
ATOM   1778  C   SER B  30      38.877  -0.440 -42.779  1.00 63.38           C  
ANISOU 1778  C   SER B  30     8822   7603   7655    774  -1015    525       C  
ATOM   1779  O   SER B  30      37.668  -0.447 -42.579  1.00 62.88           O  
ANISOU 1779  O   SER B  30     8752   7481   7657    691  -1053    561       O  
ATOM   1780  CB  SER B  30      39.691  -1.402 -44.977  1.00 66.75           C  
ANISOU 1780  CB  SER B  30     9471   7938   7951   1051  -1148    566       C  
ATOM   1781  OG  SER B  30      38.698  -0.567 -45.535  1.00 74.80           O  
ANISOU 1781  OG  SER B  30    10460   8876   9085   1002  -1102    579       O  
ATOM   1782  N   ILE B  31      39.666   0.556 -42.406  1.00 56.93           N  
ANISOU 1782  N   ILE B  31     7894   6878   6858    755   -877    479       N  
ATOM   1783  CA  ILE B  31      39.189   1.809 -41.825  1.00 55.03           C  
ANISOU 1783  CA  ILE B  31     7530   6667   6712    648   -764    456       C  
ATOM   1784  C   ILE B  31      39.633   2.917 -42.760  1.00 57.37           C  
ANISOU 1784  C   ILE B  31     7789   6971   7036    697   -674    439       C  
ATOM   1785  O   ILE B  31      40.839   2.991 -43.068  1.00 58.08           O  
ANISOU 1785  O   ILE B  31     7871   7125   7073    773   -641    431       O  
ATOM   1786  CB  ILE B  31      39.781   2.043 -40.419  1.00 57.61           C  
ANISOU 1786  CB  ILE B  31     7768   7087   7035    577   -701    421       C  
ATOM   1787  CG1 ILE B  31      39.275   1.082 -39.426  1.00 57.42           C  
ANISOU 1787  CG1 ILE B  31     7764   7059   6994    518   -778    433       C  
ATOM   1788  CG2 ILE B  31      39.607   3.467 -39.947  1.00 58.76           C  
ANISOU 1788  CG2 ILE B  31     7804   7269   7253    506   -588    398       C  
ATOM   1789  CD1 ILE B  31      39.866   1.311 -38.106  1.00 58.62           C  
ANISOU 1789  CD1 ILE B  31     7840   7286   7148    461   -715    394       C  
ATOM   1790  N   ASN B  32      38.710   3.825 -43.133  1.00 50.80           N  
ANISOU 1790  N   ASN B  32     6925   6092   6285    647   -632    435       N  
ATOM   1791  CA  ASN B  32      39.094   4.931 -44.000  1.00 48.94           C  
ANISOU 1791  CA  ASN B  32     6652   5864   6077    680   -553    412       C  
ATOM   1792  C   ASN B  32      39.649   6.134 -43.268  1.00 49.10           C  
ANISOU 1792  C   ASN B  32     6560   5978   6120    613   -457    379       C  
ATOM   1793  O   ASN B  32      40.881   6.311 -43.143  1.00 48.83           O  
ANISOU 1793  O   ASN B  32     6486   6022   6044    647   -422    380       O  
ATOM   1794  CB  ASN B  32      37.989   5.331 -44.884  1.00 50.74           C  
ANISOU 1794  CB  ASN B  32     6916   5992   6369    672   -561    413       C  
ATOM   1795  CG  ASN B  32      37.691   4.300 -45.909  1.00 80.04           C  
ANISOU 1795  CG  ASN B  32    10755   9596  10059    769   -661    453       C  
ATOM   1796  OD1 ASN B  32      36.568   4.194 -46.320  1.00 76.76           O  
ANISOU 1796  OD1 ASN B  32    10390   9079   9696    745   -705    473       O  
ATOM   1797  ND2 ASN B  32      38.664   3.465 -46.327  1.00 73.86           N  
ANISOU 1797  ND2 ASN B  32    10040   8831   9193    888   -712    473       N  
ATOM   1798  N   ASN B  33      38.732   6.942 -42.752  1.00 43.13           N  
ANISOU 1798  N   ASN B  33     5756   5212   5420    522   -424    360       N  
ATOM   1799  CA  ASN B  33      39.080   8.168 -42.087  1.00 41.51           C  
ANISOU 1799  CA  ASN B  33     5466   5074   5231    462   -355    333       C  
ATOM   1800  C   ASN B  33      38.967   8.091 -40.612  1.00 41.90           C  
ANISOU 1800  C   ASN B  33     5476   5169   5276    400   -351    332       C  
ATOM   1801  O   ASN B  33      38.026   7.494 -40.069  1.00 41.85           O  
ANISOU 1801  O   ASN B  33     5485   5136   5279    368   -385    348       O  
ATOM   1802  CB  ASN B  33      38.227   9.283 -42.612  1.00 42.89           C  
ANISOU 1802  CB  ASN B  33     5629   5214   5454    425   -325    304       C  
ATOM   1803  CG  ASN B  33      38.840   9.980 -43.783  1.00 72.22           C  
ANISOU 1803  CG  ASN B  33     9340   8926   9174    469   -298    289       C  
ATOM   1804  OD1 ASN B  33      38.897   9.448 -44.904  1.00 70.56           O  
ANISOU 1804  OD1 ASN B  33     9186   8660   8963    545   -319    301       O  
ATOM   1805  ND2 ASN B  33      39.299  11.205 -43.557  1.00 63.59           N  
ANISOU 1805  ND2 ASN B  33     8187   7889   8085    427   -261    269       N  
ATOM   1806  N   MET B  34      39.893   8.764 -39.954  1.00 35.01           N  
ANISOU 1806  N   MET B  34     4549   4359   4392    382   -313    322       N  
ATOM   1807  CA  MET B  34      39.872   8.835 -38.508  1.00 33.41           C  
ANISOU 1807  CA  MET B  34     4314   4191   4189    333   -305    319       C  
ATOM   1808  C   MET B  34      39.942  10.288 -38.114  1.00 33.27           C  
ANISOU 1808  C   MET B  34     4254   4198   4187    296   -273    304       C  
ATOM   1809  O   MET B  34      40.543  11.092 -38.859  1.00 33.20           O  
ANISOU 1809  O   MET B  34     4231   4203   4179    306   -260    302       O  
ATOM   1810  CB  MET B  34      40.998   7.995 -37.903  1.00 36.09           C  
ANISOU 1810  CB  MET B  34     4656   4566   4493    355   -315    326       C  
ATOM   1811  CG  MET B  34      40.762   6.519 -38.098  1.00 40.16           C  
ANISOU 1811  CG  MET B  34     5230   5054   4976    387   -372    337       C  
ATOM   1812  SD  MET B  34      41.743   5.479 -36.998  1.00 44.52           S  
ANISOU 1812  SD  MET B  34     5790   5644   5480    391   -391    326       S  
ATOM   1813  CE  MET B  34      43.206   5.337 -37.934  1.00 41.47           C  
ANISOU 1813  CE  MET B  34     5418   5302   5036    475   -381    338       C  
ATOM   1814  N   GLY B  35      39.316  10.626 -36.990  1.00 26.44           N  
ANISOU 1814  N   GLY B  35     3376   3343   3329    262   -271    300       N  
ATOM   1815  CA  GLY B  35      39.315  12.005 -36.543  1.00 25.37           C  
ANISOU 1815  CA  GLY B  35     3223   3225   3192    240   -262    288       C  
ATOM   1816  C   GLY B  35      39.143  12.172 -35.058  1.00 28.26           C  
ANISOU 1816  C   GLY B  35     3581   3607   3549    232   -266    294       C  
ATOM   1817  O   GLY B  35      38.539  11.321 -34.398  1.00 28.34           O  
ANISOU 1817  O   GLY B  35     3589   3617   3560    233   -267    305       O  
ATOM   1818  N   TRP B  36      39.684  13.285 -34.534  1.00 23.41           N  
ANISOU 1818  N   TRP B  36     2968   3003   2924    228   -278    295       N  
ATOM   1819  CA  TRP B  36      39.604  13.683 -33.129  1.00 23.10           C  
ANISOU 1819  CA  TRP B  36     2940   2967   2872    239   -292    303       C  
ATOM   1820  C   TRP B  36      38.679  14.877 -33.026  1.00 30.05           C  
ANISOU 1820  C   TRP B  36     3843   3854   3718    251   -314    293       C  
ATOM   1821  O   TRP B  36      38.793  15.819 -33.816  1.00 29.82           O  
ANISOU 1821  O   TRP B  36     3828   3825   3677    237   -335    279       O  
ATOM   1822  CB  TRP B  36      40.989  14.021 -32.540  1.00 21.09           C  
ANISOU 1822  CB  TRP B  36     2689   2702   2623    236   -313    322       C  
ATOM   1823  CG  TRP B  36      41.710  12.820 -32.027  1.00 21.50           C  
ANISOU 1823  CG  TRP B  36     2727   2748   2692    236   -292    326       C  
ATOM   1824  CD1 TRP B  36      42.652  12.092 -32.690  1.00 24.38           C  
ANISOU 1824  CD1 TRP B  36     3075   3126   3061    231   -278    332       C  
ATOM   1825  CD2 TRP B  36      41.457  12.125 -30.798  1.00 20.90           C  
ANISOU 1825  CD2 TRP B  36     2658   2659   2623    249   -283    320       C  
ATOM   1826  NE1 TRP B  36      43.024  11.005 -31.940  1.00 23.56           N  
ANISOU 1826  NE1 TRP B  36     2975   3016   2961    236   -267    323       N  
ATOM   1827  CE2 TRP B  36      42.306  10.998 -30.773  1.00 24.69           C  
ANISOU 1827  CE2 TRP B  36     3130   3140   3113    240   -269    312       C  
ATOM   1828  CE3 TRP B  36      40.602  12.351 -29.706  1.00 21.94           C  
ANISOU 1828  CE3 TRP B  36     2802   2785   2748    276   -288    321       C  
ATOM   1829  CZ2 TRP B  36      42.326  10.098 -29.704  1.00 23.71           C  
ANISOU 1829  CZ2 TRP B  36     3011   3001   2997    243   -263    296       C  
ATOM   1830  CZ3 TRP B  36      40.619  11.456 -28.648  1.00 23.23           C  
ANISOU 1830  CZ3 TRP B  36     2963   2939   2925    285   -276    316       C  
ATOM   1831  CH2 TRP B  36      41.470  10.343 -28.654  1.00 23.78           C  
ANISOU 1831  CH2 TRP B  36     3026   3000   3010    261   -265    298       C  
ATOM   1832  N   TYR B  37      37.716  14.805 -32.102  1.00 28.94           N  
ANISOU 1832  N   TYR B  37     3709   3730   3557    282   -310    302       N  
ATOM   1833  CA  TYR B  37      36.708  15.839 -31.899  1.00 30.08           C  
ANISOU 1833  CA  TYR B  37     3883   3897   3649    314   -331    296       C  
ATOM   1834  C   TYR B  37      36.666  16.220 -30.438  1.00 38.49           C  
ANISOU 1834  C   TYR B  37     4977   4970   4678    373   -356    319       C  
ATOM   1835  O   TYR B  37      37.125  15.455 -29.598  1.00 38.04           O  
ANISOU 1835  O   TYR B  37     4905   4899   4650    382   -342    337       O  
ATOM   1836  CB  TYR B  37      35.326  15.318 -32.368  1.00 30.85           C  
ANISOU 1836  CB  TYR B  37     3955   4022   3745    311   -298    301       C  
ATOM   1837  CG  TYR B  37      35.294  14.997 -33.847  1.00 32.04           C  
ANISOU 1837  CG  TYR B  37     4096   4145   3932    265   -282    279       C  
ATOM   1838  CD1 TYR B  37      35.984  13.903 -34.359  1.00 34.33           C  
ANISOU 1838  CD1 TYR B  37     4367   4407   4269    241   -269    285       C  
ATOM   1839  CD2 TYR B  37      34.572  15.783 -34.736  1.00 32.33           C  
ANISOU 1839  CD2 TYR B  37     4153   4181   3951    257   -284    248       C  
ATOM   1840  CE1 TYR B  37      36.021  13.647 -35.726  1.00 35.42           C  
ANISOU 1840  CE1 TYR B  37     4511   4512   4435    222   -262    269       C  
ATOM   1841  CE2 TYR B  37      34.568  15.513 -36.103  1.00 32.88           C  
ANISOU 1841  CE2 TYR B  37     4223   4210   4060    225   -270    225       C  
ATOM   1842  CZ  TYR B  37      35.305  14.449 -36.595  1.00 39.81           C  
ANISOU 1842  CZ  TYR B  37     5085   5056   4984    214   -260    239       C  
ATOM   1843  OH  TYR B  37      35.329  14.167 -37.935  1.00 41.25           O  
ANISOU 1843  OH  TYR B  37     5280   5194   5200    204   -253    223       O  
ATOM   1844  N   ARG B  38      36.143  17.405 -30.127  1.00 38.44           N  
ANISOU 1844  N   ARG B  38     5023   4980   4604    423   -400    316       N  
ATOM   1845  CA  ARG B  38      35.979  17.833 -28.750  1.00 39.80           C  
ANISOU 1845  CA  ARG B  38     5240   5157   4726    507   -435    344       C  
ATOM   1846  C   ARG B  38      34.644  18.519 -28.574  1.00 48.72           C  
ANISOU 1846  C   ARG B  38     6396   6349   5767    578   -447    350       C  
ATOM   1847  O   ARG B  38      34.158  19.218 -29.470  1.00 48.59           O  
ANISOU 1847  O   ARG B  38     6400   6351   5713    559   -462    318       O  
ATOM   1848  CB  ARG B  38      37.177  18.655 -28.210  1.00 36.75           C  
ANISOU 1848  CB  ARG B  38     4922   4709   4333    523   -511    352       C  
ATOM   1849  CG  ARG B  38      37.292  20.089 -28.721  1.00 39.07           C  
ANISOU 1849  CG  ARG B  38     5289   4994   4563    525   -600    338       C  
ATOM   1850  CD  ARG B  38      38.348  20.905 -27.989  1.00 40.10           C  
ANISOU 1850  CD  ARG B  38     5500   5058   4678    550   -703    371       C  
ATOM   1851  NE  ARG B  38      38.612  22.163 -28.686  1.00 47.21           N  
ANISOU 1851  NE  ARG B  38     6461   5950   5527    522   -803    363       N  
ATOM   1852  CZ  ARG B  38      39.820  22.673 -28.909  1.00 62.86           C  
ANISOU 1852  CZ  ARG B  38     8466   7884   7536    467   -881    395       C  
ATOM   1853  NH1 ARG B  38      40.903  22.055 -28.459  1.00 46.65           N  
ANISOU 1853  NH1 ARG B  38     6383   5784   5558    440   -865    436       N  
ATOM   1854  NH2 ARG B  38      39.953  23.811 -29.576  1.00 52.66           N  
ANISOU 1854  NH2 ARG B  38     7225   6592   6191    436   -981    390       N  
ATOM   1855  N   GLN B  39      34.017  18.266 -27.434  1.00 48.47           N  
ANISOU 1855  N   GLN B  39     6361   6355   5701    662   -435    391       N  
ATOM   1856  CA  GLN B  39      32.749  18.907 -27.108  1.00 49.64           C  
ANISOU 1856  CA  GLN B  39     6534   6581   5746    754   -446    413       C  
ATOM   1857  C   GLN B  39      32.973  19.622 -25.830  1.00 56.93           C  
ANISOU 1857  C   GLN B  39     7541   7491   6599    876   -510    439       C  
ATOM   1858  O   GLN B  39      33.244  18.978 -24.807  1.00 56.71           O  
ANISOU 1858  O   GLN B  39     7496   7448   6605    917   -491    474       O  
ATOM   1859  CB  GLN B  39      31.595  17.894 -26.962  1.00 51.23           C  
ANISOU 1859  CB  GLN B  39     6644   6862   5959    760   -373    464       C  
ATOM   1860  CG  GLN B  39      30.211  18.574 -26.904  1.00 69.93           C  
ANISOU 1860  CG  GLN B  39     9025   9330   8216    845   -376    493       C  
ATOM   1861  CD  GLN B  39      29.121  17.554 -27.117  1.00 93.32           C  
ANISOU 1861  CD  GLN B  39    11883  12366  11207    812   -311    555       C  
ATOM   1862  OE1 GLN B  39      28.951  16.602 -26.304  1.00 89.87           O  
ANISOU 1862  OE1 GLN B  39    11382  11962  10803    829   -282    620       O  
ATOM   1863  NE2 GLN B  39      28.319  17.683 -28.177  1.00 86.97           N  
ANISOU 1863  NE2 GLN B  39    11061  11589  10395    763   -292    544       N  
ATOM   1864  N   ALA B  40      32.958  20.941 -25.878  1.00 55.80           N  
ANISOU 1864  N   ALA B  40     7501   7341   6359    934   -598    420       N  
ATOM   1865  CA  ALA B  40      33.188  21.711 -24.661  1.00 57.08           C  
ANISOU 1865  CA  ALA B  40     7772   7476   6440   1069   -686    451       C  
ATOM   1866  C   ALA B  40      31.961  21.628 -23.776  1.00 64.65           C  
ANISOU 1866  C   ALA B  40     8724   8534   7307   1212   -658    504       C  
ATOM   1867  O   ALA B  40      30.881  21.314 -24.304  1.00 64.11           O  
ANISOU 1867  O   ALA B  40     8580   8562   7215   1196   -592    512       O  
ATOM   1868  CB  ALA B  40      33.489  23.168 -25.002  1.00 57.67           C  
ANISOU 1868  CB  ALA B  40     7975   7515   6421   1094   -816    421       C  
ATOM   1869  N   PRO B  41      32.060  21.874 -22.447  1.00 64.45           N  
ANISOU 1869  N   PRO B  41     8769   8490   7228   1358   -705    550       N  
ATOM   1870  CA  PRO B  41      30.851  21.860 -21.634  1.00 65.61           C  
ANISOU 1870  CA  PRO B  41     8907   8752   7271   1514   -679    613       C  
ATOM   1871  C   PRO B  41      29.903  22.953 -22.092  1.00 71.37           C  
ANISOU 1871  C   PRO B  41     9704   9569   7844   1592   -732    603       C  
ATOM   1872  O   PRO B  41      30.219  24.120 -21.901  1.00 71.27           O  
ANISOU 1872  O   PRO B  41     9840   9512   7729   1675   -857    583       O  
ATOM   1873  CB  PRO B  41      31.377  22.017 -20.196  1.00 67.53           C  
ANISOU 1873  CB  PRO B  41     9238   8928   7494   1658   -736    654       C  
ATOM   1874  CG  PRO B  41      32.834  21.846 -20.270  1.00 71.63           C  
ANISOU 1874  CG  PRO B  41     9786   9296   8134   1549   -769    616       C  
ATOM   1875  CD  PRO B  41      33.222  22.271 -21.628  1.00 66.78           C  
ANISOU 1875  CD  PRO B  41     9170   8660   7543   1404   -794    557       C  
ATOM   1876  N   GLY B  42      28.825  22.548 -22.762  1.00 68.08           N  
ANISOU 1876  N   GLY B  42     9186   9266   7416   1548   -649    614       N  
ATOM   1877  CA  GLY B  42      27.824  23.469 -23.262  1.00 68.07           C  
ANISOU 1877  CA  GLY B  42     9235   9359   7268   1612   -681    600       C  
ATOM   1878  C   GLY B  42      27.911  23.744 -24.741  1.00 70.31           C  
ANISOU 1878  C   GLY B  42     9510   9611   7593   1454   -679    514       C  
ATOM   1879  O   GLY B  42      26.874  24.003 -25.356  1.00 70.87           O  
ANISOU 1879  O   GLY B  42     9562   9772   7593   1458   -651    506       O  
ATOM   1880  N   LYS B  43      29.130  23.708 -25.328  1.00 64.11           N  
ANISOU 1880  N   LYS B  43     8739   8700   6920   1321   -707    455       N  
ATOM   1881  CA  LYS B  43      29.259  23.974 -26.764  1.00 62.15           C  
ANISOU 1881  CA  LYS B  43     8481   8420   6714   1178   -704    376       C  
ATOM   1882  C   LYS B  43      28.925  22.743 -27.623  1.00 62.36           C  
ANISOU 1882  C   LYS B  43     8362   8459   6873   1045   -580    379       C  
ATOM   1883  O   LYS B  43      28.909  21.628 -27.095  1.00 62.40           O  
ANISOU 1883  O   LYS B  43     8277   8475   6956   1037   -511    439       O  
ATOM   1884  CB  LYS B  43      30.654  24.505 -27.084  1.00 64.52           C  
ANISOU 1884  CB  LYS B  43     8851   8599   7063   1102   -793    328       C  
ATOM   1885  N   GLN B  44      28.650  22.925 -28.925  1.00 55.42           N  
ANISOU 1885  N   GLN B  44     7470   7570   6018    945   -560    318       N  
ATOM   1886  CA  GLN B  44      28.335  21.785 -29.806  1.00 53.68           C  
ANISOU 1886  CA  GLN B  44     7134   7341   5920    829   -462    325       C  
ATOM   1887  C   GLN B  44      29.636  21.036 -30.136  1.00 53.69           C  
ANISOU 1887  C   GLN B  44     7097   7242   6061    724   -448    309       C  
ATOM   1888  O   GLN B  44      30.721  21.646 -30.017  1.00 52.92           O  
ANISOU 1888  O   GLN B  44     7062   7082   5961    718   -515    277       O  
ATOM   1889  CB  GLN B  44      27.663  22.292 -31.092  1.00 54.51           C  
ANISOU 1889  CB  GLN B  44     7255   7451   6007    768   -453    260       C  
ATOM   1890  CG  GLN B  44      26.160  22.473 -30.962  1.00 64.83           C  
ANISOU 1890  CG  GLN B  44     8550   8869   7214    841   -423    297       C  
ATOM   1891  CD  GLN B  44      25.607  23.338 -32.068  1.00 76.24           C  
ANISOU 1891  CD  GLN B  44    10050  10310   8606    804   -439    211       C  
ATOM   1892  OE1 GLN B  44      25.584  22.971 -33.258  1.00 66.52           O  
ANISOU 1892  OE1 GLN B  44     8785   9014   7474    690   -397    166       O  
ATOM   1893  NE2 GLN B  44      25.101  24.507 -31.700  1.00 71.06           N  
ANISOU 1893  NE2 GLN B  44     9491   9724   7785    910   -505    183       N  
ATOM   1894  N   ARG B  45      29.552  19.735 -30.532  1.00 48.10           N  
ANISOU 1894  N   ARG B  45     6293   6519   5463    647   -374    339       N  
ATOM   1895  CA  ARG B  45      30.787  19.017 -30.856  1.00 46.10           C  
ANISOU 1895  CA  ARG B  45     6013   6183   5321    564   -365    322       C  
ATOM   1896  C   ARG B  45      31.487  19.612 -32.075  1.00 48.87           C  
ANISOU 1896  C   ARG B  45     6398   6469   5700    490   -390    249       C  
ATOM   1897  O   ARG B  45      30.825  20.022 -33.028  1.00 48.86           O  
ANISOU 1897  O   ARG B  45     6410   6474   5683    462   -382    209       O  
ATOM   1898  CB  ARG B  45      30.564  17.530 -31.040  1.00 42.82           C  
ANISOU 1898  CB  ARG B  45     5510   5764   4998    508   -304    368       C  
ATOM   1899  CG  ARG B  45      31.874  16.756 -30.948  1.00 41.87           C  
ANISOU 1899  CG  ARG B  45     5372   5577   4960    460   -302    361       C  
ATOM   1900  CD  ARG B  45      31.631  15.275 -31.014  1.00 34.91           C  
ANISOU 1900  CD  ARG B  45     4423   4695   4147    416   -266    406       C  
ATOM   1901  NE  ARG B  45      30.867  14.792 -29.851  1.00 32.99           N  
ANISOU 1901  NE  ARG B  45     4138   4520   3875    469   -255    478       N  
ATOM   1902  CZ  ARG B  45      30.299  13.600 -29.816  1.00 42.37           C  
ANISOU 1902  CZ  ARG B  45     5266   5730   5104    434   -240    538       C  
ATOM   1903  NH1 ARG B  45      30.375  12.800 -30.858  1.00 21.84           N  
ANISOU 1903  NH1 ARG B  45     2653   3079   2566    357   -242    532       N  
ATOM   1904  NH2 ARG B  45      29.646  13.198 -28.735  1.00 34.37           N  
ANISOU 1904  NH2 ARG B  45     4207   4789   4064    482   -234    611       N  
ATOM   1905  N   GLY B  46      32.807  19.707 -32.001  1.00 43.40           N  
ANISOU 1905  N   GLY B  46     5722   5722   5046    463   -423    237       N  
ATOM   1906  CA  GLY B  46      33.612  20.253 -33.080  1.00 41.80           C  
ANISOU 1906  CA  GLY B  46     5540   5471   4870    396   -453    188       C  
ATOM   1907  C   GLY B  46      34.864  19.443 -33.281  1.00 42.66           C  
ANISOU 1907  C   GLY B  46     5604   5534   5069    344   -433    205       C  
ATOM   1908  O   GLY B  46      35.390  18.847 -32.332  1.00 42.17           O  
ANISOU 1908  O   GLY B  46     5526   5465   5029    366   -427    244       O  
ATOM   1909  N   MET B  47      35.338  19.395 -34.532  1.00 37.55           N  
ANISOU 1909  N   MET B  47     4939   4858   4470    282   -421    175       N  
ATOM   1910  CA  MET B  47      36.550  18.638 -34.834  1.00 36.44           C  
ANISOU 1910  CA  MET B  47     4756   4689   4399    246   -402    197       C  
ATOM   1911  C   MET B  47      37.780  19.361 -34.324  1.00 37.62           C  
ANISOU 1911  C   MET B  47     4930   4827   4535    242   -468    221       C  
ATOM   1912  O   MET B  47      37.788  20.594 -34.163  1.00 35.53           O  
ANISOU 1912  O   MET B  47     4723   4564   4211    250   -545    212       O  
ATOM   1913  CB  MET B  47      36.681  18.339 -36.337  1.00 38.50           C  
ANISOU 1913  CB  MET B  47     4992   4928   4708    204   -370    170       C  
ATOM   1914  CG  MET B  47      37.292  19.468 -37.115  1.00 41.81           C  
ANISOU 1914  CG  MET B  47     5432   5343   5112    172   -419    145       C  
ATOM   1915  SD  MET B  47      38.294  18.932 -38.514  1.00 45.23           S  
ANISOU 1915  SD  MET B  47     5817   5759   5610    143   -387    153       S  
ATOM   1916  CE  MET B  47      39.164  20.412 -38.813  1.00 41.35           C  
ANISOU 1916  CE  MET B  47     5341   5286   5086    105   -471    157       C  
ATOM   1917  N   VAL B  48      38.826  18.589 -34.114  1.00 33.36           N  
ANISOU 1917  N   VAL B  48     4354   4276   4045    229   -449    257       N  
ATOM   1918  CA  VAL B  48      40.106  19.124 -33.697  1.00 32.16           C  
ANISOU 1918  CA  VAL B  48     4216   4110   3895    215   -509    297       C  
ATOM   1919  C   VAL B  48      41.055  18.859 -34.836  1.00 33.58           C  
ANISOU 1919  C   VAL B  48     4344   4300   4116    171   -490    312       C  
ATOM   1920  O   VAL B  48      41.759  19.777 -35.281  1.00 33.13           O  
ANISOU 1920  O   VAL B  48     4291   4248   4047    139   -551    336       O  
ATOM   1921  CB  VAL B  48      40.596  18.519 -32.371  1.00 35.38           C  
ANISOU 1921  CB  VAL B  48     4627   4496   4319    245   -504    332       C  
ATOM   1922  CG1 VAL B  48      41.902  19.157 -31.942  1.00 34.99           C  
ANISOU 1922  CG1 VAL B  48     4600   4419   4276    228   -577    385       C  
ATOM   1923  CG2 VAL B  48      39.557  18.685 -31.281  1.00 35.10           C  
ANISOU 1923  CG2 VAL B  48     4636   4461   4240    308   -513    323       C  
ATOM   1924  N   ALA B  49      41.063  17.606 -35.312  1.00 28.66           N  
ANISOU 1924  N   ALA B  49     3675   3682   3531    176   -416    307       N  
ATOM   1925  CA  ALA B  49      41.920  17.207 -36.410  1.00 28.25           C  
ANISOU 1925  CA  ALA B  49     3580   3648   3506    162   -392    326       C  
ATOM   1926  C   ALA B  49      41.341  15.970 -37.044  1.00 32.10           C  
ANISOU 1926  C   ALA B  49     4054   4128   4014    186   -330    301       C  
ATOM   1927  O   ALA B  49      40.607  15.210 -36.383  1.00 31.22           O  
ANISOU 1927  O   ALA B  49     3955   4003   3906    202   -308    288       O  
ATOM   1928  CB  ALA B  49      43.334  16.917 -35.905  1.00 29.20           C  
ANISOU 1928  CB  ALA B  49     3673   3784   3639    158   -403    387       C  
ATOM   1929  N   ILE B  50      41.681  15.760 -38.324  1.00 29.14           N  
ANISOU 1929  N   ILE B  50     3660   3761   3653    195   -311    303       N  
ATOM   1930  CA  ILE B  50      41.262  14.578 -39.078  1.00 28.47           C  
ANISOU 1930  CA  ILE B  50     3581   3655   3583    231   -273    290       C  
ATOM   1931  C   ILE B  50      42.431  14.055 -39.922  1.00 31.74           C  
ANISOU 1931  C   ILE B  50     3968   4099   3992    270   -261    329       C  
ATOM   1932  O   ILE B  50      43.238  14.859 -40.438  1.00 29.79           O  
ANISOU 1932  O   ILE B  50     3688   3890   3741    260   -273    359       O  
ATOM   1933  CB  ILE B  50      39.949  14.758 -39.900  1.00 31.02           C  
ANISOU 1933  CB  ILE B  50     3934   3934   3919    229   -263    244       C  
ATOM   1934  CG1 ILE B  50      40.012  15.976 -40.842  1.00 31.06           C  
ANISOU 1934  CG1 ILE B  50     3937   3939   3924    208   -276    220       C  
ATOM   1935  CG2 ILE B  50      38.699  14.776 -39.028  1.00 31.46           C  
ANISOU 1935  CG2 ILE B  50     4012   3974   3969    213   -265    224       C  
ATOM   1936  CD1 ILE B  50      40.091  15.587 -42.283  1.00 37.49           C  
ANISOU 1936  CD1 ILE B  50     4755   4726   4762    245   -254    213       C  
ATOM   1937  N   ILE B  51      42.504  12.704 -40.046  1.00 29.21           N  
ANISOU 1937  N   ILE B  51     3664   3770   3663    318   -247    337       N  
ATOM   1938  CA  ILE B  51      43.543  12.023 -40.806  1.00 29.37           C  
ANISOU 1938  CA  ILE B  51     3674   3827   3658    382   -238    376       C  
ATOM   1939  C   ILE B  51      42.913  11.048 -41.800  1.00 33.95           C  
ANISOU 1939  C   ILE B  51     4308   4357   4233    447   -242    361       C  
ATOM   1940  O   ILE B  51      42.107  10.210 -41.394  1.00 33.07           O  
ANISOU 1940  O   ILE B  51     4241   4200   4124    445   -260    343       O  
ATOM   1941  CB  ILE B  51      44.600  11.392 -39.846  1.00 32.54           C
[truncated: 781,165 more chars]
