# Supplementary material for: Development of a synthetic library of humanized nanobodies for targeted IL-6 inhibition
Source: Front Bioeng Biotechnol. 2024 Jul 23;12:1440150. doi: 10.3389/fbioe.2024.1440150 (PMC11300276; doi:10.3389/fbioe.2024.1440150)
Supplement: Supplementary file 2 [file DataSheet1.ZIP › Nanobody-antigen complexes/6i8h.pdb]

HEADER    IMMUNE SYSTEM                           20-NOV-18   6I8H              
TITLE     STRUCTURE OF THE PLANT IMMUNE SIGNALING NODE EDS1 (ENHANCED DISEASE   
TITLE    2 SUSCEPTIBILITY 1) IN COMPLEX WITH NANOBODY ENB15                     
COMPND    MOL_ID: 1;                                                            
COMPND   2 MOLECULE: PROTEIN EDS1L;                                             
COMPND   3 CHAIN: A;                                                            
COMPND   4 SYNONYM: ENHANCED DISEASE SUSCEPTIBILITY 1-LIKE;                     
COMPND   5 ENGINEERED: YES;                                                     
COMPND   6 MOL_ID: 2;                                                           
COMPND   7 MOLECULE: EDS1-SPECIFIC NANOBODY;                                    
COMPND   8 CHAIN: B;                                                            
COMPND   9 ENGINEERED: YES                                                      
SOURCE    MOL_ID: 1;                                                            
SOURCE   2 ORGANISM_SCIENTIFIC: ARABIDOPSIS THALIANA;                           
SOURCE   3 ORGANISM_COMMON: MOUSE-EAR CRESS;                                    
SOURCE   4 ORGANISM_TAXID: 3702;                                                
SOURCE   5 GENE: EDS1;                                                          
SOURCE   6 EXPRESSION_SYSTEM: ESCHERICHIA COLI;                                 
SOURCE   7 EXPRESSION_SYSTEM_TAXID: 562;                                        
SOURCE   8 MOL_ID: 2;                                                           
SOURCE   9 ORGANISM_SCIENTIFIC: LAMA GLAMA;                                     
SOURCE  10 ORGANISM_COMMON: LLAMA;                                              
SOURCE  11 ORGANISM_TAXID: 9844;                                                
SOURCE  12 EXPRESSION_SYSTEM: ESCHERICHIA COLI;                                 
SOURCE  13 EXPRESSION_SYSTEM_TAXID: 562                                         
KEYWDS    ENHANCED DISEASE SUSCEPTIBILITY 1, PLANT INNATE IMMUNE SYSTEM,        
KEYWDS   2 ALPHA/BETA HYDROLASE FOLD, NANOBODY, IMMUNE SYSTEM                   
EXPDTA    X-RAY DIFFRACTION                                                     
AUTHOR    K.NIEFIND,M.VOSS,C.TOELZER                                            
REVDAT   3   04-DEC-19 6I8H    1       JRNL                                     
REVDAT   2   13-NOV-19 6I8H    1       JRNL                                     
REVDAT   1   02-OCT-19 6I8H    0                                                
JRNL        AUTH   M.VOSS,C.TOELZER,D.D.BHANDARI,J.E.PARKER,K.NIEFIND           
JRNL        TITL   ARABIDOPSIS IMMUNITY REGULATOR EDS1 IN A PAD4/SAG101-UNBOUND 
JRNL        TITL 2 FORM IS A MONOMER WITH AN INHERENTLY INACTIVE CONFORMATION.  
JRNL        REF    J.STRUCT.BIOL.                V. 208 07390 2019              
JRNL        REFN                   ESSN 1095-8657                               
JRNL        PMID   31550533                                                     
JRNL        DOI    10.1016/J.JSB.2019.09.007                                    
REMARK   1                                                                      
REMARK   1 REFERENCE 1                                                          
REMARK   1  AUTH   S.WAGNER,J.STUTTMANN,S.RIETZ,R.GUEROIS,E.BRUNSTEIN,J.BAUTOR, 
REMARK   1  AUTH 2 K.NIEFIND,J.E.PARKER                                         
REMARK   1  TITL   STRUCTURAL BASIS FOR SIGNALING BY EXCLUSIVE EDS1 HETEROMERIC 
REMARK   1  TITL 2 COMPLEXES WITH SAG101 OR PAD4 IN PLANT INNATE IMMUNITY.      
REMARK   1  REF    CELL HOST MICROBE             V.  14   619 2013              
REMARK   1  REFN                   ESSN 1934-6069                               
REMARK   1  PMID   24331460                                                     
REMARK   1  DOI    10.1016/J.CHOM.2013.11.006                                   
REMARK   1 REFERENCE 2                                                          
REMARK   1  AUTH   S.WAGNER,S.RIETZ,J.E.PARKER,K.NIEFIND                        
REMARK   1  TITL   CRYSTALLIZATION AND PRELIMINARY CRYSTALLOGRAPHIC ANALYSIS OF 
REMARK   1  TITL 2 ARABIDOPSIS THALIANA EDS1, A KEY COMPONENT OF PLANT          
REMARK   1  TITL 3 IMMUNITY, IN COMPLEX WITH ITS SIGNALLING PARTNER SAG101.     
REMARK   1  REF    ACTA CRYSTALLOGR. SECT. F     V.  67   245 2011              
REMARK   1  REF  2 STRUCT. BIOL. CRYST. COMMUN.                                 
REMARK   1  REFN                   ESSN 1744-3091                               
REMARK   1  PMID   21301097                                                     
REMARK   1  DOI    10.1107/S1744309110051249                                    
REMARK   1 REFERENCE 3                                                          
REMARK   1  AUTH   S.RIETZ,A.STAMM,S.MALONEK,S.WAGNER,D.BECKER,                 
REMARK   1  AUTH 2 N.MEDINA-ESCOBAR,A.C.VLOT,B.J.FEYS,K.NIEFIND,J.E.PARKER      
REMARK   1  TITL   DIFFERENT ROLES OF ENHANCED DISEASE SUSCEPTIBILITY1 (EDS1)   
REMARK   1  TITL 2 BOUND TO AND DISSOCIATED FROM PHYTOALEXIN DEFICIENT4 (PAD4)  
REMARK   1  TITL 3 IN ARABIDOPSIS IMMUNITY.                                     
REMARK   1  REF    NEW PHYTOL.                   V. 191   107 2011              
REMARK   1  REFN                   ISSN 1469-8137                               
REMARK   1  PMID   21434927                                                     
REMARK   1  DOI    10.1111/J.1469-8137.2011.03675.X                             
REMARK   2                                                                      
REMARK   2 RESOLUTION.    3.68 ANGSTROMS.                                       
REMARK   3                                                                      
REMARK   3 REFINEMENT.                                                          
REMARK   3   PROGRAM     : PHENIX (1.14_3260: ???)                              
REMARK   3   AUTHORS     : PAUL ADAMS,PAVEL AFONINE,VINCENT CHEN,IAN            
REMARK   3               : DAVIS,KRESHNA GOPAL,RALF GROSSE-KUNSTLEVE,           
REMARK   3               : LI-WEI HUNG,ROBERT IMMORMINO,TOM IOERGER,            
REMARK   3               : AIRLIE MCCOY,ERIK MCKEE,NIGEL MORIARTY,              
REMARK   3               : REETAL PAI,RANDY READ,JANE RICHARDSON,               
REMARK   3               : DAVID RICHARDSON,TOD ROMO,JIM SACCHETTINI,           
REMARK   3               : NICHOLAS SAUTER,JACOB SMITH,LAURENT                  
REMARK   3               : STORONI,TOM TERWILLIGER,PETER ZWART                  
REMARK   3                                                                      
REMARK   3    REFINEMENT TARGET : NULL                                          
REMARK   3                                                                      
REMARK   3  DATA USED IN REFINEMENT.                                            
REMARK   3   RESOLUTION RANGE HIGH (ANGSTROMS) : 3.68                           
REMARK   3   RESOLUTION RANGE LOW  (ANGSTROMS) : 72.94                          
REMARK   3   MIN(FOBS/SIGMA_FOBS)              : 1.350                          
REMARK   3   COMPLETENESS FOR RANGE        (%) : 75.5                           
REMARK   3   NUMBER OF REFLECTIONS             : 8238                           
REMARK   3                                                                      
REMARK   3  FIT TO DATA USED IN REFINEMENT.                                     
REMARK   3   R VALUE     (WORKING + TEST SET) : 0.246                           
REMARK   3   R VALUE            (WORKING SET) : 0.242                           
REMARK   3   FREE R VALUE                     : 0.287                           
REMARK   3   FREE R VALUE TEST SET SIZE   (%) : 9.710                           
REMARK   3   FREE R VALUE TEST SET COUNT      : 800                             
REMARK   3                                                                      
REMARK   3  FIT TO DATA USED IN REFINEMENT (IN BINS).                           
REMARK   3   BIN  RESOLUTION RANGE  COMPL.    NWORK NFREE   RWORK  RFREE        
REMARK   3     1 72.9578 -  6.6884    1.00     1755   200  0.1954 0.2405        
REMARK   3     2  6.6884 -  5.3092    1.00     1674   160  0.2860 0.3468        
REMARK   3     3  5.3092 -  4.6382    1.00     1595   200  0.2853 0.3405        
REMARK   3     4  4.6382 -  4.2142    0.97     1566   160  0.2953 0.3133        
REMARK   3     5  4.2142 -  3.9122    0.45      722    80  0.3230 0.3952        
REMARK   3     6  3.9122 -  3.6815    0.07      126     0  0.3890 0.0000        
REMARK   3                                                                      
REMARK   3  BULK SOLVENT MODELLING.                                             
REMARK   3   METHOD USED        : NULL                                          
REMARK   3   SOLVENT RADIUS     : 1.11                                          
REMARK   3   SHRINKAGE RADIUS   : 0.90                                          
REMARK   3   K_SOL              : NULL                                          
REMARK   3   B_SOL              : NULL                                          
REMARK   3                                                                      
REMARK   3  ERROR ESTIMATES.                                                    
REMARK   3   COORDINATE ERROR (MAXIMUM-LIKELIHOOD BASED)     : 0.530            
REMARK   3   PHASE ERROR (DEGREES, MAXIMUM-LIKELIHOOD BASED) : 35.750           
REMARK   3                                                                      
REMARK   3  B VALUES.                                                           
REMARK   3   FROM WILSON PLOT           (A**2) : NULL                           
REMARK   3   MEAN B VALUE      (OVERALL, A**2) : NULL                           
REMARK   3   OVERALL ANISOTROPIC B VALUE.                                       
REMARK   3    B11 (A**2) : NULL                                                 
REMARK   3    B22 (A**2) : NULL                                                 
REMARK   3    B33 (A**2) : NULL                                                 
REMARK   3    B12 (A**2) : NULL                                                 
REMARK   3    B13 (A**2) : NULL                                                 
REMARK   3    B23 (A**2) : NULL                                                 
REMARK   3                                                                      
REMARK   3  TWINNING INFORMATION.                                               
REMARK   3   FRACTION: NULL                                                     
REMARK   3   OPERATOR: NULL                                                     
REMARK   3                                                                      
REMARK   3  DEVIATIONS FROM IDEAL VALUES.                                       
REMARK   3                 RMSD          COUNT                                  
REMARK   3   BOND      :  0.002           6024                                  
REMARK   3   ANGLE     :  0.608           8138                                  
REMARK   3   CHIRALITY :  0.041            869                                  
REMARK   3   PLANARITY :  0.005           1058                                  
REMARK   3   DIHEDRAL  : 11.016           3609                                  
REMARK   3                                                                      
REMARK   3  TLS DETAILS                                                         
REMARK   3   NUMBER OF TLS GROUPS  : 12                                         
REMARK   3   TLS GROUP : 1                                                      
REMARK   3    SELECTION: CHAIN 'A' AND (RESID 3 THROUGH 139 )                   
REMARK   3    ORIGIN FOR THE GROUP (A):   2.7833 -43.3036  11.4332              
REMARK   3    T TENSOR                                                          
REMARK   3      T11:   1.3089 T22:   1.2245                                     
REMARK   3      T33:   1.5785 T12:   0.3158                                     
REMARK   3      T13:   0.4475 T23:   0.0754                                     
REMARK   3    L TENSOR                                                          
REMARK   3      L11:   4.0563 L22:   1.4636                                     
REMARK   3      L33:   1.7069 L12:   1.0235                                     
REMARK   3      L13:  -0.4557 L23:  -1.4619                                     
REMARK   3    S TENSOR                                                          
REMARK   3      S11:   0.6002 S12:   0.8802 S13:   2.0997                       
REMARK   3      S21:   0.6159 S22:  -0.0435 S23:   0.1064                       
REMARK   3      S31:  -1.6114 S32:  -0.3547 S33:   0.2178                       
REMARK   3   TLS GROUP : 2                                                      
REMARK   3    SELECTION: CHAIN 'A' AND (RESID 140 THROUGH 337 )                 
REMARK   3    ORIGIN FOR THE GROUP (A):  -5.4871 -58.4527  15.0646              
REMARK   3    T TENSOR                                                          
REMARK   3      T11:   0.8860 T22:   1.6993                                     
REMARK   3      T33:   1.4660 T12:   0.0893                                     
REMARK   3      T13:   0.3090 T23:   0.0759                                     
REMARK   3    L TENSOR                                                          
REMARK   3      L11:   2.1666 L22:   2.2192                                     
REMARK   3      L33:   1.9252 L12:   0.4904                                     
REMARK   3      L13:   0.2479 L23:   0.3196                                     
REMARK   3    S TENSOR                                                          
REMARK   3      S11:   0.5280 S12:  -0.6941 S13:   0.3657                       
REMARK   3      S21:   0.8778 S22:  -0.1818 S23:   0.1705                       
REMARK   3      S31:  -0.5185 S32:  -0.3283 S33:   0.2893                       
REMARK   3   TLS GROUP : 3                                                      
REMARK   3    SELECTION: CHAIN 'A' AND (RESID 338 THROUGH 620 )                 
REMARK   3    ORIGIN FOR THE GROUP (A):  20.1205 -60.2724 -17.6158              
REMARK   3    T TENSOR                                                          
REMARK   3      T11:   1.3752 T22:   1.3848                                     
REMARK   3      T33:   0.8022 T12:  -0.2592                                     
REMARK   3      T13:   0.1281 T23:  -0.0579                                     
REMARK   3    L TENSOR                                                          
REMARK   3      L11:   2.4344 L22:   1.6657                                     
REMARK   3      L33:   1.1986 L12:   0.8838                                     
REMARK   3      L13:  -1.7657 L23:  -1.7498                                     
REMARK   3    S TENSOR                                                          
REMARK   3      S11:  -0.4309 S12:   0.9930 S13:  -0.4790                       
REMARK   3      S21:  -0.7451 S22:   0.3051 S23:  -0.5491                       
REMARK   3      S31:   0.2380 S32:  -0.1722 S33:   0.0084                       
REMARK   3   TLS GROUP : 4                                                      
REMARK   3    SELECTION: CHAIN 'B' AND (RESID 3 THROUGH 17 )                    
REMARK   3    ORIGIN FOR THE GROUP (A): -14.8184 -23.7914 -15.6190              
REMARK   3    T TENSOR                                                          
REMARK   3      T11:   2.1391 T22:   1.8463                                     
REMARK   3      T33:   2.3750 T12:   0.5876                                     
REMARK   3      T13:  -0.2557 T23:   0.0780                                     
REMARK   3    L TENSOR                                                          
REMARK   3      L11:  -0.0153 L22:   0.0061                                     
REMARK   3      L33:   0.0686 L12:  -0.0227                                     
REMARK   3      L13:   0.0139 L23:  -0.0625                                     
REMARK   3    S TENSOR                                                          
REMARK   3      S11:   0.2684 S12:   0.5159 S13:  -0.1729                       
REMARK   3      S21:  -0.1278 S22:  -0.2236 S23:  -0.3134                       
REMARK   3      S31:  -0.1189 S32:  -0.2640 S33:   0.0007                       
REMARK   3   TLS GROUP : 5                                                      
REMARK   3    SELECTION: CHAIN 'B' AND (RESID 18 THROUGH 34 )                   
REMARK   3    ORIGIN FOR THE GROUP (A):  -3.5245 -27.3914  -6.2592              
REMARK   3    T TENSOR                                                          
REMARK   3      T11:   1.7416 T22:   1.6041                                     
REMARK   3      T33:   2.4918 T12:   0.4774                                     
REMARK   3      T13:  -0.1606 T23:  -0.1474                                     
REMARK   3    L TENSOR                                                          
REMARK   3      L11:   0.2009 L22:   0.1765                                     
REMARK   3      L33:   0.2541 L12:   0.2029                                     
REMARK   3      L13:  -0.1930 L23:  -0.2044                                     
REMARK   3    S TENSOR                                                          
REMARK   3      S11:   0.3026 S12:  -0.3527 S13:  -0.1236                       
REMARK   3      S21:  -1.6989 S22:  -0.4263 S23:  -0.9207                       
REMARK   3      S31:  -1.8594 S32:   0.6329 S33:  -0.0040                       
REMARK   3   TLS GROUP : 6                                                      
REMARK   3    SELECTION: CHAIN 'B' AND (RESID 35 THROUGH 44 )                   
REMARK   3    ORIGIN FOR THE GROUP (A): -13.9496 -36.8433 -17.4982              
REMARK   3    T TENSOR                                                          
REMARK   3      T11:   2.5793 T22:   2.1265                                     
REMARK   3      T33:   2.6931 T12:  -0.1567                                     
REMARK   3      T13:  -0.5150 T23:  -0.7592                                     
REMARK   3    L TENSOR                                                          
REMARK   3      L11:   0.0582 L22:   0.0049                                     
REMARK   3      L33:   0.0101 L12:   0.0304                                     
REMARK   3      L13:   0.0323 L23:   0.0085                                     
REMARK   3    S TENSOR                                                          
REMARK   3      S11:  -0.6072 S12:   0.3946 S13:  -0.1341                       
REMARK   3      S21:   0.5433 S22:   0.3668 S23:  -0.4851                       
REMARK   3      S31:   1.6015 S32:  -1.1922 S33:   0.0003                       
REMARK   3   TLS GROUP : 7                                                      
REMARK   3    SELECTION: CHAIN 'B' AND (RESID 45 THROUGH 51 )                   
REMARK   3    ORIGIN FOR THE GROUP (A):  -7.1811 -36.8861 -17.0581              
REMARK   3    T TENSOR                                                          
REMARK   3      T11:   1.4044 T22:   1.6245                                     
REMARK   3      T33:   3.1242 T12:  -0.0831                                     
REMARK   3      T13:  -0.2259 T23:   0.5495                                     
REMARK   3    L TENSOR                                                          
REMARK   3      L11:   0.0494 L22:   0.1836                                     
REMARK   3      L33:   0.2022 L12:   0.0772                                     
REMARK   3      L13:   0.0562 L23:   0.1417                                     
REMARK   3    S TENSOR                                                          
REMARK   3      S11:   0.3702 S12:   0.0989 S13:  -0.0662                       
REMARK   3      S21:  -1.7209 S22:  -0.5614 S23:  -0.4144                       
REMARK   3      S31:   1.1837 S32:  -0.2297 S33:  -0.2117                       
REMARK   3   TLS GROUP : 8                                                      
REMARK   3    SELECTION: CHAIN 'B' AND (RESID 52 THROUGH 67 )                   
REMARK   3    ORIGIN FOR THE GROUP (A):   0.0028 -33.0269 -21.0632              
REMARK   3    T TENSOR                                                          
REMARK   3      T11:   1.3280 T22:   1.5979                                     
REMARK   3      T33:   2.1138 T12:  -0.4499                                     
REMARK   3      T13:  -0.2260 T23:  -0.1380                                     
REMARK   3    L TENSOR                                                          
REMARK   3      L11:   1.1493 L22:   0.8431                                     
REMARK   3      L33:   0.3664 L12:  -0.9910                                     
REMARK   3      L13:   0.1962 L23:  -0.1968                                     
REMARK   3    S TENSOR                                                          
REMARK   3      S11:   0.9316 S12:  -0.7947 S13:   0.3078                       
REMARK   3      S21:   0.0823 S22:  -1.0957 S23:  -1.2866                       
REMARK   3      S31:   0.8670 S32:  -0.4771 S33:  -0.0007                       
REMARK   3   TLS GROUP : 9                                                      
REMARK   3    SELECTION: CHAIN 'B' AND (RESID 68 THROUGH 83 )                   
REMARK   3    ORIGIN FOR THE GROUP (A):  -2.7664 -24.3158 -13.0814              
REMARK   3    T TENSOR                                                          
REMARK   3      T11:   0.2381 T22:   2.3906                                     
REMARK   3      T33:   2.6895 T12:   0.2984                                     
REMARK   3      T13:  -0.2021 T23:   0.3836                                     
REMARK   3    L TENSOR                                                          
REMARK   3      L11:   0.1221 L22:   0.0308                                     
REMARK   3      L33:   0.2530 L12:   0.0493                                     
REMARK   3      L13:  -0.0985 L23:  -0.0854                                     
REMARK   3    S TENSOR                                                          
REMARK   3      S11:  -0.4512 S12:  -0.4921 S13:  -0.2404                       
REMARK   3      S21:  -0.1879 S22:  -0.3205 S23:  -0.0708                       
REMARK   3      S31:   0.0426 S32:   0.0376 S33:  -1.0373                       
REMARK   3   TLS GROUP : 10                                                     
REMARK   3    SELECTION: CHAIN 'B' AND (RESID 84 THROUGH 96 )                   
REMARK   3    ORIGIN FOR THE GROUP (A): -14.0999 -29.7933 -21.9121              
REMARK   3    T TENSOR                                                          
REMARK   3      T11:   2.5510 T22:   2.4600                                     
REMARK   3      T33:   1.5421 T12:   0.0990                                     
REMARK   3      T13:  -0.1399 T23:   0.2064                                     
REMARK   3    L TENSOR                                                          
REMARK   3      L11:   0.2611 L22:   0.1334                                     
REMARK   3      L33:   0.2061 L12:  -0.0763                                     
REMARK   3      L13:  -0.2576 L23:   0.0330                                     
REMARK   3    S TENSOR                                                          
REMARK   3      S11:  -1.4013 S12:  -0.4646 S13:  -0.6206                       
REMARK   3      S21:   0.2710 S22:  -0.1267 S23:   0.2766                       
REMARK   3      S31:   1.8284 S32:  -0.7425 S33:  -0.0298                       
REMARK   3   TLS GROUP : 11                                                     
REMARK   3    SELECTION: CHAIN 'B' AND (RESID 97 THROUGH 111 )                  
REMARK   3    ORIGIN FOR THE GROUP (A):  -6.2000 -37.8790  -5.2826              
REMARK   3    T TENSOR                                                          
REMARK   3      T11:   1.6862 T22:   2.0746                                     
REMARK   3      T33:   2.4886 T12:   0.1954                                     
REMARK   3      T13:   0.4647 T23:   0.6343                                     
REMARK   3    L TENSOR                                                          
REMARK   3      L11:   3.7348 L22:   6.6180                                     
REMARK   3      L33:   4.3829 L12:  -1.8570                                     
REMARK   3      L13:  -0.2540 L23:   5.1118                                     
REMARK   3    S TENSOR                                                          
REMARK   3      S11:  -1.3414 S12:   0.3727 S13:   0.7270                       
REMARK   3      S21:   0.2923 S22:  -1.7843 S23:   1.6079                       
REMARK   3      S31:   0.5666 S32:  -1.1377 S33:  -1.4405                       
REMARK   3   TLS GROUP : 12                                                     
REMARK   3    SELECTION: CHAIN 'B' AND (RESID 112 THROUGH 118 )                 
REMARK   3    ORIGIN FOR THE GROUP (A): -19.7561 -26.4931 -22.0896              
REMARK   3    T TENSOR                                                          
REMARK   3      T11:   2.5313 T22:   1.9742                                     
REMARK   3      T33:   1.7623 T12:   0.2632                                     
REMARK   3      T13:  -0.0679 T23:   0.1411                                     
REMARK   3    L TENSOR                                                          
REMARK   3      L11:   0.0258 L22:   0.0120                                     
REMARK   3      L33:   0.1224 L12:   0.0062                                     
REMARK   3      L13:   0.0295 L23:  -0.0335                                     
REMARK   3    S TENSOR                                                          
REMARK   3      S11:  -0.4880 S12:   0.2154 S13:  -0.2402                       
REMARK   3      S21:   0.5217 S22:   0.1367 S23:  -0.6097                       
REMARK   3      S31:   0.2474 S32:  -0.1182 S33:   0.0004                       
REMARK   3                                                                      
REMARK   3  NCS DETAILS                                                         
REMARK   3   NUMBER OF NCS GROUPS : NULL                                        
REMARK   3                                                                      
REMARK   3  OTHER REFINEMENT REMARKS: NULL                                      
REMARK   4                                                                      
REMARK   4 6I8H COMPLIES WITH FORMAT V. 3.30, 13-JUL-11                         
REMARK 100                                                                      
REMARK 100 THIS ENTRY HAS BEEN PROCESSED BY PDBE ON 20-NOV-18.                  
REMARK 100 THE DEPOSITION ID IS D_1200012986.                                   
REMARK 200                                                                      
REMARK 200 EXPERIMENTAL DETAILS                                                 
REMARK 200  EXPERIMENT TYPE                : X-RAY DIFFRACTION                  
REMARK 200  DATE OF DATA COLLECTION        : 12-NOV-16                          
REMARK 200  TEMPERATURE           (KELVIN) : 100                                
REMARK 200  PH                             : 6.5                                
REMARK 200  NUMBER OF CRYSTALS USED        : 1                                  
REMARK 200                                                                      
REMARK 200  SYNCHROTRON              (Y/N) : Y                                  
REMARK 200  RADIATION SOURCE               : PETRA III, EMBL C/O DESY           
REMARK 200  BEAMLINE                       : P13 (MX1)                          
REMARK 200  X-RAY GENERATOR MODEL          : NULL                               
REMARK 200  MONOCHROMATIC OR LAUE    (M/L) : M                                  
REMARK 200  WAVELENGTH OR RANGE        (A) : 0.9763                             
REMARK 200  MONOCHROMATOR                  : NULL                               
REMARK 200  OPTICS                         : NULL                               
REMARK 200                                                                      
REMARK 200  DETECTOR TYPE                  : PIXEL                              
REMARK 200  DETECTOR MANUFACTURER          : DECTRIS PILATUS 6M                 
REMARK 200  INTENSITY-INTEGRATION SOFTWARE : XDS VERSION JAN 26, 2018,          
REMARK 200                                   AUTOPROC VERSION JAN 26, 2018      
REMARK 200  DATA SCALING SOFTWARE          : AUTOPROC VERSION 1.0.5, AIMLESS,   
REMARK 200                                   AIMLESS, STARANISO                 
REMARK 200                                                                      
REMARK 200  NUMBER OF UNIQUE REFLECTIONS   : 8246                               
REMARK 200  RESOLUTION RANGE HIGH      (A) : 3.682                              
REMARK 200  RESOLUTION RANGE LOW       (A) : 97.361                             
REMARK 200  REJECTION CRITERIA  (SIGMA(I)) : NULL                               
REMARK 200                                                                      
REMARK 200 OVERALL.                                                             
REMARK 200  COMPLETENESS FOR RANGE     (%) : 93.0                               
REMARK 200  DATA REDUNDANCY                : 6.300                              
REMARK 200  R MERGE                    (I) : 0.11100                            
REMARK 200  R SYM                      (I) : 0.11100                            
REMARK 200  <I/SIGMA(I)> FOR THE DATA SET  : 9.8000                             
REMARK 200                                                                      
REMARK 200 IN THE HIGHEST RESOLUTION SHELL.                                     
REMARK 200  HIGHEST RESOLUTION SHELL, RANGE HIGH (A) : 3.68                     
REMARK 200  HIGHEST RESOLUTION SHELL, RANGE LOW  (A) : 4.05                     
REMARK 200  COMPLETENESS FOR SHELL     (%) : 59.5                               
REMARK 200  DATA REDUNDANCY IN SHELL       : 7.40                               
REMARK 200  R MERGE FOR SHELL          (I) : 1.34900                            
REMARK 200  R SYM FOR SHELL            (I) : 1.34900                            
REMARK 200  <I/SIGMA(I)> FOR SHELL         : 1.500                              
REMARK 200                                                                      
REMARK 200 DIFFRACTION PROTOCOL: SINGLE WAVELENGTH                              
REMARK 200 METHOD USED TO DETERMINE THE STRUCTURE: MOLECULAR REPLACEMENT        
REMARK 200 SOFTWARE USED: PHASER                                                
REMARK 200 STARTING MODEL: 4NFU                                                 
REMARK 200                                                                      
REMARK 200 REMARK: NULL                                                         
REMARK 280                                                                      
REMARK 280 CRYSTAL                                                              
REMARK 280 SOLVENT CONTENT, VS   (%): 53.80                                     
REMARK 280 MATTHEWS COEFFICIENT, VM (ANGSTROMS**3/DA): 2.66                     
REMARK 280                                                                      
REMARK 280 CRYSTALLIZATION CONDITIONS: RESERVOIR COMPOSITION: 12.5 % (V/V)      
REMARK 280  (RS)-2-METHYL-2,4-PENTANEDIOL, 12.5 % (W/V) PEG 1000, 12.5 % (W/    
REMARK 280  V) PEG3350, 0.03 M MAGNESIUM CHLORIDE, 0.03 M CALCIUM CHLORIDE,     
REMARK 280  0.0612 M MES, 0.0388 M IMIDAZOLE, PH 6.5; PROTEIN STOCK SOLUTION:   
REMARK 280  4.1 MG/ML PROTEIN, 50 MM SODIUM CHLORIDE, 1 % (V/V) GLYCEROLE,      
REMARK 280  1 MM DTT, 50 MM HEPES, PH 8.0; DROP COMPOSITION: 150 NL PROTEIN     
REMARK 280  STOCK SOLUTION PLUS 225 NL RESERVOIR SOLUTION; CRYO CONDITIONS:     
REMARK 280  THE CRYSTALS WERE FLASH FROZEN DIRECTLY FROM THE EQUILIBRATED       
REMARK 280  CRYSTALLIZATION DROPS., VAPOR DIFFUSION, SITTING DROP,              
REMARK 280  TEMPERATURE 277.15K                                                 
REMARK 290                                                                      
REMARK 290 CRYSTALLOGRAPHIC SYMMETRY                                            
REMARK 290 SYMMETRY OPERATORS FOR SPACE GROUP: P 63 2 2                         
REMARK 290                                                                      
REMARK 290      SYMOP   SYMMETRY                                                
REMARK 290     NNNMMM   OPERATOR                                                
REMARK 290       1555   X,Y,Z                                                   
REMARK 290       2555   -Y,X-Y,Z                                                
REMARK 290       3555   -X+Y,-X,Z                                               
REMARK 290       4555   -X,-Y,Z+1/2                                             
REMARK 290       5555   Y,-X+Y,Z+1/2                                            
REMARK 290       6555   X-Y,X,Z+1/2                                             
REMARK 290       7555   Y,X,-Z                                                  
REMARK 290       8555   X-Y,-Y,-Z                                               
REMARK 290       9555   -X,-X+Y,-Z                                              
REMARK 290      10555   -Y,-X,-Z+1/2                                            
REMARK 290      11555   -X+Y,Y,-Z+1/2                                           
REMARK 290      12555   X,X-Y,-Z+1/2                                            
REMARK 290                                                                      
REMARK 290     WHERE NNN -> OPERATOR NUMBER                                     
REMARK 290           MMM -> TRANSLATION VECTOR                                  
REMARK 290                                                                      
REMARK 290 CRYSTALLOGRAPHIC SYMMETRY TRANSFORMATIONS                            
REMARK 290 THE FOLLOWING TRANSFORMATIONS OPERATE ON THE ATOM/HETATM             
REMARK 290 RECORDS IN THIS ENTRY TO PRODUCE CRYSTALLOGRAPHICALLY                
REMARK 290 RELATED MOLECULES.                                                   
REMARK 290   SMTRY1   1  1.000000  0.000000  0.000000        0.00000            
REMARK 290   SMTRY2   1  0.000000  1.000000  0.000000        0.00000            
REMARK 290   SMTRY3   1  0.000000  0.000000  1.000000        0.00000            
REMARK 290   SMTRY1   2 -0.500000 -0.866025  0.000000        0.00000            
REMARK 290   SMTRY2   2  0.866025 -0.500000  0.000000        0.00000            
REMARK 290   SMTRY3   2  0.000000  0.000000  1.000000        0.00000            
REMARK 290   SMTRY1   3 -0.500000  0.866025  0.000000        0.00000            
REMARK 290   SMTRY2   3 -0.866025 -0.500000  0.000000        0.00000            
REMARK 290   SMTRY3   3  0.000000  0.000000  1.000000        0.00000            
REMARK 290   SMTRY1   4 -1.000000  0.000000  0.000000        0.00000            
REMARK 290   SMTRY2   4  0.000000 -1.000000  0.000000        0.00000            
REMARK 290   SMTRY3   4  0.000000  0.000000  1.000000       76.38500            
REMARK 290   SMTRY1   5  0.500000  0.866025  0.000000        0.00000            
REMARK 290   SMTRY2   5 -0.866025  0.500000  0.000000        0.00000            
REMARK 290   SMTRY3   5  0.000000  0.000000  1.000000       76.38500            
REMARK 290   SMTRY1   6  0.500000 -0.866025  0.000000        0.00000            
REMARK 290   SMTRY2   6  0.866025  0.500000  0.000000        0.00000            
REMARK 290   SMTRY3   6  0.000000  0.000000  1.000000       76.38500            
REMARK 290   SMTRY1   7 -0.500000  0.866025  0.000000        0.00000            
REMARK 290   SMTRY2   7  0.866025  0.500000  0.000000        0.00000            
REMARK 290   SMTRY3   7  0.000000  0.000000 -1.000000        0.00000            
REMARK 290   SMTRY1   8  1.000000  0.000000  0.000000        0.00000            
REMARK 290   SMTRY2   8  0.000000 -1.000000  0.000000        0.00000            
REMARK 290   SMTRY3   8  0.000000  0.000000 -1.000000        0.00000            
REMARK 290   SMTRY1   9 -0.500000 -0.866025  0.000000        0.00000            
REMARK 290   SMTRY2   9 -0.866025  0.500000  0.000000        0.00000            
REMARK 290   SMTRY3   9  0.000000  0.000000 -1.000000        0.00000            
REMARK 290   SMTRY1  10  0.500000 -0.866025  0.000000        0.00000            
REMARK 290   SMTRY2  10 -0.866025 -0.500000  0.000000        0.00000            
REMARK 290   SMTRY3  10  0.000000  0.000000 -1.000000       76.38500            
REMARK 290   SMTRY1  11 -1.000000  0.000000  0.000000        0.00000            
REMARK 290   SMTRY2  11  0.000000  1.000000  0.000000        0.00000            
REMARK 290   SMTRY3  11  0.000000  0.000000 -1.000000       76.38500            
REMARK 290   SMTRY1  12  0.500000  0.866025  0.000000        0.00000            
REMARK 290   SMTRY2  12  0.866025 -0.500000  0.000000        0.00000            
REMARK 290   SMTRY3  12  0.000000  0.000000 -1.000000       76.38500            
REMARK 290                                                                      
REMARK 290 REMARK: NULL                                                         
REMARK 300                                                                      
REMARK 300 BIOMOLECULE: 1                                                       
REMARK 300 SEE REMARK 350 FOR THE AUTHOR PROVIDED AND/OR PROGRAM                
REMARK 300 GENERATED ASSEMBLY INFORMATION FOR THE STRUCTURE IN                  
REMARK 300 THIS ENTRY. THE REMARK MAY ALSO PROVIDE INFORMATION ON               
REMARK 300 BURIED SURFACE AREA.                                                 
REMARK 350                                                                      
REMARK 350 COORDINATES FOR A COMPLETE MULTIMER REPRESENTING THE KNOWN           
REMARK 350 BIOLOGICALLY SIGNIFICANT OLIGOMERIZATION STATE OF THE                
REMARK 350 MOLECULE CAN BE GENERATED BY APPLYING BIOMT TRANSFORMATIONS          
REMARK 350 GIVEN BELOW.  BOTH NON-CRYSTALLOGRAPHIC AND                          
REMARK 350 CRYSTALLOGRAPHIC OPERATIONS ARE GIVEN.                               
REMARK 350                                                                      
REMARK 350 BIOMOLECULE: 1                                                       
REMARK 350 AUTHOR DETERMINED BIOLOGICAL UNIT: DIMERIC                           
REMARK 350 SOFTWARE DETERMINED QUATERNARY STRUCTURE: DIMERIC                    
REMARK 350 SOFTWARE USED: PISA                                                  
REMARK 350 TOTAL BURIED SURFACE AREA: 1550 ANGSTROM**2                          
REMARK 350 SURFACE AREA OF THE COMPLEX: 33470 ANGSTROM**2                       
REMARK 350 CHANGE IN SOLVENT FREE ENERGY: -5.0 KCAL/MOL                         
REMARK 350 APPLY THE FOLLOWING TO CHAINS: A, B                                  
REMARK 350   BIOMT1   1  1.000000  0.000000  0.000000        0.00000            
REMARK 350   BIOMT2   1  0.000000  1.000000  0.000000        0.00000            
REMARK 350   BIOMT3   1  0.000000  0.000000  1.000000        0.00000            
REMARK 465                                                                      
REMARK 465 MISSING RESIDUES                                                     
REMARK 465 THE FOLLOWING RESIDUES WERE NOT LOCATED IN THE                       
REMARK 465 EXPERIMENT. (M=MODEL NUMBER; RES=RESIDUE NAME; C=CHAIN               
REMARK 465 IDENTIFIER; SSSEQ=SEQUENCE NUMBER; I=INSERTION CODE.)                
REMARK 465                                                                      
REMARK 465   M RES C SSSEQI                                                     
REMARK 465     MET A     1                                                      
REMARK 465     ALA A     2                                                      
REMARK 465     THR A   621                                                      
REMARK 465     ASP A   622                                                      
REMARK 465     THR A   623                                                      
REMARK 465     LEU A   624                                                      
REMARK 465     GLU A   625                                                      
REMARK 465     HIS A   626                                                      
REMARK 465     HIS A   627                                                      
REMARK 465     HIS A   628                                                      
REMARK 465     HIS A   629                                                      
REMARK 465     HIS A   630                                                      
REMARK 465     HIS A   631                                                      
REMARK 465     GLN B     1                                                      
REMARK 465     VAL B     2                                                      
REMARK 465     ALA B   129                                                      
REMARK 465     ALA B   130                                                      
REMARK 465     ALA B   131                                                      
REMARK 465     TYR B   132                                                      
REMARK 465     PRO B   133                                                      
REMARK 465     TYR B   134                                                      
REMARK 465     ASP B   135                                                      
REMARK 465     VAL B   136                                                      
REMARK 465     PRO B   137                                                      
REMARK 465     ASP B   138                                                      
REMARK 465     TYR B   139                                                      
REMARK 465     GLY B   140                                                      
REMARK 465     SER B   141                                                      
REMARK 465     HIS B   142                                                      
REMARK 465     HIS B   143                                                      
REMARK 465     HIS B   144                                                      
REMARK 465     HIS B   145                                                      
REMARK 465     HIS B   146                                                      
REMARK 465     HIS B   147                                                      
REMARK 500                                                                      
REMARK 500 GEOMETRY AND STEREOCHEMISTRY                                         
REMARK 500 SUBTOPIC: TORSION ANGLES                                             
REMARK 500                                                                      
REMARK 500 TORSION ANGLES OUTSIDE THE EXPECTED RAMACHANDRAN REGIONS:            
REMARK 500 (M=MODEL NUMBER; RES=RESIDUE NAME; C=CHAIN IDENTIFIER;               
REMARK 500 SSEQ=SEQUENCE NUMBER; I=INSERTION CODE).                             
REMARK 500                                                                      
REMARK 500 STANDARD TABLE:                                                      
REMARK 500 FORMAT:(10X,I3,1X,A3,1X,A1,I4,A1,4X,F7.2,3X,F7.2)                    
REMARK 500                                                                      
REMARK 500 EXPECTED VALUES: GJ KLEYWEGT AND TA JONES (1996). PHI/PSI-           
REMARK 500 CHOLOGY: RAMACHANDRAN REVISITED. STRUCTURE 4, 1395 - 1400            
REMARK 500                                                                      
REMARK 500  M RES CSSEQI        PSI       PHI                                   
REMARK 500    ARG A  29      -59.04     61.82                                   
REMARK 500    ASP A  98      119.67    -38.13                                   
REMARK 500    SER A 123     -132.68     57.06                                   
REMARK 500    ASN A 144       78.19   -159.82                                   
REMARK 500    PRO A 145       92.55    -69.67                                   
REMARK 500    VAL A 161      -51.20   -120.29                                   
REMARK 500    SER A 216       35.24    -97.51                                   
REMARK 500    GLN B  14     -160.35    -79.12                                   
REMARK 500    ARG B  28       90.81    -63.75                                   
REMARK 500    THR B  29      -70.27   -100.48                                   
REMARK 500    PHE B  30     -107.28     17.92                                   
REMARK 500    PRO B  46      105.29    -56.01                                   
REMARK 500    ARG B  50       74.15    -63.00                                   
REMARK 500    VAL B  53      -65.38    -93.15                                   
REMARK 500    SER B  57       49.51    -82.32                                   
REMARK 500    SER B  58     -120.62     52.95                                   
REMARK 500    ASP B  69      -85.41     56.52                                   
REMARK 500    LYS B  72      105.66    -40.54                                   
REMARK 500    ARG B  75      -42.50   -137.53                                   
REMARK 500    LEU B 109        9.45     58.74                                   
REMARK 500    ASN B 116       14.38   -157.21                                   
REMARK 500    SER B 127     -149.34   -103.56                                   
REMARK 500                                                                      
REMARK 500 REMARK: NULL                                                         
DBREF  6I8H A    1   623  UNP    Q9XF23   EDS1L_ARATH      1    623             
DBREF  6I8H B    1   147  PDB    6I8H     6I8H             1    147             
SEQADV 6I8H LEU A  624  UNP  Q9XF23              EXPRESSION TAG                 
SEQADV 6I8H GLU A  625  UNP  Q9XF23              EXPRESSION TAG                 
SEQADV 6I8H HIS A  626  UNP  Q9XF23              EXPRESSION TAG                 
SEQADV 6I8H HIS A  627  UNP  Q9XF23              EXPRESSION TAG                 
SEQADV 6I8H HIS A  628  UNP  Q9XF23              EXPRESSION TAG                 
SEQADV 6I8H HIS A  629  UNP  Q9XF23              EXPRESSION TAG                 
SEQADV 6I8H HIS A  630  UNP  Q9XF23              EXPRESSION TAG                 
SEQADV 6I8H HIS A  631  UNP  Q9XF23              EXPRESSION TAG                 
SEQRES   1 A  631  MET ALA PHE GLU ALA LEU THR GLY ILE ASN GLY ASP LEU          
SEQRES   2 A  631  ILE THR ARG SER TRP SER ALA SER LYS GLN ALA TYR LEU          
SEQRES   3 A  631  THR GLU ARG TYR HIS LYS GLU GLU ALA GLY ALA VAL VAL          
SEQRES   4 A  631  ILE PHE ALA PHE GLN PRO SER PHE SER GLU LYS ASP PHE          
SEQRES   5 A  631  PHE ASP PRO ASP ASN LYS SER SER PHE GLY GLU ILE LYS          
SEQRES   6 A  631  LEU ASN ARG VAL GLN PHE PRO CYS MET ARG LYS ILE GLY          
SEQRES   7 A  631  LYS GLY ASP VAL ALA THR VAL ASN GLU ALA PHE LEU LYS          
SEQRES   8 A  631  ASN LEU GLU ALA VAL ILE ASP PRO ARG THR SER PHE GLN          
SEQRES   9 A  631  ALA SER VAL GLU MET ALA VAL ARG SER ARG LYS GLN ILE          
SEQRES  10 A  631  VAL PHE THR GLY HIS SER SER GLY GLY ALA THR ALA ILE          
SEQRES  11 A  631  LEU ALA THR VAL TRP TYR LEU GLU LYS TYR PHE ILE ARG          
SEQRES  12 A  631  ASN PRO ASN VAL TYR LEU GLU PRO ARG CYS VAL THR PHE          
SEQRES  13 A  631  GLY ALA PRO LEU VAL GLY ASP SER ILE PHE SER HIS ALA          
SEQRES  14 A  631  LEU GLY ARG GLU LYS TRP SER ARG PHE PHE VAL ASN PHE          
SEQRES  15 A  631  VAL THR ARG PHE ASP ILE VAL PRO ARG ILE THR LEU ALA          
SEQRES  16 A  631  ARG LYS ALA SER VAL GLU GLU THR LEU PRO HIS VAL LEU          
SEQRES  17 A  631  ALA GLN LEU ASP PRO ARG ASN SER SER VAL GLN GLU SER          
SEQRES  18 A  631  GLU GLN ARG ILE THR GLU PHE TYR THR SER VAL MET ARG          
SEQRES  19 A  631  ASP THR SER THR VAL ALA ASN GLN ALA VAL CYS GLU LEU          
SEQRES  20 A  631  THR GLY SER ALA GLU ALA ILE LEU GLU THR LEU SER SER          
SEQRES  21 A  631  PHE LEU GLU LEU SER PRO TYR ARG PRO ALA GLY THR PHE          
SEQRES  22 A  631  VAL PHE SER THR GLU LYS ARG LEU VAL ALA VAL ASN ASN          
SEQRES  23 A  631  SER ASP ALA ILE LEU GLN MET LEU PHE TYR THR CYS GLN          
SEQRES  24 A  631  ALA SER ASP GLU GLN GLU TRP SER LEU ILE PRO PHE ARG          
SEQRES  25 A  631  SER ILE ARG ASP HIS HIS SER TYR GLU GLU LEU VAL GLN          
SEQRES  26 A  631  SER MET GLY MET LYS LEU PHE ASN HIS LEU ASP GLY GLU          
SEQRES  27 A  631  ASN SER ILE GLU SER SER LEU ASN ASP LEU GLY VAL SER          
SEQRES  28 A  631  THR ARG GLY ARG GLN TYR VAL GLN ALA ALA LEU GLU GLU          
SEQRES  29 A  631  GLU LYS LYS ARG VAL GLU ASN GLN LYS LYS ILE ILE GLN          
SEQRES  30 A  631  VAL ILE GLN GLN GLU ARG PHE LEU LYS LYS LEU ALA TRP          
SEQRES  31 A  631  ILE GLU ASP GLU TYR LYS PRO LYS CYS GLN ALA HIS LYS          
SEQRES  32 A  631  ASN GLY TYR TYR ASP SER PHE LYS VAL SER ASN GLU GLU          
SEQRES  33 A  631  ASN ASP PHE LYS ALA ASN VAL LYS ARG ALA GLU LEU ALA          
SEQRES  34 A  631  GLY VAL PHE ASP GLU VAL LEU GLY LEU LEU LYS LYS CYS          
SEQRES  35 A  631  GLN LEU PRO ASP GLU PHE GLU GLY ASP ILE ASP TRP ILE          
SEQRES  36 A  631  LYS LEU ALA THR ARG TYR ARG ARG LEU VAL GLU PRO LEU          
SEQRES  37 A  631  ASP ILE ALA ASN TYR HIS ARG HIS LEU LYS ASN GLU ASP          
SEQRES  38 A  631  THR GLY PRO TYR MET LYS ARG GLY ARG PRO THR ARG TYR          
SEQRES  39 A  631  ILE TYR ALA GLN ARG GLY TYR GLU HIS HIS ILE LEU LYS          
SEQRES  40 A  631  PRO ASN GLY MET ILE ALA GLU ASP VAL PHE TRP ASN LYS          
SEQRES  41 A  631  VAL ASN GLY LEU ASN LEU GLY LEU GLN LEU GLU GLU ILE          
SEQRES  42 A  631  GLN GLU THR LEU LYS ASN SER GLY SER GLU CYS GLY SER          
SEQRES  43 A  631  CYS PHE TRP ALA GLU VAL GLU GLU LEU LYS GLY LYS PRO          
SEQRES  44 A  631  TYR GLU GLU VAL GLU VAL ARG VAL LYS THR LEU GLU GLY          
SEQRES  45 A  631  MET LEU ARG GLU TRP ILE THR ALA GLY GLU VAL ASP GLU          
SEQRES  46 A  631  LYS GLU ILE PHE LEU GLU GLY SER THR PHE ARG LYS TRP          
SEQRES  47 A  631  TRP ILE THR LEU PRO LYS ASN HIS LYS SER HIS SER PRO          
SEQRES  48 A  631  LEU ARG ASP TYR MET MET ASP GLU ILE THR ASP THR LEU          
SEQRES  49 A  631  GLU HIS HIS HIS HIS HIS HIS                                  
SEQRES   1 B  137  GLN VAL GLN LEU GLN GLU SER GLY GLY GLY LEU VAL GLN          
SEQRES   2 B  137  ALA GLY GLY SER LEU ARG LEU SER CYS ALA GLY SER GLY          
SEQRES   3 B  137  ARG THR PHE SER THR TYR ASP MET ALA TRP PHE ARG GLN          
SEQRES   4 B  137  ALA PRO GLY LYS GLU ARG GLU PHE VAL SER SER ILE SER          
SEQRES   5 B  137  SER SER GLY GLY ASN VAL VAL TYR ARG ASP SER VAL LYS          
SEQRES   6 B  137  GLY ARG PHE THR ILE ALA ARG ASP ASN ALA ALA ASN ALA          
SEQRES   7 B  137  VAL TYR LEU GLN MET ASN SER LEU LYS PRO GLU ASP THR          
SEQRES   8 B  137  ALA VAL TYR TYR CYS ALA ALA LYS TRP LEU ALA ALA ASP          
SEQRES   9 B  137  TYR ASN TYR TRP GLY GLN GLY THR GLN VAL THR VAL SER          
SEQRES  10 B  137  SER ALA ALA ALA TYR PRO TYR ASP VAL PRO ASP TYR GLY          
SEQRES  11 B  137  SER HIS HIS HIS HIS HIS HIS                                  
HELIX    1 AA1 PHE A    3  GLY A    8  1                                   6    
HELIX    2 AA2 ASN A   10  ALA A   24  1                                  15    
HELIX    3 AA3 TYR A   25  THR A   27  5                                   3    
HELIX    4 AA4 SER A   48  PHE A   52  5                                   5    
HELIX    5 AA5 GLU A   87  ASP A   98  1                                  12    
HELIX    6 AA6 PRO A   99  THR A  101  5                                   3    
HELIX    7 AA7 SER A  102  SER A  113  1                                  12    
HELIX    8 AA8 SER A  123  TYR A  140  1                                  18    
HELIX    9 AA9 PHE A  141  ASN A  144  5                                   4    
HELIX   10 AB1 ASP A  163  GLU A  173  1                                  11    
HELIX   11 AB2 TRP A  175  ARG A  177  5                                   3    
HELIX   12 AB3 ILE A  188  ALA A  195  5                                   8    
HELIX   13 AB4 THR A  203  ASP A  212  1                                  10    
HELIX   14 AB5 SER A  221  THR A  248  1                                  28    
HELIX   15 AB6 ALA A  251  LEU A  262  1                                  12    
HELIX   16 AB7 ASN A  286  THR A  297  1                                  12    
HELIX   17 AB8 LEU A  308  ASP A  316  1                                   9    
HELIX   18 AB9 SER A  319  SER A  326  1                                   8    
HELIX   19 AC1 MET A  327  LYS A  330  5                                   4    
HELIX   20 AC2 ASP A  336  GLU A  338  5                                   3    
HELIX   21 AC3 ILE A  341  LEU A  348  1                                   8    
HELIX   22 AC4 SER A  351  GLN A  381  1                                  31    
HELIX   23 AC5 GLN A  381  GLU A  394  1                                  14    
HELIX   24 AC6 GLU A  394  HIS A  402  1                                   9    
HELIX   25 AC7 ASN A  404  SER A  413  1                                  10    
HELIX   26 AC8 GLU A  415  LYS A  441  1                                  27    
HELIX   27 AC9 PRO A  445  GLY A  450  5                                   6    
HELIX   28 AD1 ASP A  451  HIS A  476  1                                  26    
HELIX   29 AD2 LEU A  477  THR A  482  1                                   6    
HELIX   30 AD3 PRO A  484  GLY A  489  1                                   6    
HELIX   31 AD4 PRO A  491  LYS A  507  1                                  17    
HELIX   32 AD5 PRO A  508  GLY A  510  5                                   3    
HELIX   33 AD6 ILE A  512  LEU A  524  1                                  13    
HELIX   34 AD7 GLN A  529  LEU A  537  1                                   9    
HELIX   35 AD8 SER A  540  SER A  546  5                                   7    
HELIX   36 AD9 CYS A  547  LYS A  556  1                                  10    
HELIX   37 AE1 VAL A  563  ALA A  580  1                                  18    
HELIX   38 AE2 ASP A  584  PHE A  589  1                                   6    
HELIX   39 AE3 SER A  593  THR A  601  1                                   9    
HELIX   40 AE4 PRO A  603  HIS A  609  1                                   7    
HELIX   41 AE5 LEU A  612  MET A  616  5                                   5    
HELIX   42 AE6 LYS B   95  THR B   99  5                                   5    
SHEET    1 AA1 8 TYR A  30  ALA A  35  0                                        
SHEET    2 AA1 8 VAL A  38  PHE A  43 -1  O  VAL A  38   N  ALA A  35           
SHEET    3 AA1 8 GLN A 116  HIS A 122  1  O  VAL A 118   N  PHE A  41           
SHEET    4 AA1 8 ARG A 152  PHE A 156  1  O  ARG A 152   N  PHE A 119           
SHEET    5 AA1 8 PHE A 179  THR A 184  1  O  PHE A 182   N  THR A 155           
SHEET    6 AA1 8 THR A 272  SER A 276  1  O  VAL A 274   N  ASN A 181           
SHEET    7 AA1 8 ARG A 280  VAL A 284 -1  O  VAL A 284   N  PHE A 273           
SHEET    8 AA1 8 LEU A 331  HIS A 334  1  O  LEU A 331   N  LEU A 281           
SHEET    1 AA2 2 GLU A  63  LYS A  65  0                                        
SHEET    2 AA2 2 THR A  84  ASN A  86 -1  O  VAL A  85   N  ILE A  64           
SHEET    1 AA3 4 LEU B   4  SER B   7  0                                        
SHEET    2 AA3 4 LEU B  19  GLY B  25 -1  O  ALA B  24   N  GLN B   5           
SHEET    3 AA3 4 ALA B  86  MET B  91 -1  O  MET B  91   N  LEU B  19           
SHEET    4 AA3 4 PHE B  76  ASP B  81 -1  N  ALA B  79   O  TYR B  88           
SHEET    1 AA4 4 ARG B  50  SER B  55  0                                        
SHEET    2 AA4 4 ALA B  40  GLN B  44 -1  N  TRP B  41   O  SER B  54           
SHEET    3 AA4 4 ALA B 100  CYS B 104 -1  O  TYR B 103   N  PHE B  42           
SHEET    4 AA4 4 THR B 122  VAL B 124 -1  O  THR B 122   N  TYR B 102           
SSBOND   1 CYS B   23    CYS B  104                          1555   1555  2.03  
CRYST1  145.887  145.887  152.770  90.00  90.00 120.00 P 63 2 2     12          
ORIGX1      1.000000  0.000000  0.000000        0.00000                         
ORIGX2      0.000000  1.000000  0.000000        0.00000                         
ORIGX3      0.000000  0.000000  1.000000        0.00000                         
SCALE1      0.006855  0.003958  0.000000        0.00000                         
SCALE2      0.000000  0.007915  0.000000        0.00000                         
SCALE3      0.000000  0.000000  0.006546        0.00000                         
ATOM      1  N   PHE A   3      12.182 -61.007  26.772  1.00285.88           N  
ANISOU    1  N   PHE A   3    34700  38146  35775  -2438   -138  -3999       N  
ATOM      2  CA  PHE A   3      11.388 -60.173  25.879  1.00288.37           C  
ANISOU    2  CA  PHE A   3    35185  38289  36092  -2040    140  -3972       C  
ATOM      3  C   PHE A   3      12.236 -59.071  25.253  1.00289.26           C  
ANISOU    3  C   PHE A   3    35467  38089  36349  -2129    279  -3874       C  
ATOM      4  O   PHE A   3      12.067 -58.738  24.080  1.00286.82           O  
ANISOU    4  O   PHE A   3    35117  37737  36125  -1835    433  -3722       O  
ATOM      5  CB  PHE A   3      10.198 -59.565  26.626  1.00297.10           C  
ANISOU    5  CB  PHE A   3    36582  39279  37024  -1892    309  -4159       C  
ATOM      6  CG  PHE A   3       9.469 -58.507  25.847  1.00305.68           C  
ANISOU    6  CG  PHE A   3    37878  40121  38147  -1527    615  -4114       C  
ATOM      7  CD1 PHE A   3       8.493 -58.856  24.928  1.00307.59           C  
ANISOU    7  CD1 PHE A   3    37956  40538  38374  -1084    705  -3990       C  
ATOM      8  CD2 PHE A   3       9.748 -57.163  26.043  1.00312.11           C  
ANISOU    8  CD2 PHE A   3    39041  40526  39020  -1636    811  -4183       C  
ATOM      9  CE1 PHE A   3       7.820 -57.886  24.210  1.00310.90           C  
ANISOU    9  CE1 PHE A   3    38538  40754  38838   -751    981  -3901       C  
ATOM     10  CE2 PHE A   3       9.078 -56.190  25.328  1.00315.48           C  
ANISOU   10  CE2 PHE A   3    39637  40710  39520  -1292   1098  -4107       C  
ATOM     11  CZ  PHE A   3       8.112 -56.552  24.411  1.00314.61           C  
ANISOU   11  CZ  PHE A   3    39342  40801  39395   -846   1182  -3950       C  
ATOM     12  N   GLU A   4      13.150 -58.507  26.044  1.00294.05           N  
ANISOU   12  N   GLU A   4    36256  38492  36977  -2552    217  -3950       N  
ATOM     13  CA  GLU A   4      13.883 -57.326  25.602  1.00302.49           C  
ANISOU   13  CA  GLU A   4    37534  39214  38183  -2665    359  -3876       C  
ATOM     14  C   GLU A   4      14.996 -57.681  24.625  1.00312.75           C  
ANISOU   14  C   GLU A   4    38556  40609  39664  -2732    264  -3629       C  
ATOM     15  O   GLU A   4      15.294 -56.892  23.721  1.00317.84           O  
ANISOU   15  O   GLU A   4    39269  41062  40435  -2621    423  -3481       O  
ATOM     16  CB  GLU A   4      14.449 -56.576  26.810  1.00296.92           C  
ANISOU   16  CB  GLU A   4    37134  38256  37425  -3119    325  -4062       C  
ATOM     17  CG  GLU A   4      13.397 -56.193  27.842  1.00291.42           C  
ANISOU   17  CG  GLU A   4    36729  37467  36533  -3078    441  -4342       C  
ATOM     18  CD  GLU A   4      14.000 -55.734  29.156  1.00288.38           C  
ANISOU   18  CD  GLU A   4    36591  36940  36039  -3591    351  -4559       C  
ATOM     19  OE1 GLU A   4      15.135 -56.149  29.470  1.00286.66           O  
ANISOU   19  OE1 GLU A   4    36222  36841  35855  -3997    109  -4478       O  
ATOM     20  OE2 GLU A   4      13.337 -54.959  29.877  1.00288.47           O  
ANISOU   20  OE2 GLU A   4    36945  36732  35930  -3593    528  -4811       O  
ATOM     21  N   ALA A   5      15.619 -58.850  24.785  1.00316.72           N  
ANISOU   21  N   ALA A   5    38735  41406  40196  -2907     17  -3567       N  
ATOM     22  CA  ALA A   5      16.687 -59.269  23.886  1.00316.94           C  
ANISOU   22  CA  ALA A   5    38476  41543  40406  -2964    -61  -3342       C  
ATOM     23  C   ALA A   5      16.169 -59.693  22.518  1.00309.44           C  
ANISOU   23  C   ALA A   5    37309  40773  39490  -2517     55  -3215       C  
ATOM     24  O   ALA A   5      16.976 -59.897  21.605  1.00310.45           O  
ANISOU   24  O   ALA A   5    37223  40980  39755  -2510     49  -3034       O  
ATOM     25  CB  ALA A   5      17.488 -60.410  24.514  1.00321.12           C  
ANISOU   25  CB  ALA A   5    38708  42315  40986  -3277   -345  -3307       C  
ATOM     26  N   LEU A   6      14.853 -59.829  22.357  1.00295.46           N  
ANISOU   26  N   LEU A   6    35583  39089  37588  -2158    161  -3301       N  
ATOM     27  CA  LEU A   6      14.231 -60.238  21.103  1.00278.77           C  
ANISOU   27  CA  LEU A   6    33273  37181  35465  -1745    262  -3195       C  
ATOM     28  C   LEU A   6      13.619 -59.061  20.355  1.00267.84           C  
ANISOU   28  C   LEU A   6    32110  35597  34061  -1463    530  -3108       C  
ATOM     29  O   LEU A   6      13.827 -58.914  19.147  1.00268.50           O  
ANISOU   29  O   LEU A   6    32065  35752  34201  -1282    630  -2924       O  
ATOM     30  CB  LEU A   6      13.157 -61.301  21.374  1.00270.50           C  
ANISOU   30  CB  LEU A   6    32073  36412  34294  -1538    174  -3312       C  
ATOM     31  CG  LEU A   6      12.239 -61.681  20.210  1.00263.98           C  
ANISOU   31  CG  LEU A   6    31087  35810  33404  -1107    281  -3241       C  
ATOM     32  CD1 LEU A   6      12.995 -62.489  19.166  1.00261.91           C  
ANISOU   32  CD1 LEU A   6    30489  35775  33248  -1083    216  -3126       C  
ATOM     33  CD2 LEU A   6      11.025 -62.447  20.713  1.00260.14           C  
ANISOU   33  CD2 LEU A   6    30541  35521  32780   -929    213  -3370       C  
ATOM     34  N   THR A   7      12.864 -58.217  21.056  1.00259.73           N  
ANISOU   34  N   THR A   7    31402  34324  32960  -1421    658  -3229       N  
ATOM     35  CA  THR A   7      12.146 -57.112  20.436  1.00247.31           C  
ANISOU   35  CA  THR A   7    30032  32539  31397  -1124    925  -3136       C  
ATOM     36  C   THR A   7      12.981 -55.842  20.339  1.00246.55           C  
ANISOU   36  C   THR A   7    30165  32056  31456  -1318   1047  -3045       C  
ATOM     37  O   THR A   7      12.642 -54.954  19.549  1.00243.66           O  
ANISOU   37  O   THR A   7    29893  31527  31161  -1081   1262  -2882       O  
ATOM     38  CB  THR A   7      10.858 -56.816  21.212  1.00246.45           C  
ANISOU   38  CB  THR A   7    30144  32335  31163   -947   1036  -3307       C  
ATOM     39  OG1 THR A   7      11.173 -56.572  22.588  1.00246.15           O  
ANISOU   39  OG1 THR A   7    30334  32101  31090  -1296    963  -3535       O  
ATOM     40  CG2 THR A   7       9.900 -57.995  21.118  1.00237.36           C  
ANISOU   40  CG2 THR A   7    28750  31571  29866   -699    938  -3345       C  
ATOM     41  N   GLY A   8      14.053 -55.735  21.121  1.00244.74           N  
ANISOU   41  N   GLY A   8    30016  31684  31291  -1752    910  -3126       N  
ATOM     42  CA  GLY A   8      14.895 -54.557  21.112  1.00246.60           C  
ANISOU   42  CA  GLY A   8    30472  31543  31681  -1986   1001  -3052       C  
ATOM     43  C   GLY A   8      14.327 -53.355  21.829  1.00244.71           C  
ANISOU   43  C   GLY A   8    30644  30880  31452  -2001   1194  -3213       C  
ATOM     44  O   GLY A   8      14.906 -52.266  21.733  1.00250.85           O  
ANISOU   44  O   GLY A   8    31627  31297  32387  -2157   1305  -3148       O  
ATOM     45  N   ILE A   9      13.215 -53.513  22.542  1.00234.73           N  
ANISOU   45  N   ILE A   9    29505  29641  30039  -1845   1248  -3424       N  
ATOM     46  CA  ILE A   9      12.636 -52.457  23.361  1.00233.12           C  
ANISOU   46  CA  ILE A   9    29696  29043  29834  -1866   1443  -3632       C  
ATOM     47  C   ILE A   9      12.412 -53.009  24.761  1.00228.04           C  
ANISOU   47  C   ILE A   9    29143  28509  28992  -2108   1299  -3942       C  
ATOM     48  O   ILE A   9      12.136 -54.199  24.944  1.00227.47           O  
ANISOU   48  O   ILE A   9    28819  28831  28778  -2062   1117  -3964       O  
ATOM     49  CB  ILE A   9      11.321 -51.910  22.760  1.00233.79           C  
ANISOU   49  CB  ILE A   9    29858  29026  29944  -1361   1725  -3551       C  
ATOM     50  CG1 ILE A   9      10.233 -52.986  22.761  1.00233.13           C  
ANISOU   50  CG1 ILE A   9    29561  29351  29667  -1058   1663  -3586       C  
ATOM     51  CG2 ILE A   9      11.552 -51.388  21.348  1.00230.08           C  
ANISOU   51  CG2 ILE A   9    29266  28498  29655  -1136   1853  -3204       C  
ATOM     52  CD1 ILE A   9       8.880 -52.488  22.305  1.00233.99           C  
ANISOU   52  CD1 ILE A   9    29736  29386  29783   -580   1927  -3503       C  
ATOM     53  N   ASN A  10      12.551 -52.141  25.757  1.00216.18           N  
ANISOU   53  N   ASN A  10    27997  26661  27479  -2383   1381  -4182       N  
ATOM     54  CA  ASN A  10      12.381 -52.517  27.153  1.00208.27           C  
ANISOU   54  CA  ASN A  10    27116  25754  26262  -2659   1263  -4488       C  
ATOM     55  C   ASN A  10      11.053 -51.989  27.692  1.00203.98           C  
ANISOU   55  C   ASN A  10    26837  25046  25621  -2385   1519  -4710       C  
ATOM     56  O   ASN A  10      10.289 -51.318  26.992  1.00207.61           O  
ANISOU   56  O   ASN A  10    27382  25296  26205  -1986   1787  -4612       O  
ATOM     57  CB  ASN A  10      13.566 -52.018  27.987  1.00197.70           C  
ANISOU   57  CB  ASN A  10    25975  24207  24937  -3234   1142  -4629       C  
ATOM     58  CG  ASN A  10      13.826 -50.531  27.814  1.00189.88           C  
ANISOU   58  CG  ASN A  10    25335  22672  24140  -3298   1385  -4667       C  
ATOM     59  OD1 ASN A  10      12.913 -49.749  27.551  1.00186.47           O  
ANISOU   59  OD1 ASN A  10    25103  21960  23787  -2954   1681  -4709       O  
ATOM     60  ND2 ASN A  10      15.085 -50.135  27.960  1.00184.79           N  
ANISOU   60  ND2 ASN A  10    24751  21867  23593  -3744   1261  -4634       N  
ATOM     61  N   GLY A  11      10.787 -52.304  28.963  1.00203.02           N  
ANISOU   61  N   GLY A  11    26828  25035  25274  -2608   1439  -4997       N  
ATOM     62  CA  GLY A  11       9.561 -51.849  29.595  1.00199.37           C  
ANISOU   62  CA  GLY A  11    26615  24441  24697  -2377   1685  -5235       C  
ATOM     63  C   GLY A  11       9.493 -50.343  29.742  1.00198.09           C  
ANISOU   63  C   GLY A  11    26872  23708  24686  -2389   2002  -5396       C  
ATOM     64  O   GLY A  11       8.403 -49.764  29.735  1.00199.52           O  
ANISOU   64  O   GLY A  11    27222  23689  24898  -2028   2299  -5476       O  
ATOM     65  N   ASP A  12      10.651 -49.691  29.857  1.00195.22           N  
ANISOU   65  N   ASP A  12    26670  23064  24440  -2799   1949  -5432       N  
ATOM     66  CA  ASP A  12      10.688 -48.237  29.970  1.00205.01           C  
ANISOU   66  CA  ASP A  12    28312  23717  25866  -2847   2243  -5585       C  
ATOM     67  C   ASP A  12      10.134 -47.587  28.710  1.00208.31           C  
ANISOU   67  C   ASP A  12    28696  23883  26570  -2345   2510  -5299       C  
ATOM     68  O   ASP A  12       9.296 -46.679  28.779  1.00209.90           O  
ANISOU   68  O   ASP A  12    29151  23713  26888  -2077   2843  -5409       O  
ATOM     69  CB  ASP A  12      12.118 -47.769  30.243  1.00209.83           C  
ANISOU   69  CB  ASP A  12    29051  24119  26557  -3408   2088  -5630       C  
ATOM     70  CG  ASP A  12      12.267 -46.261  30.161  1.00211.49           C  
ANISOU   70  CG  ASP A  12    29644  23688  27025  -3458   2379  -5735       C  
ATOM     71  OD1 ASP A  12      12.543 -45.749  29.056  1.00210.95           O  
ANISOU   71  OD1 ASP A  12    29503  23401  27246  -3268   2473  -5427       O  
ATOM     72  OD2 ASP A  12      12.109 -45.589  31.202  1.00214.78           O  
ANISOU   72  OD2 ASP A  12    30430  23818  27357  -3693   2518  -6127       O  
ATOM     73  N   LEU A  13      10.605 -48.033  27.544  1.00205.53           N  
ANISOU   73  N   LEU A  13    28020  23734  26340  -2217   2375  -4919       N  
ATOM     74  CA  LEU A  13      10.141 -47.450  26.292  1.00200.18           C  
ANISOU   74  CA  LEU A  13    27271  22876  25911  -1768   2603  -4601       C  
ATOM     75  C   LEU A  13       8.664 -47.744  26.066  1.00186.84           C  
ANISOU   75  C   LEU A  13    25488  21358  24145  -1239   2776  -4556       C  
ATOM     76  O   LEU A  13       7.926 -46.880  25.585  1.00187.32           O  
ANISOU   76  O   LEU A  13    25664  21110  24398   -882   3080  -4446       O  
ATOM     77  CB  LEU A  13      10.979 -47.974  25.126  1.00201.64           C  
ANISOU   77  CB  LEU A  13    27107  23322  26186  -1771   2406  -4223       C  
ATOM     78  CG  LEU A  13      10.617 -47.451  23.734  1.00205.29           C  
ANISOU   78  CG  LEU A  13    27442  23684  26874  -1345   2604  -3843       C  
ATOM     79  CD1 LEU A  13      10.584 -45.931  23.719  1.00209.91           C  
ANISOU   79  CD1 LEU A  13    28366  23644  27746  -1324   2907  -3853       C  
ATOM     80  CD2 LEU A  13      11.593 -47.978  22.695  1.00206.24           C  
ANISOU   80  CD2 LEU A  13    27233  24082  27046  -1424   2401  -3517       C  
ATOM     81  N   ILE A  14       8.221 -48.962  26.382  1.00178.50           N  
ANISOU   81  N   ILE A  14    24202  20792  22827  -1182   2581  -4607       N  
ATOM     82  CA  ILE A  14       6.803 -49.303  26.266  1.00175.73           C  
ANISOU   82  CA  ILE A  14    23755  20634  22381   -712   2721  -4572       C  
ATOM     83  C   ILE A  14       5.955 -48.380  27.137  1.00189.08           C  
ANISOU   83  C   ILE A  14    25811  21942  24087   -609   3038  -4857       C  
ATOM     84  O   ILE A  14       4.915 -47.865  26.707  1.00193.69           O  
ANISOU   84  O   ILE A  14    26426  22376  24792   -164   3318  -4738       O  
ATOM     85  CB  ILE A  14       6.578 -50.781  26.625  1.00169.73           C  
ANISOU   85  CB  ILE A  14    22705  20442  21343   -750   2432  -4615       C  
ATOM     86  CG1 ILE A  14       7.281 -51.683  25.612  1.00160.68           C  
ANISOU   86  CG1 ILE A  14    21180  19651  20221   -768   2174  -4322       C  
ATOM     87  CG2 ILE A  14       5.093 -51.096  26.661  1.00169.49           C  
ANISOU   87  CG2 ILE A  14    22599  20598  21201   -306   2574  -4605       C  
ATOM     88  CD1 ILE A  14       7.372 -53.127  26.045  1.00155.45           C  
ANISOU   88  CD1 ILE A  14    20240  19481  19341   -912   1858  -4381       C  
ATOM     89  N   THR A  15       6.394 -48.157  28.379  1.00190.06           N  
ANISOU   89  N   THR A  15    26210  21915  24089  -1024   3003  -5235       N  
ATOM     90  CA  THR A  15       5.657 -47.296  29.302  1.00193.47           C  
ANISOU   90  CA  THR A  15    27012  21986  24513   -970   3314  -5571       C  
ATOM     91  C   THR A  15       5.600 -45.860  28.794  1.00196.40           C  
ANISOU   91  C   THR A  15    27642  21739  25243   -801   3663  -5507       C  
ATOM     92  O   THR A  15       4.540 -45.222  28.814  1.00197.57           O  
ANISOU   92  O   THR A  15    27928  21633  25506   -421   4002  -5542       O  
ATOM     93  CB  THR A  15       6.294 -47.352  30.692  1.00193.34           C  
ANISOU   93  CB  THR A  15    27231  21962  24267  -1519   3180  -5991       C  
ATOM     94  OG1 THR A  15       6.316 -48.708  31.156  1.00187.80           O  
ANISOU   94  OG1 THR A  15    26256  21842  23257  -1661   2853  -6004       O  
ATOM     95  CG2 THR A  15       5.505 -46.499  31.674  1.00197.54           C  
ANISOU   95  CG2 THR A  15    28150  22146  24758  -1466   3519  -6382       C  
ATOM     96  N   ARG A  16       6.740 -45.330  28.344  1.00199.04           N  
ANISOU   96  N   ARG A  16    28032  21817  25779  -1080   3591  -5396       N  
ATOM     97  CA  ARG A  16       6.760 -43.972  27.811  1.00204.34           C  
ANISOU   97  CA  ARG A  16    28925  21887  26829   -939   3905  -5294       C  
ATOM     98  C   ARG A  16       5.894 -43.864  26.562  1.00202.89           C  
ANISOU   98  C   ARG A  16    28500  21747  26843   -353   4080  -4858       C  
ATOM     99  O   ARG A  16       5.218 -42.849  26.353  1.00210.91           O  
ANISOU   99  O   ARG A  16    29685  22321  28129    -45   4437  -4807       O  
ATOM    100  CB  ARG A  16       8.198 -43.546  27.517  1.00206.90           C  
ANISOU  100  CB  ARG A  16    29301  21995  27317  -1369   3748  -5210       C  
ATOM    101  CG  ARG A  16       9.082 -43.457  28.750  1.00212.00           C  
ANISOU  101  CG  ARG A  16    30216  22536  27798  -1980   3598  -5629       C  
ATOM    102  CD  ARG A  16      10.493 -43.020  28.391  1.00220.72           C  
ANISOU  102  CD  ARG A  16    31346  23432  29085  -2394   3441  -5497       C  
ATOM    103  NE  ARG A  16      11.374 -43.007  29.556  1.00231.05           N  
ANISOU  103  NE  ARG A  16    32878  24700  30210  -3013   3259  -5867       N  
ATOM    104  CZ  ARG A  16      11.506 -41.975  30.383  1.00242.83           C  
ANISOU  104  CZ  ARG A  16    34799  25688  31777  -3292   3450  -6240       C  
ATOM    105  NH1 ARG A  16      10.808 -40.866  30.179  1.00250.28           N  
ANISOU  105  NH1 ARG A  16    35996  26087  33013  -2984   3846  -6296       N  
ATOM    106  NH2 ARG A  16      12.332 -42.052  31.417  1.00245.18           N  
ANISOU  106  NH2 ARG A  16    35266  26027  31864  -3887   3248  -6557       N  
ATOM    107  N   SER A  17       5.904 -44.898  25.718  1.00195.71           N  
ANISOU  107  N   SER A  17    27185  21367  25807   -200   3839  -4534       N  
ATOM    108  CA  SER A  17       5.086 -44.886  24.513  1.00190.68           C  
ANISOU  108  CA  SER A  17    26290  20854  25304    324   3972  -4110       C  
ATOM    109  C   SER A  17       3.608 -44.865  24.872  1.00192.49           C  
ANISOU  109  C   SER A  17    26557  21106  25476    743   4215  -4186       C  
ATOM    110  O   SER A  17       2.818 -44.159  24.239  1.00199.09           O  
ANISOU  110  O   SER A  17    27381  21716  26548   1159   4501  -3936       O  
ATOM    111  CB  SER A  17       5.414 -46.096  23.640  1.00187.09           C  
ANISOU  111  CB  SER A  17    25408  21000  24677    352   3649  -3821       C  
ATOM    112  OG  SER A  17       6.756 -46.049  23.184  1.00187.28           O  
ANISOU  112  OG  SER A  17    25373  20995  24791     14   3462  -3700       O  
ATOM    113  N   TRP A  18       3.217 -45.636  25.890  1.00187.88           N  
ANISOU  113  N   TRP A  18    25998  20804  24586    640   4105  -4502       N  
ATOM    114  CA  TRP A  18       1.823 -45.637  26.325  1.00187.77           C  
ANISOU  114  CA  TRP A  18    26018  20826  24500   1020   4337  -4590       C  
ATOM    115  C   TRP A  18       1.431 -44.277  26.892  1.00184.45           C  
ANISOU  115  C   TRP A  18    25995  19761  24327   1104   4753  -4812       C  
ATOM    116  O   TRP A  18       0.338 -43.769  26.611  1.00179.49           O  
ANISOU  116  O   TRP A  18    25364  18967  23865   1563   5065  -4664       O  
ATOM    117  CB  TRP A  18       1.598 -46.738  27.361  1.00193.56           C  
ANISOU  117  CB  TRP A  18    26698  21999  24849    837   4117  -4887       C  
ATOM    118  CG  TRP A  18       0.229 -46.733  27.985  1.00199.62           C  
ANISOU  118  CG  TRP A  18    27524  22807  25514   1172   4353  -5023       C  
ATOM    119  CD1 TRP A  18      -0.063 -46.582  29.310  1.00202.00           C  
ANISOU  119  CD1 TRP A  18    28097  23005  25648   1011   4469  -5457       C  
ATOM    120  CD2 TRP A  18      -1.028 -46.899  27.315  1.00198.18           C  
ANISOU  120  CD2 TRP A  18    27112  22809  25378   1714   4502  -4714       C  
ATOM    121  NE1 TRP A  18      -1.421 -46.636  29.506  1.00199.93           N  
ANISOU  121  NE1 TRP A  18    27788  22840  25337   1435   4694  -5438       N  
ATOM    122  CE2 TRP A  18      -2.036 -46.831  28.297  1.00196.93           C  
ANISOU  122  CE2 TRP A  18    27097  22633  25093   1870   4713  -4975       C  
ATOM    123  CE3 TRP A  18      -1.398 -47.097  25.981  1.00197.69           C  
ANISOU  123  CE3 TRP A  18    26729  22949  25436   2070   4477  -4237       C  
ATOM    124  CZ2 TRP A  18      -3.389 -46.952  27.988  1.00196.84           C  
ANISOU  124  CZ2 TRP A  18    26910  22785  25095   2376   4895  -4754       C  
ATOM    125  CZ3 TRP A  18      -2.743 -47.216  25.676  1.00197.26           C  
ANISOU  125  CZ3 TRP A  18    26504  23066  25379   2553   4646  -4022       C  
ATOM    126  CH2 TRP A  18      -3.721 -47.143  26.676  1.00197.58           C  
ANISOU  126  CH2 TRP A  18    26686  23071  25315   2706   4851  -4271       C  
ATOM    127  N   SER A  19       2.308 -43.683  27.706  1.00189.80           N  
ANISOU  127  N   SER A  19    27011  20067  25036    657   4766  -5172       N  
ATOM    128  CA  SER A  19       2.032 -42.361  28.259  1.00199.99           C  
ANISOU  128  CA  SER A  19    28706  20696  26583    693   5169  -5432       C  
ATOM    129  C   SER A  19       1.859 -41.326  27.152  1.00206.45           C  
ANISOU  129  C   SER A  19    29508  21075  27860   1036   5441  -5043       C  
ATOM    130  O   SER A  19       0.937 -40.501  27.198  1.00211.04           O  
ANISOU  130  O   SER A  19    30230  21271  28684   1400   5833  -5041       O  
ATOM    131  CB  SER A  19       3.152 -41.944  29.212  1.00204.60           C  
ANISOU  131  CB  SER A  19    29636  20988  27114     91   5086  -5863       C  
ATOM    132  OG  SER A  19       3.165 -42.758  30.371  1.00206.30           O  
ANISOU  132  OG  SER A  19    29900  21572  26913   -209   4895  -6241       O  
ATOM    133  N   ALA A  20       2.733 -41.359  26.142  1.00206.20           N  
ANISOU  133  N   ALA A  20    29284  21103  27959    930   5244  -4688       N  
ATOM    134  CA  ALA A  20       2.599 -40.428  25.026  1.00207.32           C  
ANISOU  134  CA  ALA A  20    29362  20886  28523   1245   5475  -4259       C  
ATOM    135  C   ALA A  20       1.331 -40.700  24.227  1.00203.29           C  
ANISOU  135  C   ALA A  20    28544  20654  28041   1837   5607  -3859       C  
ATOM    136  O   ALA A  20       0.670 -39.762  23.771  1.00208.40           O  
ANISOU  136  O   ALA A  20    29229  20911  29043   2206   5949  -3625       O  
ATOM    137  CB  ALA A  20       3.831 -40.507  24.125  1.00206.03           C  
ANISOU  137  CB  ALA A  20    29028  20812  28441    985   5212  -3957       C  
ATOM    138  N   SER A  21       0.998 -41.976  24.010  1.00184.47           N  
ANISOU  138  N   SER A  21    25837  18944  25309   1926   5334  -3750       N  
ATOM    139  CA  SER A  21      -0.227 -42.317  23.297  1.00174.87           C  
ANISOU  139  CA  SER A  21    24318  18047  24077   2453   5428  -3384       C  
ATOM    140  C   SER A  21      -1.446 -41.760  24.018  1.00180.34           C  
ANISOU  140  C   SER A  21    25201  18450  24869   2780   5805  -3559       C  
ATOM    141  O   SER A  21      -2.397 -41.290  23.382  1.00189.74           O  
ANISOU  141  O   SER A  21    26261  19545  26286   3249   6063  -3208       O  
ATOM    142  CB  SER A  21      -0.341 -43.831  23.133  1.00163.54           C  
ANISOU  142  CB  SER A  21    22546  17359  22232   2426   5058  -3331       C  
ATOM    143  OG  SER A  21       0.596 -44.308  22.185  1.00163.05           O  
ANISOU  143  OG  SER A  21    22241  17581  22130   2251   4770  -3066       O  
ATOM    144  N   LYS A  22      -1.429 -41.803  25.352  1.00180.06           N  
ANISOU  144  N   LYS A  22    25462  18289  24662   2533   5847  -4092       N  
ATOM    145  CA  LYS A  22      -2.525 -41.227  26.123  1.00184.88           C  
ANISOU  145  CA  LYS A  22    26284  18598  25363   2819   6235  -4314       C  
ATOM    146  C   LYS A  22      -2.537 -39.708  26.007  1.00186.87           C  
ANISOU  146  C   LYS A  22    26816  18073  26113   2950   6656  -4295       C  
ATOM    147  O   LYS A  22      -3.603 -39.101  25.852  1.00191.01           O  
ANISOU  147  O   LYS A  22    27296  18421  26859   3375   6937  -4084       O  
ATOM    148  CB  LYS A  22      -2.408 -41.653  27.586  1.00192.69           C  
ANISOU  148  CB  LYS A  22    27517  19686  26009   2469   6150  -4896       C  
ATOM    149  CG  LYS A  22      -2.724 -43.118  27.836  1.00191.98           C  
ANISOU  149  CG  LYS A  22    27151  20323  25471   2441   5826  -4918       C  
ATOM    150  CD  LYS A  22      -2.740 -43.431  29.322  1.00194.66           C  
ANISOU  150  CD  LYS A  22    27660  20839  25464   2104   5649  -5351       C  
ATOM    151  CE  LYS A  22      -1.352 -43.275  29.926  1.00195.98           C  
ANISOU  151  CE  LYS A  22    28093  20810  25562   1504   5489  -5709       C  
ATOM    152  NZ  LYS A  22      -1.322 -43.642  31.369  1.00197.19           N  
ANISOU  152  NZ  LYS A  22    28371  21206  25348   1163   5285  -6073       N  
ATOM    153  N   GLN A  23      -1.362 -39.077  26.088  1.00184.49           N  
ANISOU  153  N   GLN A  23    26755  17366  25978   2546   6613  -4449       N  
ATOM    154  CA  GLN A  23      -1.294 -37.624  25.965  1.00191.01           C  
ANISOU  154  CA  GLN A  23    27849  17412  27312   2635   6999  -4432       C  
ATOM    155  C   GLN A  23      -1.762 -37.157  24.591  1.00198.32           C  
ANISOU  155  C   GLN A  23    28480  18263  28608   3099   7144  -3771       C  
ATOM    156  O   GLN A  23      -2.304 -36.054  24.457  1.00209.92           O  
ANISOU  156  O   GLN A  23    30078  19160  30522   3401   7554  -3656       O  
ATOM    157  CB  GLN A  23       0.131 -37.140  26.241  1.00184.94           C  
ANISOU  157  CB  GLN A  23    27354  16286  26629   2072   6865  -4684       C  
ATOM    158  CG  GLN A  23       0.306 -35.626  26.197  1.00183.33           C  
ANISOU  158  CG  GLN A  23    27459  15231  26967   2096   7247  -4715       C  
ATOM    159  CD  GLN A  23      -0.407 -34.914  27.334  1.00179.97           C  
ANISOU  159  CD  GLN A  23    27264  14600  26517   2102   7406  -5040       C  
ATOM    160  OE1 GLN A  23      -0.768 -35.526  28.339  1.00176.39           O  
ANISOU  160  OE1 GLN A  23    26846  14532  25641   1977   7258  -5374       O  
ATOM    161  NE2 GLN A  23      -0.613 -33.612  27.176  1.00182.72           N  
ANISOU  161  NE2 GLN A  23    27754  14338  27331   2252   7713  -4930       N  
ATOM    162  N   ALA A  24      -1.564 -37.988  23.563  1.00189.99           N  
ANISOU  162  N   ALA A  24    27024  17786  27379   3154   6819  -3330       N  
ATOM    163  CA  ALA A  24      -1.946 -37.638  22.199  1.00187.08           C  
ANISOU  163  CA  ALA A  24    26337  17449  27295   3550   6908  -2673       C  
ATOM    164  C   ALA A  24      -3.444 -37.421  22.049  1.00193.66           C  
ANISOU  164  C   ALA A  24    27033  18279  28270   4128   7230  -2429       C  
ATOM    165  O   ALA A  24      -3.869 -36.754  21.100  1.00201.90           O  
ANISOU  165  O   ALA A  24    27896  19145  29672   4483   7430  -1912       O  
ATOM    166  CB  ALA A  24      -1.480 -38.723  21.228  1.00175.12           C  
ANISOU  166  CB  ALA A  24    24422  16642  25476   3467   6482  -2326       C  
ATOM    167  N   TYR A  25      -4.253 -37.981  22.952  1.00190.66           N  
ANISOU  167  N   TYR A  25    26710  18115  27617   4230   7278  -2757       N  
ATOM    168  CA  TYR A  25      -5.688 -37.726  22.920  1.00190.79           C  
ANISOU  168  CA  TYR A  25    26578  18183  27730   4704   7502  -2512       C  
ATOM    169  C   TYR A  25      -5.997 -36.246  23.095  1.00194.04           C  
ANISOU  169  C   TYR A  25    27204  17902  28619   4824   7855  -2465       C  
ATOM    170  O   TYR A  25      -7.032 -35.766  22.618  1.00193.54           O  
ANISOU  170  O   TYR A  25    26944  17814  28780   5229   8039  -2047       O  
ATOM    171  CB  TYR A  25      -6.386 -38.528  24.018  1.00193.15           C  
ANISOU  171  CB  TYR A  25    26891  18915  27583   4628   7331  -2876       C  
ATOM    172  CG  TYR A  25      -6.719 -39.951  23.647  1.00186.47           C  
ANISOU  172  CG  TYR A  25    25689  18841  26321   4712   7019  -2715       C  
ATOM    173  CD1 TYR A  25      -5.765 -40.955  23.739  1.00175.41           C  
ANISOU  173  CD1 TYR A  25    24281  17762  24606   4375   6735  -2954       C  
ATOM    174  CD2 TYR A  25      -7.995 -40.296  23.220  1.00192.08           C  
ANISOU  174  CD2 TYR A  25    26065  19958  26957   5101   6995  -2327       C  
ATOM    175  CE1 TYR A  25      -6.068 -42.259  23.407  1.00174.54           C  
ANISOU  175  CE1 TYR A  25    23828  18368  24120   4423   6414  -2804       C  
ATOM    176  CE2 TYR A  25      -8.308 -41.598  22.886  1.00188.52           C  
ANISOU  176  CE2 TYR A  25    25287  20213  26129   5146   6684  -2188       C  
ATOM    177  CZ  TYR A  25      -7.341 -42.576  22.982  1.00185.10           C  
ANISOU  177  CZ  TYR A  25    24852  20079  25398   4824   6413  -2436       C  
ATOM    178  OH  TYR A  25      -7.651 -43.874  22.648  1.00192.19           O  
ANISOU  178  OH  TYR A  25    25418  21667  25938   4858   6098  -2302       O  
ATOM    179  N   LEU A  26      -5.116 -35.512  23.770  1.00199.30           N  
ANISOU  179  N   LEU A  26    28261  18019  29444   4456   7941  -2880       N  
ATOM    180  CA  LEU A  26      -5.369 -34.132  24.155  1.00210.30           C  
ANISOU  180  CA  LEU A  26    29898  18754  31251   4502   8260  -2951       C  
ATOM    181  C   LEU A  26      -4.713 -33.113  23.231  1.00217.62           C  
ANISOU  181  C   LEU A  26    30852  19115  32720   4536   8446  -2600       C  
ATOM    182  O   LEU A  26      -4.825 -31.909  23.487  1.00220.87           O  
ANISOU  182  O   LEU A  26    31462  18939  33521   4552   8711  -2643       O  
ATOM    183  CB  LEU A  26      -4.894 -33.902  25.593  1.00208.10           C  
ANISOU  183  CB  LEU A  26    30034  18248  30786   4054   8227  -3650       C  
ATOM    184  CG  LEU A  26      -5.394 -34.924  26.617  1.00199.84           C  
ANISOU  184  CG  LEU A  26    28977  17765  29189   3954   8012  -4020       C  
ATOM    185  CD1 LEU A  26      -4.772 -34.671  27.981  1.00202.82           C  
ANISOU  185  CD1 LEU A  26    29747  17941  29373   3471   7955  -4669       C  
ATOM    186  CD2 LEU A  26      -6.914 -34.914  26.702  1.00200.28           C  
ANISOU  186  CD2 LEU A  26    28827  18031  29238   4410   8159  -3803       C  
ATOM    187  N   THR A  27      -4.037 -33.549  22.171  1.00218.04           N  
ANISOU  187  N   THR A  27    30697  19332  32818   4550   8317  -2245       N  
ATOM    188  CA  THR A  27      -3.315 -32.636  21.297  1.00224.80           C  
ANISOU  188  CA  THR A  27    31564  19670  34181   4548   8460  -1891       C  
ATOM    189  C   THR A  27      -3.858 -32.711  19.875  1.00227.00           C  
ANISOU  189  C   THR A  27    31375  20243  34632   5003   8482  -1103       C  
ATOM    190  O   THR A  27      -4.612 -33.618  19.512  1.00224.09           O  
ANISOU  190  O   THR A  27    30678  20531  33936   5257   8335   -866       O  
ATOM    191  CB  THR A  27      -1.811 -32.943  21.300  1.00219.54           C  
ANISOU  191  CB  THR A  27    31020  19049  33345   3987   8125  -2103       C  
ATOM    192  OG1 THR A  27      -1.586 -34.250  20.756  1.00212.25           O  
ANISOU  192  OG1 THR A  27    29747  18978  31922   3899   7680  -1910       O  
ATOM    193  CG2 THR A  27      -1.256 -32.886  22.715  1.00220.24           C  
ANISOU  193  CG2 THR A  27    31578  18835  33271   3533   8129  -2882       C  
ATOM    194  N   GLU A  28      -3.456 -31.730  19.068  1.00235.39           N  
ANISOU  194  N   GLU A  28    32388  20866  36182   5055   8620   -674       N  
ATOM    195  CA  GLU A  28      -3.750 -31.715  17.640  1.00236.54           C  
ANISOU  195  CA  GLU A  28    32069  21348  36459   5370   8561    125       C  
ATOM    196  C   GLU A  28      -2.794 -32.634  16.885  1.00242.53           C  
ANISOU  196  C   GLU A  28    32576  22776  36799   5046   8070    302       C  
ATOM    197  O   GLU A  28      -1.571 -32.499  17.001  1.00245.78           O  
ANISOU  197  O   GLU A  28    33168  23011  37208   4599   7895     94       O  
ATOM    198  CB  GLU A  28      -3.674 -30.290  17.096  1.00235.65           C  
ANISOU  198  CB  GLU A  28    31989  20499  37048   5541   8904    534       C  
ATOM    199  CG  GLU A  28      -4.522 -29.293  17.869  1.00234.31           C  
ANISOU  199  CG  GLU A  28    32033  19820  37174   5679   9235    338       C  
ATOM    200  CD  GLU A  28      -4.353 -27.871  17.372  1.00238.62           C  
ANISOU  200  CD  GLU A  28    32594  19708  38361   5738   9489    715       C  
ATOM    201  OE1 GLU A  28      -3.715 -27.682  16.316  1.00237.82           O  
ANISOU  201  OE1 GLU A  28    32291  19562  38507   5756   9437   1231       O  
ATOM    202  OE2 GLU A  28      -4.861 -26.943  18.036  1.00244.12           O  
ANISOU  202  OE2 GLU A  28    33490  19946  39316   5767   9739    504       O  
ATOM    203  N   ARG A  29      -3.360 -33.576  16.129  1.00243.87           N  
ANISOU  203  N   ARG A  29    32330  23714  36615   5268   7855    675       N  
ATOM    204  CA  ARG A  29      -2.625 -34.494  15.261  1.00233.81           C  
ANISOU  204  CA  ARG A  29    30756  23134  34948   5042   7423    904       C  
ATOM    205  C   ARG A  29      -1.657 -35.397  16.016  1.00223.19           C  
ANISOU  205  C   ARG A  29    29604  22033  33164   4539   7080    312       C  
ATOM    206  O   ARG A  29      -1.775 -36.625  15.953  1.00218.41           O  
ANISOU  206  O   ARG A  29    28799  22114  32072   4491   6781    230       O  
ATOM    207  CB  ARG A  29      -1.850 -33.714  14.193  1.00236.63           C  
ANISOU  207  CB  ARG A  29    30974  23290  35643   4972   7425   1421       C  
ATOM    208  CG  ARG A  29      -2.701 -32.832  13.299  1.00243.53           C  
ANISOU  208  CG  ARG A  29    31593  23975  36963   5446   7728   2111       C  
ATOM    209  CD  ARG A  29      -3.652 -33.655  12.451  1.00245.43           C  
ANISOU  209  CD  ARG A  29    31373  25000  36879   5786   7599   2569       C  
ATOM    210  NE  ARG A  29      -4.584 -32.809  11.711  1.00257.26           N  
ANISOU  210  NE  ARG A  29    32622  26320  38805   6256   7906   3231       N  
ATOM    211  CZ  ARG A  29      -5.612 -33.270  11.009  1.00262.59           C  
ANISOU  211  CZ  ARG A  29    32901  27566  39306   6616   7881   3697       C  
ATOM    212  NH1 ARG A  29      -5.844 -34.575  10.949  1.00261.39           N  
ANISOU  212  NH1 ARG A  29    32573  28181  38563   6558   7565   3546       N  
ATOM    213  NH2 ARG A  29      -6.409 -32.428  10.365  1.00266.26           N  
ANISOU  213  NH2 ARG A  29    33135  27833  40200   7026   8168   4329       N  
ATOM    214  N   TYR A  30      -0.700 -34.811  16.733  1.00211.62           N  
ANISOU  214  N   TYR A  30    28515  20015  31877   4154   7117    -90       N  
ATOM    215  CA  TYR A  30       0.330 -35.611  17.377  1.00193.72           C  
ANISOU  215  CA  TYR A  30    26399  17982  29222   3646   6776   -580       C  
ATOM    216  C   TYR A  30       0.863 -34.885  18.602  1.00197.91           C  
ANISOU  216  C   TYR A  30    27428  17822  29946   3315   6934  -1158       C  
ATOM    217  O   TYR A  30       0.703 -33.671  18.757  1.00208.47           O  
ANISOU  217  O   TYR A  30    28989  18452  31769   3424   7285  -1136       O  
ATOM    218  CB  TYR A  30       1.478 -35.934  16.411  1.00181.51           C  
ANISOU  218  CB  TYR A  30    24622  16773  27571   3373   6457   -273       C  
ATOM    219  CG  TYR A  30       2.450 -34.796  16.198  1.00179.80           C  
ANISOU  219  CG  TYR A  30    24582  15944  27790   3138   6563   -156       C  
ATOM    220  CD1 TYR A  30       2.141 -33.741  15.351  1.00183.84           C  
ANISOU  220  CD1 TYR A  30    24977  16095  28777   3434   6830    385       C  
ATOM    221  CD2 TYR A  30       3.684 -34.783  16.837  1.00176.70           C  
ANISOU  221  CD2 TYR A  30    24454  15344  27342   2609   6387   -559       C  
ATOM    222  CE1 TYR A  30       3.028 -32.701  15.153  1.00186.64           C  
ANISOU  222  CE1 TYR A  30    25483  15879  29553   3212   6922    510       C  
ATOM    223  CE2 TYR A  30       4.578 -33.747  16.645  1.00179.98           C  
ANISOU  223  CE2 TYR A  30    25025  15200  28159   2375   6472   -444       C  
ATOM    224  CZ  TYR A  30       4.246 -32.708  15.801  1.00183.39           C  
ANISOU  224  CZ  TYR A  30    25345  15263  29072   2680   6741     86       C  
ATOM    225  OH  TYR A  30       5.132 -31.674  15.605  1.00184.68           O  
ANISOU  225  OH  TYR A  30    25654  14857  29660   2442   6821    219       O  
ATOM    226  N   HIS A  31       1.506 -35.658  19.471  1.00190.56           N  
ANISOU  226  N   HIS A  31    26660  17115  28629   2898   6667  -1673       N  
ATOM    227  CA  HIS A  31       2.226 -35.148  20.628  1.00193.85           C  
ANISOU  227  CA  HIS A  31    27529  17006  29119   2466   6721  -2247       C  
ATOM    228  C   HIS A  31       3.679 -35.593  20.529  1.00185.04           C  
ANISOU  228  C   HIS A  31    26397  16100  27810   1934   6338  -2322       C  
ATOM    229  O   HIS A  31       3.957 -36.762  20.233  1.00175.70           O  
ANISOU  229  O   HIS A  31    24943  15590  26224   1838   5992  -2254       O  
ATOM    230  CB  HIS A  31       1.591 -35.646  21.929  1.00202.67           C  
ANISOU  230  CB  HIS A  31    28867  18205  29932   2437   6773  -2822       C  
ATOM    231  CG  HIS A  31       2.403 -35.356  23.152  1.00208.90           C  
ANISOU  231  CG  HIS A  31    30090  18618  30664   1919   6750  -3445       C  
ATOM    232  ND1 HIS A  31       2.515 -34.091  23.687  1.00219.96           N  
ANISOU  232  ND1 HIS A  31    31882  19220  32472   1830   7087  -3698       N  
ATOM    233  CD2 HIS A  31       3.134 -36.169  23.950  1.00209.61           C  
ANISOU  233  CD2 HIS A  31    30276  19029  30339   1450   6429  -3861       C  
ATOM    234  CE1 HIS A  31       3.285 -34.136  24.760  1.00219.10           C  
ANISOU  234  CE1 HIS A  31    32102  18977  32170   1311   6967  -4260       C  
ATOM    235  NE2 HIS A  31       3.673 -35.385  24.941  1.00214.70           N  
ANISOU  235  NE2 HIS A  31    31364  19101  31114   1073   6564  -4350       N  
ATOM    236  N   LYS A  32       4.600 -34.663  20.770  1.00190.05           N  
ANISOU  236  N   LYS A  32    27311  16152  28748   1592   6407  -2454       N  
ATOM    237  CA  LYS A  32       6.026 -34.960  20.814  1.00189.04           C  
ANISOU  237  CA  LYS A  32    27207  16144  28474   1050   6070  -2555       C  
ATOM    238  C   LYS A  32       6.490 -34.966  22.266  1.00194.81           C  
ANISOU  238  C   LYS A  32    28346  16640  29034    584   6022  -3239       C  
ATOM    239  O   LYS A  32       6.309 -33.976  22.983  1.00203.29           O  
ANISOU  239  O   LYS A  32    29797  17057  30387    529   6322  -3556       O  
ATOM    240  CB  LYS A  32       6.816 -33.937  19.998  1.00188.92           C  
ANISOU  240  CB  LYS A  32    27184  15688  28908    952   6141  -2170       C  
ATOM    241  CG  LYS A  32       8.287 -34.271  19.823  1.00181.56           C  
ANISOU  241  CG  LYS A  32    26195  14949  27842    438   5785  -2152       C  
ATOM    242  CD  LYS A  32       9.149 -33.040  20.039  1.00184.18           C  
ANISOU  242  CD  LYS A  32    26832  14546  28601     99   5909  -2224       C  
ATOM    243  CE  LYS A  32       8.828 -31.964  19.015  1.00191.29           C  
ANISOU  243  CE  LYS A  32    27623  15029  30030    450   6192  -1676       C  
ATOM    244  NZ  LYS A  32       9.684 -30.760  19.193  1.00202.65           N  
ANISOU  244  NZ  LYS A  32    29348  15729  31921    111   6308  -1724       N  
ATOM    245  N   GLU A  33       7.087 -36.077  22.696  1.00194.09           N  
ANISOU  245  N   GLU A  33    28171  17084  28489    244   5652  -3464       N  
ATOM    246  CA  GLU A  33       7.643 -36.202  24.039  1.00202.92           C  
ANISOU  246  CA  GLU A  33    29625  18091  29386   -257   5543  -4067       C  
ATOM    247  C   GLU A  33       9.153 -36.370  23.950  1.00204.78           C  
ANISOU  247  C   GLU A  33    29834  18411  29561   -804   5208  -4042       C  
ATOM    248  O   GLU A  33       9.639 -37.350  23.373  1.00196.73           O  
ANISOU  248  O   GLU A  33    28472  17974  28301   -863   4886  -3791       O  
ATOM    249  CB  GLU A  33       7.014 -37.382  24.785  1.00203.60           C  
ANISOU  249  CB  GLU A  33    29635  18735  28988   -212   5396  -4364       C  
ATOM    250  CG  GLU A  33       7.540 -37.574  26.200  1.00209.46           C  
ANISOU  250  CG  GLU A  33    30694  19438  29455   -736   5269  -4967       C  
ATOM    251  CD  GLU A  33       7.037 -36.514  27.164  1.00222.58           C  
ANISOU  251  CD  GLU A  33    32815  20454  31304   -753   5651  -5419       C  
ATOM    252  OE1 GLU A  33       6.032 -35.844  26.845  1.00228.74           O  
ANISOU  252  OE1 GLU A  33    33634  20900  32378   -274   6023  -5290       O  
ATOM    253  OE2 GLU A  33       7.648 -36.352  28.241  1.00226.19           O  
ANISOU  253  OE2 GLU A  33    33587  20742  31614  -1251   5584  -5903       O  
ATOM    254  N   GLU A  34       9.888 -35.411  24.507  1.00215.91           N  
ANISOU  254  N   GLU A  34    31598  19235  31204  -1201   5292  -4299       N  
ATOM    255  CA  GLU A  34      11.344 -35.456  24.556  1.00217.67           C  
ANISOU  255  CA  GLU A  34    31834  19478  31391  -1767   4989  -4305       C  
ATOM    256  C   GLU A  34      11.776 -36.035  25.898  1.00220.04           C  
ANISOU  256  C   GLU A  34    32344  19967  31296  -2263   4774  -4860       C  
ATOM    257  O   GLU A  34      11.521 -35.434  26.947  1.00228.61           O  
ANISOU  257  O   GLU A  34    33827  20637  32398  -2436   4969  -5346       O  
ATOM    258  CB  GLU A  34      11.939 -34.063  24.348  1.00224.78           C  
ANISOU  258  CB  GLU A  34    32982  19637  32786  -1948   5183  -4229       C  
ATOM    259  CG  GLU A  34      11.511 -33.400  23.048  1.00228.30           C  
ANISOU  259  CG  GLU A  34    33219  19866  33658  -1469   5410  -3649       C  
ATOM    260  CD  GLU A  34      12.523 -32.392  22.544  1.00233.27           C  
ANISOU  260  CD  GLU A  34    33922  20002  34709  -1741   5425  -3399       C  
ATOM    261  OE1 GLU A  34      13.640 -32.807  22.167  1.00230.02           O  
ANISOU  261  OE1 GLU A  34    33322  19894  34182  -2078   5104  -3201       O  
ATOM    262  OE2 GLU A  34      12.202 -31.185  22.523  1.00239.19           O  
ANISOU  262  OE2 GLU A  34    34907  20051  35924  -1615   5764  -3390       O  
ATOM    263  N   ALA A  35      12.431 -37.200  25.865  1.00220.58           N  
ANISOU  263  N   ALA A  35    32136  20664  31012  -2496   4382  -4782       N  
ATOM    264  CA  ALA A  35      12.871 -37.914  27.057  1.00225.56           C  
ANISOU  264  CA  ALA A  35    32876  21585  31240  -2963   4127  -5218       C  
ATOM    265  C   ALA A  35      14.374 -38.177  26.923  1.00231.26           C  
ANISOU  265  C   ALA A  35    33474  22470  31923  -3491   3771  -5078       C  
ATOM    266  O   ALA A  35      14.808 -39.294  26.616  1.00225.75           O  
ANISOU  266  O   ALA A  35    32427  22363  30984  -3548   3457  -4877       O  
ATOM    267  CB  ALA A  35      12.084 -39.210  27.250  1.00221.22           C  
ANISOU  267  CB  ALA A  35    32073  21685  30296  -2704   3995  -5255       C  
ATOM    268  N   GLY A  36      15.161 -37.109  27.035  1.00241.32           N  
ANISOU  268  N   GLY A  36    35011  23197  33482  -3844   3837  -5137       N  
ATOM    269  CA  GLY A  36      16.601 -37.239  26.976  1.00251.78           C  
ANISOU  269  CA  GLY A  36    36244  24627  34794  -4374   3517  -5008       C  
ATOM    270  C   GLY A  36      17.072 -37.625  25.594  1.00257.23           C  
ANISOU  270  C   GLY A  36    36501  25622  35614  -4159   3381  -4408       C  
ATOM    271  O   GLY A  36      17.097 -36.815  24.663  1.00260.72           O  
ANISOU  271  O   GLY A  36    36910  25725  36426  -3943   3560  -4066       O  
ATOM    272  N   ALA A  37      17.443 -38.894  25.465  1.00259.74           N  
ANISOU  272  N   ALA A  37    36471  26595  35622  -4220   3065  -4279       N  
ATOM    273  CA  ALA A  37      17.940 -39.460  24.224  1.00250.43           C  
ANISOU  273  CA  ALA A  37    34856  25803  34493  -4048   2910  -3761       C  
ATOM    274  C   ALA A  37      16.823 -39.966  23.323  1.00241.22           C  
ANISOU  274  C   ALA A  37    33420  24944  33289  -3402   3047  -3505       C  
ATOM    275  O   ALA A  37      17.087 -40.288  22.160  1.00240.57           O  
ANISOU  275  O   ALA A  37    32992  25142  33272  -3194   2983  -3064       O  
ATOM    276  CB  ALA A  37      18.920 -40.601  24.516  1.00246.72           C  
ANISOU  276  CB  ALA A  37    34131  25875  33738  -4432   2514  -3750       C  
ATOM    277  N   VAL A  38      15.589 -40.043  23.821  1.00230.57           N  
ANISOU  277  N   VAL A  38    32212  23569  31827  -3091   3234  -3764       N  
ATOM    278  CA  VAL A  38      14.471 -40.581  23.053  1.00215.16           C  
ANISOU  278  CA  VAL A  38    30001  21943  29808  -2501   3346  -3536       C  
ATOM    279  C   VAL A  38      13.503 -39.460  22.699  1.00214.39           C  
ANISOU  279  C   VAL A  38    30088  21344  30028  -2092   3742  -3448       C  
ATOM    280  O   VAL A  38      13.215 -38.587  23.523  1.00224.55           O  
ANISOU  280  O   VAL A  38    31761  22105  31451  -2194   3958  -3781       O  
ATOM    281  CB  VAL A  38      13.756 -41.699  23.839  1.00209.02           C  
ANISOU  281  CB  VAL A  38    29166  21611  28642  -2427   3230  -3838       C  
ATOM    282  CG1 VAL A  38      12.557 -42.220  23.064  1.00206.54           C  
ANISOU  282  CG1 VAL A  38    28594  21619  28264  -1830   3346  -3607       C  
ATOM    283  CG2 VAL A  38      14.727 -42.826  24.158  1.00204.34           C  
ANISOU  283  CG2 VAL A  38    28355  21505  27778  -2820   2840  -3879       C  
ATOM    284  N   VAL A  39      13.043 -39.453  21.452  1.00203.06           N  
ANISOU  284  N   VAL A  39    28369  20061  28724  -1644   3842  -2987       N  
ATOM    285  CA  VAL A  39      11.975 -38.562  21.010  1.00203.88           C  
ANISOU  285  CA  VAL A  39    28558  19794  29114  -1177   4208  -2821       C  
ATOM    286  C   VAL A  39      10.813 -39.432  20.555  1.00196.84           C  
ANISOU  286  C   VAL A  39    27385  19409  27997   -681   4229  -2677       C  
ATOM    287  O   VAL A  39      10.961 -40.231  19.622  1.00199.00           O  
ANISOU  287  O   VAL A  39    27280  20209  28121   -544   4049  -2346       O  
ATOM    288  CB  VAL A  39      12.435 -37.623  19.884  1.00207.10           C  
ANISOU  288  CB  VAL A  39    28869  19901  29916  -1092   4328  -2335       C  
ATOM    289  CG1 VAL A  39      11.319 -36.663  19.508  1.00213.98           C  
ANISOU  289  CG1 VAL A  39    29828  20353  31121   -618   4717  -2151       C  
ATOM    290  CG2 VAL A  39      13.680 -36.860  20.308  1.00211.90           C  
ANISOU  290  CG2 VAL A  39    29724  20054  30734  -1625   4262  -2458       C  
ATOM    291  N   ILE A  40       9.660 -39.279  21.203  1.00190.64           N  
ANISOU  291  N   ILE A  40    26780  18471  27184   -419   4452  -2928       N  
ATOM    292  CA  ILE A  40       8.491 -40.109  20.934  1.00180.11           C  
ANISOU  292  CA  ILE A  40    25205  17605  25622     24   4469  -2834       C  
ATOM    293  C   ILE A  40       7.443 -39.265  20.225  1.00191.36           C  
ANISOU  293  C   ILE A  40    26600  18753  27356    540   4820  -2505       C  
ATOM    294  O   ILE A  40       7.074 -38.187  20.706  1.00205.51           O  
ANISOU  294  O   ILE A  40    28705  19935  29446    601   5128  -2653       O  
ATOM    295  CB  ILE A  40       7.919 -40.712  22.228  1.00165.71           C  
ANISOU  295  CB  ILE A  40    23557  15909  23496    -57   4437  -3337       C  
ATOM    296  CG1 ILE A  40       9.000 -41.490  22.976  1.00157.40           C  
ANISOU  296  CG1 ILE A  40    22527  15114  22165   -597   4087  -3632       C  
ATOM    297  CG2 ILE A  40       6.731 -41.607  21.920  1.00159.54           C  
ANISOU  297  CG2 ILE A  40    22502  15630  22485    388   4433  -3213       C  
ATOM    298  CD1 ILE A  40       8.573 -41.949  24.346  1.00154.99           C  
ANISOU  298  CD1 ILE A  40    22424  14891  21574   -754   4055  -4133       C  
ATOM    299  N   PHE A  41       6.968 -39.756  19.083  1.00187.62           N  
ANISOU  299  N   PHE A  41    25744  18726  26817    902   4777  -2057       N  
ATOM    300  CA  PHE A  41       5.885 -39.133  18.331  1.00193.84           C  
ANISOU  300  CA  PHE A  41    26420  19382  27847   1419   5073  -1674       C  
ATOM    301  C   PHE A  41       4.639 -39.998  18.478  1.00201.15           C  
ANISOU  301  C   PHE A  41    27185  20755  28487   1773   5076  -1726       C  
ATOM    302  O   PHE A  41       4.585 -41.111  17.944  1.00197.14           O  
ANISOU  302  O   PHE A  41    26354  20885  27664   1831   4826  -1587       O  
ATOM    303  CB  PHE A  41       6.268 -38.953  16.864  1.00188.02           C  
ANISOU  303  CB  PHE A  41    25355  18835  27248   1550   5028  -1079       C  
ATOM    304  CG  PHE A  41       7.395 -37.983  16.648  1.00184.35           C  
ANISOU  304  CG  PHE A  41    25030  17897  27116   1247   5060   -960       C  
ATOM    305  CD1 PHE A  41       7.143 -36.627  16.516  1.00188.12           C  
ANISOU  305  CD1 PHE A  41    25686  17722  28069   1397   5388   -779       C  
ATOM    306  CD2 PHE A  41       8.705 -38.426  16.580  1.00176.51           C  
ANISOU  306  CD2 PHE A  41    23981  17101  25986    813   4765  -1012       C  
ATOM    307  CE1 PHE A  41       8.176 -35.731  16.319  1.00189.43           C  
ANISOU  307  CE1 PHE A  41    25976  17438  28561   1106   5411   -658       C  
ATOM    308  CE2 PHE A  41       9.744 -37.536  16.382  1.00176.54           C  
ANISOU  308  CE2 PHE A  41    24100  16679  26297    524   4786   -882       C  
ATOM    309  CZ  PHE A  41       9.479 -36.186  16.252  1.00184.41           C  
ANISOU  309  CZ  PHE A  41    25281  17025  27761    663   5103   -708       C  
ATOM    310  N   ALA A  42       3.642 -39.493  19.199  1.00214.61           N  
ANISOU  310  N   ALA A  42    29112  22121  30309   2004   5364  -1929       N  
ATOM    311  CA  ALA A  42       2.390 -40.202  19.413  1.00215.39           C  
ANISOU  311  CA  ALA A  42    29075  22592  30171   2352   5402  -1972       C  
ATOM    312  C   ALA A  42       1.302 -39.557  18.568  1.00216.85           C  
ANISOU  312  C   ALA A  42    29093  22672  30628   2885   5698  -1498       C  
ATOM    313  O   ALA A  42       1.198 -38.331  18.515  1.00224.02           O  
ANISOU  313  O   ALA A  42    30182  22974  31961   3002   6010  -1383       O  
ATOM    314  CB  ALA A  42       1.990 -40.187  20.888  1.00218.83           C  
ANISOU  314  CB  ALA A  42    29853  22791  30503   2239   5515  -2542       C  
ATOM    315  N   PHE A  43       0.491 -40.378  17.908  1.00208.82           N  
ANISOU  315  N   PHE A  43    27723  22239  29381   3201   5599  -1212       N  
ATOM    316  CA  PHE A  43      -0.496 -39.881  16.962  1.00207.80           C  
ANISOU  316  CA  PHE A  43    27360  22127  29469   3689   5827   -679       C  
ATOM    317  C   PHE A  43      -1.894 -39.984  17.554  1.00206.73           C  
ANISOU  317  C   PHE A  43    27247  22010  29291   4055   6037   -782       C  
ATOM    318  O   PHE A  43      -2.243 -40.990  18.181  1.00206.89           O  
ANISOU  318  O   PHE A  43    27240  22423  28947   4005   5867  -1083       O  
ATOM    319  CB  PHE A  43      -0.421 -40.664  15.650  1.00204.31           C  
ANISOU  319  CB  PHE A  43    26472  22358  28800   3782   5573   -221       C  
ATOM    320  CG  PHE A  43       0.923 -40.593  14.987  1.00205.77           C  
ANISOU  320  CG  PHE A  43    26595  22576  29014   3453   5380    -82       C  
ATOM    321  CD1 PHE A  43       1.261 -39.515  14.187  1.00211.86           C  
ANISOU  321  CD1 PHE A  43    27334  23001  30162   3522   5552    340       C  
ATOM    322  CD2 PHE A  43       1.859 -41.596  15.182  1.00198.31           C  
ANISOU  322  CD2 PHE A  43    25611  21997  27741   3074   5035   -358       C  
ATOM    323  CE1 PHE A  43       2.501 -39.444  13.582  1.00207.66           C  
ANISOU  323  CE1 PHE A  43    26734  22515  29654   3218   5378    483       C  
ATOM    324  CE2 PHE A  43       3.102 -41.529  14.581  1.00195.18           C  
ANISOU  324  CE2 PHE A  43    25145  21635  27380   2779   4872   -222       C  
ATOM    325  CZ  PHE A  43       3.423 -40.453  13.779  1.00199.62           C  
ANISOU  325  CZ  PHE A  43    25677  21873  28295   2849   5043    196       C  
ATOM    326  N   GLN A  44      -2.683 -38.936  17.357  1.00207.69           N  
ANISOU  326  N   GLN A  44    27406  21701  29806   4424   6412   -511       N  
ATOM    327  CA  GLN A  44      -4.035 -38.891  17.900  1.00206.06           C  
ANISOU  327  CA  GLN A  44    27218  21453  29622   4805   6665   -569       C  
ATOM    328  C   GLN A  44      -4.925 -39.922  17.219  1.00206.74           C  
ANISOU  328  C   GLN A  44    26883  22285  29383   5088   6486   -236       C  
ATOM    329  O   GLN A  44      -5.053 -39.900  15.987  1.00206.18           O  
ANISOU  329  O   GLN A  44    26480  22499  29359   5273   6431    318       O  
ATOM    330  CB  GLN A  44      -4.622 -37.493  17.738  1.00213.54           C  
ANISOU  330  CB  GLN A  44    28266  21745  31122   5149   7122   -295       C  
ATOM    331  CG  GLN A  44      -6.031 -37.351  18.288  1.00218.31           C  
ANISOU  331  CG  GLN A  44    28884  22263  31802   5574   7431   -328       C  
ATOM    332  CD  GLN A  44      -6.651 -36.008  17.960  1.00229.06           C  
ANISOU  332  CD  GLN A  44    30271  23011  33750   5963   7887     40       C  
ATOM    333  OE1 GLN A  44      -6.353 -35.410  16.926  1.00231.40           O  
ANISOU  333  OE1 GLN A  44    30391  23192  34338   6044   7919    552       O  
ATOM    334  NE2 GLN A  44      -7.521 -35.527  18.840  1.00234.22           N  
ANISOU  334  NE2 GLN A  44    31110  23384  34500   6087   8110   -191       N  
ATOM    335  N   PRO A  45      -5.549 -40.830  17.962  1.00203.52           N  
ANISOU  335  N   PRO A  45    26467  22224  28637   5115   6384   -544       N  
ATOM    336  CA  PRO A  45      -6.473 -41.787  17.348  1.00206.30           C  
ANISOU  336  CA  PRO A  45    26423  23261  28699   5386   6224   -232       C  
ATOM    337  C   PRO A  45      -7.791 -41.129  16.967  1.00215.02           C  
ANISOU  337  C   PRO A  45    27373  24253  30074   5913   6561    206       C  
ATOM    338  O   PRO A  45      -8.140 -40.044  17.439  1.00224.39           O  
ANISOU  338  O   PRO A  45    28789  24821  31649   6095   6946    167       O  
ATOM    339  CB  PRO A  45      -6.672 -42.837  18.444  1.00200.65           C  
ANISOU  339  CB  PRO A  45    25800  22841  27598   5219   6042   -739       C  
ATOM    340  CG  PRO A  45      -6.468 -42.075  19.709  1.00203.67           C  
ANISOU  340  CG  PRO A  45    26629  22592  28166   5079   6297  -1229       C  
ATOM    341  CD  PRO A  45      -5.402 -41.053  19.411  1.00205.33           C  
ANISOU  341  CD  PRO A  45    27040  22261  28714   4867   6394  -1192       C  
ATOM    342  N   SER A  46      -8.527 -41.808  16.091  1.00216.12           N  
ANISOU  342  N   SER A  46    27104  25004  30006   6154   6414    633       N  
ATOM    343  CA  SER A  46      -9.839 -41.355  15.656  1.00219.56           C  
ANISOU  343  CA  SER A  46    27326  25487  30608   6573   6607   1106       C  
ATOM    344  C   SER A  46     -10.808 -42.529  15.678  1.00217.27           C  
ANISOU  344  C   SER A  46    26785  25896  29874   6586   6289   1130       C  
ATOM    345  O   SER A  46     -10.418 -43.679  15.457  1.00217.51           O  
ANISOU  345  O   SER A  46    26659  26456  29529   6408   5967   1011       O  
ATOM    346  CB  SER A  46      -9.788 -40.739  14.252  1.00222.20           C  
ANISOU  346  CB  SER A  46    27370  25859  31195   6794   6701   1786       C  
ATOM    347  OG  SER A  46     -11.084 -40.374  13.810  1.00226.95           O  
ANISOU  347  OG  SER A  46    27755  26595  31880   7072   6768   2263       O  
ATOM    348  N   PHE A  47     -12.081 -42.228  15.947  1.00210.93           N  
ANISOU  348  N   PHE A  47    25939  25072  29132   6786   6382   1288       N  
ATOM    349  CA  PHE A  47     -13.106 -43.254  16.104  1.00198.62           C  
ANISOU  349  CA  PHE A  47    24178  24086  27203   6789   6110   1294       C  
ATOM    350  C   PHE A  47     -14.338 -42.953  15.259  1.00199.76           C  
ANISOU  350  C   PHE A  47    24031  24447  27423   7074   6153   1911       C  
ATOM    351  O   PHE A  47     -15.462 -43.269  15.658  1.00204.61           O  
ANISOU  351  O   PHE A  47    24576  25254  27911   7152   6098   1932       O  
ATOM    352  CB  PHE A  47     -13.500 -43.406  17.573  1.00195.24           C  
ANISOU  352  CB  PHE A  47    24012  23475  26695   6688   6146    765       C  
ATOM    353  CG  PHE A  47     -12.387 -43.899  18.451  1.00186.57           C  
ANISOU  353  CG  PHE A  47    23172  22282  25433   6361   6042    161       C  
ATOM    354  CD1 PHE A  47     -11.481 -43.011  19.008  1.00186.40           C  
ANISOU  354  CD1 PHE A  47    23511  21633  25680   6251   6300   -150       C  
ATOM    355  CD2 PHE A  47     -12.248 -45.249  18.723  1.00180.09           C  
ANISOU  355  CD2 PHE A  47    22239  21985  24201   6137   5681    -90       C  
ATOM    356  CE1 PHE A  47     -10.456 -43.461  19.817  1.00182.18           C  
ANISOU  356  CE1 PHE A  47    23223  21021  24977   5916   6198   -693       C  
ATOM    357  CE2 PHE A  47     -11.224 -45.705  19.532  1.00177.08           C  
ANISOU  357  CE2 PHE A  47    22082  21532  23669   5827   5585   -614       C  
ATOM    358  CZ  PHE A  47     -10.327 -44.810  20.080  1.00177.97           C  
ANISOU  358  CZ  PHE A  47    22558  21040  24023   5712   5843   -912       C  
ATOM    359  N   SER A  48     -14.149 -42.346  14.094  1.00196.99           N  
ANISOU  359  N   SER A  48    23496  24080  27273   7221   6251   2436       N  
ATOM    360  CA  SER A  48     -15.209 -42.195  13.109  1.00201.68           C  
ANISOU  360  CA  SER A  48    23764  24995  27871   7444   6237   3077       C  
ATOM    361  C   SER A  48     -15.011 -43.180  11.966  1.00197.06           C  
ANISOU  361  C   SER A  48    22846  25118  26909   7336   5881   3348       C  
ATOM    362  O   SER A  48     -13.875 -43.482  11.586  1.00194.56           O  
ANISOU  362  O   SER A  48    22517  24899  26507   7174   5768   3228       O  
ATOM    363  CB  SER A  48     -15.244 -40.766  12.563  1.00211.87           C  
ANISOU  363  CB  SER A  48    25047  25796  29659   7681   6603   3542       C  
ATOM    364  OG  SER A  48     -16.041 -40.689  11.394  1.00217.68           O  
ANISOU  364  OG  SER A  48    25421  26930  30359   7852   6552   4224       O  
ATOM    365  N   GLU A  49     -16.124 -43.696  11.430  1.00198.15           N  
ANISOU  365  N   GLU A  49    22723  25754  26812   7409   5705   3697       N  
ATOM    366  CA  GLU A  49     -16.028 -44.691  10.366  1.00195.98           C  
ANISOU  366  CA  GLU A  49    22152  26175  26138   7271   5348   3913       C  
ATOM    367  C   GLU A  49     -15.325 -44.120   9.144  1.00199.23           C  
ANISOU  367  C   GLU A  49    22379  26645  26673   7322   5416   4364       C  
ATOM    368  O   GLU A  49     -14.751 -44.874   8.349  1.00196.24           O  
ANISOU  368  O   GLU A  49    21820  26756  25988   7150   5147   4400       O  
ATOM    369  CB  GLU A  49     -17.418 -45.208   9.989  1.00198.25           C  
ANISOU  369  CB  GLU A  49    22215  26927  26183   7342   5188   4246       C  
ATOM    370  CG  GLU A  49     -18.358 -44.151   9.427  1.00211.88           C  
ANISOU  370  CG  GLU A  49    23799  28517  28188   7631   5457   4877       C  
ATOM    371  CD  GLU A  49     -19.085 -43.373  10.506  1.00227.93           C  
ANISOU  371  CD  GLU A  49    26042  30010  30549   7818   5771   4756       C  
ATOM    372  OE1 GLU A  49     -18.640 -43.405  11.673  1.00231.93           O  
ANISOU  372  OE1 GLU A  49    26842  30149  31132   7734   5838   4182       O  
ATOM    373  OE2 GLU A  49     -20.106 -42.728  10.186  1.00236.64           O  
ANISOU  373  OE2 GLU A  49    27014  31072  31826   8039   5955   5237       O  
ATOM    374  N   LYS A  50     -15.373 -42.794   8.969  1.00205.24           N  
ANISOU  374  N   LYS A  50    23174  26919  27890   7547   5773   4718       N  
ATOM    375  CA  LYS A  50     -14.677 -42.162   7.854  1.00208.76           C  
ANISOU  375  CA  LYS A  50    23437  27376  28505   7598   5859   5179       C  
ATOM    376  C   LYS A  50     -13.181 -42.437   7.919  1.00215.57           C  
ANISOU  376  C   LYS A  50    24409  28165  29334   7396   5787   4808       C  
ATOM    377  O   LYS A  50     -12.517 -42.522   6.879  1.00219.04           O  
ANISOU  377  O   LYS A  50    24621  28926  29677   7334   5683   5098       O  
ATOM    378  CB  LYS A  50     -14.946 -40.655   7.836  1.00205.59           C  
ANISOU  378  CB  LYS A  50    23093  26352  28668   7856   6275   5568       C  
ATOM    379  CG  LYS A  50     -16.243 -40.242   7.140  1.00199.87           C  
ANISOU  379  CG  LYS A  50    22103  25847  27992   8062   6349   6221       C  
ATOM    380  CD  LYS A  50     -17.487 -40.649   7.914  1.00191.49           C  
ANISOU  380  CD  LYS A  50    21111  24860  26788   8120   6319   6048       C  
ATOM    381  CE  LYS A  50     -18.749 -40.226   7.178  1.00186.01           C  
ANISOU  381  CE  LYS A  50    20136  24393  26145   8317   6407   6731       C  
ATOM    382  NZ  LYS A  50     -19.985 -40.651   7.889  1.00181.10           N  
ANISOU  382  NZ  LYS A  50    19555  23877  25378   8375   6375   6600       N  
ATOM    383  N   ASP A  51     -12.639 -42.584   9.127  1.00215.97           N  
ANISOU  383  N   ASP A  51    24795  27818  29445   7278   5842   4175       N  
ATOM    384  CA  ASP A  51     -11.208 -42.741   9.336  1.00213.54           C  
ANISOU  384  CA  ASP A  51    24633  27348  29156   7085   5827   3800       C  
ATOM    385  C   ASP A  51     -10.787 -44.202   9.336  1.00202.63           C  
ANISOU  385  C   ASP A  51    23167  26562  27260   6806   5435   3429       C  
ATOM    386  O   ASP A  51      -9.612 -44.498   9.576  1.00201.49           O  
ANISOU  386  O   ASP A  51    23148  26343  27067   6586   5372   3069       O  
ATOM    387  CB  ASP A  51     -10.796 -42.084  10.659  1.00218.37           C  
ANISOU  387  CB  ASP A  51    25680  27189  30104   7065   6106   3302       C  
ATOM    388  CG  ASP A  51     -11.075 -40.594  10.683  1.00228.80           C  
ANISOU  388  CG  ASP A  51    27120  27832  31981   7300   6506   3612       C  
ATOM    389  OD1 ASP A  51     -10.679 -39.897   9.725  1.00234.32           O  
ANISOU  389  OD1 ASP A  51    27648  28446  32936   7403   6621   4102       O  
ATOM    390  OD2 ASP A  51     -11.697 -40.119  11.656  1.00229.77           O  
ANISOU  390  OD2 ASP A  51    27497  27519  32287   7371   6699   3373       O  
ATOM    391  N   PHE A  52     -11.722 -45.115   9.082  1.00197.12           N  
ANISOU  391  N   PHE A  52    22284  26423  26189   6767   5152   3500       N  
ATOM    392  CA  PHE A  52     -11.445 -46.533   8.903  1.00188.90           C  
ANISOU  392  CA  PHE A  52    21127  25975  24673   6495   4754   3217       C  
ATOM    393  C   PHE A  52     -11.712 -46.991   7.479  1.00182.73           C  
ANISOU  393  C   PHE A  52    19988  25843  23600   6467   4525   3673       C  
ATOM    394  O   PHE A  52     -10.880 -47.676   6.876  1.00182.05           O  
ANISOU  394  O   PHE A  52    19778  26133  23261   6256   4309   3573       O  
ATOM    395  CB  PHE A  52     -12.286 -47.363   9.884  1.00189.10           C  
ANISOU  395  CB  PHE A  52    21266  26092  24494   6413   4582   2846       C  
ATOM    396  CG  PHE A  52     -11.688 -47.467  11.255  1.00189.28           C  
ANISOU  396  CG  PHE A  52    21611  25707  24599   6280   4650   2236       C  
ATOM    397  CD1 PHE A  52     -11.769 -46.407  12.142  1.00195.48           C  
ANISOU  397  CD1 PHE A  52    22675  25844  25754   6430   5001   2120       C  
ATOM    398  CD2 PHE A  52     -11.042 -48.625  11.658  1.00183.46           C  
ANISOU  398  CD2 PHE A  52    20906  25230  23571   5985   4363   1777       C  
ATOM    399  CE1 PHE A  52     -11.219 -46.499  13.406  1.00196.19           C  
ANISOU  399  CE1 PHE A  52    23080  25583  25881   6276   5060   1547       C  
ATOM    400  CE2 PHE A  52     -10.490 -48.724  12.921  1.00181.31           C  
ANISOU  400  CE2 PHE A  52    20921  24616  23351   5845   4419   1243       C  
ATOM    401  CZ  PHE A  52     -10.578 -47.659  13.796  1.00188.17           C  
ANISOU  401  CZ  PHE A  52    22078  24868  24550   5984   4767   1123       C  
ATOM    402  N   PHE A  53     -12.862 -46.618   6.924  1.00181.64           N  
ANISOU  402  N   PHE A  53    19685  25851  23480   6662   4573   4171       N  
ATOM    403  CA  PHE A  53     -13.199 -46.856   5.525  1.00185.20           C  
ANISOU  403  CA  PHE A  53    19804  26892  23672   6654   4405   4678       C  
ATOM    404  C   PHE A  53     -13.487 -45.508   4.880  1.00199.89           C  
ANISOU  404  C   PHE A  53    21541  28518  25891   6926   4714   5321       C  
ATOM    405  O   PHE A  53     -14.512 -44.881   5.170  1.00200.28           O  
ANISOU  405  O   PHE A  53    21618  28323  26155   7141   4903   5574       O  
ATOM    406  CB  PHE A  53     -14.388 -47.804   5.400  1.00182.17           C  
ANISOU  406  CB  PHE A  53    19312  26983  22922   6596   4137   4711       C  
ATOM    407  CG  PHE A  53     -14.146 -49.153   6.010  1.00174.42           C  
ANISOU  407  CG  PHE A  53    18437  26211  21625   6320   3824   4116       C  
ATOM    408  CD1 PHE A  53     -13.231 -50.026   5.446  1.00174.70           C  
ANISOU  408  CD1 PHE A  53    18389  26621  21370   6057   3565   3898       C  
ATOM    409  CD2 PHE A  53     -14.824 -49.545   7.151  1.00171.97           C  
ANISOU  409  CD2 PHE A  53    18301  25714  21324   6316   3794   3785       C  
ATOM    410  CE1 PHE A  53     -13.001 -51.267   6.005  1.00172.40           C  
ANISOU  410  CE1 PHE A  53    18190  26482  20831   5797   3283   3371       C  
ATOM    411  CE2 PHE A  53     -14.599 -50.785   7.715  1.00167.70           C  
ANISOU  411  CE2 PHE A  53    17841  25354  20526   6054   3504   3279       C  
ATOM    412  CZ  PHE A  53     -13.686 -51.647   7.142  1.00167.29           C  
ANISOU  412  CZ  PHE A  53    17708  25641  20215   5795   3249   3076       C  
ATOM    413  N   ASP A  54     -12.576 -45.064   4.024  1.00209.22           N  
ANISOU  413  N   ASP A  54    22577  29766  27151   6906   4771   5590       N  
ATOM    414  CA  ASP A  54     -12.728 -43.783   3.350  1.00222.23           C  
ANISOU  414  CA  ASP A  54    24082  31188  29168   7139   5053   6237       C  
ATOM    415  C   ASP A  54     -14.007 -43.763   2.517  1.00236.50           C  
ANISOU  415  C   ASP A  54    25627  33433  30799   7247   4988   6815       C  
ATOM    416  O   ASP A  54     -14.250 -44.697   1.740  1.00233.29           O  
ANISOU  416  O   ASP A  54    25020  33713  29907   7081   4679   6888       O  
ATOM    417  CB  ASP A  54     -11.514 -43.508   2.463  1.00220.51           C  
ANISOU  417  CB  ASP A  54    23698  31103  28981   7051   5058   6445       C  
ATOM    418  CG  ASP A  54     -11.570 -42.145   1.805  1.00226.04           C  
ANISOU  418  CG  ASP A  54    24249  31519  30118   7278   5352   7127       C  
ATOM    419  OD1 ASP A  54     -11.108 -41.165   2.427  1.00227.91           O  
ANISOU  419  OD1 ASP A  54    24688  31029  30877   7411   5661   7077       O  
ATOM    420  OD2 ASP A  54     -12.075 -42.053   0.667  1.00230.53           O  
ANISOU  420  OD2 ASP A  54    24503  32578  30510   7306   5271   7714       O  
ATOM    421  N   PRO A  55     -14.852 -42.736   2.662  1.00255.03           N  
ANISOU  421  N   PRO A  55    27977  35400  33523   7504   5277   7217       N  
ATOM    422  CA  PRO A  55     -16.126 -42.715   1.920  1.00262.83           C  
ANISOU  422  CA  PRO A  55    28710  36809  34345   7597   5235   7782       C  
ATOM    423  C   PRO A  55     -15.943 -42.804   0.415  1.00263.13           C  
ANISOU  423  C   PRO A  55    28391  37485  34102   7507   5084   8330       C  
ATOM    424  O   PRO A  55     -16.755 -43.436  -0.273  1.00268.93           O  
ANISOU  424  O   PRO A  55    28920  38834  34426   7430   4875   8577       O  
ATOM    425  CB  PRO A  55     -16.756 -41.380   2.346  1.00273.93           C  
ANISOU  425  CB  PRO A  55    30190  37574  36318   7883   5642   8114       C  
ATOM    426  CG  PRO A  55     -15.609 -40.549   2.831  1.00274.11           C  
ANISOU  426  CG  PRO A  55    30424  36922  36804   7929   5888   7906       C  
ATOM    427  CD  PRO A  55     -14.652 -41.514   3.459  1.00263.54           C  
ANISOU  427  CD  PRO A  55    29288  35637  35207   7704   5670   7187       C  
ATOM    428  N   ASP A  56     -14.888 -42.188  -0.115  1.00258.06           N  
ANISOU  428  N   ASP A  56    27669  36721  33662   7499   5186   8526       N  
ATOM    429  CA  ASP A  56     -14.648 -42.136  -1.550  1.00254.97           C  
ANISOU  429  CA  ASP A  56    26928  36919  33031   7413   5073   9084       C  
ATOM    430  C   ASP A  56     -13.931 -43.375  -2.067  1.00253.28           C  
ANISOU  430  C   ASP A  56    26643  37345  32246   7114   4702   8731       C  
ATOM    431  O   ASP A  56     -13.756 -43.508  -3.284  1.00258.86           O  
ANISOU  431  O   ASP A  56    27068  38640  32648   6999   4564   9127       O  
ATOM    432  CB  ASP A  56     -13.840 -40.885  -1.906  1.00253.71           C  
ANISOU  432  CB  ASP A  56    26693  36341  33364   7533   5351   9493       C  
ATOM    433  CG  ASP A  56     -14.496 -39.608  -1.417  1.00250.67           C  
ANISOU  433  CG  ASP A  56    26391  35260  33591   7812   5737   9823       C  
ATOM    434  OD1 ASP A  56     -15.735 -39.597  -1.258  1.00249.35           O  
ANISOU  434  OD1 ASP A  56    26196  35152  33395   7918   5786   9992       O  
ATOM    435  OD2 ASP A  56     -13.774 -38.614  -1.193  1.00250.79           O  
ANISOU  435  OD2 ASP A  56    26501  34661  34126   7915   5997   9907       O  
ATOM    436  N   ASN A  57     -13.515 -44.276  -1.181  1.00241.72           N  
ANISOU  436  N   ASN A  57    25428  35782  30632   6968   4545   7997       N  
ATOM    437  CA  ASN A  57     -12.892 -45.524  -1.593  1.00234.24           C  
ANISOU  437  CA  ASN A  57    24437  35400  29162   6665   4196   7601       C  
ATOM    438  C   ASN A  57     -13.956 -46.504  -2.063  1.00219.61           C  
ANISOU  438  C   ASN A  57    22468  34169  26807   6557   3916   7648       C  
ATOM    439  O   ASN A  57     -14.914 -46.792  -1.339  1.00213.50           O  
ANISOU  439  O   ASN A  57    21821  33261  26040   6627   3904   7493       O  
ATOM    440  CB  ASN A  57     -12.103 -46.138  -0.439  1.00235.37           C  
ANISOU  440  CB  ASN A  57    24882  35195  29352   6531   4140   6817       C  
ATOM    441  CG  ASN A  57     -11.323 -47.369  -0.860  1.00238.61           C  
ANISOU  441  CG  ASN A  57    25253  36118  29288   6203   3810   6397       C  
ATOM    442  OD1 ASN A  57     -11.889 -48.451  -1.019  1.00238.07           O  
ANISOU  442  OD1 ASN A  57    25163  36488  28805   6051   3526   6194       O  
ATOM    443  ND2 ASN A  57     -10.017 -47.212  -1.036  1.00240.01           N  
ANISOU  443  ND2 ASN A  57    25427  36222  29542   6085   3855   6261       N  
ATOM    444  N   LYS A  58     -13.783 -47.019  -3.280  1.00216.33           N  
ANISOU  444  N   LYS A  58    21813  34437  25948   6376   3694   7860       N  
ATOM    445  CA  LYS A  58     -14.769 -47.889  -3.900  1.00211.59           C  
ANISOU  445  CA  LYS A  58    21076  34467  24852   6261   3443   7970       C  
ATOM    446  C   LYS A  58     -14.358 -49.356  -3.858  1.00208.38           C  
ANISOU  446  C   LYS A  58    20762  34419  23995   5962   3095   7326       C  
ATOM    447  O   LYS A  58     -14.906 -50.168  -4.610  1.00203.87           O  
ANISOU  447  O   LYS A  58    20054  34455  22951   5810   2859   7391       O  
ATOM    448  CB  LYS A  58     -15.019 -47.452  -5.344  1.00210.64           C  
ANISOU  448  CB  LYS A  58    20615  34906  24511   6256   3446   8688       C  
ATOM    449  CG  LYS A  58     -15.404 -45.987  -5.489  1.00209.16           C  
ANISOU  449  CG  LYS A  58    20300  34375  24795   6531   3799   9384       C  
ATOM    450  CD  LYS A  58     -16.653 -45.653  -4.689  1.00202.95           C  
ANISOU  450  CD  LYS A  58    19614  33225  24273   6740   3971   9488       C  
ATOM    451  CE  LYS A  58     -17.012 -44.183  -4.825  1.00201.74           C  
ANISOU  451  CE  LYS A  58    19337  32680  24637   7005   4345  10155       C  
ATOM    452  NZ  LYS A  58     -18.215 -43.825  -4.026  1.00201.18           N  
ANISOU  452  NZ  LYS A  58    19366  32231  24844   7209   4535  10233       N  
ATOM    453  N   SER A  59     -13.404 -49.711  -3.004  1.00215.01           N  
ANISOU  453  N   SER A  59    21828  34889  24977   5864   3071   6713       N  
ATOM    454  CA  SER A  59     -12.985 -51.094  -2.850  1.00229.87           C  
ANISOU  454  CA  SER A  59    23815  37020  26506   5578   2764   6082       C  
ATOM    455  C   SER A  59     -13.633 -51.697  -1.609  1.00236.73           C  
ANISOU  455  C   SER A  59    24916  37578  27451   5587   2704   5643       C  
ATOM    456  O   SER A  59     -14.044 -50.988  -0.687  1.00235.74           O  
ANISOU  456  O   SER A  59    24925  36941  27705   5798   2926   5690       O  
ATOM    457  CB  SER A  59     -11.460 -51.198  -2.753  1.00231.92           C  
ANISOU  457  CB  SER A  59    24154  37121  26842   5415   2762   5691       C  
ATOM    458  OG  SER A  59     -10.844 -50.840  -3.978  1.00236.73           O  
ANISOU  458  OG  SER A  59    24536  38112  27300   5355   2766   6055       O  
ATOM    459  N   SER A  60     -13.718 -53.028  -1.597  1.00245.55           N  
ANISOU  459  N   SER A  60    26079  39009  28209   5348   2403   5212       N  
ATOM    460  CA  SER A  60     -14.489 -53.716  -0.569  1.00245.05           C  
ANISOU  460  CA  SER A  60    26190  38764  28155   5332   2307   4871       C  
ATOM    461  C   SER A  60     -13.837 -53.667   0.807  1.00238.39           C  
ANISOU  461  C   SER A  60    25612  37314  27653   5329   2395   4369       C  
ATOM    462  O   SER A  60     -14.482 -54.046   1.791  1.00237.86           O  
ANISOU  462  O   SER A  60    25693  37028  27655   5347   2360   4129       O  
ATOM    463  CB  SER A  60     -14.711 -55.172  -0.978  1.00248.17           C  
ANISOU  463  CB  SER A  60    26554  39650  28092   5064   1969   4565       C  
ATOM    464  OG  SER A  60     -15.584 -55.259  -2.091  1.00254.32           O  
ANISOU  464  OG  SER A  60    27108  40995  28528   5069   1901   5019       O  
ATOM    465  N   PHE A  61     -12.585 -53.212   0.905  1.00226.98           N  
ANISOU  465  N   PHE A  61    24221  35612  26409   5296   2514   4218       N  
ATOM    466  CA  PHE A  61     -11.869 -53.175   2.175  1.00210.66           C  
ANISOU  466  CA  PHE A  61    22401  33009  24632   5262   2602   3737       C  
ATOM    467  C   PHE A  61     -11.144 -51.852   2.383  1.00204.83           C  
ANISOU  467  C   PHE A  61    21708  31823  24295   5442   2939   3920       C  
ATOM    468  O   PHE A  61     -10.255 -51.769   3.237  1.00201.57           O  
ANISOU  468  O   PHE A  61    21478  31020  24089   5378   3025   3531       O  
ATOM    469  CB  PHE A  61     -10.888 -54.345   2.278  1.00203.70           C  
ANISOU  469  CB  PHE A  61    21588  32257  23552   4941   2351   3184       C  
ATOM    470  CG  PHE A  61     -11.529 -55.684   2.072  1.00199.34           C  
ANISOU  470  CG  PHE A  61    21004  32096  22640   4756   2030   2984       C  
ATOM    471  CD1 PHE A  61     -12.136 -56.344   3.128  1.00198.40           C  
ANISOU  471  CD1 PHE A  61    21038  31794  22550   4713   1925   2675       C  
ATOM    472  CD2 PHE A  61     -11.529 -56.282   0.824  1.00199.06           C  
ANISOU  472  CD2 PHE A  61    20786  32616  22234   4620   1842   3109       C  
ATOM    473  CE1 PHE A  61     -12.735 -57.575   2.943  1.00197.23           C  
ANISOU  473  CE1 PHE A  61    20860  31984  22094   4545   1645   2513       C  
ATOM    474  CE2 PHE A  61     -12.122 -57.514   0.632  1.00199.05           C  
ANISOU  474  CE2 PHE A  61    20767  32955  21910   4452   1569   2914       C  
ATOM    475  CZ  PHE A  61     -12.726 -58.162   1.693  1.00197.92           C  
ANISOU  475  CZ  PHE A  61    20778  32600  21825   4417   1474   2624       C  
ATOM    476  N   GLY A  62     -11.509 -50.818   1.630  1.00201.34           N  
ANISOU  476  N   GLY A  62    21101  31422  23977   5659   3138   4519       N  
ATOM    477  CA  GLY A  62     -10.867 -49.525   1.779  1.00195.86           C  
ANISOU  477  CA  GLY A  62    20441  30269  23709   5842   3476   4744       C  
ATOM    478  C   GLY A  62      -9.385 -49.541   1.489  1.00185.49           C  
ANISOU  478  C   GLY A  62    19115  28961  22402   5668   3479   4557       C  
ATOM    479  O   GLY A  62      -8.635 -48.748   2.068  1.00186.75           O  
ANISOU  479  O   GLY A  62    19403  28621  22932   5750   3734   4488       O  
ATOM    480  N   GLU A  63      -8.940 -50.425   0.602  1.00175.71           N  
ANISOU  480  N   GLU A  63    17731  28266  20766   5421   3213   4466       N  
ATOM    481  CA  GLU A  63      -7.525 -50.602   0.328  1.00172.08           C  
ANISOU  481  CA  GLU A  63    17259  27855  20267   5213   3188   4240       C  
ATOM    482  C   GLU A  63      -7.107 -49.746  -0.862  1.00176.81           C  
ANISOU  482  C   GLU A  63    17614  28668  20895   5277   3324   4805       C  
ATOM    483  O   GLU A  63      -7.930 -49.340  -1.687  1.00185.00           O  
ANISOU  483  O   GLU A  63    18455  29987  21848   5415   3340   5341       O  
ATOM    484  CB  GLU A  63      -7.225 -52.072   0.041  1.00170.92           C  
ANISOU  484  CB  GLU A  63    17107  28141  19693   4895   2831   3791       C  
ATOM    485  CG  GLU A  63      -7.646 -52.494  -1.360  1.00177.86           C  
ANISOU  485  CG  GLU A  63    17742  29674  20164   4820   2640   4104       C  
ATOM    486  CD  GLU A  63      -7.646 -53.994  -1.556  1.00179.22           C  
ANISOU  486  CD  GLU A  63    17937  30215  19944   4546   2298   3651       C  
ATOM    487  OE1 GLU A  63      -6.612 -54.633  -1.270  1.00177.89           O  
ANISOU  487  OE1 GLU A  63    17870  29960  19761   4325   2205   3186       O  
ATOM    488  OE2 GLU A  63      -8.684 -54.533  -1.996  1.00180.32           O  
ANISOU  488  OE2 GLU A  63    17990  30718  19806   4552   2130   3776       O  
ATOM    489  N   ILE A  64      -5.809 -49.468  -0.942  1.00169.78           N  
ANISOU  489  N   ILE A  64    16728  27655  20127   5161   3423   4708       N  
ATOM    490  CA  ILE A  64      -5.259 -48.721  -2.068  1.00166.24           C  
ANISOU  490  CA  ILE A  64    16040  27426  19696   5172   3538   5223       C  
ATOM    491  C   ILE A  64      -3.792 -49.097  -2.238  1.00160.20           C  
ANISOU  491  C   ILE A  64    15295  26733  18842   4894   3481   4904       C  
ATOM    492  O   ILE A  64      -3.076 -49.323  -1.258  1.00152.46           O  
ANISOU  492  O   ILE A  64    14613  25295  18022   4737   3454   4397       O  
ATOM    493  CB  ILE A  64      -5.463 -47.203  -1.866  1.00169.93           C  
ANISOU  493  CB  ILE A  64    16526  27355  20683   5451   3878   5727       C  
ATOM    494  CG1 ILE A  64      -5.138 -46.433  -3.145  1.00174.37           C  
ANISOU  494  CG1 ILE A  64    16814  28192  21245   5461   3954   6366       C  
ATOM    495  CG2 ILE A  64      -4.639 -46.690  -0.690  1.00167.60           C  
ANISOU  495  CG2 ILE A  64    16650  26232  20800   5352   3995   5325       C  
ATOM    496  CD1 ILE A  64      -5.434 -44.959  -3.039  1.00179.10           C  
ANISOU  496  CD1 ILE A  64    17455  28224  22373   5706   4243   6896       C  
ATOM    497  N   LYS A  65      -3.355 -49.183  -3.493  1.00163.70           N  
ANISOU  497  N   LYS A  65    15512  27681  19006   4756   3389   5169       N  
ATOM    498  CA  LYS A  65      -1.956 -49.461  -3.792  1.00162.41           C  
ANISOU  498  CA  LYS A  65    15340  27612  18755   4495   3352   4938       C  
ATOM    499  C   LYS A  65      -1.072 -48.260  -3.474  1.00160.58           C  
ANISOU  499  C   LYS A  65    15309  26721  18981   4460   3535   5107       C  
ATOM    500  O   LYS A  65      -1.434 -47.111  -3.739  1.00168.13           O  
ANISOU  500  O   LYS A  65    16211  27452  20217   4647   3721   5650       O  
ATOM    501  CB  LYS A  65      -1.789 -49.850  -5.261  1.00169.40           C  
ANISOU  501  CB  LYS A  65    15998  29164  19202   4330   3165   5158       C  
ATOM    502  CG  LYS A  65      -2.481 -51.142  -5.660  1.00177.16           C  
ANISOU  502  CG  LYS A  65    16979  30619  19715   4203   2832   4850       C  
ATOM    503  CD  LYS A  65      -2.152 -51.508  -7.100  1.00189.77           C  
ANISOU  503  CD  LYS A  65    18368  32848  20889   4029   2667   5010       C  
ATOM    504  CE  LYS A  65      -2.856 -52.786  -7.525  1.00195.81           C  
ANISOU  504  CE  LYS A  65    19121  34072  21208   3906   2353   4705       C  
ATOM    505  NZ  LYS A  65      -2.536 -53.919  -6.614  1.00193.97           N  
ANISOU  505  NZ  LYS A  65    19120  33602  20978   3744   2207   3991       N  
ATOM    506  N   LEU A  66       0.097 -48.537  -2.904  1.00155.10           N  
ANISOU  506  N   LEU A  66    14838  25714  18379   4211   3479   4651       N  
ATOM    507  CA  LEU A  66       1.074 -47.495  -2.617  1.00159.46           C  
ANISOU  507  CA  LEU A  66    15582  25669  19336   4117   3621   4762       C  
ATOM    508  C   LEU A  66       1.653 -46.940  -3.914  1.00171.89           C  
ANISOU  508  C   LEU A  66    16887  27592  20832   4065   3674   5286       C  
ATOM    509  O   LEU A  66       1.684 -47.617  -4.946  1.00181.00           O  
ANISOU  509  O   LEU A  66    17749  29469  21554   4001   3563   5374       O  
ATOM    510  CB  LEU A  66       2.190 -48.037  -1.726  1.00154.61           C  
ANISOU  510  CB  LEU A  66    15234  24718  18791   3835   3517   4155       C  
ATOM    511  CG  LEU A  66       1.816 -48.191  -0.252  1.00153.00           C  
ANISOU  511  CG  LEU A  66    15363  23971  18801   3861   3515   3699       C  
ATOM    512  CD1 LEU A  66       2.987 -48.741   0.544  1.00153.38           C  
ANISOU  512  CD1 LEU A  66    15630  23755  18894   3552   3394   3155       C  
ATOM    513  CD2 LEU A  66       1.350 -46.862   0.320  1.00152.85           C  
ANISOU  513  CD2 LEU A  66    15544  23294  19240   4052   3752   3972       C  
ATOM    514  N   ASN A  67       2.113 -45.691  -3.862  1.00175.06           N  
ANISOU  514  N   ASN A  67    17385  27478  21651   4083   3850   5633       N  
ATOM    515  CA  ASN A  67       2.796 -45.103  -5.009  1.00173.85           C  
ANISOU  515  CA  ASN A  67    16991  27597  21468   4008   3903   6136       C  
ATOM    516  C   ASN A  67       4.238 -45.587  -5.050  1.00168.37           C  
ANISOU  516  C   ASN A  67    16354  26949  20670   3684   3798   5788       C  
ATOM    517  O   ASN A  67       5.004 -45.372  -4.104  1.00162.14           O  
ANISOU  517  O   ASN A  67    15867  25553  20186   3532   3811   5455       O  
ATOM    518  CB  ASN A  67       2.757 -43.578  -4.945  1.00175.95           C  
ANISOU  518  CB  ASN A  67    17324  27270  22259   4144   4130   6662       C  
ATOM    519  CG  ASN A  67       3.472 -42.929  -6.115  1.00174.71           C  
ANISOU  519  CG  ASN A  67    16902  27384  22095   4061   4183   7226       C  
ATOM    520  OD1 ASN A  67       3.567 -43.506  -7.199  1.00170.96           O  
ANISOU  520  OD1 ASN A  67    16108  27681  21168   3997   4082   7392       O  
ATOM    521  ND2 ASN A  67       3.984 -41.723  -5.899  1.00177.83           N  
ANISOU  521  ND2 ASN A  67    17428  27150  22991   4050   4346   7519       N  
ATOM    522  N   ARG A  68       4.602 -46.239  -6.155  1.00170.42           N  
ANISOU  522  N   ARG A  68    16313  27946  20492   3575   3700   5870       N  
ATOM    523  CA  ARG A  68       5.916 -46.856  -6.281  1.00176.98           C  
ANISOU  523  CA  ARG A  68    17151  28917  21176   3287   3603   5528       C  
ATOM    524  C   ARG A  68       7.043 -45.830  -6.254  1.00181.96           C  
ANISOU  524  C   ARG A  68    17872  29082  22181   3145   3711   5775       C  
ATOM    525  O   ARG A  68       8.194 -46.193  -5.987  1.00184.09           O  
ANISOU  525  O   ARG A  68    18237  29240  22470   2900   3645   5446       O  
ATOM    526  CB  ARG A  68       5.947 -47.684  -7.567  1.00180.19           C  
ANISOU  526  CB  ARG A  68    17196  30240  21029   3231   3514   5609       C  
ATOM    527  CG  ARG A  68       7.133 -48.609  -7.721  1.00181.82           C  
ANISOU  527  CG  ARG A  68    17377  30694  21013   2965   3411   5170       C  
ATOM    528  CD  ARG A  68       6.956 -49.452  -8.967  1.00185.16           C  
ANISOU  528  CD  ARG A  68    17520  31951  20881   2918   3290   5174       C  
ATOM    529  NE  ARG A  68       8.078 -50.354  -9.194  1.00189.02           N  
ANISOU  529  NE  ARG A  68    18040  32596  21181   2664   3158   4721       N  
ATOM    530  CZ  ARG A  68       8.916 -50.238 -10.216  1.00197.43           C  
ANISOU  530  CZ  ARG A  68    18958  33976  22078   2526   3144   4910       C  
ATOM    531  NH1 ARG A  68       8.741 -49.267 -11.101  1.00195.44           N  
ANISOU  531  NH1 ARG A  68    18516  33933  21809   2607   3230   5548       N  
ATOM    532  NH2 ARG A  68       9.917 -51.095 -10.362  1.00204.28           N  
ANISOU  532  NH2 ARG A  68    19861  34947  22808   2316   3043   4476       N  
ATOM    533  N   VAL A  69       6.736 -44.557  -6.508  1.00183.68           N  
ANISOU  533  N   VAL A  69    18055  29013  22723   3292   3874   6360       N  
ATOM    534  CA  VAL A  69       7.753 -43.510  -6.470  1.00186.12           C  
ANISOU  534  CA  VAL A  69    18452  28837  23430   3156   3980   6627       C  
ATOM    535  C   VAL A  69       8.126 -43.166  -5.032  1.00181.85           C  
ANISOU  535  C   VAL A  69    18340  27421  23334   3060   4005   6211       C  
ATOM    536  O   VAL A  69       9.310 -43.035  -4.699  1.00181.22           O  
ANISOU  536  O   VAL A  69    18396  27039  23420   2806   3976   6035       O  
ATOM    537  CB  VAL A  69       7.268 -42.272  -7.246  1.00195.22           C  
ANISOU  537  CB  VAL A  69    19401  29969  24805   3347   4149   7416       C  
ATOM    538  CG1 VAL A  69       8.173 -41.081  -6.972  1.00199.71           C  
ANISOU  538  CG1 VAL A  69    20123  29862  25897   3228   4271   7667       C  
ATOM    539  CG2 VAL A  69       7.212 -42.570  -8.737  1.00199.81           C  
ANISOU  539  CG2 VAL A  69    19538  31462  24918   3357   4111   7849       C  
ATOM    540  N   GLN A  70       7.129 -43.028  -4.159  1.00180.34           N  
ANISOU  540  N   GLN A  70    18361  26834  23326   3249   4058   6046       N  
ATOM    541  CA  GLN A  70       7.339 -42.587  -2.785  1.00177.19           C  
ANISOU  541  CA  GLN A  70    18375  25602  23345   3174   4109   5679       C  
ATOM    542  C   GLN A  70       7.658 -43.725  -1.827  1.00165.53           C  
ANISOU  542  C   GLN A  70    17106  24102  21685   2994   3935   4950       C  
ATOM    543  O   GLN A  70       8.234 -43.477  -0.761  1.00159.32           O  
ANISOU  543  O   GLN A  70    16640  22712  21182   2819   3935   4609       O  
ATOM    544  CB  GLN A  70       6.103 -41.833  -2.280  1.00179.99           C  
ANISOU  544  CB  GLN A  70    18860  25523  24005   3475   4282   5858       C  
ATOM    545  CG  GLN A  70       6.353 -40.968  -1.054  1.00183.05           C  
ANISOU  545  CG  GLN A  70    19657  24983  24910   3411   4409   5636       C  
ATOM    546  CD  GLN A  70       7.555 -40.060  -1.213  1.00193.40           C  
ANISOU  546  CD  GLN A  70    21030  25899  26552   3185   4469   5858       C  
ATOM    547  OE1 GLN A  70       8.610 -40.297  -0.623  1.00191.50           O  
ANISOU  547  OE1 GLN A  70    20984  25429  26349   2879   4367   5468       O  
ATOM    548  NE2 GLN A  70       7.400 -39.007  -2.007  1.00203.96           N  
ANISOU  548  NE2 GLN A  70    22189  27159  28147   3326   4630   6514       N  
ATOM    549  N   PHE A  71       7.314 -44.960  -2.179  1.00160.42           N  
ANISOU  549  N   PHE A  71    16277  24095  20579   3015   3783   4713       N  
ATOM    550  CA  PHE A  71       7.615 -46.136  -1.363  1.00154.61           C  
ANISOU  550  CA  PHE A  71    15685  23396  19663   2847   3607   4058       C  
ATOM    551  C   PHE A  71       8.205 -47.230  -2.242  1.00155.89           C  
ANISOU  551  C   PHE A  71    15569  24269  19395   2710   3460   3943       C  
ATOM    552  O   PHE A  71       7.598 -48.290  -2.433  1.00158.82           O  
ANISOU  552  O   PHE A  71    15809  25123  19414   2780   3348   3713       O  
ATOM    553  CB  PHE A  71       6.369 -46.632  -0.628  1.00152.82           C  
ANISOU  553  CB  PHE A  71    15569  23132  19362   3044   3580   3785       C  
ATOM    554  CG  PHE A  71       5.749 -45.605   0.269  1.00153.12           C  
ANISOU  554  CG  PHE A  71    15885  22479  19813   3195   3750   3854       C  
ATOM    555  CD1 PHE A  71       4.778 -44.741  -0.209  1.00157.06           C  
ANISOU  555  CD1 PHE A  71    16278  22942  20454   3489   3926   4364       C  
ATOM    556  CD2 PHE A  71       6.141 -45.501   1.593  1.00149.47           C  
ANISOU  556  CD2 PHE A  71    15782  21410  19600   3037   3742   3412       C  
ATOM    557  CE1 PHE A  71       4.209 -43.796   0.618  1.00159.00           C  
ANISOU  557  CE1 PHE A  71    16779  22526  21109   3642   4110   4410       C  
ATOM    558  CE2 PHE A  71       5.575 -44.558   2.425  1.00150.02           C  
ANISOU  558  CE2 PHE A  71    16119  20842  20039   3169   3920   3434       C  
ATOM    559  CZ  PHE A  71       4.608 -43.705   1.937  1.00156.13           C  
ANISOU  559  CZ  PHE A  71    16792  21553  20977   3482   4114   3924       C  
ATOM    560  N   PRO A  72       9.392 -46.993  -2.810  1.00154.04           N  
ANISOU  560  N   PRO A  72    15231  24111  19186   2512   3466   4101       N  
ATOM    561  CA  PRO A  72       9.931 -47.938  -3.801  1.00157.97           C  
ANISOU  561  CA  PRO A  72    15432  25320  19271   2408   3371   4047       C  
ATOM    562  C   PRO A  72      10.189 -49.327  -3.244  1.00153.24           C  
ANISOU  562  C   PRO A  72    14880  24880  18463   2273   3200   3419       C  
ATOM    563  O   PRO A  72      10.180 -50.300  -4.008  1.00160.22           O  
ANISOU  563  O   PRO A  72    15522  26394  18961   2264   3125   3300       O  
ATOM    564  CB  PRO A  72      11.237 -47.265  -4.247  1.00160.48           C  
ANISOU  564  CB  PRO A  72    15691  25527  19758   2209   3431   4319       C  
ATOM    565  CG  PRO A  72      11.611 -46.369  -3.115  1.00156.95           C  
ANISOU  565  CG  PRO A  72    15588  24245  19802   2111   3482   4257       C  
ATOM    566  CD  PRO A  72      10.319 -45.878  -2.545  1.00155.61           C  
ANISOU  566  CD  PRO A  72    15584  23745  19795   2361   3563   4313       C  
ATOM    567  N   CYS A  73      10.414 -49.455  -1.935  1.00145.76           N  
ANISOU  567  N   CYS A  73    14232  23386  17763   2160   3137   3015       N  
ATOM    568  CA  CYS A  73      10.698 -50.758  -1.347  1.00141.36           C  
ANISOU  568  CA  CYS A  73    13709  22949  17055   2023   2970   2452       C  
ATOM    569  C   CYS A  73       9.446 -51.561  -1.021  1.00147.94           C  
ANISOU  569  C   CYS A  73    14546  23980  17685   2202   2891   2198       C  
ATOM    570  O   CYS A  73       9.530 -52.790  -0.912  1.00142.40           O  
ANISOU  570  O   CYS A  73    13766  23567  16771   2127   2752   1802       O  
ATOM    571  CB  CYS A  73      11.517 -50.592  -0.065  1.00140.36           C  
ANISOU  571  CB  CYS A  73    13876  22194  17258   1792   2918   2146       C  
ATOM    572  SG  CYS A  73      13.174 -49.927  -0.297  1.00148.39           S  
ANISOU  572  SG  CYS A  73    14884  22994  18505   1508   2956   2341       S  
ATOM    573  N   MET A  74       8.292 -50.911  -0.861  1.00156.20           N  
ANISOU  573  N   MET A  74    15668  24871  18809   2438   2979   2424       N  
ATOM    574  CA  MET A  74       7.077 -51.616  -0.451  1.00152.77           C  
ANISOU  574  CA  MET A  74    15249  24585  18212   2607   2905   2200       C  
ATOM    575  C   MET A  74       6.436 -52.287  -1.665  1.00159.17           C  
ANISOU  575  C   MET A  74    15728  26148  18601   2732   2864   2349       C  
ATOM    576  O   MET A  74       5.434 -51.827  -2.220  1.00162.49           O  
ANISOU  576  O   MET A  74    16031  26776  18934   2955   2941   2723       O  
ATOM    577  CB  MET A  74       6.112 -50.652   0.225  1.00145.54           C  
ANISOU  577  CB  MET A  74    14538  23200  17562   2814   3033   2384       C  
ATOM    578  CG  MET A  74       6.721 -49.890   1.391  1.00143.09           C  
ANISOU  578  CG  MET A  74    14571  22140  17658   2676   3094   2234       C  
ATOM    579  SD  MET A  74       7.628 -50.947   2.533  1.00138.07           S  
ANISOU  579  SD  MET A  74    14107  21328  17027   2366   2896   1589       S  
ATOM    580  CE  MET A  74       6.291 -51.855   3.302  1.00135.05           C  
ANISOU  580  CE  MET A  74    13774  21059  16480   2536   2800   1255       C  
ATOM    581  N   ARG A  75       7.023 -53.410  -2.067  1.00158.31           N  
ANISOU  581  N   ARG A  75    15463  26456  18231   2577   2741   2044       N  
ATOM    582  CA  ARG A  75       6.607 -54.138  -3.261  1.00159.81           C  
ANISOU  582  CA  ARG A  75    15342  27388  17990   2635   2698   2113       C  
ATOM    583  C   ARG A  75       7.367 -55.455  -3.285  1.00155.50           C  
ANISOU  583  C   ARG A  75    14832  26947  17305   2389   2490   1598       C  
ATOM    584  O   ARG A  75       8.323 -55.654  -2.530  1.00153.05           O  
ANISOU  584  O   ARG A  75    14580  26379  17195   2246   2508   1333       O  
ATOM    585  CB  ARG A  75       6.858 -53.346  -4.550  1.00162.25           C  
ANISOU  585  CB  ARG A  75    15438  28028  18180   2665   2818   2645       C  
ATOM    586  CG  ARG A  75       8.320 -53.209  -4.935  1.00159.04           C  
ANISOU  586  CG  ARG A  75    14968  27627  17831   2455   2866   2662       C  
ATOM    587  CD  ARG A  75       8.472 -52.410  -6.222  1.00162.22           C  
ANISOU  587  CD  ARG A  75    15148  28388  18100   2494   2978   3225       C  
ATOM    588  NE  ARG A  75       9.759 -52.657  -6.867  1.00168.31           N  
ANISOU  588  NE  ARG A  75    15831  29334  18783   2277   2957   3164       N  
ATOM    589  CZ  ARG A  75      10.763 -51.787  -6.893  1.00175.13           C  
ANISOU  589  CZ  ARG A  75    16661  29989  19892   2188   3102   3453       C  
ATOM    590  NH1 ARG A  75      10.629 -50.601  -6.316  1.00181.98           N  
ANISOU  590  NH1 ARG A  75    17722  30271  21152   2250   3182   3754       N  
ATOM    591  NH2 ARG A  75      11.900 -52.099  -7.501  1.00172.80           N  
ANISOU  591  NH2 ARG A  75    16235  29935  19485   2007   3102   3400       N  
ATOM    592  N   LYS A  76       6.937 -56.355  -4.167  1.00153.71           N  
ANISOU  592  N   LYS A  76    14567  27086  16749   2340   2295   1474       N  
ATOM    593  CA  LYS A  76       7.738 -57.525  -4.492  1.00151.28           C  
ANISOU  593  CA  LYS A  76    14269  26896  16316   2122   2135   1073       C  
ATOM    594  C   LYS A  76       8.718 -57.129  -5.586  1.00150.58           C  
ANISOU  594  C   LYS A  76    14019  27073  16121   2035   2230   1314       C  
ATOM    595  O   LYS A  76       8.348 -56.459  -6.554  1.00154.75           O  
ANISOU  595  O   LYS A  76    14412  27914  16472   2129   2296   1733       O  
ATOM    596  CB  LYS A  76       6.860 -58.693  -4.947  1.00156.49           C  
ANISOU  596  CB  LYS A  76    14956  27819  16685   2105   1901    823       C  
ATOM    597  CG  LYS A  76       5.734 -59.028  -3.976  1.00162.53           C  
ANISOU  597  CG  LYS A  76    15860  28370  17524   2203   1800    663       C  
ATOM    598  CD  LYS A  76       5.365 -60.506  -3.999  1.00166.56           C  
ANISOU  598  CD  LYS A  76    16436  28976  17876   2089   1550    244       C  
ATOM    599  CE  LYS A  76       6.477 -61.368  -3.422  1.00167.89           C  
ANISOU  599  CE  LYS A  76    16686  28882  18225   1893   1485   -172       C  
ATOM    600  NZ  LYS A  76       6.096 -62.808  -3.365  1.00167.08           N  
ANISOU  600  NZ  LYS A  76    16644  28821  18017   1792   1255   -555       N  
ATOM    601  N   ILE A  77       9.973 -57.546  -5.428  1.00149.38           N  
ANISOU  601  N   ILE A  77    13871  26802  16084   1854   2233   1070       N  
ATOM    602  CA  ILE A  77      11.016 -57.113  -6.354  1.00144.61           C  
ANISOU  602  CA  ILE A  77    13117  26407  15420   1765   2341   1305       C  
ATOM    603  C   ILE A  77      10.859 -57.797  -7.705  1.00153.74           C  
ANISOU  603  C   ILE A  77    14180  28045  16191   1728   2226   1264       C  
ATOM    604  O   ILE A  77      10.617 -57.146  -8.728  1.00159.06           O  
ANISOU  604  O   ILE A  77    14711  29067  16658   1794   2284   1663       O  
ATOM    605  CB  ILE A  77      12.408 -57.365  -5.752  1.00129.61           C  
ANISOU  605  CB  ILE A  77    11235  24238  13773   1583   2380   1071       C  
ATOM    606  CG1 ILE A  77      12.555 -56.593  -4.442  1.00124.05           C  
ANISOU  606  CG1 ILE A  77    10593  23112  13430   1605   2501   1140       C  
ATOM    607  CG2 ILE A  77      13.486 -56.955  -6.732  1.00130.73           C  
ANISOU  607  CG2 ILE A  77    11218  24606  13849   1489   2487   1320       C  
ATOM    608  CD1 ILE A  77      12.183 -55.131  -4.560  1.00122.08           C  
ANISOU  608  CD1 ILE A  77    10267  22841  13276   1758   2709   1691       C  
ATOM    609  N   GLY A  78      11.000 -59.123  -7.727  1.00154.56           N  
ANISOU  609  N   GLY A  78    14349  28177  16200   1618   2064    793       N  
ATOM    610  CA  GLY A  78      10.907 -59.845  -8.985  1.00155.71           C  
ANISOU  610  CA  GLY A  78    14397  28778  15986   1568   1966    702       C  
ATOM    611  C   GLY A  78       9.544 -59.731  -9.639  1.00151.69           C  
ANISOU  611  C   GLY A  78    13827  28635  15175   1691   1877    905       C  
ATOM    612  O   GLY A  78       9.438 -59.502 -10.847  1.00146.26           O  
ANISOU  612  O   GLY A  78    12979  28404  14189   1697   1881   1144       O  
ATOM    613  N   LYS A  79       8.481 -59.894  -8.852  1.00152.81           N  
ANISOU  613  N   LYS A  79    14079  28600  15382   1786   1790    824       N  
ATOM    614  CA  LYS A  79       7.144 -59.880  -9.433  1.00160.67           C  
ANISOU  614  CA  LYS A  79    15002  29951  16093   1898   1688   1010       C  
ATOM    615  C   LYS A  79       6.682 -58.470  -9.773  1.00155.42           C  
ANISOU  615  C   LYS A  79    14222  29414  15416   2062   1833   1618       C  
ATOM    616  O   LYS A  79       5.912 -58.290 -10.724  1.00155.37           O  
ANISOU  616  O   LYS A  79    14067  29854  15112   2126   1776   1898       O  
ATOM    617  CB  LYS A  79       6.152 -60.545  -8.479  1.00173.02           C  
ANISOU  617  CB  LYS A  79    16714  31288  17737   1947   1546    741       C  
ATOM    618  CG  LYS A  79       4.893 -61.058  -9.157  1.00186.56           C  
ANISOU  618  CG  LYS A  79    18345  33425  19116   1993   1375    764       C  
ATOM    619  CD  LYS A  79       3.963 -61.728  -8.158  1.00190.93           C  
ANISOU  619  CD  LYS A  79    19044  33732  19767   2032   1235    507       C  
ATOM    620  CE  LYS A  79       2.763 -62.348  -8.855  1.00198.91           C  
ANISOU  620  CE  LYS A  79    19947  35192  20437   2049   1049    505       C  
ATOM    621  NZ  LYS A  79       2.067 -61.378  -9.743  1.00205.15           N  
ANISOU  621  NZ  LYS A  79    20552  36397  20999   2184   1105   1040       N  
ATOM    622  N   GLY A  80       7.130 -57.465  -9.021  1.00156.92           N  
ANISOU  622  N   GLY A  80    14459  29226  15937   2128   2020   1846       N  
ATOM    623  CA  GLY A  80       6.801 -56.087  -9.303  1.00168.42           C  
ANISOU  623  CA  GLY A  80    15799  30738  17456   2286   2188   2452       C  
ATOM    624  C   GLY A  80       5.589 -55.554  -8.569  1.00177.77           C  
ANISOU  624  C   GLY A  80    17044  31718  18784   2495   2227   2656       C  
ATOM    625  O   GLY A  80       5.482 -54.337  -8.384  1.00186.00           O  
ANISOU  625  O   GLY A  80    18034  32592  20045   2640   2423   3117       O  
ATOM    626  N   ASP A  81       4.672 -56.432  -8.167  1.00174.15           N  
ANISOU  626  N   ASP A  81    16683  31261  18223   2518   2054   2342       N  
ATOM    627  CA  ASP A  81       3.415 -56.024  -7.550  1.00169.91           C  
ANISOU  627  CA  ASP A  81    16194  30579  17784   2724   2074   2531       C  
ATOM    628  C   ASP A  81       3.662 -55.131  -6.339  1.00158.10           C  
ANISOU  628  C   ASP A  81    14815  28530  16728   2835   2287   2617       C  
ATOM    629  O   ASP A  81       4.386 -55.509  -5.414  1.00149.71           O  
ANISOU  629  O   ASP A  81    13895  27112  15875   2727   2289   2225       O  
ATOM    630  CB  ASP A  81       2.619 -57.265  -7.149  1.00180.56           C  
ANISOU  630  CB  ASP A  81    17655  31956  18994   2681   1842   2091       C  
ATOM    631  CG  ASP A  81       2.257 -58.133  -8.340  1.00194.44           C  
ANISOU  631  CG  ASP A  81    19280  34275  20323   2581   1639   2012       C  
ATOM    632  OD1 ASP A  81       2.476 -57.692  -9.488  1.00203.15           O  
ANISOU  632  OD1 ASP A  81    20195  35777  21214   2570   1675   2337       O  
ATOM    633  OD2 ASP A  81       1.758 -59.257  -8.127  1.00197.89           O  
ANISOU  633  OD2 ASP A  81    19788  34762  20640   2508   1443   1629       O  
ATOM    634  N   VAL A  82       3.061 -53.939  -6.350  1.00161.42           N  
ANISOU  634  N   VAL A  82    15158  28876  17298   3054   2471   3143       N  
ATOM    635  CA  VAL A  82       3.222 -53.007  -5.240  1.00157.91           C  
ANISOU  635  CA  VAL A  82    14812  27896  17291   3188   2707   3255       C  
ATOM    636  C   VAL A  82       2.317 -53.418  -4.082  1.00149.87           C  
ANISOU  636  C   VAL A  82    13976  26578  16391   3296   2647   2951       C  
ATOM    637  O   VAL A  82       1.332 -54.143  -4.248  1.00156.17           O  
ANISOU  637  O   VAL A  82    14786  27598  16954   3321   2456   2836       O  
ATOM    638  CB  VAL A  82       2.933 -51.563  -5.686  1.00167.05           C  
ANISOU  638  CB  VAL A  82    15816  29026  18630   3396   2956   3955       C  
ATOM    639  CG1 VAL A  82       3.919 -51.128  -6.761  1.00168.39           C  
ANISOU  639  CG1 VAL A  82    15810  29464  18708   3266   3013   4266       C  
ATOM    640  CG2 VAL A  82       1.502 -51.440  -6.188  1.00172.86           C  
ANISOU  640  CG2 VAL A  82    16455  30031  19192   3591   2892   4292       C  
ATOM    641  N   ALA A  83       2.656 -52.938  -2.890  1.00137.77           N  
ANISOU  641  N   ALA A  83    12583  24540  15223   3355   2814   2830       N  
ATOM    642  CA  ALA A  83       1.877 -53.256  -1.706  1.00133.04           C  
ANISOU  642  CA  ALA A  83    12174  23622  14753   3454   2771   2534       C  
ATOM    643  C   ALA A  83       0.589 -52.439  -1.660  1.00140.04           C  
ANISOU  643  C   ALA A  83    13049  24412  15748   3748   2895   2951       C  
ATOM    644  O   ALA A  83       0.434 -51.422  -2.343  1.00149.21           O  
ANISOU  644  O   ALA A  83    14104  25590  16999   3874   3044   3483       O  
ATOM    645  CB  ALA A  83       2.696 -53.008  -0.440  1.00130.58           C  
ANISOU  645  CB  ALA A  83    12193  22619  14804   3307   2786   2201       C  
ATOM    646  N   THR A  84      -0.345 -52.906  -0.838  1.00135.50           N  
ANISOU  646  N   THR A  84    12600  23703  15181   3842   2813   2712       N  
ATOM    647  CA  THR A  84      -1.633 -52.262  -0.630  1.00148.20           C  
ANISOU  647  CA  THR A  84    14212  25192  16906   4129   2925   3045       C  
ATOM    648  C   THR A  84      -1.778 -51.938   0.850  1.00149.18           C  
ANISOU  648  C   THR A  84    14640  24668  17375   4200   3023   2774       C  
ATOM    649  O   THR A  84      -1.420 -52.753   1.707  1.00144.20           O  
ANISOU  649  O   THR A  84    14162  23902  16724   4037   2890   2259       O  
ATOM    650  CB  THR A  84      -2.793 -53.148  -1.100  1.00157.10           C  
ANISOU  650  CB  THR A  84    15287  26718  17688   4117   2661   3022       C  
ATOM    651  OG1 THR A  84      -2.790 -54.375  -0.363  1.00160.00           O  
ANISOU  651  OG1 THR A  84    15815  27030  17950   3933   2427   2445       O  
ATOM    652  CG2 THR A  84      -2.661 -53.452  -2.584  1.00160.44           C  
ANISOU  652  CG2 THR A  84    15489  27725  17747   3998   2523   3254       C  
ATOM    653  N   VAL A  85      -2.295 -50.746   1.155  1.00158.90           N  
ANISOU  653  N   VAL A  85    15981  25463  18929   4416   3242   3112       N  
ATOM    654  CA  VAL A  85      -2.541 -50.341   2.533  1.00157.79           C  
ANISOU  654  CA  VAL A  85    16166  24676  19109   4480   3347   2859       C  
ATOM    655  C   VAL A  85      -3.959 -49.796   2.669  1.00155.45           C  
ANISOU  655  C   VAL A  85    15819  24319  18924   4828   3504   3195       C  
ATOM    656  O   VAL A  85      -4.654 -49.542   1.686  1.00153.74           O  
ANISOU  656  O   VAL A  85    15323  24494  18597   5014   3548   3690       O  
ATOM    657  CB  VAL A  85      -1.520 -49.291   3.023  1.00156.90           C  
ANISOU  657  CB  VAL A  85    16330  23898  19387   4357   3503   2839       C  
ATOM    658  CG1 VAL A  85      -0.099 -49.819   2.894  1.00150.62           C  
ANISOU  658  CG1 VAL A  85    15563  23171  18494   4013   3350   2541       C  
ATOM    659  CG2 VAL A  85      -1.685 -47.992   2.249  1.00163.20           C  
ANISOU  659  CG2 VAL A  85    17030  24558  20422   4542   3727   3456       C  
ATOM    660  N   ASN A  86      -4.371 -49.604   3.921  1.00153.14           N  
ANISOU  660  N   ASN A  86    15795  23536  18855   4909   3595   2928       N  
ATOM    661  CA  ASN A  86      -5.641 -48.955   4.226  1.00164.25           C  
ANISOU  661  CA  ASN A  86    17200  24760  20448   5251   3794   3218       C  
ATOM    662  C   ASN A  86      -5.604 -47.494   3.794  1.00170.61           C  
ANISOU  662  C   ASN A  86    18015  25183  21625   5422   4071   3730       C  
ATOM    663  O   ASN A  86      -4.724 -46.736   4.215  1.00172.75           O  
ANISOU  663  O   ASN A  86    18539  24897  22202   5296   4192   3622       O  
ATOM    664  CB  ASN A  86      -5.944 -49.069   5.719  1.00168.63           C  
ANISOU  664  CB  ASN A  86    18064  24853  21154   5267   3845   2762       C  
ATOM    665  CG  ASN A  86      -7.319 -48.531   6.082  1.00175.13           C  
ANISOU  665  CG  ASN A  86    18870  25527  22145   5634   4055   3021       C  
ATOM    666  OD1 ASN A  86      -7.591 -47.337   5.955  1.00177.83           O  
ANISOU  666  OD1 ASN A  86    19250  25492  22826   5847   4326   3396       O  
ATOM    667  ND2 ASN A  86      -8.195 -49.419   6.537  1.00174.88           N  
ANISOU  667  ND2 ASN A  86    18831  25731  21884   5629   3874   2808       N  
ATOM    668  N   GLU A  87      -6.560 -47.101   2.949  1.00173.71           N  
ANISOU  668  N   GLU A  87    18121  25880  22003   5697   4164   4305       N  
ATOM    669  CA  GLU A  87      -6.559 -45.744   2.413  1.00178.24           C  
ANISOU  669  CA  GLU A  87    18643  26142  22939   5870   4419   4869       C  
ATOM    670  C   GLU A  87      -6.783 -44.700   3.501  1.00177.70           C  
ANISOU  670  C   GLU A  87    18899  25242  23376   6035   4713   4792       C  
ATOM    671  O   GLU A  87      -6.140 -43.647   3.487  1.00178.89           O  
ANISOU  671  O   GLU A  87    19191  24879  23898   6007   4896   4950       O  
ATOM    672  CB  GLU A  87      -7.615 -45.603   1.319  1.00184.58           C  
ANISOU  672  CB  GLU A  87    19039  27484  23610   6133   4445   5527       C  
ATOM    673  CG  GLU A  87      -7.660 -44.212   0.711  1.00192.79           C  
ANISOU  673  CG  GLU A  87    19977  28231  25044   6324   4705   6181       C  
ATOM    674  CD  GLU A  87      -8.416 -44.166  -0.596  1.00197.80           C  
ANISOU  674  CD  GLU A  87    20152  29533  25468   6490   4671   6870       C  
ATOM    675  OE1 GLU A  87      -9.260 -45.052  -0.826  1.00197.42           O  
ANISOU  675  OE1 GLU A  87    20044  29968  24998   6416   4418   6797       O  
ATOM    676  OE2 GLU A  87      -8.179 -43.234  -1.387  1.00202.12           O  
ANISOU  676  OE2 GLU A  87    20541  30030  26227   6553   4803   7430       O  
ATOM    677  N   ALA A  88      -7.726 -44.943   4.416  1.00178.30           N  
ANISOU  677  N   ALA A  88    19084  25179  23481   6213   4777   4571       N  
ATOM    678  CA  ALA A  88      -7.993 -43.972   5.477  1.00182.20           C  
ANISOU  678  CA  ALA A  88    19894  24895  24438   6377   5082   4457       C  
ATOM    679  C   ALA A  88      -6.751 -43.701   6.321  1.00185.72           C  
ANISOU  679  C   ALA A  88    20737  24762  25066   6068   5097   3947       C  
ATOM    680  O   ALA A  88      -6.445 -42.543   6.643  1.00190.35           O  
ANISOU  680  O   ALA A  88    21540  24688  26095   6112   5355   4025       O  
ATOM    681  CB  ALA A  88      -9.143 -44.464   6.353  1.00177.55           C  
ANISOU  681  CB  ALA A  88    19350  24339  23772   6581   5117   4236       C  
ATOM    682  N   PHE A  89      -5.997 -44.751   6.652  1.00181.09           N  
ANISOU  682  N   PHE A  89    20236  24416  24155   5741   4818   3441       N  
ATOM    683  CA  PHE A  89      -4.789 -44.570   7.451  1.00180.90           C  
ANISOU  683  CA  PHE A  89    20562  23902  24271   5416   4800   2971       C  
ATOM    684  C   PHE A  89      -3.726 -43.827   6.656  1.00183.89           C  
ANISOU  684  C   PHE A  89    20911  24125  24832   5263   4835   3258       C  
ATOM    685  O   PHE A  89      -2.986 -43.000   7.208  1.00185.74           O  
ANISOU  685  O   PHE A  89    21438  23736  25399   5121   4973   3108       O  
ATOM    686  CB  PHE A  89      -4.261 -45.923   7.929  1.00176.22           C  
ANISOU  686  CB  PHE A  89    20012  23649  23295   5114   4484   2426       C  
ATOM    687  CG  PHE A  89      -5.229 -46.686   8.794  1.00175.76           C  
ANISOU  687  CG  PHE A  89    19990  23727  23062   5230   4433   2123       C  
ATOM    688  CD1 PHE A  89      -6.308 -46.051   9.389  1.00178.23           C  
ANISOU  688  CD1 PHE A  89    20400  23719  23602   5541   4694   2217       C  
ATOM    689  CD2 PHE A  89      -5.060 -48.044   9.006  1.00173.14           C  
ANISOU  689  CD2 PHE A  89    19583  23844  22358   5031   4133   1757       C  
ATOM    690  CE1 PHE A  89      -7.196 -46.754  10.180  1.00177.76           C  
ANISOU  690  CE1 PHE A  89    20358  23808  23374   5647   4649   1958       C  
ATOM    691  CE2 PHE A  89      -5.946 -48.753   9.796  1.00172.76           C  
ANISOU  691  CE2 PHE A  89    19552  23931  22158   5128   4076   1506       C  
ATOM    692  CZ  PHE A  89      -7.015 -48.107  10.384  1.00173.87           C  
ANISOU  692  CZ  PHE A  89    19786  23776  22502   5434   4331   1610       C  
ATOM    693  N   LEU A  90      -3.651 -44.093   5.351  1.00185.92           N  
ANISOU  693  N   LEU A  90    20814  24956  24870   5280   4713   3678       N  
ATOM    694  CA  LEU A  90      -2.677 -43.400   4.521  1.00187.21           C  
ANISOU  694  CA  LEU A  90    20909  25036  25187   5144   4746   4003       C  
ATOM    695  C   LEU A  90      -3.030 -41.926   4.404  1.00195.51           C  
ANISOU  695  C   LEU A  90    22006  25533  26743   5387   5073   4471       C  
ATOM    696  O   LEU A  90      -2.143 -41.069   4.428  1.00202.70           O  
ANISOU  696  O   LEU A  90    23077  25967  27975   5242   5179   4530       O  
ATOM    697  CB  LEU A  90      -2.613 -44.048   3.137  1.00181.48           C  
ANISOU  697  CB  LEU A  90    19773  25109  24072   5119   4553   4351       C  
ATOM    698  CG  LEU A  90      -1.603 -43.473   2.143  1.00178.48           C  
ANISOU  698  CG  LEU A  90    19260  24786  23769   4969   4560   4718       C  
ATOM    699  CD1 LEU A  90      -0.185 -43.590   2.677  1.00174.98           C  
ANISOU  699  CD1 LEU A  90    19072  24030  23381   4597   4462   4273       C  
ATOM    700  CD2 LEU A  90      -1.736 -44.159   0.791  1.00177.03           C  
ANISOU  700  CD2 LEU A  90    18657  25460  23148   4972   4388   5050       C  
ATOM    701  N   LYS A  91      -4.321 -41.613   4.271  1.00194.13           N  
ANISOU  701  N   LYS A  91    21683  25410  26669   5758   5240   4824       N  
ATOM    702  CA  LYS A  91      -4.738 -40.218   4.244  1.00196.39           C  
ANISOU  702  CA  LYS A  91    22012  25118  27490   6022   5579   5263       C  
ATOM    703  C   LYS A  91      -4.443 -39.527   5.569  1.00194.19           C  
ANISOU  703  C   LYS A  91    22198  23970  27615   5960   5789   4807       C  
ATOM    704  O   LYS A  91      -4.071 -38.351   5.589  1.00197.01           O  
ANISOU  704  O   LYS A  91    22692  23718  28444   5981   6019   5009       O  
ATOM    705  CB  LYS A  91      -6.228 -40.119   3.919  1.00204.25           C  
ANISOU  705  CB  LYS A  91    22740  26361  28503   6439   5712   5712       C  
ATOM    706  CG  LYS A  91      -6.593 -40.410   2.472  1.00205.52           C  
ANISOU  706  CG  LYS A  91    22417  27298  28374   6534   5578   6334       C  
ATOM    707  CD  LYS A  91      -8.041 -40.024   2.202  1.00205.62           C  
ANISOU  707  CD  LYS A  91    22176  27422  28528   6959   5762   6867       C  
ATOM    708  CE  LYS A  91      -8.394 -40.156   0.731  1.00201.44           C  
ANISOU  708  CE  LYS A  91    21153  27646  27737   7039   5645   7555       C  
ATOM    709  NZ  LYS A  91      -9.779 -39.691   0.444  1.00200.15           N  
ANISOU  709  NZ  LYS A  91    20718  27579  27753   7449   5832   8148       N  
ATOM    710  N   ASN A  92      -4.588 -40.243   6.689  1.00192.23           N  
ANISOU  710  N   ASN A  92    22196  23658  27185   5865   5709   4185       N  
ATOM    711  CA  ASN A  92      -4.292 -39.622   7.980  1.00200.10           C  
ANISOU  711  CA  ASN A  92    23643  23872  28513   5771   5901   3711       C  
ATOM    712  C   ASN A  92      -2.798 -39.344   8.135  1.00198.29           C  
ANISOU  712  C   ASN A  92    23641  23317  28384   5361   5810   3459       C  
ATOM    713  O   ASN A  92      -2.397 -38.263   8.599  1.00204.15           O  
ANISOU  713  O   ASN A  92    24658  23339  29569   5311   6038   3409       O  
ATOM    714  CB  ASN A  92      -4.800 -40.511   9.116  1.00203.02           C  
ANISOU  714  CB  ASN A  92    24189  24331  28618   5748   5817   3132       C  
ATOM    715  CG  ASN A  92      -4.937 -39.762  10.429  1.00206.46           C  
ANISOU  715  CG  ASN A  92    25048  23997  29402   5771   6095   2729       C  
ATOM    716  OD1 ASN A  92      -4.049 -39.810  11.281  1.00208.74           O  
ANISOU  716  OD1 ASN A  92    25661  23964  29687   5433   6029   2209       O  
ATOM    717  ND2 ASN A  92      -6.055 -39.065  10.599  1.00204.62           N  
ANISOU  717  ND2 ASN A  92    24803  23475  29467   6165   6413   2969       N  
ATOM    718  N   LEU A  93      -1.957 -40.289   7.703  1.00192.30           N  
ANISOU  718  N   LEU A  93    22755  23078  27234   5065   5486   3323       N  
ATOM    719  CA  LEU A  93      -0.520 -40.041   7.711  1.00193.09           C  
ANISOU  719  CA  LEU A  93    23009  22935  27421   4682   5390   3167       C  
ATOM    720  C   LEU A  93      -0.169 -38.882   6.791  1.00196.21           C  
ANISOU  720  C   LEU A  93    23285  23078  28189   4752   5559   3752       C  
ATOM    721  O   LEU A  93       0.657 -38.028   7.134  1.00200.89           O  
ANISOU  721  O   LEU A  93    24124  23073  29131   4558   5666   3675       O  
ATOM    722  CB  LEU A  93       0.236 -41.303   7.295  1.00190.83           C  
ANISOU  722  CB  LEU A  93    22548  23306  26655   4401   5031   2977       C  
ATOM    723  CG  LEU A  93       1.716 -41.083   6.982  1.00187.04           C  
ANISOU  723  CG  LEU A  93    22114  22715  26239   4039   4921   2967       C  
ATOM    724  CD1 LEU A  93       2.472 -40.760   8.259  1.00186.07           C  
ANISOU  724  CD1 LEU A  93    22418  21961  26319   3739   4946   2440       C  
ATOM    725  CD2 LEU A  93       2.322 -42.286   6.278  1.00181.22           C  
ANISOU  725  CD2 LEU A  93    21110  22701  25043   3846   4611   2915       C  
ATOM    726  N   GLU A  94      -0.762 -38.863   5.599  1.00195.49           N  
ANISOU  726  N   GLU A  94    22801  23465  28013   5005   5569   4354       N  
ATOM    727  CA  GLU A  94      -0.533 -37.782   4.653  1.00203.09           C  
ANISOU  727  CA  GLU A  94    23594  24252  29321   5098   5727   4991       C  
ATOM    728  C   GLU A  94      -0.925 -36.444   5.271  1.00202.62           C  
ANISOU  728  C   GLU A  94    23785  23326  29875   5289   6089   5088       C  
ATOM    729  O   GLU A  94      -0.264 -35.423   5.045  1.00202.78           O  
ANISOU  729  O   GLU A  94    23877  22864  30305   5202   6224   5336       O  
ATOM    730  CB  GLU A  94      -1.327 -38.107   3.389  1.00212.18           C  
ANISOU  730  CB  GLU A  94    24268  26133  30217   5360   5672   5593       C  
ATOM    731  CG  GLU A  94      -1.386 -37.109   2.272  1.00224.21           C  
ANISOU  731  CG  GLU A  94    25511  27648  32031   5525   5825   6370       C  
ATOM    732  CD  GLU A  94      -2.120 -37.716   1.090  1.00229.23           C  
ANISOU  732  CD  GLU A  94    25673  29157  32265   5709   5697   6859       C  
ATOM    733  OE1 GLU A  94      -2.532 -38.891   1.203  1.00226.53           O  
ANISOU  733  OE1 GLU A  94    25260  29360  31451   5692   5496   6543       O  
ATOM    734  OE2 GLU A  94      -2.255 -37.057   0.045  1.00235.58           O  
ANISOU  734  OE2 GLU A  94    26170  30130  33210   5844   5783   7553       O  
ATOM    735  N   ALA A  95      -2.007 -36.440   6.058  1.00198.60           N  
ANISOU  735  N   ALA A  95    23407  22604  29449   5552   6258   4891       N  
ATOM    736  CA  ALA A  95      -2.507 -35.218   6.676  1.00193.09           C  
ANISOU  736  CA  ALA A  95    22942  21086  29336   5774   6637   4951       C  
ATOM    737  C   ALA A  95      -1.597 -34.751   7.803  1.00185.22           C  
ANISOU  737  C   ALA A  95    22430  19357  28587   5454   6706   4361       C  
ATOM    738  O   ALA A  95      -1.567 -33.557   8.121  1.00185.00           O  
ANISOU  738  O   ALA A  95    22611  18571  29108   5524   7005   4442       O  
ATOM    739  CB  ALA A  95      -3.930 -35.430   7.192  1.00190.41           C  
ANISOU  739  CB  ALA A  95    22584  20788  28974   6148   6798   4894       C  
ATOM    740  N   VAL A  96      -0.858 -35.676   8.422  1.00178.77           N  
ANISOU  740  N   VAL A  96    21790  18752  27381   5092   6434   3771       N  
ATOM    741  CA  VAL A  96       0.022 -35.291   9.526  1.00171.93           C  
ANISOU  741  CA  VAL A  96    21376  17249  26701   4747   6470   3201       C  
ATOM    742  C   VAL A  96       1.435 -34.960   9.046  1.00167.24           C  
ANISOU  742  C   VAL A  96    20793  16548  26202   4376   6330   3311       C  
ATOM    743  O   VAL A  96       2.145 -34.197   9.718  1.00161.63           O  
ANISOU  743  O   VAL A  96    20424  15168  25821   4132   6438   3045       O  
ATOM    744  CB  VAL A  96       0.059 -36.376  10.622  1.00163.78           C  
ANISOU  744  CB  VAL A  96    20556  16426  25249   4539   6275   2495       C  
ATOM    745  CG1 VAL A  96       0.872 -37.581  10.184  1.00159.46           C  
ANISOU  745  CG1 VAL A  96    19815  16573  24201   4242   5874   2390       C  
ATOM    746  CG2 VAL A  96       0.589 -35.801  11.932  1.00160.61           C  
ANISOU  746  CG2 VAL A  96    20646  15291  25086   4269   6403   1915       C  
ATOM    747  N   ILE A  97       1.857 -35.499   7.899  1.00166.97           N  
ANISOU  747  N   ILE A  97    20393  17160  25888   4321   6101   3696       N  
ATOM    748  CA  ILE A  97       3.165 -35.175   7.336  1.00168.96           C  
ANISOU  748  CA  ILE A  97    20606  17364  26229   3999   5980   3873       C  
ATOM    749  C   ILE A  97       3.160 -33.766   6.755  1.00174.26           C  
ANISOU  749  C   ILE A  97    21229  17510  27471   4151   6252   4442       C  
ATOM    750  O   ILE A  97       4.218 -33.132   6.645  1.00172.57           O  
ANISOU  750  O   ILE A  97    21116  16942  27511   3873   6243   4513       O  
ATOM    751  CB  ILE A  97       3.562 -36.226   6.278  1.00167.48           C  
ANISOU  751  CB  ILE A  97    20028  18065  25542   3914   5674   4094       C  
ATOM    752  CG1 ILE A  97       3.867 -37.568   6.943  1.00164.56           C  
ANISOU  752  CG1 ILE A  97    19745  18095  24684   3675   5392   3484       C  
ATOM    753  CG2 ILE A  97       4.769 -35.783   5.458  1.00164.83           C  
ANISOU  753  CG2 ILE A  97    19564  17740  25322   3663   5594   4437       C  
ATOM    754  CD1 ILE A  97       4.266 -38.647   5.960  1.00164.99           C  
ANISOU  754  CD1 ILE A  97    19437  18987  24263   3587   5110   3632       C  
ATOM    755  N   ASP A  98       1.974 -33.250   6.430  1.00179.19           N  
ANISOU  755  N   ASP A  98    21703  18051  28331   4587   6501   4853       N  
ATOM    756  CA  ASP A  98       1.696 -31.883   6.004  1.00182.68           C  
ANISOU  756  CA  ASP A  98    22098  17929  29384   4814   6814   5403       C  
ATOM    757  C   ASP A  98       2.545 -30.871   6.768  1.00179.43           C  
ANISOU  757  C   ASP A  98    22096  16613  29466   4542   6966   5120       C  
ATOM    758  O   ASP A  98       2.487 -30.801   8.002  1.00181.14           O  
ANISOU  758  O   ASP A  98    22721  16338  29767   4439   7062   4497       O  
ATOM    759  CB  ASP A  98       0.202 -31.586   6.183  1.00192.56           C  
ANISOU  759  CB  ASP A  98    23290  19040  30833   5296   7094   5583       C  
ATOM    760  CG  ASP A  98      -0.226 -30.273   5.546  1.00198.87           C  
ANISOU  760  CG  ASP A  98    23932  19375  32254   5596   7412   6281       C  
ATOM    761  OD1 ASP A  98       0.543 -29.294   5.595  1.00200.17           O  
ANISOU  761  OD1 ASP A  98    24265  18906  32885   5424   7535   6364       O  
ATOM    762  OD2 ASP A  98      -1.343 -30.221   4.989  1.00199.73           O  
ANISOU  762  OD2 ASP A  98    23732  19757  32399   6003   7537   6771       O  
ATOM    763  N   PRO A  99       3.369 -30.105   6.046  1.00182.03           N  
ANISOU  763  N   PRO A  99    22319  16741  30104   4398   6977   5563       N  
ATOM    764  CA  PRO A  99       4.312 -29.166   6.682  1.00195.56           C  
ANISOU  764  CA  PRO A  99    24402  17627  32276   4080   7081   5318       C  
ATOM    765  C   PRO A  99       3.734 -28.318   7.804  1.00213.39           C  
ANISOU  765  C   PRO A  99    27072  18991  35014   4202   7425   4946       C  
ATOM    766  O   PRO A  99       4.460 -28.005   8.757  1.00220.24           O  
ANISOU  766  O   PRO A  99    28353  19299  36028   3856   7437   4403       O  
ATOM    767  CB  PRO A  99       4.757 -28.294   5.502  1.00196.17           C  
ANISOU  767  CB  PRO A  99    24182  17635  32718   4111   7138   6097       C  
ATOM    768  CG  PRO A  99       4.692 -29.214   4.331  1.00186.96           C  
ANISOU  768  CG  PRO A  99    22536  17478  31024   4194   6887   6523       C  
ATOM    769  CD  PRO A  99       3.510 -30.120   4.578  1.00180.14           C  
ANISOU  769  CD  PRO A  99    21594  17086  29765   4492   6870   6316       C  
ATOM    770  N   ARG A 100       2.459 -27.931   7.729  1.00220.12           N  
ANISOU  770  N   ARG A 100    27823  19696  36115   4674   7712   5217       N  
ATOM    771  CA  ARG A 100       1.894 -27.051   8.747  1.00229.61           C  
ANISOU  771  CA  ARG A 100    29405  20015  37822   4819   8086   4885       C  
ATOM    772  C   ARG A 100       1.810 -27.706  10.119  1.00231.21           C  
ANISOU  772  C   ARG A 100    30011  20139  37698   4642   8040   4002       C  
ATOM    773  O   ARG A 100       1.600 -26.996  11.109  1.00235.86           O  
ANISOU  773  O   ARG A 100    30993  19966  38658   4643   8325   3584       O  
ATOM    774  CB  ARG A 100       0.504 -26.584   8.316  1.00237.54           C  
ANISOU  774  CB  ARG A 100    30159  20954  39141   5393   8401   5411       C  
ATOM    775  CG  ARG A 100       0.515 -25.518   7.237  1.00247.85           C  
ANISOU  775  CG  ARG A 100    31166  22002  41003   5585   8575   6258       C  
ATOM    776  CD  ARG A 100      -0.900 -25.125   6.852  1.00256.06           C  
ANISOU  776  CD  ARG A 100    31933  23018  42339   6158   8878   6791       C  
ATOM    777  NE  ARG A 100      -1.745 -26.297   6.642  1.00253.57           N  
ANISOU  777  NE  ARG A 100    31355  23577  41412   6368   8700   6800       N  
ATOM    778  CZ  ARG A 100      -3.067 -26.301   6.777  1.00255.66           C  
ANISOU  778  CZ  ARG A 100    31501  23876  41763   6818   8926   6950       C  
ATOM    779  NH1 ARG A 100      -3.703 -25.190   7.124  1.00263.34           N  
ANISOU  779  NH1 ARG A 100    32588  24077  43392   7099   9343   7082       N  
ATOM    780  NH2 ARG A 100      -3.754 -27.415   6.566  1.00249.88           N  
ANISOU  780  NH2 ARG A 100    30526  23970  40447   6959   8725   6953       N  
ATOM    781  N   THR A 101       1.966 -29.024  10.207  1.00229.75           N  
ANISOU  781  N   THR A 101    29736  20714  36843   4486   7699   3709       N  
ATOM    782  CA  THR A 101       1.826 -29.730  11.472  1.00225.81           C  
ANISOU  782  CA  THR A 101    29567  20228  36002   4331   7634   2926       C  
ATOM    783  C   THR A 101       3.135 -29.788  12.246  1.00224.87           C  
ANISOU  783  C   THR A 101    29803  19847  35791   3761   7446   2360       C  
ATOM    784  O   THR A 101       3.130 -30.190  13.414  1.00227.29           O  
ANISOU  784  O   THR A 101    30434  20044  35880   3575   7418   1687       O  
ATOM    785  CB  THR A 101       1.312 -31.156  11.239  1.00219.77           C  
ANISOU  785  CB  THR A 101    28524  20396  34584   4441   7358   2888       C  
ATOM    786  OG1 THR A 101       2.335 -31.939  10.609  1.00214.02           O  
ANISOU  786  OG1 THR A 101    27595  20263  33458   4116   6974   2967       O  
ATOM    787  CG2 THR A 101       0.073 -31.140  10.356  1.00221.15           C  
ANISOU  787  CG2 THR A 101    28301  20915  34810   4968   7500   3509       C  
ATOM    788  N   SER A 102       4.246 -29.404  11.614  1.00224.04           N  
ANISOU  788  N   SER A 102    29622  19668  35836   3477   7312   2643       N  
ATOM    789  CA  SER A 102       5.601 -29.410  12.161  1.00220.82           C  
ANISOU  789  CA  SER A 102    29483  19052  35366   2916   7107   2232       C  
ATOM    790  C   SER A 102       6.104 -30.815  12.454  1.00213.96           C  
ANISOU  790  C   SER A 102    28562  18900  33832   2631   6715   1846       C  
ATOM    791  O   SER A 102       7.158 -30.969  13.085  1.00213.41           O  
ANISOU  791  O   SER A 102    28727  18710  33651   2157   6528   1433       O  
ATOM    792  CB  SER A 102       5.715 -28.553  13.429  1.00227.43           C  
ANISOU  792  CB  SER A 102    30848  19000  36565   2719   7350   1659       C  
ATOM    793  OG  SER A 102       5.327 -27.215  13.175  1.00236.03           O  
ANISOU  793  OG  SER A 102    31999  19354  38330   2962   7727   1999       O  
ATOM    794  N   PHE A 103       5.377 -31.845  12.019  1.00207.33           N  
ANISOU  794  N   PHE A 103    27415  18797  32564   2901   6585   1978       N  
ATOM    795  CA  PHE A 103       5.795 -33.218  12.281  1.00201.14           C  
ANISOU  795  CA  PHE A 103    26561  18683  31181   2657   6225   1624       C  
ATOM    796  C   PHE A 103       7.107 -33.529  11.571  1.00193.62           C  
ANISOU  796  C   PHE A 103    25421  18061  30083   2308   5932   1828       C  
ATOM    797  O   PHE A 103       8.045 -34.066  12.172  1.00191.05           O  
ANISOU  797  O   PHE A 103    25244  17821  29527   1886   5694   1415       O  
ATOM    798  CB  PHE A 103       4.698 -34.189  11.848  1.00201.79           C  
ANISOU  798  CB  PHE A 103    26328  19460  30884   3038   6163   1779       C  
ATOM    799  CG  PHE A 103       5.136 -35.622  11.826  1.00196.19           C  
ANISOU  799  CG  PHE A 103    25456  19493  29595   2825   5787   1545       C  
ATOM    800  CD1 PHE A 103       5.278 -36.332  13.006  1.00188.61           C  
ANISOU  800  CD1 PHE A 103    24745  18561  28356   2581   5650    906       C  
ATOM    801  CD2 PHE A 103       5.407 -36.259  10.627  1.00195.49           C  
ANISOU  801  CD2 PHE A 103    24957  20074  29247   2866   5579   1965       C  
ATOM    802  CE1 PHE A 103       5.682 -37.651  12.992  1.00183.95           C  
ANISOU  802  CE1 PHE A 103    23989  18623  27280   2393   5312    712       C  
ATOM    803  CE2 PHE A 103       5.812 -37.578  10.605  1.00190.80           C  
ANISOU  803  CE2 PHE A 103    24214  20125  28157   2679   5255   1733       C  
ATOM    804  CZ  PHE A 103       5.950 -38.276  11.790  1.00187.08           C  
ANISOU  804  CZ  PHE A 103    23986  19644  27454   2448   5121   1116       C  
ATOM    805  N   GLN A 104       7.186 -33.189  10.282  1.00188.51           N  
ANISOU  805  N   GLN A 104    24430  17622  29572   2479   5952   2488       N  
ATOM    806  CA  GLN A 104       8.383 -33.484   9.502  1.00180.66           C  
ANISOU  806  CA  GLN A 104    23217  16995  28433   2185   5698   2733       C  
ATOM    807  C   GLN A 104       9.573 -32.673   9.996  1.00186.78           C  
ANISOU  807  C   GLN A 104    24283  17146  29538   1751   5696   2569       C  
ATOM    808  O   GLN A 104      10.696 -33.188  10.061  1.00184.94           O  
ANISOU  808  O   GLN A 104    24040  17144  29087   1359   5432   2408       O  
ATOM    809  CB  GLN A 104       8.119 -33.220   8.020  1.00175.66           C  
ANISOU  809  CB  GLN A 104    22149  16722  27872   2478   5749   3497       C  
ATOM    810  CG  GLN A 104       9.317 -33.465   7.123  1.00170.79           C  
ANISOU  810  CG  GLN A 104    21277  16505  27110   2206   5520   3797       C  
ATOM    811  CD  GLN A 104       8.967 -33.368   5.653  1.00172.99           C  
ANISOU  811  CD  GLN A 104    21096  17277  27354   2499   5553   4528       C  
ATOM    812  OE1 GLN A 104       7.866 -33.735   5.242  1.00169.09           O  
ANISOU  812  OE1 GLN A 104    20392  17171  26684   2867   5612   4719       O  
ATOM    813  NE2 GLN A 104       9.904 -32.877   4.852  1.00180.44           N  
ANISOU  813  NE2 GLN A 104    21870  18237  28452   2323   5508   4955       N  
ATOM    814  N   ALA A 105       9.358 -31.390  10.299  1.00191.29           N  
ANISOU  814  N   ALA A 105    25097  16926  30657   1815   5992   2639       N  
ATOM    815  CA  ALA A 105      10.441 -30.565  10.825  1.00198.28           C  
ANISOU  815  CA  ALA A 105    26288  17168  31882   1385   6000   2455       C  
ATOM    816  C   ALA A 105      10.985 -31.140  12.127  1.00195.18           C  
ANISOU  816  C   ALA A 105    26242  16702  31215    970   5824   1708       C  
ATOM    817  O   ALA A 105      12.201 -31.162  12.347  1.00198.44           O  
ANISOU  817  O   ALA A 105    26745  17054  31598    508   5623   1567       O  
ATOM    818  CB  ALA A 105       9.957 -29.130  11.029  1.00203.68           C  
ANISOU  818  CB  ALA A 105    27200  16973  33215   1555   6379   2587       C  
ATOM    819  N   SER A 106      10.097 -31.632  12.996  1.00195.44           N  
ANISOU  819  N   SER A 106    26449  16776  31034   1121   5889   1250       N  
ATOM    820  CA  SER A 106      10.536 -32.238  14.250  1.00192.94           C  
ANISOU  820  CA  SER A 106    26434  16456  30418    735   5716    559       C  
ATOM    821  C   SER A 106      11.294 -33.535  13.996  1.00188.11           C  
ANISOU  821  C   SER A 106    25568  16607  29297    497   5323    519       C  
ATOM    822  O   SER A 106      12.304 -33.814  14.657  1.00182.26           O  
ANISOU  822  O   SER A 106    24989  15842  28421     25   5109    174       O  
ATOM    823  CB  SER A 106       9.336 -32.487  15.162  1.00197.92           C  
ANISOU  823  CB  SER A 106    27265  17011  30924    990   5887    133       C  
ATOM    824  OG  SER A 106       8.814 -31.270  15.666  1.00207.51           O  
ANISOU  824  OG  SER A 106    28798  17423  32623   1114   6258     23       O  
ATOM    825  N   VAL A 107      10.810 -34.346  13.052  1.00186.35           N  
ANISOU  825  N   VAL A 107    24945  17068  28793    813   5229    867       N  
ATOM    826  CA  VAL A 107      11.509 -35.576  12.687  1.00182.01           C  
ANISOU  826  CA  VAL A 107    24122  17238  27794    624   4885    861       C  
ATOM    827  C   VAL A 107      12.923 -35.262  12.211  1.00176.28           C  
ANISOU  827  C   VAL A 107    23321  16461  27197    248   4734   1088       C  
ATOM    828  O   VAL A 107      13.891 -35.912  12.618  1.00168.77           O  
ANISOU  828  O   VAL A 107    22388  15719  26020   -143   4474    829       O  
ATOM    829  CB  VAL A 107      10.713 -36.349  11.620  1.00187.87           C  
ANISOU  829  CB  VAL A 107    24445  18677  28262   1042   4849   1236       C  
ATOM    830  CG1 VAL A 107      11.593 -37.395  10.951  1.00186.16           C  
ANISOU  830  CG1 VAL A 107    23910  19140  27684    852   4539   1345       C  
ATOM    831  CG2 VAL A 107       9.486 -36.997  12.240  1.00188.62           C  
ANISOU  831  CG2 VAL A 107    24596  18955  28117   1320   4902    922       C  
ATOM    832  N   GLU A 108      13.064 -34.259  11.343  1.00182.13           N  
ANISOU  832  N   GLU A 108    23957  16928  28316    359   4896   1605       N  
ATOM    833  CA  GLU A 108      14.390 -33.921  10.833  1.00191.08           C  
ANISOU  833  CA  GLU A 108    24993  18023  29585     14   4761   1873       C  
ATOM    834  C   GLU A 108      15.273 -33.308  11.913  1.00196.10           C  
ANISOU  834  C   GLU A 108    26029  18032  30449   -473   4730   1476       C  
ATOM    835  O   GLU A 108      16.492 -33.521  11.907  1.00194.30           O  
ANISOU  835  O   GLU A 108    25754  17920  30150   -878   4506   1469       O  
ATOM    836  CB  GLU A 108      14.284 -32.975   9.638  1.00198.83           C  
ANISOU  836  CB  GLU A 108    25748  18874  30926    255   4944   2558       C  
ATOM    837  CG  GLU A 108      13.653 -33.601   8.411  1.00202.44           C  
ANISOU  837  CG  GLU A 108    25754  20051  31112    652   4926   3019       C  
ATOM    838  CD  GLU A 108      13.429 -32.602   7.294  1.00212.72           C  
ANISOU  838  CD  GLU A 108    26832  21213  32778    904   5124   3718       C  
ATOM    839  OE1 GLU A 108      13.484 -31.384   7.564  1.00219.86           O  
ANISOU  839  OE1 GLU A 108    27961  21378  34198    860   5330   3818       O  
ATOM    840  OE2 GLU A 108      13.206 -33.037   6.145  1.00213.09           O  
ANISOU  840  OE2 GLU A 108    26473  21893  32598   1134   5076   4170       O  
ATOM    841  N   MET A 109      14.686 -32.547  12.841  1.00203.09           N  
ANISOU  841  N   MET A 109    27301  18260  31603   -449   4956   1143       N  
ATOM    842  CA  MET A 109      15.457 -32.038  13.971  1.00207.43           C  
ANISOU  842  CA  MET A 109    28260  18245  32310   -939   4920    684       C  
ATOM    843  C   MET A 109      15.997 -33.179  14.821  1.00202.03           C  
ANISOU  843  C   MET A 109    27633  17974  31157  -1290   4616    192       C  
ATOM    844  O   MET A 109      17.152 -33.143  15.262  1.00203.31           O  
ANISOU  844  O   MET A 109    27906  18027  31314  -1788   4422     33       O  
ATOM    845  CB  MET A 109      14.596 -31.099  14.817  1.00213.63           C  
ANISOU  845  CB  MET A 109    29448  18294  33427   -809   5247    367       C  
ATOM    846  CG  MET A 109      14.512 -29.683  14.282  1.00220.58           C  
ANISOU  846  CG  MET A 109    30387  18503  34919   -675   5535    768       C  
ATOM    847  SD  MET A 109      16.112 -28.854  14.307  1.00224.30           S  
ANISOU  847  SD  MET A 109    30995  18511  35718  -1274   5404    857       S  
ATOM    848  CE  MET A 109      16.534 -28.991  16.043  1.00225.71           C  
ANISOU  848  CE  MET A 109    31686  18356  35718  -1804   5303    -16       C  
ATOM    849  N   ALA A 110      15.175 -34.204  15.059  1.00193.75           N  
ANISOU  849  N   ALA A 110    26492  17405  29720  -1044   4563    -27       N  
ATOM    850  CA  ALA A 110      15.658 -35.363  15.801  1.00183.51           C  
ANISOU  850  CA  ALA A 110    25197  16543  27987  -1351   4265   -437       C  
ATOM    851  C   ALA A 110      16.687 -36.147  14.997  1.00177.58           C  
ANISOU  851  C   ALA A 110    24073  16370  27030  -1523   3978   -136       C  
ATOM    852  O   ALA A 110      17.613 -36.726  15.578  1.00176.02           O  
ANISOU  852  O   ALA A 110    23902  16339  26639  -1943   3723   -384       O  
ATOM    853  CB  ALA A 110      14.488 -36.263  16.198  1.00178.87           C  
ANISOU  853  CB  ALA A 110    24575  16323  27063  -1027   4285   -703       C  
ATOM    854  N   VAL A 111      16.549 -36.172  13.669  1.00177.20           N  
ANISOU  854  N   VAL A 111    23667  16643  27019  -1208   4023    404       N  
ATOM    855  CA  VAL A 111      17.515 -36.885  12.838  1.00173.73           C  
ANISOU  855  CA  VAL A 111    22864  16759  26388  -1348   3786    695       C  
ATOM    856  C   VAL A 111      18.877 -36.210  12.922  1.00179.69           C  
ANISOU  856  C   VAL A 111    23707  17177  27392  -1818   3693    796       C  
ATOM    857  O   VAL A 111      19.902 -36.872  13.118  1.00178.25           O  
ANISOU  857  O   VAL A 111    23424  17277  27024  -2172   3437    700       O  
ATOM    858  CB  VAL A 111      17.018 -36.980  11.383  1.00172.14           C  
ANISOU  858  CB  VAL A 111    22271  16979  26157   -912   3878   1248       C  
ATOM    859  CG1 VAL A 111      18.166 -37.345  10.454  1.00170.56           C  
ANISOU  859  CG1 VAL A 111    21731  17206  25867  -1094   3696   1602       C  
ATOM    860  CG2 VAL A 111      15.907 -38.008  11.265  1.00167.52           C  
ANISOU  860  CG2 VAL A 111    21523  16914  25212   -536   3867   1129       C  
ATOM    861  N   ARG A 112      18.911 -34.881  12.778  1.00186.16           N  
ANISOU  861  N   ARG A 112    24701  17377  28655  -1831   3899   1008       N  
ATOM    862  CA  ARG A 112      20.186 -34.178  12.848  1.00194.25           C  
ANISOU  862  CA  ARG A 112    25811  18051  29944  -2290   3812   1125       C  
ATOM    863  C   ARG A 112      20.806 -34.299  14.229  1.00192.56           C  
ANISOU  863  C   ARG A 112    25935  17579  29652  -2794   3651    566       C  
ATOM    864  O   ARG A 112      22.029 -34.183  14.363  1.00189.79           O  
ANISOU  864  O   ARG A 112    25580  17172  29361  -3246   3468    609       O  
ATOM    865  CB  ARG A 112      20.024 -32.703  12.473  1.00206.80           C  
ANISOU  865  CB  ARG A 112    27537  18974  32062  -2200   4078   1447       C  
ATOM    866  CG  ARG A 112      19.598 -32.471  11.031  1.00213.90           C  
ANISOU  866  CG  ARG A 112    28065  20137  33071  -1766   4216   2099       C  
ATOM    867  CD  ARG A 112      19.708 -31.002  10.657  1.00224.23           C  
ANISOU  867  CD  ARG A 112    29474  20776  34948  -1766   4437   2476       C  
ATOM    868  NE  ARG A 112      18.774 -30.171  11.410  1.00232.30           N  
ANISOU  868  NE  ARG A 112    30872  21108  36284  -1613   4712   2198       N  
ATOM    869  CZ  ARG A 112      17.596 -29.771  10.946  1.00236.42           C  
ANISOU  869  CZ  ARG A 112    31328  21521  36981  -1117   4979   2443       C  
ATOM    870  NH1 ARG A 112      17.210 -30.124   9.727  1.00235.24           N  
ANISOU  870  NH1 ARG A 112    30752  21932  36697   -748   4988   2976       N  
ATOM    871  NH2 ARG A 112      16.809 -29.012  11.695  1.00240.12           N  
ANISOU  871  NH2 ARG A 112    32148  21329  37757   -995   5244   2161       N  
ATOM    872  N   SER A 113      19.985 -34.521  15.253  1.00196.65           N  
ANISOU  872  N   SER A 113    26731  17958  30028  -2735   3716     61       N  
ATOM    873  CA  SER A 113      20.462 -34.620  16.621  1.00201.05           C  
ANISOU  873  CA  SER A 113    27620  18292  30478  -3212   3577   -488       C  
ATOM    874  C   SER A 113      20.777 -36.056  17.001  1.00188.43           C  
ANISOU  874  C   SER A 113    25834  17352  28408  -3356   3279   -710       C  
ATOM    875  O   SER A 113      21.110 -36.317  18.163  1.00179.16           O  
ANISOU  875  O   SER A 113    24889  16106  27076  -3741   3135  -1158       O  
ATOM    876  CB  SER A 113      19.426 -34.042  17.589  1.00211.01           C  
ANISOU  876  CB  SER A 113    29297  19038  31841  -3095   3824   -935       C  
ATOM    877  OG  SER A 113      19.030 -32.740  17.190  1.00220.42           O  
ANISOU  877  OG  SER A 113    30637  19606  33508  -2900   4131   -710       O  
ATOM    878  N   ARG A 114      20.682 -36.985  16.044  1.00192.81           N  
ANISOU  878  N   ARG A 114    25972  18545  28743  -3065   3187   -401       N  
ATOM    879  CA  ARG A 114      20.956 -38.401  16.284  1.00204.25           C  
ANISOU  879  CA  ARG A 114    27198  20624  29783  -3156   2919   -570       C  
ATOM    880  C   ARG A 114      20.139 -38.962  17.447  1.00210.36           C  
ANISOU  880  C   ARG A 114    28193  21428  30305  -3135   2904  -1097       C  
ATOM    881  O   ARG A 114      20.588 -39.852  18.171  1.00210.10           O  
ANISOU  881  O   ARG A 114    28130  21691  30009  -3420   2664  -1366       O  
ATOM    882  CB  ARG A 114      22.457 -38.621  16.448  1.00212.78           C  
ANISOU  882  CB  ARG A 114    28182  21811  30854  -3678   2652   -513       C  
ATOM    883  CG  ARG A 114      23.109 -38.409  15.094  1.00224.04           C  
ANISOU  883  CG  ARG A 114    29271  23422  32433  -3582   2661     57       C  
ATOM    884  CD  ARG A 114      24.566 -38.758  15.001  1.00233.61           C  
ANISOU  884  CD  ARG A 114    30284  24854  33622  -4011   2409    212       C  
ATOM    885  NE  ARG A 114      25.017 -38.511  13.635  1.00243.47           N  
ANISOU  885  NE  ARG A 114    31207  26295  35008  -3847   2466    768       N  
ATOM    886  CZ  ARG A 114      25.621 -37.399  13.237  1.00256.98           C  
ANISOU  886  CZ  ARG A 114    32970  27610  37060  -4011   2543   1088       C  
ATOM    887  NH1 ARG A 114      25.850 -36.423  14.103  1.00264.05           N  
ANISOU  887  NH1 ARG A 114    34248  27867  38211  -4350   2576    882       N  
ATOM    888  NH2 ARG A 114      25.992 -37.259  11.972  1.00259.99           N  
ANISOU  888  NH2 ARG A 114    33020  28239  37525  -3846   2591   1610       N  
ATOM    889  N   LYS A 115      18.927 -38.439  17.623  1.00216.90           N  
ANISOU  889  N   LYS A 115    29228  21960  31224  -2791   3168  -1221       N  
ATOM    890  CA  LYS A 115      18.038 -38.912  18.671  1.00214.10           C  
ANISOU  890  CA  LYS A 115    29074  21638  30636  -2721   3192  -1695       C  
ATOM    891  C   LYS A 115      17.391 -40.227  18.250  1.00207.03           C  
ANISOU  891  C   LYS A 115    27844  21417  29401  -2376   3087  -1640       C  
ATOM    892  O   LYS A 115      17.207 -40.501  17.061  1.00200.07           O  
ANISOU  892  O   LYS A 115    26637  20867  28514  -2049   3113  -1241       O  
ATOM    893  CB  LYS A 115      16.923 -37.893  18.922  1.00216.52           C  
ANISOU  893  CB  LYS A 115    29687  21401  31182  -2425   3541  -1812       C  
ATOM    894  CG  LYS A 115      17.348 -36.496  19.342  1.00217.77           C  
ANISOU  894  CG  LYS A 115    30212  20802  31727  -2703   3708  -1901       C  
ATOM    895  CD  LYS A 115      17.919 -36.436  20.738  1.00218.51           C  
ANISOU  895  CD  LYS A 115    30651  20662  31710  -3245   3581  -2431       C  
ATOM    896  CE  LYS A 115      18.139 -34.985  21.146  1.00223.90           C  
ANISOU  896  CE  LYS A 115    31733  20542  32798  -3471   3798  -2563       C  
ATOM    897  NZ  LYS A 115      16.863 -34.219  21.211  1.00225.36           N  
ANISOU  897  NZ  LYS A 115    32135  20279  33214  -3037   4185  -2657       N  
ATOM    898  N   GLN A 116      17.045 -41.046  19.242  1.00206.42           N  
ANISOU  898  N   GLN A 116    27847  21553  29032  -2468   2965  -2047       N  
ATOM    899  CA  GLN A 116      16.248 -42.243  18.989  1.00199.25           C  
ANISOU  899  CA  GLN A 116    26670  21215  27823  -2128   2892  -2052       C  
ATOM    900  C   GLN A 116      14.806 -41.836  18.712  1.00196.24           C  
ANISOU  900  C   GLN A 116    26355  20702  27507  -1611   3182  -2004       C  
ATOM    901  O   GLN A 116      14.114 -41.332  19.602  1.00201.86           O  
ANISOU  901  O   GLN A 116    27386  21052  28261  -1583   3350  -2321       O  
ATOM    902  CB  GLN A 116      16.334 -43.195  20.179  1.00199.15           C  
ANISOU  902  CB  GLN A 116    26717  21446  27507  -2404   2671  -2474       C  
ATOM    903  CG  GLN A 116      15.298 -44.311  20.168  1.00196.08           C  
ANISOU  903  CG  GLN A 116    26131  21536  26834  -2052   2631  -2558       C  
ATOM    904  CD  GLN A 116      15.523 -45.308  19.048  1.00191.45           C  
ANISOU  904  CD  GLN A 116    25097  21513  26130  -1863   2482  -2236       C  
ATOM    905  OE1 GLN A 116      16.505 -46.051  19.048  1.00189.13           O  
ANISOU  905  OE1 GLN A 116    24608  21508  25745  -2148   2234  -2212       O  
ATOM    906  NE2 GLN A 116      14.609 -45.332  18.085  1.00190.23           N  
ANISOU  906  NE2 GLN A 116    24774  21526  25979  -1385   2638  -1986       N  
ATOM    907  N   ILE A 117      14.353 -42.049  17.482  1.00183.26           N  
ANISOU  907  N   ILE A 117    24401  19363  25867  -1209   3246  -1606       N  
ATOM    908  CA  ILE A 117      12.999 -41.689  17.077  1.00177.31           C  
ANISOU  908  CA  ILE A 117    23647  18541  25182   -703   3509  -1472       C  
ATOM    909  C   ILE A 117      12.073 -42.872  17.328  1.00167.22           C  
ANISOU  909  C   ILE A 117    22220  17756  23560   -466   3419  -1654       C  
ATOM    910  O   ILE A 117      12.389 -44.009  16.957  1.00164.86           O  
ANISOU  910  O   ILE A 117    21625  18004  23012   -498   3185  -1605       O  
ATOM    911  CB  ILE A 117      12.965 -41.259  15.602  1.00182.52           C  
ANISOU  911  CB  ILE A 117    24036  19300  26014   -410   3621   -911       C  
ATOM    912  CG1 ILE A 117      13.834 -40.018  15.394  1.00188.76           C  
ANISOU  912  CG1 ILE A 117    24979  19558  27182   -642   3723   -713       C  
ATOM    913  CG2 ILE A 117      11.536 -40.982  15.159  1.00183.31           C  
ANISOU  913  CG2 ILE A 117    24085  19399  26165    116   3871   -731       C  
ATOM    914  CD1 ILE A 117      13.812 -39.487  13.979  1.00194.53           C  
ANISOU  914  CD1 ILE A 117    25447  20360  28104   -371   3845   -129       C  
ATOM    915  N   VAL A 118      10.931 -42.611  17.962  1.00162.51           N  
ANISOU  915  N   VAL A 118    21824  16958  22965   -229   3613  -1864       N  
ATOM    916  CA  VAL A 118       9.954 -43.643  18.287  1.00153.56           C  
ANISOU  916  CA  VAL A 118    20573  16247  21527      1   3548  -2037       C  
ATOM    917  C   VAL A 118       8.589 -43.185  17.794  1.00153.07           C  
ANISOU  917  C   VAL A 118    20476  16116  21568    523   3828  -1823       C  
ATOM    918  O   VAL A 118       8.152 -42.073  18.110  1.00162.20           O  
ANISOU  918  O   VAL A 118    21900  16732  22996    630   4109  -1855       O  
ATOM    919  CB  VAL A 118       9.908 -43.940  19.799  1.00150.56           C  
ANISOU  919  CB  VAL A 118    20467  15756  20983   -277   3475  -2563       C  
ATOM    920  CG1 VAL A 118       8.782 -44.915  20.119  1.00140.63           C  
ANISOU  920  CG1 VAL A 118    19085  14907  19443     -2   3437  -2704       C  
ATOM    921  CG2 VAL A 118      11.244 -44.490  20.274  1.00154.77           C  
ANISOU  921  CG2 VAL A 118    20984  16425  21399   -798   3171  -2730       C  
ATOM    922  N   PHE A 119       7.917 -44.040  17.029  1.00146.08           N  
ANISOU  922  N   PHE A 119    19258  15768  20476    840   3755  -1606       N  
ATOM    923  CA  PHE A 119       6.551 -43.796  16.589  1.00150.41           C  
ANISOU  923  CA  PHE A 119    19725  16357  21068   1333   3980  -1391       C  
ATOM    924  C   PHE A 119       5.606 -44.692  17.374  1.00150.53           C  
ANISOU  924  C   PHE A 119    19737  16652  20804   1458   3921  -1694       C  
ATOM    925  O   PHE A 119       5.874 -45.886  17.543  1.00150.21           O  
ANISOU  925  O   PHE A 119    19532  17070  20473   1306   3646  -1851       O  
ATOM    926  CB  PHE A 119       6.395 -44.053  15.090  1.00155.97           C  
ANISOU  926  CB  PHE A 119    20040  17492  21731   1603   3949   -888       C  
ATOM    927  CG  PHE A 119       7.330 -43.250  14.239  1.00169.20           C  
ANISOU  927  CG  PHE A 119    21667  18968  23654   1485   3992   -543       C  
ATOM    928  CD1 PHE A 119       7.048 -41.928  13.938  1.00177.71           C  
ANISOU  928  CD1 PHE A 119    22870  19549  25102   1660   4280   -271       C  
ATOM    929  CD2 PHE A 119       8.489 -43.815  13.737  1.00174.18           C  
ANISOU  929  CD2 PHE A 119    22113  19903  24166   1205   3752   -475       C  
ATOM    930  CE1 PHE A 119       7.907 -41.184  13.154  1.00185.15           C  
ANISOU  930  CE1 PHE A 119    23753  20312  26285   1545   4314     75       C  
ATOM    931  CE2 PHE A 119       9.352 -43.076  12.951  1.00180.60           C  
ANISOU  931  CE2 PHE A 119    22866  20554  25199   1095   3793   -138       C  
ATOM    932  CZ  PHE A 119       9.060 -41.759  12.659  1.00185.41           C  
ANISOU  932  CZ  PHE A 119    23599  20677  26170   1259   4067    143       C  
ATOM    933  N   THR A 120       4.507 -44.116  17.850  1.00156.37           N  
ANISOU  933  N   THR A 120    20649  17111  21652   1739   4186  -1763       N  
ATOM    934  CA  THR A 120       3.578 -44.849  18.694  1.00151.63           C  
ANISOU  934  CA  THR A 120    20074  16732  20808   1855   4160  -2054       C  
ATOM    935  C   THR A 120       2.182 -44.277  18.504  1.00166.28           C  
ANISOU  935  C   THR A 120    21926  18452  22801   2342   4471  -1860       C  
ATOM    936  O   THR A 120       1.996 -43.202  17.928  1.00168.37           O  
ANISOU  936  O   THR A 120    22233  18353  23388   2547   4726  -1561       O  
ATOM    937  CB  THR A 120       3.988 -44.802  20.169  1.00146.12           C  
ANISOU  937  CB  THR A 120    19720  15752  20047   1488   4129  -2582       C  
ATOM    938  OG1 THR A 120       3.224 -45.764  20.908  1.00133.06           O  
ANISOU  938  OG1 THR A 120    18013  14448  18094   1557   4029  -2832       O  
ATOM    939  CG2 THR A 120       3.737 -43.420  20.746  1.00156.06           C  
ANISOU  939  CG2 THR A 120    21356  16319  21622   1529   4479  -2717       C  
ATOM    940  N   GLY A 121       1.198 -45.021  18.993  1.00176.63           N  
ANISOU  940  N   GLY A 121    23166  20067  23878   2527   4444  -2008       N  
ATOM    941  CA  GLY A 121      -0.185 -44.608  18.913  1.00192.27           C  
ANISOU  941  CA  GLY A 121    25120  21974  25960   2990   4723  -1836       C  
ATOM    942  C   GLY A 121      -1.108 -45.676  19.455  1.00198.44           C  
ANISOU  942  C   GLY A 121    25777  23201  26421   3121   4610  -2009       C  
ATOM    943  O   GLY A 121      -0.760 -46.861  19.448  1.00194.17           O  
ANISOU  943  O   GLY A 121    25050  23142  25583   2934   4286  -2110       O  
ATOM    944  N   HIS A 122      -2.284 -45.281  19.924  1.00210.05           N  
ANISOU  944  N   HIS A 122    27335  24509  27965   3445   4879  -2033       N  
ATOM    945  CA  HIS A 122      -3.296 -46.234  20.349  1.00214.35           C  
ANISOU  945  CA  HIS A 122    27729  25487  28228   3622   4795  -2125       C  
ATOM    946  C   HIS A 122      -4.358 -46.365  19.268  1.00217.41           C  
ANISOU  946  C   HIS A 122    27775  26204  28627   4074   4860  -1629       C  
ATOM    947  O   HIS A 122      -4.691 -45.390  18.588  1.00223.91           O  
ANISOU  947  O   HIS A 122    28578  26752  29744   4346   5119  -1274       O  
ATOM    948  CB  HIS A 122      -3.943 -45.806  21.667  1.00221.43           C  
ANISOU  948  CB  HIS A 122    28931  26049  29152   3673   5044  -2498       C  
ATOM    949  CG  HIS A 122      -5.019 -46.734  22.139  1.00219.70           C  
ANISOU  949  CG  HIS A 122    28552  26268  28656   3864   4975  -2570       C  
ATOM    950  ND1 HIS A 122      -6.306 -46.312  22.396  1.00222.22           N  
ANISOU  950  ND1 HIS A 122    28884  26481  29068   4269   5280  -2485       N  
ATOM    951  CD2 HIS A 122      -5.002 -48.063  22.394  1.00215.40           C  
ANISOU  951  CD2 HIS A 122    27816  26263  27763   3707   4639  -2700       C  
ATOM    952  CE1 HIS A 122      -7.034 -47.341  22.792  1.00218.87           C  
ANISOU  952  CE1 HIS A 122    28285  26529  28347   4345   5126  -2556       C  
ATOM    953  NE2 HIS A 122      -6.266 -48.415  22.800  1.00214.45           N  
ANISOU  953  NE2 HIS A 122    27601  26359  27523   4005   4734  -2688       N  
ATOM    954  N   SER A 123      -4.881 -47.578  19.120  1.00212.58           N  
ANISOU  954  N   SER A 123    26885  26186  27701   4139   4618  -1595       N  
ATOM    955  CA  SER A 123      -5.953 -47.898  18.172  1.00213.76           C  
ANISOU  955  CA  SER A 123    26685  26745  27787   4529   4628  -1156       C  
ATOM    956  C   SER A 123      -5.478 -47.501  16.775  1.00213.20           C  
ANISOU  956  C   SER A 123    26422  26738  27847   4580   4612   -713       C  
ATOM    957  O   SER A 123      -4.323 -47.794  16.423  1.00217.17           O  
ANISOU  957  O   SER A 123    26908  27320  28288   4264   4399   -781       O  
ATOM    958  CB  SER A 123      -7.245 -47.241  18.645  1.00214.39           C  
ANISOU  958  CB  SER A 123    26842  26593  28022   4919   4972  -1077       C  
ATOM    959  OG  SER A 123      -8.373 -48.012  18.274  1.00214.74           O  
ANISOU  959  OG  SER A 123    26567  27156  27867   5201   4887   -836       O  
ATOM    960  N   SER A 124      -6.289 -46.796  15.981  1.00210.85           N  
ANISOU  960  N   SER A 124    25975  26398  27740   4959   4840   -246       N  
ATOM    961  CA  SER A 124      -5.880 -46.408  14.636  1.00214.92           C  
ANISOU  961  CA  SER A 124    26283  27017  28360   5008   4825    212       C  
ATOM    962  C   SER A 124      -4.681 -45.471  14.625  1.00212.79           C  
ANISOU  962  C   SER A 124    26254  26227  28368   4765   4918    157       C  
ATOM    963  O   SER A 124      -3.939 -45.452  13.635  1.00214.31           O  
ANISOU  963  O   SER A 124    26287  26584  28557   4651   4798    413       O  
ATOM    964  CB  SER A 124      -7.053 -45.750  13.907  1.00225.27           C  
ANISOU  964  CB  SER A 124    27389  28353  29852   5468   5075    749       C  
ATOM    965  OG  SER A 124      -7.314 -44.457  14.427  1.00235.00           O  
ANISOU  965  OG  SER A 124    28882  28914  31494   5641   5457    770       O  
ATOM    966  N   GLY A 125      -4.426 -44.750  15.720  1.00203.59           N  
ANISOU  966  N   GLY A 125    25469  24466  27419   4649   5112   -196       N  
ATOM    967  CA  GLY A 125      -3.229 -43.932  15.769  1.00192.21           C  
ANISOU  967  CA  GLY A 125    24265  22541  26226   4365   5166   -285       C  
ATOM    968  C   GLY A 125      -1.968 -44.763  15.695  1.00172.50           C  
ANISOU  968  C   GLY A 125    21733  20321  23487   3932   4813   -501       C  
ATOM    969  O   GLY A 125      -1.014 -44.385  15.005  1.00171.98           O  
ANISOU  969  O   GLY A 125    21634  20169  23542   3763   4763   -317       O  
ATOM    970  N   GLY A 126      -2.006 -45.974  16.256  1.00159.61           N  
ANISOU  970  N   GLY A 126    20044  19092  21510   3780   4556   -823       N  
ATOM    971  CA  GLY A 126      -0.853 -46.844  16.150  1.00148.55           C  
ANISOU  971  CA  GLY A 126    18565  17980  19896   3395   4223   -999       C  
ATOM    972  C   GLY A 126      -0.664 -47.289  14.722  1.00142.71           C  
ANISOU  972  C   GLY A 126    17460  17717  19046   3475   4072   -594       C  
ATOM    973  O   GLY A 126       0.471 -47.382  14.240  1.00141.92           O  
ANISOU  973  O   GLY A 126    17310  17668  18944   3212   3927   -562       O  
ATOM    974  N   ALA A 127      -1.770 -47.433  13.991  1.00140.13           N  
ANISOU  974  N   ALA A 127    16877  17716  18650   3844   4137   -250       N  
ATOM    975  CA  ALA A 127      -1.674 -47.790  12.587  1.00136.76           C  
ANISOU  975  CA  ALA A 127    16099  17769  18096   3926   4015    150       C  
ATOM    976  C   ALA A 127      -1.000 -46.662  11.827  1.00146.70           C  
ANISOU  976  C   ALA A 127    17384  18717  19639   3912   4172    491       C  
ATOM    977  O   ALA A 127      -0.102 -46.907  11.009  1.00143.42           O  
ANISOU  977  O   ALA A 127    16811  18539  19141   3732   4021    622       O  
ATOM    978  CB  ALA A 127      -3.061 -48.085  12.018  1.00135.56           C  
ANISOU  978  CB  ALA A 127    15676  18016  17813   4313   4063    466       C  
ATOM    979  N   THR A 128      -1.331 -45.415  12.178  1.00154.08           N  
ANISOU  979  N   THR A 128    18537  19076  20930   4070   4481    599       N  
ATOM    980  CA  THR A 128      -0.665 -44.291  11.537  1.00155.98           C  
ANISOU  980  CA  THR A 128    18817  18958  21489   4039   4636    922       C  
ATOM    981  C   THR A 128       0.819 -44.338  11.849  1.00152.95           C  
ANISOU  981  C   THR A 128    18605  18386  21122   3593   4480    636       C  
ATOM    982  O   THR A 128       1.656 -44.150  10.956  1.00152.94           O  
ANISOU  982  O   THR A 128    18463  18486  21159   3468   4412    901       O  
ATOM    983  CB  THR A 128      -1.276 -42.969  12.005  1.00159.64           C  
ANISOU  983  CB  THR A 128    19515  18766  22375   4273   5007   1025       C  
ATOM    984  OG1 THR A 128      -2.677 -42.949  11.702  1.00166.51           O  
ANISOU  984  OG1 THR A 128    20193  19835  23238   4702   5154   1329       O  
ATOM    985  CG2 THR A 128      -0.599 -41.793  11.317  1.00156.92           C  
ANISOU  985  CG2 THR A 128    19195  18030  22399   4241   5165   1393       C  
ATOM    986  N   ALA A 129       1.160 -44.702  13.089  1.00155.54           N  
ANISOU  986  N   ALA A 129    19200  18517  21381   3337   4395    107       N  
ATOM    987  CA  ALA A 129       2.564 -44.792  13.460  1.00153.98           C  
ANISOU  987  CA  ALA A 129    19153  18162  21189   2892   4230   -162       C  
ATOM    988  C   ALA A 129       3.272 -45.802  12.573  1.00150.29           C  
ANISOU  988  C   ALA A 129    18371  18282  20450   2742   3942    -51       C  
ATOM    989  O   ALA A 129       4.359 -45.524  12.047  1.00154.94           O  
ANISOU  989  O   ALA A 129    18923  18817  21128   2523   3883     83       O  
ATOM    990  CB  ALA A 129       2.703 -45.170  14.934  1.00150.83           C  
ANISOU  990  CB  ALA A 129    19044  17567  20699   2643   4157   -729       C  
ATOM    991  N   ILE A 130       2.609 -46.928  12.291  1.00142.27           N  
ANISOU  991  N   ILE A 130    17103  17836  19117   2886   3784    -64       N  
ATOM    992  CA  ILE A 130       3.219 -47.938  11.435  1.00137.00           C  
ANISOU  992  CA  ILE A 130    16134  17730  18190   2759   3531      6       C  
ATOM    993  C   ILE A 130       3.506 -47.350  10.066  1.00134.71           C  
ANISOU  993  C   ILE A 130    15631  17568  17984   2864   3612    504       C  
ATOM    994  O   ILE A 130       4.644 -47.408   9.577  1.00126.92           O  
ANISOU  994  O   ILE A 130    14572  16655  16998   2623   3508    558       O  
ATOM    995  CB  ILE A 130       2.305 -49.173  11.332  1.00140.49           C  
ANISOU  995  CB  ILE A 130    16344  18731  18303   2925   3377    -78       C  
ATOM    996  CG1 ILE A 130       2.319 -49.970  12.636  1.00142.12           C  
ANISOU  996  CG1 ILE A 130    16710  18896  18392   2734   3227   -575       C  
ATOM    997  CG2 ILE A 130       2.720 -50.047  10.157  1.00137.45           C  
ANISOU  997  CG2 ILE A 130    15613  18936  17675   2883   3184     85       C  
ATOM    998  CD1 ILE A 130       1.319 -51.105  12.665  1.00142.69           C  
ANISOU  998  CD1 ILE A 130    16580  19449  18188   2906   3092   -658       C  
ATOM    999  N   LEU A 131       2.541 -46.617   9.512  1.00136.99           N  
ANISOU  999  N   LEU A 131    15842  17812  18396   3211   3826    893       N  
ATOM   1000  CA  LEU A 131       2.777 -46.041   8.199  1.00140.27           C  
ANISOU 1000  CA  LEU A 131    16031  18381  18883   3309   3901   1410       C  
ATOM   1001  C   LEU A 131       3.820 -44.944   8.282  1.00144.86           C  
ANISOU 1001  C   LEU A 131    16810  18421  19809   3105   4016   1497       C  
ATOM   1002  O   LEU A 131       4.703 -44.868   7.416  1.00147.34           O  
ANISOU 1002  O   LEU A 131    16961  18914  20107   2964   3949   1733       O  
ATOM   1003  CB  LEU A 131       1.470 -45.506   7.617  1.00135.44           C  
ANISOU 1003  CB  LEU A 131    15266  17854  18340   3726   4098   1848       C  
ATOM   1004  CG  LEU A 131       0.465 -46.569   7.174  1.00130.49           C  
ANISOU 1004  CG  LEU A 131    14356  17879  17345   3928   3966   1893       C  
ATOM   1005  CD1 LEU A 131      -0.817 -45.919   6.684  1.00135.04           C  
ANISOU 1005  CD1 LEU A 131    14790  18489  18031   4330   4176   2360       C  
ATOM   1006  CD2 LEU A 131       1.074 -47.446   6.092  1.00127.46           C  
ANISOU 1006  CD2 LEU A 131    13664  18131  16633   3786   3744   1987       C  
ATOM   1007  N   ALA A 132       3.845 -44.208   9.394  1.00148.17           N  
ANISOU 1007  N   ALA A 132    17589  18199  20511   3032   4161   1244       N  
ATOM   1008  CA  ALA A 132       4.851 -43.166   9.521  1.00142.55           C  
ANISOU 1008  CA  ALA A 132    17082  16945  20138   2805   4261   1300       C  
ATOM   1009  C   ALA A 132       6.225 -43.798   9.576  1.00136.81           C  
ANISOU 1009  C   ALA A 132    16340  16379  19264   2394   4010   1075       C  
ATOM   1010  O   ALA A 132       7.155 -43.336   8.898  1.00137.07           O  
ANISOU 1010  O   ALA A 132    16292  16367  19421   2242   4002   1336       O  
ATOM   1011  CB  ALA A 132       4.590 -42.319  10.765  1.00147.86           C  
ANISOU 1011  CB  ALA A 132    18160  16905  21114   2782   4464   1005       C  
ATOM   1012  N   THR A 133       6.322 -44.959  10.227  1.00131.22           N  
ANISOU 1012  N   THR A 133    15640  15951  18269   2238   3793    651       N  
ATOM   1013  CA  THR A 133       7.607 -45.632  10.292  1.00135.40           C  
ANISOU 1013  CA  THR A 133    16124  16652  18672   1861   3556    452       C  
ATOM   1014  C   THR A 133       8.045 -46.030   8.895  1.00130.42           C  
ANISOU 1014  C   THR A 133    15126  16546  17882   1899   3467    810       C  
ATOM   1015  O   THR A 133       9.184 -45.755   8.494  1.00130.83           O  
ANISOU 1015  O   THR A 133    15135  16546  18027   1665   3422    938       O  
ATOM   1016  CB  THR A 133       7.525 -46.853  11.207  1.00131.91           C  
ANISOU 1016  CB  THR A 133    15715  16439  17965   1721   3344    -22       C  
ATOM   1017  OG1 THR A 133       6.971 -46.468  12.472  1.00135.72           O  
ANISOU 1017  OG1 THR A 133    16523  16487  18557   1719   3449   -337       O  
ATOM   1018  CG2 THR A 133       8.909 -47.448  11.425  1.00128.63           C  
ANISOU 1018  CG2 THR A 133    15275  16113  17486   1312   3117   -226       C  
ATOM   1019  N   VAL A 134       7.117 -46.567   8.099  1.00126.19           N  
ANISOU 1019  N   VAL A 134    14320  16509  17116   2200   3464   1010       N  
ATOM   1020  CA  VAL A 134       7.476 -46.918   6.733  1.00122.12           C  
ANISOU 1020  CA  VAL A 134    13455  16526  16418   2237   3399   1344       C  
ATOM   1021  C   VAL A 134       7.898 -45.670   5.977  1.00125.16           C  
ANISOU 1021  C   VAL A 134    13814  16666  17074   2263   3573   1819       C  
ATOM   1022  O   VAL A 134       8.950 -45.652   5.322  1.00132.32           O  
ANISOU 1022  O   VAL A 134    14585  17720  17970   2072   3510   1975       O  
ATOM   1023  CB  VAL A 134       6.303 -47.633   6.037  1.00112.31           C  
ANISOU 1023  CB  VAL A 134    11944  15853  14877   2547   3374   1480       C  
ATOM   1024  CG1 VAL A 134       6.634 -47.908   4.577  1.00107.27           C  
ANISOU 1024  CG1 VAL A 134    10948  15781  14027   2580   3329   1833       C  
ATOM   1025  CG2 VAL A 134       5.955 -48.920   6.769  1.00110.59           C  
ANISOU 1025  CG2 VAL A 134    11733  15877  14407   2497   3184   1016       C  
ATOM   1026  N   TRP A 135       7.139 -44.580   6.131  1.00126.14           N  
ANISOU 1026  N   TRP A 135    14079  16370  17480   2485   3802   2048       N  
ATOM   1027  CA  TRP A 135       7.540 -43.325   5.509  1.00136.04           C  
ANISOU 1027  CA  TRP A 135    15322  17311  19055   2501   3976   2508       C  
ATOM   1028  C   TRP A 135       8.940 -42.933   5.951  1.00141.95           C  
ANISOU 1028  C   TRP A 135    16260  17666  20008   2113   3921   2355       C  
ATOM   1029  O   TRP A 135       9.825 -42.697   5.116  1.00151.03           O  
ANISOU 1029  O   TRP A 135    17237  18960  21186   1982   3891   2655       O  
ATOM   1030  CB  TRP A 135       6.537 -42.225   5.851  1.00147.09           C  
ANISOU 1030  CB  TRP A 135    16893  18202  20794   2780   4244   2696       C  
ATOM   1031  CG  TRP A 135       7.017 -40.848   5.513  1.00153.63           C  
ANISOU 1031  CG  TRP A 135    17790  18531  22051   2753   4434   3089       C  
ATOM   1032  CD1 TRP A 135       6.945 -40.228   4.300  1.00156.21           C  
ANISOU 1032  CD1 TRP A 135    17843  19034  22475   2917   4536   3706       C  
ATOM   1033  CD2 TRP A 135       7.649 -39.920   6.402  1.00160.51           C  
ANISOU 1033  CD2 TRP A 135    19022  18646  23318   2533   4540   2899       C  
ATOM   1034  NE1 TRP A 135       7.489 -38.968   4.380  1.00163.98           N  
ANISOU 1034  NE1 TRP A 135    18988  19396  23920   2825   4701   3928       N  
ATOM   1035  CE2 TRP A 135       7.930 -38.756   5.660  1.00167.61           C  
ANISOU 1035  CE2 TRP A 135    19846  19266  24572   2584   4708   3425       C  
ATOM   1036  CE3 TRP A 135       8.005 -39.960   7.754  1.00159.80           C  
ANISOU 1036  CE3 TRP A 135    19305  18102  23309   2280   4506   2338       C  
ATOM   1037  CZ2 TRP A 135       8.546 -37.641   6.226  1.00176.75           C  
ANISOU 1037  CZ2 TRP A 135    21300  19676  26182   2393   4843   3390       C  
ATOM   1038  CZ3 TRP A 135       8.619 -38.854   8.313  1.00165.67           C  
ANISOU 1038  CZ3 TRP A 135    20348  18132  24468   2078   4638   2289       C  
ATOM   1039  CH2 TRP A 135       8.884 -37.710   7.549  1.00175.16           C  
ANISOU 1039  CH2 TRP A 135    21477  19037  26037   2136   4806   2803       C  
ATOM   1040  N   TYR A 136       9.199 -43.031   7.256  1.00136.75           N  
ANISOU 1040  N   TYR A 136    15925  16601  19431   1897   3871   1864       N  
ATOM   1041  CA  TYR A 136      10.525 -42.710   7.762  1.00138.51           C  
ANISOU 1041  CA  TYR A 136    16330  16467  19829   1494   3795   1696       C  
ATOM   1042  C   TYR A 136      11.556 -43.646   7.162  1.00138.06           C  
ANISOU 1042  C   TYR A 136    16013  16932  19511   1273   3569   1693       C  
ATOM   1043  O   TYR A 136      12.566 -43.191   6.604  1.00141.09           O  
ANISOU 1043  O   TYR A 136    16314  17272  20023   1089   3561   1949       O  
ATOM   1044  CB  TYR A 136      10.528 -42.784   9.289  1.00138.09           C  
ANISOU 1044  CB  TYR A 136    16647  15982  19838   1294   3761   1150       C  
ATOM   1045  CG  TYR A 136      11.895 -42.681   9.921  1.00139.52           C  
ANISOU 1045  CG  TYR A 136    17001  15885  20124    830   3627    919       C  
ATOM   1046  CD1 TYR A 136      12.450 -41.443  10.217  1.00147.66           C  
ANISOU 1046  CD1 TYR A 136    18277  16292  21535    649   3759   1002       C  
ATOM   1047  CD2 TYR A 136      12.620 -43.819  10.243  1.00137.01           C  
ANISOU 1047  CD2 TYR A 136    16594  15919  19545    567   3369    624       C  
ATOM   1048  CE1 TYR A 136      13.697 -41.342  10.800  1.00152.38           C  
ANISOU 1048  CE1 TYR A 136    19026  16651  22220    202   3623    805       C  
ATOM   1049  CE2 TYR A 136      13.866 -43.727  10.825  1.00143.05           C  
ANISOU 1049  CE2 TYR A 136    17493  16452  20409    136   3239    449       C  
ATOM   1050  CZ  TYR A 136      14.400 -42.487  11.104  1.00150.93           C  
ANISOU 1050  CZ  TYR A 136    18734  16855  21757    -53   3360    539       C  
ATOM   1051  OH  TYR A 136      15.642 -42.394  11.686  1.00154.27           O  
ANISOU 1051  OH  TYR A 136    19282  17065  22269   -506   3217    377       O  
ATOM   1052  N   LEU A 137      11.232 -44.939   7.109  1.00134.58           N  
ANISOU 1052  N   LEU A 137    15399  17027  18709   1333   3407   1467       N  
ATOM   1053  CA  LEU A 137      12.179 -45.902   6.569  1.00135.97           C  
ANISOU 1053  CA  LEU A 137    15325  17689  18650   1141   3211   1425       C  
ATOM   1054  C   LEU A 137      12.472 -45.572   5.118  1.00137.44           C  
ANISOU 1054  C   LEU A 137    15206  18215  18800   1245   3281   1933       C  
ATOM   1055  O   LEU A 137      13.614 -45.696   4.661  1.00136.13           O  
ANISOU 1055  O   LEU A 137    14905  18196  18622   1021   3203   2028       O  
ATOM   1056  CB  LEU A 137      11.628 -47.321   6.713  1.00135.40           C  
ANISOU 1056  CB  LEU A 137    15111  18110  18225   1227   3052   1108       C  
ATOM   1057  CG  LEU A 137      11.605 -47.898   8.132  1.00131.86           C  
ANISOU 1057  CG  LEU A 137    14901  17437  17762   1049   2925    593       C  
ATOM   1058  CD1 LEU A 137      10.713 -49.128   8.205  1.00128.69           C  
ANISOU 1058  CD1 LEU A 137    14356  17485  17055   1226   2812    364       C  
ATOM   1059  CD2 LEU A 137      13.011 -48.228   8.606  1.00128.50           C  
ANISOU 1059  CD2 LEU A 137    14512  16924  17390    641   2759    391       C  
ATOM   1060  N   GLU A 138      11.449 -45.151   4.375  1.00142.76           N  
ANISOU 1060  N   GLU A 138    15753  19041  19450   1582   3429   2286       N  
ATOM   1061  CA  GLU A 138      11.679 -44.820   2.978  1.00151.16           C  
ANISOU 1061  CA  GLU A 138    16509  20473  20454   1677   3494   2801       C  
ATOM   1062  C   GLU A 138      12.421 -43.495   2.846  1.00154.35           C  
ANISOU 1062  C   GLU A 138    17013  20387  21246   1547   3623   3147       C  
ATOM   1063  O   GLU A 138      13.287 -43.349   1.976  1.00157.14           O  
ANISOU 1063  O   GLU A 138    17155  20975  21578   1429   3608   3450       O  
ATOM   1064  CB  GLU A 138      10.358 -44.801   2.214  1.00157.51           C  
ANISOU 1064  CB  GLU A 138    17117  21632  21098   2057   3595   3108       C  
ATOM   1065  CG  GLU A 138       9.758 -46.191   2.054  1.00154.33           C  
ANISOU 1065  CG  GLU A 138    16538  21833  20266   2156   3446   2829       C  
ATOM   1066  CD  GLU A 138      10.328 -46.956   0.871  1.00151.50           C  
ANISOU 1066  CD  GLU A 138    15829  22163  19572   2094   3347   2955       C  
ATOM   1067  OE1 GLU A 138      11.470 -46.665   0.454  1.00151.31           O  
ANISOU 1067  OE1 GLU A 138    15734  22130  19627   1890   3345   3107       O  
ATOM   1068  OE2 GLU A 138       9.639 -47.869   0.371  1.00149.15           O  
ANISOU 1068  OE2 GLU A 138    15326  22419  18925   2239   3275   2885       O  
ATOM   1069  N   LYS A 139      12.087 -42.507   3.684  1.00153.25           N  
ANISOU 1069  N   LYS A 139    17189  19567  21472   1566   3762   3110       N  
ATOM   1070  CA  LYS A 139      12.668 -41.184   3.468  1.00157.34           C  
ANISOU 1070  CA  LYS A 139    17786  19603  22392   1472   3904   3483       C  
ATOM   1071  C   LYS A 139      14.052 -41.040   4.094  1.00167.32           C  
ANISOU 1071  C   LYS A 139    19228  20525  23820   1045   3795   3260       C  
ATOM   1072  O   LYS A 139      14.918 -40.364   3.528  1.00175.15           O  
ANISOU 1072  O   LYS A 139    20132  21415  25001    895   3826   3611       O  
ATOM   1073  CB  LYS A 139      11.730 -40.095   3.992  1.00158.08           C  
ANISOU 1073  CB  LYS A 139    18126  19083  22853   1684   4132   3577       C  
ATOM   1074  CG  LYS A 139      12.171 -38.683   3.604  1.00162.79           C  
ANISOU 1074  CG  LYS A 139    18760  19193  23901   1645   4305   4043       C  
ATOM   1075  CD  LYS A 139      11.213 -37.623   4.119  1.00164.73           C  
ANISOU 1075  CD  LYS A 139    19243  18802  24546   1877   4557   4123       C  
ATOM   1076  CE  LYS A 139      11.626 -36.225   3.677  1.00164.07           C  
ANISOU 1076  CE  LYS A 139    19170  18220  24948   1850   4735   4618       C  
ATOM   1077  NZ  LYS A 139      11.533 -36.048   2.201  1.00163.78           N  
ANISOU 1077  NZ  LYS A 139    18705  18687  24836   2041   4770   5297       N  
ATOM   1078  N   TYR A 140      14.289 -41.664   5.246  1.00173.80           N  
ANISOU 1078  N   TYR A 140    18120  22175  25743  -1123   3506   -548       N  
ATOM   1079  CA  TYR A 140      15.515 -41.421   5.997  1.00180.57           C  
ANISOU 1079  CA  TYR A 140    18944  23029  26635  -1431   3387   -753       C  
ATOM   1080  C   TYR A 140      16.366 -42.665   6.195  1.00176.85           C  
ANISOU 1080  C   TYR A 140    18186  22872  26137  -1516   3136   -784       C  
ATOM   1081  O   TYR A 140      17.554 -42.652   5.851  1.00179.91           O  
ANISOU 1081  O   TYR A 140    18408  23304  26645  -1724   3080   -826       O  
ATOM   1082  CB  TYR A 140      15.173 -40.795   7.360  1.00189.58           C  
ANISOU 1082  CB  TYR A 140    20327  24031  27675  -1496   3382   -961       C  
ATOM   1083  CG  TYR A 140      14.391 -39.505   7.251  1.00199.46           C  
ANISOU 1083  CG  TYR A 140    21867  24942  28976  -1415   3627   -963       C  
ATOM   1084  CD1 TYR A 140      15.017 -38.316   6.900  1.00203.69           C  
ANISOU 1084  CD1 TYR A 140    22526  25197  29669  -1605   3760  -1010       C  
ATOM   1085  CD2 TYR A 140      13.023 -39.480   7.485  1.00202.65           C  
ANISOU 1085  CD2 TYR A 140    22414  25299  29286  -1146   3727   -915       C  
ATOM   1086  CE1 TYR A 140      14.302 -37.136   6.793  1.00208.79           C  
ANISOU 1086  CE1 TYR A 140    23444  25506  30379  -1520   3975  -1007       C  
ATOM   1087  CE2 TYR A 140      12.302 -38.308   7.383  1.00207.82           C  
ANISOU 1087  CE2 TYR A 140    23320  25633  30008  -1050   3945   -922       C  
ATOM   1088  CZ  TYR A 140      12.944 -37.140   7.037  1.00211.07           C  
ANISOU 1088  CZ  TYR A 140    23865  25751  30579  -1232   4063   -965       C  
ATOM   1089  OH  TYR A 140      12.221 -35.975   6.934  1.00214.16           O  
ANISOU 1089  OH  TYR A 140    24517  25800  31055  -1125   4271   -967       O  
ATOM   1090  N   PHE A 141      15.801 -43.737   6.756  1.00171.90           N  
ANISOU 1090  N   PHE A 141    17490  22458  25366  -1366   2981   -766       N  
ATOM   1091  CA  PHE A 141      16.621 -44.875   7.168  1.00170.48           C  
ANISOU 1091  CA  PHE A 141    17068  22546  25160  -1456   2713   -818       C  
ATOM   1092  C   PHE A 141      17.302 -45.550   5.981  1.00175.34           C  
ANISOU 1092  C   PHE A 141    17401  23310  25909  -1442   2682   -697       C  
ATOM   1093  O   PHE A 141      18.487 -45.895   6.054  1.00181.86           O  
ANISOU 1093  O   PHE A 141    18024  24253  26822  -1623   2530   -783       O  
ATOM   1094  CB  PHE A 141      15.780 -45.890   7.939  1.00164.03           C  
ANISOU 1094  CB  PHE A 141    16255  21907  24161  -1287   2568   -792       C  
ATOM   1095  CG  PHE A 141      16.581 -47.039   8.474  1.00163.31           C  
ANISOU 1095  CG  PHE A 141    15946  22065  24039  -1374   2272   -841       C  
ATOM   1096  CD1 PHE A 141      17.433 -46.861   9.551  1.00164.19           C  
ANISOU 1096  CD1 PHE A 141    16078  22195  24112  -1609   2099  -1029       C  
ATOM   1097  CD2 PHE A 141      16.503 -48.291   7.886  1.00165.95           C  
ANISOU 1097  CD2 PHE A 141    16055  22608  24391  -1222   2156   -701       C  
ATOM   1098  CE1 PHE A 141      18.182 -47.912  10.042  1.00167.46           C  
ANISOU 1098  CE1 PHE A 141    16289  22830  24508  -1679   1806  -1061       C  
ATOM   1099  CE2 PHE A 141      17.250 -49.347   8.373  1.00168.04           C  
ANISOU 1099  CE2 PHE A 141    16121  23079  24648  -1289   1873   -741       C  
ATOM   1100  CZ  PHE A 141      18.090 -49.157   9.453  1.00168.37           C  
ANISOU 1100  CZ  PHE A 141    16182  23137  24655  -1513   1694   -914       C  
ATOM   1101  N   ILE A 142      16.571 -45.756   4.883  1.00178.00           N  
ANISOU 1101  N   ILE A 142    17715  23654  26263  -1228   2821   -507       N  
ATOM   1102  CA  ILE A 142      17.149 -46.433   3.727  1.00180.28           C  
ANISOU 1102  CA  ILE A 142    17746  24096  26655  -1203   2806   -400       C  
ATOM   1103  C   ILE A 142      18.240 -45.592   3.074  1.00187.36           C  
ANISOU 1103  C   ILE A 142    18592  24885  27712  -1429   2925   -439       C  
ATOM   1104  O   ILE A 142      19.116 -46.138   2.393  1.00182.27           O  
ANISOU 1104  O   ILE A 142    17694  24393  27165  -1496   2877   -426       O  
ATOM   1105  CB  ILE A 142      16.052 -46.802   2.709  1.00179.87           C  
ANISOU 1105  CB  ILE A 142    17705  24075  26562   -925   2926   -191       C  
ATOM   1106  CG1 ILE A 142      16.581 -47.806   1.680  1.00173.56           C  
ANISOU 1106  CG1 ILE A 142    16624  23490  25829   -876   2862   -107       C  
ATOM   1107  CG2 ILE A 142      15.533 -45.563   2.002  1.00183.51           C  
ANISOU 1107  CG2 ILE A 142    18379  24284  27061   -891   3191    -96       C  
ATOM   1108  CD1 ILE A 142      16.974 -49.142   2.270  1.00170.67           C  
ANISOU 1108  CD1 ILE A 142    16042  23363  25441   -862   2592   -173       C  
ATOM   1109  N   ARG A 143      18.225 -44.274   3.281  1.00201.57           N  
ANISOU 1109  N   ARG A 143    20622  26420  29546  -1558   3085   -495       N  
ATOM   1110  CA  ARG A 143      19.199 -43.409   2.628  1.00213.00           C  
ANISOU 1110  CA  ARG A 143    22041  27741  31147  -1787   3220   -515       C  
ATOM   1111  C   ARG A 143      20.548 -43.432   3.339  1.00217.47           C  
ANISOU 1111  C   ARG A 143    22449  28380  31799  -2079   3055   -717       C  
ATOM   1112  O   ARG A 143      21.580 -43.180   2.707  1.00219.96           O  
ANISOU 1112  O   ARG A 143    22608  28709  32259  -2271   3111   -734       O  
ATOM   1113  CB  ARG A 143      18.664 -41.975   2.569  1.00220.62           C  
ANISOU 1113  CB  ARG A 143    23325  28367  32135  -1817   3447   -492       C  
ATOM   1114  CG  ARG A 143      17.329 -41.826   1.842  1.00221.76           C  
ANISOU 1114  CG  ARG A 143    23629  28417  32215  -1527   3609   -286       C  
ATOM   1115  CD  ARG A 143      17.417 -42.213   0.375  1.00226.67           C  
ANISOU 1115  CD  ARG A 143    24099  29149  32877  -1441   3703    -86       C  
ATOM   1116  NE  ARG A 143      18.333 -41.357  -0.372  1.00236.82           N  
ANISOU 1116  NE  ARG A 143    25385  30300  34295  -1672   3857    -63       N  
ATOM   1117  CZ  ARG A 143      17.968 -40.247  -1.005  1.00242.01           C  
ANISOU 1117  CZ  ARG A 143    26267  30688  34996  -1673   4072     61       C  
ATOM   1118  NH1 ARG A 143      16.701 -39.856  -0.984  1.00242.69           N  
ANISOU 1118  NH1 ARG A 143    26584  30611  35016  -1438   4152    164       N  
ATOM   1119  NH2 ARG A 143      18.869 -39.528  -1.661  1.00244.65           N  
ANISOU 1119  NH2 ARG A 143    26593  30915  35449  -1911   4208     86       N  
ATOM   1120  N   ASN A 144      20.563 -43.734   4.640  1.00210.34           N  
ANISOU 1120  N   ASN A 144    21579  27535  30806  -2121   2851   -870       N  
ATOM   1121  CA  ASN A 144      21.796 -43.825   5.416  1.00207.25           C  
ANISOU 1121  CA  ASN A 144    21035  27231  30480  -2385   2651  -1065       C  
ATOM   1122  C   ASN A 144      21.566 -44.644   6.681  1.00201.30           C  
ANISOU 1122  C   ASN A 144    20280  26631  29573  -2329   2383  -1160       C  
ATOM   1123  O   ASN A 144      21.415 -44.078   7.771  1.00202.46           O  
ANISOU 1123  O   ASN A 144    20634  26666  29627  -2432   2335  -1302       O  
ATOM   1124  CB  ASN A 144      22.325 -42.436   5.774  1.00215.03           C  
ANISOU 1124  CB  ASN A 144    22196  27957  31547  -2660   2761  -1207       C  
ATOM   1125  CG  ASN A 144      23.644 -42.495   6.519  1.00224.21           C  
ANISOU 1125  CG  ASN A 144    23181  29218  32791  -2951   2547  -1411       C  
ATOM   1126  OD1 ASN A 144      23.703 -42.242   7.722  1.00229.85           O  
ANISOU 1126  OD1 ASN A 144    24026  29890  33417  -3064   2406  -1580       O  
ATOM   1127  ND2 ASN A 144      24.707 -42.852   5.810  1.00225.57           N  
ANISOU 1127  ND2 ASN A 144    23046  29535  33127  -3070   2517  -1403       N  
ATOM   1128  N   PRO A 145      21.527 -45.973   6.578  1.00199.67           N  
ANISOU 1128  N   PRO A 145    19858  26675  29332  -2173   2205  -1086       N  
ATOM   1129  CA  PRO A 145      21.127 -46.793   7.730  1.00203.16           C  
ANISOU 1129  CA  PRO A 145    20333  27252  29606  -2093   1965  -1131       C  
ATOM   1130  C   PRO A 145      22.147 -46.800   8.860  1.00214.31           C  
ANISOU 1130  C   PRO A 145    21681  28730  31015  -2339   1712  -1329       C  
ATOM   1131  O   PRO A 145      23.075 -47.615   8.867  1.00214.14           O  
ANISOU 1131  O   PRO A 145    21378  28900  31086  -2399   1492  -1359       O  
ATOM   1132  CB  PRO A 145      20.964 -48.190   7.119  1.00198.53           C  
ANISOU 1132  CB  PRO A 145    19507  26894  29031  -1881   1851   -988       C  
ATOM   1133  CG  PRO A 145      21.879 -48.187   5.941  1.00197.18           C  
ANISOU 1133  CG  PRO A 145    19088  26767  29063  -1951   1934   -959       C  
ATOM   1134  CD  PRO A 145      21.831 -46.790   5.391  1.00197.51           C  
ANISOU 1134  CD  PRO A 145    19311  26566  29168  -2063   2222   -956       C  
ATOM   1135  N   ASN A 146      21.982 -45.892   9.816  1.00224.19           N  
ANISOU 1135  N   ASN A 146    23191  29824  32166  -2477   1735  -1470       N  
ATOM   1136  CA  ASN A 146      22.769 -45.879  11.039  1.00236.51           C  
ANISOU 1136  CA  ASN A 146    24745  31448  33671  -2701   1480  -1663       C  
ATOM   1137  C   ASN A 146      21.984 -46.545  12.163  1.00248.51           C  
ANISOU 1137  C   ASN A 146    26412  33074  34936  -2586   1310  -1665       C  
ATOM   1138  O   ASN A 146      20.764 -46.710  12.086  1.00247.91           O  
ANISOU 1138  O   ASN A 146    26496  32967  34731  -2364   1444  -1551       O  
ATOM   1139  CB  ASN A 146      23.144 -44.448  11.436  1.00239.97           C  
ANISOU 1139  CB  ASN A 146    25385  31648  34146  -2956   1601  -1842       C  
ATOM   1140  CG  ASN A 146      23.961 -43.743  10.373  1.00243.28           C  
ANISOU 1140  CG  ASN A 146    25668  31952  34813  -3108   1772  -1836       C  
ATOM   1141  OD1 ASN A 146      24.674 -44.379   9.597  1.00245.41           O  
ANISOU 1141  OD1 ASN A 146    25630  32378  35235  -3105   1717  -1766       O  
ATOM   1142  ND2 ASN A 146      23.866 -42.419  10.337  1.00246.14           N  
ANISOU 1142  ND2 ASN A 146    26265  32039  35220  -3245   1988  -1914       N  
ATOM   1143  N   VAL A 147      22.703 -46.935  13.218  1.00261.03           N  
ANISOU 1143  N   VAL A 147    27938  34794  36448  -2745   1010  -1793       N  
ATOM   1144  CA  VAL A 147      22.017 -47.433  14.405  1.00263.31           C  
ANISOU 1144  CA  VAL A 147    28407  35173  36465  -2684    853  -1810       C  
ATOM   1145  C   VAL A 147      21.284 -46.300  15.116  1.00261.73           C  
ANISOU 1145  C   VAL A 147    28574  34773  36100  -2746   1041  -1939       C  
ATOM   1146  O   VAL A 147      20.266 -46.532  15.780  1.00262.41           O  
ANISOU 1146  O   VAL A 147    28861  34884  35958  -2620   1064  -1912       O  
ATOM   1147  CB  VAL A 147      23.016 -48.145  15.337  1.00270.85           C  
ANISOU 1147  CB  VAL A 147    29208  36327  37376  -2843    462  -1901       C  
ATOM   1148  CG1 VAL A 147      24.147 -47.210  15.703  1.00279.79           C  
ANISOU 1148  CG1 VAL A 147    30321  37377  38608  -3154    396  -2116       C  
ATOM   1149  CG2 VAL A 147      22.323 -48.686  16.583  1.00270.93           C  
ANISOU 1149  CG2 VAL A 147    29420  36442  37079  -2796    294  -1901       C  
ATOM   1150  N   TYR A 148      21.760 -45.059  14.972  1.00242.43           N  
ANISOU 1150  N   TYR A 148    26222  32118  33773  -2937   1192  -2082       N  
ATOM   1151  CA  TYR A 148      21.049 -43.939  15.579  1.00222.03           C  
ANISOU 1151  CA  TYR A 148    23991  29311  31058  -2980   1389  -2217       C  
ATOM   1152  C   TYR A 148      19.763 -43.657  14.826  1.00209.98           C  
ANISOU 1152  C   TYR A 148    22607  27641  29536  -2714   1706  -2067       C  
ATOM   1153  O   TYR A 148      18.807 -43.121  15.399  1.00213.30           O  
ANISOU 1153  O   TYR A 148    23306  27939  29800  -2641   1855  -2132       O  
ATOM   1154  CB  TYR A 148      21.919 -42.684  15.610  1.00213.97           C  
ANISOU 1154  CB  TYR A 148    23036  28080  30181  -3265   1458  -2412       C  
ATOM   1155  CG  TYR A 148      23.199 -42.837  16.389  1.00208.95           C  
ANISOU 1155  CG  TYR A 148    22265  27577  29551  -3549   1143  -2583       C  
ATOM   1156  CD1 TYR A 148      23.361 -43.865  17.308  1.00206.61           C  
ANISOU 1156  CD1 TYR A 148    21896  27537  29069  -3547    823  -2591       C  
ATOM   1157  CD2 TYR A 148      24.241 -41.941  16.215  1.00210.02           C  
ANISOU 1157  CD2 TYR A 148    22343  27576  29877  -3827   1158  -2732       C  
ATOM   1158  CE1 TYR A 148      24.531 -44.001  18.019  1.00209.32           C  
ANISOU 1158  CE1 TYR A 148    22108  28004  29419  -3800    513  -2740       C  
ATOM   1159  CE2 TYR A 148      25.409 -42.063  16.924  1.00213.19           C  
ANISOU 1159  CE2 TYR A 148    22604  28105  30295  -4090    860  -2894       C  
ATOM   1160  CZ  TYR A 148      25.551 -43.096  17.824  1.00214.26           C  
ANISOU 1160  CZ  TYR A 148    22663  28501  30244  -4069    530  -2898       C  
ATOM   1161  OH  TYR A 148      26.721 -43.229  18.533  1.00220.15           O  
ANISOU 1161  OH  TYR A 148    23259  29380  31008  -4324    208  -3052       O  
ATOM   1162  N   LEU A 149      19.729 -44.009  13.545  1.00197.38           N  
ANISOU 1162  N   LEU A 149    20817  26063  28117  -2566   1809  -1874       N  
ATOM   1163  CA  LEU A 149      18.603 -43.708  12.683  1.00189.49           C  
ANISOU 1163  CA  LEU A 149    19924  24926  27149  -2321   2095  -1717       C  
ATOM   1164  C   LEU A 149      17.542 -44.796  12.736  1.00177.50           C  
ANISOU 1164  C   LEU A 149    18378  23584  25477  -2049   2057  -1556       C  
ATOM   1165  O   LEU A 149      16.434 -44.583  12.234  1.00179.01           O  
ANISOU 1165  O   LEU A 149    18681  23679  25655  -1830   2275  -1441       O  
ATOM   1166  CB  LEU A 149      19.080 -43.510  11.237  1.00193.64           C  
ANISOU 1166  CB  LEU A 149    20269  25386  27920  -2309   2231  -1585       C  
ATOM   1167  CG  LEU A 149      19.410 -42.081  10.790  1.00199.70           C  
ANISOU 1167  CG  LEU A 149    21179  25855  28844  -2466   2456  -1658       C  
ATOM   1168  CD1 LEU A 149      19.257 -41.932   9.281  1.00199.55           C  
ANISOU 1168  CD1 LEU A 149    21068  25761  28993  -2342   2664  -1454       C  
ATOM   1169  CD2 LEU A 149      18.570 -41.047  11.526  1.00201.35           C  
ANISOU 1169  CD2 LEU A 149    21741  25818  28945  -2452   2617  -1782       C  
ATOM   1170  N   GLU A 150      17.864 -45.947  13.319  1.00168.24           N  
ANISOU 1170  N   GLU A 150    17058  22663  24202  -2060   1778  -1542       N  
ATOM   1171  CA  GLU A 150      16.916 -47.042  13.439  1.00161.34           C  
ANISOU 1171  CA  GLU A 150    16158  21961  23185  -1832   1719  -1390       C  
ATOM   1172  C   GLU A 150      15.676 -46.567  14.183  1.00154.06           C  
ANISOU 1172  C   GLU A 150    15529  20948  22060  -1734   1884  -1436       C  
ATOM   1173  O   GLU A 150      15.792 -46.073  15.315  1.00155.58           O  
ANISOU 1173  O   GLU A 150    15911  21103  22100  -1892   1836  -1621       O  
ATOM   1174  CB  GLU A 150      17.534 -48.222  14.182  1.00168.72           C  
ANISOU 1174  CB  GLU A 150    16937  23144  24026  -1903   1372  -1393       C  
ATOM   1175  CG  GLU A 150      18.624 -48.945  13.422  1.00173.08           C  
ANISOU 1175  CG  GLU A 150    17158  23820  24782  -1939   1197  -1329       C  
ATOM   1176  CD  GLU A 150      19.140 -50.166  14.167  1.00176.72           C  
ANISOU 1176  CD  GLU A 150    17472  24513  25160  -1975    840  -1314       C  
ATOM   1177  OE1 GLU A 150      18.539 -50.535  15.200  1.00176.79           O  
ANISOU 1177  OE1 GLU A 150    17644  24597  24933  -1956    739  -1319       O  
ATOM   1178  OE2 GLU A 150      20.137 -50.765  13.710  1.00178.75           O  
ANISOU 1178  OE2 GLU A 150    17450  24878  25591  -2017    663  -1295       O  
ATOM   1179  N   PRO A 151      14.492 -46.687  13.604  1.00145.77           N  
ANISOU 1179  N   PRO A 151    14519  19866  21000  -1483   2077  -1287       N  
ATOM   1180  CA  PRO A 151      13.285 -46.302  14.341  1.00148.52           C  
ANISOU 1180  CA  PRO A 151    15118  20151  21163  -1378   2236  -1338       C  
ATOM   1181  C   PRO A 151      12.738 -47.422  15.211  1.00147.58           C  
ANISOU 1181  C   PRO A 151    14994  20266  20814  -1317   2074  -1288       C  
ATOM   1182  O   PRO A 151      13.259 -48.540  15.213  1.00145.04           O  
ANISOU 1182  O   PRO A 151    14479  20144  20485  -1340   1825  -1196       O  
ATOM   1183  CB  PRO A 151      12.314 -45.916  13.217  1.00144.54           C  
ANISOU 1183  CB  PRO A 151    14625  19508  20786  -1134   2507  -1189       C  
ATOM   1184  CG  PRO A 151      12.694 -46.858  12.108  1.00145.01           C  
ANISOU 1184  CG  PRO A 151    14403  19706  20986  -1049   2402   -995       C  
ATOM   1185  CD  PRO A 151      14.195 -47.045  12.206  1.00145.48           C  
ANISOU 1185  CD  PRO A 151    14309  19834  21131  -1288   2182  -1082       C  
ATOM   1186  N   ARG A 152      11.703 -47.113  15.989  1.00147.78           N  
ANISOU 1186  N   ARG A 152    15237  20263  20651  -1248   2215  -1353       N  
ATOM   1187  CA  ARG A 152      10.931 -48.121  16.695  1.00141.21           C  
ANISOU 1187  CA  ARG A 152    14416  19639  19597  -1163   2128  -1273       C  
ATOM   1188  C   ARG A 152       9.468 -47.772  16.505  1.00133.34           C  
ANISOU 1188  C   ARG A 152    13532  18565  18565   -934   2418  -1222       C  
ATOM   1189  O   ARG A 152       9.080 -46.607  16.633  1.00134.22           O  
ANISOU 1189  O   ARG A 152    13831  18473  18693   -920   2648  -1359       O  
ATOM   1190  CB  ARG A 152      11.274 -48.178  18.201  1.00152.04           C  
ANISOU 1190  CB  ARG A 152    15952  21114  20704  -1373   1964  -1444       C  
ATOM   1191  CG  ARG A 152      12.676 -48.681  18.527  1.00163.24           C  
ANISOU 1191  CG  ARG A 152    17242  22647  22134  -1592   1627  -1483       C  
ATOM   1192  CD  ARG A 152      12.877 -50.121  18.069  1.00172.47           C  
ANISOU 1192  CD  ARG A 152    18155  24018  23359  -1502   1398  -1264       C  
ATOM   1193  NE  ARG A 152      14.138 -50.682  18.547  1.00183.37           N  
ANISOU 1193  NE  ARG A 152    19417  25524  24732  -1694   1054  -1304       N  
ATOM   1194  CZ  ARG A 152      15.275 -50.652  17.856  1.00187.53           C  
ANISOU 1194  CZ  ARG A 152    19736  26024  25494  -1773    935  -1314       C  
ATOM   1195  NH1 ARG A 152      15.316 -50.089  16.656  1.00187.70           N  
ANISOU 1195  NH1 ARG A 152    19662  25899  25757  -1689   1139  -1281       N  
ATOM   1196  NH2 ARG A 152      16.376 -51.187  18.363  1.00189.49           N  
ANISOU 1196  NH2 ARG A 152    19865  26396  25735  -1937    610  -1355       N  
ATOM   1197  N   CYS A 153       8.657 -48.779  16.209  1.00128.92           N  
ANISOU 1197  N   CYS A 153    12853  18162  17970   -755   2403  -1032       N  
ATOM   1198  CA  CYS A 153       7.217 -48.601  16.108  1.00135.28           C  
ANISOU 1198  CA  CYS A 153    13732  18937  18733   -536   2652   -976       C  
ATOM   1199  C   CYS A 153       6.534 -49.473  17.150  1.00142.93           C  
ANISOU 1199  C   CYS A 153    14750  20119  19438   -540   2583   -952       C  
ATOM   1200  O   CYS A 153       6.725 -50.694  17.163  1.00145.80           O  
ANISOU 1200  O   CYS A 153    14967  20676  19755   -552   2363   -808       O  
ATOM   1201  CB  CYS A 153       6.719 -48.930  14.703  1.00136.73           C  
ANISOU 1201  CB  CYS A 153    13726  19102  19122   -310   2732   -763       C  
ATOM   1202  SG  CYS A 153       4.975 -48.534  14.469  1.00143.82           S  
ANISOU 1202  SG  CYS A 153    14695  19935  20014    -31   3043   -703       S  
ATOM   1203  N   VAL A 154       5.773 -48.844  18.040  1.00146.37           N  
ANISOU 1203  N   VAL A 154    15398  20516  19701   -537   2771  -1098       N  
ATOM   1204  CA  VAL A 154       5.072 -49.538  19.111  1.00141.90           C  
ANISOU 1204  CA  VAL A 154    14909  20150  18856   -560   2750  -1094       C  
ATOM   1205  C   VAL A 154       3.601 -49.162  19.007  1.00137.36           C  
ANISOU 1205  C   VAL A 154    14383  19533  18275   -341   3062  -1084       C  
ATOM   1206  O   VAL A 154       3.251 -47.982  19.127  1.00135.04           O  
ANISOU 1206  O   VAL A 154    14244  19051  18015   -295   3300  -1252       O  
ATOM   1207  CB  VAL A 154       5.634 -49.179  20.496  1.00147.85           C  
ANISOU 1207  CB  VAL A 154    15884  20939  19353   -807   2665  -1315       C  
ATOM   1208  CG1 VAL A 154       4.905 -49.954  21.582  1.00155.90           C  
ANISOU 1208  CG1 VAL A 154    16990  22184  20061   -841   2645  -1287       C  
ATOM   1209  CG2 VAL A 154       7.131 -49.452  20.548  1.00140.18           C  
ANISOU 1209  CG2 VAL A 154    14844  19996  18423  -1019   2349  -1335       C  
ATOM   1210  N   THR A 155       2.743 -50.153  18.782  1.00137.47           N  
ANISOU 1210  N   THR A 155    14259  19713  18259   -205   3060   -892       N  
ATOM   1211  CA  THR A 155       1.319 -49.903  18.625  1.00144.00           C  
ANISOU 1211  CA  THR A 155    15086  20527  19101     13   3341   -865       C  
ATOM   1212  C   THR A 155       0.552 -50.667  19.693  1.00151.01           C  
ANISOU 1212  C   THR A 155    16025  21643  19708    -34   3355   -849       C  
ATOM   1213  O   THR A 155       1.013 -51.697  20.193  1.00153.48           O  
ANISOU 1213  O   THR A 155    16309  22138  19868   -181   3112   -760       O  
ATOM   1214  CB  THR A 155       0.815 -50.300  17.230  1.00138.48           C  
ANISOU 1214  CB  THR A 155    14156  19809  18650    240   3367   -643       C  
ATOM   1215  OG1 THR A 155       0.765 -51.727  17.121  1.00141.50           O  
ANISOU 1215  OG1 THR A 155    14371  20410  18981    228   3160   -445       O  
ATOM   1216  CG2 THR A 155       1.731 -49.743  16.156  1.00131.63           C  
ANISOU 1216  CG2 THR A 155    13228  18754  18030    248   3311   -627       C  
ATOM   1217  N   PHE A 156      -0.637 -50.167  20.022  1.00154.83           N  
ANISOU 1217  N   PHE A 156    16580  22115  20134     97   3645   -928       N  
ATOM   1218  CA  PHE A 156      -1.505 -50.797  21.012  1.00161.31           C  
ANISOU 1218  CA  PHE A 156    17448  23154  20689     61   3718   -920       C  
ATOM   1219  C   PHE A 156      -2.889 -50.960  20.401  1.00164.43           C  
ANISOU 1219  C   PHE A 156    17683  23583  21208    313   3937   -799       C  
ATOM   1220  O   PHE A 156      -3.588 -49.968  20.168  1.00168.94           O  
ANISOU 1220  O   PHE A 156    18288  24005  21897    484   4206   -912       O  
ATOM   1221  CB  PHE A 156      -1.567 -49.959  22.289  1.00169.14           C  
ANISOU 1221  CB  PHE A 156    18708  24127  21432    -69   3879  -1196       C  
ATOM   1222  CG  PHE A 156      -0.217 -49.609  22.853  1.00173.45           C  
ANISOU 1222  CG  PHE A 156    19416  24612  21875   -314   3675  -1346       C  
ATOM   1223  CD1 PHE A 156       0.443 -50.480  23.704  1.00177.76           C  
ANISOU 1223  CD1 PHE A 156    20019  25354  22167   -544   3410  -1305       C  
ATOM   1224  CD2 PHE A 156       0.391 -48.406  22.530  1.00171.32           C  
ANISOU 1224  CD2 PHE A 156    19240  24084  21768   -318   3741  -1522       C  
ATOM   1225  CE1 PHE A 156       1.686 -50.156  24.222  1.00176.35           C  
ANISOU 1225  CE1 PHE A 156    19975  25130  21901   -768   3205  -1445       C  
ATOM   1226  CE2 PHE A 156       1.633 -48.078  23.045  1.00170.01           C  
ANISOU 1226  CE2 PHE A 156    19209  23868  21519   -556   3550  -1666       C  
ATOM   1227  CZ  PHE A 156       2.280 -48.954  23.892  1.00170.79           C  
ANISOU 1227  CZ  PHE A 156    19348  24178  21365   -778   3277  -1632       C  
ATOM   1228  N   GLY A 157      -3.281 -52.205  20.148  1.00161.77           N  
ANISOU 1228  N   GLY A 157    17171  23436  20857    337   3812   -573       N  
ATOM   1229  CA  GLY A 157      -4.586 -52.476  19.563  1.00160.88           C  
ANISOU 1229  CA  GLY A 157    16882  23380  20864    559   3989   -446       C  
ATOM   1230  C   GLY A 157      -4.773 -51.838  18.205  1.00158.52           C  
ANISOU 1230  C   GLY A 157    16452  22887  20891    794   4071   -394       C  
ATOM   1231  O   GLY A 157      -5.860 -51.332  17.901  1.00161.62           O  
ANISOU 1231  O   GLY A 157    16785  23233  21390   1001   4314   -411       O  
ATOM   1232  N   ALA A 158      -3.738 -51.850  17.385  1.00152.84           N  
ANISOU 1232  N   ALA A 158    15685  22059  20330    766   3872   -328       N  
ATOM   1233  CA  ALA A 158      -3.838 -51.224  16.078  1.00150.00           C  
ANISOU 1233  CA  ALA A 158    15223  21514  20257    968   3942   -268       C  
ATOM   1234  C   ALA A 158      -4.592 -52.127  15.104  1.00147.60           C  
ANISOU 1234  C   ALA A 158    14670  21324  20087   1137   3895    -34       C  
ATOM   1235  O   ALA A 158      -4.480 -53.353  15.176  1.00149.59           O  
ANISOU 1235  O   ALA A 158    14816  21758  20262   1051   3703    105       O  
ATOM   1236  CB  ALA A 158      -2.449 -50.911  15.527  1.00151.43           C  
ANISOU 1236  CB  ALA A 158    15435  21550  20552    862   3764   -284       C  
ATOM   1237  N   PRO A 159      -5.377 -51.544  14.202  1.00142.07           N  
ANISOU 1237  N   PRO A 159    13880  20514  19586   1376   4058     14       N  
ATOM   1238  CA  PRO A 159      -5.937 -52.317  13.089  1.00142.32           C  
ANISOU 1238  CA  PRO A 159    13676  20632  19769   1532   3981    234       C  
ATOM   1239  C   PRO A 159      -4.836 -52.800  12.158  1.00135.11           C  
ANISOU 1239  C   PRO A 159    12684  19690  18961   1470   3734    349       C  
ATOM   1240  O   PRO A 159      -3.714 -52.288  12.156  1.00137.39           O  
ANISOU 1240  O   PRO A 159    13084  19852  19266   1351   3662    263       O  
ATOM   1241  CB  PRO A 159      -6.862 -51.317  12.384  1.00145.61           C  
ANISOU 1241  CB  PRO A 159    14056  20896  20373   1794   4208    228       C  
ATOM   1242  CG  PRO A 159      -7.099 -50.228  13.394  1.00147.82           C  
ANISOU 1242  CG  PRO A 159    14536  21060  20567   1783   4440     -2       C  
ATOM   1243  CD  PRO A 159      -5.833 -50.145  14.185  1.00144.83           C  
ANISOU 1243  CD  PRO A 159    14345  20652  20033   1520   4317   -135       C  
ATOM   1244  N   LEU A 160      -5.168 -53.806  11.354  1.00129.86           N  
ANISOU 1244  N   LEU A 160    11818  19151  18374   1547   3607    537       N  
ATOM   1245  CA  LEU A 160      -4.236 -54.230  10.322  1.00130.61           C  
ANISOU 1245  CA  LEU A 160    11818  19219  18589   1524   3403    640       C  
ATOM   1246  C   LEU A 160      -4.144 -53.151   9.249  1.00139.45           C  
ANISOU 1246  C   LEU A 160    12953  20137  19895   1673   3513    645       C  
ATOM   1247  O   LEU A 160      -5.100 -52.412   8.999  1.00145.01           O  
ANISOU 1247  O   LEU A 160    13662  20759  20676   1857   3708    643       O  
ATOM   1248  CB  LEU A 160      -4.686 -55.556   9.711  1.00130.51           C  
ANISOU 1248  CB  LEU A 160    11595  19381  18613   1578   3252    824       C  
ATOM   1249  CG  LEU A 160      -4.623 -56.767  10.642  1.00127.45           C  
ANISOU 1249  CG  LEU A 160    11189  19178  18060   1412   3097    856       C  
ATOM   1250  CD1 LEU A 160      -5.015 -58.037   9.901  1.00125.00           C  
ANISOU 1250  CD1 LEU A 160    10671  19001  17820   1469   2941   1035       C  
ATOM   1251  CD2 LEU A 160      -3.238 -56.902  11.256  1.00129.74           C  
ANISOU 1251  CD2 LEU A 160    11591  19445  18258   1195   2919    774       C  
ATOM   1252  N   VAL A 161      -2.979 -53.066   8.602  1.00135.89           N  
ANISOU 1252  N   VAL A 161    12504  19606  19521   1592   3384    657       N  
ATOM   1253  CA  VAL A 161      -2.668 -51.970   7.693  1.00136.42           C  
ANISOU 1253  CA  VAL A 161    12626  19465  19742   1678   3483    654       C  
ATOM   1254  C   VAL A 161      -2.375 -52.463   6.280  1.00138.91           C  
ANISOU 1254  C   VAL A 161    12783  19812  20183   1752   3363    816       C  
ATOM   1255  O   VAL A 161      -2.964 -51.977   5.309  1.00144.47           O  
ANISOU 1255  O   VAL A 161    13450  20438  21003   1935   3457    911       O  
ATOM   1256  CB  VAL A 161      -1.492 -51.119   8.225  1.00125.42           C  
ANISOU 1256  CB  VAL A 161    11414  17914  18327   1493   3491    489       C  
ATOM   1257  CG1 VAL A 161      -1.091 -50.077   7.202  1.00136.33           C  
ANISOU 1257  CG1 VAL A 161    12846  19080  19874   1558   3579    512       C  
ATOM   1258  CG2 VAL A 161      -1.867 -50.461   9.539  1.00111.56           C  
ANISOU 1258  CG2 VAL A 161     9837  16105  16446   1440   3640    310       C  
ATOM   1259  N   GLY A 162      -1.476 -53.438   6.143  1.00136.30           N  
ANISOU 1259  N   GLY A 162    12360  19599  19830   1617   3151    847       N  
ATOM   1260  CA  GLY A 162      -1.057 -53.899   4.841  1.00140.14           C  
ANISOU 1260  CA  GLY A 162    12706  20117  20423   1666   3043    969       C  
ATOM   1261  C   GLY A 162      -1.467 -55.329   4.527  1.00147.64           C  
ANISOU 1261  C   GLY A 162    13469  21271  21356   1708   2879   1086       C  
ATOM   1262  O   GLY A 162      -2.011 -56.061   5.350  1.00157.03           O  
ANISOU 1262  O   GLY A 162    14631  22583  22452   1679   2831   1087       O  
ATOM   1263  N   ASP A 163      -1.165 -55.717   3.291  1.00143.28           N  
ANISOU 1263  N   ASP A 163    12795  20750  20896   1767   2797   1182       N  
ATOM   1264  CA  ASP A 163      -1.440 -57.053   2.788  1.00140.54           C  
ANISOU 1264  CA  ASP A 163    12269  20574  20558   1808   2633   1284       C  
ATOM   1265  C   ASP A 163      -0.217 -57.955   2.941  1.00138.68           C  
ANISOU 1265  C   ASP A 163    11968  20407  20318   1645   2423   1241       C  
ATOM   1266  O   ASP A 163       0.734 -57.645   3.664  1.00139.05           O  
ANISOU 1266  O   ASP A 163    12102  20398  20333   1489   2391   1131       O  
ATOM   1267  CB  ASP A 163      -1.906 -56.965   1.336  1.00147.50           C  
ANISOU 1267  CB  ASP A 163    13057  21457  21530   1979   2665   1405       C  
ATOM   1268  CG  ASP A 163      -0.788 -56.566   0.386  1.00157.52           C  
ANISOU 1268  CG  ASP A 163    14333  22651  22866   1933   2652   1397       C  
ATOM   1269  OD1 ASP A 163       0.155 -55.872   0.827  1.00160.50           O  
ANISOU 1269  OD1 ASP A 163    14821  22918  23245   1800   2693   1296       O  
ATOM   1270  OD2 ASP A 163      -0.857 -56.937  -0.804  1.00162.27           O  
ANISOU 1270  OD2 ASP A 163    14830  23312  23513   2020   2606   1489       O  
ATOM   1271  N   SER A 164      -0.244 -59.098   2.249  1.00139.78           N  
ANISOU 1271  N   SER A 164    11946  20667  20498   1685   2270   1320       N  
ATOM   1272  CA  SER A 164       0.846 -60.064   2.338  1.00148.15           C  
ANISOU 1272  CA  SER A 164    12920  21791  21578   1559   2059   1282       C  
ATOM   1273  C   SER A 164       2.117 -59.519   1.702  1.00149.29           C  
ANISOU 1273  C   SER A 164    13063  21860  21799   1492   2064   1215       C  
ATOM   1274  O   SER A 164       3.224 -59.838   2.151  1.00151.95           O  
ANISOU 1274  O   SER A 164    13379  22204  22150   1351   1934   1132       O  
ATOM   1275  CB  SER A 164       0.438 -61.385   1.683  1.00150.94           C  
ANISOU 1275  CB  SER A 164    13106  22272  21972   1634   1908   1374       C  
ATOM   1276  OG  SER A 164       0.032 -61.189   0.340  1.00153.76           O  
ANISOU 1276  OG  SER A 164    13394  22635  22393   1777   1978   1444       O  
ATOM   1277  N   ILE A 165       1.974 -58.696   0.661  1.00148.47           N  
ANISOU 1277  N   ILE A 165    12978  21686  21747   1587   2211   1255       N  
ATOM   1278  CA  ILE A 165       3.129 -58.079   0.015  1.00145.61           C  
ANISOU 1278  CA  ILE A 165    12623  21249  21452   1512   2250   1201       C  
ATOM   1279  C   ILE A 165       3.781 -57.068   0.948  1.00142.70           C  
ANISOU 1279  C   ILE A 165    12405  20751  21065   1368   2328   1086       C  
ATOM   1280  O   ILE A 165       5.010 -56.953   0.994  1.00148.80           O  
ANISOU 1280  O   ILE A 165    13155  21499  21882   1225   2273    998       O  
ATOM   1281  CB  ILE A 165       2.710 -57.435  -1.319  1.00141.38           C  
ANISOU 1281  CB  ILE A 165    12094  20669  20955   1646   2392   1297       C  
ATOM   1282  CG1 ILE A 165       2.160 -58.496  -2.274  1.00145.37           C  
ANISOU 1282  CG1 ILE A 165    12446  21318  21472   1771   2293   1391       C  
ATOM   1283  CG2 ILE A 165       3.875 -56.685  -1.951  1.00137.15           C  
ANISOU 1283  CG2 ILE A 165    11585  20048  20478   1548   2465   1250       C  
ATOM   1284  CD1 ILE A 165       1.825 -57.963  -3.647  1.00149.03           C  
ANISOU 1284  CD1 ILE A 165    12911  21762  21950   1893   2402   1491       C  
ATOM   1285  N   PHE A 166       2.972 -56.300   1.678  1.00133.56           N  
ANISOU 1285  N   PHE A 166    11395  19506  19844   1403   2461   1075       N  
ATOM   1286  CA  PHE A 166       3.494 -55.380   2.685  1.00132.12           C  
ANISOU 1286  CA  PHE A 166    11373  19201  19628   1262   2529    947       C  
ATOM   1287  C   PHE A 166       4.390 -56.106   3.691  1.00131.86           C  
ANISOU 1287  C   PHE A 166    11306  19249  19547   1084   2334    848       C  
ATOM   1288  O   PHE A 166       5.537 -55.703   3.935  1.00134.38           O  
ANISOU 1288  O   PHE A 166    11650  19510  19897    926   2297    743       O  
ATOM   1289  CB  PHE A 166       2.309 -54.702   3.382  1.00133.57           C  
ANISOU 1289  CB  PHE A 166    11698  19312  19740   1353   2688    943       C  
ATOM   1290  CG  PHE A 166       2.689 -53.597   4.323  1.00137.96           C  
ANISOU 1290  CG  PHE A 166    12444  19716  20259   1232   2795    800       C  
ATOM   1291  CD1 PHE A 166       2.802 -52.294   3.868  1.00137.97           C  
ANISOU 1291  CD1 PHE A 166    12568  19520  20335   1254   2972    778       C  
ATOM   1292  CD2 PHE A 166       2.888 -53.851   5.668  1.00142.25           C  
ANISOU 1292  CD2 PHE A 166    13056  20307  20685   1096   2718    690       C  
ATOM   1293  CE1 PHE A 166       3.135 -51.270   4.733  1.00139.12           C  
ANISOU 1293  CE1 PHE A 166    12895  19509  20455   1139   3070    632       C  
ATOM   1294  CE2 PHE A 166       3.220 -52.830   6.538  1.00143.72           C  
ANISOU 1294  CE2 PHE A 166    13425  20356  20825    979   2814    541       C  
ATOM   1295  CZ  PHE A 166       3.345 -51.538   6.070  1.00141.14           C  
ANISOU 1295  CZ  PHE A 166    13215  19824  20589   1001   2992    504       C  
ATOM   1296  N   SER A 167       3.882 -57.200   4.267  1.00128.02           N  
ANISOU 1296  N   SER A 167    10758  18897  18988   1103   2199    889       N  
ATOM   1297  CA  SER A 167       4.660 -57.992   5.216  1.00125.57           C  
ANISOU 1297  CA  SER A 167    10418  18666  18626    948   1986    825       C  
ATOM   1298  C   SER A 167       5.904 -58.593   4.570  1.00134.79           C  
ANISOU 1298  C   SER A 167    11425  19878  19911    884   1820    803       C  
ATOM   1299  O   SER A 167       6.988 -58.579   5.167  1.00135.51           O  
ANISOU 1299  O   SER A 167    11515  19962  20010    727   1700    703       O  
ATOM   1300  CB  SER A 167       3.786 -59.092   5.817  1.00127.40           C  
ANISOU 1300  CB  SER A 167    10616  19024  18765    991   1879    905       C  
ATOM   1301  OG  SER A 167       4.560 -59.999   6.581  1.00131.92           O  
ANISOU 1301  OG  SER A 167    11148  19674  19302    857   1641    876       O  
ATOM   1302  N   HIS A 168       5.764 -59.149   3.362  1.00146.51           N  
ANISOU 1302  N   HIS A 168    12764  21416  21487   1004   1806    888       N  
ATOM   1303  CA  HIS A 168       6.912 -59.731   2.670  1.00153.40           C  
ANISOU 1303  CA  HIS A 168    13469  22338  22478    959   1672    854       C  
ATOM   1304  C   HIS A 168       8.005 -58.692   2.450  1.00154.81           C  
ANISOU 1304  C   HIS A 168    13677  22421  22723    839   1763    752       C  
ATOM   1305  O   HIS A 168       9.193 -58.971   2.653  1.00158.52           O  
ANISOU 1305  O   HIS A 168    14052  22918  23261    715   1626    663       O  
ATOM   1306  CB  HIS A 168       6.468 -60.347   1.341  1.00157.81           C  
ANISOU 1306  CB  HIS A 168    13893  22964  23102   1114   1684    949       C  
ATOM   1307  CG  HIS A 168       7.581 -60.525   0.355  1.00172.40           C  
ANISOU 1307  CG  HIS A 168    15595  24840  25070   1086   1649    899       C  
ATOM   1308  ND1 HIS A 168       8.448 -61.596   0.398  1.00175.35           N  
ANISOU 1308  ND1 HIS A 168    15805  25295  25524   1040   1439    844       N  
ATOM   1309  CD2 HIS A 168       7.966 -59.773  -0.703  1.00176.40           C  
ANISOU 1309  CD2 HIS A 168    16090  25304  25630   1095   1805    896       C  
ATOM   1310  CE1 HIS A 168       9.321 -61.494  -0.588  1.00177.11           C  
ANISOU 1310  CE1 HIS A 168    15911  25536  25849   1026   1479    794       C  
ATOM   1311  NE2 HIS A 168       9.050 -60.396  -1.271  1.00176.69           N  
ANISOU 1311  NE2 HIS A 168    15952  25413  25770   1050   1703    829       N  
ATOM   1312  N   ALA A 169       7.626 -57.496   1.991  1.00146.38           N  
ANISOU 1312  N   ALA A 169    12730  21236  21651    876   1990    770       N  
ATOM   1313  CA  ALA A 169       8.607 -56.446   1.741  1.00137.37           C  
ANISOU 1313  CA  ALA A 169    11631  19985  20578    749   2094    686       C  
ATOM   1314  C   ALA A 169       9.287 -56.015   3.035  1.00131.09           C  
ANISOU 1314  C   ALA A 169    10930  19133  19744    564   2029    550       C  
ATOM   1315  O   ALA A 169      10.505 -55.799   3.061  1.00120.21           O  
ANISOU 1315  O   ALA A 169     9489  17742  18445    410   1974    451       O  
ATOM   1316  CB  ALA A 169       7.943 -55.253   1.054  1.00136.70           C  
ANISOU 1316  CB  ALA A 169    11685  19762  20493    835   2343    752       C  
ATOM   1317  N   LEU A 170       8.512 -55.867   4.118  1.00131.38           N  
ANISOU 1317  N   LEU A 170    11116  19146  19656    569   2038    537       N  
ATOM   1318  CA  LEU A 170       9.116 -55.553   5.411  1.00126.60           C  
ANISOU 1318  CA  LEU A 170    10611  18509  18982    388   1954    403       C  
ATOM   1319  C   LEU A 170      10.119 -56.623   5.822  1.00123.27           C  
ANISOU 1319  C   LEU A 170    10030  18216  18590    282   1678    360       C  
ATOM   1320  O   LEU A 170      11.184 -56.313   6.368  1.00117.68           O  
ANISOU 1320  O   LEU A 170     9319  17486  17906    107   1587    239       O  
ATOM   1321  CB  LEU A 170       8.041 -55.391   6.484  1.00124.35           C  
ANISOU 1321  CB  LEU A 170    10502  18212  18535    422   2008    401       C  
ATOM   1322  CG  LEU A 170       7.240 -54.091   6.471  1.00124.45           C  
ANISOU 1322  CG  LEU A 170    10705  18060  18519    485   2273    382       C  
ATOM   1323  CD1 LEU A 170       6.323 -54.028   7.680  1.00125.97           C  
ANISOU 1323  CD1 LEU A 170    11051  18266  18545    495   2313    345       C  
ATOM   1324  CD2 LEU A 170       8.181 -52.897   6.449  1.00124.94           C  
ANISOU 1324  CD2 LEU A 170    10859  17960  18653    335   2363    259       C  
ATOM   1325  N   GLY A 171       9.795 -57.889   5.559  1.00126.89           N  
ANISOU 1325  N   GLY A 171    10352  18804  19058    389   1534    457       N  
ATOM   1326  CA  GLY A 171      10.709 -58.966   5.901  1.00125.48           C  
ANISOU 1326  CA  GLY A 171    10017  18731  18929    316   1260    427       C  
ATOM   1327  C   GLY A 171      11.975 -58.931   5.069  1.00128.93           C  
ANISOU 1327  C   GLY A 171    10271  19175  19542    257   1223    359       C  
ATOM   1328  O   GLY A 171      13.078 -59.117   5.591  1.00134.67           O  
ANISOU 1328  O   GLY A 171    10916  19931  20322    120   1049    262       O  
ATOM   1329  N   ARG A 172      11.835 -58.681   3.765  1.00127.26           N  
ANISOU 1329  N   ARG A 172     9992  18945  19418    356   1388    406       N  
ATOM   1330  CA  ARG A 172      12.987 -58.681   2.869  1.00129.90           C  
ANISOU 1330  CA  ARG A 172    10142  19304  19912    304   1385    345       C  
ATOM   1331  C   ARG A 172      13.975 -57.582   3.239  1.00127.11           C  
ANISOU 1331  C   ARG A 172     9836  18861  19600    107   1446    218       C  
ATOM   1332  O   ARG A 172      15.193 -57.788   3.183  1.00125.72           O  
ANISOU 1332  O   ARG A 172     9490  18733  19545     -5   1332    123       O  
ATOM   1333  CB  ARG A 172      12.525 -58.518   1.421  1.00131.30           C  
ANISOU 1333  CB  ARG A 172    10278  19480  20131    440   1576    431       C  
ATOM   1334  CG  ARG A 172      13.629 -58.722   0.397  1.00129.93           C  
ANISOU 1334  CG  ARG A 172     9895  19366  20106    404   1580    375       C  
ATOM   1335  CD  ARG A 172      13.235 -58.163  -0.957  1.00124.30           C  
ANISOU 1335  CD  ARG A 172     9206  18627  19395    489   1815    455       C  
ATOM   1336  NE  ARG A 172      12.923 -56.739  -0.886  1.00120.67           N  
ANISOU 1336  NE  ARG A 172     8955  18011  18882    430   2029    477       N  
ATOM   1337  CZ  ARG A 172      11.709 -56.233  -1.071  1.00125.74           C  
ANISOU 1337  CZ  ARG A 172     9768  18576  19430    553   2170    590       C  
ATOM   1338  NH1 ARG A 172      10.692 -57.036  -1.353  1.00126.03           N  
ANISOU 1338  NH1 ARG A 172     9782  18693  19409    731   2121    690       N  
ATOM   1339  NH2 ARG A 172      11.512 -54.924  -0.986  1.00133.21           N  
ANISOU 1339  NH2 ARG A 172    10902  19360  20352    500   2355    598       N  
ATOM   1340  N   GLU A 173      13.472 -56.407   3.609  1.00126.55           N  
ANISOU 1340  N   GLU A 173     9985  18655  19443     61   1624    208       N  
ATOM   1341  CA  GLU A 173      14.334 -55.286   3.957  1.00135.51           C  
ANISOU 1341  CA  GLU A 173    11190  19680  20618   -136   1695     84       C  
ATOM   1342  C   GLU A 173      14.873 -55.378   5.379  1.00133.88           C  
ANISOU 1342  C   GLU A 173    11027  19492  20349   -295   1494    -34       C  
ATOM   1343  O   GLU A 173      15.621 -54.486   5.798  1.00129.13           O  
ANISOU 1343  O   GLU A 173    10483  18804  19776   -479   1523   -156       O  
ATOM   1344  CB  GLU A 173      13.576 -53.966   3.778  1.00138.05           C  
ANISOU 1344  CB  GLU A 173    11744  19823  20885   -116   1965    113       C  
ATOM   1345  CG  GLU A 173      13.028 -53.738   2.376  1.00134.93           C  
ANISOU 1345  CG  GLU A 173    11333  19397  20536     33   2162    243       C  
ATOM   1346  CD  GLU A 173      14.116 -53.483   1.349  1.00135.01           C  
ANISOU 1346  CD  GLU A 173    11196  19414  20688    -63   2229    218       C  
ATOM   1347  OE1 GLU A 173      15.265 -53.199   1.749  1.00137.42           O  
ANISOU 1347  OE1 GLU A 173    11434  19709  21071   -260   2165     89       O  
ATOM   1348  OE2 GLU A 173      13.820 -53.568   0.139  1.00133.37           O  
ANISOU 1348  OE2 GLU A 173    10935  19233  20508     53   2346    325       O  
ATOM   1349  N   LYS A 174      14.497 -56.422   6.123  1.00133.52           N  
ANISOU 1349  N   LYS A 174    10965  19553  20213   -236   1289      5       N  
ATOM   1350  CA  LYS A 174      14.869 -56.587   7.530  1.00135.36           C  
ANISOU 1350  CA  LYS A 174    11267  19818  20345   -376   1082    -81       C  
ATOM   1351  C   LYS A 174      14.359 -55.423   8.375  1.00142.54           C  
ANISOU 1351  C   LYS A 174    12452  20601  21107   -464   1232   -153       C  
ATOM   1352  O   LYS A 174      15.057 -54.909   9.251  1.00152.05           O  
ANISOU 1352  O   LYS A 174    13726  21773  22273   -652   1148   -287       O  
ATOM   1353  CB  LYS A 174      16.382 -56.762   7.695  1.00133.40           C  
ANISOU 1353  CB  LYS A 174    10831  19623  20231   -540    883   -199       C  
ATOM   1354  CG  LYS A 174      16.947 -57.995   7.008  1.00132.31           C  
ANISOU 1354  CG  LYS A 174    10412  19613  20247   -449    709   -154       C  
ATOM   1355  CD  LYS A 174      18.469 -57.968   6.994  1.00132.24           C  
ANISOU 1355  CD  LYS A 174    10190  19645  20409   -604    566   -285       C  
ATOM   1356  CE  LYS A 174      19.041 -59.151   6.229  1.00126.55           C  
ANISOU 1356  CE  LYS A 174     9176  19043  19864   -495    420   -259       C  
ATOM   1357  NZ  LYS A 174      20.514 -59.028   6.050  1.00126.36           N  
ANISOU 1357  NZ  LYS A 174     8913  19062  20035   -634    328   -396       N  
ATOM   1358  N   TRP A 175      13.124 -55.005   8.105  1.00137.27           N  
ANISOU 1358  N   TRP A 175    11936  19861  20361   -324   1451    -72       N  
ATOM   1359  CA  TRP A 175      12.488 -53.920   8.836  1.00137.17           C  
ANISOU 1359  CA  TRP A 175    12183  19717  20219   -368   1621   -142       C  
ATOM   1360  C   TRP A 175      11.487 -54.414   9.870  1.00134.79           C  
ANISOU 1360  C   TRP A 175    12014  19486  19712   -312   1570   -108       C  
ATOM   1361  O   TRP A 175      11.142 -53.659  10.787  1.00144.01           O  
ANISOU 1361  O   TRP A 175    13393  20579  20744   -387   1657   -206       O  
ATOM   1362  CB  TRP A 175      11.800 -52.964   7.854  1.00148.66           C  
ANISOU 1362  CB  TRP A 175    13722  21022  21741   -249   1918    -86       C  
ATOM   1363  CG  TRP A 175      12.784 -52.158   7.053  1.00158.62           C  
ANISOU 1363  CG  TRP A 175    14925  22176  23167   -358   2009   -140       C  
ATOM   1364  CD1 TRP A 175      14.126 -52.045   7.280  1.00157.62           C  
ANISOU 1364  CD1 TRP A 175    14700  22064  23125   -564   1880   -261       C  
ATOM   1365  CD2 TRP A 175      12.510 -51.376   5.882  1.00161.36           C  
ANISOU 1365  CD2 TRP A 175    15300  22394  23615   -275   2246    -66       C  
ATOM   1366  NE1 TRP A 175      14.701 -51.233   6.333  1.00155.17           N  
ANISOU 1366  NE1 TRP A 175    14353  21642  22963   -626   2039   -271       N  
ATOM   1367  CE2 TRP A 175      13.731 -50.810   5.462  1.00157.89           C  
ANISOU 1367  CE2 TRP A 175    14785  21893  23311   -453   2263   -145       C  
ATOM   1368  CE3 TRP A 175      11.351 -51.096   5.151  1.00161.20           C  
ANISOU 1368  CE3 TRP A 175    15360  22307  23583    -72   2437     67       C  
ATOM   1369  CZ2 TRP A 175      13.826 -49.981   4.347  1.00160.68           C  
ANISOU 1369  CZ2 TRP A 175    15159  22117  23774   -443   2474    -87       C  
ATOM   1370  CZ3 TRP A 175      11.447 -50.272   4.043  1.00160.42           C  
ANISOU 1370  CZ3 TRP A 175    15282  22077  23593    -49   2627    127       C  
ATOM   1371  CH2 TRP A 175      12.675 -49.725   3.652  1.00161.49           C  
ANISOU 1371  CH2 TRP A 175    15360  22150  23849   -238   2649     55       C  
ATOM   1372  N   SER A 176      11.014 -55.657   9.731  1.00127.14           N  
ANISOU 1372  N   SER A 176    10929  18658  18720   -189   1442     24       N  
ATOM   1373  CA  SER A 176       9.992 -56.203  10.621  1.00125.06           C  
ANISOU 1373  CA  SER A 176    10779  18473  18266   -136   1410     82       C  
ATOM   1374  C   SER A 176      10.401 -56.134  12.087  1.00130.15           C  
ANISOU 1374  C   SER A 176    11563  19152  18734   -323   1262    -31       C  
ATOM   1375  O   SER A 176       9.539 -55.987  12.963  1.00136.89           O  
ANISOU 1375  O   SER A 176    12597  20022  19396   -324   1339    -41       O  
ATOM   1376  CB  SER A 176       9.683 -57.650  10.233  1.00119.09           C  
ANISOU 1376  CB  SER A 176     9851  17856  17541    -16   1246    236       C  
ATOM   1377  OG  SER A 176       9.177 -57.730   8.912  1.00117.38           O  
ANISOU 1377  OG  SER A 176     9524  17620  17456    160   1384    337       O  
ATOM   1378  N   ARG A 177      11.700 -56.247  12.376  1.00124.82           N  
ANISOU 1378  N   ARG A 177    10806  18504  18117   -485   1050   -118       N  
ATOM   1379  CA  ARG A 177      12.173 -56.219  13.757  1.00128.55           C  
ANISOU 1379  CA  ARG A 177    11406  19023  18414   -674    873   -224       C  
ATOM   1380  C   ARG A 177      11.845 -54.916  14.478  1.00126.76           C  
ANISOU 1380  C   ARG A 177    11437  18681  18047   -771   1073   -377       C  
ATOM   1381  O   ARG A 177      11.863 -54.886  15.713  1.00135.53           O  
ANISOU 1381  O   ARG A 177    12706  19842  18946   -904    974   -457       O  
ATOM   1382  CB  ARG A 177      13.684 -56.441  13.786  1.00126.31           C  
ANISOU 1382  CB  ARG A 177    10959  18776  18259   -822    618   -301       C  
ATOM   1383  CG  ARG A 177      14.443 -55.485  12.880  1.00130.53           C  
ANISOU 1383  CG  ARG A 177    11406  19188  19002   -871    760   -397       C  
ATOM   1384  CD  ARG A 177      15.943 -55.700  12.964  1.00139.11           C  
ANISOU 1384  CD  ARG A 177    12307  20326  20222  -1029    512   -487       C  
ATOM   1385  NE  ARG A 177      16.658 -54.944  11.940  1.00141.30           N  
ANISOU 1385  NE  ARG A 177    12461  20507  20719  -1069    657   -552       N  
ATOM   1386  CZ  ARG A 177      17.668 -54.117  12.192  1.00149.08           C  
ANISOU 1386  CZ  ARG A 177    13443  21431  21772  -1273    633   -710       C  
ATOM   1387  NH1 ARG A 177      18.087 -53.939  13.438  1.00158.87           N  
ANISOU 1387  NH1 ARG A 177    14795  22697  22872  -1451    455   -830       N  
ATOM   1388  NH2 ARG A 177      18.262 -53.470  11.199  1.00147.47           N  
ANISOU 1388  NH2 ARG A 177    13123  21142  21768  -1312    785   -749       N  
ATOM   1389  N   PHE A 178      11.546 -53.844  13.746  1.00117.43           N  
ANISOU 1389  N   PHE A 178    10308  17338  16972   -710   1348   -420       N  
ATOM   1390  CA  PHE A 178      11.273 -52.555  14.368  1.00117.87           C  
ANISOU 1390  CA  PHE A 178    10608  17251  16928   -794   1544   -581       C  
ATOM   1391  C   PHE A 178       9.836 -52.404  14.849  1.00119.69           C  
ANISOU 1391  C   PHE A 178    11017  17478  16983   -668   1742   -554       C  
ATOM   1392  O   PHE A 178       9.542 -51.443  15.568  1.00126.65           O  
ANISOU 1392  O   PHE A 178    12116  18258  17748   -736   1892   -706       O  
ATOM   1393  CB  PHE A 178      11.595 -51.420  13.392  1.00125.94           C  
ANISOU 1393  CB  PHE A 178    11624  18075  18154   -788   1752   -635       C  
ATOM   1394  CG  PHE A 178      13.020 -51.408  12.918  1.00135.58           C  
ANISOU 1394  CG  PHE A 178    12670  19292  19552   -934   1601   -683       C  
ATOM   1395  CD1 PHE A 178      14.056 -51.711  13.786  1.00142.09           C  
ANISOU 1395  CD1 PHE A 178    13458  20207  20321  -1137   1336   -789       C  
ATOM   1396  CD2 PHE A 178      13.324 -51.086  11.605  1.00134.00           C  
ANISOU 1396  CD2 PHE A 178    12336  19005  19571   -872   1725   -621       C  
ATOM   1397  CE1 PHE A 178      15.368 -51.698  13.353  1.00142.42           C  
ANISOU 1397  CE1 PHE A 178    13311  20255  20545  -1269   1201   -842       C  
ATOM   1398  CE2 PHE A 178      14.634 -51.071  11.166  1.00134.01           C  
ANISOU 1398  CE2 PHE A 178    12162  19018  19740  -1014   1608   -673       C  
ATOM   1399  CZ  PHE A 178      15.658 -51.377  12.042  1.00137.01           C  
ANISOU 1399  CZ  PHE A 178    12484  19489  20084  -1210   1348   -788       C  
ATOM   1400  N   PHE A 179       8.941 -53.316  14.486  1.00118.95           N  
ANISOU 1400  N   PHE A 179    10831  17491  16873   -492   1750   -380       N  
ATOM   1401  CA  PHE A 179       7.514 -53.160  14.741  1.00129.13           C  
ANISOU 1401  CA  PHE A 179    12243  18779  18040   -349   1968   -342       C  
ATOM   1402  C   PHE A 179       7.071 -54.116  15.841  1.00144.26           C  
ANISOU 1402  C   PHE A 179    14214  20880  19718   -399   1829   -296       C  
ATOM   1403  O   PHE A 179       7.286 -55.329  15.737  1.00147.42           O  
ANISOU 1403  O   PHE A 179    14467  21418  20127   -392   1606   -158       O  
ATOM   1404  CB  PHE A 179       6.717 -53.412  13.462  1.00123.43           C  
ANISOU 1404  CB  PHE A 179    11376  18039  17481   -114   2103   -174       C  
ATOM   1405  CG  PHE A 179       6.983 -52.409  12.374  1.00123.72           C  
ANISOU 1405  CG  PHE A 179    11392  17891  17725    -53   2270   -196       C  
ATOM   1406  CD1 PHE A 179       8.107 -52.520  11.571  1.00125.19           C  
ANISOU 1406  CD1 PHE A 179    11426  18058  18082   -117   2151   -180       C  
ATOM   1407  CD2 PHE A 179       6.110 -51.357  12.153  1.00130.56           C  
ANISOU 1407  CD2 PHE A 179    12391  18600  18617     67   2549   -230       C  
ATOM   1408  CE1 PHE A 179       8.356 -51.600  10.569  1.00129.57           C  
ANISOU 1408  CE1 PHE A 179    11972  18446  18811    -80   2313   -186       C  
ATOM   1409  CE2 PHE A 179       6.354 -50.433  11.151  1.00134.83           C  
ANISOU 1409  CE2 PHE A 179    12930  18957  19344    117   2693   -229       C  
ATOM   1410  CZ  PHE A 179       7.479 -50.556  10.358  1.00131.79           C  
ANISOU 1410  CZ  PHE A 179    12405  18561  19109     34   2578   -201       C  
ATOM   1411  N   VAL A 180       6.465 -53.570  16.895  1.00151.66           N  
ANISOU 1411  N   VAL A 180    15370  21814  20441   -455   1963   -413       N  
ATOM   1412  CA  VAL A 180       5.837 -54.363  17.946  1.00154.09           C  
ANISOU 1412  CA  VAL A 180    15759  22295  20492   -498   1895   -364       C  
ATOM   1413  C   VAL A 180       4.397 -53.888  18.093  1.00157.93           C  
ANISOU 1413  C   VAL A 180    16350  22761  20897   -354   2209   -378       C  
ATOM   1414  O   VAL A 180       4.150 -52.691  18.296  1.00160.86           O  
ANISOU 1414  O   VAL A 180    16874  22990  21255   -346   2435   -546       O  
ATOM   1415  CB  VAL A 180       6.586 -54.250  19.284  1.00159.38           C  
ANISOU 1415  CB  VAL A 180    16602  23027  20928   -743   1725   -510       C  
ATOM   1416  CG1 VAL A 180       5.826 -54.977  20.382  1.00157.13           C  
ANISOU 1416  CG1 VAL A 180    16434  22921  20348   -790   1696   -453       C  
ATOM   1417  CG2 VAL A 180       7.997 -54.804  19.151  1.00164.60           C  
ANISOU 1417  CG2 VAL A 180    17127  23724  21687   -873   1390   -486       C  
ATOM   1418  N   ASN A 181       3.452 -54.819  17.982  1.00165.62           N  
ANISOU 1418  N   ASN A 181    17232  23867  21829   -239   2223   -208       N  
ATOM   1419  CA  ASN A 181       2.024 -54.528  18.081  1.00174.18           C  
ANISOU 1419  CA  ASN A 181    18366  24963  22852    -91   2509   -201       C  
ATOM   1420  C   ASN A 181       1.439 -55.297  19.258  1.00176.03           C  
ANISOU 1420  C   ASN A 181    18691  25393  22800   -188   2473   -164       C  
ATOM   1421  O   ASN A 181       1.361 -56.529  19.216  1.00177.71           O  
ANISOU 1421  O   ASN A 181    18789  25746  22986   -200   2288     19       O  
ATOM   1422  CB  ASN A 181       1.304 -54.892  16.784  1.00179.15           C  
ANISOU 1422  CB  ASN A 181    18786  25576  23707    139   2588    -26       C  
ATOM   1423  CG  ASN A 181       1.929 -54.239  15.570  1.00185.91           C  
ANISOU 1423  CG  ASN A 181    19554  26259  24827    223   2607    -35       C  
ATOM   1424  OD1 ASN A 181       1.685 -53.066  15.288  1.00187.72           O  
ANISOU 1424  OD1 ASN A 181    19866  26319  25139    301   2826   -140       O  
ATOM   1425  ND2 ASN A 181       2.746 -54.995  14.846  1.00187.84           N  
ANISOU 1425  ND2 ASN A 181    19631  26537  25204    204   2380     76       N  
ATOM   1426  N   PHE A 182       1.027 -54.586  20.305  1.00167.54           N  
ANISOU 1426  N   PHE A 182    17829  24324  21506   -264   2651   -336       N  
ATOM   1427  CA  PHE A 182       0.431 -55.232  21.465  1.00161.52           C  
ANISOU 1427  CA  PHE A 182    17174  23757  20440   -371   2651   -308       C  
ATOM   1428  C   PHE A 182      -1.056 -55.423  21.196  1.00154.67           C  
ANISOU 1428  C   PHE A 182    16219  22953  19597   -188   2906   -217       C  
ATOM   1429  O   PHE A 182      -1.737 -54.492  20.753  1.00154.33           O  
ANISOU 1429  O   PHE A 182    16170  22789  19681    -22   3181   -311       O  
ATOM   1430  CB  PHE A 182       0.648 -54.397  22.726  1.00162.54           C  
ANISOU 1430  CB  PHE A 182    17573  23883  20301   -543   2737   -550       C  
ATOM   1431  CG  PHE A 182       2.070 -54.385  23.203  1.00161.83           C  
ANISOU 1431  CG  PHE A 182    17572  23780  20135   -760   2446   -629       C  
ATOM   1432  CD1 PHE A 182       2.560 -55.416  23.987  1.00162.07           C  
ANISOU 1432  CD1 PHE A 182    17640  23987  19952   -938   2158   -525       C  
ATOM   1433  CD2 PHE A 182       2.919 -53.345  22.864  1.00166.71           C  
ANISOU 1433  CD2 PHE A 182    18231  24206  20904   -790   2452   -800       C  
ATOM   1434  CE1 PHE A 182       3.869 -55.410  24.426  1.00168.44           C  
ANISOU 1434  CE1 PHE A 182    18510  24788  20700  -1130   1871   -596       C  
ATOM   1435  CE2 PHE A 182       4.230 -53.332  23.301  1.00173.49           C  
ANISOU 1435  CE2 PHE A 182    19149  25064  21706   -996   2178   -879       C  
ATOM   1436  CZ  PHE A 182       4.705 -54.366  24.083  1.00174.46           C  
ANISOU 1436  CZ  PHE A 182    19295  25374  21620  -1161   1882   -779       C  
ATOM   1437  N   VAL A 183      -1.554 -56.628  21.463  1.00149.35           N  
ANISOU 1437  N   VAL A 183    15472  22463  18812   -221   2808    -32       N  
ATOM   1438  CA  VAL A 183      -2.955 -56.967  21.234  1.00147.24           C  
ANISOU 1438  CA  VAL A 183    15093  22285  18568    -72   3023     72       C  
ATOM   1439  C   VAL A 183      -3.474 -57.749  22.433  1.00160.69           C  
ANISOU 1439  C   VAL A 183    16901  24203  19953   -233   3017    131       C  
ATOM   1440  O   VAL A 183      -3.035 -58.880  22.674  1.00164.84           O  
ANISOU 1440  O   VAL A 183    17402  24835  20395   -360   2744    298       O  
ATOM   1441  CB  VAL A 183      -3.162 -57.770  19.941  1.00139.66           C  
ANISOU 1441  CB  VAL A 183    13870  21315  17879     86   2913    289       C  
ATOM   1442  CG1 VAL A 183      -4.603 -58.246  19.841  1.00138.19           C  
ANISOU 1442  CG1 VAL A 183    13566  21250  17692    203   3102    403       C  
ATOM   1443  CG2 VAL A 183      -2.794 -56.931  18.725  1.00137.92           C  
ANISOU 1443  CG2 VAL A 183    13557  20894  17954    253   2963    238       C  
ATOM   1444  N   THR A 184      -4.386 -57.150  23.194  1.00165.67           N  
ANISOU 1444  N   THR A 184    17650  24894  20404   -229   3318     -6       N  
ATOM   1445  CA  THR A 184      -5.080 -57.898  24.232  1.00162.48           C  
ANISOU 1445  CA  THR A 184    17323  24711  19703   -367   3368     67       C  
ATOM   1446  C   THR A 184      -5.928 -58.985  23.583  1.00158.43           C  
ANISOU 1446  C   THR A 184    16577  24296  19324   -270   3348    317       C  
ATOM   1447  O   THR A 184      -6.522 -58.774  22.522  1.00151.33           O  
ANISOU 1447  O   THR A 184    15481  23317  18701    -50   3470    355       O  
ATOM   1448  CB  THR A 184      -5.956 -56.976  25.082  1.00166.32           C  
ANISOU 1448  CB  THR A 184    17957  25243  19993   -360   3737   -151       C  
ATOM   1449  OG1 THR A 184      -6.725 -56.119  24.229  1.00163.74           O  
ANISOU 1449  OG1 THR A 184    17496  24784  19935   -100   4010   -235       O  
ATOM   1450  CG2 THR A 184      -5.096 -56.129  26.007  1.00170.75           C  
ANISOU 1450  CG2 THR A 184    18792  25751  20335   -525   3716   -393       C  
ATOM   1451  N   ARG A 185      -5.965 -60.156  24.227  1.00163.86           N  
ANISOU 1451  N   ARG A 185    17296  25152  19812   -442   3181    491       N  
ATOM   1452  CA  ARG A 185      -6.477 -61.384  23.617  1.00168.41           C  
ANISOU 1452  CA  ARG A 185    17666  25802  20522   -398   3065    751       C  
ATOM   1453  C   ARG A 185      -7.759 -61.177  22.815  1.00170.90           C  
ANISOU 1453  C   ARG A 185    17767  26119  21048   -176   3341    772       C  
ATOM   1454  O   ARG A 185      -7.863 -61.619  21.666  1.00167.94           O  
ANISOU 1454  O   ARG A 185    17176  25682  20952    -31   3242    904       O  
ATOM   1455  CB  ARG A 185      -6.698 -62.441  24.704  1.00172.96           C  
ANISOU 1455  CB  ARG A 185    18354  26573  20791   -627   2968    900       C  
ATOM   1456  CG  ARG A 185      -7.223 -63.768  24.174  1.00171.72           C  
ANISOU 1456  CG  ARG A 185    18005  26483  20760   -613   2838   1172       C  
ATOM   1457  CD  ARG A 185      -7.559 -64.734  25.300  1.00172.93           C  
ANISOU 1457  CD  ARG A 185    18287  26822  20596   -849   2784   1325       C  
ATOM   1458  NE  ARG A 185      -8.258 -65.917  24.807  1.00176.15           N  
ANISOU 1458  NE  ARG A 185    18508  27288  21135   -835   2718   1569       N  
ATOM   1459  CZ  ARG A 185      -8.838 -66.822  25.589  1.00186.39           C  
ANISOU 1459  CZ  ARG A 185    19865  28742  22211  -1018   2721   1737       C  
ATOM   1460  NH1 ARG A 185      -8.808 -66.679  26.907  1.00194.89           N  
ANISOU 1460  NH1 ARG A 185    21193  29951  22907  -1226   2792   1689       N  
ATOM   1461  NH2 ARG A 185      -9.454 -67.867  25.053  1.00186.51           N  
ANISOU 1461  NH2 ARG A 185    19700  28785  22381  -1002   2655   1950       N  
ATOM   1462  N   PHE A 186      -8.747 -60.507  23.402  1.00175.88           N  
ANISOU 1462  N   PHE A 186    18449  26828  21551   -145   3686    637       N  
ATOM   1463  CA  PHE A 186     -10.067 -60.399  22.797  1.00174.18           C  
ANISOU 1463  CA  PHE A 186    18019  26650  21512     51   3948    666       C  
ATOM   1464  C   PHE A 186     -10.269 -59.115  21.999  1.00169.50           C  
ANISOU 1464  C   PHE A 186    17358  25880  21165    303   4148    495       C  
ATOM   1465  O   PHE A 186     -11.331 -58.948  21.395  1.00170.53           O  
ANISOU 1465  O   PHE A 186    17295  26024  21476    494   4346    517       O  
ATOM   1466  CB  PHE A 186     -11.145 -60.507  23.881  1.00179.83           C  
ANISOU 1466  CB  PHE A 186    18793  27572  21962    -51   4224    630       C  
ATOM   1467  CG  PHE A 186     -11.225 -61.863  24.522  1.00188.86           C  
ANISOU 1467  CG  PHE A 186    19965  28897  22897   -280   4059    848       C  
ATOM   1468  CD1 PHE A 186     -11.920 -62.893  23.910  1.00192.72           C  
ANISOU 1468  CD1 PHE A 186    20226  29457  23540   -244   4000   1073       C  
ATOM   1469  CD2 PHE A 186     -10.604 -62.108  25.735  1.00193.63           C  
ANISOU 1469  CD2 PHE A 186    20831  29591  23147   -537   3953    832       C  
ATOM   1470  CE1 PHE A 186     -11.995 -64.143  24.497  1.00197.05           C  
ANISOU 1470  CE1 PHE A 186    20812  30149  23907   -463   3846   1283       C  
ATOM   1471  CE2 PHE A 186     -10.676 -63.354  26.328  1.00199.04           C  
ANISOU 1471  CE2 PHE A 186    21559  30429  23637   -751   3792   1053       C  
ATOM   1472  CZ  PHE A 186     -11.372 -64.374  25.708  1.00200.71           C  
ANISOU 1472  CZ  PHE A 186    21546  30695  24019   -714   3742   1281       C  
ATOM   1473  N   ASP A 187      -9.284 -58.215  21.978  1.00164.41           N  
ANISOU 1473  N   ASP A 187    16863  25065  20539    304   4093    333       N  
ATOM   1474  CA  ASP A 187      -9.432 -56.906  21.343  1.00155.15           C  
ANISOU 1474  CA  ASP A 187    15671  23701  19577    521   4292    163       C  
ATOM   1475  C   ASP A 187      -9.949 -57.011  19.912  1.00153.31           C  
ANISOU 1475  C   ASP A 187    15172  23392  19686    766   4287    300       C  
ATOM   1476  O   ASP A 187      -9.311 -57.618  19.048  1.00146.25           O  
ANISOU 1476  O   ASP A 187    14174  22448  18945    776   4026    452       O  
ATOM   1477  CB  ASP A 187      -8.091 -56.170  21.360  1.00149.04           C  
ANISOU 1477  CB  ASP A 187    15075  22745  18807    450   4147     25       C  
ATOM   1478  CG  ASP A 187      -8.230 -54.686  21.056  1.00147.28           C  
ANISOU 1478  CG  ASP A 187    14911  22317  18732    623   4387   -189       C  
ATOM   1479  OD1 ASP A 187      -9.326 -54.252  20.640  1.00146.78           O  
ANISOU 1479  OD1 ASP A 187    14721  22233  18814    836   4636   -208       O  
ATOM   1480  OD2 ASP A 187      -7.236 -53.951  21.231  1.00148.23           O  
ANISOU 1480  OD2 ASP A 187    15201  22288  18832    545   4320   -338       O  
ATOM   1481  N   ILE A 188     -11.115 -56.406  19.674  1.00162.30           N  
ANISOU 1481  N   ILE A 188    16200  24527  20940    966   4577    238       N  
ATOM   1482  CA  ILE A 188     -11.797 -56.509  18.387  1.00165.97           C  
ANISOU 1482  CA  ILE A 188    16405  24951  21706   1204   4589    371       C  
ATOM   1483  C   ILE A 188     -11.164 -55.610  17.330  1.00168.77           C  
ANISOU 1483  C   ILE A 188    16762  25059  22305   1369   4536    328       C  
ATOM   1484  O   ILE A 188     -11.307 -55.878  16.130  1.00172.55           O  
ANISOU 1484  O   ILE A 188    17054  25494  23013   1518   4433    474       O  
ATOM   1485  CB  ILE A 188     -13.295 -56.192  18.544  1.00172.12           C  
ANISOU 1485  CB  ILE A 188    17047  25824  22527   1363   4909    322       C  
ATOM   1486  CG1 ILE A 188     -14.082 -56.677  17.323  1.00173.29           C  
ANISOU 1486  CG1 ILE A 188    16897  26000  22943   1559   4865    507       C  
ATOM   1487  CG2 ILE A 188     -13.514 -54.702  18.773  1.00174.07           C  
ANISOU 1487  CG2 ILE A 188    17408  25910  22820   1513   5184     77       C  
ATOM   1488  CD1 ILE A 188     -14.031 -58.176  17.120  1.00172.56           C  
ANISOU 1488  CD1 ILE A 188    16680  26066  22818   1419   4620    737       C  
ATOM   1489  N   VAL A 189     -10.463 -54.551  17.750  1.00167.24           N  
ANISOU 1489  N   VAL A 189    16783  24704  22057   1332   4603    130       N  
ATOM   1490  CA  VAL A 189      -9.964 -53.559  16.791  1.00164.16           C  
ANISOU 1490  CA  VAL A 189    16409  24063  21900   1488   4599     81       C  
ATOM   1491  C   VAL A 189      -8.957 -54.138  15.807  1.00160.13           C  
ANISOU 1491  C   VAL A 189    15825  23499  21517   1449   4296    241       C  
ATOM   1492  O   VAL A 189      -9.045 -53.817  14.611  1.00161.48           O  
ANISOU 1492  O   VAL A 189    15877  23550  21926   1633   4283    320       O  
ATOM   1493  CB  VAL A 189      -9.433 -52.327  17.539  1.00151.84           C  
ANISOU 1493  CB  VAL A 189    15105  22338  20249   1429   4740   -176       C  
ATOM   1494  CG1 VAL A 189      -8.811 -51.335  16.568  1.00148.46           C  
ANISOU 1494  CG1 VAL A 189    14712  21637  20058   1554   4719   -210       C  
ATOM   1495  CG2 VAL A 189     -10.548 -51.676  18.343  1.00148.90           C  
ANISOU 1495  CG2 VAL A 189    14779  22003  19795   1519   5074   -348       C  
ATOM   1496  N   PRO A 190      -7.997 -54.983  16.201  1.00161.62           N  
ANISOU 1496  N   PRO A 190    16073  23771  21566   1228   4045    295       N  
ATOM   1497  CA  PRO A 190      -7.127 -55.610  15.189  1.00158.48           C  
ANISOU 1497  CA  PRO A 190    15567  23335  21314   1216   3770    445       C  
ATOM   1498  C   PRO A 190      -7.862 -56.533  14.226  1.00163.93           C  
ANISOU 1498  C   PRO A 190    16008  24125  22151   1348   3699    653       C  
ATOM   1499  O   PRO A 190      -7.281 -56.911  13.200  1.00164.76           O  
ANISOU 1499  O   PRO A 190    16010  24183  22409   1387   3513    762       O  
ATOM   1500  CB  PRO A 190      -6.104 -56.382  16.033  1.00160.85           C  
ANISOU 1500  CB  PRO A 190    15976  23725  21413    955   3532    449       C  
ATOM   1501  CG  PRO A 190      -6.080 -55.659  17.332  1.00161.33           C  
ANISOU 1501  CG  PRO A 190    16265  23785  21248    832   3686    248       C  
ATOM   1502  CD  PRO A 190      -7.500 -55.243  17.565  1.00161.47           C  
ANISOU 1502  CD  PRO A 190    16244  23852  21255    979   3994    199       C  
ATOM   1503  N   ARG A 191      -9.113 -56.894  14.511  1.00166.55           N  
ANISOU 1503  N   ARG A 191    16238  24599  22445   1413   3845    701       N  
ATOM   1504  CA  ARG A 191      -9.880 -57.802  13.668  1.00168.90           C  
ANISOU 1504  CA  ARG A 191    16296  25004  22876   1520   3775    890       C  
ATOM   1505  C   ARG A 191     -10.819 -57.069  12.720  1.00169.50           C  
ANISOU 1505  C   ARG A 191    16231  25004  23165   1790   3950    901       C  
ATOM   1506  O   ARG A 191     -11.317 -57.681  11.769  1.00171.46           O  
ANISOU 1506  O   ARG A 191    16278  25311  23559   1900   3864   1052       O  
ATOM   1507  CB  ARG A 191     -10.705 -58.776  14.522  1.00171.61           C  
ANISOU 1507  CB  ARG A 191    16584  25564  23057   1407   3807    960       C  
ATOM   1508  CG  ARG A 191      -9.934 -59.962  15.082  1.00173.95           C  
ANISOU 1508  CG  ARG A 191    16940  25957  23196   1168   3547   1054       C  
ATOM   1509  CD  ARG A 191      -9.490 -59.728  16.517  1.00181.35           C  
ANISOU 1509  CD  ARG A 191    18116  26935  23855    962   3592    928       C  
ATOM   1510  NE  ARG A 191      -8.941 -60.943  17.114  1.00187.08           N  
ANISOU 1510  NE  ARG A 191    18890  27772  24422    742   3344   1047       N  
ATOM   1511  CZ  ARG A 191      -8.428 -61.013  18.338  1.00190.15           C  
ANISOU 1511  CZ  ARG A 191    19485  28217  24546    531   3302    983       C  
ATOM   1512  NH1 ARG A 191      -8.386 -59.933  19.105  1.00195.46           N  
ANISOU 1512  NH1 ARG A 191    20337  28852  25075    505   3501    781       N  
ATOM   1513  NH2 ARG A 191      -7.954 -62.164  18.796  1.00186.87           N  
ANISOU 1513  NH2 ARG A 191    19102  27890  24007    348   3053   1120       N  
ATOM   1514  N   ILE A 192     -11.076 -55.785  12.982  1.00166.53           N  
ANISOU 1514  N   ILE A 192    15962  24499  22812   1898   4185    742       N  
ATOM   1515  CA  ILE A 192     -12.110 -55.031  12.272  1.00158.28           C  
ANISOU 1515  CA  ILE A 192    14793  23385  21962   2167   4374    744       C  
ATOM   1516  C   ILE A 192     -11.908 -55.098  10.762  1.00161.21           C  
ANISOU 1516  C   ILE A 192    15030  23671  22550   2314   4220    892       C  
ATOM   1517  O   ILE A 192     -12.819 -55.471  10.012  1.00160.20           O  
ANISOU 1517  O   ILE A 192    14693  23625  22553   2468   4217   1017       O  
ATOM   1518  CB  ILE A 192     -12.134 -53.573  12.767  1.00146.95           C  
ANISOU 1518  CB  ILE A 192    13535  21768  20531   2248   4615    535       C  
ATOM   1519  CG1 ILE A 192     -12.662 -53.508  14.200  1.00142.23           C  
ANISOU 1519  CG1 ILE A 192    13032  21288  19719   2143   4817    382       C  
ATOM   1520  CG2 ILE A 192     -12.971 -52.706  11.840  1.00145.96           C  
ANISOU 1520  CG2 ILE A 192    13296  21514  20648   2545   4760    555       C  
ATOM   1521  CD1 ILE A 192     -12.836 -52.100  14.721  1.00145.95           C  
ANISOU 1521  CD1 ILE A 192    13667  21587  20201   2239   5079    153       C  
ATOM   1522  N   THR A 193     -10.711 -54.745  10.292  1.00162.42           N  
ANISOU 1522  N   THR A 193    15301  23671  22741   2260   4090    877       N  
ATOM   1523  CA  THR A 193     -10.491 -54.663   8.851  1.00164.14           C  
ANISOU 1523  CA  THR A 193    15418  23801  23148   2399   3975   1003       C  
ATOM   1524  C   THR A 193     -10.411 -56.022   8.165  1.00156.11           C  
ANISOU 1524  C   THR A 193    14223  22939  22151   2352   3739   1175       C  
ATOM   1525  O   THR A 193     -10.208 -56.064   6.946  1.00145.81           O  
ANISOU 1525  O   THR A 193    12833  21587  20980   2453   3633   1278       O  
ATOM   1526  CB  THR A 193      -9.208 -53.879   8.568  1.00169.56           C  
ANISOU 1526  CB  THR A 193    16278  24283  23863   2335   3924    932       C  
ATOM   1527  OG1 THR A 193      -8.100 -54.523   9.210  1.00171.69           O  
ANISOU 1527  OG1 THR A 193    16637  24609  23989   2087   3756    892       O  
ATOM   1528  CG2 THR A 193      -9.327 -52.456   9.090  1.00172.71           C  
ANISOU 1528  CG2 THR A 193    16854  24490  24277   2401   4157    763       C  
ATOM   1529  N   LEU A 194     -10.573 -57.123   8.897  1.00159.02           N  
ANISOU 1529  N   LEU A 194    14544  23486  22389   2201   3656   1208       N  
ATOM   1530  CA  LEU A 194     -10.672 -58.440   8.284  1.00162.04           C  
ANISOU 1530  CA  LEU A 194    14752  24009  22809   2169   3447   1366       C  
ATOM   1531  C   LEU A 194     -12.070 -58.747   7.764  1.00165.87           C  
ANISOU 1531  C   LEU A 194    15021  24607  23397   2334   3517   1466       C  
ATOM   1532  O   LEU A 194     -12.254 -59.770   7.095  1.00163.51           O  
ANISOU 1532  O   LEU A 194    14563  24408  23154   2331   3347   1595       O  
ATOM   1533  CB  LEU A 194     -10.246 -59.515   9.285  1.00162.72           C  
ANISOU 1533  CB  LEU A 194    14886  24219  22723   1931   3312   1376       C  
ATOM   1534  CG  LEU A 194      -8.741 -59.593   9.546  1.00166.41           C  
ANISOU 1534  CG  LEU A 194    15505  24606  23119   1761   3141   1321       C  
ATOM   1535  CD1 LEU A 194      -8.436 -60.653  10.591  1.00173.35           C  
ANISOU 1535  CD1 LEU A 194    16433  25608  23824   1541   3001   1347       C  
ATOM   1536  CD2 LEU A 194      -7.980 -59.865   8.256  1.00162.06           C  
ANISOU 1536  CD2 LEU A 194    14869  23990  22718   1815   2956   1395       C  
ATOM   1537  N   ALA A 195     -13.047 -57.893   8.052  1.00173.38           N  
ANISOU 1537  N   ALA A 195    15954  25540  24383   2478   3756   1402       N  
ATOM   1538  CA  ALA A 195     -14.414 -58.050   7.582  1.00177.60           C  
ANISOU 1538  CA  ALA A 195    16266  26179  25034   2651   3837   1483       C  
ATOM   1539  C   ALA A 195     -14.690 -57.201   6.346  1.00180.42           C  
ANISOU 1539  C   ALA A 195    16557  26410  25583   2902   3860   1529       C  
ATOM   1540  O   ALA A 195     -14.093 -56.139   6.147  1.00174.49           O  
ANISOU 1540  O   ALA A 195    15961  25468  24870   2966   3923   1459       O  
ATOM   1541  CB  ALA A 195     -15.409 -57.685   8.686  1.00182.30           C  
ANISOU 1541  CB  ALA A 195    16852  26854  25560   2667   4094   1383       C  
ATOM   1542  N   ARG A 196     -15.597 -57.701   5.508  1.00187.52           N  
ANISOU 1542  N   ARG A 196    17280  27388  26580   3003   3764   1629       N  
ATOM   1543  CA  ARG A 196     -16.119 -56.916   4.398  1.00194.81           C  
ANISOU 1543  CA  ARG A 196    18223  28167  27631   3198   3727   1636       C  
ATOM   1544  C   ARG A 196     -16.818 -55.666   4.922  1.00199.75           C  
ANISOU 1544  C   ARG A 196    18866  28705  28324   3375   4001   1537       C  
ATOM   1545  O   ARG A 196     -17.542 -55.714   5.921  1.00201.32           O  
ANISOU 1545  O   ARG A 196    19007  29007  28478   3357   4175   1460       O  
ATOM   1546  CB  ARG A 196     -17.109 -57.748   3.582  1.00199.12           C  
ANISOU 1546  CB  ARG A 196    18665  28786  28205   3200   3521   1694       C  
ATOM   1547  CG  ARG A 196     -16.527 -58.981   2.913  1.00199.15           C  
ANISOU 1547  CG  ARG A 196    18661  28847  28161   3049   3244   1774       C  
ATOM   1548  CD  ARG A 196     -17.653 -59.868   2.402  1.00204.44           C  
ANISOU 1548  CD  ARG A 196    19217  29608  28853   3030   3092   1808       C  
ATOM   1549  NE  ARG A 196     -18.330 -60.563   3.494  1.00209.71           N  
ANISOU 1549  NE  ARG A 196    19783  30428  29468   2914   3182   1788       N  
ATOM   1550  CZ  ARG A 196     -19.405 -61.331   3.344  1.00212.10           C  
ANISOU 1550  CZ  ARG A 196    19963  30829  29795   2877   3105   1808       C  
ATOM   1551  NH1 ARG A 196     -19.938 -61.506   2.143  1.00213.50           N  
ANISOU 1551  NH1 ARG A 196    20103  30971  30045   2952   2927   1838       N  
ATOM   1552  NH2 ARG A 196     -19.951 -61.920   4.399  1.00212.33           N  
ANISOU 1552  NH2 ARG A 196    19901  31003  29773   2759   3214   1801       N  
ATOM   1553  N   LYS A 197     -16.602 -54.540   4.238  1.00200.18           N  
ANISOU 1553  N   LYS A 197    19003  28565  28492   3550   4049   1540       N  
ATOM   1554  CA  LYS A 197     -17.175 -53.277   4.694  1.00206.68           C  
ANISOU 1554  CA  LYS A 197    19860  29262  29405   3739   4309   1439       C  
ATOM   1555  C   LYS A 197     -18.698 -53.264   4.622  1.00208.13           C  
ANISOU 1555  C   LYS A 197    19920  29508  29653   3858   4323   1408       C  
ATOM   1556  O   LYS A 197     -19.333 -52.505   5.361  1.00210.64           O  
ANISOU 1556  O   LYS A 197    20230  29788  30015   3971   4560   1287       O  
ATOM   1557  CB  LYS A 197     -16.598 -52.122   3.873  1.00214.81           C  
ANISOU 1557  CB  LYS A 197    21005  30049  30563   3902   4337   1479       C  
ATOM   1558  CG  LYS A 197     -17.096 -52.069   2.436  1.00222.46           C  
ANISOU 1558  CG  LYS A 197    21938  30965  31621   4031   4125   1606       C  
ATOM   1559  CD  LYS A 197     -16.457 -50.924   1.667  1.00227.66           C  
ANISOU 1559  CD  LYS A 197    22716  31387  32399   4183   4173   1672       C  
ATOM   1560  CE  LYS A 197     -17.144 -50.705   0.328  1.00229.69           C  
ANISOU 1560  CE  LYS A 197    22934  31594  32745   4348   4005   1805       C  
ATOM   1561  NZ  LYS A 197     -16.505 -49.607  -0.449  1.00229.92           N  
ANISOU 1561  NZ  LYS A 197    23080  31392  32888   4495   4058   1901       N  
ATOM   1562  N   ALA A 198     -19.295 -54.085   3.754  1.00206.93           N  
ANISOU 1562  N   ALA A 198    19666  29449  29511   3833   4080   1501       N  
ATOM   1563  CA  ALA A 198     -20.750 -54.177   3.700  1.00204.54           C  
ANISOU 1563  CA  ALA A 198    19215  29226  29275   3924   4083   1470       C  
ATOM   1564  C   ALA A 198     -21.306 -54.920   4.907  1.00197.03           C  
ANISOU 1564  C   ALA A 198    18164  28471  28229   3775   4208   1388       C  
ATOM   1565  O   ALA A 198     -22.460 -54.704   5.294  1.00200.04           O  
ANISOU 1565  O   ALA A 198    18428  28912  28666   3858   4330   1307       O  
ATOM   1566  CB  ALA A 198     -21.189 -54.862   2.406  1.00206.84           C  
ANISOU 1566  CB  ALA A 198    19429  29558  29602   3929   3792   1590       C  
ATOM   1567  N   SER A 199     -20.499 -55.797   5.507  1.00189.82           N  
ANISOU 1567  N   SER A 199    17286  27665  27173   3556   4180   1413       N  
ATOM   1568  CA  SER A 199     -20.932 -56.601   6.643  1.00184.78           C  
ANISOU 1568  CA  SER A 199    16560  27226  26422   3390   4292   1371       C  
ATOM   1569  C   SER A 199     -21.073 -55.796   7.929  1.00197.96           C  
ANISOU 1569  C   SER A 199    18266  28909  28041   3429   4635   1226       C  
ATOM   1570  O   SER A 199     -21.788 -56.233   8.838  1.00200.41           O  
ANISOU 1570  O   SER A 199    18483  29389  28276   3338   4779   1171       O  
ATOM   1571  CB  SER A 199     -19.953 -57.756   6.865  1.00177.13           C  
ANISOU 1571  CB  SER A 199    15624  26358  25320   3156   4145   1465       C  
ATOM   1572  OG  SER A 199     -20.106 -58.756   5.873  1.00169.63           O  
ANISOU 1572  OG  SER A 199    14612  25440  24401   3091   3853   1572       O  
ATOM   1573  N   VAL A 200     -20.419 -54.639   8.036  1.00197.34           N  
ANISOU 1573  N   VAL A 200    18325  28655  28001   3554   4783   1155       N  
ATOM   1574  CA  VAL A 200     -20.449 -53.871   9.277  1.00202.27           C  
ANISOU 1574  CA  VAL A 200    19014  29275  28563   3583   5124    993       C  
ATOM   1575  C   VAL A 200     -20.856 -52.423   9.031  1.00208.11           C  
ANISOU 1575  C   VAL A 200    19807  29796  29470   3849   5282    879       C  
ATOM   1576  O   VAL A 200     -20.716 -51.574   9.918  1.00206.37           O  
ANISOU 1576  O   VAL A 200    19685  29499  29226   3905   5569    723       O  
ATOM   1577  CB  VAL A 200     -19.086 -53.929   9.990  1.00192.09           C  
ANISOU 1577  CB  VAL A 200    17940  27950  27094   3384   5137    953       C  
ATOM   1578  CG1 VAL A 200     -18.748 -55.360  10.383  1.00189.30           C  
ANISOU 1578  CG1 VAL A 200    17560  27803  26561   3108   4966   1050       C  
ATOM   1579  CG2 VAL A 200     -18.001 -53.342   9.102  1.00191.91           C  
ANISOU 1579  CG2 VAL A 200    18078  27691  27148   3429   4978    991       C  
ATOM   1580  N   GLU A 201     -21.352 -52.128   7.826  1.00220.25           N  
ANISOU 1580  N   GLU A 201    21290  31221  31172   4015   5100    956       N  
ATOM   1581  CA  GLU A 201     -21.674 -50.747   7.472  1.00226.65           C  
ANISOU 1581  CA  GLU A 201    22156  31801  32160   4282   5217    885       C  
ATOM   1582  C   GLU A 201     -22.704 -50.144   8.423  1.00231.58           C  
ANISOU 1582  C   GLU A 201    22718  32455  32817   4392   5498    690       C  
ATOM   1583  O   GLU A 201     -22.678 -48.936   8.683  1.00234.24           O  
ANISOU 1583  O   GLU A 201    23157  32590  33253   4570   5703    565       O  
ATOM   1584  CB  GLU A 201     -22.177 -50.682   6.028  1.00231.66           C  
ANISOU 1584  CB  GLU A 201    22716  32360  32943   4429   4957   1026       C  
ATOM   1585  CG  GLU A 201     -22.478 -49.277   5.529  1.00238.78           C  
ANISOU 1585  CG  GLU A 201    23675  33008  34041   4716   5042    997       C  
ATOM   1586  CD  GLU A 201     -22.875 -49.250   4.065  1.00242.28           C  
ANISOU 1586  CD  GLU A 201    24058  33392  34606   4849   4775   1166       C  
ATOM   1587  OE1 GLU A 201     -22.683 -50.274   3.376  1.00240.35           O  
ANISOU 1587  OE1 GLU A 201    23765  33276  34283   4706   4526   1298       O  
ATOM   1588  OE2 GLU A 201     -23.379 -48.204   3.603  1.00244.59           O  
ANISOU 1588  OE2 GLU A 201    24357  33505  35070   5099   4816   1166       O  
ATOM   1589  N   GLU A 202     -23.605 -50.967   8.957  1.00226.92           N  
ANISOU 1589  N   GLU A 202    21964  32107  32150   4283   5522    654       N  
ATOM   1590  CA  GLU A 202     -24.692 -50.502   9.811  1.00225.86           C  
ANISOU 1590  CA  GLU A 202    21734  32039  32043   4376   5782    466       C  
ATOM   1591  C   GLU A 202     -24.294 -50.401  11.279  1.00215.89           C  
ANISOU 1591  C   GLU A 202    20577  30855  30596   4247   6099    301       C  
ATOM   1592  O   GLU A 202     -24.811 -49.536  11.997  1.00216.78           O  
ANISOU 1592  O   GLU A 202    20708  30917  30741   4374   6375     98       O  
ATOM   1593  CB  GLU A 202     -25.904 -51.428   9.669  1.00232.26           C  
ANISOU 1593  CB  GLU A 202    22301  33077  32868   4313   5675    503       C  
ATOM   1594  CG  GLU A 202     -27.148 -50.949  10.404  1.00239.90           C  
ANISOU 1594  CG  GLU A 202    23127  34128  33895   4425   5925    309       C  
ATOM   1595  CD  GLU A 202     -28.319 -51.902  10.256  1.00243.28           C  
ANISOU 1595  CD  GLU A 202    23301  34784  34351   4343   5826    347       C  
ATOM   1596  OE1 GLU A 202     -28.143 -52.971   9.635  1.00242.02           O  
ANISOU 1596  OE1 GLU A 202    23094  34708  34153   4188   5568    520       O  
ATOM   1597  OE2 GLU A 202     -29.415 -51.581  10.762  1.00247.70           O  
ANISOU 1597  OE2 GLU A 202    23706  35433  34976   4432   6011    194       O  
ATOM   1598  N   THR A 203     -23.377 -51.254  11.736  1.00204.34           N  
ANISOU 1598  N   THR A 203    19189  29515  28935   4001   6066    380       N  
ATOM   1599  CA  THR A 203     -23.042 -51.378  13.150  1.00196.57           C  
ANISOU 1599  CA  THR A 203    18295  28662  27730   3838   6348    254       C  
ATOM   1600  C   THR A 203     -21.712 -50.740  13.522  1.00183.74           C  
ANISOU 1600  C   THR A 203    17000  26829  25985   3740   6353    154       C  
ATOM   1601  O   THR A 203     -21.455 -50.539  14.715  1.00182.50           O  
ANISOU 1601  O   THR A 203    17032  26700  25610   3579   6521    -36       O  
ATOM   1602  CB  THR A 203     -23.015 -52.856  13.561  1.00196.70           C  
ANISOU 1602  CB  THR A 203    18219  28968  27550   3558   6246    388       C  
ATOM   1603  OG1 THR A 203     -22.140 -53.582  12.688  1.00190.83           O  
ANISOU 1603  OG1 THR A 203    17493  28197  26816   3465   5924    599       O  
ATOM   1604  CG2 THR A 203     -24.411 -53.455  13.484  1.00204.03           C  
ANISOU 1604  CG2 THR A 203    18916  30072  28532   3548   6213    393       C  
ATOM   1605  N   LEU A 204     -20.865 -50.427  12.542  1.00178.30           N  
ANISOU 1605  N   LEU A 204    16413  25928  25406   3794   6134    257       N  
ATOM   1606  CA  LEU A 204     -19.562 -49.836  12.840  1.00169.31           C  
ANISOU 1606  CA  LEU A 204    15605  24575  24150   3656   6080    150       C  
ATOM   1607  C   LEU A 204     -19.630 -48.523  13.616  1.00164.78           C  
ANISOU 1607  C   LEU A 204    15222  23807  23581   3751   6358   -121       C  
ATOM   1608  O   LEU A 204     -18.828 -48.360  14.553  1.00157.91           O  
ANISOU 1608  O   LEU A 204    14608  22902  22490   3534   6397   -279       O  
ATOM   1609  CB  LEU A 204     -18.778 -49.640  11.536  1.00167.45           C  
ANISOU 1609  CB  LEU A 204    15410  24144  24069   3729   5830    313       C  
ATOM   1610  CG  LEU A 204     -17.360 -49.087  11.685  1.00160.41           C  
ANISOU 1610  CG  LEU A 204    14831  23034  23084   3573   5745    228       C  
ATOM   1611  CD1 LEU A 204     -16.487 -50.051  12.471  1.00159.53           C  
ANISOU 1611  CD1 LEU A 204    14835  23083  22695   3235   5611    221       C  
ATOM   1612  CD2 LEU A 204     -16.757 -48.794  10.322  1.00156.84           C  
ANISOU 1612  CD2 LEU A 204    14389  22394  22810   3676   5543    391       C  
ATOM   1613  N   PRO A 205     -20.500 -47.556  13.291  1.00159.64           N  
ANISOU 1613  N   PRO A 205    14472  23014  23169   4062   6542   -193       N  
ATOM   1614  CA  PRO A 205     -20.487 -46.300  14.065  1.00163.98           C  
ANISOU 1614  CA  PRO A 205    15229  23353  23724   4144   6804   -473       C  
ATOM   1615  C   PRO A 205     -20.790 -46.490  15.543  1.00166.53           C  
ANISOU 1615  C   PRO A 205    15619  23866  23790   3975   7046   -697       C  
ATOM   1616  O   PRO A 205     -20.150 -45.848  16.386  1.00165.80           O  
ANISOU 1616  O   PRO A 205    15807  23645  23546   3854   7155   -919       O  
ATOM   1617  CB  PRO A 205     -21.562 -45.451  13.370  1.00166.47           C  
ANISOU 1617  CB  PRO A 205    15355  23525  24371   4534   6938   -470       C  
ATOM   1618  CG  PRO A 205     -21.647 -46.002  11.994  1.00162.51           C  
ANISOU 1618  CG  PRO A 205    14655  23055  24036   4635   6669   -169       C  
ATOM   1619  CD  PRO A 205     -21.427 -47.473  12.146  1.00160.15           C  
ANISOU 1619  CD  PRO A 205    14259  23067  23525   4361   6497    -26       C  
ATOM   1620  N   HIS A 206     -21.697 -47.407  15.887  1.00174.26           N  
ANISOU 1620  N   HIS A 206    16357  25159  24695   3934   7120   -637       N  
ATOM   1621  CA  HIS A 206     -22.014 -47.639  17.294  1.00180.90           C  
ANISOU 1621  CA  HIS A 206    17261  26206  25265   3755   7361   -834       C  
ATOM   1622  C   HIS A 206     -20.829 -48.258  18.024  1.00170.34           C  
ANISOU 1622  C   HIS A 206    16190  24944  23588   3382   7205   -839       C  
ATOM   1623  O   HIS A 206     -20.492 -47.847  19.144  1.00168.61           O  
ANISOU 1623  O   HIS A 206    16210  24716  23139   3235   7367  -1072       O  
ATOM   1624  CB  HIS A 206     -23.249 -48.534  17.404  1.00192.56           C  
ANISOU 1624  CB  HIS A 206    18403  28007  26754   3781   7464   -738       C  
ATOM   1625  CG  HIS A 206     -23.666 -48.826  18.812  1.00203.09           C  
ANISOU 1625  CG  HIS A 206    19782  29581  27803   3592   7730   -919       C  
ATOM   1626  ND1 HIS A 206     -24.369 -47.925  19.583  1.00209.01           N  
ANISOU 1626  ND1 HIS A 206    20545  30306  28564   3734   8094  -1202       N  
ATOM   1627  CD2 HIS A 206     -23.487 -49.923  19.585  1.00205.68           C  
ANISOU 1627  CD2 HIS A 206    20149  30180  27820   3271   7687   -854       C  
ATOM   1628  CE1 HIS A 206     -24.601 -48.453  20.771  1.00211.06           C  
ANISOU 1628  CE1 HIS A 206    20853  30827  28514   3498   8275  -1308       C  
ATOM   1629  NE2 HIS A 206     -24.076 -49.665  20.799  1.00207.84           N  
ANISOU 1629  NE2 HIS A 206    20466  30599  27904   3212   8028  -1090       N  
ATOM   1630  N   VAL A 207     -20.167 -49.229  17.397  1.00165.79           N  
ANISOU 1630  N   VAL A 207    15580  24434  22977   3230   6883   -591       N  
ATOM   1631  CA  VAL A 207     -19.049 -49.880  18.064  1.00163.24           C  
ANISOU 1631  CA  VAL A 207    15485  24187  22351   2888   6710   -579       C  
ATOM   1632  C   VAL A 207     -17.902 -48.893  18.221  1.00160.18           C  
ANISOU 1632  C   VAL A 207    15412  23520  21929   2839   6670   -742       C  
ATOM   1633  O   VAL A 207     -17.245 -48.850  19.266  1.00154.30           O  
ANISOU 1633  O   VAL A 207    14911  22805  20911   2605   6696   -895       O  
ATOM   1634  CB  VAL A 207     -18.625 -51.141  17.289  1.00168.83           C  
ANISOU 1634  CB  VAL A 207    16066  25012  23068   2765   6373   -283       C  
ATOM   1635  CG1 VAL A 207     -17.337 -51.714  17.861  1.00171.27           C  
ANISOU 1635  CG1 VAL A 207    16615  25350  23110   2444   6157   -267       C  
ATOM   1636  CG2 VAL A 207     -19.738 -52.178  17.315  1.00168.37           C  
ANISOU 1636  CG2 VAL A 207    15722  25244  23009   2760   6419   -142       C  
ATOM   1637  N   LEU A 208     -17.630 -48.098  17.181  1.00162.80           N  
ANISOU 1637  N   LEU A 208    15746  23578  22532   3046   6596   -704       N  
ATOM   1638  CA  LEU A 208     -16.595 -47.074  17.286  1.00160.58           C  
ANISOU 1638  CA  LEU A 208    15754  23008  22250   3004   6578   -862       C  
ATOM   1639  C   LEU A 208     -16.923 -46.072  18.387  1.00162.14           C  
ANISOU 1639  C   LEU A 208    16127  23121  22355   3034   6895  -1187       C  
ATOM   1640  O   LEU A 208     -16.024 -45.581  19.079  1.00156.37           O  
ANISOU 1640  O   LEU A 208    15679  22274  21459   2856   6894  -1369       O  
ATOM   1641  CB  LEU A 208     -16.426 -46.358  15.947  1.00152.77           C  
ANISOU 1641  CB  LEU A 208    14721  21741  21584   3240   6479   -750       C  
ATOM   1642  CG  LEU A 208     -15.736 -47.156  14.842  1.00136.99           C  
ANISOU 1642  CG  LEU A 208    12630  19767  19651   3175   6149   -471       C  
ATOM   1643  CD1 LEU A 208     -15.588 -46.311  13.592  1.00128.97           C  
ANISOU 1643  CD1 LEU A 208    11606  18470  18927   3403   6088   -380       C  
ATOM   1644  CD2 LEU A 208     -14.383 -47.653  15.320  1.00128.29           C  
ANISOU 1644  CD2 LEU A 208    11729  18699  18317   2849   5946   -482       C  
ATOM   1645  N   ALA A 209     -18.211 -45.755  18.562  1.00172.97           N  
ANISOU 1645  N   ALA A 209    17329  24553  23837   3259   7169  -1277       N  
ATOM   1646  CA  ALA A 209     -18.611 -44.849  19.632  1.00189.96           C  
ANISOU 1646  CA  ALA A 209    19631  26646  25901   3299   7497  -1606       C  
ATOM   1647  C   ALA A 209     -18.371 -45.471  21.000  1.00193.21           C  
ANISOU 1647  C   ALA A 209    20191  27316  25905   2980   7563  -1733       C  
ATOM   1648  O   ALA A 209     -18.043 -44.762  21.958  1.00191.18           O  
ANISOU 1648  O   ALA A 209    20190  26974  25475   2884   7725  -2015       O  
ATOM   1649  CB  ALA A 209     -20.081 -44.460  19.473  1.00201.98           C  
ANISOU 1649  CB  ALA A 209    20894  28199  27648   3622   7772  -1664       C  
ATOM   1650  N   GLN A 210     -18.513 -46.793  21.099  1.00198.69           N  
ANISOU 1650  N   GLN A 210    20740  28317  26437   2806   7430  -1527       N  
ATOM   1651  CA  GLN A 210     -18.262 -47.479  22.363  1.00206.65           C  
ANISOU 1651  CA  GLN A 210    21896  29579  27042   2486   7461  -1602       C  
ATOM   1652  C   GLN A 210     -16.771 -47.645  22.630  1.00213.76           C  
ANISOU 1652  C   GLN A 210    23078  30404  27739   2205   7185  -1593       C  
ATOM   1653  O   GLN A 210     -16.353 -47.703  23.791  1.00218.46           O  
ANISOU 1653  O   GLN A 210    23902  31103  28001   1961   7235  -1752       O  
ATOM   1654  CB  GLN A 210     -18.946 -48.848  22.372  1.00205.14           C  
ANISOU 1654  CB  GLN A 210    21457  29724  26762   2392   7409  -1369       C  
ATOM   1655  CG  GLN A 210     -20.453 -48.795  22.208  1.00206.16           C  
ANISOU 1655  CG  GLN A 210    21281  29978  27073   2636   7684  -1380       C  
ATOM   1656  CD  GLN A 210     -21.125 -47.974  23.289  1.00212.22           C  
ANISOU 1656  CD  GLN A 210    22135  30778  27722   2690   8085  -1709       C  
ATOM   1657  OE1 GLN A 210     -20.779 -48.073  24.466  1.00212.19           O  
ANISOU 1657  OE1 GLN A 210    22361  30898  27364   2440   8178  -1866       O  
ATOM   1658  NE2 GLN A 210     -22.093 -47.156  22.894  1.00219.35           N  
ANISOU 1658  NE2 GLN A 210    22855  31572  28918   3022   8323  -1821       N  
ATOM   1659  N   LEU A 211     -15.965 -47.715  21.572  1.00214.72           N  
ANISOU 1659  N   LEU A 211    23179  30353  28050   2234   6896  -1411       N  
ATOM   1660  CA  LEU A 211     -14.521 -47.873  21.698  1.00212.58           C  
ANISOU 1660  CA  LEU A 211    23134  30005  27634   1985   6618  -1391       C  
ATOM   1661  C   LEU A 211     -13.827 -46.575  22.091  1.00214.99           C  
ANISOU 1661  C   LEU A 211    23722  30034  27931   1971   6707  -1670       C  
ATOM   1662  O   LEU A 211     -12.741 -46.617  22.678  1.00215.52           O  
ANISOU 1662  O   LEU A 211    24017  30088  27784   1716   6552  -1746       O  
ATOM   1663  CB  LEU A 211     -13.938 -48.407  20.389  1.00209.36           C  
ANISOU 1663  CB  LEU A 211    22584  29520  27443   2026   6301  -1109       C  
ATOM   1664  CG  LEU A 211     -14.243 -49.877  20.093  1.00210.05           C  
ANISOU 1664  CG  LEU A 211    22450  29877  27483   1946   6123   -831       C  
ATOM   1665  CD1 LEU A 211     -13.994 -50.194  18.628  1.00206.64           C  
ANISOU 1665  CD1 LEU A 211    21836  29346  27331   2081   5889   -588       C  
ATOM   1666  CD2 LEU A 211     -13.425 -50.791  20.992  1.00211.87           C  
ANISOU 1666  CD2 LEU A 211    22832  30287  27382   1609   5934   -797       C  
ATOM   1667  N   ASP A 212     -14.423 -45.432  21.779  1.00217.92           N  
ANISOU 1667  N   ASP A 212    24081  30179  28539   2239   6940  -1823       N  
ATOM   1668  CA  ASP A 212     -13.838 -44.143  22.140  1.00224.41           C  
ANISOU 1668  CA  ASP A 212    25176  30709  29380   2237   7043  -2101       C  
ATOM   1669  C   ASP A 212     -13.811 -43.996  23.656  1.00234.45           C  
ANISOU 1669  C   ASP A 212    26676  32114  30292   2030   7221  -2387       C  
ATOM   1670  O   ASP A 212     -14.875 -43.989  24.289  1.00235.93           O  
ANISOU 1670  O   ASP A 212    26792  32459  30393   2115   7504  -2511       O  
ATOM   1671  CB  ASP A 212     -14.646 -43.013  21.505  1.00224.80           C  
ANISOU 1671  CB  ASP A 212    25147  30493  29774   2594   7270  -2193       C  
ATOM   1672  CG  ASP A 212     -13.936 -41.671  21.562  1.00226.19           C  
ANISOU 1672  CG  ASP A 212    25594  30297  30051   2612   7321  -2424       C  
ATOM   1673  OD1 ASP A 212     -12.919 -41.551  22.277  1.00227.71           O  
ANISOU 1673  OD1 ASP A 212    26040  30462  30016   2340   7229  -2569       O  
ATOM   1674  OD2 ASP A 212     -14.403 -40.727  20.890  1.00227.05           O  
ANISOU 1674  OD2 ASP A 212    25662  30133  30475   2898   7448  -2460       O  
ATOM   1675  N   PRO A 213     -12.630 -43.883  24.279  1.00239.20           N  
ANISOU 1675  N   PRO A 213    27545  32671  30670   1754   7066  -2502       N  
ATOM   1676  CA  PRO A 213     -12.579 -43.764  25.746  1.00243.30           C  
ANISOU 1676  CA  PRO A 213    28300  33334  30810   1539   7218  -2775       C  
ATOM   1677  C   PRO A 213     -13.175 -42.477  26.285  1.00246.85           C  
ANISOU 1677  C   PRO A 213    28887  33599  31307   1698   7578  -3134       C  
ATOM   1678  O   PRO A 213     -13.484 -42.417  27.481  1.00251.67           O  
ANISOU 1678  O   PRO A 213    29642  34373  31608   1573   7781  -3368       O  
ATOM   1679  CB  PRO A 213     -11.075 -43.844  26.054  1.00241.06           C  
ANISOU 1679  CB  PRO A 213    28251  32994  30346   1234   6916  -2795       C  
ATOM   1680  CG  PRO A 213     -10.458 -44.461  24.834  1.00236.05           C  
ANISOU 1680  CG  PRO A 213    27442  32307  29938   1256   6594  -2468       C  
ATOM   1681  CD  PRO A 213     -11.286 -43.971  23.687  1.00235.59           C  
ANISOU 1681  CD  PRO A 213    27171  32069  30275   1607   6729  -2374       C  
ATOM   1682  N   ARG A 214     -13.348 -41.449  25.457  1.00243.64           N  
ANISOU 1682  N   ARG A 214    28448  32855  31268   1968   7666  -3188       N  
ATOM   1683  CA  ARG A 214     -13.871 -40.170  25.915  1.00240.48           C  
ANISOU 1683  CA  ARG A 214    28186  32232  30954   2140   7996  -3537       C  
ATOM   1684  C   ARG A 214     -15.342 -40.007  25.567  1.00244.49           C  
ANISOU 1684  C   ARG A 214    28429  32770  31695   2488   8282  -3528       C  
ATOM   1685  O   ARG A 214     -15.908 -38.930  25.779  1.00246.31           O  
ANISOU 1685  O   ARG A 214    28723  32789  32073   2699   8565  -3797       O  
ATOM   1686  CB  ARG A 214     -13.058 -39.011  25.331  1.00233.50           C  
ANISOU 1686  CB  ARG A 214    27480  30912  30329   2202   7917  -3635       C  
ATOM   1687  CG  ARG A 214     -11.561 -39.109  25.572  1.00224.88           C  
ANISOU 1687  CG  ARG A 214    26619  29770  29055   1865   7623  -3642       C  
ATOM   1688  CD  ARG A 214     -10.778 -38.294  24.554  1.00222.29           C  
ANISOU 1688  CD  ARG A 214    26353  29050  29056   1938   7473  -3582       C  
ATOM   1689  NE  ARG A 214     -11.050 -38.703  23.179  1.00220.48           N  
ANISOU 1689  NE  ARG A 214    25850  28790  29133   2146   7340  -3230       N  
ATOM   1690  CZ  ARG A 214     -10.556 -38.091  22.108  1.00221.50           C  
ANISOU 1690  CZ  ARG A 214    25983  28604  29571   2251   7225  -3115       C  
ATOM   1691  NH1 ARG A 214      -9.764 -37.037  22.250  1.00224.83           N  
ANISOU 1691  NH1 ARG A 214    26662  28704  30058   2164   7229  -3320       N  
ATOM   1692  NH2 ARG A 214     -10.855 -38.530  20.893  1.00218.06           N  
ANISOU 1692  NH2 ARG A 214    25300  28178  29374   2432   7107  -2794       N  
ATOM   1693  N   ASN A 215     -15.967 -41.055  25.035  1.00240.22           N  
ANISOU 1693  N   ASN A 215    27587  32482  31203   2553   8206  -3230       N  
ATOM   1694  CA  ASN A 215     -17.360 -41.039  24.595  1.00241.47           C  
ANISOU 1694  CA  ASN A 215    27443  32702  31604   2877   8432  -3176       C  
ATOM   1695  C   ASN A 215     -18.146 -42.042  25.436  1.00238.68           C  
ANISOU 1695  C   ASN A 215    26953  32774  30960   2753   8578  -3160       C  
ATOM   1696  O   ASN A 215     -18.391 -43.173  25.013  1.00236.96           O  
ANISOU 1696  O   ASN A 215    26509  32799  30727   2702   8421  -2863       O  
ATOM   1697  CB  ASN A 215     -17.450 -41.355  23.104  1.00243.30           C  
ANISOU 1697  CB  ASN A 215    27420  32842  32181   3073   8206  -2827       C  
ATOM   1698  CG  ASN A 215     -18.788 -40.976  22.510  1.00249.84           C  
ANISOU 1698  CG  ASN A 215    27966  33624  33339   3458   8423  -2806       C  
ATOM   1699  OD1 ASN A 215     -19.508 -40.139  23.055  1.00255.53           O  
ANISOU 1699  OD1 ASN A 215    28714  34257  34119   3633   8743  -3086       O  
ATOM   1700  ND2 ASN A 215     -19.130 -41.592  21.385  1.00250.82           N  
ANISOU 1700  ND2 ASN A 215    27812  33808  33681   3597   8244  -2483       N  
ATOM   1701  N   SER A 216     -18.541 -41.619  26.634  1.00258.50           N  
ANISOU 1701  N   SER A 216    29609  35373  33235   2695   8887  -3487       N  
ATOM   1702  CA  SER A 216     -19.414 -42.404  27.505  1.00276.38           C  
ANISOU 1702  CA  SER A 216    31753  38033  35225   2594   9100  -3514       C  
ATOM   1703  C   SER A 216     -20.861 -41.953  27.368  1.00295.21           C  
ANISOU 1703  C   SER A 216    33869  40435  37862   2937   9458  -3628       C  
ATOM   1704  O   SER A 216     -21.627 -41.950  28.335  1.00306.78           O  
ANISOU 1704  O   SER A 216    35319  42116  39126   2911   9786  -3844       O  
ATOM   1705  CB  SER A 216     -18.949 -42.305  28.955  1.00275.91           C  
ANISOU 1705  CB  SER A 216    32022  38106  34705   2290   9220  -3798       C  
ATOM   1706  OG  SER A 216     -19.755 -43.103  29.804  1.00276.63           O  
ANISOU 1706  OG  SER A 216    32012  38592  34502   2164   9425  -3803       O  
ATOM   1707  N   SER A 217     -21.246 -41.565  26.152  1.00295.17           N  
ANISOU 1707  N   SER A 217    33643  40207  38300   3262   9398  -3482       N  
ATOM   1708  CA  SER A 217     -22.573 -41.035  25.854  1.00301.27           C  
ANISOU 1708  CA  SER A 217    34139  40945  39386   3635   9694  -3574       C  
ATOM   1709  C   SER A 217     -23.502 -42.068  25.222  1.00304.06           C  
ANISOU 1709  C   SER A 217    34083  41577  39869   3729   9648  -3268       C  
ATOM   1710  O   SER A 217     -24.584 -42.337  25.753  1.00311.13           O  
ANISOU 1710  O   SER A 217    34771  42731  40711   3786   9934  -3357       O  
ATOM   1711  CB  SER A 217     -22.443 -39.807  24.940  1.00302.34           C  
ANISOU 1711  CB  SER A 217    34310  40622  39942   3957   9663  -3628       C  
ATOM   1712  OG  SER A 217     -21.755 -40.131  23.745  1.00298.62           O  
ANISOU 1712  OG  SER A 217    33795  40014  39653   3958   9285  -3291       O  
ATOM   1713  N   VAL A 218     -23.103 -42.644  24.087  1.00286.21           N  
ANISOU 1713  N   VAL A 218    31698  39269  37780   3740   9297  -2918       N  
ATOM   1714  CA  VAL A 218     -23.938 -43.630  23.405  1.00271.42           C  
ANISOU 1714  CA  VAL A 218    29441  37641  36044   3823   9219  -2623       C  
ATOM   1715  C   VAL A 218     -24.139 -44.851  24.290  1.00256.24           C  
ANISOU 1715  C   VAL A 218    27474  36138  33747   3506   9261  -2558       C  
ATOM   1716  O   VAL A 218     -23.178 -45.533  24.669  1.00254.62           O  
ANISOU 1716  O   VAL A 218    27479  36025  33240   3176   9043  -2461       O  
ATOM   1717  CB  VAL A 218     -23.311 -44.025  22.064  1.00267.26           C  
ANISOU 1717  CB  VAL A 218    28844  36979  35725   3856   8817  -2280       C  
ATOM   1718  CG1 VAL A 218     -24.204 -45.015  21.328  1.00264.60           C  
ANISOU 1718  CG1 VAL A 218    28111  36885  35541   3947   8731  -1993       C  
ATOM   1719  CG2 VAL A 218     -23.037 -42.797  21.217  1.00268.49           C  
ANISOU 1719  CG2 VAL A 218    29082  36712  36221   4139   8772  -2331       C  
ATOM   1720  N   GLN A 219     -25.398 -45.123  24.632  1.00248.82           N  
ANISOU 1720  N   GLN A 219    26257  35450  32832   3604   9545  -2608       N  
ATOM   1721  CA  GLN A 219     -25.733 -46.257  25.482  1.00239.88           C  
ANISOU 1721  CA  GLN A 219    25064  34722  31359   3310   9625  -2541       C  
ATOM   1722  C   GLN A 219     -25.377 -47.569  24.794  1.00227.28           C  
ANISOU 1722  C   GLN A 219    23343  33271  29740   3131   9253  -2146       C  
ATOM   1723  O   GLN A 219     -25.662 -47.761  23.608  1.00222.47           O  
ANISOU 1723  O   GLN A 219    22481  32587  29459   3331   9072  -1922       O  
ATOM   1724  CB  GLN A 219     -27.219 -46.230  25.837  1.00244.11           C  
ANISOU 1724  CB  GLN A 219    25279  35485  31988   3482  10013  -2665       C  
ATOM   1725  CG  GLN A 219     -27.652 -47.346  26.775  1.00244.55           C  
ANISOU 1725  CG  GLN A 219    25271  35964  31684   3169  10145  -2608       C  
ATOM   1726  CD  GLN A 219     -29.159 -47.466  26.883  1.00246.13           C  
ANISOU 1726  CD  GLN A 219    25127  36412  31978   3322  10322  -2630       C  
ATOM   1727  OE1 GLN A 219     -29.900 -46.786  26.173  1.00247.41           O  
ANISOU 1727  OE1 GLN A 219    25091  36443  32473   3657  10256  -2663       O  
ATOM   1728  NE2 GLN A 219     -29.621 -48.333  27.776  1.00246.95           N  
ANISOU 1728  NE2 GLN A 219    25184  36883  31763   3058  10479  -2598       N  
ATOM   1729  N   GLU A 220     -24.746 -48.468  25.544  1.00225.39           N  
ANISOU 1729  N   GLU A 220    23292  33235  29112   2756   9134  -2065       N  
ATOM   1730  CA  GLU A 220     -24.313 -49.749  24.999  1.00227.24           C  
ANISOU 1730  CA  GLU A 220    23446  33594  29301   2562   8775  -1708       C  
ATOM   1731  C   GLU A 220     -25.511 -50.565  24.523  1.00231.97           C  
ANISOU 1731  C   GLU A 220    23633  34431  30075   2650   8834  -1511       C  
ATOM   1732  O   GLU A 220     -26.522 -50.672  25.223  1.00233.32           O  
ANISOU 1732  O   GLU A 220    23654  34838  30160   2642   9160  -1624       O  
ATOM   1733  CB  GLU A 220     -23.528 -50.514  26.062  1.00230.55           C  
ANISOU 1733  CB  GLU A 220    24147  34195  29255   2150   8677  -1684       C  
ATOM   1734  CG  GLU A 220     -23.059 -51.887  25.641  1.00231.21           C  
ANISOU 1734  CG  GLU A 220    24172  34409  29270   1931   8314  -1331       C  
ATOM   1735  CD  GLU A 220     -22.473 -52.665  26.798  1.00234.70           C  
ANISOU 1735  CD  GLU A 220    24870  35057  29248   1537   8252  -1305       C  
ATOM   1736  OE1 GLU A 220     -22.430 -52.119  27.921  1.00239.31           O  
ANISOU 1736  OE1 GLU A 220    25683  35697  29547   1429   8494  -1566       O  
ATOM   1737  OE2 GLU A 220     -22.049 -53.817  26.586  1.00232.80           O  
ANISOU 1737  OE2 GLU A 220    24611  34918  28925   1337   7956  -1025       O  
ATOM   1738  N   SER A 221     -25.398 -51.141  23.325  1.00235.13           N  
ANISOU 1738  N   SER A 221    23845  34774  30720   2728   8522  -1223       N  
ATOM   1739  CA  SER A 221     -26.451 -51.973  22.752  1.00233.87           C  
ANISOU 1739  CA  SER A 221    23291  34824  30744   2799   8519  -1015       C  
ATOM   1740  C   SER A 221     -25.931 -53.389  22.548  1.00228.33           C  
ANISOU 1740  C   SER A 221    22591  34268  29894   2510   8188   -709       C  
ATOM   1741  O   SER A 221     -24.947 -53.598  21.832  1.00225.21           O  
ANISOU 1741  O   SER A 221    22313  33702  29553   2476   7843   -556       O  
ATOM   1742  CB  SER A 221     -26.946 -51.390  21.427  1.00234.74           C  
ANISOU 1742  CB  SER A 221    23140  34742  31308   3181   8449   -950       C  
ATOM   1743  OG  SER A 221     -27.824 -52.288  20.770  1.00234.79           O  
ANISOU 1743  OG  SER A 221    22836  34914  31460   3167   8269   -759       O  
ATOM   1744  N   GLU A 222     -26.601 -54.355  23.181  1.00231.09           N  
ANISOU 1744  N   GLU A 222    22809  34929  30065   2300   8303   -624       N  
ATOM   1745  CA  GLU A 222     -26.219 -55.760  23.058  1.00232.14           C  
ANISOU 1745  CA  GLU A 222    22935  35204  30064   2020   8008   -333       C  
ATOM   1746  C   GLU A 222     -26.317 -56.247  21.616  1.00237.47           C  
ANISOU 1746  C   GLU A 222    23352  35796  31079   2176   7709    -85       C  
ATOM   1747  O   GLU A 222     -25.382 -56.861  21.088  1.00236.84           O  
ANISOU 1747  O   GLU A 222    23383  35622  30983   2061   7352    101       O  
ATOM   1748  CB  GLU A 222     -27.096 -56.615  23.974  1.00235.63           C  
ANISOU 1748  CB  GLU A 222    23254  35989  30286   1790   8231   -292       C  
ATOM   1749  CG  GLU A 222     -27.241 -56.066  25.385  1.00239.42           C  
ANISOU 1749  CG  GLU A 222    23944  36589  30436   1666   8594   -562       C  
ATOM   1750  CD  GLU A 222     -28.339 -56.757  26.171  1.00244.66           C  
ANISOU 1750  CD  GLU A 222    24421  37600  30939   1493   8884   -541       C  
ATOM   1751  OE1 GLU A 222     -28.845 -57.797  25.700  1.00244.52           O  
ANISOU 1751  OE1 GLU A 222    24150  37727  31030   1411   8760   -289       O  
ATOM   1752  OE2 GLU A 222     -28.697 -56.259  27.259  1.00247.99           O  
ANISOU 1752  OE2 GLU A 222    24950  38151  31123   1430   9244   -781       O  
ATOM   1753  N   GLN A 223     -27.459 -55.991  20.971  1.00243.24           N  
ANISOU 1753  N   GLN A 223    23734  36566  32118   2437   7843    -90       N  
ATOM   1754  CA  GLN A 223     -27.715 -56.490  19.620  1.00247.53           C  
ANISOU 1754  CA  GLN A 223    24096  36996  32960   2520   7475     87       C  
ATOM   1755  C   GLN A 223     -26.661 -56.019  18.625  1.00257.24           C  
ANISOU 1755  C   GLN A 223    25444  37958  34337   2684   7215    166       C  
ATOM   1756  O   GLN A 223     -26.119 -56.825  17.859  1.00255.80           O  
ANISOU 1756  O   GLN A 223    25240  37751  34203   2607   6892    391       O  
ATOM   1757  CB  GLN A 223     -29.116 -56.070  19.174  1.00246.67           C  
ANISOU 1757  CB  GLN A 223    23746  36860  33120   2703   7526    -54       C  
ATOM   1758  CG  GLN A 223     -30.213 -56.902  19.813  1.00250.31           C  
ANISOU 1758  CG  GLN A 223    24019  37586  33501   2502   7678    -55       C  
ATOM   1759  CD  GLN A 223     -30.746 -56.282  21.089  1.00258.71           C  
ANISOU 1759  CD  GLN A 223    25118  38795  34386   2476   8114   -316       C  
ATOM   1760  OE1 GLN A 223     -30.161 -55.343  21.628  1.00263.09           O  
ANISOU 1760  OE1 GLN A 223    25875  39267  34819   2571   8306   -486       O  
ATOM   1761  NE2 GLN A 223     -31.850 -56.820  21.591  1.00261.02           N  
ANISOU 1761  NE2 GLN A 223    25221  39301  34655   2336   8282   -358       N  
ATOM   1762  N   ARG A 224     -26.420 -54.708  18.560  1.00267.05           N  
ANISOU 1762  N   ARG A 224    26805  38986  35677   2917   7347    -23       N  
ATOM   1763  CA  ARG A 224     -25.483 -54.178  17.572  1.00265.75           C  
ANISOU 1763  CA  ARG A 224    26750  38549  35675   3077   7120     47       C  
ATOM   1764  C   ARG A 224     -24.089 -54.768  17.763  1.00263.11           C  
ANISOU 1764  C   ARG A 224    26697  38166  35106   2803   6860    145       C  
ATOM   1765  O   ARG A 224     -23.437 -55.174  16.791  1.00260.10           O  
ANISOU 1765  O   ARG A 224    26313  37683  34831   2806   6544    325       O  
ATOM   1766  CB  ARG A 224     -25.444 -52.652  17.660  1.00268.22           C  
ANISOU 1766  CB  ARG A 224    27187  38621  36103   3332   7331   -194       C  
ATOM   1767  CG  ARG A 224     -26.816 -51.996  17.601  1.00272.96           C  
ANISOU 1767  CG  ARG A 224    27614  39212  36885   3532   7465   -376       C  
ATOM   1768  CD  ARG A 224     -27.244 -51.719  16.168  1.00274.42           C  
ANISOU 1768  CD  ARG A 224    27660  39221  37388   3759   7172   -280       C  
ATOM   1769  NE  ARG A 224     -26.603 -50.525  15.625  1.00276.73           N  
ANISOU 1769  NE  ARG A 224    28116  39196  37833   3991   7151   -338       N  
ATOM   1770  CZ  ARG A 224     -27.054 -49.287  15.803  1.00280.28           C  
ANISOU 1770  CZ  ARG A 224    28599  39484  38412   4230   7350   -552       C  
ATOM   1771  NH1 ARG A 224     -28.154 -49.076  16.514  1.00283.06           N  
ANISOU 1771  NH1 ARG A 224    28818  39981  38752   4277   7585   -743       N  
ATOM   1772  NH2 ARG A 224     -26.406 -48.260  15.272  1.00279.53           N  
ANISOU 1772  NH2 ARG A 224    28668  39076  38464   4421   7319   -577       N  
ATOM   1773  N   ILE A 225     -23.638 -54.864  19.016  1.00252.25           N  
ANISOU 1773  N   ILE A 225    25570  36870  33402   2552   6969     22       N  
ATOM   1774  CA  ILE A 225     -22.314 -55.407  19.308  1.00236.09           C  
ANISOU 1774  CA  ILE A 225    23804  34779  31121   2279   6704     96       C  
ATOM   1775  C   ILE A 225     -22.246 -56.884  18.939  1.00230.44           C  
ANISOU 1775  C   ILE A 225    22960  34222  30377   2093   6433    372       C  
ATOM   1776  O   ILE A 225     -21.232 -57.361  18.413  1.00226.01           O  
ANISOU 1776  O   ILE A 225    22502  33559  29814   2001   6113    508       O  
ATOM   1777  CB  ILE A 225     -21.965 -55.174  20.790  1.00223.73           C  
ANISOU 1777  CB  ILE A 225    22523  33287  29195   2053   6890   -101       C  
ATOM   1778  CG1 ILE A 225     -21.832 -53.677  21.073  1.00214.57           C  
ANISOU 1778  CG1 ILE A 225    21531  31919  28076   2232   7115   -389       C  
ATOM   1779  CG2 ILE A 225     -20.687 -55.906  21.168  1.00220.59           C  
ANISOU 1779  CG2 ILE A 225    22383  32887  28543   1751   6597      2       C  
ATOM   1780  CD1 ILE A 225     -21.670 -53.348  22.538  1.00210.86           C  
ANISOU 1780  CD1 ILE A 225    21322  31538  27257   2036   7345   -622       C  
ATOM   1781  N   THR A 226     -23.335 -57.621  19.163  1.00232.26           N  
ANISOU 1781  N   THR A 226    22950  34694  30604   2042   6558    456       N  
ATOM   1782  CA  THR A 226     -23.334 -59.045  18.847  1.00233.48           C  
ANISOU 1782  CA  THR A 226    22984  34989  30740   1855   6310    713       C  
ATOM   1783  C   THR A 226     -23.303 -59.263  17.340  1.00239.21           C  
ANISOU 1783  C   THR A 226    23509  35599  31780   2044   6049    877       C  
ATOM   1784  O   THR A 226     -22.548 -60.107  16.841  1.00240.76           O  
ANISOU 1784  O   THR A 226    23752  35756  31970   1920   5730   1048       O  
ATOM   1785  CB  THR A 226     -24.555 -59.723  19.469  1.00232.63           C  
ANISOU 1785  CB  THR A 226    22663  35165  30561   1743   6530    755       C  
ATOM   1786  OG1 THR A 226     -24.520 -59.559  20.892  1.00234.36           O  
ANISOU 1786  OG1 THR A 226    23095  35503  30447   1543   6770    607       O  
ATOM   1787  CG2 THR A 226     -24.568 -61.207  19.137  1.00229.80           C  
ANISOU 1787  CG2 THR A 226    22187  34928  30198   1541   6268   1024       C  
ATOM   1788  N   GLU A 227     -24.137 -58.527  16.598  1.00243.99           N  
ANISOU 1788  N   GLU A 227    23887  36155  32662   2347   6176    826       N  
ATOM   1789  CA  GLU A 227     -24.113 -58.628  15.141  1.00246.47           C  
ANISOU 1789  CA  GLU A 227    24066  36329  33251   2517   5899    952       C  
ATOM   1790  C   GLU A 227     -22.732 -58.276  14.601  1.00243.60           C  
ANISOU 1790  C   GLU A 227    23914  35752  32891   2547   5688    983       C  
ATOM   1791  O   GLU A 227     -22.218 -58.945  13.694  1.00242.18           O  
ANISOU 1791  O   GLU A 227    23694  35529  32794   2521   5391   1150       O  
ATOM   1792  CB  GLU A 227     -25.180 -57.718  14.530  1.00252.02           C  
ANISOU 1792  CB  GLU A 227    24662  36897  34196   2771   5956    802       C  
ATOM   1793  CG  GLU A 227     -26.606 -58.064  14.937  1.00259.77           C  
ANISOU 1793  CG  GLU A 227    25445  38050  35206   2725   6102    735       C  
ATOM   1794  CD  GLU A 227     -27.601 -56.979  14.566  1.00266.06           C  
ANISOU 1794  CD  GLU A 227    26139  38736  36218   2992   6212    553       C  
ATOM   1795  OE1 GLU A 227     -27.189 -55.979  13.942  1.00266.32           O  
ANISOU 1795  OE1 GLU A 227    26264  38546  36378   3213   6159    498       O  
ATOM   1796  OE2 GLU A 227     -28.796 -57.127  14.899  1.00270.50           O  
ANISOU 1796  OE2 GLU A 227    26518  39435  36824   2979   6351    469       O  
ATOM   1797  N   PHE A 228     -22.113 -57.230  15.158  1.00240.25           N  
ANISOU 1797  N   PHE A 228    23744  35170  32371   2574   5816    795       N  
ATOM   1798  CA  PHE A 228     -20.791 -56.806  14.707  1.00229.95           C  
ANISOU 1798  CA  PHE A 228    22673  33634  31065   2569   5611    787       C  
ATOM   1799  C   PHE A 228     -19.764 -57.909  14.935  1.00226.12           C  
ANISOU 1799  C   PHE A 228    22328  33198  30390   2280   5336    910       C  
ATOM   1800  O   PHE A 228     -18.995 -58.261  14.029  1.00224.19           O  
ANISOU 1800  O   PHE A 228    22092  32853  30237   2282   5061   1032       O  
ATOM   1801  CB  PHE A 228     -20.387 -55.525  15.438  1.00227.19           C  
ANISOU 1801  CB  PHE A 228    22573  33122  30629   2614   5821    543       C  
ATOM   1802  CG  PHE A 228     -19.094 -54.932  14.962  1.00219.44           C  
ANISOU 1802  CG  PHE A 228    21817  31889  29674   2621   5643    518       C  
ATOM   1803  CD1 PHE A 228     -19.055 -54.139  13.828  1.00219.91           C  
ANISOU 1803  CD1 PHE A 228    21822  31743  29991   2875   5598    542       C  
ATOM   1804  CD2 PHE A 228     -17.917 -55.163  15.654  1.00214.48           C  
ANISOU 1804  CD2 PHE A 228    21451  31232  28811   2367   5518    475       C  
ATOM   1805  CE1 PHE A 228     -17.864 -53.590  13.390  1.00216.92           C  
ANISOU 1805  CE1 PHE A 228    21647  31138  29636   2862   5450    522       C  
ATOM   1806  CE2 PHE A 228     -16.723 -54.618  15.222  1.00213.32           C  
ANISOU 1806  CE2 PHE A 228    21488  30863  28699   2362   5361    445       C  
ATOM   1807  CZ  PHE A 228     -16.697 -53.830  14.088  1.00215.01           C  
ANISOU 1807  CZ  PHE A 228    21647  30877  29172   2603   5336    468       C  
ATOM   1808  N   TYR A 229     -19.722 -58.442  16.159  1.00218.08           N  
ANISOU 1808  N   TYR A 229    21428  32332  29102   2030   5410    876       N  
ATOM   1809  CA  TYR A 229     -18.807 -59.530  16.489  1.00213.31           C  
ANISOU 1809  CA  TYR A 229    20957  31780  28312   1754   5148   1001       C  
ATOM   1810  C   TYR A 229     -19.014 -60.730  15.570  1.00207.81           C  
ANISOU 1810  C   TYR A 229    20042  31156  27759   1736   4901   1233       C  
ATOM   1811  O   TYR A 229     -18.046 -61.321  15.081  1.00210.63           O  
ANISOU 1811  O   TYR A 229    20467  31435  28128   1652   4607   1340       O  
ATOM   1812  CB  TYR A 229     -18.987 -59.932  17.955  1.00207.60           C  
ANISOU 1812  CB  TYR A 229    20369  31237  27275   1501   5294    949       C  
ATOM   1813  CG  TYR A 229     -18.258 -61.198  18.352  1.00201.94           C  
ANISOU 1813  CG  TYR A 229    19759  30598  26372   1215   5024   1113       C  
ATOM   1814  CD1 TYR A 229     -16.900 -61.177  18.644  1.00193.06           C  
ANISOU 1814  CD1 TYR A 229    18891  29356  25107   1078   4816   1088       C  
ATOM   1815  CD2 TYR A 229     -18.929 -62.411  18.446  1.00197.86           C  
ANISOU 1815  CD2 TYR A 229    19083  30265  25830   1080   4973   1293       C  
ATOM   1816  CE1 TYR A 229     -16.229 -62.329  19.012  1.00186.83           C  
ANISOU 1816  CE1 TYR A 229    18195  28628  24164    834   4555   1242       C  
ATOM   1817  CE2 TYR A 229     -18.266 -63.569  18.812  1.00191.00           C  
ANISOU 1817  CE2 TYR A 229    18324  29444  24805    827   4718   1452       C  
ATOM   1818  CZ  TYR A 229     -16.916 -63.522  19.093  1.00181.94           C  
ANISOU 1818  CZ  TYR A 229    17429  28174  23525    714   4505   1427       C  
ATOM   1819  OH  TYR A 229     -16.252 -64.671  19.458  1.00171.17           O  
ANISOU 1819  OH  TYR A 229    16168  26847  22023    479   4236   1588       O  
ATOM   1820  N   THR A 230     -20.273 -61.117  15.340  1.00209.62           N  
ANISOU 1820  N   THR A 230    20003  31540  28105   1809   5016   1304       N  
ATOM   1821  CA  THR A 230     -20.542 -62.278  14.494  1.00209.58           C  
ANISOU 1821  CA  THR A 230    19787  31609  28235   1779   4786   1512       C  
ATOM   1822  C   THR A 230     -20.076 -62.049  13.060  1.00212.40           C  
ANISOU 1822  C   THR A 230    20074  31800  28827   1976   4571   1570       C  
ATOM   1823  O   THR A 230     -19.479 -62.941  12.446  1.00212.35           O  
ANISOU 1823  O   THR A 230    20056  31769  28858   1893   4287   1705       O  
ATOM   1824  CB  THR A 230     -22.033 -62.614  14.527  1.00214.45           C  
ANISOU 1824  CB  THR A 230    20112  32424  28944   1825   4971   1556       C  
ATOM   1825  OG1 THR A 230     -22.442 -62.851  15.880  1.00215.49           O  
ANISOU 1825  OG1 THR A 230    20317  32723  28835   1620   5187   1506       O  
ATOM   1826  CG2 THR A 230     -22.320 -63.856  13.694  1.00214.72           C  
ANISOU 1826  CG2 THR A 230    19936  32534  29113   1769   4725   1763       C  
ATOM   1827  N   SER A 231     -20.298 -60.846  12.523  1.00215.10           N  
ANISOU 1827  N   SER A 231    20386  32019  29324   2235   4703   1465       N  
ATOM   1828  CA  SER A 231     -19.864 -60.555  11.157  1.00213.37           C  
ANISOU 1828  CA  SER A 231    20118  31645  29307   2419   4514   1527       C  
ATOM   1829  C   SER A 231     -18.343 -60.579  11.047  1.00209.55           C  
ANISOU 1829  C   SER A 231    19878  31006  28735   2305   4303   1522       C  
ATOM   1830  O   SER A 231     -17.782 -61.170  10.106  1.00209.06           O  
ANISOU 1830  O   SER A 231    19774  30899  28758   2301   4047   1638       O  
ATOM   1831  CB  SER A 231     -20.418 -59.204  10.706  1.00215.38           C  
ANISOU 1831  CB  SER A 231    20363  31752  29718   2689   4675   1400       C  
ATOM   1832  OG  SER A 231     -21.833 -59.231  10.632  1.00219.10           O  
ANISOU 1832  OG  SER A 231    20694  32279  30274   2751   4741   1347       O  
ATOM   1833  N   VAL A 232     -17.662 -59.973  12.024  1.00200.97           N  
ANISOU 1833  N   VAL A 232    19040  29846  27473   2202   4406   1381       N  
ATOM   1834  CA  VAL A 232     -16.205 -59.927  11.995  1.00191.25           C  
ANISOU 1834  CA  VAL A 232    18029  28473  26163   2088   4214   1361       C  
ATOM   1835  C   VAL A 232     -15.634 -61.331  12.122  1.00188.32           C  
ANISOU 1835  C   VAL A 232    17663  28194  25696   1862   3951   1497       C  
ATOM   1836  O   VAL A 232     -14.701 -61.700  11.399  1.00189.53           O  
ANISOU 1836  O   VAL A 232    17841  28259  25911   1841   3708   1563       O  
ATOM   1837  CB  VAL A 232     -15.675 -58.996  13.101  1.00185.26           C  
ANISOU 1837  CB  VAL A 232    17529  27632  25228   2009   4381   1168       C  
ATOM   1838  CG1 VAL A 232     -14.162 -59.102  13.211  1.00178.32           C  
ANISOU 1838  CG1 VAL A 232    16860  26640  24251   1849   4163   1152       C  
ATOM   1839  CG2 VAL A 232     -16.088 -57.559  12.826  1.00189.43           C  
ANISOU 1839  CG2 VAL A 232    18070  28014  25890   2251   4611   1030       C  
ATOM   1840  N   MET A 233     -16.195 -62.146  13.018  1.00189.73           N  
ANISOU 1840  N   MET A 233    17814  28547  25729   1693   3998   1546       N  
ATOM   1841  CA  MET A 233     -15.666 -63.491  13.200  1.00191.31           C  
ANISOU 1841  CA  MET A 233    18034  28813  25841   1476   3742   1685       C  
ATOM   1842  C   MET A 233     -15.942 -64.355  11.978  1.00197.09           C  
ANISOU 1842  C   MET A 233    18544  29564  26779   1552   3542   1839       C  
ATOM   1843  O   MET A 233     -15.114 -65.198  11.626  1.00195.86           O  
ANISOU 1843  O   MET A 233    18417  29365  26635   1455   3273   1927       O  
ATOM   1844  CB  MET A 233     -16.248 -64.129  14.461  1.00193.71           C  
ANISOU 1844  CB  MET A 233    18375  29294  25932   1267   3851   1715       C  
ATOM   1845  CG  MET A 233     -15.696 -63.552  15.757  1.00193.11           C  
ANISOU 1845  CG  MET A 233    18568  29212  25594   1123   3970   1576       C  
ATOM   1846  SD  MET A 233     -13.912 -63.771  15.943  1.00183.40           S  
ANISOU 1846  SD  MET A 233    17585  27842  24254    967   3661   1574       S  
ATOM   1847  CE  MET A 233     -13.320 -62.113  15.611  1.00180.40           C  
ANISOU 1847  CE  MET A 233    17325  27267  23953   1150   3792   1361       C  
ATOM   1848  N   ARG A 234     -17.084 -64.157  11.314  1.00205.10           N  
ANISOU 1848  N   ARG A 234    19332  30639  27959   1730   3663   1865       N  
ATOM   1849  CA  ARG A 234     -17.393 -64.934  10.117  1.00211.06           C  
ANISOU 1849  CA  ARG A 234    19875  31418  28902   1805   3471   1998       C  
ATOM   1850  C   ARG A 234     -16.390 -64.643   9.007  1.00208.79           C  
ANISOU 1850  C   ARG A 234    19636  30967  28727   1918   3282   1995       C  
ATOM   1851  O   ARG A 234     -15.795 -65.564   8.423  1.00207.25           O  
ANISOU 1851  O   ARG A 234    19417  30752  28576   1848   3028   2083       O  
ATOM   1852  CB  ARG A 234     -18.810 -64.620   9.637  1.00213.91           C  
ANISOU 1852  CB  ARG A 234    19999  31864  29413   1982   3633   2003       C  
ATOM   1853  CG  ARG A 234     -19.213 -65.369   8.374  1.00212.78           C  
ANISOU 1853  CG  ARG A 234    19799  31638  29411   2005   3355   2048       C  
ATOM   1854  CD  ARG A 234     -20.542 -64.871   7.824  1.00215.55           C  
ANISOU 1854  CD  ARG A 234    20070  31952  29876   2150   3424   1965       C  
ATOM   1855  NE  ARG A 234     -21.681 -65.316   8.620  1.00220.69           N  
ANISOU 1855  NE  ARG A 234    20586  32771  30494   2053   3581   1976       N  
ATOM   1856  CZ  ARG A 234     -22.313 -64.553   9.506  1.00224.42           C  
ANISOU 1856  CZ  ARG A 234    21032  33320  30918   2096   3879   1883       C  
ATOM   1857  NH1 ARG A 234     -21.920 -63.302   9.706  1.00223.46           N  
ANISOU 1857  NH1 ARG A 234    21013  33108  30784   2244   4046   1772       N  
ATOM   1858  NH2 ARG A 234     -23.341 -65.038  10.189  1.00227.92           N  
ANISOU 1858  NH2 ARG A 234    21345  33925  31328   1989   4018   1893       N  
ATOM   1859  N   ASP A 235     -16.172 -63.356   8.716  1.00208.08           N  
ANISOU 1859  N   ASP A 235    19621  30753  28685   2088   3411   1889       N  
ATOM   1860  CA  ASP A 235     -15.214 -63.023   7.666  1.00204.80           C  
ANISOU 1860  CA  ASP A 235    19259  30189  28367   2181   3254   1890       C  
ATOM   1861  C   ASP A 235     -13.798 -63.433   8.060  1.00197.89           C  
ANISOU 1861  C   ASP A 235    18572  29240  27377   1995   3075   1869       C  
ATOM   1862  O   ASP A 235     -13.020 -63.893   7.210  1.00196.96           O  
ANISOU 1862  O   ASP A 235    18438  29066  27333   1994   2862   1918       O  
ATOM   1863  CB  ASP A 235     -15.283 -61.530   7.351  1.00207.43           C  
ANISOU 1863  CB  ASP A 235    19652  30389  28773   2385   3439   1791       C  
ATOM   1864  CG  ASP A 235     -16.517 -61.162   6.547  1.00206.40           C  
ANISOU 1864  CG  ASP A 235    19421  30229  28772   2564   3474   1783       C  
ATOM   1865  OD1 ASP A 235     -17.407 -62.025   6.392  1.00205.31           O  
ANISOU 1865  OD1 ASP A 235    19183  30179  28647   2508   3380   1825       O  
ATOM   1866  OD2 ASP A 235     -16.599 -60.010   6.072  1.00206.93           O  
ANISOU 1866  OD2 ASP A 235    19548  30156  28920   2739   3566   1719       O  
ATOM   1867  N   THR A 236     -13.448 -63.297   9.343  1.00187.32           N  
ANISOU 1867  N   THR A 236    17407  27910  25856   1835   3154   1792       N  
ATOM   1868  CA  THR A 236     -12.126 -63.718   9.788  1.00174.12           C  
ANISOU 1868  CA  THR A 236    15903  26181  24076   1654   2965   1777       C  
ATOM   1869  C   THR A 236     -11.946 -65.218   9.600  1.00174.07           C  
ANISOU 1869  C   THR A 236    15808  26246  24084   1528   2709   1914       C  
ATOM   1870  O   THR A 236     -10.876 -65.674   9.180  1.00174.00           O  
ANISOU 1870  O   THR A 236    15836  26164  24112   1479   2486   1932       O  
ATOM   1871  CB  THR A 236     -11.911 -63.321  11.249  1.00162.27           C  
ANISOU 1871  CB  THR A 236    14602  24697  22354   1501   3093   1674       C  
ATOM   1872  OG1 THR A 236     -11.978 -61.895  11.372  1.00153.36           O  
ANISOU 1872  OG1 THR A 236    13569  23470  21231   1622   3319   1526       O  
ATOM   1873  CG2 THR A 236     -10.553 -63.799  11.741  1.00160.22           C  
ANISOU 1873  CG2 THR A 236    14503  24388  21983   1312   2869   1668       C  
ATOM   1874  N   SER A 237     -12.979 -66.005   9.924  1.00173.26           N  
ANISOU 1874  N   SER A 237    15587  26284  23961   1471   2742   2006       N  
ATOM   1875  CA  SER A 237     -12.887 -67.450   9.759  1.00169.64           C  
ANISOU 1875  CA  SER A 237    15050  25876  23531   1346   2503   2141       C  
ATOM   1876  C   SER A 237     -12.713 -67.810   8.295  1.00178.27           C  
ANISOU 1876  C   SER A 237    15993  26917  24826   1480   2332   2187       C  
ATOM   1877  O   SER A 237     -11.952 -68.723   7.959  1.00179.13           O  
ANISOU 1877  O   SER A 237    16103  26983  24976   1405   2086   2239       O  
ATOM   1878  CB  SER A 237     -14.135 -68.128  10.322  1.00159.66           C  
ANISOU 1878  CB  SER A 237    13675  24768  22221   1259   2600   2231       C  
ATOM   1879  OG  SER A 237     -15.253 -67.919   9.479  1.00156.76           O  
ANISOU 1879  OG  SER A 237    13087  24461  22013   1431   2708   2252       O  
ATOM   1880  N   THR A 238     -13.398 -67.087   7.406  1.00187.28           N  
ANISOU 1880  N   THR A 238    17007  28058  26092   1684   2456   2166       N  
ATOM   1881  CA  THR A 238     -13.264 -67.396   5.985  1.00187.58           C  
ANISOU 1881  CA  THR A 238    16914  28063  26297   1808   2298   2208       C  
ATOM   1882  C   THR A 238     -11.856 -67.091   5.490  1.00183.70           C  
ANISOU 1882  C   THR A 238    16540  27435  25821   1823   2171   2147       C  
ATOM   1883  O   THR A 238     -11.245 -67.906   4.782  1.00186.81           O  
ANISOU 1883  O   THR A 238    16900  27796  26283   1797   1951   2176       O  
ATOM   1884  CB  THR A 238     -14.288 -66.618   5.165  1.00192.76           C  
ANISOU 1884  CB  THR A 238    17583  28643  27015   1973   2391   2131       C  
ATOM   1885  OG1 THR A 238     -15.555 -66.628   5.835  1.00199.88           O  
ANISOU 1885  OG1 THR A 238    18398  29658  27890   1959   2558   2147       O  
ATOM   1886  CG2 THR A 238     -14.427 -67.250   3.797  1.00191.07           C  
ANISOU 1886  CG2 THR A 238    17380  28336  26882   2005   2157   2118       C  
ATOM   1887  N   VAL A 239     -11.303 -65.952   5.914  1.00172.60           N  
ANISOU 1887  N   VAL A 239    15290  25942  24348   1846   2307   2045       N  
ATOM   1888  CA  VAL A 239      -9.942 -65.589   5.522  1.00168.49           C  
ANISOU 1888  CA  VAL A 239    14878  25297  23842   1840   2207   1979       C  
ATOM   1889  C   VAL A 239      -8.945 -66.606   6.062  1.00168.52           C  
ANISOU 1889  C   VAL A 239    14948  25294  23789   1654   1984   1992       C  
ATOM   1890  O   VAL A 239      -8.059 -67.079   5.338  1.00171.15           O  
ANISOU 1890  O   VAL A 239    15251  25577  24202   1653   1800   1993       O  
ATOM   1891  CB  VAL A 239      -9.604 -64.164   5.993  1.00165.77           C  
ANISOU 1891  CB  VAL A 239    14693  24853  23437   1877   2403   1863       C  
ATOM   1892  CG1 VAL A 239      -8.176 -63.808   5.610  1.00162.61           C  
ANISOU 1892  CG1 VAL A 239    14394  24331  23059   1846   2300   1796       C  
ATOM   1893  CG2 VAL A 239     -10.572 -63.163   5.386  1.00170.32           C  
ANISOU 1893  CG2 VAL A 239    15203  25413  24099   2084   2604   1859       C  
ATOM   1894  N   ALA A 240      -9.072 -66.953   7.343  1.00168.63           N  
ANISOU 1894  N   ALA A 240    15053  25359  23660   1496   1999   2003       N  
ATOM   1895  CA  ALA A 240      -8.124 -67.875   7.956  1.00164.43           C  
ANISOU 1895  CA  ALA A 240    14600  24810  23065   1320   1776   2028       C  
ATOM   1896  C   ALA A 240      -8.211 -69.266   7.342  1.00170.48           C  
ANISOU 1896  C   ALA A 240    15228  25604  23941   1299   1551   2135       C  
ATOM   1897  O   ALA A 240      -7.180 -69.904   7.113  1.00173.22           O  
ANISOU 1897  O   ALA A 240    15586  25890  24342   1249   1331   2133       O  
ATOM   1898  CB  ALA A 240      -8.359 -67.941   9.465  1.00158.28           C  
ANISOU 1898  CB  ALA A 240    13960  24093  22086   1152   1845   2034       C  
ATOM   1899  N   ASN A 241      -9.420 -69.757   7.054  1.00173.39           N  
ANISOU 1899  N   ASN A 241    15459  26063  24360   1336   1599   2221       N  
ATOM   1900  CA  ASN A 241      -9.526 -71.082   6.451  1.00186.94           C  
ANISOU 1900  CA  ASN A 241    17049  27791  26188   1308   1382   2311       C  
ATOM   1901  C   ASN A 241      -8.993 -71.095   5.023  1.00194.13           C  
ANISOU 1901  C   ASN A 241    17863  28642  27257   1450   1274   2268       C  
ATOM   1902  O   ASN A 241      -8.355 -72.073   4.604  1.00202.58           O  
ANISOU 1902  O   ASN A 241    18894  29667  28411   1412   1048   2285       O  
ATOM   1903  CB  ASN A 241     -10.976 -71.559   6.486  1.00195.31           C  
ANISOU 1903  CB  ASN A 241    17976  28966  27268   1301   1466   2405       C  
ATOM   1904  CG  ASN A 241     -11.382 -72.083   7.849  1.00204.09           C  
ANISOU 1904  CG  ASN A 241    19170  30142  28231   1106   1496   2481       C  
ATOM   1905  OD1 ASN A 241     -10.580 -72.693   8.556  1.00204.05           O  
ANISOU 1905  OD1 ASN A 241    19290  30088  28150    958   1336   2513       O  
ATOM   1906  ND2 ASN A 241     -12.634 -71.848   8.224  1.00209.89           N  
ANISOU 1906  ND2 ASN A 241    19833  30993  28923   1105   1702   2514       N  
ATOM   1907  N   GLN A 242      -9.205 -70.014   4.264  1.00195.01           N  
ANISOU 1907  N   GLN A 242    17941  28746  27407   1612   1430   2211       N  
ATOM   1908  CA  GLN A 242      -8.628 -69.990   2.925  1.00200.98           C  
ANISOU 1908  CA  GLN A 242    18755  29374  28235   1695   1308   2110       C  
ATOM   1909  C   GLN A 242      -7.107 -69.946   3.002  1.00207.71           C  
ANISOU 1909  C   GLN A 242    19624  30181  29114   1660   1210   2072       C  
ATOM   1910  O   GLN A 242      -6.420 -70.613   2.218  1.00206.02           O  
ANISOU 1910  O   GLN A 242    19431  29885  28963   1654   1024   2011       O  
ATOM   1911  CB  GLN A 242      -9.176 -68.816   2.119  1.00202.92           C  
ANISOU 1911  CB  GLN A 242    19070  29560  28472   1838   1465   2034       C  
ATOM   1912  CG  GLN A 242      -9.115 -69.050   0.614  1.00208.97           C  
ANISOU 1912  CG  GLN A 242    19888  30228  29281   1905   1333   1956       C  
ATOM   1913  CD  GLN A 242      -7.770 -68.687   0.014  1.00219.32           C  
ANISOU 1913  CD  GLN A 242    21257  31459  30614   1924   1283   1880       C  
ATOM   1914  OE1 GLN A 242      -6.990 -67.945   0.611  1.00224.16           O  
ANISOU 1914  OE1 GLN A 242    21880  32072  31218   1915   1380   1876       O  
ATOM   1915  NE2 GLN A 242      -7.493 -69.210  -1.176  1.00220.59           N  
ANISOU 1915  NE2 GLN A 242    21446  31563  30807   1945   1141   1813       N  
ATOM   1916  N   ALA A 243      -6.563 -69.157   3.935  1.00215.29           N  
ANISOU 1916  N   ALA A 243    20689  31125  29987   1605   1312   2036       N  
ATOM   1917  CA  ALA A 243      -5.114 -69.100   4.091  1.00222.04           C  
ANISOU 1917  CA  ALA A 243    21625  31896  30843   1536   1195   1958       C  
ATOM   1918  C   ALA A 243      -4.564 -70.450   4.526  1.00227.08           C  
ANISOU 1918  C   ALA A 243    22249  32528  31504   1413    940   2001       C  
ATOM   1919  O   ALA A 243      -3.455 -70.828   4.134  1.00229.99           O  
ANISOU 1919  O   ALA A 243    22593  32838  31954   1404    777   1949       O  
ATOM   1920  CB  ALA A 243      -4.732 -68.012   5.095  1.00223.17           C  
ANISOU 1920  CB  ALA A 243    21934  31999  30861   1471   1336   1886       C  
ATOM   1921  N   VAL A 244      -5.327 -71.184   5.340  1.00228.06           N  
ANISOU 1921  N   VAL A 244    22385  32706  31562   1317    905   2097       N  
ATOM   1922  CA  VAL A 244      -4.921 -72.519   5.773  1.00239.00           C  
ANISOU 1922  CA  VAL A 244    23767  34067  32974   1198    654   2163       C  
ATOM   1923  C   VAL A 244      -4.837 -73.455   4.577  1.00250.45           C  
ANISOU 1923  C   VAL A 244    25065  35493  34601   1279    491   2171       C  
ATOM   1924  O   VAL A 244      -3.864 -74.201   4.413  1.00250.59           O  
ANISOU 1924  O   VAL A 244    25064  35440  34708   1254    277   2145       O  
ATOM   1925  CB  VAL A 244      -5.890 -73.061   6.838  1.00244.32           C  
ANISOU 1925  CB  VAL A 244    24490  34809  33532   1070    680   2282       C  
ATOM   1926  CG1 VAL A 244      -5.767 -74.569   6.934  1.00243.45           C  
ANISOU 1926  CG1 VAL A 244    24341  34663  33496    978    421   2380       C  
ATOM   1927  CG2 VAL A 244      -5.600 -72.432   8.186  1.00245.14           C  
ANISOU 1927  CG2 VAL A 244    24775  34925  33443    948    762   2263       C  
ATOM   1928  N   CYS A 245      -5.855 -73.420   3.716  1.00260.04           N  
ANISOU 1928  N   CYS A 245    26164  36767  35872   1382    587   2197       N  
ATOM   1929  CA  CYS A 245      -5.853 -74.325   2.573  1.00259.51           C  
ANISOU 1929  CA  CYS A 245    26077  36618  35909   1426    423   2134       C  
ATOM   1930  C   CYS A 245      -4.798 -73.923   1.548  1.00258.26           C  
ANISOU 1930  C   CYS A 245    25984  36354  35787   1507    387   1966       C  
ATOM   1931  O   CYS A 245      -4.277 -74.785   0.830  1.00258.41           O  
ANISOU 1931  O   CYS A 245    26010  36289  35886   1514    213   1882       O  
ATOM   1932  CB  CYS A 245      -7.240 -74.369   1.931  1.00260.40           C  
ANISOU 1932  CB  CYS A 245    26198  36744  35999   1471    508   2128       C  
ATOM   1933  SG  CYS A 245      -8.582 -74.869   3.036  1.00262.58           S  
ANISOU 1933  SG  CYS A 245    26373  37156  36238   1365    576   2316       S  
ATOM   1934  N   GLU A 246      -4.463 -72.633   1.466  1.00252.20           N  
ANISOU 1934  N   GLU A 246    25258  35597  34971   1566    559   1914       N  
ATOM   1935  CA  GLU A 246      -3.524 -72.172   0.448  1.00248.46           C  
ANISOU 1935  CA  GLU A 246    24835  35042  34528   1630    554   1769       C  
ATOM   1936  C   GLU A 246      -2.075 -72.336   0.893  1.00251.05           C  
ANISOU 1936  C   GLU A 246    25123  35346  34918   1576    437   1734       C  
ATOM   1937  O   GLU A 246      -1.202 -72.617   0.064  1.00251.14           O  
ANISOU 1937  O   GLU A 246    25143  35286  34992   1601    342   1609       O  
ATOM   1938  CB  GLU A 246      -3.806 -70.710   0.097  1.00242.63           C  
ANISOU 1938  CB  GLU A 246    24152  34310  33725   1713    784   1743       C  
ATOM   1939  CG  GLU A 246      -2.969 -70.171  -1.053  1.00240.37           C  
ANISOU 1939  CG  GLU A 246    23912  33957  33462   1773    803   1621       C  
ATOM   1940  CD  GLU A 246      -3.297 -68.729  -1.386  1.00240.23           C  
ANISOU 1940  CD  GLU A 246    23948  33937  33393   1854   1023   1627       C  
ATOM   1941  OE1 GLU A 246      -4.232 -68.173  -0.772  1.00239.95           O  
ANISOU 1941  OE1 GLU A 246    23919  33941  33311   1881   1160   1705       O  
ATOM   1942  OE2 GLU A 246      -2.620 -68.150  -2.262  1.00241.06           O  
ANISOU 1942  OE2 GLU A 246    24082  33999  33509   1894   1067   1558       O  
ATOM   1943  N   LEU A 247      -1.810 -72.158   2.189  1.00256.98           N  
ANISOU 1943  N   LEU A 247    25815  36172  35652   1501    444   1840       N  
ATOM   1944  CA  LEU A 247      -0.448 -72.229   2.711  1.00262.15           C  
ANISOU 1944  CA  LEU A 247    26496  36774  36336   1425    313   1779       C  
ATOM   1945  C   LEU A 247       0.169 -73.607   2.500  1.00274.28           C  
ANISOU 1945  C   LEU A 247    27940  38267  38007   1411     45   1776       C  
ATOM   1946  O   LEU A 247       1.367 -73.719   2.213  1.00272.89           O  
ANISOU 1946  O   LEU A 247    27725  38040  37921   1417    -61   1675       O  
ATOM   1947  CB  LEU A 247      -0.447 -71.857   4.195  1.00258.81           C  
ANISOU 1947  CB  LEU A 247    26226  36348  35764   1292    336   1813       C  
ATOM   1948  CG  LEU A 247       0.868 -71.983   4.966  1.00256.77           C  
ANISOU 1948  CG  LEU A 247    26024  36035  35503   1186    168   1759       C  
ATOM   1949  CD1 LEU A 247       1.093 -70.748   5.822  1.00257.79           C  
ANISOU 1949  CD1 LEU A 247    26299  36163  35485   1112    319   1706       C  
ATOM   1950  CD2 LEU A 247       0.869 -73.236   5.829  1.00257.03           C  
ANISOU 1950  CD2 LEU A 247    26083  36051  35527   1085    -70   1858       C  
ATOM   1951  N   THR A 248      -0.627 -74.665   2.629  1.00287.21           N  
ANISOU 1951  N   THR A 248    29555  39906  39665   1388    -64   1870       N  
ATOM   1952  CA  THR A 248      -0.117 -76.027   2.544  1.00302.48           C  
ANISOU 1952  CA  THR A 248    31463  41750  41716   1362   -328   1855       C  
ATOM   1953  C   THR A 248      -0.059 -76.553   1.117  1.00313.27           C  
ANISOU 1953  C   THR A 248    32871  43019  43138   1448   -369   1679       C  
ATOM   1954  O   THR A 248       0.309 -77.715   0.913  1.00316.26           O  
ANISOU 1954  O   THR A 248    33229  43315  43619   1446   -573   1640       O  
ATOM   1955  CB  THR A 248      -0.976 -76.965   3.401  1.00303.43           C  
ANISOU 1955  CB  THR A 248    31585  41887  41818   1268   -435   2030       C  
ATOM   1956  OG1 THR A 248      -2.340 -76.898   2.966  1.00302.58           O  
ANISOU 1956  OG1 THR A 248    31462  41840  41664   1299   -289   2079       O  
ATOM   1957  CG2 THR A 248      -0.898 -76.568   4.867  1.00303.29           C  
ANISOU 1957  CG2 THR A 248    31726  41879  41634   1129   -417   2101       C  
ATOM   1958  N   GLY A 249      -0.410 -75.730   0.132  1.00308.98           N  
ANISOU 1958  N   GLY A 249    32382  42489  42528   1523   -187   1578       N  
ATOM   1959  CA  GLY A 249      -0.290 -76.081  -1.269  1.00304.20           C  
ANISOU 1959  CA  GLY A 249    31803  41827  41953   1599   -211   1412       C  
ATOM   1960  C   GLY A 249      -1.195 -77.181  -1.771  1.00299.06           C  
ANISOU 1960  C   GLY A 249    31151  41150  41329   1608   -313   1418       C  
ATOM   1961  O   GLY A 249      -1.025 -77.622  -2.912  1.00297.06           O  
ANISOU 1961  O   GLY A 249    30900  40862  41108   1667   -359   1274       O  
ATOM   1962  N   SER A 250      -2.148 -77.646  -0.972  1.00296.06           N  
ANISOU 1962  N   SER A 250    30752  40799  40939   1543   -344   1580       N  
ATOM   1963  CA  SER A 250      -3.051 -78.698  -1.412  1.00292.38           C  
ANISOU 1963  CA  SER A 250    30268  40311  40512   1535   -440   1596       C  
ATOM   1964  C   SER A 250      -4.349 -78.066  -1.894  1.00292.37           C  
ANISOU 1964  C   SER A 250    30293  40380  40414   1565   -270   1621       C  
ATOM   1965  O   SER A 250      -4.709 -76.959  -1.486  1.00295.64           O  
ANISOU 1965  O   SER A 250    30732  40859  40739   1573    -90   1683       O  
ATOM   1966  CB  SER A 250      -3.331 -79.694  -0.283  1.00289.20           C  
ANISOU 1966  CB  SER A 250    29811  39895  40177   1430   -592   1774       C  
ATOM   1967  OG  SER A 250      -3.828 -79.034   0.869  1.00286.14           O  
ANISOU 1967  OG  SER A 250    29405  39606  39709   1361   -473   1950       O  
ATOM   1968  N   ALA A 251      -5.061 -78.791  -2.759  1.00288.63           N  
ANISOU 1968  N   ALA A 251    29805  39893  39969   1585   -336   1570       N  
ATOM   1969  CA  ALA A 251      -6.340 -78.320  -3.289  1.00282.73           C  
ANISOU 1969  CA  ALA A 251    29066  39209  39148   1616   -212   1590       C  
ATOM   1970  C   ALA A 251      -6.176 -76.935  -3.913  1.00277.78           C  
ANISOU 1970  C   ALA A 251    28505  38608  38431   1704    -35   1521       C  
ATOM   1971  O   ALA A 251      -6.880 -75.985  -3.570  1.00276.69           O  
ANISOU 1971  O   ALA A 251    28387  38526  38217   1720    126   1600       O  
ATOM   1972  CB  ALA A 251      -7.424 -78.320  -2.209  1.00281.95           C  
ANISOU 1972  CB  ALA A 251    28925  39181  39023   1536   -146   1773       C  
ATOM   1973  N   GLU A 252      -5.235 -76.827  -4.855  1.00272.21           N  
ANISOU 1973  N   GLU A 252    27825  37863  37742   1763    -63   1377       N  
ATOM   1974  CA  GLU A 252      -4.971 -75.545  -5.500  1.00266.77           C  
ANISOU 1974  CA  GLU A 252    27190  37191  36978   1836     96   1331       C  
ATOM   1975  C   GLU A 252      -5.956 -75.229  -6.617  1.00261.38           C  
ANISOU 1975  C   GLU A 252    26521  36549  36243   1904    149   1318       C  
ATOM   1976  O   GLU A 252      -6.174 -74.049  -6.910  1.00262.07           O  
ANISOU 1976  O   GLU A 252    26653  36663  36257   1963    300   1350       O  
ATOM   1977  CB  GLU A 252      -3.537 -75.511  -6.035  1.00268.84           C  
ANISOU 1977  CB  GLU A 252    27453  37414  37281   1859     62   1197       C  
ATOM   1978  CG  GLU A 252      -2.992 -74.107  -6.256  1.00272.22           C  
ANISOU 1978  CG  GLU A 252    27927  37858  37647   1899    237   1191       C  
ATOM   1979  CD  GLU A 252      -1.539 -74.102  -6.690  1.00276.68           C  
ANISOU 1979  CD  GLU A 252    28468  38396  38264   1903    212   1062       C  
ATOM   1980  OE1 GLU A 252      -0.900 -75.175  -6.649  1.00278.43           O  
ANISOU 1980  OE1 GLU A 252    28636  38580  38574   1882     54    975       O  
ATOM   1981  OE2 GLU A 252      -1.034 -73.024  -7.069  1.00278.11           O  
ANISOU 1981  OE2 GLU A 252    28672  38593  38404   1931    354   1049       O  
ATOM   1982  N   ALA A 253      -6.582 -76.240  -7.220  1.00260.63           N  
ANISOU 1982  N   ALA A 253    26380  36461  36188   1900     23   1282       N  
ATOM   1983  CA  ALA A 253      -7.522 -75.981  -8.306  1.00260.14           C  
ANISOU 1983  CA  ALA A 253    26313  36448  36080   1964     51   1275       C  
ATOM   1984  C   ALA A 253      -8.774 -75.317  -7.747  1.00266.85           C  
ANISOU 1984  C   ALA A 253    27165  37347  36877   1969    161   1404       C  
ATOM   1985  O   ALA A 253      -9.175 -74.229  -8.188  1.00268.28           O  
ANISOU 1985  O   ALA A 253    27382  37561  36990   2045    284   1439       O  
ATOM   1986  CB  ALA A 253      -7.863 -77.282  -9.036  1.00258.69           C  
ANISOU 1986  CB  ALA A 253    26060  36266  35966   1950   -122   1197       C  
ATOM   1987  N   ILE A 254      -9.420 -75.980  -6.784  1.00264.07           N  
ANISOU 1987  N   ILE A 254    26765  37007  36564   1890    119   1481       N  
ATOM   1988  CA  ILE A 254     -10.639 -75.442  -6.198  1.00262.34           C  
ANISOU 1988  CA  ILE A 254    26523  36847  36309   1889    231   1593       C  
ATOM   1989  C   ILE A 254     -10.343 -74.153  -5.453  1.00264.90           C  
ANISOU 1989  C   ILE A 254    26904  37175  36573   1922    414   1650       C  
ATOM   1990  O   ILE A 254     -11.173 -73.235  -5.438  1.00262.22           O  
ANISOU 1990  O   ILE A 254    26569  36875  36189   1984    545   1702       O  
ATOM   1991  CB  ILE A 254     -11.289 -76.489  -5.270  1.00253.52           C  
ANISOU 1991  CB  ILE A 254    25323  35754  35250   1779    157   1676       C  
ATOM   1992  CG1 ILE A 254     -12.653 -76.005  -4.768  1.00252.37           C  
ANISOU 1992  CG1 ILE A 254    25125  35688  35075   1777    282   1777       C  
ATOM   1993  CG2 ILE A 254     -10.364 -76.848  -4.109  1.00251.95           C  
ANISOU 1993  CG2 ILE A 254    25130  35520  35079   1696    129   1728       C  
ATOM   1994  CD1 ILE A 254     -13.704 -75.902  -5.804  1.00249.40           C  
ANISOU 1994  CD1 ILE A 254    24709  35355  34698   1842    265   1745       C  
ATOM   1995  N   LEU A 255      -9.144 -74.026  -4.881  1.00276.42           N  
ANISOU 1995  N   LEU A 255    28399  38592  38037   1890    421   1634       N  
ATOM   1996  CA  LEU A 255      -8.814 -72.783  -4.200  1.00290.09           C  
ANISOU 1996  CA  LEU A 255    30176  40329  39718   1919    594   1678       C  
ATOM   1997  C   LEU A 255      -8.644 -71.641  -5.188  1.00312.66           C  
ANISOU 1997  C   LEU A 255    33096  43172  42531   2028    696   1637       C  
ATOM   1998  O   LEU A 255      -9.071 -70.520  -4.912  1.00316.16           O  
ANISOU 1998  O   LEU A 255    33563  43630  42933   2088    856   1692       O  
ATOM   1999  CB  LEU A 255      -7.547 -72.955  -3.376  1.00277.48           C  
ANISOU 1999  CB  LEU A 255    28583  38700  38147   1853    558   1671       C  
ATOM   2000  CG  LEU A 255      -7.730 -73.386  -1.928  1.00268.40           C  
ANISOU 2000  CG  LEU A 255    27379  37594  37008   1757    554   1783       C  
ATOM   2001  CD1 LEU A 255      -6.368 -73.422  -1.306  1.00267.02           C  
ANISOU 2001  CD1 LEU A 255    27206  37390  36861   1709    502   1770       C  
ATOM   2002  CD2 LEU A 255      -8.651 -72.439  -1.175  1.00263.58           C  
ANISOU 2002  CD2 LEU A 255    26759  37054  36335   1778    754   1873       C  
ATOM   2003  N   GLU A 256      -8.037 -71.901  -6.351  1.00330.21           N  
ANISOU 2003  N   GLU A 256    35335  45370  44762   2059    612   1548       N  
ATOM   2004  CA  GLU A 256      -7.886 -70.834  -7.336  1.00332.11           C  
ANISOU 2004  CA  GLU A 256    35622  45612  44952   2156    711   1541       C  
ATOM   2005  C   GLU A 256      -9.226 -70.424  -7.927  1.00330.71           C  
ANISOU 2005  C   GLU A 256    35433  45481  44741   2240    748   1604       C  
ATOM   2006  O   GLU A 256      -9.512 -69.223  -8.082  1.00333.15           O  
ANISOU 2006  O   GLU A 256    35775  45794  45012   2328    884   1666       O  
ATOM   2007  CB  GLU A 256      -6.942 -71.303  -8.443  1.00333.15           C  
ANISOU 2007  CB  GLU A 256    35752  45732  45097   2162    619   1437       C  
ATOM   2008  CG  GLU A 256      -7.036 -70.508  -9.732  1.00333.05           C  
ANISOU 2008  CG  GLU A 256    35762  45756  45025   2260    686   1452       C  
ATOM   2009  CD  GLU A 256      -6.220 -71.132 -10.847  1.00332.23           C  
ANISOU 2009  CD  GLU A 256    35632  45668  44931   2260    597   1347       C  
ATOM   2010  OE1 GLU A 256      -5.719 -72.262 -10.657  1.00331.56           O  
ANISOU 2010  OE1 GLU A 256    35509  45553  44915   2194    469   1249       O  
ATOM   2011  OE2 GLU A 256      -6.127 -70.522 -11.932  1.00332.94           O  
ANISOU 2011  OE2 GLU A 256    35730  45809  44962   2333    656   1369       O  
ATOM   2012  N   THR A 257     -10.101 -71.401  -8.177  1.00315.93           N  
ANISOU 2012  N   THR A 257    33501  43642  42896   2214    626   1596       N  
ATOM   2013  CA  THR A 257     -11.421 -71.052  -8.682  1.00297.33           C  
ANISOU 2013  CA  THR A 257    31112  41340  40522   2289    646   1654       C  
ATOM   2014  C   THR A 257     -12.198 -70.252  -7.651  1.00295.90           C  
ANISOU 2014  C   THR A 257    30923  41169  40337   2313    793   1738       C  
ATOM   2015  O   THR A 257     -12.742 -69.174  -7.957  1.00294.12           O  
ANISOU 2015  O   THR A 257    30712  40955  40087   2422    899   1793       O  
ATOM   2016  CB  THR A 257     -12.189 -72.312  -9.079  1.00270.52           C  
ANISOU 2016  CB  THR A 257    27634  37983  37170   2241    484   1622       C  
ATOM   2017  OG1 THR A 257     -11.437 -73.042 -10.056  1.00263.50           O  
ANISOU 2017  OG1 THR A 257    26743  37084  36290   2230    357   1529       O  
ATOM   2018  CG2 THR A 257     -13.544 -71.945  -9.662  1.00263.64           C  
ANISOU 2018  CG2 THR A 257    26708  37177  36288   2320    490   1678       C  
ATOM   2019  N   LEU A 258     -12.115 -70.651  -6.382  1.00310.97           N  
ANISOU 2019  N   LEU A 258    32812  43074  42270   2220    818   1754       N  
ATOM   2020  CA  LEU A 258     -12.922 -69.874  -5.475  1.00326.19           C  
ANISOU 2020  CA  LEU A 258    34718  45029  44190   2252    975   1825       C  
ATOM   2021  C   LEU A 258     -12.255 -68.534  -5.254  1.00365.40           C  
ANISOU 2021  C   LEU A 258    39760  49950  49124   2325   1136   1838       C  
ATOM   2022  O   LEU A 258     -12.946 -67.541  -5.016  1.00363.78           O  
ANISOU 2022  O   LEU A 258    39553  49752  48916   2415   1278   1882       O  
ATOM   2023  CB  LEU A 258     -13.100 -70.646  -4.169  1.00315.35           C  
ANISOU 2023  CB  LEU A 258    33286  43692  42839   2130    974   1861       C  
ATOM   2024  CG  LEU A 258     -13.996 -71.886  -4.284  1.00303.09           C  
ANISOU 2024  CG  LEU A 258    31638  42190  41332   2056    842   1873       C  
ATOM   2025  CD1 LEU A 258     -14.010 -72.680  -2.984  1.00299.67           C  
ANISOU 2025  CD1 LEU A 258    31146  41796  40919   1923    840   1939       C  
ATOM   2026  CD2 LEU A 258     -15.404 -71.549  -4.739  1.00300.81           C  
ANISOU 2026  CD2 LEU A 258    31281  41956  41056   2131    882   1894       C  
ATOM   2027  N   SER A 259     -10.921 -68.468  -5.385  1.00400.41           N  
ANISOU 2027  N   SER A 259    44254  54337  53549   2296   1116   1794       N  
ATOM   2028  CA  SER A 259     -10.283 -67.187  -5.159  1.00401.71           C  
ANISOU 2028  CA  SER A 259    44477  54458  53695   2356   1276   1810       C  
ATOM   2029  C   SER A 259     -10.778 -66.227  -6.219  1.00401.03           C  
ANISOU 2029  C   SER A 259    44418  54361  53593   2497   1337   1849       C  
ATOM   2030  O   SER A 259     -10.832 -65.011  -5.999  1.00403.66           O  
ANISOU 2030  O   SER A 259    44785  54661  53928   2584   1497   1894       O  
ATOM   2031  CB  SER A 259      -8.760 -67.318  -5.193  1.00403.26           C  
ANISOU 2031  CB  SER A 259    44710  54614  53895   2293   1238   1753       C  
ATOM   2032  OG  SER A 259      -8.315 -67.782  -6.453  1.00404.36           O  
ANISOU 2032  OG  SER A 259    44859  54749  54031   2304   1120   1700       O  
ATOM   2033  N   SER A 260     -11.149 -66.779  -7.390  1.00375.46           N  
ANISOU 2033  N   SER A 260    41158  51154  50345   2524   1206   1840       N  
ATOM   2034  CA  SER A 260     -11.690 -65.921  -8.431  1.00349.51           C  
ANISOU 2034  CA  SER A 260    37881  47878  47038   2663   1244   1905       C  
ATOM   2035  C   SER A 260     -13.110 -65.516  -8.084  1.00325.08           C  
ANISOU 2035  C   SER A 260    34734  44808  43972   2742   1302   1961       C  
ATOM   2036  O   SER A 260     -13.627 -64.541  -8.639  1.00325.48           O  
ANISOU 2036  O   SER A 260    34791  44852  44025   2882   1369   2034       O  
ATOM   2037  CB  SER A 260     -11.648 -66.629  -9.785  1.00347.44           C  
ANISOU 2037  CB  SER A 260    37598  47665  46748   2670   1089   1883       C  
ATOM   2038  OG  SER A 260     -10.314 -66.908 -10.173  1.00345.46           O  
ANISOU 2038  OG  SER A 260    37383  47397  46478   2612   1058   1821       O  
ATOM   2039  N   PHE A 261     -13.744 -66.256  -7.169  1.00301.53           N  
ANISOU 2039  N   PHE A 261    31692  41859  41018   2659   1279   1936       N  
ATOM   2040  CA  PHE A 261     -15.144 -66.023  -6.811  1.00282.04           C  
ANISOU 2040  CA  PHE A 261    29144  39431  38585   2719   1332   1973       C  
ATOM   2041  C   PHE A 261     -15.332 -65.701  -5.328  1.00264.46           C  
ANISOU 2041  C   PHE A 261    26902  37205  36377   2683   1491   1973       C  
ATOM   2042  O   PHE A 261     -16.473 -65.604  -4.864  1.00266.14           O  
ANISOU 2042  O   PHE A 261    27033  37465  36625   2715   1554   1989       O  
ATOM   2043  CB  PHE A 261     -16.076 -67.134  -7.311  1.00279.72           C  
ANISOU 2043  CB  PHE A 261    28755  39211  38315   2674   1171   1959       C  
ATOM   2044  CG  PHE A 261     -15.891 -67.452  -8.774  1.00277.48           C  
ANISOU 2044  CG  PHE A 261    28480  38944  38005   2711   1021   1953       C  
ATOM   2045  CD1 PHE A 261     -16.592 -66.727  -9.727  1.00275.49           C  
ANISOU 2045  CD1 PHE A 261    28203  38719  37750   2855   1015   2016       C  
ATOM   2046  CD2 PHE A 261     -15.062 -68.463  -9.203  1.00276.23           C  
ANISOU 2046  CD2 PHE A 261    28343  38784  37829   2614    888   1889       C  
ATOM   2047  CE1 PHE A 261     -16.439 -66.986 -11.075  1.00275.53           C  
ANISOU 2047  CE1 PHE A 261    28208  38766  37717   2894    885   2026       C  
ATOM   2048  CE2 PHE A 261     -14.901 -68.731 -10.551  1.00275.86           C  
ANISOU 2048  CE2 PHE A 261    28294  38769  37751   2654    768   1877       C  
ATOM   2049  CZ  PHE A 261     -15.592 -67.990 -11.488  1.00275.54           C  
ANISOU 2049  CZ  PHE A 261    28230  38773  37690   2790    768   1951       C  
ATOM   2050  N   LEU A 262     -14.242 -65.565  -4.575  1.00248.77           N  
ANISOU 2050  N   LEU A 262    24976  35178  34367   2615   1559   1952       N  
ATOM   2051  CA  LEU A 262     -14.243 -65.278  -3.141  1.00235.55           C  
ANISOU 2051  CA  LEU A 262    23287  33519  32692   2571   1715   1953       C  
ATOM   2052  C   LEU A 262     -13.643 -63.896  -2.932  1.00224.82           C  
ANISOU 2052  C   LEU A 262    22003  32085  31333   2666   1890   1957       C  
ATOM   2053  O   LEU A 262     -12.607 -63.569  -3.519  1.00225.16           O  
ANISOU 2053  O   LEU A 262    22118  32067  31365   2677   1865   1951       O  
ATOM   2054  CB  LEU A 262     -13.483 -66.313  -2.305  1.00238.60           C  
ANISOU 2054  CB  LEU A 262    23663  33938  33057   2406   1645   1940       C  
ATOM   2055  CG  LEU A 262     -14.047 -67.727  -2.164  1.00242.39           C  
ANISOU 2055  CG  LEU A 262    24059  34488  33551   2292   1500   1953       C  
ATOM   2056  CD1 LEU A 262     -13.098 -68.582  -1.338  1.00246.85           C  
ANISOU 2056  CD1 LEU A 262    24623  35067  34103   2148   1432   1962       C  
ATOM   2057  CD2 LEU A 262     -15.425 -67.682  -1.527  1.00241.78           C  
ANISOU 2057  CD2 LEU A 262    23884  34491  33491   2303   1605   1988       C  
ATOM   2058  N   GLU A 263     -14.294 -63.093  -2.100  1.00215.18           N  
ANISOU 2058  N   GLU A 263    20759  30867  30132   2735   2076   1961       N  
ATOM   2059  CA  GLU A 263     -13.755 -61.810  -1.662  1.00211.49           C  
ANISOU 2059  CA  GLU A 263    20357  30322  29678   2817   2270   1954       C  
ATOM   2060  C   GLU A 263     -13.336 -61.926  -0.200  1.00203.75           C  
ANISOU 2060  C   GLU A 263    19365  29388  28664   2711   2391   1924       C  
ATOM   2061  O   GLU A 263     -14.169 -61.940   0.711  1.00208.69           O  
ANISOU 2061  O   GLU A 263    19928  30082  29283   2705   2509   1914       O  
ATOM   2062  CB  GLU A 263     -14.794 -60.711  -1.860  1.00218.89           C  
ANISOU 2062  CB  GLU A 263    21279  31215  30673   3000   2405   1971       C  
ATOM   2063  CG  GLU A 263     -14.475 -59.404  -1.165  1.00228.21           C  
ANISOU 2063  CG  GLU A 263    22515  32309  31886   3092   2642   1950       C  
ATOM   2064  CD  GLU A 263     -15.621 -58.418  -1.243  1.00236.33           C  
ANISOU 2064  CD  GLU A 263    23514  33290  32991   3282   2773   1957       C  
ATOM   2065  OE1 GLU A 263     -16.009 -58.045  -2.370  1.00238.61           O  
ANISOU 2065  OE1 GLU A 263    23805  33531  33324   3409   2695   2020       O  
ATOM   2066  OE2 GLU A 263     -16.138 -58.021  -0.178  1.00240.44           O  
ANISOU 2066  OE2 GLU A 263    24002  33827  33528   3308   2957   1900       O  
ATOM   2067  N   LEU A 264     -12.022 -62.023  -0.008  1.00194.18           N  
ANISOU 2067  N   LEU A 264    18200  28151  27428   2623   2362   1911       N  
ATOM   2068  CA  LEU A 264     -11.357 -62.214   1.271  1.00186.96           C  
ANISOU 2068  CA  LEU A 264    17270  27293  26474   2507   2438   1897       C  
ATOM   2069  C   LEU A 264     -10.519 -60.982   1.582  1.00185.20           C  
ANISOU 2069  C   LEU A 264    17111  26986  26272   2561   2616   1868       C  
ATOM   2070  O   LEU A 264      -9.903 -60.404   0.681  1.00188.33           O  
ANISOU 2070  O   LEU A 264    17566  27283  26709   2622   2597   1869       O  
ATOM   2071  CB  LEU A 264     -10.464 -63.452   1.237  1.00180.64           C  
ANISOU 2071  CB  LEU A 264    16449  26537  25651   2354   2226   1907       C  
ATOM   2072  CG  LEU A 264     -11.103 -64.689   0.612  1.00176.28           C  
ANISOU 2072  CG  LEU A 264    15852  26025  25102   2308   2025   1928       C  
ATOM   2073  CD1 LEU A 264     -10.046 -65.743   0.408  1.00176.69           C  
ANISOU 2073  CD1 LEU A 264    15902  26077  25156   2189   1821   1920       C  
ATOM   2074  CD2 LEU A 264     -12.232 -65.215   1.484  1.00171.50           C  
ANISOU 2074  CD2 LEU A 264    15159  25526  24475   2261   2079   1967       C  
ATOM   2075  N   SER A 265     -10.505 -60.574   2.847  1.00179.18           N  
ANISOU 2075  N   SER A 265    16336  26267  25476   2533   2803   1844       N  
ATOM   2076  CA  SER A 265      -9.747 -59.388   3.218  1.00165.53           C  
ANISOU 2076  CA  SER A 265    14800  24374  23718   2517   2926   1738       C  
ATOM   2077  C   SER A 265      -8.265 -59.591   2.912  1.00154.13           C  
ANISOU 2077  C   SER A 265    13438  22864  22260   2389   2775   1706       C  
ATOM   2078  O   SER A 265      -7.707 -60.652   3.228  1.00145.41           O  
ANISOU 2078  O   SER A 265    12304  21837  21107   2242   2605   1711       O  
ATOM   2079  CB  SER A 265      -9.940 -59.079   4.703  1.00164.57           C  
ANISOU 2079  CB  SER A 265    14794  24255  23481   2417   3069   1633       C  
ATOM   2080  OG  SER A 265      -9.166 -57.961   5.100  1.00164.41           O  
ANISOU 2080  OG  SER A 265    14968  24070  23431   2383   3175   1514       O  
ATOM   2081  N   PRO A 266      -7.598 -58.606   2.301  1.00148.71           N  
ANISOU 2081  N   PRO A 266    12847  22031  21624   2439   2831   1676       N  
ATOM   2082  CA  PRO A 266      -6.165 -58.735   2.004  1.00148.19           C  
ANISOU 2082  CA  PRO A 266    12840  21908  21555   2312   2708   1635       C  
ATOM   2083  C   PRO A 266      -5.250 -58.445   3.178  1.00146.00           C  
ANISOU 2083  C   PRO A 266    12717  21565  21190   2131   2720   1506       C  
ATOM   2084  O   PRO A 266      -4.062 -58.788   3.109  1.00154.34           O  
ANISOU 2084  O   PRO A 266    13789  22608  22243   2002   2585   1468       O  
ATOM   2085  CB  PRO A 266      -5.956 -57.704   0.890  1.00147.62           C  
ANISOU 2085  CB  PRO A 266    12813  21708  21569   2435   2793   1666       C  
ATOM   2086  CG  PRO A 266      -6.954 -56.638   1.209  1.00151.03           C  
ANISOU 2086  CG  PRO A 266    13308  22053  22023   2576   2999   1658       C  
ATOM   2087  CD  PRO A 266      -8.158 -57.344   1.788  1.00151.37           C  
ANISOU 2087  CD  PRO A 266    13231  22245  22037   2621   3008   1690       C  
ATOM   2088  N   TYR A 267      -5.758 -57.843   4.249  1.00137.17           N  
ANISOU 2088  N   TYR A 267    11705  20414  20001   2117   2873   1431       N  
ATOM   2089  CA  TYR A 267      -4.897 -57.361   5.318  1.00126.17           C  
ANISOU 2089  CA  TYR A 267    10482  18942  18514   1950   2899   1294       C  
ATOM   2090  C   TYR A 267      -4.312 -58.519   6.113  1.00115.39           C  
ANISOU 2090  C   TYR A 267     9100  17697  17046   1763   2705   1284       C  
ATOM   2091  O   TYR A 267      -4.997 -59.499   6.420  1.00110.27           O  
ANISOU 2091  O   TYR A 267     8359  17186  16351   1754   2639   1357       O  
ATOM   2092  CB  TYR A 267      -5.672 -56.421   6.240  1.00130.07           C  
ANISOU 2092  CB  TYR A 267    11098  19376  18948   1994   3125   1202       C  
ATOM   2093  CG  TYR A 267      -6.211 -55.199   5.534  1.00141.36           C  
ANISOU 2093  CG  TYR A 267    12560  20654  20494   2187   3311   1207       C  
ATOM   2094  CD1 TYR A 267      -5.355 -54.304   4.904  1.00145.51           C  
ANISOU 2094  CD1 TYR A 267    13184  21005  21099   2187   3334   1178       C  
ATOM   2095  CD2 TYR A 267      -7.575 -54.943   5.489  1.00153.31           C  
ANISOU 2095  CD2 TYR A 267    14003  22197  22050   2370   3459   1247       C  
ATOM   2096  CE1 TYR A 267      -5.842 -53.185   4.253  1.00152.69           C  
ANISOU 2096  CE1 TYR A 267    14140  21756  22119   2364   3493   1201       C  
ATOM   2097  CE2 TYR A 267      -8.072 -53.827   4.841  1.00160.73           C  
ANISOU 2097  CE2 TYR A 267    14973  22986  23111   2563   3611   1261       C  
ATOM   2098  CZ  TYR A 267      -7.201 -52.952   4.225  1.00159.46           C  
ANISOU 2098  CZ  TYR A 267    14930  22636  23021   2559   3623   1245       C  
ATOM   2099  OH  TYR A 267      -7.692 -51.840   3.579  1.00161.30           O  
ANISOU 2099  OH  TYR A 267    15210  22700  23378   2750   3763   1278       O  
ATOM   2100  N   ARG A 268      -3.028 -58.401   6.439  1.00115.57           N  
ANISOU 2100  N   ARG A 268     9210  17660  17042   1609   2607   1198       N  
ATOM   2101  CA  ARG A 268      -2.280 -59.440   7.123  1.00117.69           C  
ANISOU 2101  CA  ARG A 268     9467  18019  17232   1436   2392   1191       C  
ATOM   2102  C   ARG A 268      -1.455 -58.807   8.232  1.00120.18           C  
ANISOU 2102  C   ARG A 268     9960  18267  17436   1268   2403   1048       C  
ATOM   2103  O   ARG A 268      -1.106 -57.623   8.154  1.00121.48           O  
ANISOU 2103  O   ARG A 268    10233  18292  17631   1274   2539    951       O  
ATOM   2104  CB  ARG A 268      -1.347 -60.186   6.154  1.00118.70           C  
ANISOU 2104  CB  ARG A 268     9464  18163  17474   1422   2189   1240       C  
ATOM   2105  CG  ARG A 268      -2.060 -60.948   5.049  1.00122.63           C  
ANISOU 2105  CG  ARG A 268     9788  18739  18067   1567   2143   1368       C  
ATOM   2106  CD  ARG A 268      -2.935 -62.053   5.607  1.00129.53           C  
ANISOU 2106  CD  ARG A 268    10594  19744  18876   1550   2064   1452       C  
ATOM   2107  NE  ARG A 268      -3.504 -62.882   4.549  1.00135.37           N  
ANISOU 2107  NE  ARG A 268    11163  20558  19715   1664   1985   1561       N  
ATOM   2108  CZ  ARG A 268      -4.677 -62.649   3.969  1.00145.50           C  
ANISOU 2108  CZ  ARG A 268    12375  21871  21037   1816   2109   1628       C  
ATOM   2109  NH1 ARG A 268      -5.410 -61.610   4.348  1.00141.95           N  
ANISOU 2109  NH1 ARG A 268    12004  21378  20550   1888   2326   1599       N  
ATOM   2110  NH2 ARG A 268      -5.118 -63.454   3.013  1.00157.23           N  
ANISOU 2110  NH2 ARG A 268    13705  23429  22604   1901   2011   1718       N  
ATOM   2111  N   PRO A 269      -1.139 -59.568   9.278  1.00120.29           N  
ANISOU 2111  N   PRO A 269    10015  18371  17319   1111   2256   1037       N  
ATOM   2112  CA  PRO A 269      -0.222 -59.069  10.311  1.00124.26           C  
ANISOU 2112  CA  PRO A 269    10679  18826  17706    933   2218    900       C  
ATOM   2113  C   PRO A 269       1.130 -58.691   9.724  1.00132.26           C  
ANISOU 2113  C   PRO A 269    11672  19741  18839    876   2120    834       C  
ATOM   2114  O   PRO A 269       1.723 -59.443   8.947  1.00142.88           O  
ANISOU 2114  O   PRO A 269    12869  21119  20300    889   1952    901       O  
ATOM   2115  CB  PRO A 269      -0.110 -60.249  11.281  1.00125.63           C  
ANISOU 2115  CB  PRO A 269    10859  19136  17738    793   2015    953       C  
ATOM   2116  CG  PRO A 269      -1.383 -61.001  11.097  1.00126.96           C  
ANISOU 2116  CG  PRO A 269    10929  19410  17900    897   2065   1088       C
[truncated: 612,361 more chars]
