# Supplementary material for: Development of a synthetic library of humanized nanobodies for targeted IL-6 inhibition
Source: Front Bioeng Biotechnol. 2024 Jul 23;12:1440150. doi: 10.3389/fbioe.2024.1440150 (PMC11300276; doi:10.3389/fbioe.2024.1440150)
Supplement: Supplementary file 2 [file DataSheet1.ZIP › Nanobody-antigen complexes/6itc.pdb]

HEADER    PROTEIN TRANSPORT                       21-NOV-18   6ITC              
TITLE     STRUCTURE OF A SUBSTRATE ENGAGED SECA-SECY PROTEIN TRANSLOCATION      
TITLE    2 MACHINE                                                              
COMPND    MOL_ID: 1;                                                            
COMPND   2 MOLECULE: PROTEIN TRANSLOCASE SUBUNIT SECA;                          
COMPND   3 CHAIN: A;                                                            
COMPND   4 ENGINEERED: YES;                                                     
COMPND   5 MOL_ID: 2;                                                           
COMPND   6 MOLECULE: PROTEIN TRANSLOCASE SUBUNIT SECY;                          
COMPND   7 CHAIN: Y;                                                            
COMPND   8 ENGINEERED: YES;                                                     
COMPND   9 MUTATION: YES;                                                       
COMPND  10 MOL_ID: 3;                                                           
COMPND  11 MOLECULE: PROTEIN TRANSLOCASE SUBUNIT SECE;                          
COMPND  12 CHAIN: E;                                                            
COMPND  13 ENGINEERED: YES;                                                     
COMPND  14 MOL_ID: 4;                                                           
COMPND  15 MOLECULE: NANOBODY;                                                  
COMPND  16 CHAIN: V;                                                            
COMPND  17 ENGINEERED: YES;                                                     
COMPND  18 MOL_ID: 5;                                                           
COMPND  19 MOLECULE: TRANSLOCATING PEPTIDE;                                     
COMPND  20 CHAIN: B;                                                            
COMPND  21 ENGINEERED: YES;                                                     
COMPND  22 MOL_ID: 6;                                                           
COMPND  23 MOLECULE: GREEN FLUORESCENT PROTEIN;                                 
COMPND  24 CHAIN: G;                                                            
COMPND  25 ENGINEERED: YES;                                                     
COMPND  26 MUTATION: YES;                                                       
COMPND  27 MOL_ID: 7;                                                           
COMPND  28 MOLECULE: NANOBODY;                                                  
COMPND  29 CHAIN: C;                                                            
COMPND  30 ENGINEERED: YES                                                      
SOURCE    MOL_ID: 1;                                                            
SOURCE   2 ORGANISM_SCIENTIFIC: BACILLUS SUBTILIS (STRAIN 168);                 
SOURCE   3 ORGANISM_TAXID: 224308;                                              
SOURCE   4 STRAIN: 168;                                                         
SOURCE   5 GENE: SECA, DIV+, BSU35300;                                          
SOURCE   6 EXPRESSION_SYSTEM: ESCHERICHIA COLI #1/H766;                         
SOURCE   7 EXPRESSION_SYSTEM_TAXID: 1354003;                                    
SOURCE   8 EXPRESSION_SYSTEM_STRAIN: #1/H766;                                   
SOURCE   9 MOL_ID: 2;                                                           
SOURCE  10 ORGANISM_SCIENTIFIC: GEOBACILLUS THERMODENITRIFICANS (STRAIN NG80-   
SOURCE  11 2);                                                                  
SOURCE  12 ORGANISM_TAXID: 420246;                                              
SOURCE  13 STRAIN: NG80-2;                                                      
SOURCE  14 GENE: SECY, GTNG_0125;                                               
SOURCE  15 EXPRESSION_SYSTEM: ESCHERICHIA COLI K-12;                            
SOURCE  16 EXPRESSION_SYSTEM_TAXID: 83333;                                      
SOURCE  17 EXPRESSION_SYSTEM_STRAIN: K-12;                                      
SOURCE  18 MOL_ID: 3;                                                           
SOURCE  19 ORGANISM_SCIENTIFIC: GEOBACILLUS THERMODENITRIFICANS (STRAIN NG80-   
SOURCE  20 2);                                                                  
SOURCE  21 ORGANISM_TAXID: 420246;                                              
SOURCE  22 STRAIN: NG80-2;                                                      
SOURCE  23 GENE: SECE, GTNG_0091;                                               
SOURCE  24 EXPRESSION_SYSTEM: ESCHERICHIA COLI;                                 
SOURCE  25 EXPRESSION_SYSTEM_TAXID: 562;                                        
SOURCE  26 MOL_ID: 4;                                                           
SOURCE  27 ORGANISM_SCIENTIFIC: LAMA GLAMA;                                     
SOURCE  28 ORGANISM_TAXID: 9844;                                                
SOURCE  29 EXPRESSION_SYSTEM: ESCHERICHIA COLI;                                 
SOURCE  30 EXPRESSION_SYSTEM_TAXID: 562;                                        
SOURCE  31 MOL_ID: 5;                                                           
SOURCE  32 ORGANISM_SCIENTIFIC: ESCHERICHIA COLI;                               
SOURCE  33 ORGANISM_TAXID: 562;                                                 
SOURCE  34 EXPRESSION_SYSTEM: ESCHERICHIA COLI;                                 
SOURCE  35 EXPRESSION_SYSTEM_TAXID: 562;                                        
SOURCE  36 MOL_ID: 6;                                                           
SOURCE  37 ORGANISM_SCIENTIFIC: AEQUOREA VICTORIA;                              
SOURCE  38 ORGANISM_COMMON: JELLYFISH;                                          
SOURCE  39 ORGANISM_TAXID: 6100;                                                
SOURCE  40 GENE: GFP;                                                           
SOURCE  41 EXPRESSION_SYSTEM: ESCHERICHIA COLI;                                 
SOURCE  42 EXPRESSION_SYSTEM_TAXID: 562;                                        
SOURCE  43 MOL_ID: 7;                                                           
SOURCE  44 ORGANISM_SCIENTIFIC: LAMA GLAMA;                                     
SOURCE  45 ORGANISM_TAXID: 9844;                                                
SOURCE  46 EXPRESSION_SYSTEM: ESCHERICHIA COLI;                                 
SOURCE  47 EXPRESSION_SYSTEM_TAXID: 562                                         
KEYWDS    SECA, SECY, TRANSLOCATION, CRYO-EM, PROTEIN TRANSPORT                 
EXPDTA    ELECTRON MICROSCOPY                                                   
AUTHOR    C.Y.MA,X.F.WU,D.J.SUN,E.Y.PARK,T.A.RAPOPORT,N.GAO,L.LONG              
REVDAT   3   06-NOV-19 6ITC    1       CRYST1 SCALE                             
REVDAT   2   10-JUL-19 6ITC    1       JRNL                                     
REVDAT   1   12-JUN-19 6ITC    0                                                
JRNL        AUTH   C.MA,X.WU,D.SUN,E.PARK,M.A.CATIPOVIC,T.A.RAPOPORT,N.GAO,L.LI 
JRNL        TITL   STRUCTURE OF THE SUBSTRATE-ENGAGED SECA-SECY PROTEIN         
JRNL        TITL 2 TRANSLOCATION MACHINE.                                       
JRNL        REF    NAT COMMUN                    V.  10  2872 2019              
JRNL        REFN                   ESSN 2041-1723                               
JRNL        PMID   31253804                                                     
JRNL        DOI    10.1038/S41467-019-10918-2                                   
REMARK   2                                                                      
REMARK   2 RESOLUTION.    3.45 ANGSTROMS.                                       
REMARK   3                                                                      
REMARK   3 REFINEMENT.                                                          
REMARK   3   SOFTWARE PACKAGES      : NULL                                      
REMARK   3   RECONSTRUCTION SCHEMA  : NULL                                      
REMARK   3                                                                      
REMARK   3 EM MAP-MODEL FITTING AND REFINEMENT                                  
REMARK   3   PDB ENTRY                    : NULL                                
REMARK   3   REFINEMENT SPACE             : NULL                                
REMARK   3   REFINEMENT PROTOCOL          : FLEXIBLE FIT                        
REMARK   3   REFINEMENT TARGET            : NULL                                
REMARK   3   OVERALL ANISOTROPIC B VALUE  : NULL                                
REMARK   3                                                                      
REMARK   3 FITTING PROCEDURE : NULL                                             
REMARK   3                                                                      
REMARK   3 EM IMAGE RECONSTRUCTION STATISTICS                                   
REMARK   3   NOMINAL PIXEL SIZE (ANGSTROMS)    : NULL                           
REMARK   3   ACTUAL PIXEL SIZE  (ANGSTROMS)    : NULL                           
REMARK   3   EFFECTIVE RESOLUTION (ANGSTROMS)  : 3.450                          
REMARK   3   NUMBER OF PARTICLES               : 130153                         
REMARK   3   CTF CORRECTION METHOD             : PHASE FLIPPING AND AMPLITUDE   
REMARK   3                                       CORRECTION                     
REMARK   3                                                                      
REMARK   3 EM RECONSTRUCTION MAGNIFICATION CALIBRATION: NULL                    
REMARK   3                                                                      
REMARK   3 OTHER DETAILS: NULL                                                  
REMARK   4                                                                      
REMARK   4 6ITC COMPLIES WITH FORMAT V. 3.30, 13-JUL-11                         
REMARK 100                                                                      
REMARK 100 THIS ENTRY HAS BEEN PROCESSED BY PDBJ ON 27-NOV-18.                  
REMARK 100 THE DEPOSITION ID IS D_1300009813.                                   
REMARK 245                                                                      
REMARK 245 EXPERIMENTAL DETAILS                                                 
REMARK 245   RECONSTRUCTION METHOD          : SINGLE PARTICLE                   
REMARK 245   SPECIMEN TYPE                  : NULL                              
REMARK 245                                                                      
REMARK 245 ELECTRON MICROSCOPE SAMPLE                                           
REMARK 245   SAMPLE TYPE                    : PARTICLE                          
REMARK 245   PARTICLE TYPE                  : POINT                             
REMARK 245   NAME OF SAMPLE                 : SECA-SECY COMPLEX                 
REMARK 245   SAMPLE CONCENTRATION (MG ML-1) : NULL                              
REMARK 245   SAMPLE SUPPORT DETAILS         : NULL                              
REMARK 245   SAMPLE VITRIFICATION DETAILS   : NULL                              
REMARK 245   SAMPLE BUFFER                  : NULL                              
REMARK 245   PH                             : 7.50                              
REMARK 245   SAMPLE DETAILS                 : NULL                              
REMARK 245                                                                      
REMARK 245 DATA ACQUISITION                                                     
REMARK 245   DATE OF EXPERIMENT                : NULL                           
REMARK 245   NUMBER OF MICROGRAPHS-IMAGES      : NULL                           
REMARK 245   TEMPERATURE (KELVIN)              : NULL                           
REMARK 245   MICROSCOPE MODEL                  : FEI TITAN KRIOS                
REMARK 245   DETECTOR TYPE                     : GATAN K2 QUANTUM (4K X 4K)     
REMARK 245   MINIMUM DEFOCUS (NM)              : NULL                           
REMARK 245   MAXIMUM DEFOCUS (NM)              : NULL                           
REMARK 245   MINIMUM TILT ANGLE (DEGREES)      : NULL                           
REMARK 245   MAXIMUM TILT ANGLE (DEGREES)      : NULL                           
REMARK 245   NOMINAL CS                        : NULL                           
REMARK 245   IMAGING MODE                      : BRIGHT FIELD                   
REMARK 245   ELECTRON DOSE (ELECTRONS NM**-2)  : 5.00                           
REMARK 245   ILLUMINATION MODE                 : FLOOD BEAM                     
REMARK 245   NOMINAL MAGNIFICATION             : NULL                           
REMARK 245   CALIBRATED MAGNIFICATION          : NULL                           
REMARK 245   SOURCE                            : FIELD EMISSION GUN             
REMARK 245   ACCELERATION VOLTAGE (KV)         : 300                            
REMARK 245   IMAGING DETAILS                   : NULL                           
REMARK 247                                                                      
REMARK 247 ELECTRON MICROSCOPY                                                  
REMARK 247  THE COORDINATES IN THIS ENTRY WERE GENERATED FROM ELECTRON          
REMARK 247  MICROSCOPY DATA. PROTEIN DATA BANK CONVENTIONS REQUIRE              
REMARK 247  THAT CRYST1 AND SCALE RECORDS BE INCLUDED, BUT THE VALUES           
REMARK 247  ON THESE RECORDS ARE MEANINGLESS EXCEPT FOR THE CALCULATION         
REMARK 247  OF THE STRUCTURE FACTORS.                                           
REMARK 300                                                                      
REMARK 300 BIOMOLECULE: 1                                                       
REMARK 300 SEE REMARK 350 FOR THE AUTHOR PROVIDED AND/OR PROGRAM                
REMARK 300 GENERATED ASSEMBLY INFORMATION FOR THE STRUCTURE IN                  
REMARK 300 THIS ENTRY. THE REMARK MAY ALSO PROVIDE INFORMATION ON               
REMARK 300 BURIED SURFACE AREA.                                                 
REMARK 350                                                                      
REMARK 350 COORDINATES FOR A COMPLETE MULTIMER REPRESENTING THE KNOWN           
REMARK 350 BIOLOGICALLY SIGNIFICANT OLIGOMERIZATION STATE OF THE                
REMARK 350 MOLECULE CAN BE GENERATED BY APPLYING BIOMT TRANSFORMATIONS          
REMARK 350 GIVEN BELOW.  BOTH NON-CRYSTALLOGRAPHIC AND                          
REMARK 350 CRYSTALLOGRAPHIC OPERATIONS ARE GIVEN.                               
REMARK 350                                                                      
REMARK 350 BIOMOLECULE: 1                                                       
REMARK 350 AUTHOR DETERMINED BIOLOGICAL UNIT: HEPTAMERIC                        
REMARK 350 APPLY THE FOLLOWING TO CHAINS: A, Y, E, V, B, G, C                   
REMARK 350   BIOMT1   1  1.000000  0.000000  0.000000        0.00000            
REMARK 350   BIOMT2   1  0.000000  1.000000  0.000000        0.00000            
REMARK 350   BIOMT3   1  0.000000  0.000000  1.000000        0.00000            
REMARK 465                                                                      
REMARK 465 MISSING RESIDUES                                                     
REMARK 465 THE FOLLOWING RESIDUES WERE NOT LOCATED IN THE                       
REMARK 465 EXPERIMENT. (M=MODEL NUMBER; RES=RESIDUE NAME; C=CHAIN               
REMARK 465 IDENTIFIER; SSSEQ=SEQUENCE NUMBER; I=INSERTION CODE.)                
REMARK 465                                                                      
REMARK 465   M RES C SSSEQI                                                     
REMARK 465     MET A     1                                                      
REMARK 465     LEU A     2                                                      
REMARK 465     GLY A     3                                                      
REMARK 465     ILE A     4                                                      
REMARK 465     LEU A     5                                                      
REMARK 465     ASN A     6                                                      
REMARK 465     LYS A     7                                                      
REMARK 465     MET A     8                                                      
REMARK 465     PHE A     9                                                      
REMARK 465     ASP A    10                                                      
REMARK 465     PRO A    11                                                      
REMARK 465     THR A    12                                                      
REMARK 465     LYS A    13                                                      
REMARK 465     GLU A   779                                                      
REMARK 465     ILE A   780                                                      
REMARK 465     MET Y     1                                                      
REMARK 465     PHE Y   203                                                      
REMARK 465     GLY Y   210                                                      
REMARK 465     GLY Y   211                                                      
REMARK 465     MET E     1                                                      
REMARK 465     GLU E    60                                                      
REMARK 465     GLY E    61                                                      
REMARK 465     GLY E    62                                                      
REMARK 465     HIS E    63                                                      
REMARK 465     HIS E    64                                                      
REMARK 465     HIS E    65                                                      
REMARK 465     HIS E    66                                                      
REMARK 465     HIS E    67                                                      
REMARK 465     HIS E    68                                                      
REMARK 465     HIS E    69                                                      
REMARK 465     HIS E    70                                                      
REMARK 465     MET B     1                                                      
REMARK 465     GLN B    36                                                      
REMARK 465     HIS B    37                                                      
REMARK 465     THR B    38                                                      
REMARK 465     PHE B    39                                                      
REMARK 465     ALA B    40                                                      
REMARK 465     GLY B    41                                                      
REMARK 465     GLY B    42                                                      
REMARK 465     ALA B    43                                                      
REMARK 465     ARG B    44                                                      
REMARK 465     SER B    45                                                      
REMARK 465     ILE B    46                                                      
REMARK 465     SER B    47                                                      
REMARK 465     GLY B    48                                                      
REMARK 465     ASP B    49                                                      
REMARK 465     GLY B    50                                                      
REMARK 465     MET G     1                                                      
REMARK 465     SER G     2                                                      
REMARK 465     THR G   230                                                      
REMARK 465     HIS G   231                                                      
REMARK 465     GLY G   232                                                      
REMARK 465     MET G   233                                                      
REMARK 465     ASP G   234                                                      
REMARK 465     GLU G   235                                                      
REMARK 465     LEU G   236                                                      
REMARK 465     TYR G   237                                                      
REMARK 465     LYS G   238                                                      
REMARK 470                                                                      
REMARK 470 MISSING ATOM                                                         
REMARK 470 THE FOLLOWING RESIDUES HAVE MISSING ATOMS (M=MODEL NUMBER;           
REMARK 470 RES=RESIDUE NAME; C=CHAIN IDENTIFIER; SSEQ=SEQUENCE NUMBER;          
REMARK 470 I=INSERTION CODE):                                                   
REMARK 470   M RES CSSEQI  ATOMS                                                
REMARK 470     LYS V  86    CG   CD   CE   NZ                                   
REMARK 500                                                                      
REMARK 500 GEOMETRY AND STEREOCHEMISTRY                                         
REMARK 500 SUBTOPIC: CLOSE CONTACTS IN SAME ASYMMETRIC UNIT                     
REMARK 500                                                                      
REMARK 500 THE FOLLOWING ATOMS ARE IN CLOSE CONTACT.                            
REMARK 500                                                                      
REMARK 500  ATM1  RES C  SSEQI   ATM2  RES C  SSEQI           DISTANCE          
REMARK 500   O    ASN A   662     O    ASP A   667              1.79            
REMARK 500   NH1  ARG A   525     F2   BEF A  1002              1.82            
REMARK 500   NZ   LYS Y   354     OE2  GLU Y   358              1.88            
REMARK 500                                                                      
REMARK 500 REMARK: NULL                                                         
REMARK 500                                                                      
REMARK 500 GEOMETRY AND STEREOCHEMISTRY                                         
REMARK 500 SUBTOPIC: COVALENT BOND LENGTHS                                      
REMARK 500                                                                      
REMARK 500 THE STEREOCHEMICAL PARAMETERS OF THE FOLLOWING RESIDUES              
REMARK 500 HAVE VALUES WHICH DEVIATE FROM EXPECTED VALUES BY MORE               
REMARK 500 THAN 6*RMSD (M=MODEL NUMBER; RES=RESIDUE NAME; C=CHAIN               
REMARK 500 IDENTIFIER; SSEQ=SEQUENCE NUMBER; I=INSERTION CODE).                 
REMARK 500                                                                      
REMARK 500 STANDARD TABLE:                                                      
REMARK 500 FORMAT: (10X,I3,1X,2(A3,1X,A1,I4,A1,1X,A4,3X),1X,F6.3)               
REMARK 500                                                                      
REMARK 500 EXPECTED VALUES PROTEIN: ENGH AND HUBER, 1999                        
REMARK 500 EXPECTED VALUES NUCLEIC ACID: CLOWNEY ET AL 1996                     
REMARK 500                                                                      
REMARK 500  M RES CSSEQI ATM1   RES CSSEQI ATM2   DEVIATION                     
REMARK 500    GLY Y 251   N     GLY Y 251   CA     -0.099                       
REMARK 500    GYS G  66   C     VAL G  68   N       0.218                       
REMARK 500                                                                      
REMARK 500 REMARK: NULL                                                         
REMARK 500                                                                      
REMARK 500 GEOMETRY AND STEREOCHEMISTRY                                         
REMARK 500 SUBTOPIC: COVALENT BOND ANGLES                                       
REMARK 500                                                                      
REMARK 500 THE STEREOCHEMICAL PARAMETERS OF THE FOLLOWING RESIDUES              
REMARK 500 HAVE VALUES WHICH DEVIATE FROM EXPECTED VALUES BY MORE               
REMARK 500 THAN 6*RMSD (M=MODEL NUMBER; RES=RESIDUE NAME; C=CHAIN               
REMARK 500 IDENTIFIER; SSEQ=SEQUENCE NUMBER; I=INSERTION CODE).                 
REMARK 500                                                                      
REMARK 500 STANDARD TABLE:                                                      
REMARK 500 FORMAT: (10X,I3,1X,A3,1X,A1,I4,A1,3(1X,A4,2X),12X,F5.1)              
REMARK 500                                                                      
REMARK 500 EXPECTED VALUES PROTEIN: ENGH AND HUBER, 1999                        
REMARK 500 EXPECTED VALUES NUCLEIC ACID: CLOWNEY ET AL 1996                     
REMARK 500                                                                      
REMARK 500  M RES CSSEQI ATM1   ATM2   ATM3                                     
REMARK 500    LEU A 133   CA  -  CB  -  CG  ANGL. DEV. =  19.0 DEGREES          
REMARK 500    LEU Y 262   CA  -  CB  -  CG  ANGL. DEV. =  14.0 DEGREES          
REMARK 500    LEU E  26   CA  -  CB  -  CG  ANGL. DEV. =  14.4 DEGREES          
REMARK 500    GYS G  66   O   -  C   -  N   ANGL. DEV. = -68.9 DEGREES          
REMARK 500    VAL G  68   C   -  N   -  CA  ANGL. DEV. =  31.7 DEGREES          
REMARK 500                                                                      
REMARK 500 REMARK: NULL                                                         
REMARK 500                                                                      
REMARK 500 GEOMETRY AND STEREOCHEMISTRY                                         
REMARK 500 SUBTOPIC: TORSION ANGLES                                             
REMARK 500                                                                      
REMARK 500 TORSION ANGLES OUTSIDE THE EXPECTED RAMACHANDRAN REGIONS:            
REMARK 500 (M=MODEL NUMBER; RES=RESIDUE NAME; C=CHAIN IDENTIFIER;               
REMARK 500 SSEQ=SEQUENCE NUMBER; I=INSERTION CODE).                             
REMARK 500                                                                      
REMARK 500 STANDARD TABLE:                                                      
REMARK 500 FORMAT:(10X,I3,1X,A3,1X,A1,I4,A1,4X,F7.2,3X,F7.2)                    
REMARK 500                                                                      
REMARK 500 EXPECTED VALUES: GJ KLEYWEGT AND TA JONES (1996). PHI/PSI-           
REMARK 500 CHOLOGY: RAMACHANDRAN REVISITED. STRUCTURE 4, 1395 - 1400            
REMARK 500                                                                      
REMARK 500  M RES CSSEQI        PSI       PHI                                   
REMARK 500    TYR A  33     -166.57   -113.35                                   
REMARK 500    GLU A  53       44.12    -94.57                                   
REMARK 500    LEU A  61       31.65    -95.30                                   
REMARK 500    ALA A 227     -166.42   -110.33                                   
REMARK 500    THR A 243       50.98   -118.88                                   
REMARK 500    LYS A 245       74.70     53.99                                   
REMARK 500    ASP A 280     -168.91    -76.07                                   
REMARK 500    LYS A 302      -70.61    -71.25                                   
REMARK 500    SER A 330     -169.35   -118.31                                   
REMARK 500    GLU A 331       28.48     48.03                                   
REMARK 500    GLU A 365       -8.09     64.30                                   
REMARK 500    LYS A 366      128.22   -176.40                                   
REMARK 500    ALA A 368     -160.25   -114.91                                   
REMARK 500    PRO A 393     -171.49    -65.42                                   
REMARK 500    ASN A 395        1.87     83.98                                   
REMARK 500    ARG A 396      130.62   -172.92                                   
REMARK 500    ARG A 409     -153.15    -86.30                                   
REMARK 500    THR A 410      152.40    -42.20                                   
REMARK 500    LYS A 452       -8.16     77.07                                   
REMARK 500    THR A 484     -160.51    -79.74                                   
REMARK 500    ALA A 487       38.73    -97.43                                   
REMARK 500    LEU A 505       72.65     60.67                                   
REMARK 500    ARG A 528      150.21    -39.11                                   
REMARK 500    GLN A 529      108.25    -49.58                                   
REMARK 500    ARG A 553        1.31    -63.22                                   
REMARK 500    ASP A 559       36.81    -94.95                                   
REMARK 500    ASP A 619       48.92    -93.78                                   
REMARK 500    LEU A 623       52.29    -91.51                                   
REMARK 500    PRO A 649      175.43    -58.01                                   
REMARK 500    GLU A 650       11.39     54.19                                   
REMARK 500    ASP A 667     -162.24     67.69                                   
REMARK 500    ILE A 676      -70.10   -117.24                                   
REMARK 500    PHE A 677       67.41     28.57                                   
REMARK 500    ASN A 747       80.38     53.09                                   
REMARK 500    ALA Y  63       49.23    -89.72                                   
REMARK 500    GLN Y  65       43.52    -90.89                                   
REMARK 500    ASN Y  66     -146.38   -113.82                                   
REMARK 500    PHE Y  67       46.76     76.68                                   
REMARK 500    ASP Y  90        0.19     83.53                                   
REMARK 500    VAL Y  92       75.28     43.03                                   
REMARK 500    LEU Y 135      -39.67   -130.28                                   
REMARK 500    LEU Y 140      -38.44   -133.07                                   
REMARK 500    GLN Y 236       34.60    -96.87                                   
REMARK 500    LEU Y 249       21.09    -73.54                                   
REMARK 500    ARG Y 252      -28.13     74.54                                   
REMARK 500    ASN Y 253       78.81   -162.24                                   
REMARK 500    ASN Y 267       76.18   -119.63                                   
REMARK 500    PRO Y 309       21.95    -72.01                                   
REMARK 500    ASN Y 332       78.95     60.78                                   
REMARK 500    ALA Y 389       -3.36   -142.90                                   
REMARK 500                                                                      
REMARK 500 THIS ENTRY HAS      78 RAMACHANDRAN OUTLIERS.                        
REMARK 500                                                                      
REMARK 500 REMARK: NULL                                                         
REMARK 500                                                                      
REMARK 500 GEOMETRY AND STEREOCHEMISTRY                                         
REMARK 500 SUBTOPIC: NON-CIS, NON-TRANS                                         
REMARK 500                                                                      
REMARK 500 THE FOLLOWING PEPTIDE BONDS DEVIATE SIGNIFICANTLY FROM BOTH          
REMARK 500 CIS AND TRANS CONFORMATION.  CIS BONDS, IF ANY, ARE LISTED           
REMARK 500 ON CISPEP RECORDS.  TRANS IS DEFINED AS 180 +/- 30 AND               
REMARK 500 CIS IS DEFINED AS 0 +/- 30 DEGREES.                                  
REMARK 500                                 MODEL     OMEGA                      
REMARK 500 LYS A  245     ALA A  246                 -144.11                    
REMARK 500 GLY V   42     LYS V   43                 -133.68                    
REMARK 500 ARG V   44     ARG V   45                 -138.29                    
REMARK 500 VAL V  101     MET V  102                 -112.12                    
REMARK 500 LEU B   33     GLU B   34                 -143.38                    
REMARK 500                                                                      
REMARK 500 REMARK: NULL                                                         
REMARK 500                                                                      
REMARK 500 GEOMETRY AND STEREOCHEMISTRY                                         
REMARK 500 SUBTOPIC: MAIN CHAIN PLANARITY                                       
REMARK 500                                                                      
REMARK 500 THE FOLLOWING RESIDUES HAVE A PSEUDO PLANARITY                       
REMARK 500 TORSION ANGLE, C(I) - CA(I) - N(I+1) - O(I), GREATER                 
REMARK 500 10.0 DEGREES. (M=MODEL NUMBER; RES=RESIDUE NAME;                     
REMARK 500 C=CHAIN IDENTIFIER; SSEQ=SEQUENCE NUMBER;                            
REMARK 500 I=INSERTION CODE).                                                   
REMARK 500                                                                      
REMARK 500  M RES CSSEQI        ANGLE                                           
REMARK 500    PHE G  64         21.95                                           
REMARK 500                                                                      
REMARK 500 REMARK: NULL                                                         
REMARK 610                                                                      
REMARK 610 MISSING HETEROATOM                                                   
REMARK 610 THE FOLLOWING RESIDUES HAVE MISSING ATOMS (M=MODEL NUMBER;           
REMARK 610 RES=RESIDUE NAME; C=CHAIN IDENTIFIER; SSEQ=SEQUENCE NUMBER;          
REMARK 610 I=INSERTION CODE):                                                   
REMARK 610   M RES C SSEQI                                                      
REMARK 610     PGV Y  501                                                       
REMARK 610     PGV Y  502                                                       
REMARK 800                                                                      
REMARK 800 SITE                                                                 
REMARK 800 SITE_IDENTIFIER: AC1                                                 
REMARK 800 EVIDENCE_CODE: SOFTWARE                                              
REMARK 800 SITE_DESCRIPTION: binding site for residue MG A 1001                 
REMARK 800                                                                      
REMARK 800 SITE_IDENTIFIER: AC2                                                 
REMARK 800 EVIDENCE_CODE: SOFTWARE                                              
REMARK 800 SITE_DESCRIPTION: binding site for residue BEF A 1002                
REMARK 800                                                                      
REMARK 800 SITE_IDENTIFIER: AC3                                                 
REMARK 800 EVIDENCE_CODE: SOFTWARE                                              
REMARK 800 SITE_DESCRIPTION: binding site for residue ADP A 1003                
REMARK 800                                                                      
REMARK 800 SITE_IDENTIFIER: AC4                                                 
REMARK 800 EVIDENCE_CODE: SOFTWARE                                              
REMARK 800 SITE_DESCRIPTION: binding site for residue PGV Y 501                 
REMARK 800                                                                      
REMARK 800 SITE_IDENTIFIER: AC5                                                 
REMARK 800 EVIDENCE_CODE: SOFTWARE                                              
REMARK 800 SITE_DESCRIPTION: binding site for residue PGV Y 502                 
REMARK 900                                                                      
REMARK 900 RELATED ENTRIES                                                      
REMARK 900 RELATED ID: EMD-9731   RELATED DB: EMDB                              
REMARK 900 STRUCTURE OF A SUBSTRATE ENGAGED SECA-SECY PROTEIN TRANSLOCATION     
REMARK 900 MACHINE                                                              
DBREF  6ITC A    1   780  UNP    P28366   SECA_BACSU       1    780             
DBREF  6ITC Y    1   430  UNP    A4IJK8   A4IJK8_GEOTN     1    430             
DBREF  6ITC E    1    60  UNP    A4IJH4   A4IJH4_GEOTN     1     60             
DBREF  6ITC V    1   116  PDB    6ITC     6ITC             1    116             
DBREF  6ITC B    1    59  PDB    6ITC     6ITC             1     59             
DBREF  6ITC G    1   238  UNP    P42212   GFP_AEQVI        1    238             
DBREF  6ITC C    2   112  PDB    6ITC     6ITC             2    112             
SEQADV 6ITC CYS Y   60  UNP  A4IJK8    GLY    60 ENGINEERED MUTATION            
SEQADV 6ITC THR Y  202  UNP  A4IJK8    GLN   202 ENGINEERED MUTATION            
SEQADV 6ITC GLY Y  210  UNP  A4IJK8    GLU   204 ENGINEERED MUTATION            
SEQADV 6ITC GLY Y  211  UNP  A4IJK8    ASN   205 ENGINEERED MUTATION            
SEQADV 6ITC     Y       UNP  A4IJK8    VAL   206 DELETION                       
SEQADV 6ITC     Y       UNP  A4IJK8    GLY   207 DELETION                       
SEQADV 6ITC     Y       UNP  A4IJK8    GLU   208 DELETION                       
SEQADV 6ITC     Y       UNP  A4IJK8    ASP   209 DELETION                       
SEQADV 6ITC     Y       UNP  A4IJK8    LEU   210 DELETION                       
SEQADV 6ITC     Y       UNP  A4IJK8    PHE   211 DELETION                       
SEQADV 6ITC ASN Y  213  UNP  A4IJK8    ARG   213 ENGINEERED MUTATION            
SEQADV 6ITC GLY E   61  UNP  A4IJH4              EXPRESSION TAG                 
SEQADV 6ITC GLY E   62  UNP  A4IJH4              EXPRESSION TAG                 
SEQADV 6ITC HIS E   63  UNP  A4IJH4              EXPRESSION TAG                 
SEQADV 6ITC HIS E   64  UNP  A4IJH4              EXPRESSION TAG                 
SEQADV 6ITC HIS E   65  UNP  A4IJH4              EXPRESSION TAG                 
SEQADV 6ITC HIS E   66  UNP  A4IJH4              EXPRESSION TAG                 
SEQADV 6ITC HIS E   67  UNP  A4IJH4              EXPRESSION TAG                 
SEQADV 6ITC HIS E   68  UNP  A4IJH4              EXPRESSION TAG                 
SEQADV 6ITC HIS E   69  UNP  A4IJH4              EXPRESSION TAG                 
SEQADV 6ITC HIS E   70  UNP  A4IJH4              EXPRESSION TAG                 
SEQADV 6ITC GYS G   66  UNP  P42212    SER    65 CHROMOPHORE                    
SEQADV 6ITC GYS G   66  UNP  P42212    TYR    66 CHROMOPHORE                    
SEQADV 6ITC GYS G   66  UNP  P42212    GLY    67 CHROMOPHORE                    
SEQADV 6ITC ARG G   80  UNP  P42212    GLN    80 ENGINEERED MUTATION            
SEQADV 6ITC SER G   99  UNP  P42212    PHE    99 ENGINEERED MUTATION            
SEQADV 6ITC THR G  153  UNP  P42212    MET   153 ENGINEERED MUTATION            
SEQADV 6ITC ALA G  163  UNP  P42212    VAL   163 ENGINEERED MUTATION            
SEQRES   1 A  780  MET LEU GLY ILE LEU ASN LYS MET PHE ASP PRO THR LYS          
SEQRES   2 A  780  ARG THR LEU ASN ARG TYR GLU LYS ILE ALA ASN ASP ILE          
SEQRES   3 A  780  ASP ALA ILE ARG GLY ASP TYR GLU ASN LEU SER ASP ASP          
SEQRES   4 A  780  ALA LEU LYS HIS LYS THR ILE GLU PHE LYS GLU ARG LEU          
SEQRES   5 A  780  GLU LYS GLY ALA THR THR ASP ASP LEU LEU VAL GLU ALA          
SEQRES   6 A  780  PHE ALA VAL VAL ARG GLU ALA SER ARG ARG VAL THR GLY          
SEQRES   7 A  780  MET PHE PRO PHE LYS VAL GLN LEU MET GLY GLY VAL ALA          
SEQRES   8 A  780  LEU HIS ASP GLY ASN ILE ALA GLU MET LYS THR GLY GLU          
SEQRES   9 A  780  GLY LYS THR LEU THR SER THR LEU PRO VAL TYR LEU ASN          
SEQRES  10 A  780  ALA LEU THR GLY LYS GLY VAL HIS VAL VAL THR VAL ASN          
SEQRES  11 A  780  GLU TYR LEU ALA SER ARG ASP ALA GLU GLN MET GLY LYS          
SEQRES  12 A  780  ILE PHE GLU PHE LEU GLY LEU THR VAL GLY LEU ASN LEU          
SEQRES  13 A  780  ASN SER MET SER LYS ASP GLU LYS ARG GLU ALA TYR ALA          
SEQRES  14 A  780  ALA ASP ILE THR TYR SER THR ASN ASN GLU LEU GLY PHE          
SEQRES  15 A  780  ASP TYR LEU ARG ASP ASN MET VAL LEU TYR LYS GLU GLN          
SEQRES  16 A  780  MET VAL GLN ARG PRO LEU HIS PHE ALA VAL ILE ASP GLU          
SEQRES  17 A  780  VAL ASP SER ILE LEU ILE ASP GLU ALA ARG THR PRO LEU          
SEQRES  18 A  780  ILE ILE SER GLY GLN ALA ALA LYS SER THR LYS LEU TYR          
SEQRES  19 A  780  VAL GLN ALA ASN ALA PHE VAL ARG THR LEU LYS ALA GLU          
SEQRES  20 A  780  LYS ASP TYR THR TYR ASP ILE LYS THR LYS ALA VAL GLN          
SEQRES  21 A  780  LEU THR GLU GLU GLY MET THR LYS ALA GLU LYS ALA PHE          
SEQRES  22 A  780  GLY ILE ASP ASN LEU PHE ASP VAL LYS HIS VAL ALA LEU          
SEQRES  23 A  780  ASN HIS HIS ILE ASN GLN ALA LEU LYS ALA HIS VAL ALA          
SEQRES  24 A  780  MET GLN LYS ASP VAL ASP TYR VAL VAL GLU ASP GLY GLN          
SEQRES  25 A  780  VAL VAL ILE VAL ASP SER PHE THR GLY ARG LEU MET LYS          
SEQRES  26 A  780  GLY ARG ARG TYR SER GLU GLY LEU HIS GLN ALA ILE GLU          
SEQRES  27 A  780  ALA LYS GLU GLY LEU GLU ILE GLN ASN GLU SER MET THR          
SEQRES  28 A  780  LEU ALA THR ILE THR PHE GLN ASN TYR PHE ARG MET TYR          
SEQRES  29 A  780  GLU LYS LEU ALA GLY MET THR GLY THR ALA LYS THR GLU          
SEQRES  30 A  780  GLU GLU GLU PHE ARG ASN ILE TYR ASN MET GLN VAL VAL          
SEQRES  31 A  780  THR ILE PRO THR ASN ARG PRO VAL VAL ARG ASP ASP ARG          
SEQRES  32 A  780  PRO ASP LEU ILE TYR ARG THR MET GLU GLY LYS PHE LYS          
SEQRES  33 A  780  ALA VAL ALA GLU ASP VAL ALA GLN ARG TYR MET THR GLY          
SEQRES  34 A  780  GLN PRO VAL LEU VAL GLY THR VAL ALA VAL GLU THR SER          
SEQRES  35 A  780  GLU LEU ILE SER LYS LEU LEU LYS ASN LYS GLY ILE PRO          
SEQRES  36 A  780  HIS GLN VAL LEU ASN ALA LYS ASN HIS GLU ARG GLU ALA          
SEQRES  37 A  780  GLN ILE ILE GLU GLU ALA GLY GLN LYS GLY ALA VAL THR          
SEQRES  38 A  780  ILE ALA THR ASN MET ALA GLY ARG GLY THR ASP ILE LYS          
SEQRES  39 A  780  LEU GLY GLU GLY VAL LYS GLU LEU GLY GLY LEU ALA VAL          
SEQRES  40 A  780  VAL GLY THR GLU ARG HIS GLU SER ARG ARG ILE ASP ASN          
SEQRES  41 A  780  GLN LEU ARG GLY ARG SER GLY ARG GLN GLY ASP PRO GLY          
SEQRES  42 A  780  ILE THR GLN PHE TYR LEU SER MET GLU ASP GLU LEU MET          
SEQRES  43 A  780  ARG ARG PHE GLY ALA GLU ARG THR MET ALA MET LEU ASP          
SEQRES  44 A  780  ARG PHE GLY MET ASP ASP SER THR PRO ILE GLN SER LYS          
SEQRES  45 A  780  MET VAL SER ARG ALA VAL GLU SER SER GLN LYS ARG VAL          
SEQRES  46 A  780  GLU GLY ASN ASN PHE ASP SER ARG LYS GLN LEU LEU GLN          
SEQRES  47 A  780  TYR ASP ASP VAL LEU ARG GLN GLN ARG GLU VAL ILE TYR          
SEQRES  48 A  780  LYS GLN ARG PHE GLU VAL ILE ASP SER GLU ASN LEU ARG          
SEQRES  49 A  780  GLU ILE VAL GLU ASN MET ILE LYS SER SER LEU GLU ARG          
SEQRES  50 A  780  ALA ILE ALA ALA TYR THR PRO ARG GLU GLU LEU PRO GLU          
SEQRES  51 A  780  GLU TRP LYS LEU ASP GLY LEU VAL ASP LEU ILE ASN THR          
SEQRES  52 A  780  THR TYR LEU ASP GLU GLY ALA LEU GLU LYS SER ASP ILE          
SEQRES  53 A  780  PHE GLY LYS GLU PRO ASP GLU MET LEU GLU LEU ILE MET          
SEQRES  54 A  780  ASP ARG ILE ILE THR LYS TYR ASN GLU LYS GLU GLU GLN          
SEQRES  55 A  780  PHE GLY LYS GLU GLN MET ARG GLU PHE GLU LYS VAL ILE          
SEQRES  56 A  780  VAL LEU ARG ALA VAL ASP SER LYS TRP MET ASP HIS ILE          
SEQRES  57 A  780  ASP ALA MET ASP GLN LEU ARG GLN GLY ILE HIS LEU ARG          
SEQRES  58 A  780  ALA TYR ALA GLN THR ASN PRO LEU ARG GLU TYR GLN MET          
SEQRES  59 A  780  GLU GLY PHE ALA MET PHE GLU HIS MET ILE GLU SER ILE          
SEQRES  60 A  780  GLU ASP GLU VAL ALA LYS PHE VAL MET LYS ALA GLU ILE          
SEQRES   1 Y  424  MET PHE ARG THR ILE SER ASN PHE MET ARG VAL SER ASP          
SEQRES   2 Y  424  ILE ARG ASN LYS ILE ILE PHE THR LEU LEU MET LEU ILE          
SEQRES   3 Y  424  VAL PHE ARG ILE GLY THR PHE ILE PRO VAL PRO SER VAL          
SEQRES   4 Y  424  ASN THR ASP VAL LEU LYS LEU GLN ASP GLN LEU ASN ALA          
SEQRES   5 Y  424  PHE GLY VAL LEU ASN ILE PHE CYS GLY GLY ALA LEU GLN          
SEQRES   6 Y  424  ASN PHE SER ILE PHE ALA MET GLY VAL MET PRO TYR ILE          
SEQRES   7 Y  424  THR ALA SER ILE ILE VAL GLN LEU LEU GLN MET ASP VAL          
SEQRES   8 Y  424  VAL PRO LYS PHE ALA GLU TRP SER LYS GLN GLY GLU MET          
SEQRES   9 Y  424  GLY ARG ARG LYS LEU ALA GLN PHE THR ARG TYR PHE THR          
SEQRES  10 Y  424  ILE VAL LEU GLY PHE ILE GLN ALA LEU GLY MET SER TYR          
SEQRES  11 Y  424  GLY PHE ASN ASN LEU ALA GLY GLY MET LEU ILE GLN ASN          
SEQRES  12 Y  424  PRO GLY ILE GLY THR TYR LEU LEU ILE ALA VAL VAL LEU          
SEQRES  13 Y  424  THR ALA GLY THR ALA PHE LEU MET TRP LEU GLY GLU GLN          
SEQRES  14 Y  424  ILE THR ALA LYS GLY VAL GLY ASN GLY ILE SER ILE ILE          
SEQRES  15 Y  424  ILE PHE ALA GLY ILE VAL SER GLY ILE PRO THR ILE LEU          
SEQRES  16 Y  424  ASN GLN ILE TYR ALA GLN THR PHE GLY GLY LEU ASN ILE          
SEQRES  17 Y  424  VAL ARG LEU LEU LEU VAL ALA LEU ALA VAL VAL ALA VAL          
SEQRES  18 Y  424  ILE VAL GLY VAL ILE TYR ILE GLN GLN ALA PHE ARG LYS          
SEQRES  19 Y  424  ILE PRO ILE GLN TYR ALA LYS ARG LEU GLU GLY ARG ASN          
SEQRES  20 Y  424  PRO VAL GLY GLY HIS SER THR HIS LEU PRO LEU LYS VAL          
SEQRES  21 Y  424  ASN PRO ALA GLY VAL ILE PRO VAL ILE PHE ALA VAL SER          
SEQRES  22 Y  424  PHE LEU ILE ALA PRO PRO THR ILE ALA SER PHE PHE GLY          
SEQRES  23 Y  424  THR ASN ASP VAL THR LEU TRP ILE ARG ARG THR PHE ASP          
SEQRES  24 Y  424  TYR THR HIS PRO VAL GLY MET THR ILE TYR VAL VAL LEU          
SEQRES  25 Y  424  ILE ILE ALA PHE THR TYR PHE TYR ALA PHE VAL GLN VAL          
SEQRES  26 Y  424  ASN PRO GLU GLN MET ALA ASP ASN LEU LYS LYS GLN GLY          
SEQRES  27 Y  424  GLY TYR ILE PRO GLY ILE ARG PRO GLY LYS ASN THR GLN          
SEQRES  28 Y  424  GLU TYR VAL THR ARG ILE LEU TYR ARG LEU THR LEU VAL          
SEQRES  29 Y  424  GLY SER LEU PHE LEU ALA PHE ILE ALA VAL LEU PRO VAL          
SEQRES  30 Y  424  PHE PHE VAL ASN PHE ALA ASN LEU PRO PRO SER ALA GLN          
SEQRES  31 Y  424  ILE GLY GLY THR SER LEU LEU ILE VAL VAL GLY VAL ALA          
SEQRES  32 Y  424  LEU GLU THR MET LYS GLN LEU GLU SER GLN LEU VAL LYS          
SEQRES  33 Y  424  ARG HIS TYR ARG GLY PHE ILE LYS                              
SEQRES   1 E   70  MET GLN ARG VAL THR ASN PHE PHE LYS GLU VAL VAL ARG          
SEQRES   2 E   70  GLU LEU LYS LYS VAL SER TRP PRO ASN ARG LYS GLU LEU          
SEQRES   3 E   70  VAL ASN TYR THR ALA VAL VAL LEU ALA THR VAL ALA PHE          
SEQRES   4 E   70  PHE THR VAL PHE PHE ALA VAL ILE ASP LEU GLY ILE SER          
SEQRES   5 E   70  GLN LEU ILE ARG LEU VAL PHE GLU GLY GLY HIS HIS HIS          
SEQRES   6 E   70  HIS HIS HIS HIS HIS                                          
SEQRES   1 V  116  GLN VAL GLN LEU VAL GLU THR GLY GLY GLY LEU VAL GLN          
SEQRES   2 V  116  PRO GLY GLY SER LEU ARG LEU SER CYS GLY ALA SER GLY          
SEQRES   3 V  116  SER ILE PHE ASN MET TYR ALA MET GLY TRP TYR ARG GLN          
SEQRES   4 V  116  ALA PRO GLY LYS ARG ARG GLU VAL VAL ALA ARG ILE ALA          
SEQRES   5 V  116  THR ASP ASP SER THR MET TYR PRO ASP SER VAL LYS GLY          
SEQRES   6 V  116  ARG PHE THR ILE SER ARG ASP ASN ALA LYS ASN THR VAL          
SEQRES   7 V  116  TYR LEU GLN MET ASN SER LEU LYS PRO GLU ASP THR ALA          
SEQRES   8 V  116  VAL TYR TYR CYS TYR TYR GLN ARG THR VAL MET SER GLN          
SEQRES   9 V  116  PRO TYR TRP GLY GLN GLY THR GLN VAL THR VAL SER              
SEQRES   1 B   59  MET ALA LYS LYS THR ALA ILE ALA ILE ALA VAL ALA LEU          
SEQRES   2 B   59  ALA GLY PHE ALA THR VAL ALA SER TYR ALA GLN TYR GLU          
SEQRES   3 B   59  ASP GLY CYS SER GLY GLU LEU GLU ARG GLN HIS THR PHE          
SEQRES   4 B   59  ALA GLY GLY ALA ARG SER ILE SER GLY ASP GLY ASP SER          
SEQRES   5 B   59  PRO HIS SER TYR HIS SER GLY                                  
SEQRES   1 G  236  MET SER LYS GLY GLU GLU LEU PHE THR GLY VAL VAL PRO          
SEQRES   2 G  236  ILE LEU VAL GLU LEU ASP GLY ASP VAL ASN GLY HIS LYS          
SEQRES   3 G  236  PHE SER VAL SER GLY GLU GLY GLU GLY ASP ALA THR TYR          
SEQRES   4 G  236  GLY LYS LEU THR LEU LYS PHE ILE CYS THR THR GLY LYS          
SEQRES   5 G  236  LEU PRO VAL PRO TRP PRO THR LEU VAL THR THR PHE GYS          
SEQRES   6 G  236  VAL GLN CYS PHE SER ARG TYR PRO ASP HIS MET LYS ARG          
SEQRES   7 G  236  HIS ASP PHE PHE LYS SER ALA MET PRO GLU GLY TYR VAL          
SEQRES   8 G  236  GLN GLU ARG THR ILE SER PHE LYS ASP ASP GLY ASN TYR          
SEQRES   9 G  236  LYS THR ARG ALA GLU VAL LYS PHE GLU GLY ASP THR LEU          
SEQRES  10 G  236  VAL ASN ARG ILE GLU LEU LYS GLY ILE ASP PHE LYS GLU          
SEQRES  11 G  236  ASP GLY ASN ILE LEU GLY HIS LYS LEU GLU TYR ASN TYR          
SEQRES  12 G  236  ASN SER HIS ASN VAL TYR ILE THR ALA ASP LYS GLN LYS          
SEQRES  13 G  236  ASN GLY ILE LYS ALA ASN PHE LYS ILE ARG HIS ASN ILE          
SEQRES  14 G  236  GLU ASP GLY SER VAL GLN LEU ALA ASP HIS TYR GLN GLN          
SEQRES  15 G  236  ASN THR PRO ILE GLY ASP GLY PRO VAL LEU LEU PRO ASP          
SEQRES  16 G  236  ASN HIS TYR LEU SER THR GLN SER ALA LEU SER LYS ASP          
SEQRES  17 G  236  PRO ASN GLU LYS ARG ASP HIS MET VAL LEU LEU GLU PHE          
SEQRES  18 G  236  VAL THR ALA ALA GLY ILE THR HIS GLY MET ASP GLU LEU          
SEQRES  19 G  236  TYR LYS                                                      
SEQRES   1 C  112  VAL ALA LEU VAL GLU SER GLY GLY ALA LEU VAL GLN PRO          
SEQRES   2 C  112  GLY GLY SER LEU ARG LEU SER CYS ALA ALA SER GLY PHE          
SEQRES   3 C  112  PRO VAL ASN ARG TYR SER MET ARG TRP TYR ARG GLN ALA          
SEQRES   4 C  112  PRO GLY LYS GLU ARG GLU TRP VAL ALA GLY MET SER ALA          
SEQRES   5 C  112  GLY ASP ARG SER SER TYR GLU ASP SER VAL LYS GLY ARG          
SEQRES   6 C  112  PHE THR ILE SER ARG ASP ASP ALA ARG ASN THR VAL TYR          
SEQRES   7 C  112  LEU GLN MET ASN SER LEU LYS PRO GLU ASP THR ALA VAL          
SEQRES   8 C  112  TYR TYR CYS ASN VAL ASN VAL GLY PHE GLU TYR TRP GLY          
SEQRES   9 C  112  GLN GLY THR GLN VAL THR VAL SER                              
MODRES 6ITC GYS G   66  SER  CHROMOPHORE                                        
MODRES 6ITC GYS G   66  TYR  CHROMOPHORE                                        
MODRES 6ITC GYS G   66  GLY  CHROMOPHORE                                        
HET    GYS  G  66      21                                                       
HET     MG  A1001       1                                                       
HET    BEF  A1002       4                                                       
HET    ADP  A1003      27                                                       
HET    PGV  Y 501      27                                                       
HET    PGV  Y 502      41                                                       
HETNAM     GYS [(4Z)-2-(1-AMINO-2-HYDROXYETHYL)-4-(4-                           
HETNAM   2 GYS  HYDROXYBENZYLIDENE)-5-OXO-4,5-DIHYDRO-1H-IMIDAZOL-1-            
HETNAM   3 GYS  YL]ACETIC ACID                                                  
HETNAM      MG MAGNESIUM ION                                                    
HETNAM     BEF BERYLLIUM TRIFLUORIDE ION                                        
HETNAM     ADP ADENOSINE-5'-DIPHOSPHATE                                         
HETNAM     PGV (1R)-2-{[{[(2S)-2,3-DIHYDROXYPROPYL]OXY}(HYDROXY)                
HETNAM   2 PGV  PHOSPHORYL]OXY}-1-[(PALMITOYLOXY)METHYL]ETHYL (11E)-            
HETNAM   3 PGV  OCTADEC-11-ENOATE                                               
HETSYN     GYS CHROMOPHORE (SER-TYR-GLY)                                        
HETSYN     PGV PHOSPHATIDYLGLYCEROL, 2-VACCENOYL-1-PALMITOYL-SN-                
HETSYN   2 PGV  GLYCEROL-3-PHOSPHOGLYCEROL                                      
FORMUL   6  GYS    C14 H15 N3 O5                                                
FORMUL   8   MG    MG 2+                                                        
FORMUL   9  BEF    BE F3 1-                                                     
FORMUL  10  ADP    C10 H15 N5 O10 P2                                            
FORMUL  11  PGV    2(C40 H77 O10 P)                                             
HELIX    1 AA1 ARG A   14  ARG A   30  1                                  17    
HELIX    2 AA2 GLY A   31  TYR A   33  5                                   3    
HELIX    3 AA3 ALA A   40  GLU A   53  1                                  14    
HELIX    4 AA4 LEU A   61  GLY A   78  1                                  18    
HELIX    5 AA5 LYS A   83  ASP A   94  1                                  12    
HELIX    6 AA6 LYS A  106  ALA A  118  1                                  13    
HELIX    7 AA7 ASN A  130  PHE A  147  1                                  18    
HELIX    8 AA8 SER A  160  ALA A  169  1                                  10    
HELIX    9 AA9 ASN A  177  ASN A  188  1                                  12    
HELIX   10 AB1 TYR A  192  MET A  196  5                                   5    
HELIX   11 AB2 GLU A  208  LEU A  213  1                                   6    
HELIX   12 AB3 THR A  231  ARG A  242  1                                  12    
HELIX   13 AB4 LYS A  245  ASP A  249  1                                   5    
HELIX   14 AB5 THR A  262  PHE A  273  1                                  12    
HELIX   15 AB6 HIS A  283  ALA A  299  1                                  17    
HELIX   16 AB7 GLN A  301  TYR A  306  1                                   6    
HELIX   17 AB8 LEU A  333  GLU A  341  1                                   9    
HELIX   18 AB9 PHE A  357  ARG A  362  1                                   6    
HELIX   19 AC1 ALA A  374  THR A  376  5                                   3    
HELIX   20 AC2 GLU A  377  ILE A  384  1                                   8    
HELIX   21 AC3 THR A  410  MET A  427  1                                  18    
HELIX   22 AC4 VAL A  439  LEU A  449  1                                  11    
HELIX   23 AC5 ASN A  463  GLU A  465  5                                   3    
HELIX   24 AC6 ARG A  466  ILE A  471  1                                   6    
HELIX   25 AC7 GLU A  472  ALA A  474  5                                   3    
HELIX   26 AC8 THR A  484  GLY A  488  5                                   5    
HELIX   27 AC9 SER A  515  ARG A  525  1                                  11    
HELIX   28 AD1 ASP A  543  GLY A  550  1                                   8    
HELIX   29 AD2 SER A  571  ASP A  619  1                                  49    
HELIX   30 AD3 LEU A  623  THR A  643  1                                  21    
HELIX   31 AD4 LYS A  653  TYR A  665  1                                  13    
HELIX   32 AD5 GLU A  672  ILE A  676  5                                   5    
HELIX   33 AD6 GLU A  680  GLY A  704  1                                  25    
HELIX   34 AD7 LYS A  705  ILE A  738  1                                  34    
HELIX   35 AD8 HIS A  739  TYR A  743  5                                   5    
HELIX   36 AD9 ASN A  747  LYS A  777  1                                  31    
HELIX   37 AE1 THR Y    4  MET Y    9  1                                   6    
HELIX   38 AE2 VAL Y   11  GLY Y   31  1                                  21    
HELIX   39 AE3 ASN Y   40  GLN Y   47  1                                   8    
HELIX   40 AE4 VAL Y   74  GLN Y   88  1                                  15    
HELIX   41 AE5 VAL Y   92  GLY Y  102  1                                  11    
HELIX   42 AE6 GLU Y  103  LEU Y  135  1                                  33    
HELIX   43 AE7 THR Y  148  GLY Y  174  1                                  27    
HELIX   44 AE8 ASN Y  177  VAL Y  188  1                                  12    
HELIX   45 AE9 GLY Y  190  THR Y  202  1                                  13    
HELIX   46 AF1 ILE Y  214  GLN Y  236  1                                  23    
HELIX   47 AF2 VAL Y  271  SER Y  289  1                                  19    
HELIX   48 AF3 ASN Y  294  PHE Y  304  1                                  11    
HELIX   49 AF4 VAL Y  310  VAL Y  331  1                                  22    
HELIX   50 AF5 ASN Y  332  GLN Y  343  1                                  12    
HELIX   51 AF6 LYS Y  354  LEU Y  381  1                                  28    
HELIX   52 AF7 PRO Y  382  ASN Y  390  1                                   9    
HELIX   53 AF8 GLY Y  399  SER Y  418  1                                  20    
HELIX   54 AF9 GLN Y  419  HIS Y  424  1                                   6    
HELIX   55 AG1 ARG E    3  LEU E   15  1                                  13    
HELIX   56 AG2 ASN E   22  PHE E   59  1                                  38    
HELIX   57 AG3 LYS V   86  THR V   90  5                                   5    
HELIX   58 AG4 LYS B    3  ALA B   20  1                                  18    
HELIX   59 AG5 SER B   21  GLN B   24  5                                   4    
HELIX   60 AG6 TRP G   57  THR G   62  1                                   6    
HELIX   61 AG7 PRO C   28  TYR C   32  5                                   5    
HELIX   62 AG8 LYS C   83  THR C   87  5                                   5    
SHEET    1 AA1 2 ILE A  97  GLU A  99  0                                        
SHEET    2 AA1 2 VAL A 389  THR A 391  1  O  VAL A 390   N  ILE A  97           
SHEET    1 AA2 4 GLY A 153  LEU A 154  0                                        
SHEET    2 AA2 4 THR A 173  THR A 176  1  O  TYR A 174   N  GLY A 153           
SHEET    3 AA2 4 HIS A 125  THR A 128  1  N  VAL A 126   O  THR A 173           
SHEET    4 AA2 4 ALA A 204  ILE A 206  1  O  VAL A 205   N  HIS A 125           
SHEET    1 AA3 2 PRO A 220  GLN A 226  0                                        
SHEET    2 AA3 2 SER A 349  THR A 356 -1  O  LEU A 352   N  ILE A 223           
SHEET    1 AA4 2 TYR A 250  ASP A 253  0                                        
SHEET    2 AA4 2 ALA A 258  LEU A 261 -1  O  GLN A 260   N  THR A 251           
SHEET    1 AA5 2 VAL A 307  GLU A 309  0                                        
SHEET    2 AA5 2 GLN A 312  VAL A 314 -1  O  GLN A 312   N  GLU A 309           
SHEET    1 AA6 2 ARG A 327  TYR A 329  0                                        
SHEET    2 AA6 2 HIS B  54  TYR B  56 -1  O  SER B  55   N  ARG A 328           
SHEET    1 AA7 2 LEU A 406  ILE A 407  0                                        
SHEET    2 AA7 2 TYR A 538  LEU A 539  1  O  LEU A 539   N  LEU A 406           
SHEET    1 AA8 3 VAL A 480  ALA A 483  0                                        
SHEET    2 AA8 3 VAL A 432  GLY A 435  1  N  VAL A 434   O  THR A 481           
SHEET    3 AA8 3 ALA A 506  VAL A 508  1  O  VAL A 508   N  LEU A 433           
SHEET    1 AA9 2 PHE Y 238  PRO Y 242  0                                        
SHEET    2 AA9 2 HIS Y 261  LYS Y 265 -1  O  LEU Y 264   N  ARG Y 239           
SHEET    1 AB1 4 LEU V   4  THR V   7  0                                        
SHEET    2 AB1 4 SER V  17  ALA V  24 -1  O  GLY V  23   N  VAL V   5           
SHEET    3 AB1 4 THR V  77  ASN V  83 -1  O  MET V  82   N  LEU V  18           
SHEET    4 AB1 4 THR V  68  ASP V  72 -1  N  THR V  68   O  GLN V  81           
SHEET    1 AB2 3 LEU V  11  VAL V  12  0                                        
SHEET    2 AB2 3 GLY V 110  VAL V 115  1  O  THR V 114   N  VAL V  12           
SHEET    3 AB2 3 ALA V  91  TYR V  94 -1  N  ALA V  91   O  VAL V 113           
SHEET    1 AB3 2 MET V  34  TYR V  37  0                                        
SHEET    2 AB3 2 VAL V  47  ILE V  51 -1  O  VAL V  48   N  TRP V  36           
SHEET    1 AB412 VAL G  12  VAL G  22  0                                        
SHEET    2 AB412 HIS G  25  ASP G  36 -1  O  GLY G  33   N  ILE G  14           
SHEET    3 AB412 LYS G  41  CYS G  48 -1  O  THR G  43   N  GLU G  34           
SHEET    4 AB412 HIS G 217  ALA G 227 -1  O  LEU G 220   N  LEU G  44           
SHEET    5 AB412 HIS G 199  SER G 208 -1  N  GLN G 204   O  PHE G 223           
SHEET    6 AB412 HIS G 148  ASP G 155 -1  N  ILE G 152   O  HIS G 199           
SHEET    7 AB412 GLY G 160  ASN G 170 -1  O  GLY G 160   N  ASP G 155           
SHEET    8 AB412 VAL G 176  PRO G 187 -1  O  ALA G 179   N  ILE G 167           
SHEET    9 AB412 TYR G  92  PHE G 100 -1  N  VAL G  93   O  THR G 186           
SHEET   10 AB412 ASN G 105  GLU G 115 -1  O  ALA G 110   N  GLN G  94           
SHEET   11 AB412 THR G 118  ILE G 128 -1  O  VAL G 120   N  LYS G 113           
SHEET   12 AB412 VAL G  12  VAL G  22  1  N  GLU G  17   O  ILE G 123           
SHEET    1 AB5 4 ALA C   3  SER C   7  0                                        
SHEET    2 AB5 4 ARG C  19  SER C  25 -1  O  SER C  21   N  SER C   7           
SHEET    3 AB5 4 THR C  77  GLN C  81 -1  O  VAL C  78   N  CYS C  22           
SHEET    4 AB5 4 THR C  68  ASP C  72 -1  N  SER C  70   O  TYR C  79           
SHEET    1 AB6 6 LEU C  11  VAL C  12  0                                        
SHEET    2 AB6 6 THR C 107  VAL C 111  1  O  THR C 110   N  VAL C  12           
SHEET    3 AB6 6 ALA C  88  ASN C  95 -1  N  TYR C  90   O  THR C 107           
SHEET    4 AB6 6 MET C  34  GLN C  39 -1  N  GLN C  39   O  VAL C  89           
SHEET    5 AB6 6 TRP C  47  MET C  51 -1  O  ALA C  49   N  TRP C  36           
SHEET    6 AB6 6 SER C  57  TYR C  59 -1  O  SER C  58   N  GLY C  50           
SHEET    1 AB7 4 LEU C  11  VAL C  12  0                                        
SHEET    2 AB7 4 THR C 107  VAL C 111  1  O  THR C 110   N  VAL C  12           
SHEET    3 AB7 4 ALA C  88  ASN C  95 -1  N  TYR C  90   O  THR C 107           
SHEET    4 AB7 4 GLU C 101  TYR C 102 -1  O  TYR C 102   N  VAL C  94           
SSBOND   1 CYS Y   60    CYS B   29                          1555   1555  2.06  
SSBOND   2 CYS V   22    CYS V   95                          1555   1555  2.04  
SSBOND   3 CYS C   22    CYS C   92                          1555   1555  2.04  
LINK         NH2 ARG A 528                 F1  BEF A1002     1555   1555  1.57  
LINK         C   PHE G  64                 N   GYS G  66     1555   1555  1.43  
LINK         C   GYS G  66                 N   VAL G  68     1555   1555  1.55  
LINK         O   GYS G  66                 N   VAL G  68     1555   1555  1.30  
LINK        MG    MG A1001                 O2B ADP A1003     1555   1555  2.52  
CISPEP   1 MET G   88    PRO G   89          0         8.51                     
SITE     1 AC1  2 BEF A1002  ADP A1003                                          
SITE     1 AC2  9 THR A 102  GLY A 103  ARG A 489  GLY A 490                    
SITE     2 AC2  9 GLN A 521  ARG A 525  ARG A 528   MG A1001                    
SITE     3 AC2  9 ADP A1003                                                     
SITE     1 AC3 12 MET A  79  PHE A  80  PHE A  82  GLN A  85                    
SITE     2 AC3 12 GLY A 103  GLY A 105  LYS A 106  THR A 107                    
SITE     3 AC3 12 ASP A 492  ARG A 528   MG A1001  BEF A1002                    
SITE     1 AC4  1 ARG Y 362                                                     
SITE     1 AC5  9 CYS Y  60  ILE Y 187  ILE Y 191  ILE Y 194                    
SITE     2 AC5  9 ALA Y 221  GLN Y 396  ILE Y 397  SER Y 401                    
SITE     3 AC5  9 LEU Y 402                                                     
CRYST1    1.000    1.000    1.000  90.00  90.00  90.00 P 1           1          
ORIGX1      1.000000  0.000000  0.000000        0.00000                         
ORIGX2      0.000000  1.000000  0.000000        0.00000                         
ORIGX3      0.000000  0.000000  1.000000        0.00000                         
SCALE1      1.000000  0.000000  0.000000        0.00000                         
SCALE2      0.000000  1.000000  0.000000        0.00000                         
SCALE3      0.000000  0.000000  1.000000        0.00000                         
ATOM      1  N   ARG A  14     156.652 153.731 105.829  1.00 76.98           N  
ATOM      2  CA  ARG A  14     157.237 152.614 106.557  1.00 76.98           C  
ATOM      3  C   ARG A  14     157.931 153.146 107.798  1.00 76.98           C  
ATOM      4  O   ARG A  14     158.612 154.166 107.728  1.00 76.98           O  
ATOM      5  CB  ARG A  14     158.231 151.851 105.685  1.00 76.98           C  
ATOM      6  CG  ARG A  14     158.728 150.541 106.278  1.00 76.98           C  
ATOM      7  CD  ARG A  14     157.798 149.376 105.951  1.00 76.98           C  
ATOM      8  NE  ARG A  14     156.634 149.282 106.821  1.00 76.98           N  
ATOM      9  CZ  ARG A  14     156.642 148.696 108.011  1.00 76.98           C  
ATOM     10  NH1 ARG A  14     157.758 148.151 108.479  1.00 76.98           N  
ATOM     11  NH2 ARG A  14     155.536 148.650 108.736  1.00 76.98           N  
ATOM     12  N   THR A  15     157.766 152.464 108.933  1.00 67.17           N  
ATOM     13  CA  THR A  15     158.377 152.945 110.164  1.00 67.17           C  
ATOM     14  C   THR A  15     159.871 152.705 110.204  1.00 67.17           C  
ATOM     15  O   THR A  15     160.553 153.331 111.018  1.00 67.17           O  
ATOM     16  CB  THR A  15     157.729 152.307 111.382  1.00 67.17           C  
ATOM     17  OG1 THR A  15     157.824 150.886 111.277  1.00 67.17           O  
ATOM     18  CG2 THR A  15     156.297 152.704 111.475  1.00 67.17           C  
ATOM     19  N   LEU A  16     160.405 151.838 109.342  1.00 61.39           N  
ATOM     20  CA  LEU A  16     161.856 151.667 109.306  1.00 61.39           C  
ATOM     21  C   LEU A  16     162.548 152.927 108.794  1.00 61.39           C  
ATOM     22  O   LEU A  16     163.627 153.279 109.277  1.00 61.39           O  
ATOM     23  CB  LEU A  16     162.249 150.458 108.469  1.00 61.39           C  
ATOM     24  CG  LEU A  16     162.357 149.104 109.182  1.00 61.39           C  
ATOM     25  CD1 LEU A  16     163.289 149.223 110.345  1.00 61.39           C  
ATOM     26  CD2 LEU A  16     161.028 148.513 109.595  1.00 61.39           C  
ATOM     27  N   ASN A  17     161.931 153.658 107.869  1.00 60.82           N  
ATOM     28  CA  ASN A  17     162.575 154.892 107.452  1.00 60.82           C  
ATOM     29  C   ASN A  17     162.409 155.985 108.494  1.00 60.82           C  
ATOM     30  O   ASN A  17     163.289 156.848 108.612  1.00 60.82           O  
ATOM     31  CB  ASN A  17     162.054 155.360 106.102  1.00 60.82           C  
ATOM     32  CG  ASN A  17     163.089 156.181 105.314  1.00 60.82           C  
ATOM     33  OD1 ASN A  17     162.965 156.346 104.104  1.00 60.82           O  
ATOM     34  ND2 ASN A  17     164.104 156.692 105.994  1.00 60.82           N  
ATOM     35  N   ARG A  18     161.330 155.959 109.277  1.00 56.81           N  
ATOM     36  CA  ARG A  18     161.255 156.866 110.418  1.00 56.81           C  
ATOM     37  C   ARG A  18     162.361 156.562 111.420  1.00 56.81           C  
ATOM     38  O   ARG A  18     162.999 157.477 111.963  1.00 56.81           O  
ATOM     39  CB  ARG A  18     159.889 156.782 111.088  1.00 56.81           C  
ATOM     40  CG  ARG A  18     159.761 157.762 112.238  1.00 56.81           C  
ATOM     41  CD  ARG A  18     158.363 157.853 112.806  1.00 56.81           C  
ATOM     42  NE  ARG A  18     157.909 156.642 113.471  1.00 56.81           N  
ATOM     43  CZ  ARG A  18     158.188 156.336 114.732  1.00 56.81           C  
ATOM     44  NH1 ARG A  18     158.928 157.150 115.469  1.00 56.81           N  
ATOM     45  NH2 ARG A  18     157.723 155.213 115.257  1.00 56.81           N  
ATOM     46  N   TYR A  19     162.671 155.277 111.595  1.00 51.91           N  
ATOM     47  CA  TYR A  19     163.678 154.888 112.572  1.00 51.91           C  
ATOM     48  C   TYR A  19     165.065 155.267 112.111  1.00 51.91           C  
ATOM     49  O   TYR A  19     165.870 155.758 112.908  1.00 51.91           O  
ATOM     50  CB  TYR A  19     163.602 153.400 112.848  1.00 51.91           C  
ATOM     51  CG  TYR A  19     162.351 153.012 113.564  1.00 51.91           C  
ATOM     52  CD1 TYR A  19     161.602 153.953 114.228  1.00 51.91           C  
ATOM     53  CD2 TYR A  19     161.912 151.715 113.566  1.00 51.91           C  
ATOM     54  CE1 TYR A  19     160.466 153.628 114.849  1.00 51.91           C  
ATOM     55  CE2 TYR A  19     160.764 151.375 114.203  1.00 51.91           C  
ATOM     56  CZ  TYR A  19     160.040 152.340 114.840  1.00 51.91           C  
ATOM     57  OH  TYR A  19     158.878 152.018 115.495  1.00 51.91           O  
ATOM     58  N   GLU A  20     165.369 155.082 110.833  1.00 58.14           N  
ATOM     59  CA  GLU A  20     166.700 155.516 110.456  1.00 58.14           C  
ATOM     60  C   GLU A  20     166.800 157.019 110.278  1.00 58.14           C  
ATOM     61  O   GLU A  20     167.912 157.538 110.356  1.00 58.14           O  
ATOM     62  CB  GLU A  20     167.258 154.837 109.207  1.00 58.14           C  
ATOM     63  CG  GLU A  20     166.576 155.146 107.924  1.00 58.14           C  
ATOM     64  CD  GLU A  20     165.993 153.929 107.296  1.00 58.14           C  
ATOM     65  OE1 GLU A  20     166.039 152.862 107.928  1.00 58.14           O  
ATOM     66  OE2 GLU A  20     165.490 154.038 106.162  1.00 58.14           O  
ATOM     67  N   LYS A  21     165.700 157.755 110.133  1.00 55.69           N  
ATOM     68  CA  LYS A  21     165.925 159.194 110.149  1.00 55.69           C  
ATOM     69  C   LYS A  21     166.139 159.701 111.569  1.00 55.69           C  
ATOM     70  O   LYS A  21     166.924 160.638 111.775  1.00 55.69           O  
ATOM     71  CB  LYS A  21     164.794 159.951 109.452  1.00 55.69           C  
ATOM     72  CG  LYS A  21     163.505 160.132 110.224  1.00 55.69           C  
ATOM     73  CD  LYS A  21     162.489 160.922 109.424  1.00 55.69           C  
ATOM     74  CE  LYS A  21     161.233 161.164 110.230  1.00 55.69           C  
ATOM     75  NZ  LYS A  21     161.502 162.085 111.364  1.00 55.69           N  
ATOM     76  N   ILE A  22     165.537 159.044 112.567  1.00 50.35           N  
ATOM     77  CA  ILE A  22     165.856 159.401 113.948  1.00 50.35           C  
ATOM     78  C   ILE A  22     167.291 159.010 114.290  1.00 50.35           C  
ATOM     79  O   ILE A  22     168.017 159.778 114.935  1.00 50.35           O  
ATOM     80  CB  ILE A  22     164.857 158.757 114.915  1.00 50.35           C  
ATOM     81  CG1 ILE A  22     163.452 159.237 114.630  1.00 50.35           C  
ATOM     82  CG2 ILE A  22     165.184 159.128 116.316  1.00 50.35           C  
ATOM     83  CD1 ILE A  22     163.294 160.701 114.784  1.00 50.35           C  
ATOM     84  N   ALA A  23     167.734 157.833 113.825  1.00 50.18           N  
ATOM     85  CA  ALA A  23     169.112 157.413 114.046  1.00 50.18           C  
ATOM     86  C   ALA A  23     170.096 158.339 113.357  1.00 50.18           C  
ATOM     87  O   ALA A  23     171.177 158.598 113.887  1.00 50.18           O  
ATOM     88  CB  ALA A  23     169.307 155.984 113.568  1.00 50.18           C  
ATOM     89  N   ASN A  24     169.724 158.899 112.212  1.00 53.83           N  
ATOM     90  CA  ASN A  24     170.615 159.851 111.574  1.00 53.83           C  
ATOM     91  C   ASN A  24     170.640 161.184 112.301  1.00 53.83           C  
ATOM     92  O   ASN A  24     171.684 161.848 112.308  1.00 53.83           O  
ATOM     93  CB  ASN A  24     170.233 160.033 110.119  1.00 53.83           C  
ATOM     94  CG  ASN A  24     170.629 158.855 109.282  1.00 53.83           C  
ATOM     95  OD1 ASN A  24     171.719 158.322 109.439  1.00 53.83           O  
ATOM     96  ND2 ASN A  24     169.748 158.433 108.386  1.00 53.83           N  
ATOM     97  N   ASP A  25     169.530 161.583 112.928  1.00 54.75           N  
ATOM     98  CA  ASP A  25     169.558 162.769 113.789  1.00 54.75           C  
ATOM     99  C   ASP A  25     170.533 162.581 114.948  1.00 54.75           C  
ATOM    100  O   ASP A  25     171.374 163.450 115.226  1.00 54.75           O  
ATOM    101  CB  ASP A  25     168.165 163.050 114.344  1.00 54.75           C  
ATOM    102  CG  ASP A  25     167.173 163.401 113.275  1.00 54.75           C  
ATOM    103  OD1 ASP A  25     167.588 163.970 112.252  1.00 54.75           O  
ATOM    104  OD2 ASP A  25     165.975 163.107 113.448  1.00 54.75           O  
ATOM    105  N   ILE A  26     170.445 161.424 115.608  1.00 49.90           N  
ATOM    106  CA  ILE A  26     171.277 161.111 116.766  1.00 49.90           C  
ATOM    107  C   ILE A  26     172.735 161.016 116.372  1.00 49.90           C  
ATOM    108  O   ILE A  26     173.621 161.416 117.130  1.00 49.90           O  
ATOM    109  CB  ILE A  26     170.763 159.810 117.404  1.00 49.90           C  
ATOM    110  CG1 ILE A  26     169.346 160.007 117.880  1.00 49.90           C  
ATOM    111  CG2 ILE A  26     171.570 159.406 118.572  1.00 49.90           C  
ATOM    112  CD1 ILE A  26     168.667 158.744 118.115  1.00 49.90           C  
ATOM    113  N   ASP A  27     173.011 160.533 115.171  1.00 54.54           N  
ATOM    114  CA  ASP A  27     174.389 160.514 114.705  1.00 54.54           C  
ATOM    115  C   ASP A  27     174.886 161.920 114.413  1.00 54.54           C  
ATOM    116  O   ASP A  27     176.059 162.225 114.642  1.00 54.54           O  
ATOM    117  CB  ASP A  27     174.493 159.640 113.461  1.00 54.54           C  
ATOM    118  CG  ASP A  27     175.917 159.253 113.119  1.00 54.54           C  
ATOM    119  OD1 ASP A  27     176.856 159.622 113.851  1.00 54.54           O  
ATOM    120  OD2 ASP A  27     176.099 158.558 112.099  1.00 54.54           O  
ATOM    121  N   ALA A  28     174.013 162.789 113.901  1.00 56.45           N  
ATOM    122  CA  ALA A  28     174.462 164.119 113.505  1.00 56.45           C  
ATOM    123  C   ALA A  28     174.804 164.978 114.709  1.00 56.45           C  
ATOM    124  O   ALA A  28     175.852 165.628 114.729  1.00 56.45           O  
ATOM    125  CB  ALA A  28     173.395 164.806 112.656  1.00 56.45           C  
ATOM    126  N   ILE A  29     173.954 164.965 115.738  1.00 60.54           N  
ATOM    127  CA  ILE A  29     174.158 165.846 116.888  1.00 60.54           C  
ATOM    128  C   ILE A  29     175.368 165.442 117.744  1.00 60.54           C  
ATOM    129  O   ILE A  29     175.930 166.299 118.434  1.00 60.54           O  
ATOM    130  CB  ILE A  29     172.799 165.940 117.628  1.00 60.54           C  
ATOM    131  CG1 ILE A  29     171.937 167.044 117.000  1.00 60.54           C  
ATOM    132  CG2 ILE A  29     172.897 166.101 119.138  1.00 60.54           C  
ATOM    133  CD1 ILE A  29     171.051 166.627 115.864  1.00 60.54           C  
ATOM    134  N   ARG A  30     175.891 164.220 117.566  1.00 61.83           N  
ATOM    135  CA  ARG A  30     176.949 163.604 118.379  1.00 61.83           C  
ATOM    136  C   ARG A  30     178.219 164.442 118.547  1.00 61.83           C  
ATOM    137  O   ARG A  30     178.976 164.216 119.494  1.00 61.83           O  
ATOM    138  CB  ARG A  30     177.276 162.250 117.733  1.00 61.83           C  
ATOM    139  CG  ARG A  30     178.236 161.305 118.443  1.00 61.83           C  
ATOM    140  CD  ARG A  30     179.655 161.407 117.891  1.00 61.83           C  
ATOM    141  NE  ARG A  30     179.714 161.182 116.449  1.00 61.83           N  
ATOM    142  CZ  ARG A  30     179.850 159.991 115.878  1.00 61.83           C  
ATOM    143  NH1 ARG A  30     179.964 158.908 116.619  1.00 61.83           N  
ATOM    144  NH2 ARG A  30     179.890 159.884 114.564  1.00 61.83           N  
ATOM    145  N   GLY A  31     178.449 165.426 117.678  1.00 67.75           N  
ATOM    146  CA  GLY A  31     179.689 166.183 117.715  1.00 67.75           C  
ATOM    147  C   GLY A  31     179.868 167.070 118.933  1.00 67.75           C  
ATOM    148  O   GLY A  31     181.003 167.321 119.348  1.00 67.75           O  
ATOM    149  N   ASP A  32     178.773 167.544 119.538  1.00 71.05           N  
ATOM    150  CA  ASP A  32     178.882 168.363 120.742  1.00 71.05           C  
ATOM    151  C   ASP A  32     178.964 167.529 122.014  1.00 71.05           C  
ATOM    152  O   ASP A  32     178.768 168.056 123.112  1.00 71.05           O  
ATOM    153  CB  ASP A  32     177.745 169.393 120.829  1.00 71.05           C  
ATOM    154  CG  ASP A  32     176.362 168.785 120.976  1.00 71.05           C  
ATOM    155  OD1 ASP A  32     176.183 167.560 120.958  1.00 71.05           O  
ATOM    156  OD2 ASP A  32     175.414 169.576 121.110  1.00 71.05           O  
ATOM    157  N   TYR A  33     179.210 166.245 121.876  1.00 70.82           N  
ATOM    158  CA  TYR A  33     179.659 165.378 122.940  1.00 70.82           C  
ATOM    159  C   TYR A  33     181.074 164.958 122.566  1.00 70.82           C  
ATOM    160  O   TYR A  33     181.719 165.616 121.746  1.00 70.82           O  
ATOM    161  CB  TYR A  33     178.687 164.220 123.111  1.00 70.82           C  
ATOM    162  CG  TYR A  33     177.316 164.683 123.504  1.00 70.82           C  
ATOM    163  CD1 TYR A  33     177.023 164.992 124.812  1.00 70.82           C  
ATOM    164  CD2 TYR A  33     176.322 164.831 122.562  1.00 70.82           C  
ATOM    165  CE1 TYR A  33     175.775 165.416 125.170  1.00 70.82           C  
ATOM    166  CE2 TYR A  33     175.077 165.260 122.911  1.00 70.82           C  
ATOM    167  CZ  TYR A  33     174.810 165.553 124.213  1.00 70.82           C  
ATOM    168  OH  TYR A  33     173.565 165.986 124.570  1.00 70.82           O  
ATOM    169  N   GLU A  34     181.596 163.937 123.257  1.00 83.53           N  
ATOM    170  CA  GLU A  34     182.909 163.331 123.082  1.00 83.53           C  
ATOM    171  C   GLU A  34     184.084 164.327 123.332  1.00 83.53           C  
ATOM    172  O   GLU A  34     185.253 163.944 123.229  1.00 83.53           O  
ATOM    173  CB  GLU A  34     183.154 162.831 121.667  1.00 83.53           C  
ATOM    174  CG  GLU A  34     182.346 161.599 121.330  1.00 83.53           C  
ATOM    175  CD  GLU A  34     182.602 161.083 119.929  1.00 83.53           C  
ATOM    176  OE1 GLU A  34     183.277 161.783 119.149  1.00 83.53           O  
ATOM    177  OE2 GLU A  34     182.137 159.966 119.616  1.00 83.53           O  
ATOM    178  N   ASN A  35     183.773 165.575 123.668  1.00 99.23           N  
ATOM    179  CA  ASN A  35     184.694 166.522 124.173  1.00 99.23           C  
ATOM    180  C   ASN A  35     184.123 167.089 125.463  1.00 99.23           C  
ATOM    181  O   ASN A  35     184.843 167.679 126.271  1.00 99.23           O  
ATOM    182  CB  ASN A  35     184.982 167.697 123.213  1.00 99.23           C  
ATOM    183  CG  ASN A  35     186.214 168.494 123.565  1.00 99.23           C  
ATOM    184  OD1 ASN A  35     186.966 168.132 124.464  1.00 99.23           O  
ATOM    185  ND2 ASN A  35     186.420 169.601 122.865  1.00 99.23           N  
ATOM    186  N   LEU A  36     182.833 166.885 125.667  1.00 86.63           N  
ATOM    187  CA  LEU A  36     182.160 167.279 126.888  1.00 86.63           C  
ATOM    188  C   LEU A  36     182.603 166.365 128.021  1.00 86.63           C  
ATOM    189  O   LEU A  36     182.397 165.149 127.965  1.00 86.63           O  
ATOM    190  CB  LEU A  36     180.658 167.196 126.663  1.00 86.63           C  
ATOM    191  CG  LEU A  36     179.724 167.813 127.683  1.00 86.63           C  
ATOM    192  CD1 LEU A  36     179.962 169.300 127.729  1.00 86.63           C  
ATOM    193  CD2 LEU A  36     178.316 167.527 127.265  1.00 86.63           C  
ATOM    194  N   SER A  37     183.209 166.949 129.049  1.00 89.87           N  
ATOM    195  CA  SER A  37     183.851 166.189 130.109  1.00 89.87           C  
ATOM    196  C   SER A  37     182.817 165.590 131.054  1.00 89.87           C  
ATOM    197  O   SER A  37     181.608 165.758 130.885  1.00 89.87           O  
ATOM    198  CB  SER A  37     184.813 167.081 130.880  1.00 89.87           C  
ATOM    199  OG  SER A  37     184.101 168.090 131.569  1.00 89.87           O  
ATOM    200  N   ASP A  38     183.298 164.897 132.083  1.00 85.31           N  
ATOM    201  CA  ASP A  38     182.397 164.402 133.108  1.00 85.31           C  
ATOM    202  C   ASP A  38     181.872 165.551 133.941  1.00 85.31           C  
ATOM    203  O   ASP A  38     182.366 166.681 133.877  1.00 85.31           O  
ATOM    204  CB  ASP A  38     183.078 163.400 134.028  1.00 85.31           C  
ATOM    205  CG  ASP A  38     183.347 162.116 133.351  1.00 85.31           C  
ATOM    206  OD1 ASP A  38     182.717 161.900 132.315  1.00 85.31           O  
ATOM    207  OD2 ASP A  38     184.147 161.311 133.856  1.00 85.31           O  
ATOM    208  N   ASP A  39     180.820 165.244 134.700  1.00 91.25           N  
ATOM    209  CA  ASP A  39     180.065 166.185 135.526  1.00 91.25           C  
ATOM    210  C   ASP A  39     179.461 167.314 134.700  1.00 91.25           C  
ATOM    211  O   ASP A  39     179.174 168.391 135.224  1.00 91.25           O  
ATOM    212  CB  ASP A  39     180.919 166.730 136.676  1.00 91.25           C  
ATOM    213  CG  ASP A  39     181.358 165.639 137.625  1.00 91.25           C  
ATOM    214  OD1 ASP A  39     180.590 164.677 137.817  1.00 91.25           O  
ATOM    215  OD2 ASP A  39     182.489 165.716 138.146  1.00 91.25           O  
ATOM    216  N   ALA A  40     179.308 167.080 133.400  1.00 77.97           N  
ATOM    217  CA  ALA A  40     178.369 167.785 132.560  1.00 77.97           C  
ATOM    218  C   ALA A  40     177.291 166.860 132.043  1.00 77.97           C  
ATOM    219  O   ALA A  40     176.207 167.329 131.696  1.00 77.97           O  
ATOM    220  CB  ALA A  40     179.085 168.435 131.374  1.00 77.97           C  
ATOM    221  N   LEU A  41     177.548 165.554 132.034  1.00 66.45           N  
ATOM    222  CA  LEU A  41     176.558 164.590 131.572  1.00 66.45           C  
ATOM    223  C   LEU A  41     175.551 164.264 132.668  1.00 66.45           C  
ATOM    224  O   LEU A  41     174.343 164.162 132.404  1.00 66.45           O  
ATOM    225  CB  LEU A  41     177.259 163.328 131.069  1.00 66.45           C  
ATOM    226  CG  LEU A  41     177.762 163.260 129.622  1.00 66.45           C  
ATOM    227  CD1 LEU A  41     178.888 164.203 129.351  1.00 66.45           C  
ATOM    228  CD2 LEU A  41     178.236 161.869 129.344  1.00 66.45           C  
ATOM    229  N   LYS A  42     176.021 164.132 133.909  1.00 62.88           N  
ATOM    230  CA  LYS A  42     175.098 164.045 135.034  1.00 62.88           C  
ATOM    231  C   LYS A  42     174.292 165.328 135.153  1.00 62.88           C  
ATOM    232  O   LYS A  42     173.087 165.308 135.454  1.00 62.88           O  
ATOM    233  CB  LYS A  42     175.879 163.790 136.314  1.00 62.88           C  
ATOM    234  CG  LYS A  42     176.791 162.597 136.232  1.00 62.88           C  
ATOM    235  CD  LYS A  42     177.419 162.284 137.573  1.00 62.88           C  
ATOM    236  CE  LYS A  42     178.367 161.113 137.490  1.00 62.88           C  
ATOM    237  NZ  LYS A  42     178.885 160.750 138.824  1.00 62.88           N  
ATOM    238  N   HIS A  43     174.941 166.453 134.858  1.00 69.58           N  
ATOM    239  CA  HIS A  43     174.249 167.723 134.748  1.00 69.58           C  
ATOM    240  C   HIS A  43     173.228 167.707 133.623  1.00 69.58           C  
ATOM    241  O   HIS A  43     172.186 168.361 133.729  1.00 69.58           O  
ATOM    242  CB  HIS A  43     175.263 168.835 134.539  1.00 69.58           C  
ATOM    243  CG  HIS A  43     174.650 170.188 134.444  1.00 69.58           C  
ATOM    244  ND1 HIS A  43     174.098 170.829 135.530  1.00 69.58           N  
ATOM    245  CD2 HIS A  43     174.504 171.028 133.394  1.00 69.58           C  
ATOM    246  CE1 HIS A  43     173.633 172.005 135.153  1.00 69.58           C  
ATOM    247  NE2 HIS A  43     173.868 172.151 133.861  1.00 69.58           N  
ATOM    248  N   LYS A  44     173.469 166.932 132.564  1.00 60.63           N  
ATOM    249  CA  LYS A  44     172.433 166.821 131.548  1.00 60.63           C  
ATOM    250  C   LYS A  44     171.275 165.949 131.986  1.00 60.63           C  
ATOM    251  O   LYS A  44     170.154 166.167 131.526  1.00 60.63           O  
ATOM    252  CB  LYS A  44     172.988 166.329 130.229  1.00 60.63           C  
ATOM    253  CG  LYS A  44     173.682 167.440 129.541  1.00 60.63           C  
ATOM    254  CD  LYS A  44     173.941 167.153 128.112  1.00 60.63           C  
ATOM    255  CE  LYS A  44     174.709 168.304 127.521  1.00 60.63           C  
ATOM    256  NZ  LYS A  44     173.881 169.535 127.584  1.00 60.63           N  
ATOM    257  N   THR A  45     171.499 164.976 132.866  1.00 52.61           N  
ATOM    258  CA  THR A  45     170.347 164.250 133.411  1.00 52.61           C  
ATOM    259  C   THR A  45     169.485 165.163 134.269  1.00 52.61           C  
ATOM    260  O   THR A  45     168.246 165.125 134.190  1.00 52.61           O  
ATOM    261  CB  THR A  45     170.785 163.049 134.222  1.00 52.61           C  
ATOM    262  OG1 THR A  45     171.570 162.201 133.393  1.00 52.61           O  
ATOM    263  CG2 THR A  45     169.584 162.264 134.684  1.00 52.61           C  
ATOM    264  N   ILE A  46     170.127 166.028 135.059  1.00 55.95           N  
ATOM    265  CA  ILE A  46     169.374 167.022 135.824  1.00 55.95           C  
ATOM    266  C   ILE A  46     168.659 167.992 134.891  1.00 55.95           C  
ATOM    267  O   ILE A  46     167.522 168.412 135.158  1.00 55.95           O  
ATOM    268  CB  ILE A  46     170.303 167.757 136.798  1.00 55.95           C  
ATOM    269  CG1 ILE A  46     171.059 166.759 137.665  1.00 55.95           C  
ATOM    270  CG2 ILE A  46     169.503 168.640 137.709  1.00 55.95           C  
ATOM    271  CD1 ILE A  46     170.180 165.906 138.542  1.00 55.95           C  
ATOM    272  N   GLU A  47     169.277 168.299 133.755  1.00 64.47           N  
ATOM    273  CA  GLU A  47     168.639 169.152 132.766  1.00 64.47           C  
ATOM    274  C   GLU A  47     167.406 168.502 132.156  1.00 64.47           C  
ATOM    275  O   GLU A  47     166.387 169.173 131.982  1.00 64.47           O  
ATOM    276  CB  GLU A  47     169.636 169.518 131.680  1.00 64.47           C  
ATOM    277  CG  GLU A  47     169.067 170.416 130.622  1.00 64.47           C  
ATOM    278  CD  GLU A  47     170.106 170.882 129.650  1.00 64.47           C  
ATOM    279  OE1 GLU A  47     171.284 170.522 129.832  1.00 64.47           O  
ATOM    280  OE2 GLU A  47     169.748 171.605 128.700  1.00 64.47           O  
ATOM    281  N   PHE A  48     167.465 167.214 131.817  1.00 57.15           N  
ATOM    282  CA  PHE A  48     166.273 166.612 131.229  1.00 57.15           C  
ATOM    283  C   PHE A  48     165.181 166.420 132.260  1.00 57.15           C  
ATOM    284  O   PHE A  48     164.002 166.507 131.912  1.00 57.15           O  
ATOM    285  CB  PHE A  48     166.543 165.279 130.554  1.00 57.15           C  
ATOM    286  CG  PHE A  48     167.500 165.357 129.436  1.00 57.15           C  
ATOM    287  CD1 PHE A  48     167.266 166.181 128.369  1.00 57.15           C  
ATOM    288  CD2 PHE A  48     168.583 164.523 129.397  1.00 57.15           C  
ATOM    289  CE1 PHE A  48     168.158 166.237 127.332  1.00 57.15           C  
ATOM    290  CE2 PHE A  48     169.467 164.574 128.367  1.00 57.15           C  
ATOM    291  CZ  PHE A  48     169.253 165.421 127.332  1.00 57.15           C  
ATOM    292  N   LYS A  49     165.538 166.213 133.527  1.00 58.06           N  
ATOM    293  CA  LYS A  49     164.504 166.160 134.553  1.00 58.06           C  
ATOM    294  C   LYS A  49     163.801 167.501 134.714  1.00 58.06           C  
ATOM    295  O   LYS A  49     162.568 167.543 134.799  1.00 58.06           O  
ATOM    296  CB  LYS A  49     165.085 165.686 135.876  1.00 58.06           C  
ATOM    297  CG  LYS A  49     165.322 164.207 135.896  1.00 58.06           C  
ATOM    298  CD  LYS A  49     165.793 163.725 137.248  1.00 58.06           C  
ATOM    299  CE  LYS A  49     165.964 162.219 137.272  1.00 58.06           C  
ATOM    300  NZ  LYS A  49     166.401 161.749 138.595  1.00 58.06           N  
ATOM    301  N   GLU A  50     164.545 168.614 134.698  1.00 71.35           N  
ATOM    302  CA  GLU A  50     163.862 169.893 134.876  1.00 71.35           C  
ATOM    303  C   GLU A  50     163.112 170.304 133.609  1.00 71.35           C  
ATOM    304  O   GLU A  50     161.973 170.784 133.687  1.00 71.35           O  
ATOM    305  CB  GLU A  50     164.837 170.972 135.350  1.00 71.35           C  
ATOM    306  CG  GLU A  50     165.946 171.367 134.409  1.00 71.35           C  
ATOM    307  CD  GLU A  50     165.564 172.523 133.499  1.00 71.35           C  
ATOM    308  OE1 GLU A  50     164.594 173.236 133.819  1.00 71.35           O  
ATOM    309  OE2 GLU A  50     166.239 172.727 132.470  1.00 71.35           O  
ATOM    310  N   ARG A  51     163.683 170.044 132.430  1.00 67.06           N  
ATOM    311  CA  ARG A  51     162.976 170.325 131.191  1.00 67.06           C  
ATOM    312  C   ARG A  51     161.810 169.393 130.966  1.00 67.06           C  
ATOM    313  O   ARG A  51     160.986 169.659 130.093  1.00 67.06           O  
ATOM    314  CB  ARG A  51     163.896 170.206 129.993  1.00 67.06           C  
ATOM    315  CG  ARG A  51     164.892 171.299 129.823  1.00 67.06           C  
ATOM    316  CD  ARG A  51     165.717 170.973 128.607  1.00 67.06           C  
ATOM    317  NE  ARG A  51     164.855 170.840 127.441  1.00 67.06           N  
ATOM    318  CZ  ARG A  51     165.267 170.422 126.256  1.00 67.06           C  
ATOM    319  NH1 ARG A  51     166.536 170.100 126.077  1.00 67.06           N  
ATOM    320  NH2 ARG A  51     164.410 170.329 125.253  1.00 67.06           N  
ATOM    321  N   LEU A  52     161.734 168.297 131.696  1.00 65.20           N  
ATOM    322  CA  LEU A  52     160.583 167.432 131.559  1.00 65.20           C  
ATOM    323  C   LEU A  52     159.502 167.749 132.581  1.00 65.20           C  
ATOM    324  O   LEU A  52     158.320 167.541 132.294  1.00 65.20           O  
ATOM    325  CB  LEU A  52     161.040 165.981 131.647  1.00 65.20           C  
ATOM    326  CG  LEU A  52     160.089 164.971 131.058  1.00 65.20           C  
ATOM    327  CD1 LEU A  52     160.924 163.940 130.374  1.00 65.20           C  
ATOM    328  CD2 LEU A  52     159.296 164.340 132.149  1.00 65.20           C  
ATOM    329  N   GLU A  53     159.856 168.236 133.771  1.00 76.53           N  
ATOM    330  CA  GLU A  53     158.833 168.947 134.544  1.00 76.53           C  
ATOM    331  C   GLU A  53     158.899 170.455 134.311  1.00 76.53           C  
ATOM    332  O   GLU A  53     158.751 171.279 135.209  1.00 76.53           O  
ATOM    333  CB  GLU A  53     158.930 168.582 136.026  1.00 76.53           C  
ATOM    334  CG  GLU A  53     160.267 168.816 136.722  1.00 76.53           C  
ATOM    335  CD  GLU A  53     160.324 170.105 137.522  1.00 76.53           C  
ATOM    336  OE1 GLU A  53     159.255 170.600 137.932  1.00 76.53           O  
ATOM    337  OE2 GLU A  53     161.435 170.633 137.730  1.00 76.53           O  
ATOM    338  N   LYS A  54     159.050 170.834 133.052  1.00 79.42           N  
ATOM    339  CA  LYS A  54     158.826 172.193 132.593  1.00 79.42           C  
ATOM    340  C   LYS A  54     157.825 172.258 131.449  1.00 79.42           C  
ATOM    341  O   LYS A  54     157.182 173.299 131.273  1.00 79.42           O  
ATOM    342  CB  LYS A  54     160.157 172.823 132.158  1.00 79.42           C  
ATOM    343  CG  LYS A  54     160.133 174.310 131.892  1.00 79.42           C  
ATOM    344  CD  LYS A  54     159.916 175.065 133.180  1.00 79.42           C  
ATOM    345  CE  LYS A  54     160.016 176.552 132.958  1.00 79.42           C  
ATOM    346  NZ  LYS A  54     159.742 177.294 134.208  1.00 79.42           N  
ATOM    347  N   GLY A  55     157.617 171.168 130.715  1.00 84.11           N  
ATOM    348  CA  GLY A  55     156.580 171.133 129.707  1.00 84.11           C  
ATOM    349  C   GLY A  55     156.794 170.247 128.497  1.00 84.11           C  
ATOM    350  O   GLY A  55     155.828 169.946 127.794  1.00 84.11           O  
ATOM    351  N   ALA A  56     158.018 169.800 128.239  1.00 77.65           N  
ATOM    352  CA  ALA A  56     158.241 168.952 127.077  1.00 77.65           C  
ATOM    353  C   ALA A  56     157.916 167.495 127.404  1.00 77.65           C  
ATOM    354  O   ALA A  56     157.757 167.111 128.562  1.00 77.65           O  
ATOM    355  CB  ALA A  56     159.677 169.086 126.578  1.00 77.65           C  
ATOM    356  N   THR A  57     157.795 166.681 126.363  1.00 68.91           N  
ATOM    357  CA  THR A  57     157.521 165.262 126.515  1.00 68.91           C  
ATOM    358  C   THR A  57     158.733 164.460 126.079  1.00 68.91           C  
ATOM    359  O   THR A  57     159.696 165.002 125.533  1.00 68.91           O  
ATOM    360  CB  THR A  57     156.299 164.838 125.702  1.00 68.91           C  
ATOM    361  OG1 THR A  57     156.542 165.080 124.314  1.00 68.91           O  
ATOM    362  CG2 THR A  57     155.081 165.606 126.140  1.00 68.91           C  
ATOM    363  N   THR A  58     158.665 163.145 126.310  1.00 60.78           N  
ATOM    364  CA  THR A  58     159.831 162.304 126.081  1.00 60.78           C  
ATOM    365  C   THR A  58     160.116 162.130 124.603  1.00 60.78           C  
ATOM    366  O   THR A  58     161.277 161.964 124.228  1.00 60.78           O  
ATOM    367  CB  THR A  58     159.649 160.941 126.722  1.00 60.78           C  
ATOM    368  OG1 THR A  58     158.585 160.256 126.062  1.00 60.78           O  
ATOM    369  CG2 THR A  58     159.301 161.096 128.172  1.00 60.78           C  
ATOM    370  N   ASP A  59     159.092 162.180 123.754  1.00 62.69           N  
ATOM    371  CA  ASP A  59     159.336 162.110 122.320  1.00 62.69           C  
ATOM    372  C   ASP A  59     160.115 163.323 121.835  1.00 62.69           C  
ATOM    373  O   ASP A  59     160.939 163.209 120.926  1.00 62.69           O  
ATOM    374  CB  ASP A  59     158.011 162.005 121.575  1.00 62.69           C  
ATOM    375  CG  ASP A  59     158.173 161.589 120.122  1.00 62.69           C  
ATOM    376  OD1 ASP A  59     159.289 161.238 119.694  1.00 62.69           O  
ATOM    377  OD2 ASP A  59     157.165 161.638 119.390  1.00 62.69           O  
ATOM    378  N   ASP A  60     159.896 164.481 122.441  1.00 67.39           N  
ATOM    379  CA  ASP A  60     160.649 165.660 122.048  1.00 67.39           C  
ATOM    380  C   ASP A  60     162.064 165.628 122.599  1.00 67.39           C  
ATOM    381  O   ASP A  60     162.971 166.227 122.012  1.00 67.39           O  
ATOM    382  CB  ASP A  60     159.913 166.911 122.513  1.00 67.39           C  
ATOM    383  CG  ASP A  60     160.561 168.180 122.024  1.00 67.39           C  
ATOM    384  OD1 ASP A  60     160.506 168.445 120.809  1.00 67.39           O  
ATOM    385  OD2 ASP A  60     161.110 168.929 122.856  1.00 67.39           O  
ATOM    386  N   LEU A  61     162.273 164.924 123.710  1.00 59.03           N  
ATOM    387  CA  LEU A  61     163.595 164.730 124.287  1.00 59.03           C  
ATOM    388  C   LEU A  61     164.227 163.425 123.845  1.00 59.03           C  
ATOM    389  O   LEU A  61     164.992 162.826 124.598  1.00 59.03           O  
ATOM    390  CB  LEU A  61     163.525 164.766 125.806  1.00 59.03           C  
ATOM    391  CG  LEU A  61     163.229 166.124 126.395  1.00 59.03           C  
ATOM    392  CD1 LEU A  61     163.059 166.011 127.882  1.00 59.03           C  
ATOM    393  CD2 LEU A  61     164.384 167.003 126.069  1.00 59.03           C  
ATOM    394  N   LEU A  62     163.929 162.970 122.636  1.00 50.49           N  
ATOM    395  CA  LEU A  62     164.424 161.672 122.217  1.00 50.49           C  
ATOM    396  C   LEU A  62     165.862 161.754 121.749  1.00 50.49           C  
ATOM    397  O   LEU A  62     166.707 160.974 122.197  1.00 50.49           O  
ATOM    398  CB  LEU A  62     163.553 161.113 121.109  1.00 50.49           C  
ATOM    399  CG  LEU A  62     163.841 159.678 120.739  1.00 50.49           C  
ATOM    400  CD1 LEU A  62     163.486 158.820 121.864  1.00 50.49           C  
ATOM    401  CD2 LEU A  62     162.990 159.296 119.567  1.00 50.49           C  
ATOM    402  N   VAL A  63     166.159 162.688 120.849  1.00 51.41           N  
ATOM    403  CA  VAL A  63     167.444 162.650 120.168  1.00 51.41           C  
ATOM    404  C   VAL A  63     168.573 163.087 121.090  1.00 51.41           C  
ATOM    405  O   VAL A  63     169.675 162.529 121.036  1.00 51.41           O  
ATOM    406  CB  VAL A  63     167.378 163.472 118.872  1.00 51.41           C  
ATOM    407  CG1 VAL A  63     166.295 162.930 118.014  1.00 51.41           C  
ATOM    408  CG2 VAL A  63     167.093 164.916 119.132  1.00 51.41           C  
ATOM    409  N   GLU A  64     168.312 164.004 122.011  1.00 52.69           N  
ATOM    410  CA  GLU A  64     169.390 164.458 122.868  1.00 52.69           C  
ATOM    411  C   GLU A  64     169.680 163.432 123.948  1.00 52.69           C  
ATOM    412  O   GLU A  64     170.844 163.208 124.302  1.00 52.69           O  
ATOM    413  CB  GLU A  64     169.023 165.803 123.476  1.00 52.69           C  
ATOM    414  CG  GLU A  64     170.175 166.570 124.078  1.00 52.69           C  
ATOM    415  CD  GLU A  64     171.086 167.153 123.032  1.00 52.69           C  
ATOM    416  OE1 GLU A  64     170.607 167.394 121.907  1.00 52.69           O  
ATOM    417  OE2 GLU A  64     172.274 167.381 123.337  1.00 52.69           O  
ATOM    418  N   ALA A  65     168.638 162.764 124.438  1.00 46.49           N  
ATOM    419  CA  ALA A  65     168.846 161.729 125.438  1.00 46.49           C  
ATOM    420  C   ALA A  65     169.552 160.523 124.849  1.00 46.49           C  
ATOM    421  O   ALA A  65     170.425 159.937 125.497  1.00 46.49           O  
ATOM    422  CB  ALA A  65     167.526 161.308 126.057  1.00 46.49           C  
ATOM    423  N   PHE A  66     169.239 160.162 123.609  1.00 41.25           N  
ATOM    424  CA  PHE A  66     169.963 159.045 123.023  1.00 41.25           C  
ATOM    425  C   PHE A  66     171.394 159.410 122.685  1.00 41.25           C  
ATOM    426  O   PHE A  66     172.280 158.556 122.796  1.00 41.25           O  
ATOM    427  CB  PHE A  66     169.267 158.538 121.785  1.00 41.25           C  
ATOM    428  CG  PHE A  66     168.064 157.732 122.063  1.00 41.25           C  
ATOM    429  CD1 PHE A  66     167.727 157.378 123.336  1.00 41.25           C  
ATOM    430  CD2 PHE A  66     167.295 157.270 121.038  1.00 41.25           C  
ATOM    431  CE1 PHE A  66     166.618 156.631 123.573  1.00 41.25           C  
ATOM    432  CE2 PHE A  66     166.199 156.512 121.281  1.00 41.25           C  
ATOM    433  CZ  PHE A  66     165.864 156.193 122.541  1.00 41.25           C  
ATOM    434  N   ALA A  67     171.649 160.661 122.308  1.00 46.63           N  
ATOM    435  CA  ALA A  67     173.025 161.077 122.088  1.00 46.63           C  
ATOM    436  C   ALA A  67     173.835 161.016 123.372  1.00 46.63           C  
ATOM    437  O   ALA A  67     174.988 160.562 123.368  1.00 46.63           O  
ATOM    438  CB  ALA A  67     173.054 162.484 121.512  1.00 46.63           C  
ATOM    439  N   VAL A  68     173.245 161.428 124.493  1.00 45.95           N  
ATOM    440  CA  VAL A  68     174.048 161.433 125.704  1.00 45.95           C  
ATOM    441  C   VAL A  68     174.215 160.023 126.253  1.00 45.95           C  
ATOM    442  O   VAL A  68     175.245 159.720 126.855  1.00 45.95           O  
ATOM    443  CB  VAL A  68     173.480 162.411 126.740  1.00 45.95           C  
ATOM    444  CG1 VAL A  68     172.243 161.903 127.369  1.00 45.95           C  
ATOM    445  CG2 VAL A  68     174.508 162.733 127.772  1.00 45.95           C  
ATOM    446  N   VAL A  69     173.282 159.108 125.982  1.00 41.75           N  
ATOM    447  CA  VAL A  69     173.520 157.729 126.397  1.00 41.75           C  
ATOM    448  C   VAL A  69     174.585 157.085 125.534  1.00 41.75           C  
ATOM    449  O   VAL A  69     175.416 156.332 126.042  1.00 41.75           O  
ATOM    450  CB  VAL A  69     172.230 156.906 126.390  1.00 41.75           C  
ATOM    451  CG1 VAL A  69     172.478 155.505 126.833  1.00 41.75           C  
ATOM    452  CG2 VAL A  69     171.364 157.452 127.349  1.00 41.75           C  
ATOM    453  N   ARG A  70     174.617 157.388 124.233  1.00 50.78           N  
ATOM    454  CA  ARG A  70     175.650 156.747 123.429  1.00 50.78           C  
ATOM    455  C   ARG A  70     177.025 157.301 123.771  1.00 50.78           C  
ATOM    456  O   ARG A  70     178.000 156.545 123.781  1.00 50.78           O  
ATOM    457  CB  ARG A  70     175.368 156.862 121.928  1.00 50.78           C  
ATOM    458  CG  ARG A  70     175.708 158.176 121.292  1.00 50.78           C  
ATOM    459  CD  ARG A  70     175.422 158.227 119.814  1.00 50.78           C  
ATOM    460  NE  ARG A  70     176.213 157.284 119.050  1.00 50.78           N  
ATOM    461  CZ  ARG A  70     176.059 157.095 117.752  1.00 50.78           C  
ATOM    462  NH1 ARG A  70     175.178 157.820 117.098  1.00 50.78           N  
ATOM    463  NH2 ARG A  70     176.802 156.224 117.101  1.00 50.78           N  
ATOM    464  N   GLU A  71     177.120 158.560 124.195  1.00 54.01           N  
ATOM    465  CA  GLU A  71     178.454 159.012 124.552  1.00 54.01           C  
ATOM    466  C   GLU A  71     178.850 158.550 125.950  1.00 54.01           C  
ATOM    467  O   GLU A  71     180.023 158.231 126.181  1.00 54.01           O  
ATOM    468  CB  GLU A  71     178.553 160.519 124.423  1.00 54.01           C  
ATOM    469  CG  GLU A  71     179.948 160.993 124.148  1.00 54.01           C  
ATOM    470  CD  GLU A  71     180.792 161.112 125.379  1.00 54.01           C  
ATOM    471  OE1 GLU A  71     180.219 161.287 126.470  1.00 54.01           O  
ATOM    472  OE2 GLU A  71     182.031 161.025 125.267  1.00 54.01           O  
ATOM    473  N   ALA A  72     177.906 158.458 126.886  1.00 50.55           N  
ATOM    474  CA  ALA A  72     178.268 157.924 128.193  1.00 50.55           C  
ATOM    475  C   ALA A  72     178.543 156.435 128.131  1.00 50.55           C  
ATOM    476  O   ALA A  72     179.344 155.921 128.912  1.00 50.55           O  
ATOM    477  CB  ALA A  72     177.179 158.203 129.206  1.00 50.55           C  
ATOM    478  N   SER A  73     177.920 155.733 127.200  1.00 49.16           N  
ATOM    479  CA  SER A  73     178.217 154.327 127.033  1.00 49.16           C  
ATOM    480  C   SER A  73     179.526 154.108 126.310  1.00 49.16           C  
ATOM    481  O   SER A  73     180.122 153.041 126.452  1.00 49.16           O  
ATOM    482  CB  SER A  73     177.104 153.642 126.269  1.00 49.16           C  
ATOM    483  OG  SER A  73     177.441 152.294 126.075  1.00 49.16           O  
ATOM    484  N   ARG A  74     179.956 155.067 125.491  1.00 55.18           N  
ATOM    485  CA  ARG A  74     181.351 155.088 125.069  1.00 55.18           C  
ATOM    486  C   ARG A  74     182.270 155.202 126.264  1.00 55.18           C  
ATOM    487  O   ARG A  74     183.242 154.454 126.393  1.00 55.18           O  
ATOM    488  CB  ARG A  74     181.612 156.259 124.134  1.00 55.18           C  
ATOM    489  CG  ARG A  74     183.068 156.488 123.839  1.00 55.18           C  
ATOM    490  CD  ARG A  74     183.253 157.750 123.040  1.00 55.18           C  
ATOM    491  NE  ARG A  74     182.642 157.623 121.731  1.00 55.18           N  
ATOM    492  CZ  ARG A  74     183.248 157.062 120.695  1.00 55.18           C  
ATOM    493  NH1 ARG A  74     184.485 156.602 120.822  1.00 55.18           N  
ATOM    494  NH2 ARG A  74     182.630 156.966 119.527  1.00 55.18           N  
ATOM    495  N   ARG A  75     181.973 156.139 127.150  1.00 56.91           N  
ATOM    496  CA  ARG A  75     182.970 156.509 128.140  1.00 56.91           C  
ATOM    497  C   ARG A  75     183.080 155.496 129.273  1.00 56.91           C  
ATOM    498  O   ARG A  75     184.188 155.197 129.724  1.00 56.91           O  
ATOM    499  CB  ARG A  75     182.664 157.898 128.667  1.00 56.91           C  
ATOM    500  CG  ARG A  75     183.665 158.384 129.644  1.00 56.91           C  
ATOM    501  CD  ARG A  75     183.424 159.813 129.978  1.00 56.91           C  
ATOM    502  NE  ARG A  75     183.776 160.695 128.877  1.00 56.91           N  
ATOM    503  CZ  ARG A  75     182.895 161.396 128.184  1.00 56.91           C  
ATOM    504  NH1 ARG A  75     181.612 161.296 128.471  1.00 56.91           N  
ATOM    505  NH2 ARG A  75     183.287 162.178 127.193  1.00 56.91           N  
ATOM    506  N   VAL A  76     181.972 154.921 129.722  1.00 50.26           N  
ATOM    507  CA  VAL A  76     182.029 154.054 130.894  1.00 50.26           C  
ATOM    508  C   VAL A  76     182.565 152.683 130.538  1.00 50.26           C  
ATOM    509  O   VAL A  76     183.567 152.225 131.095  1.00 50.26           O  
ATOM    510  CB  VAL A  76     180.650 153.920 131.536  1.00 50.26           C  
ATOM    511  CG1 VAL A  76     180.739 152.985 132.694  1.00 50.26           C  
ATOM    512  CG2 VAL A  76     180.217 155.223 131.987  1.00 50.26           C  
ATOM    513  N   THR A  77     181.881 151.992 129.637  1.00 55.75           N  
ATOM    514  CA  THR A  77     182.127 150.585 129.407  1.00 55.75           C  
ATOM    515  C   THR A  77     182.855 150.294 128.107  1.00 55.75           C  
ATOM    516  O   THR A  77     183.199 149.136 127.864  1.00 55.75           O  
ATOM    517  CB  THR A  77     180.802 149.829 129.422  1.00 55.75           C  
ATOM    518  OG1 THR A  77     181.049 148.421 129.380  1.00 55.75           O  
ATOM    519  CG2 THR A  77     179.980 150.237 128.233  1.00 55.75           C  
ATOM    520  N   GLY A  78     183.098 151.296 127.269  1.00 50.68           N  
ATOM    521  CA  GLY A  78     183.821 151.094 126.037  1.00 50.68           C  
ATOM    522  C   GLY A  78     182.994 150.600 124.874  1.00 50.68           C  
ATOM    523  O   GLY A  78     183.492 150.588 123.746  1.00 50.68           O  
ATOM    524  N   MET A  79     181.748 150.201 125.098  1.00 55.95           N  
ATOM    525  CA  MET A  79     180.884 149.733 124.019  1.00 55.95           C  
ATOM    526  C   MET A  79     180.145 150.939 123.466  1.00 55.95           C  
ATOM    527  O   MET A  79     179.068 151.295 123.932  1.00 55.95           O  
ATOM    528  CB  MET A  79     179.897 148.687 124.515  1.00 55.95           C  
ATOM    529  CG  MET A  79     180.508 147.433 125.045  1.00 55.95           C  
ATOM    530  SD  MET A  79     179.228 146.319 125.621  1.00 55.95           S  
ATOM    531  CE  MET A  79     180.221 145.060 126.409  1.00 55.95           C  
ATOM    532  N   PHE A  80     180.718 151.577 122.479  1.00 52.30           N  
ATOM    533  CA  PHE A  80     180.019 152.669 121.828  1.00 52.30           C  
ATOM    534  C   PHE A  80     178.906 152.106 120.955  1.00 52.30           C  
ATOM    535  O   PHE A  80     179.143 151.154 120.213  1.00 52.30           O  
ATOM    536  CB  PHE A  80     181.004 153.464 121.005  1.00 52.30           C  
ATOM    537  CG  PHE A  80     180.410 154.623 120.300  1.00 52.30           C  
ATOM    538  CD1 PHE A  80     180.009 155.735 120.996  1.00 52.30           C  
ATOM    539  CD2 PHE A  80     180.302 154.622 118.936  1.00 52.30           C  
ATOM    540  CE1 PHE A  80     179.489 156.808 120.347  1.00 52.30           C  
ATOM    541  CE2 PHE A  80     179.787 155.693 118.293  1.00 52.30           C  
ATOM    542  CZ  PHE A  80     179.381 156.787 119.002  1.00 52.30           C  
ATOM    543  N   PRO A  81     177.690 152.633 121.036  1.00 48.17           N  
ATOM    544  CA  PRO A  81     176.560 152.000 120.360  1.00 48.17           C  
ATOM    545  C   PRO A  81     176.589 152.183 118.860  1.00 48.17           C  
ATOM    546  O   PRO A  81     177.218 153.085 118.314  1.00 48.17           O  
ATOM    547  CB  PRO A  81     175.350 152.712 120.949  1.00 48.17           C  
ATOM    548  CG  PRO A  81     175.805 153.262 122.174  1.00 48.17           C  
ATOM    549  CD  PRO A  81     177.223 153.644 121.981  1.00 48.17           C  
ATOM    550  N   PHE A  82     175.849 151.317 118.205  1.00 47.99           N  
ATOM    551  CA  PHE A  82     175.841 151.212 116.764  1.00 47.99           C  
ATOM    552  C   PHE A  82     174.761 152.109 116.202  1.00 47.99           C  
ATOM    553  O   PHE A  82     174.242 152.986 116.884  1.00 47.99           O  
ATOM    554  CB  PHE A  82     175.620 149.767 116.369  1.00 47.99           C  
ATOM    555  CG  PHE A  82     176.807 148.903 116.568  1.00 47.99           C  
ATOM    556  CD1 PHE A  82     178.071 149.441 116.574  1.00 47.99           C  
ATOM    557  CD2 PHE A  82     176.660 147.547 116.766  1.00 47.99           C  
ATOM    558  CE1 PHE A  82     179.166 148.641 116.747  1.00 47.99           C  
ATOM    559  CE2 PHE A  82     177.748 146.748 116.934  1.00 47.99           C  
ATOM    560  CZ  PHE A  82     179.001 147.295 116.932  1.00 47.99           C  
ATOM    561  N   LYS A  83     174.420 151.907 114.943  1.00 45.13           N  
ATOM    562  CA  LYS A  83     173.282 152.612 114.394  1.00 45.13           C  
ATOM    563  C   LYS A  83     172.028 151.774 114.488  1.00 45.13           C  
ATOM    564  O   LYS A  83     170.945 152.305 114.751  1.00 45.13           O  
ATOM    565  CB  LYS A  83     173.562 152.990 112.952  1.00 45.13           C  
ATOM    566  CG  LYS A  83     174.830 153.779 112.832  1.00 45.13           C  
ATOM    567  CD  LYS A  83     174.710 155.108 113.515  1.00 45.13           C  
ATOM    568  CE  LYS A  83     173.892 156.058 112.680  1.00 45.13           C  
ATOM    569  NZ  LYS A  83     174.609 156.424 111.430  1.00 45.13           N  
ATOM    570  N   VAL A  84     172.152 150.460 114.317  1.00 45.06           N  
ATOM    571  CA  VAL A  84     170.988 149.609 114.481  1.00 45.06           C  
ATOM    572  C   VAL A  84     170.576 149.523 115.936  1.00 45.06           C  
ATOM    573  O   VAL A  84     169.412 149.261 116.233  1.00 45.06           O  
ATOM    574  CB  VAL A  84     171.246 148.220 113.896  1.00 45.06           C  
ATOM    575  CG1 VAL A  84     171.495 148.339 112.436  1.00 45.06           C  
ATOM    576  CG2 VAL A  84     172.409 147.575 114.574  1.00 45.06           C  
ATOM    577  N   GLN A  85     171.485 149.812 116.857  1.00 42.68           N  
ATOM    578  CA  GLN A  85     171.104 149.884 118.252  1.00 42.68           C  
ATOM    579  C   GLN A  85     170.316 151.150 118.553  1.00 42.68           C  
ATOM    580  O   GLN A  85     169.405 151.125 119.382  1.00 42.68           O  
ATOM    581  CB  GLN A  85     172.351 149.770 119.100  1.00 42.68           C  
ATOM    582  CG  GLN A  85     172.934 148.404 119.006  1.00 42.68           C  
ATOM    583  CD  GLN A  85     174.154 148.274 119.827  1.00 42.68           C  
ATOM    584  OE1 GLN A  85     174.670 149.259 120.312  1.00 42.68           O  
ATOM    585  NE2 GLN A  85     174.620 147.054 120.018  1.00 42.68           N  
ATOM    586  N   LEU A  86     170.607 152.246 117.864  1.00 39.96           N  
ATOM    587  CA  LEU A  86     169.779 153.432 118.012  1.00 39.96           C  
ATOM    588  C   LEU A  86     168.409 153.207 117.416  1.00 39.96           C  
ATOM    589  O   LEU A  86     167.405 153.664 117.966  1.00 39.96           O  
ATOM    590  CB  LEU A  86     170.442 154.611 117.345  1.00 39.96           C  
ATOM    591  CG  LEU A  86     171.774 154.948 117.951  1.00 39.96           C  
ATOM    592  CD1 LEU A  86     172.427 155.927 117.076  1.00 39.96           C  
ATOM    593  CD2 LEU A  86     171.562 155.557 119.272  1.00 39.96           C  
ATOM    594  N   MET A  87     168.351 152.496 116.295  1.00 42.46           N  
ATOM    595  CA  MET A  87     167.062 152.113 115.737  1.00 42.46           C  
ATOM    596  C   MET A  87     166.297 151.190 116.673  1.00 42.46           C  
ATOM    597  O   MET A  87     165.072 151.279 116.767  1.00 42.46           O  
ATOM    598  CB  MET A  87     167.262 151.444 114.387  1.00 42.46           C  
ATOM    599  CG  MET A  87     167.704 152.368 113.300  1.00 42.46           C  
ATOM    600  SD  MET A  87     168.216 151.422 111.873  1.00 42.46           S  
ATOM    601  CE  MET A  87     166.672 150.643 111.449  1.00 42.46           C  
ATOM    602  N   GLY A  88     166.997 150.328 117.400  1.00 34.88           N  
ATOM    603  CA  GLY A  88     166.329 149.510 118.394  1.00 34.88           C  
ATOM    604  C   GLY A  88     165.784 150.318 119.548  1.00 34.88           C  
ATOM    605  O   GLY A  88     164.697 150.041 120.043  1.00 34.88           O  
ATOM    606  N   GLY A  89     166.523 151.330 119.980  1.00 34.83           N  
ATOM    607  CA  GLY A  89     166.043 152.160 121.065  1.00 34.83           C  
ATOM    608  C   GLY A  89     164.809 152.943 120.681  1.00 34.83           C  
ATOM    609  O   GLY A  89     163.851 153.028 121.452  1.00 34.83           O  
ATOM    610  N   VAL A  90     164.788 153.466 119.460  1.00 36.43           N  
ATOM    611  CA  VAL A  90     163.617 154.191 118.991  1.00 36.43           C  
ATOM    612  C   VAL A  90     162.441 153.248 118.816  1.00 36.43           C  
ATOM    613  O   VAL A  90     161.298 153.607 119.095  1.00 36.43           O  
ATOM    614  CB  VAL A  90     163.955 154.926 117.693  1.00 36.43           C  
ATOM    615  CG1 VAL A  90     162.800 155.706 117.217  1.00 36.43           C  
ATOM    616  CG2 VAL A  90     165.061 155.855 117.929  1.00 36.43           C  
ATOM    617  N   ALA A  91     162.699 152.011 118.400  1.00 38.28           N  
ATOM    618  CA  ALA A  91     161.595 151.085 118.190  1.00 38.28           C  
ATOM    619  C   ALA A  91     161.020 150.584 119.494  1.00 38.28           C  
ATOM    620  O   ALA A  91     159.835 150.263 119.551  1.00 38.28           O  
ATOM    621  CB  ALA A  91     162.041 149.900 117.357  1.00 38.28           C  
ATOM    622  N   LEU A  92     161.840 150.490 120.540  1.00 37.61           N  
ATOM    623  CA  LEU A  92     161.346 150.094 121.854  1.00 37.61           C  
ATOM    624  C   LEU A  92     160.599 151.211 122.533  1.00 37.61           C  
ATOM    625  O   LEU A  92     159.645 150.951 123.262  1.00 37.61           O  
ATOM    626  CB  LEU A  92     162.487 149.683 122.759  1.00 37.61           C  
ATOM    627  CG  LEU A  92     163.172 148.384 122.486  1.00 37.61           C  
ATOM    628  CD1 LEU A  92     164.396 148.415 123.262  1.00 37.61           C  
ATOM    629  CD2 LEU A  92     162.308 147.419 123.067  1.00 37.61           C  
ATOM    630  N   HIS A  93     161.037 152.451 122.347  1.00 37.60           N  
ATOM    631  CA  HIS A  93     160.372 153.546 123.036  1.00 37.60           C  
ATOM    632  C   HIS A  93     158.965 153.778 122.520  1.00 37.60           C  
ATOM    633  O   HIS A  93     158.089 154.171 123.289  1.00 37.60           O  
ATOM    634  CB  HIS A  93     161.185 154.816 122.913  1.00 37.60           C  
ATOM    635  CG  HIS A  93     160.477 156.013 123.431  1.00 37.60           C  
ATOM    636  ND1 HIS A  93     160.140 156.150 124.755  1.00 37.60           N  
ATOM    637  CD2 HIS A  93     160.024 157.120 122.809  1.00 37.60           C  
ATOM    638  CE1 HIS A  93     159.508 157.294 124.929  1.00 37.60           C  
ATOM    639  NE2 HIS A  93     159.430 157.906 123.764  1.00 37.60           N  
ATOM    640  N   ASP A  94     158.708 153.481 121.254  1.00 41.91           N  
ATOM    641  CA  ASP A  94     157.368 153.645 120.724  1.00 41.91           C  
ATOM    642  C   ASP A  94     156.392 152.586 121.196  1.00 41.91           C  
ATOM    643  O   ASP A  94     155.209 152.699 120.886  1.00 41.91           O  
ATOM    644  CB  ASP A  94     157.395 153.624 119.207  1.00 41.91           C  
ATOM    645  CG  ASP A  94     157.979 154.878 118.620  1.00 41.91           C  
ATOM    646  OD1 ASP A  94     157.900 155.944 119.262  1.00 41.91           O  
ATOM    647  OD2 ASP A  94     158.502 154.808 117.491  1.00 41.91           O  
ATOM    648  N   GLY A  95     156.827 151.576 121.930  1.00 37.49           N  
ATOM    649  CA  GLY A  95     155.944 150.506 122.331  1.00 37.49           C  
ATOM    650  C   GLY A  95     156.033 149.266 121.480  1.00 37.49           C  
ATOM    651  O   GLY A  95     155.362 148.280 121.784  1.00 37.49           O  
ATOM    652  N   ASN A  96     156.855 149.276 120.445  1.00 43.42           N  
ATOM    653  CA  ASN A  96     156.933 148.179 119.504  1.00 43.42           C  
ATOM    654  C   ASN A  96     158.003 147.191 119.908  1.00 43.42           C  
ATOM    655  O   ASN A  96     159.099 147.580 120.288  1.00 43.42           O  
ATOM    656  CB  ASN A  96     157.278 148.692 118.115  1.00 43.42           C  
ATOM    657  CG  ASN A  96     156.218 149.562 117.544  1.00 43.42           C  
ATOM    658  OD1 ASN A  96     155.034 149.314 117.728  1.00 43.42           O  
ATOM    659  ND2 ASN A  96     156.630 150.588 116.818  1.00 43.42           N  
ATOM    660  N   ILE A  97     157.703 145.912 119.751  1.00 55.78           N  
ATOM    661  CA  ILE A  97     158.703 144.868 119.864  1.00 55.78           C  
ATOM    662  C   ILE A  97     159.707 144.997 118.732  1.00 55.78           C  
ATOM    663  O   ILE A  97     159.328 145.102 117.566  1.00 55.78           O  
ATOM    664  CB  ILE A  97     158.001 143.515 119.832  1.00 55.78           C  
ATOM    665  CG1 ILE A  97     157.070 143.437 121.009  1.00 55.78           C  
ATOM    666  CG2 ILE A  97     158.975 142.434 119.852  1.00 55.78           C  
ATOM    667  CD1 ILE A  97     156.256 142.296 120.973  1.00 55.78           C  
ATOM    668  N   ALA A  98     160.985 144.999 119.053  1.00 38.62           N  
ATOM    669  CA  ALA A  98     162.036 145.265 118.079  1.00 38.62           C  
ATOM    670  C   ALA A  98     162.939 144.057 117.944  1.00 38.62           C  
ATOM    671  O   ALA A  98     163.912 143.945 118.679  1.00 38.62           O  
ATOM    672  CB  ALA A  98     162.848 146.439 118.515  1.00 38.62           C  
ATOM    673  N   GLU A  99     162.663 143.181 116.982  1.00 40.46           N  
ATOM    674  CA  GLU A  99     163.454 141.961 116.896  1.00 40.46           C  
ATOM    675  C   GLU A  99     164.812 142.243 116.266  1.00 40.46           C  
ATOM    676  O   GLU A  99     164.934 142.619 115.105  1.00 40.46           O  
ATOM    677  CB  GLU A  99     162.703 140.843 116.186  1.00 40.46           C  
ATOM    678  CG  GLU A  99     162.231 141.082 114.815  1.00 40.46           C  
ATOM    679  CD  GLU A  99     161.776 139.812 114.157  1.00 40.46           C  
ATOM    680  OE1 GLU A  99     161.739 138.760 114.832  1.00 40.46           O  
ATOM    681  OE2 GLU A  99     161.512 139.861 112.940  1.00 40.46           O  
ATOM    682  N   MET A 100     165.847 142.144 117.076  1.00 41.47           N  
ATOM    683  CA  MET A 100     167.220 142.258 116.629  1.00 41.47           C  
ATOM    684  C   MET A 100     167.826 140.884 116.773  1.00 41.47           C  
ATOM    685  O   MET A 100     167.677 140.269 117.828  1.00 41.47           O  
ATOM    686  CB  MET A 100     167.985 143.266 117.476  1.00 41.47           C  
ATOM    687  CG  MET A 100     167.360 144.622 117.493  1.00 41.47           C  
ATOM    688  SD  MET A 100     168.215 145.712 118.607  1.00 41.47           S  
ATOM    689  CE  MET A 100     169.690 145.946 117.658  1.00 41.47           C  
ATOM    690  N   LYS A 101     168.490 140.409 115.722  1.00 40.55           N  
ATOM    691  CA  LYS A 101     168.937 139.027 115.667  1.00 40.55           C  
ATOM    692  C   LYS A 101     169.952 138.733 116.751  1.00 40.55           C  
ATOM    693  O   LYS A 101     170.667 139.618 117.214  1.00 40.55           O  
ATOM    694  CB  LYS A 101     169.523 138.707 114.303  1.00 40.55           C  
ATOM    695  CG  LYS A 101     168.501 138.609 113.224  1.00 40.55           C  
ATOM    696  CD  LYS A 101     167.653 137.396 113.494  1.00 40.55           C  
ATOM    697  CE  LYS A 101     166.644 137.160 112.408  1.00 40.55           C  
ATOM    698  NZ  LYS A 101     165.745 136.025 112.735  1.00 40.55           N  
ATOM    699  N   THR A 102     169.976 137.478 117.171  1.00 37.89           N  
ATOM    700  CA  THR A 102     170.625 137.081 118.407  1.00 37.89           C  
ATOM    701  C   THR A 102     172.124 137.238 118.286  1.00 37.89           C  
ATOM    702  O   THR A 102     172.791 136.426 117.650  1.00 37.89           O  
ATOM    703  CB  THR A 102     170.271 135.645 118.728  1.00 37.89           C  
ATOM    704  OG1 THR A 102     170.633 134.844 117.619  1.00 37.89           O  
ATOM    705  CG2 THR A 102     168.821 135.517 118.901  1.00 37.89           C  
ATOM    706  N   GLY A 103     172.649 138.269 118.916  1.00 43.99           N  
ATOM    707  CA  GLY A 103     174.067 138.500 118.934  1.00 43.99           C  
ATOM    708  C   GLY A 103     174.353 139.954 118.706  1.00 43.99           C  
ATOM    709  O   GLY A 103     175.429 140.445 119.023  1.00 43.99           O  
ATOM    710  N   GLU A 104     173.368 140.670 118.208  1.00 47.58           N  
ATOM    711  CA  GLU A 104     173.573 142.025 117.735  1.00 47.58           C  
ATOM    712  C   GLU A 104     173.591 143.068 118.826  1.00 47.58           C  
ATOM    713  O   GLU A 104     173.473 144.248 118.511  1.00 47.58           O  
ATOM    714  CB  GLU A 104     172.494 142.375 116.724  1.00 47.58           C  
ATOM    715  CG  GLU A 104     172.631 141.563 115.473  1.00 47.58           C  
ATOM    716  CD  GLU A 104     171.502 141.770 114.511  1.00 47.58           C  
ATOM    717  OE1 GLU A 104     170.584 142.547 114.833  1.00 47.58           O  
ATOM    718  OE2 GLU A 104     171.514 141.111 113.455  1.00 47.58           O  
ATOM    719  N   GLY A 105     173.749 142.694 120.081  1.00 42.76           N  
ATOM    720  CA  GLY A 105     173.878 143.692 121.115  1.00 42.76           C  
ATOM    721  C   GLY A 105     172.550 144.311 121.439  1.00 42.76           C  
ATOM    722  O   GLY A 105     172.313 145.444 121.048  1.00 42.76           O  
ATOM    723  N   LYS A 106     171.670 143.574 122.102  1.00 37.11           N  
ATOM    724  CA  LYS A 106     170.370 144.087 122.497  1.00 37.11           C  
ATOM    725  C   LYS A 106     170.339 144.599 123.920  1.00 37.11           C  
ATOM    726  O   LYS A 106     169.498 145.444 124.240  1.00 37.11           O  
ATOM    727  CB  LYS A 106     169.321 143.003 122.347  1.00 37.11           C  
ATOM    728  CG  LYS A 106     169.039 142.641 120.951  1.00 37.11           C  
ATOM    729  CD  LYS A 106     167.984 141.601 120.904  1.00 37.11           C  
ATOM    730  CE  LYS A 106     168.578 140.301 121.280  1.00 37.11           C  
ATOM    731  NZ  LYS A 106     167.618 139.197 121.181  1.00 37.11           N  
ATOM    732  N   THR A 107     171.218 144.090 124.783  1.00 36.50           N  
ATOM    733  CA  THR A 107     171.342 144.621 126.133  1.00 36.50           C  
ATOM    734  C   THR A 107     171.754 146.076 126.097  1.00 36.50           C  
ATOM    735  O   THR A 107     171.268 146.891 126.879  1.00 36.50           O  
ATOM    736  CB  THR A 107     172.349 143.792 126.918  1.00 36.50           C  
ATOM    737  OG1 THR A 107     171.855 142.461 127.028  1.00 36.50           O  
ATOM    738  CG2 THR A 107     172.544 144.309 128.296  1.00 36.50           C  
ATOM    739  N   LEU A 108     172.588 146.437 125.149  1.00 33.90           N  
ATOM    740  CA  LEU A 108     173.019 147.810 125.029  1.00 33.90           C  
ATOM    741  C   LEU A 108     172.036 148.666 124.248  1.00 33.90           C  
ATOM    742  O   LEU A 108     172.185 149.880 124.239  1.00 33.90           O  
ATOM    743  CB  LEU A 108     174.411 147.822 124.403  1.00 33.90           C  
ATOM    744  CG  LEU A 108     175.398 148.972 124.521  1.00 33.90           C  
ATOM    745  CD1 LEU A 108     175.260 149.934 123.443  1.00 33.90           C  
ATOM    746  CD2 LEU A 108     175.157 149.665 125.808  1.00 33.90           C  
ATOM    747  N   THR A 109     171.029 148.095 123.595  1.00 32.63           N  
ATOM    748  CA  THR A 109     169.948 148.955 123.132  1.00 32.63           C  
ATOM    749  C   THR A 109     168.946 149.167 124.223  1.00 32.63           C  
ATOM    750  O   THR A 109     168.195 150.136 124.180  1.00 32.63           O  
ATOM    751  CB  THR A 109     169.156 148.370 121.988  1.00 32.63           C  
ATOM    752  OG1 THR A 109     168.290 147.369 122.504  1.00 32.63           O  
ATOM    753  CG2 THR A 109     170.022 147.730 121.064  1.00 32.63           C  
ATOM    754  N   SER A 110     168.871 148.222 125.154  1.00 31.68           N  
ATOM    755  CA  SER A 110     167.909 148.318 126.237  1.00 31.68           C  
ATOM    756  C   SER A 110     168.143 149.529 127.111  1.00 31.68           C  
ATOM    757  O   SER A 110     167.192 150.063 127.664  1.00 31.68           O  
ATOM    758  CB  SER A 110     167.962 147.069 127.087  1.00 31.68           C  
ATOM    759  OG  SER A 110     167.194 147.261 128.242  1.00 31.68           O  
ATOM    760  N   THR A 111     169.374 150.002 127.220  1.00 30.92           N  
ATOM    761  CA  THR A 111     169.634 151.200 127.991  1.00 30.92           C  
ATOM    762  C   THR A 111     169.221 152.480 127.303  1.00 30.92           C  
ATOM    763  O   THR A 111     169.369 153.539 127.905  1.00 30.92           O  
ATOM    764  CB  THR A 111     171.100 151.315 128.319  1.00 30.92           C  
ATOM    765  OG1 THR A 111     171.336 152.579 128.913  1.00 30.92           O  
ATOM    766  CG2 THR A 111     171.866 151.295 127.105  1.00 30.92           C  
ATOM    767  N   LEU A 112     168.769 152.445 126.072  1.00 30.13           N  
ATOM    768  CA  LEU A 112     168.381 153.718 125.478  1.00 30.13           C  
ATOM    769  C   LEU A 112     166.967 154.128 125.914  1.00 30.13           C  
ATOM    770  O   LEU A 112     166.826 155.202 126.518  1.00 30.13           O  
ATOM    771  CB  LEU A 112     168.583 153.676 123.954  1.00 30.13           C  
ATOM    772  CG  LEU A 112     170.017 153.518 123.438  1.00 30.13           C  
ATOM    773  CD1 LEU A 112     170.061 153.218 121.986  1.00 30.13           C  
ATOM    774  CD2 LEU A 112     170.734 154.770 123.663  1.00 30.13           C  
ATOM    775  N   PRO A 113     165.901 153.335 125.720  1.00 31.36           N  
ATOM    776  CA  PRO A 113     164.608 153.796 126.200  1.00 31.36           C  
ATOM    777  C   PRO A 113     164.408 153.629 127.686  1.00 31.36           C  
ATOM    778  O   PRO A 113     163.539 154.309 128.234  1.00 31.36           O  
ATOM    779  CB  PRO A 113     163.628 152.939 125.423  1.00 31.36           C  
ATOM    780  CG  PRO A 113     164.287 151.745 125.273  1.00 31.36           C  
ATOM    781  CD  PRO A 113     165.706 152.031 125.073  1.00 31.36           C  
ATOM    782  N   VAL A 114     165.184 152.780 128.361  1.00 36.92           N  
ATOM    783  CA  VAL A 114     165.114 152.709 129.814  1.00 36.92           C  
ATOM    784  C   VAL A 114     165.593 154.003 130.433  1.00 36.92           C  
ATOM    785  O   VAL A 114     164.935 154.555 131.318  1.00 36.92           O  
ATOM    786  CB  VAL A 114     165.905 151.504 130.330  1.00 36.92           C  
ATOM    787  CG1 VAL A 114     166.143 151.613 131.765  1.00 36.92           C  
ATOM    788  CG2 VAL A 114     165.090 150.305 130.130  1.00 36.92           C  
ATOM    789  N   TYR A 115     166.714 154.528 129.955  1.00 36.58           N  
ATOM    790  CA  TYR A 115     167.156 155.835 130.409  1.00 36.58           C  
ATOM    791  C   TYR A 115     166.163 156.907 130.046  1.00 36.58           C  
ATOM    792  O   TYR A 115     165.986 157.858 130.805  1.00 36.58           O  
ATOM    793  CB  TYR A 115     168.491 156.207 129.805  1.00 36.58           C  
ATOM    794  CG  TYR A 115     168.957 157.608 130.142  1.00 36.58           C  
ATOM    795  CD1 TYR A 115     169.582 157.875 131.332  1.00 36.58           C  
ATOM    796  CD2 TYR A 115     168.757 158.666 129.258  1.00 36.58           C  
ATOM    797  CE1 TYR A 115     170.009 159.131 131.617  1.00 36.58           C  
ATOM    798  CE2 TYR A 115     169.183 159.907 129.538  1.00 36.58           C  
ATOM    799  CZ  TYR A 115     169.797 160.140 130.711  1.00 36.58           C  
ATOM    800  OH  TYR A 115     170.215 161.410 130.979  1.00 36.58           O  
ATOM    801  N   LEU A 116     165.569 156.830 128.859  1.00 33.36           N  
ATOM    802  CA  LEU A 116     164.660 157.906 128.474  1.00 33.36           C  
ATOM    803  C   LEU A 116     163.415 157.926 129.347  1.00 33.36           C  
ATOM    804  O   LEU A 116     163.037 158.972 129.876  1.00 33.36           O  
ATOM    805  CB  LEU A 116     164.266 157.783 127.020  1.00 33.36           C  
ATOM    806  CG  LEU A 116     163.327 158.912 126.680  1.00 33.36           C  
ATOM    807  CD1 LEU A 116     164.077 160.189 126.725  1.00 33.36           C  
ATOM    808  CD2 LEU A 116     162.741 158.688 125.365  1.00 33.36           C  
ATOM    809  N   ASN A 117     162.807 156.782 129.565  1.00 36.88           N  
ATOM    810  CA  ASN A 117     161.582 156.751 130.328  1.00 36.88           C  
ATOM    811  C   ASN A 117     161.801 156.677 131.821  1.00 36.88           C  
ATOM    812  O   ASN A 117     160.824 156.656 132.563  1.00 36.88           O  
ATOM    813  CB  ASN A 117     160.741 155.581 129.881  1.00 36.88           C  
ATOM    814  CG  ASN A 117     160.333 155.706 128.469  1.00 36.88           C  
ATOM    815  OD1 ASN A 117     160.769 154.947 127.620  1.00 36.88           O  
ATOM    816  ND2 ASN A 117     159.502 156.683 128.191  1.00 36.88           N  
ATOM    817  N   ALA A 118     163.028 156.622 132.296  1.00 34.44           N  
ATOM    818  CA  ALA A 118     163.189 156.707 133.731  1.00 34.44           C  
ATOM    819  C   ALA A 118     163.281 158.132 134.226  1.00 34.44           C  
ATOM    820  O   ALA A 118     163.246 158.345 135.436  1.00 34.44           O  
ATOM    821  CB  ALA A 118     164.429 155.951 134.176  1.00 34.44           C  
ATOM    822  N   LEU A 119     163.386 159.106 133.325  1.00 37.44           N  
ATOM    823  CA  LEU A 119     163.594 160.490 133.725  1.00 37.44           C  
ATOM    824  C   LEU A 119     162.361 161.091 134.365  1.00 37.44           C  
ATOM    825  O   LEU A 119     162.482 162.011 135.179  1.00 37.44           O  
ATOM    826  CB  LEU A 119     163.959 161.330 132.524  1.00 37.44           C  
ATOM    827  CG  LEU A 119     165.197 160.946 131.779  1.00 37.44           C  
ATOM    828  CD1 LEU A 119     165.290 161.851 130.615  1.00 37.44           C  
ATOM    829  CD2 LEU A 119     166.350 161.111 132.678  1.00 37.44           C  
ATOM    830  N   THR A 120     161.174 160.608 133.994  1.00 41.32           N  
ATOM    831  CA  THR A 120     159.943 161.227 134.464  1.00 41.32           C  
ATOM    832  C   THR A 120     159.751 161.006 135.952  1.00 41.32           C  
ATOM    833  O   THR A 120     159.449 161.951 136.684  1.00 41.32           O  
ATOM    834  CB  THR A 120     158.748 160.673 133.709  1.00 41.32           C  
ATOM    835  OG1 THR A 120     158.528 159.324 134.123  1.00 41.32           O  
ATOM    836  CG2 THR A 120     159.023 160.680 132.231  1.00 41.32           C  
ATOM    837  N   GLY A 121     159.958 159.786 136.426  1.00 41.50           N  
ATOM    838  CA  GLY A 121     159.912 159.560 137.850  1.00 41.50           C  
ATOM    839  C   GLY A 121     159.433 158.198 138.280  1.00 41.50           C  
ATOM    840  O   GLY A 121     159.884 157.698 139.309  1.00 41.50           O  
ATOM    841  N   LYS A 122     158.537 157.578 137.524  1.00 42.73           N  
ATOM    842  CA  LYS A 122     158.041 156.267 137.912  1.00 42.73           C  
ATOM    843  C   LYS A 122     159.065 155.192 137.564  1.00 42.73           C  
ATOM    844  O   LYS A 122     160.110 155.460 136.972  1.00 42.73           O  
ATOM    845  CB  LYS A 122     156.715 155.971 137.231  1.00 42.73           C  
ATOM    846  CG  LYS A 122     155.607 156.950 137.546  1.00 42.73           C  
ATOM    847  CD  LYS A 122     155.142 156.859 138.980  1.00 42.73           C  
ATOM    848  CE  LYS A 122     154.333 155.600 139.228  1.00 42.73           C  
ATOM    849  NZ  LYS A 122     153.036 155.610 138.506  1.00 42.73           N  
ATOM    850  N   GLY A 123     158.759 153.957 137.922  1.00 48.08           N  
ATOM    851  CA  GLY A 123     159.705 152.886 137.711  1.00 48.08           C  
ATOM    852  C   GLY A 123     159.797 152.496 136.259  1.00 48.08           C  
ATOM    853  O   GLY A 123     158.985 152.888 135.437  1.00 48.08           O  
ATOM    854  N   VAL A 124     160.844 151.748 135.932  1.00 55.78           N  
ATOM    855  CA  VAL A 124     161.017 151.119 134.634  1.00 55.78           C  
ATOM    856  C   VAL A 124     161.468 149.712 134.944  1.00 55.78           C  
ATOM    857  O   VAL A 124     162.558 149.526 135.472  1.00 55.78           O  
ATOM    858  CB  VAL A 124     162.070 151.816 133.777  1.00 55.78           C  
ATOM    859  CG1 VAL A 124     162.314 151.042 132.572  1.00 55.78           C  
ATOM    860  CG2 VAL A 124     161.657 153.181 133.412  1.00 55.78           C  
ATOM    861  N   HIS A 125     160.644 148.730 134.674  1.00 55.78           N  
ATOM    862  CA  HIS A 125     160.979 147.362 135.017  1.00 55.78           C  
ATOM    863  C   HIS A 125     161.594 146.718 133.793  1.00 55.78           C  
ATOM    864  O   HIS A 125     160.909 146.501 132.799  1.00 55.78           O  
ATOM    865  CB  HIS A 125     159.743 146.590 135.451  1.00 55.78           C  
ATOM    866  CG  HIS A 125     159.078 147.116 136.679  1.00 55.78           C  
ATOM    867  ND1 HIS A 125     158.274 148.228 136.670  1.00 55.78           N  
ATOM    868  CD2 HIS A 125     159.008 146.618 137.929  1.00 55.78           C  
ATOM    869  CE1 HIS A 125     157.791 148.433 137.880  1.00 55.78           C  
ATOM    870  NE2 HIS A 125     158.217 147.464 138.662  1.00 55.78           N  
ATOM    871  N   VAL A 126     162.875 146.414 133.848  1.00 55.78           N  
ATOM    872  CA  VAL A 126     163.502 145.629 132.809  1.00 55.78           C  
ATOM    873  C   VAL A 126     163.327 144.180 133.215  1.00 55.78           C  
ATOM    874  O   VAL A 126     163.944 143.714 134.169  1.00 55.78           O  
ATOM    875  CB  VAL A 126     164.973 145.986 132.650  1.00 55.78           C  
ATOM    876  CG1 VAL A 126     165.527 145.216 131.522  1.00 55.78           C  
ATOM    877  CG2 VAL A 126     165.109 147.434 132.445  1.00 55.78           C  
ATOM    878  N   VAL A 127     162.520 143.485 132.510  1.00 55.78           N  
ATOM    879  CA  VAL A 127     162.173 142.131 132.877  1.00 55.78           C  
ATOM    880  C   VAL A 127     163.059 141.236 132.058  1.00 55.78           C  
ATOM    881  O   VAL A 127     163.430 141.609 130.955  1.00 55.78           O  
ATOM    882  CB  VAL A 127     160.696 141.873 132.584  1.00 55.78           C  
ATOM    883  CG1 VAL A 127     160.218 140.675 133.299  1.00 55.78           C  
ATOM    884  CG2 VAL A 127     159.903 143.054 132.933  1.00 55.78           C  
ATOM    885  N   THR A 128     163.435 140.075 132.578  1.00 39.00           N  
ATOM    886  CA  THR A 128     164.172 139.117 131.763  1.00 39.00           C  
ATOM    887  C   THR A 128     163.902 137.709 132.268  1.00 39.00           C  
ATOM    888  O   THR A 128     163.076 137.503 133.147  1.00 39.00           O  
ATOM    889  CB  THR A 128     165.652 139.435 131.743  1.00 39.00           C  
ATOM    890  OG1 THR A 128     166.308 138.463 130.947  1.00 39.00           O  
ATOM    891  CG2 THR A 128     166.194 139.402 133.095  1.00 39.00           C  
ATOM    892  N   VAL A 129     164.567 136.724 131.675  1.00 31.73           N  
ATOM    893  CA  VAL A 129     164.065 135.360 131.797  1.00 31.73           C  
ATOM    894  C   VAL A 129     164.503 134.677 133.089  1.00 31.73           C  
ATOM    895  O   VAL A 129     163.724 133.924 133.677  1.00 31.73           O  
ATOM    896  CB  VAL A 129     164.440 134.522 130.567  1.00 31.73           C  
ATOM    897  CG1 VAL A 129     163.534 134.800 129.452  1.00 31.73           C  
ATOM    898  CG2 VAL A 129     165.811 134.868 130.107  1.00 31.73           C  
ATOM    899  N   ASN A 130     165.740 134.861 133.547  1.00 32.89           N  
ATOM    900  CA  ASN A 130     166.180 134.165 134.753  1.00 32.89           C  
ATOM    901  C   ASN A 130     167.114 135.058 135.551  1.00 32.89           C  
ATOM    902  O   ASN A 130     167.408 136.178 135.151  1.00 32.89           O  
ATOM    903  CB  ASN A 130     166.784 132.805 134.399  1.00 32.89           C  
ATOM    904  CG  ASN A 130     167.932 132.887 133.433  1.00 32.89           C  
ATOM    905  OD1 ASN A 130     168.527 133.916 133.255  1.00 32.89           O  
ATOM    906  ND2 ASN A 130     168.203 131.792 132.745  1.00 32.89           N  
ATOM    907  N   GLU A 131     167.559 134.584 136.702  1.00 35.25           N  
ATOM    908  CA  GLU A 131     168.289 135.475 137.589  1.00 35.25           C  
ATOM    909  C   GLU A 131     169.728 135.680 137.179  1.00 35.25           C  
ATOM    910  O   GLU A 131     170.334 136.672 137.600  1.00 35.25           O  
ATOM    911  CB  GLU A 131     168.247 134.962 139.015  1.00 35.25           C  
ATOM    912  CG  GLU A 131     166.861 135.012 139.581  1.00 35.25           C  
ATOM    913  CD  GLU A 131     166.812 134.697 141.039  1.00 35.25           C  
ATOM    914  OE1 GLU A 131     167.871 134.396 141.619  1.00 35.25           O  
ATOM    915  OE2 GLU A 131     165.709 134.742 141.605  1.00 35.25           O  
ATOM    916  N   TYR A 132     170.286 134.781 136.371  1.00 38.22           N  
ATOM    917  CA  TYR A 132     171.650 134.984 135.907  1.00 38.22           C  
ATOM    918  C   TYR A 132     171.747 136.168 134.966  1.00 38.22           C  
ATOM    919  O   TYR A 132     172.575 137.054 135.182  1.00 38.22           O  
ATOM    920  CB  TYR A 132     172.209 133.728 135.262  1.00 38.22           C  
ATOM    921  CG  TYR A 132     173.453 133.991 134.457  1.00 38.22           C  
ATOM    922  CD1 TYR A 132     174.610 134.466 135.044  1.00 38.22           C  
ATOM    923  CD2 TYR A 132     173.478 133.717 133.107  1.00 38.22           C  
ATOM    924  CE1 TYR A 132     175.731 134.701 134.293  1.00 38.22           C  
ATOM    925  CE2 TYR A 132     174.587 133.941 132.361  1.00 38.22           C  
ATOM    926  CZ  TYR A 132     175.705 134.443 132.953  1.00 38.22           C  
ATOM    927  OH  TYR A 132     176.815 134.664 132.195  1.00 38.22           O  
ATOM    928  N   LEU A 133     170.928 136.221 133.926  1.00 36.11           N  
ATOM    929  CA  LEU A 133     171.079 137.381 133.072  1.00 36.11           C  
ATOM    930  C   LEU A 133     170.444 138.634 133.644  1.00 36.11           C  
ATOM    931  O   LEU A 133     170.849 139.724 133.251  1.00 36.11           O  
ATOM    932  CB  LEU A 133     170.607 137.098 131.650  1.00 36.11           C  
ATOM    933  CG  LEU A 133     169.349 136.534 131.055  1.00 36.11           C  
ATOM    934  CD1 LEU A 133     169.107 137.290 129.808  1.00 36.11           C  
ATOM    935  CD2 LEU A 133     169.698 135.168 130.604  1.00 36.11           C  
ATOM    936  N   ALA A 134     169.572 138.528 134.641  1.00 30.97           N  
ATOM    937  CA  ALA A 134     169.165 139.719 135.378  1.00 30.97           C  
ATOM    938  C   ALA A 134     170.324 140.305 136.165  1.00 30.97           C  
ATOM    939  O   ALA A 134     170.581 141.507 136.089  1.00 30.97           O  
ATOM    940  CB  ALA A 134     168.007 139.390 136.305  1.00 30.97           C  
ATOM    941  N   SER A 135     171.049 139.470 136.918  1.00 33.84           N  
ATOM    942  CA  SER A 135     172.193 139.960 137.692  1.00 33.84           C  
ATOM    943  C   SER A 135     173.332 140.416 136.792  1.00 33.84           C  
ATOM    944  O   SER A 135     174.020 141.389 137.113  1.00 33.84           O  
ATOM    945  CB  SER A 135     172.673 138.874 138.637  1.00 33.84           C  
ATOM    946  OG  SER A 135     171.644 138.516 139.519  1.00 33.84           O  
ATOM    947  N   ARG A 136     173.507 139.748 135.653  1.00 38.41           N  
ATOM    948  CA  ARG A 136     174.539 140.101 134.695  1.00 38.41           C  
ATOM    949  C   ARG A 136     174.258 141.466 134.087  1.00 38.41           C  
ATOM    950  O   ARG A 136     175.144 142.325 134.027  1.00 38.41           O  
ATOM    951  CB  ARG A 136     174.581 139.020 133.624  1.00 38.41           C  
ATOM    952  CG  ARG A 136     175.840 138.879 132.853  1.00 38.41           C  
ATOM    953  CD  ARG A 136     175.881 139.729 131.624  1.00 38.41           C  
ATOM    954  NE  ARG A 136     174.688 139.636 130.802  1.00 38.41           N  
ATOM    955  CZ  ARG A 136     174.442 138.666 129.944  1.00 38.41           C  
ATOM    956  NH1 ARG A 136     175.280 137.665 129.805  1.00 38.41           N  
ATOM    957  NH2 ARG A 136     173.339 138.694 129.235  1.00 38.41           N  
ATOM    958  N   ASP A 137     173.015 141.704 133.670  1.00 40.06           N  
ATOM    959  CA  ASP A 137     172.665 143.004 133.132  1.00 40.06           C  
ATOM    960  C   ASP A 137     172.644 144.077 134.200  1.00 40.06           C  
ATOM    961  O   ASP A 137     172.919 145.236 133.896  1.00 40.06           O  
ATOM    962  CB  ASP A 137     171.317 142.940 132.453  1.00 40.06           C  
ATOM    963  CG  ASP A 137     171.325 142.047 131.257  1.00 40.06           C  
ATOM    964  OD1 ASP A 137     172.415 141.833 130.699  1.00 40.06           O  
ATOM    965  OD2 ASP A 137     170.243 141.578 130.853  1.00 40.06           O  
ATOM    966  N   ALA A 138     172.352 143.721 135.448  1.00 36.93           N  
ATOM    967  CA  ALA A 138     172.381 144.711 136.513  1.00 36.93           C  
ATOM    968  C   ALA A 138     173.788 145.204 136.757  1.00 36.93           C  
ATOM    969  O   ALA A 138     174.035 146.405 136.703  1.00 36.93           O  
ATOM    970  CB  ALA A 138     171.799 144.138 137.789  1.00 36.93           C  
ATOM    971  N   GLU A 139     174.742 144.304 136.979  1.00 42.26           N  
ATOM    972  CA  GLU A 139     176.066 144.865 137.199  1.00 42.26           C  
ATOM    973  C   GLU A 139     176.793 145.226 135.913  1.00 42.26           C  
ATOM    974  O   GLU A 139     177.920 145.709 135.997  1.00 42.26           O  
ATOM    975  CB  GLU A 139     176.979 143.977 138.049  1.00 42.26           C  
ATOM    976  CG  GLU A 139     177.539 142.705 137.435  1.00 42.26           C  
ATOM    977  CD  GLU A 139     177.058 141.439 138.119  1.00 42.26           C  
ATOM    978  OE1 GLU A 139     176.144 141.516 138.958  1.00 42.26           O  
ATOM    979  OE2 GLU A 139     177.623 140.363 137.839  1.00 42.26           O  
ATOM    980  N   GLN A 140     176.213 145.024 134.735  1.00 44.54           N  
ATOM    981  CA  GLN A 140     176.846 145.615 133.566  1.00 44.54           C  
ATOM    982  C   GLN A 140     176.271 146.953 133.167  1.00 44.54           C  
ATOM    983  O   GLN A 140     176.982 147.751 132.557  1.00 44.54           O  
ATOM    984  CB  GLN A 140     176.756 144.705 132.352  1.00 44.54           C  
ATOM    985  CG  GLN A 140     177.717 143.565 132.353  1.00 44.54           C  
ATOM    986  CD  GLN A 140     177.644 142.791 131.069  1.00 44.54           C  
ATOM    987  OE1 GLN A 140     176.846 143.105 130.187  1.00 44.54           O  
ATOM    988  NE2 GLN A 140     178.469 141.762 130.955  1.00 44.54           N  
ATOM    989  N   MET A 141     175.002 147.213 133.447  1.00 41.14           N  
ATOM    990  CA  MET A 141     174.381 148.457 133.041  1.00 41.14           C  
ATOM    991  C   MET A 141     174.107 149.366 134.222  1.00 41.14           C  
ATOM    992  O   MET A 141     173.691 150.511 134.031  1.00 41.14           O  
ATOM    993  CB  MET A 141     173.091 148.164 132.302  1.00 41.14           C  
ATOM    994  CG  MET A 141     173.272 147.103 131.270  1.00 41.14           C  
ATOM    995  SD  MET A 141     174.513 147.487 130.067  1.00 41.14           S  
ATOM    996  CE  MET A 141     173.603 148.725 129.197  1.00 41.14           C  
ATOM    997  N   GLY A 142     174.376 148.903 135.438  1.00 41.61           N  
ATOM    998  CA  GLY A 142     174.408 149.797 136.565  1.00 41.61           C  
ATOM    999  C   GLY A 142     175.540 150.785 136.469  1.00 41.61           C  
ATOM   1000  O   GLY A 142     175.444 151.882 137.007  1.00 41.61           O  
ATOM   1001  N   LYS A 143     176.597 150.442 135.743  1.00 44.78           N  
ATOM   1002  CA  LYS A 143     177.674 151.394 135.537  1.00 44.78           C  
ATOM   1003  C   LYS A 143     177.239 152.549 134.646  1.00 44.78           C  
ATOM   1004  O   LYS A 143     177.511 153.714 134.962  1.00 44.78           O  
ATOM   1005  CB  LYS A 143     178.884 150.665 134.980  1.00 44.78           C  
ATOM   1006  CG  LYS A 143     179.522 149.782 136.031  1.00 44.78           C  
ATOM   1007  CD  LYS A 143     180.815 149.166 135.562  1.00 44.78           C  
ATOM   1008  CE  LYS A 143     180.573 147.956 134.705  1.00 44.78           C  
ATOM   1009  NZ  LYS A 143     180.041 146.858 135.554  1.00 44.78           N  
ATOM   1010  N   ILE A 144     176.520 152.258 133.564  1.00 38.34           N  
ATOM   1011  CA  ILE A 144     176.010 153.321 132.708  1.00 38.34           C  
ATOM   1012  C   ILE A 144     174.947 154.127 133.430  1.00 38.34           C  
ATOM   1013  O   ILE A 144     174.962 155.359 133.402  1.00 38.34           O  
ATOM   1014  CB  ILE A 144     175.479 152.735 131.395  1.00 38.34           C  
ATOM   1015  CG1 ILE A 144     176.609 152.147 130.582  1.00 38.34           C  
ATOM   1016  CG2 ILE A 144     174.800 153.788 130.580  1.00 38.34           C  
ATOM   1017  CD1 ILE A 144     176.135 151.423 129.372  1.00 38.34           C  
ATOM   1018  N   PHE A 145     174.039 153.460 134.127  1.00 39.25           N  
ATOM   1019  CA  PHE A 145     172.941 154.170 134.760  1.00 39.25           C  
ATOM   1020  C   PHE A 145     173.331 154.888 136.033  1.00 39.25           C  
ATOM   1021  O   PHE A 145     172.628 155.811 136.432  1.00 39.25           O  
ATOM   1022  CB  PHE A 145     171.814 153.202 135.034  1.00 39.25           C  
ATOM   1023  CG  PHE A 145     171.057 152.849 133.832  1.00 39.25           C  
ATOM   1024  CD1 PHE A 145     170.982 153.733 132.797  1.00 39.25           C  
ATOM   1025  CD2 PHE A 145     170.465 151.624 133.709  1.00 39.25           C  
ATOM   1026  CE1 PHE A 145     170.295 153.433 131.705  1.00 39.25           C  
ATOM   1027  CE2 PHE A 145     169.784 151.308 132.596  1.00 39.25           C  
ATOM   1028  CZ  PHE A 145     169.703 152.208 131.590  1.00 39.25           C  
ATOM   1029  N   GLU A 146     174.416 154.508 136.676  1.00 45.38           N  
ATOM   1030  CA  GLU A 146     174.927 155.264 137.796  1.00 45.38           C  
ATOM   1031  C   GLU A 146     176.001 156.230 137.369  1.00 45.38           C  
ATOM   1032  O   GLU A 146     176.516 156.977 138.198  1.00 45.38           O  
ATOM   1033  CB  GLU A 146     175.449 154.309 138.850  1.00 45.38           C  
ATOM   1034  CG  GLU A 146     174.310 153.593 139.511  1.00 45.38           C  
ATOM   1035  CD  GLU A 146     174.740 152.428 140.350  1.00 45.38           C  
ATOM   1036  OE1 GLU A 146     175.915 152.024 140.248  1.00 45.38           O  
ATOM   1037  OE2 GLU A 146     173.900 151.925 141.125  1.00 45.38           O  
ATOM   1038  N   PHE A 147     176.361 156.218 136.097  1.00 47.01           N  
ATOM   1039  CA  PHE A 147     177.139 157.313 135.563  1.00 47.01           C  
ATOM   1040  C   PHE A 147     176.292 158.541 135.266  1.00 47.01           C  
ATOM   1041  O   PHE A 147     176.845 159.609 135.024  1.00 47.01           O  
ATOM   1042  CB  PHE A 147     177.862 156.852 134.307  1.00 47.01           C  
ATOM   1043  CG  PHE A 147     178.879 157.813 133.815  1.00 47.01           C  
ATOM   1044  CD1 PHE A 147     180.053 157.972 134.495  1.00 47.01           C  
ATOM   1045  CD2 PHE A 147     178.666 158.549 132.677  1.00 47.01           C  
ATOM   1046  CE1 PHE A 147     180.986 158.851 134.052  1.00 47.01           C  
ATOM   1047  CE2 PHE A 147     179.600 159.430 132.240  1.00 47.01           C  
ATOM   1048  CZ  PHE A 147     180.755 159.575 132.922  1.00 47.01           C  
ATOM   1049  N   LEU A 148     174.977 158.444 135.270  1.00 42.36           N  
ATOM   1050  CA  LEU A 148     174.179 159.616 134.962  1.00 42.36           C  
ATOM   1051  C   LEU A 148     173.194 159.918 136.071  1.00 42.36           C  
ATOM   1052  O   LEU A 148     172.147 160.504 135.833  1.00 42.36           O  
ATOM   1053  CB  LEU A 148     173.441 159.475 133.639  1.00 42.36           C  
ATOM   1054  CG  LEU A 148     174.254 159.642 132.368  1.00 42.36           C  
ATOM   1055  CD1 LEU A 148     174.820 158.339 131.988  1.00 42.36           C  
ATOM   1056  CD2 LEU A 148     173.415 160.143 131.266  1.00 42.36           C  
ATOM   1057  N   GLY A 149     173.502 159.515 137.285  1.00 41.21           N  
ATOM   1058  CA  GLY A 149     172.670 159.927 138.384  1.00 41.21           C  
ATOM   1059  C   GLY A 149     171.366 159.187 138.539  1.00 41.21           C  
ATOM   1060  O   GLY A 149     170.561 159.566 139.392  1.00 41.21           O  
ATOM   1061  N   LEU A 150     171.117 158.156 137.757  1.00 37.51           N  
ATOM   1062  CA  LEU A 150     169.957 157.336 138.030  1.00 37.51           C  
ATOM   1063  C   LEU A 150     170.339 156.207 138.969  1.00 37.51           C  
ATOM   1064  O   LEU A 150     171.493 155.795 139.040  1.00 37.51           O  
ATOM   1065  CB  LEU A 150     169.354 156.775 136.751  1.00 37.51           C  
ATOM   1066  CG  LEU A 150     168.701 157.776 135.818  1.00 37.51           C  
ATOM   1067  CD1 LEU A 150     168.202 157.066 134.619  1.00 37.51           C  
ATOM   1068  CD2 LEU A 150     167.580 158.411 136.521  1.00 37.51           C  
ATOM   1069  N   THR A 151     169.358 155.741 139.723  1.00 38.39           N  
ATOM   1070  CA  THR A 151     169.510 154.583 140.576  1.00 38.39           C  
ATOM   1071  C   THR A 151     169.253 153.325 139.774  1.00 38.39           C  
ATOM   1072  O   THR A 151     168.720 153.375 138.675  1.00 38.39           O  
ATOM   1073  CB  THR A 151     168.534 154.662 141.731  1.00 38.39           C  
ATOM   1074  OG1 THR A 151     167.232 154.889 141.192  1.00 38.39           O  
ATOM   1075  CG2 THR A 151     168.883 155.789 142.646  1.00 38.39           C  
ATOM   1076  N   VAL A 152     169.652 152.186 140.322  1.00 37.32           N  
ATOM   1077  CA  VAL A 152     169.339 150.881 139.758  1.00 37.32           C  
ATOM   1078  C   VAL A 152     169.022 149.958 140.913  1.00 37.32           C  
ATOM   1079  O   VAL A 152     169.858 149.767 141.799  1.00 37.32           O  
ATOM   1080  CB  VAL A 152     170.487 150.294 138.927  1.00 37.32           C  
ATOM   1081  CG1 VAL A 152     170.255 148.846 138.662  1.00 37.32           C  
ATOM   1082  CG2 VAL A 152     170.562 150.942 137.632  1.00 37.32           C  
ATOM   1083  N   GLY A 153     167.827 149.392 140.922  1.00 37.04           N  
ATOM   1084  CA  GLY A 153     167.490 148.337 141.842  1.00 37.04           C  
ATOM   1085  C   GLY A 153     167.581 147.024 141.094  1.00 37.04           C  
ATOM   1086  O   GLY A 153     167.213 146.938 139.936  1.00 37.04           O  
ATOM   1087  N   LEU A 154     168.128 146.030 141.754  1.00 55.78           N  
ATOM   1088  CA  LEU A 154     168.108 144.671 141.259  1.00 55.78           C  
ATOM   1089  C   LEU A 154     167.229 143.882 142.206  1.00 55.78           C  
ATOM   1090  O   LEU A 154     167.377 143.989 143.422  1.00 55.78           O  
ATOM   1091  CB  LEU A 154     169.522 144.107 141.185  1.00 55.78           C  
ATOM   1092  CG  LEU A 154     169.910 142.736 140.654  1.00 55.78           C  
ATOM   1093  CD1 LEU A 154     169.865 141.703 141.693  1.00 55.78           C  
ATOM   1094  CD2 LEU A 154     169.014 142.332 139.559  1.00 55.78           C  
ATOM   1095  N   ASN A 155     166.324 143.101 141.652  1.00 55.78           N  
ATOM   1096  CA  ASN A 155     165.305 142.395 142.400  1.00 55.78           C  
ATOM   1097  C   ASN A 155     165.524 140.896 142.243  1.00 55.78           C  
ATOM   1098  O   ASN A 155     166.002 140.425 141.214  1.00 55.78           O  
ATOM   1099  CB  ASN A 155     163.952 142.831 141.907  1.00 55.78           C  
ATOM   1100  CG  ASN A 155     162.835 142.310 142.717  1.00 55.78           C  
ATOM   1101  OD1 ASN A 155     163.018 141.612 143.684  1.00 55.78           O  
ATOM   1102  ND2 ASN A 155     161.637 142.657 142.317  1.00 55.78           N  
ATOM   1103  N   LEU A 156     165.206 140.149 143.290  1.00 50.57           N  
ATOM   1104  CA  LEU A 156     165.604 138.753 143.370  1.00 50.57           C  
ATOM   1105  C   LEU A 156     164.610 137.940 144.176  1.00 50.57           C  
ATOM   1106  O   LEU A 156     163.710 138.468 144.819  1.00 50.57           O  
ATOM   1107  CB  LEU A 156     166.971 138.588 144.016  1.00 50.57           C  
ATOM   1108  CG  LEU A 156     168.232 138.818 143.217  1.00 50.57           C  
ATOM   1109  CD1 LEU A 156     169.396 138.771 144.139  1.00 50.57           C  
ATOM   1110  CD2 LEU A 156     168.365 137.750 142.195  1.00 50.57           C  
ATOM   1111  N   ASN A 157     164.818 136.637 144.165  1.00 48.90           N  
ATOM   1112  CA  ASN A 157     164.009 135.751 144.978  1.00 48.90           C  
ATOM   1113  C   ASN A 157     164.432 135.792 146.432  1.00 48.90           C  
ATOM   1114  O   ASN A 157     163.625 135.497 147.315  1.00 48.90           O  
ATOM   1115  CB  ASN A 157     164.140 134.328 144.451  1.00 48.90           C  
ATOM   1116  CG  ASN A 157     162.983 133.429 144.834  1.00 48.90           C  
ATOM   1117  OD1 ASN A 157     162.845 132.343 144.279  1.00 48.90           O  
ATOM   1118  ND2 ASN A 157     162.141 133.868 145.758  1.00 48.90           N  
ATOM   1119  N   SER A 158     165.679 136.134 146.696  1.00 51.27           N  
ATOM   1120  CA  SER A 158     166.292 135.885 147.985  1.00 51.27           C  
ATOM   1121  C   SER A 158     166.110 137.026 148.962  1.00 51.27           C  
ATOM   1122  O   SER A 158     166.729 137.004 150.025  1.00 51.27           O  
ATOM   1123  CB  SER A 158     167.783 135.623 147.796  1.00 51.27           C  
ATOM   1124  OG  SER A 158     168.005 134.501 146.964  1.00 51.27           O  
ATOM   1125  N   MET A 159     165.282 138.011 148.645  1.00 53.15           N  
ATOM   1126  CA  MET A 159     165.288 139.265 149.379  1.00 53.15           C  
ATOM   1127  C   MET A 159     164.101 139.358 150.329  1.00 53.15           C  
ATOM   1128  O   MET A 159     163.033 138.802 150.076  1.00 53.15           O  
ATOM   1129  CB  MET A 159     165.265 140.434 148.400  1.00 53.15           C  
ATOM   1130  CG  MET A 159     166.353 140.356 147.379  1.00 53.15           C  
ATOM   1131  SD  MET A 159     166.343 141.635 146.134  1.00 53.15           S  
ATOM   1132  CE  MET A 159     167.166 142.944 146.985  1.00 53.15           C  
ATOM   1133  N   SER A 160     164.298 140.062 151.435  1.00 50.36           N  
ATOM   1134  CA  SER A 160     163.195 140.401 152.312  1.00 50.36           C  
ATOM   1135  C   SER A 160     162.405 141.553 151.715  1.00 50.36           C  
ATOM   1136  O   SER A 160     162.832 142.181 150.752  1.00 50.36           O  
ATOM   1137  CB  SER A 160     163.713 140.767 153.693  1.00 50.36           C  
ATOM   1138  OG  SER A 160     164.536 141.913 153.623  1.00 50.36           O  
ATOM   1139  N   LYS A 161     161.262 141.860 152.330  1.00 46.26           N  
ATOM   1140  CA  LYS A 161     160.314 142.790 151.728  1.00 46.26           C  
ATOM   1141  C   LYS A 161     160.860 144.200 151.689  1.00 46.26           C  
ATOM   1142  O   LYS A 161     160.556 144.951 150.761  1.00 46.26           O  
ATOM   1143  CB  LYS A 161     159.015 142.778 152.511  1.00 46.26           C  
ATOM   1144  CG  LYS A 161     158.464 141.397 152.713  1.00 46.26           C  
ATOM   1145  CD  LYS A 161     157.853 140.806 151.483  1.00 46.26           C  
ATOM   1146  CE  LYS A 161     156.457 141.323 151.319  1.00 46.26           C  
ATOM   1147  NZ  LYS A 161     155.607 140.855 152.441  1.00 46.26           N  
ATOM   1148  N   ASP A 162     161.677 144.577 152.665  1.00 51.43           N  
ATOM   1149  CA  ASP A 162     162.177 145.940 152.670  1.00 51.43           C  
ATOM   1150  C   ASP A 162     163.248 146.137 151.624  1.00 51.43           C  
ATOM   1151  O   ASP A 162     163.346 147.219 151.042  1.00 51.43           O  
ATOM   1152  CB  ASP A 162     162.739 146.310 154.024  1.00 51.43           C  
ATOM   1153  CG  ASP A 162     163.064 147.779 154.116  1.00 51.43           C  
ATOM   1154  OD1 ASP A 162     162.124 148.581 154.295  1.00 51.43           O  
ATOM   1155  OD2 ASP A 162     164.252 148.139 153.983  1.00 51.43           O  
ATOM   1156  N   GLU A 163     164.046 145.107 151.364  1.00 49.80           N  
ATOM   1157  CA  GLU A 163     165.033 145.203 150.302  1.00 49.80           C  
ATOM   1158  C   GLU A 163     164.369 145.259 148.938  1.00 49.80           C  
ATOM   1159  O   GLU A 163     164.831 145.982 148.054  1.00 49.80           O  
ATOM   1160  CB  GLU A 163     165.993 144.034 150.377  1.00 49.80           C  
ATOM   1161  CG  GLU A 163     166.844 144.059 151.590  1.00 49.80           C  
ATOM   1162  CD  GLU A 163     167.843 142.935 151.610  1.00 49.80           C  
ATOM   1163  OE1 GLU A 163     167.775 142.060 150.727  1.00 49.80           O  
ATOM   1164  OE2 GLU A 163     168.707 142.932 152.507  1.00 49.80           O  
ATOM   1165  N   LYS A 164     163.267 144.527 148.753  1.00 49.26           N  
ATOM   1166  CA  LYS A 164     162.558 144.598 147.486  1.00 49.26           C  
ATOM   1167  C   LYS A 164     161.868 145.928 147.323  1.00 49.26           C  
ATOM   1168  O   LYS A 164     161.759 146.424 146.204  1.00 49.26           O  
ATOM   1169  CB  LYS A 164     161.542 143.483 147.376  1.00 49.26           C  
ATOM   1170  CG  LYS A 164     162.174 142.156 147.440  1.00 49.26           C  
ATOM   1171  CD  LYS A 164     161.188 141.057 147.397  1.00 49.26           C  
ATOM   1172  CE  LYS A 164     160.815 140.839 146.010  1.00 49.26           C  
ATOM   1173  NZ  LYS A 164     159.913 139.695 145.912  1.00 49.26           N  
ATOM   1174  N   ARG A 165     161.421 146.538 148.418  1.00 43.57           N  
ATOM   1175  CA  ARG A 165     160.826 147.863 148.315  1.00 43.57           C  
ATOM   1176  C   ARG A 165     161.872 148.917 148.048  1.00 43.57           C  
ATOM   1177  O   ARG A 165     161.616 149.866 147.303  1.00 43.57           O  
ATOM   1178  CB  ARG A 165     160.043 148.171 149.578  1.00 43.57           C  
ATOM   1179  CG  ARG A 165     159.348 149.503 149.617  1.00 43.57           C  
ATOM   1180  CD  ARG A 165     158.244 149.502 150.665  1.00 43.57           C  
ATOM   1181  NE  ARG A 165     158.724 149.154 151.990  1.00 43.57           N  
ATOM   1182  CZ  ARG A 165     158.393 148.032 152.615  1.00 43.57           C  
ATOM   1183  NH1 ARG A 165     157.606 147.163 152.024  1.00 43.57           N  
ATOM   1184  NH2 ARG A 165     158.863 147.764 153.817  1.00 43.57           N  
ATOM   1185  N   GLU A 166     163.069 148.729 148.579  1.00 51.25           N  
ATOM   1186  CA  GLU A 166     164.165 149.626 148.262  1.00 51.25           C  
ATOM   1187  C   GLU A 166     164.613 149.460 146.822  1.00 51.25           C  
ATOM   1188  O   GLU A 166     165.036 150.430 146.190  1.00 51.25           O  
ATOM   1189  CB  GLU A 166     165.325 149.362 149.210  1.00 51.25           C  
ATOM   1190  CG  GLU A 166     166.459 150.347 149.114  1.00 51.25           C  
ATOM   1191  CD  GLU A 166     166.079 151.718 149.627  1.00 51.25           C  
ATOM   1192  OE1 GLU A 166     165.181 151.805 150.491  1.00 51.25           O  
ATOM   1193  OE2 GLU A 166     166.685 152.709 149.171  1.00 51.25           O  
ATOM   1194  N   ALA A 167     164.513 148.242 146.292  1.00 46.62           N  
ATOM   1195  CA  ALA A 167     164.881 147.986 144.907  1.00 46.62           C  
ATOM   1196  C   ALA A 167     163.861 148.572 143.951  1.00 46.62           C  
ATOM   1197  O   ALA A 167     164.223 149.252 142.995  1.00 46.62           O  
ATOM   1198  CB  ALA A 167     165.019 146.489 144.681  1.00 46.62           C  
ATOM   1199  N   TYR A 168     162.578 148.334 144.202  1.00 55.78           N  
ATOM   1200  CA  TYR A 168     161.503 148.920 143.404  1.00 55.78           C  
ATOM   1201  C   TYR A 168     161.459 150.430 143.484  1.00 55.78           C  
ATOM   1202  O   TYR A 168     160.984 151.081 142.553  1.00 55.78           O  
ATOM   1203  CB  TYR A 168     160.172 148.386 143.881  1.00 55.78           C  
ATOM   1204  CG  TYR A 168     159.800 147.074 143.327  1.00 55.78           C  
ATOM   1205  CD1 TYR A 168     160.057 146.745 142.035  1.00 55.78           C  
ATOM   1206  CD2 TYR A 168     159.244 146.141 144.129  1.00 55.78           C  
ATOM   1207  CE1 TYR A 168     159.717 145.538 141.557  1.00 55.78           C  
ATOM   1208  CE2 TYR A 168     158.907 144.948 143.656  1.00 55.78           C  
ATOM   1209  CZ  TYR A 168     159.134 144.652 142.376  1.00 55.78           C  
ATOM   1210  OH  TYR A 168     158.790 143.424 141.940  1.00 55.78           O  
ATOM   1211  N   ALA A 169     161.919 151.010 144.582  1.00 48.06           N  
ATOM   1212  CA  ALA A 169     161.887 152.456 144.704  1.00 48.06           C  
ATOM   1213  C   ALA A 169     163.021 153.136 143.971  1.00 48.06           C  
ATOM   1214  O   ALA A 169     163.145 154.354 144.063  1.00 48.06           O  
ATOM   1215  CB  ALA A 169     161.920 152.865 146.169  1.00 48.06           C  
ATOM   1216  N   ALA A 170     163.855 152.394 143.262  1.00 44.51           N  
ATOM   1217  CA  ALA A 170     164.874 152.998 142.440  1.00 44.51           C  
ATOM   1218  C   ALA A 170     164.241 153.549 141.173  1.00 44.51           C  
ATOM   1219  O   ALA A 170     163.038 153.448 140.951  1.00 44.51           O  
ATOM   1220  CB  ALA A 170     165.958 151.984 142.127  1.00 44.51           C  
ATOM   1221  N   ASP A 171     165.049 154.147 140.318  1.00 48.92           N  
ATOM   1222  CA  ASP A 171     164.484 154.647 139.082  1.00 48.92           C  
ATOM   1223  C   ASP A 171     164.341 153.562 138.038  1.00 48.92           C  
ATOM   1224  O   ASP A 171     163.544 153.727 137.123  1.00 48.92           O  
ATOM   1225  CB  ASP A 171     165.336 155.786 138.541  1.00 48.92           C  
ATOM   1226  CG  ASP A 171     165.178 157.072 139.335  1.00 48.92           C  
ATOM   1227  OD1 ASP A 171     164.078 157.345 139.845  1.00 48.92           O  
ATOM   1228  OD2 ASP A 171     166.163 157.819 139.463  1.00 48.92           O  
ATOM   1229  N   ILE A 172     165.102 152.474 138.148  1.00 55.78           N  
ATOM   1230  CA  ILE A 172     165.087 151.343 137.225  1.00 55.78           C  
ATOM   1231  C   ILE A 172     165.104 150.081 138.069  1.00 55.78           C  
ATOM   1232  O   ILE A 172     165.721 150.070 139.129  1.00 55.78           O  
ATOM   1233  CB  ILE A 172     166.298 151.384 136.282  1.00 55.78           C  
ATOM   1234  CG1 ILE A 172     166.257 152.578 135.362  1.00 55.78           C  
ATOM   1235  CG2 ILE A 172     166.284 150.289 135.382  1.00 55.78           C  
ATOM   1236  CD1 ILE A 172     167.094 153.700 135.765  1.00 55.78           C  
ATOM   1237  N   THR A 173     164.399 149.032 137.663  1.00 55.78           N  
ATOM   1238  CA  THR A 173     164.422 147.773 138.393  1.00 55.78           C  
ATOM   1239  C   THR A 173     164.715 146.639 137.441  1.00 55.78           C  
ATOM   1240  O   THR A 173     163.950 146.423 136.509  1.00 55.78           O  
ATOM   1241  CB  THR A 173     163.089 147.525 139.053  1.00 55.78           C  
ATOM   1242  OG1 THR A 173     162.837 148.594 139.952  1.00 55.78           O  
ATOM   1243  CG2 THR A 173     163.117 146.264 139.809  1.00 55.78           C  
ATOM   1244  N   TYR A 174     165.776 145.889 137.664  1.00 55.78           N  
ATOM   1245  CA  TYR A 174     166.022 144.727 136.821  1.00 55.78           C  
ATOM   1246  C   TYR A 174     165.499 143.525 137.557  1.00 55.78           C  
ATOM   1247  O   TYR A 174     165.927 143.264 138.675  1.00 55.78           O  
ATOM   1248  CB  TYR A 174     167.482 144.460 136.472  1.00 55.78           C  
ATOM   1249  CG  TYR A 174     168.150 145.411 135.524  1.00 55.78           C  
ATOM   1250  CD1 TYR A 174     167.719 146.689 135.378  1.00 55.78           C  
ATOM   1251  CD2 TYR A 174     169.086 144.963 134.638  1.00 55.78           C  
ATOM   1252  CE1 TYR A 174     168.294 147.530 134.514  1.00 55.78           C  
ATOM   1253  CE2 TYR A 174     169.648 145.805 133.733  1.00 55.78           C  
ATOM   1254  CZ  TYR A 174     169.241 147.093 133.683  1.00 55.78           C  
ATOM   1255  OH  TYR A 174     169.773 147.980 132.793  1.00 55.78           O  
ATOM   1256  N   SER A 175     164.641 142.754 136.923  1.00 49.28           N  
ATOM   1257  CA  SER A 175     164.133 141.605 137.635  1.00 49.28           C  
ATOM   1258  C   SER A 175     163.742 140.521 136.663  1.00 49.28           C  
ATOM   1259  O   SER A 175     163.911 140.650 135.453  1.00 49.28           O  
ATOM   1260  CB  SER A 175     162.968 142.001 138.500  1.00 49.28           C  
ATOM   1261  OG  SER A 175     162.053 142.682 137.715  1.00 49.28           O  
ATOM   1262  N   THR A 176     163.235 139.435 137.206  1.00 29.71           N  
ATOM   1263  CA  THR A 176     162.681 138.366 136.414  1.00 29.71           C  
ATOM   1264  C   THR A 176     161.179 138.464 136.439  1.00 29.71           C  
ATOM   1265  O   THR A 176     160.604 139.216 137.210  1.00 29.71           O  
ATOM   1266  CB  THR A 176     163.143 137.031 136.935  1.00 29.71           C  
ATOM   1267  OG1 THR A 176     162.887 136.964 138.328  1.00 29.71           O  
ATOM   1268  CG2 THR A 176     164.551 136.975 136.791  1.00 29.71           C  
ATOM   1269  N   ASN A 177     160.532 137.720 135.561  1.00 31.16           N  
ATOM   1270  CA  ASN A 177     159.091 137.845 135.470  1.00 31.16           C  
ATOM   1271  C   ASN A 177     158.389 137.168 136.628  1.00 31.16           C  
ATOM   1272  O   ASN A 177     157.304 137.600 137.025  1.00 31.16           O  
ATOM   1273  CB  ASN A 177     158.621 137.291 134.149  1.00 31.16           C  
ATOM   1274  CG  ASN A 177     159.148 135.935 133.891  1.00 31.16           C  
ATOM   1275  OD1 ASN A 177     159.938 135.418 134.660  1.00 31.16           O  
ATOM   1276  ND2 ASN A 177     158.693 135.323 132.830  1.00 31.16           N  
ATOM   1277  N   ASN A 178     158.989 136.127 137.187  1.00 44.04           N  
ATOM   1278  CA  ASN A 178     158.422 135.500 138.364  1.00 44.04           C  
ATOM   1279  C   ASN A 178     158.426 136.448 139.542  1.00 44.04           C  
ATOM   1280  O   ASN A 178     157.418 136.584 140.226  1.00 44.04           O  
ATOM   1281  CB  ASN A 178     159.184 134.238 138.694  1.00 44.04           C  
ATOM   1282  CG  ASN A 178     158.911 133.146 137.720  1.00 44.04           C  
ATOM   1283  OD1 ASN A 178     157.770 132.806 137.466  1.00 44.04           O  
ATOM   1284  ND2 ASN A 178     159.955 132.632 137.107  1.00 44.04           N  
ATOM   1285  N   GLU A 179     159.526 137.142 139.778  1.00 47.72           N  
ATOM   1286  CA  GLU A 179     159.559 138.005 140.941  1.00 47.72           C  
ATOM   1287  C   GLU A 179     158.683 139.218 140.780  1.00 47.72           C  
ATOM   1288  O   GLU A 179     158.104 139.669 141.759  1.00 47.72           O  
ATOM   1289  CB  GLU A 179     160.964 138.419 141.268  1.00 47.72           C  
ATOM   1290  CG  GLU A 179     161.679 137.267 141.850  1.00 47.72           C  
ATOM   1291  CD  GLU A 179     161.065 136.815 143.154  1.00 47.72           C  
ATOM   1292  OE1 GLU A 179     160.621 137.670 143.947  1.00 47.72           O  
ATOM   1293  OE2 GLU A 179     161.013 135.591 143.385  1.00 47.72           O  
ATOM   1294  N   LEU A 180     158.483 139.699 139.564  1.00 55.78           N  
ATOM   1295  CA  LEU A 180     157.509 140.762 139.363  1.00 55.78           C  
ATOM   1296  C   LEU A 180     156.096 140.277 139.610  1.00 55.78           C  
ATOM   1297  O   LEU A 180     155.305 140.962 140.265  1.00 55.78           O  
ATOM   1298  CB  LEU A 180     157.608 141.315 137.965  1.00 55.78           C  
ATOM   1299  CG  LEU A 180     158.896 142.029 137.730  1.00 55.78           C  
ATOM   1300  CD1 LEU A 180     158.880 142.462 136.369  1.00 55.78           C  
ATOM   1301  CD2 LEU A 180     158.951 143.190 138.595  1.00 55.78           C  
ATOM   1302  N   GLY A 181     155.750 139.107 139.087  1.00 48.45           N  
ATOM   1303  CA  GLY A 181     154.386 138.645 139.236  1.00 48.45           C  
ATOM   1304  C   GLY A 181     154.037 138.288 140.662  1.00 48.45           C  
ATOM   1305  O   GLY A 181     152.957 138.617 141.151  1.00 48.45           O  
ATOM   1306  N   PHE A 182     154.961 137.665 141.366  1.00 55.78           N  
ATOM   1307  CA  PHE A 182     154.719 137.360 142.756  1.00 55.78           C  
ATOM   1308  C   PHE A 182     154.790 138.576 143.640  1.00 55.78           C  
ATOM   1309  O   PHE A 182     154.157 138.570 144.688  1.00 55.78           O  
ATOM   1310  CB  PHE A 182     155.692 136.325 143.247  1.00 55.78           C  
ATOM   1311  CG  PHE A 182     155.385 134.989 142.765  1.00 55.78           C  
ATOM   1312  CD1 PHE A 182     154.290 134.357 143.216  1.00 55.78           C  
ATOM   1313  CD2 PHE A 182     156.184 134.347 141.884  1.00 55.78           C  
ATOM   1314  CE1 PHE A 182     153.981 133.117 142.778  1.00 55.78           C  
ATOM   1315  CE2 PHE A 182     155.871 133.119 141.435  1.00 55.78           C  
ATOM   1316  CZ  PHE A 182     154.770 132.502 141.887  1.00 55.78           C  
ATOM   1317  N   ASP A 183     155.506 139.629 143.259  1.00 55.78           N  
ATOM   1318  CA  ASP A 183     155.356 140.851 144.027  1.00 55.78           C  
ATOM   1319  C   ASP A 183     153.996 141.467 143.831  1.00 55.78           C  
ATOM   1320  O   ASP A 183     153.454 142.038 144.766  1.00 55.78           O  
ATOM   1321  CB  ASP A 183     156.427 141.843 143.669  1.00 55.78           C  
ATOM   1322  CG  ASP A 183     157.721 141.445 144.212  1.00 55.78           C  
ATOM   1323  OD1 ASP A 183     157.688 140.735 145.224  1.00 55.78           O  
ATOM   1324  OD2 ASP A 183     158.757 141.815 143.642  1.00 55.78           O  
ATOM   1325  N   TYR A 184     153.412 141.342 142.652  1.00 55.78           N  
ATOM   1326  CA  TYR A 184     152.069 141.878 142.470  1.00 55.78           C  
ATOM   1327  C   TYR A 184     151.045 141.102 143.277  1.00 55.78           C  
ATOM   1328  O   TYR A 184     150.161 141.690 143.911  1.00 55.78           O  
ATOM   1329  CB  TYR A 184     151.715 141.861 141.008  1.00 55.78           C  
ATOM   1330  CG  TYR A 184     150.365 142.336 140.727  1.00 55.78           C  
ATOM   1331  CD1 TYR A 184     150.028 143.637 140.948  1.00 55.78           C  
ATOM   1332  CD2 TYR A 184     149.451 141.521 140.141  1.00 55.78           C  
ATOM   1333  CE1 TYR A 184     148.782 144.091 140.657  1.00 55.78           C  
ATOM   1334  CE2 TYR A 184     148.219 141.959 139.849  1.00 55.78           C  
ATOM   1335  CZ  TYR A 184     147.884 143.235 140.098  1.00 55.78           C  
ATOM   1336  OH  TYR A 184     146.615 143.645 139.793  1.00 55.78           O  
ATOM   1337  N   LEU A 185     151.189 139.792 143.340  1.00 55.78           N  
ATOM   1338  CA  LEU A 185     150.233 138.997 144.107  1.00 55.78           C  
ATOM   1339  C   LEU A 185     150.398 139.209 145.605  1.00 55.78           C  
ATOM   1340  O   LEU A 185     149.427 139.498 146.317  1.00 55.78           O  
ATOM   1341  CB  LEU A 185     150.383 137.536 143.734  1.00 55.78           C  
ATOM   1342  CG  LEU A 185     149.496 136.914 142.681  1.00 55.78           C  
ATOM   1343  CD1 LEU A 185     149.415 137.739 141.478  1.00 55.78           C  
ATOM   1344  CD2 LEU A 185     150.200 135.667 142.312  1.00 55.78           C  
ATOM   1345  N   ARG A 186     151.621 139.145 146.099  1.00 55.78           N  
ATOM   1346  CA  ARG A 186     151.833 139.432 147.501  1.00 55.78           C  
ATOM   1347  C   ARG A 186     151.674 140.900 147.867  1.00 55.78           C  
ATOM   1348  O   ARG A 186     151.707 141.217 149.051  1.00 55.78           O  
ATOM   1349  CB  ARG A 186     153.203 138.935 147.911  1.00 55.78           C  
ATOM   1350  CG  ARG A 186     153.198 137.475 148.127  1.00 55.78           C  
ATOM   1351  CD  ARG A 186     154.527 136.941 148.532  1.00 55.78           C  
ATOM   1352  NE  ARG A 186     155.428 136.725 147.417  1.00 55.78           N  
ATOM   1353  CZ  ARG A 186     156.495 137.461 147.181  1.00 55.78           C  
ATOM   1354  NH1 ARG A 186     156.771 138.491 147.959  1.00 55.78           N  
ATOM   1355  NH2 ARG A 186     157.267 137.176 146.153  1.00 55.78           N  
ATOM   1356  N   ASP A 187     151.526 141.805 146.911  1.00 55.56           N  
ATOM   1357  CA  ASP A 187     151.009 143.115 147.259  1.00 55.56           C  
ATOM   1358  C   ASP A 187     149.519 143.100 147.421  1.00 55.56           C  
ATOM   1359  O   ASP A 187     148.989 143.847 148.237  1.00 55.56           O  
ATOM   1360  CB  ASP A 187     151.321 144.157 146.208  1.00 55.56           C  
ATOM   1361  CG  ASP A 187     152.703 144.587 146.257  1.00 55.56           C  
ATOM   1362  OD1 ASP A 187     153.314 144.355 147.301  1.00 55.56           O  
ATOM   1363  OD2 ASP A 187     153.178 145.191 145.288  1.00 55.56           O  
ATOM   1364  N   ASN A 188     148.811 142.289 146.658  1.00 55.78           N  
ATOM   1365  CA  ASN A 188     147.383 142.246 146.891  1.00 55.78           C  
ATOM   1366  C   ASN A 188     146.991 141.228 147.933  1.00 55.78           C  
ATOM   1367  O   ASN A 188     145.839 140.815 147.974  1.00 55.78           O  
ATOM   1368  CB  ASN A 188     146.653 142.026 145.590  1.00 55.78           C  
ATOM   1369  CG  ASN A 188     147.026 143.044 144.602  1.00 55.78           C  
ATOM   1370  OD1 ASN A 188     147.335 142.735 143.477  1.00 55.78           O  
ATOM   1371  ND2 ASN A 188     147.118 144.277 145.047  1.00 55.78           N  
ATOM   1372  N   MET A 189     147.914 140.799 148.768  1.00 45.36           N  
ATOM   1373  CA  MET A 189     147.533 140.140 150.009  1.00 45.36           C  
ATOM   1374  C   MET A 189     148.079 140.846 151.251  1.00 45.36           C  
ATOM   1375  O   MET A 189     148.301 140.203 152.269  1.00 45.36           O  
ATOM   1376  CB  MET A 189     147.993 138.693 150.003  1.00 45.36           C  
ATOM   1377  CG  MET A 189     147.288 137.841 149.019  1.00 45.36           C  
ATOM   1378  SD  MET A 189     147.941 136.198 149.187  1.00 45.36           S  
ATOM   1379  CE  MET A 189     149.518 136.497 148.476  1.00 45.36           C  
ATOM   1380  N   VAL A 190     148.297 142.156 151.203  1.00 37.20           N  
ATOM   1381  CA  VAL A 190     148.804 142.874 152.367  1.00 37.20           C  
ATOM   1382  C   VAL A 190     147.677 143.174 153.322  1.00 37.20           C  
ATOM   1383  O   VAL A 190     146.508 142.942 153.011  1.00 37.20           O  
ATOM   1384  CB  VAL A 190     149.490 144.189 151.999  1.00 37.20           C  
ATOM   1385  CG1 VAL A 190     150.690 143.931 151.200  1.00 37.20           C  
ATOM   1386  CG2 VAL A 190     148.536 145.073 151.278  1.00 37.20           C  
ATOM   1387  N   LEU A 191     148.031 143.693 154.490  1.00 43.05           N  
ATOM   1388  CA  LEU A 191     147.082 144.202 155.464  1.00 43.05           C  
ATOM   1389  C   LEU A 191     147.158 145.704 155.630  1.00 43.05           C  
ATOM   1390  O   LEU A 191     146.129 146.339 155.806  1.00 43.05           O  
ATOM   1391  CB  LEU A 191     147.301 143.525 156.813  1.00 43.05           C  
ATOM   1392  CG  LEU A 191     146.914 142.050 156.787  1.00 43.05           C  
ATOM   1393  CD1 LEU A 191     147.412 141.326 158.004  1.00 43.05           C  
ATOM   1394  CD2 LEU A 191     145.417 141.950 156.715  1.00 43.05           C  
ATOM   1395  N   TYR A 192     148.342 146.293 155.559  1.00 49.45           N  
ATOM   1396  CA  TYR A 192     148.494 147.736 155.600  1.00 49.45           C  
ATOM   1397  C   TYR A 192     148.900 148.267 154.238  1.00 49.45           C  
ATOM   1398  O   TYR A 192     149.361 147.530 153.375  1.00 49.45           O  
ATOM   1399  CB  TYR A 192     149.546 148.151 156.616  1.00 49.45           C  
ATOM   1400  CG  TYR A 192     149.182 147.785 158.013  1.00 49.45           C  
ATOM   1401  CD1 TYR A 192     148.297 148.558 158.737  1.00 49.45           C  
ATOM   1402  CD2 TYR A 192     149.709 146.656 158.606  1.00 49.45           C  
ATOM   1403  CE1 TYR A 192     147.955 148.225 160.012  1.00 49.45           C  
ATOM   1404  CE2 TYR A 192     149.374 146.311 159.882  1.00 49.45           C  
ATOM   1405  CZ  TYR A 192     148.496 147.100 160.580  1.00 49.45           C  
ATOM   1406  OH  TYR A 192     148.165 146.753 161.864  1.00 49.45           O  
ATOM   1407  N   LYS A 193     148.755 149.570 154.066  1.00 47.77           N  
ATOM   1408  CA  LYS A 193     149.092 150.201 152.801  1.00 47.77           C  
ATOM   1409  C   LYS A 193     150.594 150.327 152.601  1.00 47.77           C  
ATOM   1410  O   LYS A 193     151.046 150.425 151.461  1.00 47.77           O  
ATOM   1411  CB  LYS A 193     148.389 151.561 152.739  1.00 47.77           C  
ATOM   1412  CG  LYS A 193     148.415 152.297 151.417  1.00 47.77           C  
ATOM   1413  CD  LYS A 193     149.475 153.359 151.452  1.00 47.77           C  
ATOM   1414  CE  LYS A 193     149.603 154.088 150.159  1.00 47.77           C  
ATOM   1415  NZ  LYS A 193     150.764 155.010 150.265  1.00 47.77           N  
ATOM   1416  N   GLU A 194     151.380 150.308 153.668  1.00 48.89           N  
ATOM   1417  CA  GLU A 194     152.820 150.476 153.562  1.00 48.89           C  
ATOM   1418  C   GLU A 194     153.572 149.160 153.553  1.00 48.89           C  
ATOM   1419  O   GLU A 194     154.786 149.162 153.737  1.00 48.89           O  
ATOM   1420  CB  GLU A 194     153.352 151.330 154.707  1.00 48.89           C  
ATOM   1421  CG  GLU A 194     152.737 152.704 154.809  1.00 48.89           C  
ATOM   1422  CD  GLU A 194     151.523 152.714 155.707  1.00 48.89           C  
ATOM   1423  OE1 GLU A 194     151.237 151.665 156.315  1.00 48.89           O  
ATOM   1424  OE2 GLU A 194     150.855 153.762 155.800  1.00 48.89           O  
ATOM   1425  N   GLN A 195     152.885 148.035 153.391  1.00 42.99           N  
ATOM   1426  CA  GLN A 195     153.546 146.757 153.200  1.00 42.99           C  
ATOM   1427  C   GLN A 195     153.602 146.348 151.738  1.00 42.99           C  
ATOM   1428  O   GLN A 195     153.778 145.165 151.443  1.00 42.99           O  
ATOM   1429  CB  GLN A 195     152.849 145.670 154.002  1.00 42.99           C  
ATOM   1430  CG  GLN A 195     152.984 145.813 155.471  1.00 42.99           C  
ATOM   1431  CD  GLN A 195     152.333 144.675 156.209  1.00 42.99           C  
ATOM   1432  OE1 GLN A 195     151.758 143.777 155.607  1.00 42.99           O  
ATOM   1433  NE2 GLN A 195     152.402 144.716 157.527  1.00 42.99           N  
ATOM   1434  N   MET A 196     153.444 147.291 150.818  1.00 36.65           N  
ATOM   1435  CA  MET A 196     153.461 146.995 149.397  1.00 36.65           C  
ATOM   1436  C   MET A 196     154.818 147.349 148.827  1.00 36.65           C  
ATOM   1437  O   MET A 196     155.341 148.430 149.099  1.00 36.65           O  
ATOM   1438  CB  MET A 196     152.381 147.760 148.647  1.00 36.65           C  
ATOM   1439  CG  MET A 196     150.980 147.460 149.073  1.00 36.65           C  
ATOM   1440  SD  MET A 196     149.876 148.142 147.843  1.00 36.65           S  
ATOM   1441  CE  MET A 196     150.297 149.848 147.990  1.00 36.65           C  
ATOM   1442  N   VAL A 197     155.375 146.448 148.024  1.00 36.29           N  
ATOM   1443  CA  VAL A 197     156.699 146.665 147.463  1.00 36.29           C  
ATOM   1444  C   VAL A 197     156.636 147.380 146.128  1.00 36.29           C  
ATOM   1445  O   VAL A 197     157.435 148.278 145.875  1.00 36.29           O  
ATOM   1446  CB  VAL A 197     157.467 145.339 147.375  1.00 36.29           C  
ATOM   1447  CG1 VAL A 197     157.926 144.975 148.708  1.00 36.29           C  
ATOM   1448  CG2 VAL A 197     156.571 144.266 146.968  1.00 36.29           C  
ATOM   1449  N   GLN A 198     155.684 147.061 145.265  1.00 46.30           N  
ATOM   1450  CA  GLN A 198     155.663 147.682 143.954  1.00 46.30           C  
ATOM   1451  C   GLN A 198     155.130 149.094 144.008  1.00 46.30           C  
ATOM   1452  O   GLN A 198     154.223 149.403 144.774  1.00 46.30           O  
ATOM   1453  CB  GLN A 198     154.827 146.878 142.968  1.00 46.30           C  
ATOM   1454  CG  GLN A 198     155.543 145.670 142.469  1.00 46.30           C  
ATOM   1455  CD  GLN A 198     154.842 145.005 141.341  1.00 46.30           C  
ATOM   1456  OE1 GLN A 198     153.759 145.390 140.957  1.00 46.30           O  
ATOM   1457  NE2 GLN A 198     155.467 144.001 140.789  1.00 46.30           N  
ATOM   1458  N   ARG A 199     155.692 149.950 143.177  1.00 38.50           N  
ATOM   1459  CA  ARG A 199     155.040 151.198 142.864  1.00 38.50           C  
ATOM   1460  C   ARG A 199     153.944 150.918 141.856  1.00 38.50           C  
ATOM   1461  O   ARG A 199     153.849 149.811 141.337  1.00 38.50           O  
ATOM   1462  CB  ARG A 199     156.057 152.201 142.339  1.00 38.50           C  
ATOM   1463  CG  ARG A 199     156.964 152.641 143.414  1.00 38.50           C  
ATOM   1464  CD  ARG A 199     157.703 153.885 143.061  1.00 38.50           C  
ATOM   1465  NE  ARG A 199     158.676 153.734 142.002  1.00 38.50           N  
ATOM   1466  CZ  ARG A 199     159.393 154.745 141.543  1.00 38.50           C  
ATOM   1467  NH1 ARG A 199     159.243 155.947 142.060  1.00 38.50           N  
ATOM   1468  NH2 ARG A 199     160.270 154.558 140.585  1.00 38.50           N  
ATOM   1469  N   PRO A 200     153.051 151.869 141.611  1.00 39.77           N  
ATOM   1470  CA  PRO A 200     152.160 151.738 140.462  1.00 39.77           C  
ATOM   1471  C   PRO A 200     152.943 151.647 139.169  1.00 39.77           C  
ATOM   1472  O   PRO A 200     153.940 152.335 138.972  1.00 39.77           O  
ATOM   1473  CB  PRO A 200     151.317 153.006 140.533  1.00 39.77           C  
ATOM   1474  CG  PRO A 200     151.239 153.271 141.973  1.00 39.77           C  
ATOM   1475  CD  PRO A 200     152.562 152.898 142.540  1.00 39.77           C  
ATOM   1476  N   LEU A 201     152.462 150.786 138.290  1.00 39.49           N  
ATOM   1477  CA  LEU A 201     153.269 150.191 137.241  1.00 39.49           C  
ATOM   1478  C   LEU A 201     153.386 151.112 136.047  1.00 39.49           C  
ATOM   1479  O   LEU A 201     152.384 151.648 135.581  1.00 39.49           O  
ATOM   1480  CB  LEU A 201     152.588 148.912 136.837  1.00 39.49           C  
ATOM   1481  CG  LEU A 201     152.409 148.020 138.043  1.00 39.49           C  
ATOM   1482  CD1 LEU A 201     151.486 146.885 137.764  1.00 39.49           C  
ATOM   1483  CD2 LEU A 201     153.723 147.509 138.488  1.00 39.49           C  
ATOM   1484  N   HIS A 202     154.580 151.271 135.521  1.00 47.14           N  
ATOM   1485  CA  HIS A 202     154.730 152.257 134.469  1.00 47.14           C  
ATOM   1486  C   HIS A 202     155.197 151.716 133.136  1.00 47.14           C  
ATOM   1487  O   HIS A 202     154.644 152.108 132.120  1.00 47.14           O  
ATOM   1488  CB  HIS A 202     155.679 153.344 134.904  1.00 47.14           C  
ATOM   1489  CG  HIS A 202     155.962 154.344 133.841  1.00 47.14           C  
ATOM   1490  ND1 HIS A 202     155.003 155.190 133.346  1.00 47.14           N  
ATOM   1491  CD2 HIS A 202     157.111 154.666 133.213  1.00 47.14           C  
ATOM   1492  CE1 HIS A 202     155.544 155.969 132.429  1.00 47.14           C  
ATOM   1493  NE2 HIS A 202     156.825 155.676 132.336  1.00 47.14           N  
ATOM   1494  N   PHE A 203     156.208 150.860 133.092  1.00 55.78           N  
ATOM   1495  CA  PHE A 203     156.882 150.569 131.834  1.00 55.78           C  
ATOM   1496  C   PHE A 203     157.724 149.340 132.019  1.00 55.78           C  
ATOM   1497  O   PHE A 203     158.361 149.204 133.052  1.00 55.78           O  
ATOM   1498  CB  PHE A 203     157.747 151.751 131.431  1.00 55.78           C  
ATOM   1499  CG  PHE A 203     158.509 151.585 130.164  1.00 55.78           C  
ATOM   1500  CD1 PHE A 203     157.878 151.421 128.970  1.00 55.78           C  
ATOM   1501  CD2 PHE A 203     159.852 151.769 130.149  1.00 55.78           C  
ATOM   1502  CE1 PHE A 203     158.609 151.336 127.803  1.00 55.78           C  
ATOM   1503  CE2 PHE A 203     160.559 151.697 128.992  1.00 55.78           C  
ATOM   1504  CZ  PHE A 203     159.942 151.475 127.832  1.00 55.78           C  
ATOM   1505  N   ALA A 204     157.716 148.428 131.076  1.00 55.78           N  
ATOM   1506  CA  ALA A 204     158.593 147.281 131.125  1.00 55.78           C  
ATOM   1507  C   ALA A 204     159.287 147.145 129.803  1.00 55.78           C  
ATOM   1508  O   ALA A 204     158.664 147.264 128.760  1.00 55.78           O  
ATOM   1509  CB  ALA A 204     157.869 146.012 131.367  1.00 55.78           C  
ATOM   1510  N   VAL A 205     160.560 146.868 129.855  1.00 55.78           N  
ATOM   1511  CA  VAL A 205     161.293 146.463 128.686  1.00 55.78           C  
ATOM   1512  C   VAL A 205     161.603 145.008 128.905  1.00 55.78           C  
ATOM   1513  O   VAL A 205     162.412 144.660 129.765  1.00 55.78           O  
ATOM   1514  CB  VAL A 205     162.555 147.286 128.513  1.00 55.78           C  
ATOM   1515  CG1 VAL A 205     163.250 146.836 127.354  1.00 55.78           C  
ATOM   1516  CG2 VAL A 205     162.184 148.658 128.331  1.00 55.78           C  
ATOM   1517  N   ILE A 206     160.909 144.144 128.200  1.00 55.78           N  
ATOM   1518  CA  ILE A 206     161.021 142.724 128.442  1.00 55.78           C  
ATOM   1519  C   ILE A 206     162.103 142.201 127.524  1.00 55.78           C  
ATOM   1520  O   ILE A 206     161.919 142.164 126.316  1.00 55.78           O  
ATOM   1521  CB  ILE A 206     159.699 142.023 128.170  1.00 55.78           C  
ATOM   1522  CG1 ILE A 206     158.580 142.706 128.883  1.00 55.78           C  
ATOM   1523  CG2 ILE A 206     159.759 140.616 128.582  1.00 55.78           C  
ATOM   1524  CD1 ILE A 206     157.307 142.199 128.416  1.00 55.78           C  
ATOM   1525  N   ASP A 207     163.242 141.824 128.071  1.00 47.65           N  
ATOM   1526  CA  ASP A 207     164.169 141.046 127.273  1.00 47.65           C  
ATOM   1527  C   ASP A 207     163.594 139.667 127.052  1.00 47.65           C  
ATOM   1528  O   ASP A 207     162.933 139.123 127.928  1.00 47.65           O  
ATOM   1529  CB  ASP A 207     165.522 140.940 127.948  1.00 47.65           C  
ATOM   1530  CG  ASP A 207     166.340 142.180 127.785  1.00 47.65           C  
ATOM   1531  OD1 ASP A 207     166.199 142.818 126.733  1.00 47.65           O  
ATOM   1532  OD2 ASP A 207     167.115 142.524 128.701  1.00 47.65           O  
ATOM   1533  N   GLU A 208     163.811 139.139 125.850  1.00 37.24           N  
ATOM   1534  CA  GLU A 208     163.358 137.821 125.415  1.00 37.24           C  
ATOM   1535  C   GLU A 208     161.840 137.687 125.503  1.00 37.24           C  
ATOM   1536  O   GLU A 208     161.338 136.800 126.177  1.00 37.24           O  
ATOM   1537  CB  GLU A 208     164.027 136.714 126.232  1.00 37.24           C  
ATOM   1538  CG  GLU A 208     165.528 136.803 126.339  1.00 37.24           C  
ATOM   1539  CD  GLU A 208     166.239 136.523 125.055  1.00 37.24           C  
ATOM   1540  OE1 GLU A 208     165.730 135.718 124.258  1.00 37.24           O  
ATOM   1541  OE2 GLU A 208     167.324 137.093 124.850  1.00 37.24           O  
ATOM   1542  N   VAL A 209     161.117 138.567 124.802  1.00 39.83           N  
ATOM   1543  CA  VAL A 209     159.658 138.571 124.873  1.00 39.83           C  
ATOM   1544  C   VAL A 209     159.009 137.308 124.372  1.00 39.83           C  
ATOM   1545  O   VAL A 209     157.868 137.048 124.733  1.00 39.83           O  
ATOM   1546  CB  VAL A 209     158.998 139.700 124.080  1.00 39.83           C  
ATOM   1547  CG1 VAL A 209     159.151 140.936 124.730  1.00 39.83           C  
ATOM   1548  CG2 VAL A 209     159.634 139.811 122.767  1.00 39.83           C  
ATOM   1549  N   ASP A 210     159.671 136.516 123.546  1.00 34.20           N  
ATOM   1550  CA  ASP A 210     158.986 135.320 123.092  1.00 34.20           C  
ATOM   1551  C   ASP A 210     158.943 134.232 124.149  1.00 34.20           C  
ATOM   1552  O   ASP A 210     158.111 133.334 124.053  1.00 34.20           O  
ATOM   1553  CB  ASP A 210     159.615 134.791 121.812  1.00 34.20           C  
ATOM   1554  CG  ASP A 210     161.086 134.581 121.930  1.00 34.20           C  
ATOM   1555  OD1 ASP A 210     161.667 134.917 122.967  1.00 34.20           O  
ATOM   1556  OD2 ASP A 210     161.687 134.079 120.973  1.00 34.20           O  
ATOM   1557  N   SER A 211     159.809 134.276 125.155  1.00 31.06           N  
ATOM   1558  CA  SER A 211     159.620 133.349 126.258  1.00 31.06           C  
ATOM   1559  C   SER A 211     158.560 133.850 127.203  1.00 31.06           C  
ATOM   1560  O   SER A 211     157.626 133.118 127.523  1.00 31.06           O  
ATOM   1561  CB  SER A 211     160.908 133.114 127.017  1.00 31.06           C  
ATOM   1562  OG  SER A 211     161.734 132.280 126.256  1.00 31.06           O  
ATOM   1563  N   ILE A 212     158.677 135.103 127.631  1.00 32.16           N  
ATOM   1564  CA  ILE A 212     157.792 135.642 128.652  1.00 32.16           C  
ATOM   1565  C   ILE A 212     156.379 135.794 128.125  1.00 32.16           C  
ATOM   1566  O   ILE A 212     155.431 135.288 128.717  1.00 32.16           O  
ATOM   1567  CB  ILE A 212     158.320 136.980 129.183  1.00 32.16           C  
ATOM   1568  CG1 ILE A 212     159.553 136.810 130.031  1.00 32.16           C  
ATOM   1569  CG2 ILE A 212     157.314 137.625 130.003  1.00 32.16           C  
ATOM   1570  CD1 ILE A 212     160.736 137.129 129.357  1.00 32.16           C  
ATOM   1571  N   LEU A 213     156.209 136.480 127.010  1.00 34.24           N  
ATOM   1572  CA  LEU A 213     154.872 136.794 126.551  1.00 34.24           C  
ATOM   1573  C   LEU A 213     154.241 135.697 125.706  1.00 34.24           C  
ATOM   1574  O   LEU A 213     153.031 135.736 125.495  1.00 34.24           O  
ATOM   1575  CB  LEU A 213     154.909 138.079 125.750  1.00 34.24           C  
ATOM   1576  CG  LEU A 213     155.390 139.308 126.489  1.00 34.24           C  
ATOM   1577  CD1 LEU A 213     155.578 140.471 125.569  1.00 34.24           C  
ATOM   1578  CD2 LEU A 213     154.358 139.638 127.464  1.00 34.24           C  
ATOM   1579  N   ILE A 214     155.004 134.736 125.194  1.00 34.83           N  
ATOM   1580  CA  ILE A 214     154.424 133.739 124.303  1.00 34.83           C  
ATOM   1581  C   ILE A 214     154.521 132.345 124.883  1.00 34.83           C  
ATOM   1582  O   ILE A 214     153.497 131.693 125.083  1.00 34.83           O  
ATOM   1583  CB  ILE A 214     155.063 133.768 122.914  1.00 34.83           C  
ATOM   1584  CG1 ILE A 214     154.761 135.077 122.228  1.00 34.83           C  
ATOM   1585  CG2 ILE A 214     154.557 132.656 122.076  1.00 34.83           C  
ATOM   1586  CD1 ILE A 214     153.329 135.351 122.079  1.00 34.83           C  
ATOM   1587  N   ASP A 215     155.732 131.855 125.126  1.00 40.42           N  
ATOM   1588  CA  ASP A 215     155.867 130.492 125.622  1.00 40.42           C  
ATOM   1589  C   ASP A 215     155.397 130.378 127.060  1.00 40.42           C  
ATOM   1590  O   ASP A 215     154.480 129.612 127.359  1.00 40.42           O  
ATOM   1591  CB  ASP A 215     157.306 130.006 125.498  1.00 40.42           C  
ATOM   1592  CG  ASP A 215     157.633 129.499 124.115  1.00 40.42           C  
ATOM   1593  OD1 ASP A 215     156.697 129.048 123.435  1.00 40.42           O  
ATOM   1594  OD2 ASP A 215     158.818 129.517 123.715  1.00 40.42           O  
ATOM   1595  N   GLU A 216     156.000 131.128 127.971  1.00 38.25           N  
ATOM   1596  CA  GLU A 216     155.684 130.898 129.367  1.00 38.25           C  
ATOM   1597  C   GLU A 216     154.552 131.761 129.858  1.00 38.25           C  
ATOM   1598  O   GLU A 216     154.274 131.759 131.051  1.00 38.25           O  
ATOM   1599  CB  GLU A 216     156.920 131.067 130.258  1.00 38.25           C  
ATOM   1600  CG  GLU A 216     157.431 132.423 130.618  1.00 38.25           C  
ATOM   1601  CD  GLU A 216     158.759 132.310 131.339  1.00 38.25           C  
ATOM   1602  OE1 GLU A 216     159.294 131.191 131.387  1.00 38.25           O  
ATOM   1603  OE2 GLU A 216     159.262 133.308 131.878  1.00 38.25           O  
ATOM   1604  N   ALA A 217     153.853 132.449 128.971  1.00 38.92           N  
ATOM   1605  CA  ALA A 217     152.627 133.147 129.317  1.00 38.92           C  
ATOM   1606  C   ALA A 217     151.429 132.234 129.355  1.00 38.92           C  
ATOM   1607  O   ALA A 217     150.307 132.702 129.532  1.00 38.92           O  
ATOM   1608  CB  ALA A 217     152.352 134.248 128.322  1.00 38.92           C  
ATOM   1609  N   ARG A 218     151.643 130.954 129.135  1.00 46.89           N  
ATOM   1610  CA  ARG A 218     150.611 129.953 129.304  1.00 46.89           C  
ATOM   1611  C   ARG A 218     150.434 129.607 130.775  1.00 46.89           C  
ATOM   1612  O   ARG A 218     149.307 129.509 131.263  1.00 46.89           O  
ATOM   1613  CB  ARG A 218     151.006 128.730 128.480  1.00 46.89           C  
ATOM   1614  CG  ARG A 218     149.975 127.683 128.360  1.00 46.89           C  
ATOM   1615  CD  ARG A 218     150.377 126.656 127.337  1.00 46.89           C  
ATOM   1616  NE  ARG A 218     151.531 125.878 127.757  1.00 46.89           N  
ATOM   1617  CZ  ARG A 218     152.702 125.889 127.139  1.00 46.89           C  
ATOM   1618  NH1 ARG A 218     152.876 126.640 126.068  1.00 46.89           N  
ATOM   1619  NH2 ARG A 218     153.696 125.143 127.588  1.00 46.89           N  
ATOM   1620  N   THR A 219     151.525 129.470 131.490  1.00 42.64           N  
ATOM   1621  CA  THR A 219     151.513 129.021 132.866  1.00 42.64           C  
ATOM   1622  C   THR A 219     151.087 130.146 133.792  1.00 42.64           C  
ATOM   1623  O   THR A 219     151.548 131.274 133.649  1.00 42.64           O  
ATOM   1624  CB  THR A 219     152.882 128.540 133.294  1.00 42.64           C  
ATOM   1625  OG1 THR A 219     153.786 129.649 133.324  1.00 42.64           O  
ATOM   1626  CG2 THR A 219     153.388 127.503 132.329  1.00 42.64           C  
ATOM   1627  N   PRO A 220     150.232 129.851 134.759  1.00 35.89           N  
ATOM   1628  CA  PRO A 220     149.769 130.877 135.679  1.00 35.89           C  
ATOM   1629  C   PRO A 220     150.568 130.889 136.966  1.00 35.89           C  
ATOM   1630  O   PRO A 220     151.030 129.863 137.461  1.00 35.89           O  
ATOM   1631  CB  PRO A 220     148.325 130.446 135.936  1.00 35.89           C  
ATOM   1632  CG  PRO A 220     148.380 129.016 135.847  1.00 35.89           C  
ATOM   1633  CD  PRO A 220     149.382 128.661 134.823  1.00 35.89           C  
ATOM   1634  N   LEU A 221     150.745 132.083 137.498  1.00 45.39           N  
ATOM   1635  CA  LEU A 221     151.345 132.268 138.801  1.00 45.39           C  
ATOM   1636  C   LEU A 221     150.303 131.969 139.859  1.00 45.39           C  
ATOM   1637  O   LEU A 221     149.193 132.495 139.804  1.00 45.39           O  
ATOM   1638  CB  LEU A 221     151.824 133.695 138.941  1.00 45.39           C  
ATOM   1639  CG  LEU A 221     152.806 134.083 137.873  1.00 45.39           C  
ATOM   1640  CD1 LEU A 221     153.059 135.498 138.015  1.00 45.39           C  
ATOM   1641  CD2 LEU A 221     154.052 133.366 138.116  1.00 45.39           C  
ATOM   1642  N   ILE A 222     150.649 131.118 140.804  1.00 55.78           N  
ATOM   1643  CA  ILE A 222     149.782 130.705 141.889  1.00 55.78           C  
ATOM   1644  C   ILE A 222     150.524 131.028 143.161  1.00 55.78           C  
ATOM   1645  O   ILE A 222     151.739 130.846 143.220  1.00 55.78           O  
ATOM   1646  CB  ILE A 222     149.494 129.201 141.826  1.00 55.78           C  
ATOM   1647  CG1 ILE A 222     148.968 128.794 140.462  1.00 55.78           C  
ATOM   1648  CG2 ILE A 222     148.523 128.812 142.841  1.00 55.78           C  
ATOM   1649  CD1 ILE A 222     147.700 129.429 140.092  1.00 55.78           C  
ATOM   1650  N   ILE A 223     149.827 131.527 144.164  1.00 55.78           N  
ATOM   1651  CA  ILE A 223     150.352 131.557 145.517  1.00 55.78           C  
ATOM   1652  C   ILE A 223     149.440 130.730 146.380  1.00 55.78           C  
ATOM   1653  O   ILE A 223     148.222 130.950 146.377  1.00 55.78           O  
ATOM   1654  CB  ILE A 223     150.461 132.974 146.069  1.00 55.78           C  
ATOM   1655  CG1 ILE A 223     151.612 133.641 145.409  1.00 55.78           C  
ATOM   1656  CG2 ILE A 223     150.672 132.973 147.527  1.00 55.78           C  
ATOM   1657  CD1 ILE A 223     151.784 134.972 145.848  1.00 55.78           C  
ATOM   1658  N   SER A 224     150.031 129.814 147.141  1.00 51.13           N  
ATOM   1659  CA  SER A 224     149.285 128.842 147.909  1.00 51.13           C  
ATOM   1660  C   SER A 224     149.789 128.828 149.333  1.00 51.13           C  
ATOM   1661  O   SER A 224     150.877 128.323 149.593  1.00 51.13           O  
ATOM   1662  CB  SER A 224     149.449 127.467 147.322  1.00 51.13           C  
ATOM   1663  OG  SER A 224     149.198 127.468 145.939  1.00 51.13           O  
ATOM   1664  N   GLY A 225     148.993 129.330 150.254  1.00 47.87           N  
ATOM   1665  CA  GLY A 225     149.242 129.072 151.647  1.00 47.87           C  
ATOM   1666  C   GLY A 225     148.945 127.634 151.999  1.00 47.87           C  
ATOM   1667  O   GLY A 225     148.370 126.881 151.222  1.00 47.87           O  
ATOM   1668  N   GLN A 226     149.304 127.273 153.213  1.00 50.70           N  
ATOM   1669  CA  GLN A 226     149.453 125.897 153.639  1.00 50.70           C  
ATOM   1670  C   GLN A 226     148.253 125.390 154.431  1.00 50.70           C  
ATOM   1671  O   GLN A 226     147.746 126.063 155.321  1.00 50.70           O  
ATOM   1672  CB  GLN A 226     150.736 125.825 154.452  1.00 50.70           C  
ATOM   1673  CG  GLN A 226     150.986 124.612 155.242  1.00 50.70           C  
ATOM   1674  CD  GLN A 226     152.376 124.671 155.843  1.00 50.70           C  
ATOM   1675  OE1 GLN A 226     153.176 125.486 155.419  1.00 50.70           O  
ATOM   1676  NE2 GLN A 226     152.603 123.902 156.894  1.00 50.70           N  
ATOM   1677  N   ALA A 227     147.774 124.208 154.057  1.00 55.39           N  
ATOM   1678  CA  ALA A 227     146.656 123.520 154.685  1.00 55.39           C  
ATOM   1679  C   ALA A 227     147.124 122.273 155.444  1.00 55.39           C  
ATOM   1680  O   ALA A 227     148.313 122.078 155.704  1.00 55.39           O  
ATOM   1681  CB  ALA A 227     145.589 123.175 153.649  1.00 55.39           C  
ATOM   1682  N   ALA A 228     146.158 121.431 155.809  1.00 62.57           N  
ATOM   1683  CA  ALA A 228     146.357 120.282 156.681  1.00 62.57           C  
ATOM   1684  C   ALA A 228     147.192 119.198 156.019  1.00 62.57           C  
ATOM   1685  O   ALA A 228     147.233 119.063 154.799  1.00 62.57           O  
ATOM   1686  CB  ALA A 228     145.015 119.685 157.088  1.00 62.57           C  
ATOM   1687  N   LYS A 229     147.829 118.392 156.856  1.00 69.36           N  
ATOM   1688  CA  LYS A 229     148.779 117.381 156.414  1.00 69.36           C  
ATOM   1689  C   LYS A 229     148.096 116.024 156.374  1.00 69.36           C  
ATOM   1690  O   LYS A 229     147.746 115.470 157.419  1.00 69.36           O  
ATOM   1691  CB  LYS A 229     149.985 117.326 157.346  1.00 69.36           C  
ATOM   1692  CG  LYS A 229     151.087 116.406 156.862  1.00 69.36           C  
ATOM   1693  CD  LYS A 229     152.339 116.462 157.740  1.00 69.36           C  
ATOM   1694  CE  LYS A 229     152.150 115.717 159.053  1.00 69.36           C  
ATOM   1695  NZ  LYS A 229     153.402 115.633 159.859  1.00 69.36           N  
ATOM   1696  N   SER A 230     147.918 115.480 155.181  1.00 63.43           N  
ATOM   1697  CA  SER A 230     147.597 114.071 155.026  1.00 63.43           C  
ATOM   1698  C   SER A 230     148.891 113.350 154.712  1.00 63.43           C  
ATOM   1699  O   SER A 230     149.666 113.805 153.870  1.00 63.43           O  
ATOM   1700  CB  SER A 230     146.582 113.831 153.914  1.00 63.43           C  
ATOM   1701  OG  SER A 230     146.366 112.443 153.745  1.00 63.43           O  
ATOM   1702  N   THR A 231     149.147 112.264 155.418  1.00 59.04           N  
ATOM   1703  CA  THR A 231     150.364 111.503 155.205  1.00 59.04           C  
ATOM   1704  C   THR A 231     150.091 110.021 155.071  1.00 59.04           C  
ATOM   1705  O   THR A 231     150.900 109.316 154.462  1.00 59.04           O  
ATOM   1706  CB  THR A 231     151.358 111.766 156.354  1.00 59.04           C  
ATOM   1707  OG1 THR A 231     151.451 113.175 156.569  1.00 59.04           O  
ATOM   1708  CG2 THR A 231     152.770 111.304 156.036  1.00 59.04           C  
ATOM   1709  N   LYS A 232     148.965 109.526 155.575  1.00 52.65           N  
ATOM   1710  CA  LYS A 232     148.705 108.101 155.466  1.00 52.65           C  
ATOM   1711  C   LYS A 232     148.372 107.714 154.042  1.00 52.65           C  
ATOM   1712  O   LYS A 232     148.809 106.661 153.555  1.00 52.65           O  
ATOM   1713  CB  LYS A 232     147.564 107.684 156.376  1.00 52.65           C  
ATOM   1714  CG  LYS A 232     147.387 106.188 156.411  1.00 52.65           C  
ATOM   1715  CD  LYS A 232     148.632 105.589 157.029  1.00 52.65           C  
ATOM   1716  CE  LYS A 232     148.488 104.122 157.343  1.00 52.65           C  
ATOM   1717  NZ  LYS A 232     148.475 103.293 156.124  1.00 52.65           N  
ATOM   1718  N   LEU A 233     147.623 108.560 153.347  1.00 37.83           N  
ATOM   1719  CA  LEU A 233     147.052 108.070 152.117  1.00 37.83           C  
ATOM   1720  C   LEU A 233     148.070 108.121 151.001  1.00 37.83           C  
ATOM   1721  O   LEU A 233     148.014 107.298 150.090  1.00 37.83           O  
ATOM   1722  CB  LEU A 233     145.803 108.855 151.768  1.00 37.83           C  
ATOM   1723  CG  LEU A 233     144.727 107.847 151.375  1.00 37.83           C  
ATOM   1724  CD1 LEU A 233     143.367 108.422 151.659  1.00 37.83           C  
ATOM   1725  CD2 LEU A 233     144.792 107.356 149.971  1.00 37.83           C  
ATOM   1726  N   TYR A 234     149.056 109.006 151.099  1.00 42.55           N  
ATOM   1727  CA  TYR A 234     150.109 109.020 150.098  1.00 42.55           C  
ATOM   1728  C   TYR A 234     150.979 107.794 150.205  1.00 42.55           C  
ATOM   1729  O   TYR A 234     151.341 107.203 149.187  1.00 42.55           O  
ATOM   1730  CB  TYR A 234     150.958 110.260 150.228  1.00 42.55           C  
ATOM   1731  CG  TYR A 234     150.177 111.472 149.941  1.00 42.55           C  
ATOM   1732  CD1 TYR A 234     149.710 111.714 148.680  1.00 42.55           C  
ATOM   1733  CD2 TYR A 234     149.916 112.384 150.921  1.00 42.55           C  
ATOM   1734  CE1 TYR A 234     149.009 112.815 148.414  1.00 42.55           C  
ATOM   1735  CE2 TYR A 234     149.216 113.488 150.662  1.00 42.55           C  
ATOM   1736  CZ  TYR A 234     148.758 113.697 149.417  1.00 42.55           C  
ATOM   1737  OH  TYR A 234     148.048 114.832 149.191  1.00 42.55           O  
ATOM   1738  N   VAL A 235     151.285 107.369 151.425  1.00 40.57           N  
ATOM   1739  CA  VAL A 235     152.114 106.191 151.600  1.00 40.57           C  
ATOM   1740  C   VAL A 235     151.348 104.944 151.200  1.00 40.57           C  
ATOM   1741  O   VAL A 235     151.910 104.034 150.581  1.00 40.57           O  
ATOM   1742  CB  VAL A 235     152.608 106.126 153.046  1.00 40.57           C  
ATOM   1743  CG1 VAL A 235     153.483 104.935 153.244  1.00 40.57           C  
ATOM   1744  CG2 VAL A 235     153.360 107.369 153.370  1.00 40.57           C  
ATOM   1745  N   GLN A 236     150.043 104.909 151.477  1.00 42.12           N  
ATOM   1746  CA  GLN A 236     149.220 103.789 151.022  1.00 42.12           C  
ATOM   1747  C   GLN A 236     149.157 103.700 149.507  1.00 42.12           C  
ATOM   1748  O   GLN A 236     149.304 102.615 148.938  1.00 42.12           O  
ATOM   1749  CB  GLN A 236     147.804 103.894 151.564  1.00 42.12           C  
ATOM   1750  CG  GLN A 236     147.619 103.450 152.965  1.00 42.12           C  
ATOM   1751  CD  GLN A 236     146.170 103.526 153.389  1.00 42.12           C  
ATOM   1752  OE1 GLN A 236     145.329 104.031 152.650  1.00 42.12           O  
ATOM   1753  NE2 GLN A 236     145.864 103.005 154.564  1.00 42.12           N  
ATOM   1754  N   ALA A 237     148.909 104.824 148.836  1.00 33.51           N  
ATOM   1755  CA  ALA A 237     148.757 104.790 147.391  1.00 33.51           C  
ATOM   1756  C   ALA A 237     150.074 104.501 146.704  1.00 33.51           C  
ATOM   1757  O   ALA A 237     150.089 103.857 145.655  1.00 33.51           O  
ATOM   1758  CB  ALA A 237     148.178 106.100 146.897  1.00 33.51           C  
ATOM   1759  N   ASN A 238     151.184 104.941 147.289  1.00 34.73           N  
ATOM   1760  CA  ASN A 238     152.494 104.561 146.780  1.00 34.73           C  
ATOM   1761  C   ASN A 238     152.738 103.072 146.932  1.00 34.73           C  
ATOM   1762  O   ASN A 238     153.197 102.417 145.993  1.00 34.73           O  
ATOM   1763  CB  ASN A 238     153.567 105.324 147.521  1.00 34.73           C  
ATOM   1764  CG  ASN A 238     154.925 105.095 146.971  1.00 34.73           C  
ATOM   1765  OD1 ASN A 238     155.088 104.589 145.882  1.00 34.73           O  
ATOM   1766  ND2 ASN A 238     155.928 105.394 147.764  1.00 34.73           N  
ATOM   1767  N   ALA A 239     152.477 102.521 148.112  1.00 37.22           N  
ATOM   1768  CA  ALA A 239     152.734 101.106 148.314  1.00 37.22           C  
ATOM   1769  C   ALA A 239     151.792 100.232 147.514  1.00 37.22           C  
ATOM   1770  O   ALA A 239     152.106  99.069 147.276  1.00 37.22           O  
ATOM   1771  CB  ALA A 239     152.634 100.763 149.791  1.00 37.22           C  
ATOM   1772  N   PHE A 240     150.653 100.763 147.093  1.00 33.95           N  
ATOM   1773  CA  PHE A 240     149.860 100.053 146.105  1.00 33.95           C  
ATOM   1774  C   PHE A 240     150.490 100.126 144.725  1.00 33.95           C  
ATOM   1775  O   PHE A 240     150.870  99.100 144.159  1.00 33.95           O  
ATOM   1776  CB  PHE A 240     148.446 100.595 146.059  1.00 33.95           C  
ATOM   1777  CG  PHE A 240     147.662 100.038 144.954  1.00 33.95           C  
ATOM   1778  CD1 PHE A 240     147.310  98.722 144.950  1.00 33.95           C  
ATOM   1779  CD2 PHE A 240     147.283 100.825 143.908  1.00 33.95           C  
ATOM   1780  CE1 PHE A 240     146.599  98.205 143.917  1.00 33.95           C  
ATOM   1781  CE2 PHE A 240     146.570 100.308 142.873  1.00 33.95           C  
ATOM   1782  CZ  PHE A 240     146.238  99.002 142.875  1.00 33.95           C  
ATOM   1783  N   VAL A 241     150.643 101.334 144.168  1.00 32.59           N  
ATOM   1784  CA  VAL A 241     150.997 101.470 142.753  1.00 32.59           C  
ATOM   1785  C   VAL A 241     152.438 101.109 142.468  1.00 32.59           C  
ATOM   1786  O   VAL A 241     152.856 101.119 141.314  1.00 32.59           O  
ATOM   1787  CB  VAL A 241     150.759 102.883 142.204  1.00 32.59           C  
ATOM   1788  CG1 VAL A 241     149.369 103.317 142.437  1.00 32.59           C  
ATOM   1789  CG2 VAL A 241     151.700 103.815 142.814  1.00 32.59           C  
ATOM   1790  N   ARG A 242     153.218 100.803 143.491  1.00 40.22           N  
ATOM   1791  CA  ARG A 242     154.559 100.322 143.217  1.00 40.22           C  
ATOM   1792  C   ARG A 242     154.567  98.863 142.780  1.00 40.22           C  
ATOM   1793  O   ARG A 242     155.611  98.355 142.369  1.00 40.22           O  
ATOM   1794  CB  ARG A 242     155.424 100.542 144.455  1.00 40.22           C  
ATOM   1795  CG  ARG A 242     156.880 100.681 144.169  1.00 40.22           C  
ATOM   1796  CD  ARG A 242     157.656 101.044 145.395  1.00 40.22           C  
ATOM   1797  NE  ARG A 242     157.678  99.971 146.373  1.00 40.22           N  
ATOM   1798  CZ  ARG A 242     157.113 100.052 147.567  1.00 40.22           C  
ATOM   1799  NH1 ARG A 242     156.480 101.155 147.918  1.00 40.22           N  
ATOM   1800  NH2 ARG A 242     157.179  99.031 148.409  1.00 40.22           N  
ATOM   1801  N   THR A 243     153.417  98.191 142.808  1.00 34.50           N  
ATOM   1802  CA  THR A 243     153.290  96.787 142.442  1.00 34.50           C  
ATOM   1803  C   THR A 243     152.356  96.557 141.257  1.00 34.50           C  
ATOM   1804  O   THR A 243     151.437  95.744 141.372  1.00 34.50           O  
ATOM   1805  CB  THR A 243     152.751  95.997 143.624  1.00 34.50           C  
ATOM   1806  OG1 THR A 243     151.442  96.471 143.928  1.00 34.50           O  
ATOM   1807  CG2 THR A 243     153.611  96.206 144.824  1.00 34.50           C  
ATOM   1808  N   LEU A 244     152.523  97.259 140.133  1.00 39.52           N  
ATOM   1809  CA  LEU A 244     151.482  97.250 139.111  1.00 39.52           C  
ATOM   1810  C   LEU A 244     151.873  96.816 137.705  1.00 39.52           C  
ATOM   1811  O   LEU A 244     151.103  97.120 136.800  1.00 39.52           O  
ATOM   1812  CB  LEU A 244     150.814  98.614 138.983  1.00 39.52           C  
ATOM   1813  CG  LEU A 244     149.727  98.880 139.996  1.00 39.52           C  
ATOM   1814  CD1 LEU A 244     149.109 100.190 139.687  1.00 39.52           C  
ATOM   1815  CD2 LEU A 244     148.695  97.804 139.950  1.00 39.52           C  
ATOM   1816  N   LYS A 245     153.013  96.152 137.485  1.00 45.51           N  
ATOM   1817  CA  LYS A 245     153.233  95.267 136.322  1.00 45.51           C  
ATOM   1818  C   LYS A 245     152.957  95.953 134.978  1.00 45.51           C  
ATOM   1819  O   LYS A 245     151.940  95.733 134.336  1.00 45.51           O  
ATOM   1820  CB  LYS A 245     152.406  93.992 136.475  1.00 45.51           C  
ATOM   1821  CG  LYS A 245     152.906  93.103 137.604  1.00 45.51           C  
ATOM   1822  CD  LYS A 245     152.102  91.832 137.738  1.00 45.51           C  
ATOM   1823  CE  LYS A 245     152.711  90.910 138.779  1.00 45.51           C  
ATOM   1824  NZ  LYS A 245     152.639  91.463 140.160  1.00 45.51           N  
ATOM   1825  N   ALA A 246     153.899  96.810 134.607  1.00 43.55           N  
ATOM   1826  CA  ALA A 246     153.742  98.077 133.898  1.00 43.55           C  
ATOM   1827  C   ALA A 246     152.639  98.249 132.864  1.00 43.55           C  
ATOM   1828  O   ALA A 246     151.921  99.240 132.928  1.00 43.55           O  
ATOM   1829  CB  ALA A 246     155.059  98.408 133.202  1.00 43.55           C  
ATOM   1830  N   GLU A 247     152.474  97.355 131.909  1.00 48.30           N  
ATOM   1831  CA  GLU A 247     151.503  97.628 130.861  1.00 48.30           C  
ATOM   1832  C   GLU A 247     150.243  96.780 130.974  1.00 48.30           C  
ATOM   1833  O   GLU A 247     149.203  97.155 130.428  1.00 48.30           O  
ATOM   1834  CB  GLU A 247     152.170  97.461 129.486  1.00 48.30           C  
ATOM   1835  CG  GLU A 247     151.340  97.863 128.285  1.00 48.30           C  
ATOM   1836  CD  GLU A 247     150.874  99.301 128.352  1.00 48.30           C  
ATOM   1837  OE1 GLU A 247     151.608 100.169 128.876  1.00 48.30           O  
ATOM   1838  OE2 GLU A 247     149.741  99.558 127.901  1.00 48.30           O  
ATOM   1839  N   LYS A 248     150.273  95.710 131.741  1.00 50.95           N  
ATOM   1840  CA  LYS A 248     149.088  94.896 131.926  1.00 50.95           C  
ATOM   1841  C   LYS A 248     148.081  95.529 132.873  1.00 50.95           C  
ATOM   1842  O   LYS A 248     146.893  95.216 132.778  1.00 50.95           O  
ATOM   1843  CB  LYS A 248     149.503  93.514 132.433  1.00 50.95           C  
ATOM   1844  CG  LYS A 248     148.424  92.454 132.521  1.00 50.95           C  
ATOM   1845  CD  LYS A 248     149.022  91.093 132.826  1.00 50.95           C  
ATOM   1846  CE  LYS A 248     149.232  90.889 134.318  1.00 50.95           C  
ATOM   1847  NZ  LYS A 248     150.547  91.410 134.779  1.00 50.95           N  
ATOM   1848  N   ASP A 249     148.492  96.448 133.747  1.00 46.42           N  
ATOM   1849  CA  ASP A 249     147.558  97.024 134.706  1.00 46.42           C  
ATOM   1850  C   ASP A 249     147.348  98.515 134.589  1.00 46.42           C  
ATOM   1851  O   ASP A 249     146.247  98.968 134.859  1.00 46.42           O  
ATOM   1852  CB  ASP A 249     147.991  96.724 136.126  1.00 46.42           C  
ATOM   1853  CG  ASP A 249     147.937  95.268 136.428  1.00 46.42           C  
ATOM   1854  OD1 ASP A 249     147.214  94.558 135.710  1.00 46.42           O  
ATOM   1855  OD2 ASP A 249     148.580  94.824 137.391  1.00 46.42           O  
ATOM   1856  N   TYR A 250     148.344  99.291 134.216  1.00 36.93           N  
ATOM   1857  CA  TYR A 250     148.056 100.649 133.807  1.00 36.93           C  
ATOM   1858  C   TYR A 250     148.398 100.817 132.346  1.00 36.93           C  
ATOM   1859  O   TYR A 250     149.008  99.953 131.728  1.00 36.93           O  
ATOM   1860  CB  TYR A 250     148.792 101.675 134.662  1.00 36.93           C  
ATOM   1861  CG  TYR A 250     150.279 101.579 134.702  1.00 36.93           C  
ATOM   1862  CD1 TYR A 250     150.900 100.870 135.699  1.00 36.93           C  
ATOM   1863  CD2 TYR A 250     151.065 102.237 133.779  1.00 36.93           C  
ATOM   1864  CE1 TYR A 250     152.243 100.788 135.763  1.00 36.93           C  
ATOM   1865  CE2 TYR A 250     152.422 102.163 133.836  1.00 36.93           C  
ATOM   1866  CZ  TYR A 250     152.996 101.425 134.829  1.00 36.93           C  
ATOM   1867  OH  TYR A 250     154.350 101.315 134.912  1.00 36.93           O  
ATOM   1868  N   THR A 251     147.951 101.919 131.787  1.00 38.10           N  
ATOM   1869  CA  THR A 251     148.344 102.317 130.454  1.00 38.10           C  
ATOM   1870  C   THR A 251     149.126 103.602 130.585  1.00 38.10           C  
ATOM   1871  O   THR A 251     149.189 104.189 131.659  1.00 38.10           O  
ATOM   1872  CB  THR A 251     147.143 102.519 129.538  1.00 38.10           C  
ATOM   1873  OG1 THR A 251     147.601 102.853 128.232  1.00 38.10           O  
ATOM   1874  CG2 THR A 251     146.302 103.634 130.026  1.00 38.10           C  
ATOM   1875  N   TYR A 252     149.741 104.034 129.495  1.00 43.25           N  
ATOM   1876  CA  TYR A 252     150.479 105.291 129.509  1.00 43.25           C  
ATOM   1877  C   TYR A 252     150.462 105.836 128.091  1.00 43.25           C  
ATOM   1878  O   TYR A 252     151.258 105.407 127.256  1.00 43.25           O  
ATOM   1879  CB  TYR A 252     151.887 105.089 130.054  1.00 43.25           C  
ATOM   1880  CG  TYR A 252     152.857 106.233 129.871  1.00 43.25           C  
ATOM   1881  CD1 TYR A 252     152.593 107.490 130.353  1.00 43.25           C  
ATOM   1882  CD2 TYR A 252     154.092 106.010 129.311  1.00 43.25           C  
ATOM   1883  CE1 TYR A 252     153.488 108.507 130.209  1.00 43.25           C  
ATOM   1884  CE2 TYR A 252     154.990 107.016 129.167  1.00 43.25           C  
ATOM   1885  CZ  TYR A 252     154.682 108.259 129.604  1.00 43.25           C  
ATOM   1886  OH  TYR A 252     155.604 109.255 129.448  1.00 43.25           O  
ATOM   1887  N   ASP A 253     149.512 106.730 127.828  1.00 46.45           N  
ATOM   1888  CA  ASP A 253     149.435 107.439 126.559  1.00 46.45           C  
ATOM   1889  C   ASP A 253     150.706 108.226 126.359  1.00 46.45           C  
ATOM   1890  O   ASP A 253     151.059 109.067 127.179  1.00 46.45           O  
ATOM   1891  CB  ASP A 253     148.237 108.381 126.559  1.00 46.45           C  
ATOM   1892  CG  ASP A 253     147.973 109.015 125.204  1.00 46.45           C  
ATOM   1893  OD1 ASP A 253     148.628 108.648 124.209  1.00 46.45           O  
ATOM   1894  OD2 ASP A 253     147.110 109.915 125.144  1.00 46.45           O  
ATOM   1895  N   ILE A 254     151.424 107.929 125.290  1.00 50.85           N  
ATOM   1896  CA  ILE A 254     152.739 108.516 125.168  1.00 50.85           C  
ATOM   1897  C   ILE A 254     152.651 109.928 124.623  1.00 50.85           C  
ATOM   1898  O   ILE A 254     153.539 110.739 124.892  1.00 50.85           O  
ATOM   1899  CB  ILE A 254     153.606 107.560 124.335  1.00 50.85           C  
ATOM   1900  CG1 ILE A 254     155.074 107.920 124.441  1.00 50.85           C  
ATOM   1901  CG2 ILE A 254     153.149 107.507 122.895  1.00 50.85           C  
ATOM   1902  CD1 ILE A 254     155.948 106.840 123.932  1.00 50.85           C  
ATOM   1903  N   LYS A 255     151.559 110.259 123.934  1.00 56.34           N  
ATOM   1904  CA  LYS A 255     151.439 111.539 123.245  1.00 56.34           C  
ATOM   1905  C   LYS A 255     151.232 112.669 124.235  1.00 56.34           C  
ATOM   1906  O   LYS A 255     151.977 113.652 124.243  1.00 56.34           O  
ATOM   1907  CB  LYS A 255     150.282 111.495 122.247  1.00 56.34           C  
ATOM   1908  CG  LYS A 255     150.569 110.745 120.959  1.00 56.34           C  
ATOM   1909  CD  LYS A 255     150.282 109.260 121.055  1.00 56.34           C  
ATOM   1910  CE  LYS A 255     150.439 108.584 119.715  1.00 56.34           C  
ATOM   1911  NZ  LYS A 255     151.843 108.646 119.245  1.00 56.34           N  
ATOM   1912  N   THR A 256     150.196 112.566 125.051  1.00 54.39           N  
ATOM   1913  CA  THR A 256     150.059 113.392 126.235  1.00 54.39           C  
ATOM   1914  C   THR A 256     150.194 112.483 127.445  1.00 54.39           C  
ATOM   1915  O   THR A 256     149.580 111.417 127.499  1.00 54.39           O  
ATOM   1916  CB  THR A 256     148.742 114.176 126.226  1.00 54.39           C  
ATOM   1917  OG1 THR A 256     148.645 114.972 127.411  1.00 54.39           O  
ATOM   1918  CG2 THR A 256     147.505 113.287 126.058  1.00 54.39           C  
ATOM   1919  N   LYS A 257     151.039 112.881 128.386  1.00 52.30           N  
ATOM   1920  CA  LYS A 257     151.466 111.980 129.442  1.00 52.30           C  
ATOM   1921  C   LYS A 257     150.329 111.715 130.403  1.00 52.30           C  
ATOM   1922  O   LYS A 257     150.146 112.456 131.367  1.00 52.30           O  
ATOM   1923  CB  LYS A 257     152.622 112.580 130.222  1.00 52.30           C  
ATOM   1924  CG  LYS A 257     154.003 112.242 129.752  1.00 52.30           C  
ATOM   1925  CD  LYS A 257     154.384 112.898 128.477  1.00 52.30           C  
ATOM   1926  CE  LYS A 257     155.783 112.489 128.172  1.00 52.30           C  
ATOM   1927  NZ  LYS A 257     156.658 112.852 129.312  1.00 52.30           N  
ATOM   1928  N   ALA A 258     149.556 110.673 130.159  1.00 40.67           N  
ATOM   1929  CA  ALA A 258     148.375 110.423 130.961  1.00 40.67           C  
ATOM   1930  C   ALA A 258     148.296 108.939 131.205  1.00 40.67           C  
ATOM   1931  O   ALA A 258     148.269 108.159 130.256  1.00 40.67           O  
ATOM   1932  CB  ALA A 258     147.114 110.915 130.266  1.00 40.67           C  
ATOM   1933  N   VAL A 259     148.265 108.555 132.463  1.00 35.40           N  
ATOM   1934  CA  VAL A 259     148.154 107.166 132.841  1.00 35.40           C  
ATOM   1935  C   VAL A 259     146.792 106.924 133.456  1.00 35.40           C  
ATOM   1936  O   VAL A 259     146.266 107.756 134.199  1.00 35.40           O  
ATOM   1937  CB  VAL A 259     149.280 106.775 133.796  1.00 35.40           C  
ATOM   1938  CG1 VAL A 259     150.491 106.851 133.072  1.00 35.40           C  
ATOM   1939  CG2 VAL A 259     149.387 107.762 134.876  1.00 35.40           C  
ATOM   1940  N   GLN A 260     146.192 105.814 133.089  1.00 35.48           N  
ATOM   1941  CA  GLN A 260     144.995 105.361 133.743  1.00 35.48           C  
ATOM   1942  C   GLN A 260     145.174 103.902 134.053  1.00 35.48           C  
ATOM   1943  O   GLN A 260     146.134 103.271 133.622  1.00 35.48           O  
ATOM   1944  CB  GLN A 260     143.750 105.546 132.891  1.00 35.48           C  
ATOM   1945  CG  GLN A 260     143.408 106.959 132.620  1.00 35.48           C  
ATOM   1946  CD  GLN A 260     144.009 107.412 131.352  1.00 35.48           C  
ATOM   1947  OE1 GLN A 260     144.307 106.608 130.480  1.00 35.48           O  
ATOM   1948  NE2 GLN A 260     144.204 108.705 131.227  1.00 35.48           N  
ATOM   1949  N   LEU A 261     144.233 103.365 134.789  1.00 34.47           N  
ATOM   1950  CA  LEU A 261     144.287 101.961 135.097  1.00 34.47           C  
ATOM   1951  C   LEU A 261     143.554 101.200 134.012  1.00 34.47           C  
ATOM   1952  O   LEU A 261     142.612 101.702 133.404  1.00 34.47           O  
ATOM   1953  CB  LEU A 261     143.673 101.662 136.453  1.00 34.47           C  
ATOM   1954  CG  LEU A 261     144.447 102.051 137.691  1.00 34.47           C  
ATOM   1955  CD1 LEU A 261     144.146 103.447 138.055  1.00 34.47           C  
ATOM   1956  CD2 LEU A 261     144.107 101.153 138.810  1.00 34.47           C  
ATOM   1957  N   THR A 262     144.027 100.000 133.741  1.00 42.31           N  
ATOM   1958  CA  THR A 262     143.312  99.084 132.888  1.00 42.31           C  
ATOM   1959  C   THR A 262     142.255  98.402 133.738  1.00 42.31           C  
ATOM   1960  O   THR A 262     142.214  98.570 134.952  1.00 42.31           O  
ATOM   1961  CB  THR A 262     144.302  98.101 132.291  1.00 42.31           C  
ATOM   1962  OG1 THR A 262     145.498  98.820 132.004  1.00 42.31           O  
ATOM   1963  CG2 THR A 262     143.832  97.567 130.957  1.00 42.31           C  
ATOM   1964  N   GLU A 263     141.387  97.628 133.097  1.00 51.40           N  
ATOM   1965  CA  GLU A 263     140.311  96.946 133.799  1.00 51.40           C  
ATOM   1966  C   GLU A 263     140.827  95.915 134.793  1.00 51.40           C  
ATOM   1967  O   GLU A 263     140.139  95.609 135.768  1.00 51.40           O  
ATOM   1968  CB  GLU A 263     139.381  96.304 132.772  1.00 51.40           C  
ATOM   1969  CG  GLU A 263     138.122  95.705 133.329  1.00 51.40           C  
ATOM   1970  CD  GLU A 263     137.206  96.740 133.920  1.00 51.40           C  
ATOM   1971  OE1 GLU A 263     137.212  97.892 133.442  1.00 51.40           O  
ATOM   1972  OE2 GLU A 263     136.483  96.405 134.877  1.00 51.40           O  
ATOM   1973  N   GLU A 264     142.041  95.412 134.614  1.00 48.15           N  
ATOM   1974  CA  GLU A 264     142.558  94.510 135.623  1.00 48.15           C  
ATOM   1975  C   GLU A 264     143.023  95.287 136.842  1.00 48.15           C  
ATOM   1976  O   GLU A 264     142.822  94.842 137.980  1.00 48.15           O  
ATOM   1977  CB  GLU A 264     143.692  93.677 135.052  1.00 48.15           C  
ATOM   1978  CG  GLU A 264     143.755  92.318 135.686  1.00 48.15           C  
ATOM   1979  CD  GLU A 264     144.394  92.305 137.049  1.00 48.15           C  
ATOM   1980  OE1 GLU A 264     145.299  93.129 137.290  1.00 48.15           O  
ATOM   1981  OE2 GLU A 264     143.977  91.478 137.890  1.00 48.15           O  
ATOM   1982  N   GLY A 265     143.612  96.462 136.622  1.00 41.11           N  
ATOM   1983  CA  GLY A 265     144.142  97.235 137.728  1.00 41.11           C  
ATOM   1984  C   GLY A 265     143.069  97.779 138.640  1.00 41.11           C  
ATOM   1985  O   GLY A 265     143.296  97.940 139.836  1.00 41.11           O  
ATOM   1986  N   MET A 266     141.885  98.033 138.102  1.00 44.17           N  
ATOM   1987  CA  MET A 266     140.799  98.523 138.931  1.00 44.17           C  
ATOM   1988  C   MET A 266     140.330  97.445 139.890  1.00 44.17           C  
ATOM   1989  O   MET A 266     140.111  97.718 141.074  1.00 44.17           O  
ATOM   1990  CB  MET A 266     139.661  99.000 138.044  1.00 44.17           C  
ATOM   1991  CG  MET A 266     140.041 100.175 137.190  1.00 44.17           C  
ATOM   1992  SD  MET A 266     138.844 100.671 135.955  1.00 44.17           S  
ATOM   1993  CE  MET A 266     139.755 101.909 135.064  1.00 44.17           C  
ATOM   1994  N   THR A 267     140.230  96.204 139.413  1.00 43.31           N  
ATOM   1995  CA  THR A 267     139.842  95.103 140.286  1.00 43.31           C  
ATOM   1996  C   THR A 267     140.931  94.813 141.305  1.00 43.31           C  
ATOM   1997  O   THR A 267     140.644  94.514 142.474  1.00 43.31           O  
ATOM   1998  CB  THR A 267     139.538  93.866 139.458  1.00 43.31           C  
ATOM   1999  OG1 THR A 267     138.550  94.196 138.481  1.00 43.31           O  
ATOM   2000  CG2 THR A 267     138.972  92.776 140.332  1.00 43.31           C  
ATOM   2001  N   LYS A 268     142.186  94.972 140.895  1.00 39.10           N  
ATOM   2002  CA  LYS A 268     143.289  94.801 141.825  1.00 39.10           C  
ATOM   2003  C   LYS A 268     143.274  95.862 142.917  1.00 39.10           C  
ATOM   2004  O   LYS A 268     143.534  95.558 144.083  1.00 39.10           O  
ATOM   2005  CB  LYS A 268     144.595  94.832 141.055  1.00 39.10           C  
ATOM   2006  CG  LYS A 268     145.777  94.496 141.878  1.00 39.10           C  
ATOM   2007  CD  LYS A 268     147.032  94.580 141.047  1.00 39.10           C  
ATOM   2008  CE  LYS A 268     147.146  93.425 140.084  1.00 39.10           C  
ATOM   2009  NZ  LYS A 268     148.452  93.457 139.396  1.00 39.10           N  
ATOM   2010  N   ALA A 269     142.937  97.103 142.566  1.00 41.40           N  
ATOM   2011  CA  ALA A 269     142.843  98.168 143.562  1.00 41.40           C  
ATOM   2012  C   ALA A 269     141.707  97.921 144.535  1.00 41.40           C  
ATOM   2013  O   ALA A 269     141.863  98.125 145.743  1.00 41.40           O  
ATOM   2014  CB  ALA A 269     142.646  99.516 142.883  1.00 41.40           C  
ATOM   2015  N   GLU A 270     140.565  97.471 144.026  1.00 48.09           N  
ATOM   2016  CA  GLU A 270     139.416  97.187 144.874  1.00 48.09           C  
ATOM   2017  C   GLU A 270     139.627  95.985 145.778  1.00 48.09           C  
ATOM   2018  O   GLU A 270     138.949  95.882 146.801  1.00 48.09           O  
ATOM   2019  CB  GLU A 270     138.186  96.952 144.011  1.00 48.09           C  
ATOM   2020  CG  GLU A 270     137.743  98.169 143.259  1.00 48.09           C  
ATOM   2021  CD  GLU A 270     136.683  97.857 142.246  1.00 48.09           C  
ATOM   2022  OE1 GLU A 270     136.389  96.667 142.047  1.00 48.09           O  
ATOM   2023  OE2 GLU A 270     136.146  98.799 141.641  1.00 48.09           O  
ATOM   2024  N   LYS A 271     140.510  95.058 145.429  1.00 46.70           N  
ATOM   2025  CA  LYS A 271     140.800  94.015 146.402  1.00 46.70           C  
ATOM   2026  C   LYS A 271     142.055  94.279 147.213  1.00 46.70           C  
ATOM   2027  O   LYS A 271     142.323  93.533 148.155  1.00 46.70           O  
ATOM   2028  CB  LYS A 271     140.881  92.638 145.736  1.00 46.70           C  
ATOM   2029  CG  LYS A 271     141.968  92.447 144.704  1.00 46.70           C  
ATOM   2030  CD  LYS A 271     143.167  91.666 145.197  1.00 46.70           C  
ATOM   2031  CE  LYS A 271     144.094  91.403 144.026  1.00 46.70           C  
ATOM   2032  NZ  LYS A 271     145.304  90.640 144.403  1.00 46.70           N  
ATOM   2033  N   ALA A 272     142.826  95.310 146.885  1.00 46.71           N  
ATOM   2034  CA  ALA A 272     143.964  95.651 147.726  1.00 46.71           C  
ATOM   2035  C   ALA A 272     143.599  96.647 148.814  1.00 46.71           C  
ATOM   2036  O   ALA A 272     144.105  96.544 149.932  1.00 46.71           O  
ATOM   2037  CB  ALA A 272     145.105  96.205 146.881  1.00 46.71           C  
ATOM   2038  N   PHE A 273     142.735  97.609 148.527  1.00 45.80           N  
ATOM   2039  CA  PHE A 273     142.206  98.465 149.579  1.00 45.80           C  
ATOM   2040  C   PHE A 273     140.970  97.895 150.256  1.00 45.80           C  
ATOM   2041  O   PHE A 273     140.421  98.544 151.149  1.00 45.80           O  
ATOM   2042  CB  PHE A 273     141.872  99.833 149.025  1.00 45.80           C  
ATOM   2043  CG  PHE A 273     143.057 100.645 148.704  1.00 45.80           C  
ATOM   2044  CD1 PHE A 273     143.629 101.435 149.664  1.00 45.80           C  
ATOM   2045  CD2 PHE A 273     143.614 100.612 147.455  1.00 45.80           C  
ATOM   2046  CE1 PHE A 273     144.720 102.190 149.381  1.00 45.80           C  
ATOM   2047  CE2 PHE A 273     144.706 101.369 147.171  1.00 45.80           C  
ATOM   2048  CZ  PHE A 273     145.257 102.155 148.138  1.00 45.80           C  
ATOM   2049  N   GLY A 274     140.488  96.732 149.817  1.00 49.42           N  
ATOM   2050  CA  GLY A 274     139.354  96.067 150.421  1.00 49.42           C  
ATOM   2051  C   GLY A 274     137.995  96.638 150.089  1.00 49.42           C  
ATOM   2052  O   GLY A 274     136.987  96.024 150.450  1.00 49.42           O  
ATOM   2053  N   ILE A 275     137.927  97.761 149.381  1.00 46.65           N  
ATOM   2054  CA  ILE A 275     136.698  98.522 149.196  1.00 46.65           C  
ATOM   2055  C   ILE A 275     135.741  97.837 148.235  1.00 46.65           C  
ATOM   2056  O   ILE A 275     136.040  96.775 147.681  1.00 46.65           O  
ATOM   2057  CB  ILE A 275     137.004  99.938 148.701  1.00 46.65           C  
ATOM   2058  CG1 ILE A 275     137.571  99.884 147.301  1.00 46.65           C  
ATOM   2059  CG2 ILE A 275     138.032 100.558 149.578  1.00 46.65           C  
ATOM   2060  CD1 ILE A 275     137.671 101.208 146.693  1.00 46.65           C  
ATOM   2061  N   ASP A 276     134.565  98.438 148.064  1.00 50.49           N  
ATOM   2062  CA  ASP A 276     133.542  97.942 147.149  1.00 50.49           C  
ATOM   2063  C   ASP A 276     133.759  98.364 145.701  1.00 50.49           C  
ATOM   2064  O   ASP A 276     133.755  97.530 144.793  1.00 50.49           O  
ATOM   2065  CB  ASP A 276     132.183  98.434 147.598  1.00 50.49           C  
ATOM   2066  CG  ASP A 276     131.153  98.237 146.543  1.00 50.49           C  
ATOM   2067  OD1 ASP A 276     130.778  97.079 146.283  1.00 50.49           O  
ATOM   2068  OD2 ASP A 276     130.729  99.247 145.958  1.00 50.49           O  
ATOM   2069  N   ASN A 277     133.896  99.663 145.464  1.00 43.97           N  
ATOM   2070  CA  ASN A 277     133.973 100.203 144.112  1.00 43.97           C  
ATOM   2071  C   ASN A 277     134.740 101.508 144.198  1.00 43.97           C  
ATOM   2072  O   ASN A 277     134.316 102.400 144.934  1.00 43.97           O  
ATOM   2073  CB  ASN A 277     132.575 100.430 143.565  1.00 43.97           C  
ATOM   2074  CG  ASN A 277     132.560 100.754 142.099  1.00 43.97           C  
ATOM   2075  OD1 ASN A 277     133.595 100.814 141.453  1.00 43.97           O  
ATOM   2076  ND2 ASN A 277     131.370 100.958 141.559  1.00 43.97           N  
ATOM   2077  N   LEU A 278     135.863 101.609 143.475  1.00 39.41           N  
ATOM   2078  CA  LEU A 278     136.636 102.850 143.455  1.00 39.41           C  
ATOM   2079  C   LEU A 278     135.820 104.005 142.944  1.00 39.41           C  
ATOM   2080  O   LEU A 278     135.890 105.115 143.473  1.00 39.41           O  
ATOM   2081  CB  LEU A 278     137.857 102.732 142.566  1.00 39.41           C  
ATOM   2082  CG  LEU A 278     139.133 102.159 143.079  1.00 39.41           C  
ATOM   2083  CD1 LEU A 278     140.081 102.126 141.949  1.00 39.41           C  
ATOM   2084  CD2 LEU A 278     139.600 103.138 144.072  1.00 39.41           C  
ATOM   2085  N   PHE A 279     135.029 103.761 141.923  1.00 41.33           N  
ATOM   2086  CA  PHE A 279     134.423 104.829 141.177  1.00 41.33           C  
ATOM   2087  C   PHE A 279     133.104 105.250 141.776  1.00 41.33           C  
ATOM   2088  O   PHE A 279     132.289 105.866 141.090  1.00 41.33           O  
ATOM   2089  CB  PHE A 279     134.287 104.395 139.731  1.00 41.33           C  
ATOM   2090  CG  PHE A 279     135.591 104.171 139.069  1.00 41.33           C  
ATOM   2091  CD1 PHE A 279     136.294 105.222 138.558  1.00 41.33           C  
ATOM   2092  CD2 PHE A 279     136.128 102.918 138.999  1.00 41.33           C  
ATOM   2093  CE1 PHE A 279     137.492 105.029 137.958  1.00 41.33           C  
ATOM   2094  CE2 PHE A 279     137.328 102.722 138.420  1.00 41.33           C  
ATOM   2095  CZ  PHE A 279     138.018 103.783 137.902  1.00 41.33           C  
ATOM   2096  N   ASP A 280     132.898 104.968 143.059  1.00 41.92           N  
ATOM   2097  CA  ASP A 280     131.735 105.402 143.818  1.00 41.92           C  
ATOM   2098  C   ASP A 280     131.919 106.882 144.145  1.00 41.92           C  
ATOM   2099  O   ASP A 280     132.784 107.562 143.595  1.00 41.92           O  
ATOM   2100  CB  ASP A 280     131.590 104.523 145.050  1.00 41.92           C  
ATOM   2101  CG  ASP A 280     130.195 104.505 145.581  1.00 41.92           C  
ATOM   2102  OD1 ASP A 280     129.345 105.225 145.029  1.00 41.92           O  
ATOM   2103  OD2 ASP A 280     129.938 103.763 146.543  1.00 41.92           O  
ATOM   2104  N   VAL A 281     131.100 107.439 145.014  1.00 41.63           N  
ATOM   2105  CA  VAL A 281     131.402 108.811 145.376  1.00 41.63           C  
ATOM   2106  C   VAL A 281     132.112 108.790 146.720  1.00 41.63           C  
ATOM   2107  O   VAL A 281     133.058 109.557 146.947  1.00 41.63           O  
ATOM   2108  CB  VAL A 281     130.153 109.703 145.345  1.00 41.63           C  
ATOM   2109  CG1 VAL A 281     129.121 109.287 146.369  1.00 41.63           C  
ATOM   2110  CG2 VAL A 281     130.548 111.156 145.503  1.00 41.63           C  
ATOM   2111  N   LYS A 282     131.791 107.788 147.542  1.00 45.13           N  
ATOM   2112  CA  LYS A 282     132.358 107.624 148.874  1.00 45.13           C  
ATOM   2113  C   LYS A 282     133.851 107.357 148.872  1.00 45.13           C  
ATOM   2114  O   LYS A 282     134.444 107.287 149.947  1.00 45.13           O  
ATOM   2115  CB  LYS A 282     131.694 106.458 149.578  1.00 45.13           C  
ATOM   2116  CG  LYS A 282     130.206 106.539 149.656  1.00 45.13           C  
ATOM   2117  CD  LYS A 282     129.675 105.424 150.523  1.00 45.13           C  
ATOM   2118  CE  LYS A 282     129.327 104.174 149.724  1.00 45.13           C  
ATOM   2119  NZ  LYS A 282     130.501 103.335 149.332  1.00 45.13           N  
ATOM   2120  N   HIS A 283     134.467 107.175 147.716  1.00 39.74           N  
ATOM   2121  CA  HIS A 283     135.881 106.890 147.641  1.00 39.74           C  
ATOM   2122  C   HIS A 283     136.589 107.775 146.636  1.00 39.74           C  
ATOM   2123  O   HIS A 283     137.630 107.369 146.127  1.00 39.74           O  
ATOM   2124  CB  HIS A 283     136.118 105.433 147.284  1.00 39.74           C  
ATOM   2125  CG  HIS A 283     135.605 104.478 148.303  1.00 39.74           C  
ATOM   2126  ND1 HIS A 283     134.334 103.957 148.255  1.00 39.74           N  
ATOM   2127  CD2 HIS A 283     136.188 103.948 149.400  1.00 39.74           C  
ATOM   2128  CE1 HIS A 283     134.156 103.139 149.274  1.00 39.74           C  
ATOM   2129  NE2 HIS A 283     135.267 103.116 149.986  1.00 39.74           N  
ATOM   2130  N   VAL A 284     136.052 108.975 146.351  1.00 32.23           N  
ATOM   2131  CA  VAL A 284     136.695 109.852 145.365  1.00 32.23           C  
ATOM   2132  C   VAL A 284     138.134 110.182 145.758  1.00 32.23           C  
ATOM   2133  O   VAL A 284     139.047 110.034 144.933  1.00 32.23           O  
ATOM   2134  CB  VAL A 284     135.856 111.117 145.119  1.00 32.23           C  
ATOM   2135  CG1 VAL A 284     135.457 111.760 146.390  1.00 32.23           C  
ATOM   2136  CG2 VAL A 284     136.653 112.106 144.312  1.00 32.23           C  
ATOM   2137  N   ALA A 285     138.382 110.459 147.043  1.00 22.46           N  
ATOM   2138  CA  ALA A 285     139.727 110.800 147.490  1.00 22.46           C  
ATOM   2139  C   ALA A 285     140.671 109.645 147.309  1.00 22.46           C  
ATOM   2140  O   ALA A 285     141.816 109.850 146.901  1.00 22.46           O  
ATOM   2141  CB  ALA A 285     139.726 111.215 148.949  1.00 22.46           C  
ATOM   2142  N   LEU A 286     140.178 108.423 147.517  1.00 29.00           N  
ATOM   2143  CA  LEU A 286     141.025 107.257 147.331  1.00 29.00           C  
ATOM   2144  C   LEU A 286     141.462 107.157 145.895  1.00 29.00           C  
ATOM   2145  O   LEU A 286     142.660 107.069 145.611  1.00 29.00           O  
ATOM   2146  CB  LEU A 286     140.292 105.999 147.735  1.00 29.00           C  
ATOM   2147  CG  LEU A 286     141.156 104.793 147.459  1.00 29.00           C  
ATOM   2148  CD1 LEU A 286     142.355 104.826 148.350  1.00 29.00           C  
ATOM   2149  CD2 LEU A 286     140.386 103.540 147.694  1.00 29.00           C  
ATOM   2150  N   ASN A 287     140.508 107.345 144.987  1.00 26.17           N  
ATOM   2151  CA  ASN A 287     140.794 107.331 143.569  1.00 26.17           C  
ATOM   2152  C   ASN A 287     141.760 108.426 143.215  1.00 26.17           C  
ATOM   2153  O   ASN A 287     142.705 108.186 142.459  1.00 26.17           O  
ATOM   2154  CB  ASN A 287     139.520 107.523 142.787  1.00 26.17           C  
ATOM   2155  CG  ASN A 287     139.642 107.080 141.385  1.00 26.17           C  
ATOM   2156  OD1 ASN A 287     138.703 107.206 140.629  1.00 26.17           O  
ATOM   2157  ND2 ASN A 287     140.750 106.467 141.038  1.00 26.17           N  
ATOM   2158  N   HIS A 288     141.603 109.591 143.848  1.00 29.63           N  
ATOM   2159  CA  HIS A 288     142.467 110.714 143.540  1.00 29.63           C  
ATOM   2160  C   HIS A 288     143.896 110.389 143.869  1.00 29.63           C  
ATOM   2161  O   HIS A 288     144.763 110.531 143.000  1.00 29.63           O  
ATOM   2162  CB  HIS A 288     142.021 111.950 144.283  1.00 29.63           C  
ATOM   2163  CG  HIS A 288     142.935 113.107 144.113  1.00 29.63           C  
ATOM   2164  ND1 HIS A 288     143.881 113.446 145.048  1.00 29.63           N  
ATOM   2165  CD2 HIS A 288     143.068 113.989 143.104  1.00 29.63           C  
ATOM   2166  CE1 HIS A 288     144.538 114.510 144.634  1.00 29.63           C  
ATOM   2167  NE2 HIS A 288     144.069 114.854 143.452  1.00 29.63           N  
ATOM   2168  N   HIS A 289     144.123 109.751 145.022  1.00 30.36           N  
ATOM   2169  CA  HIS A 289     145.496 109.511 145.410  1.00 30.36           C  
ATOM   2170  C   HIS A 289     146.130 108.472 144.522  1.00 30.36           C  
ATOM   2171  O   HIS A 289     147.285 108.652 144.124  1.00 30.36           O  
ATOM   2172  CB  HIS A 289     145.605 109.112 146.868  1.00 30.36           C  
ATOM   2173  CG  HIS A 289     145.294 110.215 147.825  1.00 30.36           C  
ATOM   2174  ND1 HIS A 289     144.077 110.343 148.444  1.00 30.36           N  
ATOM   2175  CD2 HIS A 289     146.039 111.258 148.246  1.00 30.36           C  
ATOM   2176  CE1 HIS A 289     144.092 111.403 149.228  1.00 30.36           C  
ATOM   2177  NE2 HIS A 289     145.270 111.981 149.120  1.00 30.36           N  
ATOM   2178  N   ILE A 290     145.337 107.508 144.049  1.00 29.75           N  
ATOM   2179  CA  ILE A 290     145.912 106.490 143.187  1.00 29.75           C  
ATOM   2180  C   ILE A 290     146.321 107.098 141.873  1.00 29.75           C  
ATOM   2181  O   ILE A 290     147.467 106.914 141.451  1.00 29.75           O  
ATOM   2182  CB  ILE A 290     144.962 105.312 143.010  1.00 29.75           C  
ATOM   2183  CG1 ILE A 290     144.976 104.499 144.274  1.00 29.75           C  
ATOM   2184  CG2 ILE A 290     145.384 104.471 141.906  1.00 29.75           C  
ATOM   2185  CD1 ILE A 290     143.955 103.474 144.299  1.00 29.75           C  
ATOM   2186  N   ASN A 291     145.493 107.996 141.330  1.00 33.54           N  
ATOM   2187  CA  ASN A 291     145.854 108.623 140.069  1.00 33.54           C  
ATOM   2188  C   ASN A 291     147.078 109.492 140.223  1.00 33.54           C  
ATOM   2189  O   ASN A 291     148.001 109.386 139.414  1.00 33.54           O  
ATOM   2190  CB  ASN A 291     144.699 109.423 139.509  1.00 33.54           C  
ATOM   2191  CG  ASN A 291     143.662 108.547 138.879  1.00 33.54           C  
ATOM   2192  OD1 ASN A 291     142.540 108.461 139.347  1.00 33.54           O  
ATOM   2193  ND2 ASN A 291     144.032 107.885 137.802  1.00 33.54           N  
ATOM   2194  N   GLN A 292     147.188 110.213 141.342  1.00 33.10           N  
ATOM   2195  CA  GLN A 292     148.361 111.059 141.482  1.00 33.10           C  
ATOM   2196  C   GLN A 292     149.579 110.225 141.762  1.00 33.10           C  
ATOM   2197  O   GLN A 292     150.642 110.513 141.209  1.00 33.10           O  
ATOM   2198  CB  GLN A 292     148.173 112.097 142.559  1.00 33.10           C  
ATOM   2199  CG  GLN A 292     147.086 113.013 142.199  1.00 33.10           C  
ATOM   2200  CD  GLN A 292     147.401 113.816 140.983  1.00 33.10           C  
ATOM   2201  OE1 GLN A 292     148.483 114.353 140.859  1.00 33.10           O  
ATOM   2202  NE2 GLN A 292     146.469 113.881 140.057  1.00 33.10           N  
ATOM   2203  N   ALA A 293     149.410 109.105 142.469  1.00 23.86           N  
ATOM   2204  CA  ALA A 293     150.554 108.244 142.688  1.00 23.86           C  
ATOM   2205  C   ALA A 293     150.949 107.583 141.401  1.00 23.86           C  
ATOM   2206  O   ALA A 293     152.135 107.490 141.090  1.00 23.86           O  
ATOM   2207  CB  ALA A 293     150.257 107.202 143.740  1.00 23.86           C  
ATOM   2208  N   LEU A 294     149.971 107.298 140.570  1.00 29.52           N  
ATOM   2209  CA  LEU A 294     150.272 106.686 139.304  1.00 29.52           C  
ATOM   2210  C   LEU A 294     150.875 107.684 138.354  1.00 29.52           C  
ATOM   2211  O   LEU A 294     151.630 107.286 137.480  1.00 29.52           O  
ATOM   2212  CB  LEU A 294     149.005 106.110 138.734  1.00 29.52           C  
ATOM   2213  CG  LEU A 294     148.996 105.167 137.586  1.00 29.52           C  
ATOM   2214  CD1 LEU A 294     149.554 103.898 138.026  1.00 29.52           C  
ATOM   2215  CD2 LEU A 294     147.576 105.009 137.309  1.00 29.52           C  
ATOM   2216  N   LYS A 295     150.615 108.975 138.528  1.00 55.78           N  
ATOM   2217  CA  LYS A 295     151.326 109.892 137.662  1.00 55.78           C  
ATOM   2218  C   LYS A 295     152.703 110.172 138.202  1.00 55.78           C  
ATOM   2219  O   LYS A 295     153.617 110.437 137.429  1.00 55.78           O  
ATOM   2220  CB  LYS A 295     150.547 111.190 137.470  1.00 55.78           C  
ATOM   2221  CG  LYS A 295     151.140 112.070 136.399  1.00 55.78           C  
ATOM   2222  CD  LYS A 295     150.261 113.183 135.921  1.00 55.78           C  
ATOM   2223  CE  LYS A 295     150.251 114.321 136.867  1.00 55.78           C  
ATOM   2224  NZ  LYS A 295     149.441 115.430 136.326  1.00 55.78           N  
ATOM   2225  N   ALA A 296     152.909 110.007 139.498  1.00 31.44           N  
ATOM   2226  CA  ALA A 296     154.213 110.334 140.023  1.00 31.44           C  
ATOM   2227  C   ALA A 296     155.221 109.248 139.754  1.00 31.44           C  
ATOM   2228  O   ALA A 296     156.415 109.514 139.809  1.00 31.44           O  
ATOM   2229  CB  ALA A 296     154.131 110.586 141.510  1.00 31.44           C  
ATOM   2230  N   HIS A 297     154.780 108.036 139.449  1.00 32.95           N  
ATOM   2231  CA  HIS A 297     155.740 107.012 139.074  1.00 32.95           C  
ATOM   2232  C   HIS A 297     156.158 107.133 137.630  1.00 32.95           C  
ATOM   2233  O   HIS A 297     157.343 107.266 137.333  1.00 32.95           O  
ATOM   2234  CB  HIS A 297     155.185 105.624 139.334  1.00 32.95           C  
ATOM   2235  CG  HIS A 297     155.396 105.166 140.729  1.00 32.95           C  
ATOM   2236  ND1 HIS A 297     154.641 105.627 141.778  1.00 32.95           N  
ATOM   2237  CD2 HIS A 297     156.256 104.264 141.247  1.00 32.95           C  
ATOM   2238  CE1 HIS A 297     155.050 105.057 142.891  1.00 32.95           C  
ATOM   2239  NE2 HIS A 297     156.020 104.214 142.596  1.00 32.95           N  
ATOM   2240  N   VAL A 298     155.212 107.081 136.715  1.00 34.71           N  
ATOM   2241  CA  VAL A 298     155.605 106.778 135.356  1.00 34.71           C  
ATOM   2242  C   VAL A 298     155.595 107.991 134.449  1.00 34.71           C  
ATOM   2243  O   VAL A 298     156.413 108.083 133.536  1.00 34.71           O  
ATOM   2244  CB  VAL A 298     154.723 105.661 134.806  1.00 34.71           C  
ATOM   2245  CG1 VAL A 298     154.996 104.457 135.579  1.00 34.71           C  
ATOM   2246  CG2 VAL A 298     153.349 105.963 135.055  1.00 34.71           C  
ATOM   2247  N   ALA A 299     154.709 108.936 134.680  1.00 35.35           N  
ATOM   2248  CA  ALA A 299     154.603 109.990 133.697  1.00 35.35           C  
ATOM   2249  C   ALA A 299     155.629 111.075 133.879  1.00 35.35           C  
ATOM   2250  O   ALA A 299     155.682 111.978 133.047  1.00 35.35           O  
ATOM   2251  CB  ALA A 299     153.224 110.608 133.722  1.00 35.35           C  
ATOM   2252  N   MET A 300     156.431 111.033 134.933  1.00 38.59           N  
ATOM   2253  CA  MET A 300     157.470 112.044 135.089  1.00 38.59           C  
ATOM   2254  C   MET A 300     158.666 111.467 135.829  1.00 38.59           C  
ATOM   2255  O   MET A 300     158.580 111.118 137.003  1.00 38.59           O  
ATOM   2256  CB  MET A 300     156.899 113.293 135.746  1.00 38.59           C  
ATOM   2257  CG  MET A 300     156.118 113.129 136.984  1.00 38.59           C  
ATOM   2258  SD  MET A 300     155.274 114.680 137.153  1.00 38.59           S  
ATOM   2259  CE  MET A 300     156.675 115.728 137.355  1.00 38.59           C  
ATOM   2260  N   GLN A 301     159.782 111.372 135.116  1.00 37.09           N  
ATOM   2261  CA  GLN A 301     160.955 110.650 135.553  1.00 37.09           C  
ATOM   2262  C   GLN A 301     161.763 111.500 136.505  1.00 37.09           C  
ATOM   2263  O   GLN A 301     161.442 112.654 136.752  1.00 37.09           O  
ATOM   2264  CB  GLN A 301     161.806 110.247 134.362  1.00 37.09           C  
ATOM   2265  CG  GLN A 301     161.090 109.315 133.437  1.00 37.09           C  
ATOM   2266  CD  GLN A 301     160.749 107.998 134.096  1.00 37.09           C  
ATOM   2267  OE1 GLN A 301     161.544 107.443 134.849  1.00 37.09           O  
ATOM   2268  NE2 GLN A 301     159.556 107.491 133.820  1.00 37.09           N  
ATOM   2269  N   LYS A 302     162.809 110.903 137.066  1.00 32.47           N  
ATOM   2270  CA  LYS A 302     163.485 111.567 138.159  1.00 32.47           C  
ATOM   2271  C   LYS A 302     164.266 112.769 137.698  1.00 32.47           C  
ATOM   2272  O   LYS A 302     163.819 113.875 137.940  1.00 32.47           O  
ATOM   2273  CB  LYS A 302     164.405 110.648 138.931  1.00 32.47           C  
ATOM   2274  CG  LYS A 302     165.039 111.413 140.064  1.00 32.47           C  
ATOM   2275  CD  LYS A 302     165.879 110.578 140.948  1.00 32.47           C  
ATOM   2276  CE  LYS A 302     166.509 111.476 141.940  1.00 32.47           C  
ATOM   2277  NZ  LYS A 302     167.433 112.348 141.186  1.00 32.47           N  
ATOM   2278  N   ASP A 303     165.363 112.612 136.982  1.00 33.10           N  
ATOM   2279  CA  ASP A 303     166.156 113.806 136.749  1.00 33.10           C  
ATOM   2280  C   ASP A 303     165.664 114.635 135.588  1.00 33.10           C  
ATOM   2281  O   ASP A 303     166.152 115.746 135.416  1.00 33.10           O  
ATOM   2282  CB  ASP A 303     167.619 113.474 136.508  1.00 33.10           C  
ATOM   2283  CG  ASP A 303     168.400 113.307 137.777  1.00 33.10           C  
ATOM   2284  OD1 ASP A 303     168.059 113.953 138.779  1.00 33.10           O  
ATOM   2285  OD2 ASP A 303     169.379 112.539 137.771  1.00 33.10           O  
ATOM   2286  N   VAL A 304     164.709 114.142 134.809  1.00 31.04           N  
ATOM   2287  CA  VAL A 304     164.252 114.881 133.641  1.00 31.04           C  
ATOM   2288  C   VAL A 304     163.513 116.133 134.061  1.00 31.04           C  
ATOM   2289  O   VAL A 304     163.816 117.233 133.593  1.00 31.04           O  
ATOM   2290  CB  VAL A 304     163.377 113.995 132.748  1.00 31.04           C  
ATOM   2291  CG1 VAL A 304     162.844 114.793 131.614  1.00 31.04           C  
ATOM   2292  CG2 VAL A 304     164.187 112.867 132.224  1.00 31.04           C  
ATOM   2293  N   ASP A 305     162.572 116.001 134.984  1.00 32.72           N  
ATOM   2294  CA  ASP A 305     161.771 117.160 135.339  1.00 32.72           C  
ATOM   2295  C   ASP A 305     161.556 117.331 136.831  1.00 32.72           C  
ATOM   2296  O   ASP A 305     160.534 117.877 137.232  1.00 32.72           O  
ATOM   2297  CB  ASP A 305     160.440 117.112 134.619  1.00 32.72           C  
ATOM   2298  CG  ASP A 305     159.762 115.798 134.761  1.00 32.72           C  
ATOM   2299  OD1 ASP A 305     160.271 114.946 135.496  1.00 32.72           O  
ATOM   2300  OD2 ASP A 305     158.747 115.587 134.078  1.00 32.72           O  
ATOM   2301  N   TYR A 306     162.474 116.833 137.652  1.00 26.45           N  
ATOM   2302  CA  TYR A 306     162.761 117.375 138.973  1.00 26.45           C  
ATOM   2303  C   TYR A 306     164.144 116.908 139.397  1.00 26.45           C  
ATOM   2304  O   TYR A 306     164.877 116.306 138.622  1.00 26.45           O  
ATOM   2305  CB  TYR A 306     161.717 116.998 140.004  1.00 26.45           C  
ATOM   2306  CG  TYR A 306     161.500 115.566 140.230  1.00 26.45           C  
ATOM   2307  CD1 TYR A 306     160.559 114.882 139.534  1.00 26.45           C  
ATOM   2308  CD2 TYR A 306     162.180 114.909 141.209  1.00 26.45           C  
ATOM   2309  CE1 TYR A 306     160.331 113.558 139.775  1.00 26.45           C  
ATOM   2310  CE2 TYR A 306     161.968 113.593 141.455  1.00 26.45           C  
ATOM   2311  CZ  TYR A 306     161.039 112.920 140.742  1.00 26.45           C  
ATOM   2312  OH  TYR A 306     160.830 111.594 140.985  1.00 26.45           O  
ATOM   2313  N   VAL A 307     164.537 117.268 140.608  1.00 26.48           N  
ATOM   2314  CA  VAL A 307     165.754 116.769 141.226  1.00 26.48           C  
ATOM   2315  C   VAL A 307     165.435 116.539 142.688  1.00 26.48           C  
ATOM   2316  O   VAL A 307     164.415 116.988 143.195  1.00 26.48           O  
ATOM   2317  CB  VAL A 307     166.940 117.737 141.132  1.00 26.48           C  
ATOM   2318  CG1 VAL A 307     167.416 117.921 139.741  1.00 26.48           C  
ATOM   2319  CG2 VAL A 307     166.541 119.036 141.702  1.00 26.48           C  
ATOM   2320  N   VAL A 308     166.340 115.872 143.378  1.00 30.70           N  
ATOM   2321  CA  VAL A 308     166.240 115.707 144.817  1.00 30.70           C  
ATOM   2322  C   VAL A 308     167.406 116.440 145.452  1.00 30.70           C  
ATOM   2323  O   VAL A 308     168.565 116.051 145.285  1.00 30.70           O  
ATOM   2324  CB  VAL A 308     166.228 114.240 145.220  1.00 30.70           C  
ATOM   2325  CG1 VAL A 308     166.239 114.146 146.678  1.00 30.70           C  
ATOM   2326  CG2 VAL A 308     165.003 113.613 144.721  1.00 30.70           C  
ATOM   2327  N   GLU A 309     167.096 117.498 146.185  1.00 35.87           N  
ATOM   2328  CA  GLU A 309     168.060 118.365 146.845  1.00 35.87           C  
ATOM   2329  C   GLU A 309     167.761 118.296 148.334  1.00 35.87           C  
ATOM   2330  O   GLU A 309     166.770 118.883 148.783  1.00 35.87           O  
ATOM   2331  CB  GLU A 309     167.918 119.787 146.342  1.00 35.87           C  
ATOM   2332  CG  GLU A 309     168.297 119.987 144.919  1.00 35.87           C  
ATOM   2333  CD  GLU A 309     169.768 120.111 144.745  1.00 35.87           C  
ATOM   2334  OE1 GLU A 309     170.408 120.653 145.663  1.00 35.87           O  
ATOM   2335  OE2 GLU A 309     170.291 119.695 143.699  1.00 35.87           O  
ATOM   2336  N   ASP A 310     168.592 117.552 149.071  1.00 43.17           N  
ATOM   2337  CA  ASP A 310     168.570 117.492 150.536  1.00 43.17           C  
ATOM   2338  C   ASP A 310     167.226 117.037 151.089  1.00 43.17           C  
ATOM   2339  O   ASP A 310     166.736 117.567 152.083  1.00 43.17           O  
ATOM   2340  CB  ASP A 310     168.965 118.831 151.152  1.00 43.17           C  
ATOM   2341  CG  ASP A 310     170.428 119.124 150.997  1.00 43.17           C  
ATOM   2342  OD1 ASP A 310     171.212 118.161 150.885  1.00 43.17           O  
ATOM   2343  OD2 ASP A 310     170.799 120.315 151.011  1.00 43.17           O  
ATOM   2344  N   GLY A 311     166.613 116.068 150.434  1.00 39.35           N  
ATOM   2345  CA  GLY A 311     165.312 115.639 150.881  1.00 39.35           C  
ATOM   2346  C   GLY A 311     164.193 116.582 150.528  1.00 39.35           C  
ATOM   2347  O   GLY A 311     163.203 116.651 151.254  1.00 39.35           O  
ATOM   2348  N   GLN A 312     164.327 117.340 149.455  1.00 33.71           N  
ATOM   2349  CA  GLN A 312     163.193 118.036 148.884  1.00 33.71           C  
ATOM   2350  C   GLN A 312     163.243 117.832 147.391  1.00 33.71           C  
ATOM   2351  O   GLN A 312     164.306 117.971 146.790  1.00 33.71           O  
ATOM   2352  CB  GLN A 312     163.227 119.522 149.172  1.00 33.71           C  
ATOM   2353  CG  GLN A 312     163.112 119.923 150.587  1.00 33.71           C  
ATOM   2354  CD  GLN A 312     163.096 121.414 150.712  1.00 33.71           C  
ATOM   2355  OE1 GLN A 312     163.177 122.126 149.716  1.00 33.71           O  
ATOM   2356  NE2 GLN A 312     163.004 121.906 151.936  1.00 33.71           N  
ATOM   2357  N   VAL A 313     162.113 117.509 146.783  1.00 28.57           N  
ATOM   2358  CA  VAL A 313     162.090 117.440 145.336  1.00 28.57           C  
ATOM   2359  C   VAL A 313     161.929 118.858 144.825  1.00 28.57           C  
ATOM   2360  O   VAL A 313     160.948 119.536 145.118  1.00 28.57           O  
ATOM   2361  CB  VAL A 313     161.002 116.499 144.821  1.00 28.57           C  
ATOM   2362  CG1 VAL A 313     161.428 115.124 145.065  1.00 28.57           C  
ATOM   2363  CG2 VAL A 313     159.814 116.622 145.584  1.00 28.57           C  
ATOM   2364  N   VAL A 314     162.926 119.337 144.124  1.00 25.96           N  
ATOM   2365  CA  VAL A 314     162.894 120.674 143.572  1.00 25.96           C  
ATOM   2366  C   VAL A 314     162.620 120.551 142.090  1.00 25.96           C  
ATOM   2367  O   VAL A 314     163.322 119.822 141.391  1.00 25.96           O  
ATOM   2368  CB  VAL A 314     164.208 121.396 143.842  1.00 25.96           C  
ATOM   2369  CG1 VAL A 314     164.188 122.662 143.140  1.00 25.96           C  
ATOM   2370  CG2 VAL A 314     164.333 121.650 145.288  1.00 25.96           C  
ATOM   2371  N   ILE A 315     161.597 121.207 141.613  1.00 29.39           N  
ATOM   2372  CA  ILE A 315     161.136 120.943 140.261  1.00 29.39           C  
ATOM   2373  C   ILE A 315     161.876 121.860 139.309  1.00 29.39           C  
ATOM   2374  O   ILE A 315     162.248 122.983 139.647  1.00 29.39           O  
ATOM   2375  CB  ILE A 315     159.610 121.079 140.148  1.00 29.39           C  
ATOM   2376  CG1 ILE A 315     159.153 122.502 140.037  1.00 29.39           C  
ATOM   2377  CG2 ILE A 315     159.012 120.694 141.432  1.00 29.39           C  
ATOM   2378  CD1 ILE A 315     157.711 122.627 139.727  1.00 29.39           C  
ATOM   2379  N   VAL A 316     162.148 121.338 138.132  1.00 26.20           N  
ATOM   2380  CA  VAL A 316     163.041 121.951 137.172  1.00 26.20           C  
ATOM   2381  C   VAL A 316     162.181 122.553 136.085  1.00 26.20           C  
ATOM   2382  O   VAL A 316     161.263 121.899 135.589  1.00 26.20           O  
ATOM   2383  CB  VAL A 316     164.015 120.910 136.608  1.00 26.20           C  
ATOM   2384  CG1 VAL A 316     164.881 121.499 135.582  1.00 26.20           C  
ATOM   2385  CG2 VAL A 316     164.855 120.352 137.691  1.00 26.20           C  
ATOM   2386  N   ASP A 317     162.452 123.803 135.742  1.00 35.43           N  
ATOM   2387  CA  ASP A 317     161.676 124.498 134.733  1.00 35.43           C  
ATOM   2388  C   ASP A 317     161.793 123.879 133.363  1.00 35.43           C  
ATOM   2389  O   ASP A 317     162.881 123.519 132.917  1.00 35.43           O  
ATOM   2390  CB  ASP A 317     162.109 125.935 134.660  1.00 35.43           C  
ATOM   2391  CG  ASP A 317     161.325 126.788 135.554  1.00 35.43           C  
ATOM   2392  OD1 ASP A 317     160.125 126.492 135.642  1.00 35.43           O  
ATOM   2393  OD2 ASP A 317     161.875 127.733 136.154  1.00 35.43           O  
ATOM   2394  N   SER A 318     160.655 123.751 132.696  1.00 44.26           N  
ATOM   2395  CA  SER A 318     160.671 123.320 131.311  1.00 44.26           C  
ATOM   2396  C   SER A 318     161.280 124.388 130.436  1.00 44.26           C  
ATOM   2397  O   SER A 318     162.051 124.092 129.522  1.00 44.26           O  
ATOM   2398  CB  SER A 318     159.256 123.016 130.839  1.00 44.26           C  
ATOM   2399  OG  SER A 318     158.710 121.922 131.538  1.00 44.26           O  
ATOM   2400  N   PHE A 319     160.985 125.641 130.738  1.00 46.54           N  
ATOM   2401  CA  PHE A 319     161.284 126.747 129.847  1.00 46.54           C  
ATOM   2402  C   PHE A 319     162.663 127.331 130.093  1.00 46.54           C  
ATOM   2403  O   PHE A 319     163.478 127.404 129.172  1.00 46.54           O  
ATOM   2404  CB  PHE A 319     160.197 127.797 130.012  1.00 46.54           C  
ATOM   2405  CG  PHE A 319     158.922 127.397 129.392  1.00 46.54           C  
ATOM   2406  CD1 PHE A 319     158.921 126.639 128.243  1.00 46.54           C  
ATOM   2407  CD2 PHE A 319     157.732 127.665 130.013  1.00 46.54           C  
ATOM   2408  CE1 PHE A 319     157.746 126.237 127.679  1.00 46.54           C  
ATOM   2409  CE2 PHE A 319     156.555 127.268 129.457  1.00 46.54           C  
ATOM   2410  CZ  PHE A 319     156.560 126.547 128.293  1.00 46.54           C  
ATOM   2411  N   THR A 320     162.938 127.759 131.315  1.00 35.12           N  
ATOM   2412  CA  THR A 320     164.220 128.386 131.555  1.00 35.12           C  
ATOM   2413  C   THR A 320     165.324 127.376 131.749  1.00 35.12           C  
ATOM   2414  O   THR A 320     166.487 127.716 131.552  1.00 35.12           O  
ATOM   2415  CB  THR A 320     164.163 129.274 132.779  1.00 35.12           C  
ATOM   2416  OG1 THR A 320     164.067 128.453 133.935  1.00 35.12           O  
ATOM   2417  CG2 THR A 320     162.944 130.116 132.731  1.00 35.12           C  
ATOM   2418  N   GLY A 321     164.997 126.157 132.144  1.00 32.27           N  
ATOM   2419  CA  GLY A 321     165.979 125.136 132.369  1.00 32.27           C  
ATOM   2420  C   GLY A 321     166.539 125.101 133.760  1.00 32.27           C  
ATOM   2421  O   GLY A 321     167.152 124.107 134.133  1.00 32.27           O  
ATOM   2422  N   ARG A 322     166.361 126.157 134.531  1.00 33.10           N  
ATOM   2423  CA  ARG A 322     166.886 126.202 135.878  1.00 33.10           C  
ATOM   2424  C   ARG A 322     165.973 125.429 136.797  1.00 33.10           C  
ATOM   2425  O   ARG A 322     164.897 124.994 136.404  1.00 33.10           O  
ATOM   2426  CB  ARG A 322     167.016 127.643 136.334  1.00 33.10           C  
ATOM   2427  CG  ARG A 322     168.014 128.328 135.502  1.00 33.10           C  
ATOM   2428  CD  ARG A 322     168.254 129.727 135.822  1.00 33.10           C  
ATOM   2429  NE  ARG A 322     169.329 130.195 134.970  1.00 33.10           N  
ATOM   2430  CZ  ARG A 322     170.602 130.139 135.316  1.00 33.10           C  
ATOM   2431  NH1 ARG A 322     170.940 129.661 136.498  1.00 33.10           N  
ATOM   2432  NH2 ARG A 322     171.539 130.556 134.491  1.00 33.10           N  
ATOM   2433  N   LEU A 323     166.384 125.260 138.037  1.00 28.75           N  
ATOM   2434  CA  LEU A 323     165.482 124.718 139.030  1.00 28.75           C  
ATOM   2435  C   LEU A 323     164.929 125.863 139.837  1.00 28.75           C  
ATOM   2436  O   LEU A 323     165.673 126.749 140.255  1.00 28.75           O  
ATOM   2437  CB  LEU A 323     166.143 123.682 139.927  1.00 28.75           C  
ATOM   2438  CG  LEU A 323     167.405 123.807 140.738  1.00 28.75           C  
ATOM   2439  CD1 LEU A 323     167.214 124.429 142.055  1.00 28.75           C  
ATOM   2440  CD2 LEU A 323     167.797 122.411 140.946  1.00 28.75           C  
ATOM   2441  N   MET A 324     163.620 125.870 139.999  1.00 36.81           N  
ATOM   2442  CA  MET A 324     162.941 126.901 140.747  1.00 36.81           C  
ATOM   2443  C   MET A 324     162.587 126.340 142.111  1.00 36.81           C  
ATOM   2444  O   MET A 324     162.033 125.245 142.220  1.00 36.81           O  
ATOM   2445  CB  MET A 324     161.736 127.405 139.966  1.00 36.81           C  
ATOM   2446  CG  MET A 324     160.721 126.387 139.562  1.00 36.81           C  
ATOM   2447  SD  MET A 324     159.489 127.246 138.590  1.00 36.81           S  
ATOM   2448  CE  MET A 324     158.234 126.012 138.335  1.00 36.81           C  
ATOM   2449  N   LYS A 325     162.970 127.068 143.151  1.00 38.67           N  
ATOM   2450  CA  LYS A 325     163.183 126.452 144.447  1.00 38.67           C  
ATOM   2451  C   LYS A 325     161.978 126.500 145.354  1.00 38.67           C  
ATOM   2452  O   LYS A 325     161.693 125.521 146.042  1.00 38.67           O  
ATOM   2453  CB  LYS A 325     164.356 127.112 145.154  1.00 38.67           C  
ATOM   2454  CG  LYS A 325     165.642 126.882 144.442  1.00 38.67           C  
ATOM   2455  CD  LYS A 325     166.780 127.315 145.289  1.00 38.67           C  
ATOM   2456  CE  LYS A 325     166.917 126.343 146.442  1.00 38.67           C  
ATOM   2457  NZ  LYS A 325     167.317 124.994 145.975  1.00 38.67           N  
ATOM   2458  N   GLY A 326     161.280 127.612 145.406  1.00 40.32           N  
ATOM   2459  CA  GLY A 326     160.178 127.631 146.333  1.00 40.32           C  
ATOM   2460  C   GLY A 326     158.908 127.014 145.836  1.00 40.32           C  
ATOM   2461  O   GLY A 326     157.898 127.072 146.530  1.00 40.32           O  
ATOM   2462  N   ARG A 327     158.923 126.406 144.663  1.00 40.39           N  
ATOM   2463  CA  ARG A 327     157.708 126.072 143.954  1.00 40.39           C  
ATOM   2464  C   ARG A 327     157.428 124.593 144.035  1.00 40.39           C  
ATOM   2465  O   ARG A 327     158.335 123.775 144.125  1.00 40.39           O  
ATOM   2466  CB  ARG A 327     157.811 126.537 142.512  1.00 40.39           C  
ATOM   2467  CG  ARG A 327     157.921 128.016 142.582  1.00 40.39           C  
ATOM   2468  CD  ARG A 327     157.951 128.804 141.337  1.00 40.39           C  
ATOM   2469  NE  ARG A 327     156.684 128.805 140.644  1.00 40.39           N  
ATOM   2470  CZ  ARG A 327     156.509 129.379 139.468  1.00 40.39           C  
ATOM   2471  NH1 ARG A 327     157.528 129.990 138.888  1.00 40.39           N  
ATOM   2472  NH2 ARG A 327     155.320 129.363 138.888  1.00 40.39           N  
ATOM   2473  N   ARG A 328     156.154 124.265 144.025  1.00 45.04           N  
ATOM   2474  CA  ARG A 328     155.673 122.927 144.286  1.00 45.04           C  
ATOM   2475  C   ARG A 328     154.666 122.545 143.228  1.00 45.04           C  
ATOM   2476  O   ARG A 328     154.008 123.404 142.657  1.00 45.04           O  
ATOM   2477  CB  ARG A 328     155.009 122.860 145.631  1.00 45.04           C  
ATOM   2478  CG  ARG A 328     155.947 122.996 146.772  1.00 45.04           C  
ATOM   2479  CD  ARG A 328     155.195 123.137 148.047  1.00 45.04           C  
ATOM   2480  NE  ARG A 328     154.394 121.974 148.359  1.00 45.04           N  
ATOM   2481  CZ  ARG A 328     154.830 120.950 149.068  1.00 45.04           C  
ATOM   2482  NH1 ARG A 328     156.062 120.950 149.528  1.00 45.04           N  
ATOM   2483  NH2 ARG A 328     154.034 119.928 149.307  1.00 45.04           N  
ATOM   2484  N   TYR A 329     154.535 121.258 142.973  1.00 41.67           N  
ATOM   2485  CA  TYR A 329     153.416 120.862 142.155  1.00 41.67           C  
ATOM   2486  C   TYR A 329     152.157 120.935 142.982  1.00 41.67           C  
ATOM   2487  O   TYR A 329     152.193 120.936 144.206  1.00 41.67           O  
ATOM   2488  CB  TYR A 329     153.574 119.456 141.623  1.00 41.67           C  
ATOM   2489  CG  TYR A 329     154.665 119.302 140.626  1.00 41.67           C  
ATOM   2490  CD1 TYR A 329     154.553 119.851 139.385  1.00 41.67           C  
ATOM   2491  CD2 TYR A 329     155.782 118.569 140.912  1.00 41.67           C  
ATOM   2492  CE1 TYR A 329     155.526 119.712 138.480  1.00 41.67           C  
ATOM   2493  CE2 TYR A 329     156.750 118.399 140.001  1.00 41.67           C  
ATOM   2494  CZ  TYR A 329     156.621 118.984 138.793  1.00 41.67           C  
ATOM   2495  OH  TYR A 329     157.600 118.847 137.860  1.00 41.67           O  
ATOM   2496  N   SER A 330     151.034 120.998 142.312  1.00 37.08           N  
ATOM   2497  CA  SER A 330     149.802 121.206 143.034  1.00 37.08           C  
ATOM   2498  C   SER A 330     148.905 120.015 142.811  1.00 37.08           C  
ATOM   2499  O   SER A 330     149.349 118.993 142.315  1.00 37.08           O  
ATOM   2500  CB  SER A 330     149.162 122.519 142.614  1.00 37.08           C  
ATOM   2501  OG  SER A 330     148.890 122.503 141.236  1.00 37.08           O  
ATOM   2502  N   GLU A 331     147.649 120.162 143.233  1.00 43.02           N  
ATOM   2503  CA  GLU A 331     146.580 119.151 143.242  1.00 43.02           C  
ATOM   2504  C   GLU A 331     147.017 117.815 143.832  1.00 43.02           C  
ATOM   2505  O   GLU A 331     146.448 116.773 143.525  1.00 43.02           O  
ATOM   2506  CB  GLU A 331     145.931 118.982 141.859  1.00 43.02           C  
ATOM   2507  CG  GLU A 331     146.706 118.353 140.719  1.00 43.02           C  
ATOM   2508  CD  GLU A 331     145.956 118.396 139.413  1.00 43.02           C  
ATOM   2509  OE1 GLU A 331     144.848 118.965 139.381  1.00 43.02           O  
ATOM   2510  OE2 GLU A 331     146.472 117.851 138.418  1.00 43.02           O  
ATOM   2511  N   GLY A 332     147.979 117.840 144.743  1.00 36.03           N  
ATOM   2512  CA  GLY A 332     148.369 116.648 145.448  1.00 36.03           C  
ATOM   2513  C   GLY A 332     149.401 115.794 144.770  1.00 36.03           C  
ATOM   2514  O   GLY A 332     149.538 114.628 145.134  1.00 36.03           O  
ATOM   2515  N   LEU A 333     150.122 116.325 143.790  1.00 36.26           N  
ATOM   2516  CA  LEU A 333     151.135 115.571 143.067  1.00 36.26           C  
ATOM   2517  C   LEU A 333     152.474 115.603 143.742  1.00 36.26           C  
ATOM   2518  O   LEU A 333     153.149 114.576 143.784  1.00 36.26           O  
ATOM   2519  CB  LEU A 333     151.294 116.094 141.650  1.00 36.26           C  
ATOM   2520  CG  LEU A 333     152.447 115.629 140.790  1.00 36.26           C  
ATOM   2521  CD1 LEU A 333     152.377 114.193 140.559  1.00 36.26           C  
ATOM   2522  CD2 LEU A 333     152.360 116.314 139.493  1.00 36.26           C  
ATOM   2523  N   HIS A 334     152.866 116.750 144.274  1.00 55.78           N  
ATOM   2524  CA  HIS A 334     154.212 116.905 144.797  1.00 55.78           C  
ATOM   2525  C   HIS A 334     154.429 116.045 146.007  1.00 55.78           C  
ATOM   2526  O   HIS A 334     155.531 115.566 146.238  1.00 55.78           O  
ATOM   2527  CB  HIS A 334     154.437 118.336 145.169  1.00 55.78           C  
ATOM   2528  CG  HIS A 334     155.866 118.709 145.288  1.00 55.78           C  
ATOM   2529  ND1 HIS A 334     156.655 118.933 144.189  1.00 55.78           N  
ATOM   2530  CD2 HIS A 334     156.644 118.932 146.363  1.00 55.78           C  
ATOM   2531  CE1 HIS A 334     157.861 119.281 144.582  1.00 55.78           C  
ATOM   2532  NE2 HIS A 334     157.881 119.289 145.898  1.00 55.78           N  
ATOM   2533  N   GLN A 335     153.373 115.781 146.750  1.00 43.30           N  
ATOM   2534  CA  GLN A 335     153.484 114.833 147.831  1.00 43.30           C  
ATOM   2535  C   GLN A 335     153.596 113.416 147.310  1.00 43.30           C  
ATOM   2536  O   GLN A 335     154.258 112.596 147.933  1.00 43.30           O  
ATOM   2537  CB  GLN A 335     152.300 114.969 148.756  1.00 43.30           C  
ATOM   2538  CG  GLN A 335     152.285 116.254 149.535  1.00 43.30           C  
ATOM   2539  CD  GLN A 335     151.711 117.414 148.772  1.00 43.30           C  
ATOM   2540  OE1 GLN A 335     152.386 118.400 148.502  1.00 43.30           O  
ATOM   2541  NE2 GLN A 335     150.457 117.304 148.419  1.00 43.30           N  
ATOM   2542  N   ALA A 336     152.986 113.103 146.173  1.00 26.70           N  
ATOM   2543  CA  ALA A 336     153.141 111.764 145.624  1.00 26.70           C  
ATOM   2544  C   ALA A 336     154.531 111.551 145.078  1.00 26.70           C  
ATOM   2545  O   ALA A 336     155.033 110.430 145.099  1.00 26.70           O  
ATOM   2546  CB  ALA A 336     152.119 111.518 144.540  1.00 26.70           C  
ATOM   2547  N   ILE A 337     155.172 112.612 144.605  1.00 31.28           N  
ATOM   2548  CA  ILE A 337     156.579 112.526 144.244  1.00 31.28           C  
ATOM   2549  C   ILE A 337     157.440 112.395 145.490  1.00 31.28           C  
ATOM   2550  O   ILE A 337     158.367 111.582 145.529  1.00 31.28           O  
ATOM   2551  CB  ILE A 337     156.977 113.738 143.399  1.00 31.28           C  
ATOM   2552  CG1 ILE A 337     156.404 113.644 142.016  1.00 31.28           C  
ATOM   2553  CG2 ILE A 337     158.418 113.811 143.252  1.00 31.28           C  
ATOM   2554  CD1 ILE A 337     156.621 114.869 141.233  1.00 31.28           C  
ATOM   2555  N   GLU A 338     157.115 113.138 146.551  1.00 38.50           N  
ATOM   2556  CA  GLU A 338     157.864 113.032 147.794  1.00 38.50           C  
ATOM   2557  C   GLU A 338     157.698 111.691 148.473  1.00 38.50           C  
ATOM   2558  O   GLU A 338     158.561 111.307 149.255  1.00 38.50           O  
ATOM   2559  CB  GLU A 338     157.445 114.111 148.773  1.00 38.50           C  
ATOM   2560  CG  GLU A 338     157.917 115.481 148.437  1.00 38.50           C  
ATOM   2561  CD  GLU A 338     157.449 116.543 149.408  1.00 38.50           C  
ATOM   2562  OE1 GLU A 338     156.647 116.229 150.302  1.00 38.50           O  
ATOM   2563  OE2 GLU A 338     157.871 117.703 149.276  1.00 38.50           O  
ATOM   2564  N   ALA A 339     156.603 110.992 148.238  1.00 31.42           N  
ATOM   2565  CA  ALA A 339     156.420 109.668 148.801  1.00 31.42           C  
ATOM   2566  C   ALA A 339     156.843 108.557 147.873  1.00 31.42           C  
ATOM   2567  O   ALA A 339     156.951 107.422 148.327  1.00 31.42           O  
ATOM   2568  CB  ALA A 339     154.965 109.436 149.180  1.00 31.42           C  
ATOM   2569  N   LYS A 340     157.010 108.847 146.581  1.00 33.13           N  
ATOM   2570  CA  LYS A 340     157.675 107.917 145.674  1.00 33.13           C  
ATOM   2571  C   LYS A 340     159.056 107.568 146.174  1.00 33.13           C  
ATOM   2572  O   LYS A 340     159.458 106.402 146.166  1.00 33.13           O  
ATOM   2573  CB  LYS A 340     157.782 108.529 144.282  1.00 33.13           C  
ATOM   2574  CG  LYS A 340     158.638 107.762 143.318  1.00 33.13           C  
ATOM   2575  CD  LYS A 340     158.727 108.482 142.008  1.00 33.13           C  
ATOM   2576  CE  LYS A 340     159.652 107.792 141.055  1.00 33.13           C  
ATOM   2577  NZ  LYS A 340     159.754 108.549 139.790  1.00 33.13           N  
ATOM   2578  N   GLU A 341     159.775 108.562 146.658  1.00 36.43           N  
ATOM   2579  CA  GLU A 341     161.175 108.436 146.990  1.00 36.43           C  
ATOM   2580  C   GLU A 341     161.426 108.367 148.475  1.00 36.43           C  
ATOM   2581  O   GLU A 341     162.577 108.465 148.901  1.00 36.43           O  
ATOM   2582  CB  GLU A 341     161.905 109.609 146.402  1.00 36.43           C  
ATOM   2583  CG  GLU A 341     161.842 109.573 144.953  1.00 36.43           C  
ATOM   2584  CD  GLU A 341     162.157 110.893 144.378  1.00 36.43           C  
ATOM   2585  OE1 GLU A 341     162.183 111.863 145.156  1.00 36.43           O  
ATOM   2586  OE2 GLU A 341     162.385 110.968 143.158  1.00 36.43           O  
ATOM   2587  N   GLY A 342     160.381 108.222 149.273  1.00 36.39           N  
ATOM   2588  CA  GLY A 342     160.577 108.088 150.693  1.00 36.39           C  
ATOM   2589  C   GLY A 342     161.012 109.347 151.381  1.00 36.39           C  
ATOM   2590  O   GLY A 342     161.537 109.283 152.488  1.00 36.39           O  
ATOM   2591  N   LEU A 343     160.827 110.495 150.758  1.00 36.90           N  
ATOM   2592  CA  LEU A 343     161.215 111.721 151.414  1.00 36.90           C  
ATOM   2593  C   LEU A 343     160.156 112.127 152.425  1.00 36.90           C  
ATOM   2594  O   LEU A 343     159.120 111.483 152.573  1.00 36.90           O  
ATOM   2595  CB  LEU A 343     161.454 112.809 150.381  1.00 36.90           C  
ATOM   2596  CG  LEU A 343     162.592 112.487 149.426  1.00 36.90           C  
ATOM   2597  CD1 LEU A 343     162.791 113.575 148.413  1.00 36.90           C  
ATOM   2598  CD2 LEU A 343     163.846 112.275 150.209  1.00 36.90           C  
ATOM   2599  N   GLU A 344     160.435 113.200 153.149  1.00 45.84           N  
ATOM   2600  CA  GLU A 344     159.484 113.738 154.110  1.00 45.84           C  
ATOM   2601  C   GLU A 344     158.305 114.321 153.364  1.00 45.84           C  
ATOM   2602  O   GLU A 344     158.455 115.308 152.643  1.00 45.84           O  
ATOM   2603  CB  GLU A 344     160.148 114.812 154.962  1.00 45.84           C  
ATOM   2604  CG  GLU A 344     159.181 115.567 155.856  1.00 45.84           C  
ATOM   2605  CD  GLU A 344     159.847 116.683 156.639  1.00 45.84           C  
ATOM   2606  OE1 GLU A 344     161.085 116.820 156.553  1.00 45.84           O  
ATOM   2607  OE2 GLU A 344     159.125 117.447 157.312  1.00 45.84           O  
ATOM   2608  N   ILE A 345     157.144 113.693 153.497  1.00 44.76           N  
ATOM   2609  CA  ILE A 345     155.931 114.269 152.942  1.00 44.76           C  
ATOM   2610  C   ILE A 345     155.572 115.485 153.769  1.00 44.76           C  
ATOM   2611  O   ILE A 345     155.557 115.427 155.004  1.00 44.76           O  
ATOM   2612  CB  ILE A 345     154.792 113.249 152.967  1.00 44.76           C  
ATOM   2613  CG1 ILE A 345     155.171 112.023 152.182  1.00 44.76           C  
ATOM   2614  CG2 ILE A 345     153.552 113.832 152.406  1.00 44.76           C  
ATOM   2615  CD1 ILE A 345     154.263 110.928 152.471  1.00 44.76           C  
ATOM   2616  N   GLN A 346     155.317 116.594 153.116  1.00 48.46           N  
ATOM   2617  CA  GLN A 346     154.936 117.760 153.879  1.00 48.46           C  
ATOM   2618  C   GLN A 346     153.574 118.245 153.432  1.00 48.46           C  
ATOM   2619  O   GLN A 346     152.907 117.602 152.626  1.00 48.46           O  
ATOM   2620  CB  GLN A 346     156.027 118.817 153.804  1.00 48.46           C  
ATOM   2621  CG  GLN A 346     156.476 119.192 152.446  1.00 48.46           C  
ATOM   2622  CD  GLN A 346     157.708 120.049 152.533  1.00 48.46           C  
ATOM   2623  OE1 GLN A 346     158.109 120.451 153.621  1.00 48.46           O  
ATOM   2624  NE2 GLN A 346     158.345 120.294 151.404  1.00 48.46           N  
ATOM   2625  N   ASN A 347     153.176 119.393 153.973  1.00 53.89           N  
ATOM   2626  CA  ASN A 347     151.788 119.810 154.032  1.00 53.89           C  
ATOM   2627  C   ASN A 347     151.241 120.089 152.649  1.00 53.89           C  
ATOM   2628  O   ASN A 347     151.961 120.162 151.657  1.00 53.89           O  
ATOM   2629  CB  ASN A 347     151.640 121.066 154.866  1.00 53.89           C  
ATOM   2630  CG  ASN A 347     152.249 120.928 156.210  1.00 53.89           C  
ATOM   2631  OD1 ASN A 347     153.250 121.571 156.513  1.00 53.89           O  
ATOM   2632  ND2 ASN A 347     151.642 120.126 157.047  1.00 53.89           N  
ATOM   2633  N   GLU A 348     149.945 120.300 152.605  1.00 52.95           N  
ATOM   2634  CA  GLU A 348     149.231 120.368 151.355  1.00 52.95           C  
ATOM   2635  C   GLU A 348     148.849 121.811 151.080  1.00 52.95           C  
ATOM   2636  O   GLU A 348     148.324 122.495 151.954  1.00 52.95           O  
ATOM   2637  CB  GLU A 348     148.022 119.455 151.423  1.00 52.95           C  
ATOM   2638  CG  GLU A 348     147.441 119.144 150.098  1.00 52.95           C  
ATOM   2639  CD  GLU A 348     146.469 118.016 150.175  1.00 52.95           C  
ATOM   2640  OE1 GLU A 348     146.182 117.569 151.302  1.00 52.95           O  
ATOM   2641  OE2 GLU A 348     146.030 117.544 149.112  1.00 52.95           O  
ATOM   2642  N   SER A 349     149.147 122.279 149.880  1.00 51.15           N  
ATOM   2643  CA  SER A 349     148.942 123.670 149.531  1.00 51.15           C  
ATOM   2644  C   SER A 349     147.459 123.975 149.369  1.00 51.15           C  
ATOM   2645  O   SER A 349     146.615 123.088 149.362  1.00 51.15           O  
ATOM   2646  CB  SER A 349     149.699 123.997 148.250  1.00 51.15           C  
ATOM   2647  OG  SER A 349     151.106 123.967 148.432  1.00 51.15           O  
ATOM   2648  N   MET A 350     147.152 125.257 149.227  1.00 56.82           N  
ATOM   2649  CA  MET A 350     145.782 125.726 149.042  1.00 56.82           C  
ATOM   2650  C   MET A 350     145.833 127.102 148.416  1.00 56.82           C  
ATOM   2651  O   MET A 350     146.353 128.018 149.045  1.00 56.82           O  
ATOM   2652  CB  MET A 350     145.075 125.789 150.357  1.00 56.82           C  
ATOM   2653  CG  MET A 350     143.741 126.425 150.306  1.00 56.82           C  
ATOM   2654  SD  MET A 350     143.119 126.415 151.978  1.00 56.82           S  
ATOM   2655  CE  MET A 350     144.353 127.446 152.767  1.00 56.82           C  
ATOM   2656  N   THR A 351     145.261 127.256 147.222  1.00 55.78           N  
ATOM   2657  CA  THR A 351     145.518 128.417 146.375  1.00 55.78           C  
ATOM   2658  C   THR A 351     144.961 129.685 146.979  1.00 55.78           C  
ATOM   2659  O   THR A 351     143.791 129.734 147.339  1.00 55.78           O  
ATOM   2660  CB  THR A 351     144.894 128.206 145.010  1.00 55.78           C  
ATOM   2661  OG1 THR A 351     145.466 127.049 144.403  1.00 55.78           O  
ATOM   2662  CG2 THR A 351     145.121 129.384 144.131  1.00 55.78           C  
ATOM   2663  N   LEU A 352     145.791 130.715 147.090  1.00 55.78           N  
ATOM   2664  CA  LEU A 352     145.343 132.011 147.567  1.00 55.78           C  
ATOM   2665  C   LEU A 352     145.208 133.030 146.453  1.00 55.78           C  
ATOM   2666  O   LEU A 352     144.228 133.758 146.408  1.00 55.78           O  
ATOM   2667  CB  LEU A 352     146.312 132.552 148.603  1.00 55.78           C  
ATOM   2668  CG  LEU A 352     146.630 131.707 149.815  1.00 55.78           C  
ATOM   2669  CD1 LEU A 352     147.636 132.467 150.587  1.00 55.78           C  
ATOM   2670  CD2 LEU A 352     145.449 131.467 150.652  1.00 55.78           C  
ATOM   2671  N   ALA A 353     146.183 133.125 145.567  1.00 48.01           N  
ATOM   2672  CA  ALA A 353     146.083 134.121 144.512  1.00 48.01           C  
ATOM   2673  C   ALA A 353     146.528 133.514 143.202  1.00 48.01           C  
ATOM   2674  O   ALA A 353     147.218 132.501 143.185  1.00 48.01           O  
ATOM   2675  CB  ALA A 353     146.900 135.355 144.834  1.00 48.01           C  
ATOM   2676  N   THR A 354     146.152 134.144 142.096  1.00 43.78           N  
ATOM   2677  CA  THR A 354     146.339 133.536 140.786  1.00 43.78           C  
ATOM   2678  C   THR A 354     146.356 134.620 139.730  1.00 43.78           C  
ATOM   2679  O   THR A 354     145.488 135.483 139.742  1.00 43.78           O  
ATOM   2680  CB  THR A 354     145.224 132.531 140.494  1.00 43.78           C  
ATOM   2681  OG1 THR A 354     145.338 131.404 141.368  1.00 43.78           O  
ATOM   2682  CG2 THR A 354     145.251 132.044 139.065  1.00 43.78           C  
ATOM   2683  N   ILE A 355     147.334 134.576 138.825  1.00 55.78           N  
ATOM   2684  CA  ILE A 355     147.424 135.497 137.694  1.00 55.78           C  
ATOM   2685  C   ILE A 355     148.099 134.752 136.544  1.00 55.78           C  
ATOM   2686  O   ILE A 355     148.601 133.658 136.720  1.00 55.78           O  
ATOM   2687  CB  ILE A 355     148.190 136.775 138.081  1.00 55.78           C  
ATOM   2688  CG1 ILE A 355     147.848 137.927 137.185  1.00 55.78           C  
ATOM   2689  CG2 ILE A 355     149.612 136.583 137.947  1.00 55.78           C  
ATOM   2690  CD1 ILE A 355     148.269 139.145 137.733  1.00 55.78           C  
ATOM   2691  N   THR A 356     148.031 135.296 135.329  1.00 45.32           N  
ATOM   2692  CA  THR A 356     148.782 134.790 134.194  1.00 45.32           C  
ATOM   2693  C   THR A 356     149.573 135.935 133.597  1.00 45.32           C  
ATOM   2694  O   THR A 356     149.286 137.097 133.854  1.00 45.32           O  
ATOM   2695  CB  THR A 356     147.887 134.204 133.127  1.00 45.32           C  
ATOM   2696  OG1 THR A 356     146.972 135.201 132.695  1.00 45.32           O  
ATOM   2697  CG2 THR A 356     147.113 133.069 133.657  1.00 45.32           C  
ATOM   2698  N   PHE A 357     150.546 135.615 132.755  1.00 43.59           N  
ATOM   2699  CA  PHE A 357     151.480 136.643 132.319  1.00 43.59           C  
ATOM   2700  C   PHE A 357     150.899 137.596 131.291  1.00 43.59           C  
ATOM   2701  O   PHE A 357     151.401 138.710 131.167  1.00 43.59           O  
ATOM   2702  CB  PHE A 357     152.729 136.006 131.755  1.00 43.59           C  
ATOM   2703  CG  PHE A 357     153.693 135.566 132.782  1.00 43.59           C  
ATOM   2704  CD1 PHE A 357     153.740 136.172 133.995  1.00 43.59           C  
ATOM   2705  CD2 PHE A 357     154.537 134.522 132.545  1.00 43.59           C  
ATOM   2706  CE1 PHE A 357     154.638 135.768 134.921  1.00 43.59           C  
ATOM   2707  CE2 PHE A 357     155.415 134.108 133.488  1.00 43.59           C  
ATOM   2708  CZ  PHE A 357     155.458 134.726 134.671  1.00 43.59           C  
ATOM   2709  N   GLN A 358     149.892 137.196 130.516  1.00 42.32           N  
ATOM   2710  CA  GLN A 358     149.206 138.196 129.707  1.00 42.32           C  
ATOM   2711  C   GLN A 358     148.442 139.155 130.591  1.00 42.32           C  
ATOM   2712  O   GLN A 358     148.492 140.371 130.393  1.00 42.32           O  
ATOM   2713  CB  GLN A 358     148.217 137.592 128.733  1.00 42.32           C  
ATOM   2714  CG  GLN A 358     148.754 136.751 127.674  1.00 42.32           C  
ATOM   2715  CD  GLN A 358     148.739 135.323 128.065  1.00 42.32           C  
ATOM   2716  OE1 GLN A 358     148.178 134.966 129.091  1.00 42.32           O  
ATOM   2717  NE2 GLN A 358     149.269 134.473 127.206  1.00 42.32           N  
ATOM   2718  N   ASN A 359     147.712 138.617 131.567  1.00 47.96           N  
ATOM   2719  CA  ASN A 359     146.884 139.436 132.433  1.00 47.96           C  
ATOM   2720  C   ASN A 359     147.721 140.322 133.318  1.00 47.96           C  
ATOM   2721  O   ASN A 359     147.283 141.404 133.687  1.00 47.96           O  
ATOM   2722  CB  ASN A 359     146.020 138.564 133.314  1.00 47.96           C  
ATOM   2723  CG  ASN A 359     145.125 137.672 132.532  1.00 47.96           C  
ATOM   2724  OD1 ASN A 359     144.568 138.052 131.510  1.00 47.96           O  
ATOM   2725  ND2 ASN A 359     144.980 136.454 133.009  1.00 47.96           N  
ATOM   2726  N   TYR A 360     148.915 139.886 133.668  1.00 55.78           N  
ATOM   2727  CA  TYR A 360     149.791 140.760 134.418  1.00 55.78           C  
ATOM   2728  C   TYR A 360     150.479 141.758 133.514  1.00 55.78           C  
ATOM   2729  O   TYR A 360     150.512 142.943 133.825  1.00 55.78           O  
ATOM   2730  CB  TYR A 360     150.801 139.945 135.202  1.00 55.78           C  
ATOM   2731  CG  TYR A 360     151.844 140.797 135.784  1.00 55.78           C  
ATOM   2732  CD1 TYR A 360     151.535 141.769 136.678  1.00 55.78           C  
ATOM   2733  CD2 TYR A 360     153.147 140.584 135.489  1.00 55.78           C  
ATOM   2734  CE1 TYR A 360     152.482 142.553 137.196  1.00 55.78           C  
ATOM   2735  CE2 TYR A 360     154.112 141.367 136.008  1.00 55.78           C  
ATOM   2736  CZ  TYR A 360     153.761 142.343 136.872  1.00 55.78           C  
ATOM   2737  OH  TYR A 360     154.696 143.148 137.431  1.00 55.78           O  
ATOM   2738  N   PHE A 361     151.035 141.318 132.395  1.00 55.78           N  
ATOM   2739  CA  PHE A 361     151.815 142.258 131.612  1.00 55.78           C  
ATOM   2740  C   PHE A 361     150.976 143.206 130.797  1.00 55.78           C  
ATOM   2741  O   PHE A 361     151.530 144.167 130.272  1.00 55.78           O  
ATOM   2742  CB  PHE A 361     152.811 141.554 130.695  1.00 55.78           C  
ATOM   2743  CG  PHE A 361     154.077 141.208 131.380  1.00 55.78           C  
ATOM   2744  CD1 PHE A 361     154.934 142.202 131.707  1.00 55.78           C  
ATOM   2745  CD2 PHE A 361     154.429 139.920 131.673  1.00 55.78           C  
ATOM   2746  CE1 PHE A 361     156.073 141.941 132.358  1.00 55.78           C  
ATOM   2747  CE2 PHE A 361     155.584 139.673 132.336  1.00 55.78           C  
ATOM   2748  CZ  PHE A 361     156.403 140.681 132.651  1.00 55.78           C  
ATOM   2749  N   ARG A 362     149.666 143.012 130.708  1.00 51.73           N  
ATOM   2750  CA  ARG A 362     148.839 143.972 130.001  1.00 51.73           C  
ATOM   2751  C   ARG A 362     148.246 145.006 130.951  1.00 51.73           C  
ATOM   2752  O   ARG A 362     147.238 145.635 130.629  1.00 51.73           O  
ATOM   2753  CB  ARG A 362     147.747 143.238 129.216  1.00 51.73           C  
ATOM   2754  CG  ARG A 362     147.339 143.948 127.918  1.00 51.73           C  
ATOM   2755  CD  ARG A 362     146.199 143.275 127.147  1.00 51.73           C  
ATOM   2756  NE  ARG A 362     146.480 141.906 126.734  1.00 51.73           N  
ATOM   2757  CZ  ARG A 362     145.745 140.857 127.083  1.00 51.73           C  
ATOM   2758  NH1 ARG A 362     144.664 141.017 127.826  1.00 51.73           N  
ATOM   2759  NH2 ARG A 362     146.075 139.647 126.670  1.00 51.73           N  
ATOM   2760  N   MET A 363     148.845 145.182 132.122  1.00 54.00           N  
ATOM   2761  CA  MET A 363     148.453 146.218 133.059  1.00 54.00           C  
ATOM   2762  C   MET A 363     149.472 147.326 133.136  1.00 54.00           C  
ATOM   2763  O   MET A 363     149.418 148.125 134.066  1.00 54.00           O  
ATOM   2764  CB  MET A 363     148.288 145.668 134.469  1.00 54.00           C  
ATOM   2765  CG  MET A 363     147.316 144.569 134.619  1.00 54.00           C  
ATOM   2766  SD  MET A 363     147.075 144.320 136.353  1.00 54.00           S  
ATOM   2767  CE  MET A 363     148.751 144.055 136.816  1.00 54.00           C  
ATOM   2768  N   TYR A 364     150.415 147.376 132.214  1.00 55.78           N  
ATOM   2769  CA  TYR A 364     151.614 148.157 132.412  1.00 55.78           C  
ATOM   2770  C   TYR A 364     151.660 149.501 131.728  1.00 55.78           C  
ATOM   2771  O   TYR A 364     152.747 150.068 131.679  1.00 55.78           O  
ATOM   2772  CB  TYR A 364     152.837 147.388 131.956  1.00 55.78           C  
ATOM   2773  CG  TYR A 364     153.531 146.627 133.018  1.00 55.78           C  
ATOM   2774  CD1 TYR A 364     153.098 146.642 134.286  1.00 55.78           C  
ATOM   2775  CD2 TYR A 364     154.702 146.018 132.764  1.00 55.78           C  
ATOM   2776  CE1 TYR A 364     153.762 145.987 135.245  1.00 55.78           C  
ATOM   2777  CE2 TYR A 364     155.365 145.355 133.720  1.00 55.78           C  
ATOM   2778  CZ  TYR A 364     154.894 145.356 134.957  1.00 55.78           C  
ATOM   2779  OH  TYR A 364     155.558 144.697 135.942  1.00 55.78           O  
ATOM   2780  N   GLU A 365     150.614 149.946 131.041  1.00 50.80           N  
ATOM   2781  CA  GLU A 365     150.480 151.336 130.587  1.00 50.80           C  
ATOM   2782  C   GLU A 365     151.532 151.792 129.564  1.00 50.80           C  
ATOM   2783  O   GLU A 365     151.386 152.857 128.966  1.00 50.80           O  
ATOM   2784  CB  GLU A 365     150.554 152.261 131.815  1.00 50.80           C  
ATOM   2785  CG  GLU A 365     150.217 153.735 131.663  1.00 50.80           C  
ATOM   2786  CD  GLU A 365     151.405 154.576 131.267  1.00 50.80           C  
ATOM   2787  OE1 GLU A 365     152.542 154.133 131.483  1.00 50.80           O  
ATOM   2788  OE2 GLU A 365     151.204 155.690 130.752  1.00 50.80           O  
ATOM   2789  N   LYS A 366     152.547 150.974 129.306  1.00 52.52           N  
ATOM   2790  CA  LYS A 366     153.444 151.015 128.161  1.00 52.52           C  
ATOM   2791  C   LYS A 366     154.335 149.809 128.338  1.00 52.52           C  
ATOM   2792  O   LYS A 366     154.872 149.635 129.424  1.00 52.52           O  
ATOM   2793  CB  LYS A 366     154.305 152.267 128.052  1.00 52.52           C  
ATOM   2794  CG  LYS A 366     155.125 152.267 126.793  1.00 52.52           C  
ATOM   2795  CD  LYS A 366     156.004 153.477 126.683  1.00 52.52           C  
ATOM   2796  CE  LYS A 366     155.231 154.688 126.296  1.00 52.52           C  
ATOM   2797  NZ  LYS A 366     156.129 155.842 126.096  1.00 52.52           N  
ATOM   2798  N   LEU A 367     154.486 148.949 127.342  1.00 55.78           N  
ATOM   2799  CA  LEU A 367     155.456 147.885 127.515  1.00 55.78           C  
ATOM   2800  C   LEU A 367     156.076 147.579 126.175  1.00 55.78           C  
ATOM   2801  O   LEU A 367     155.405 147.592 125.149  1.00 55.78           O  
ATOM   2802  CB  LEU A 367     154.865 146.622 128.147  1.00 55.78           C  
ATOM   2803  CG  LEU A 367     154.125 145.547 127.397  1.00 55.78           C  
ATOM   2804  CD1 LEU A 367     154.171 144.332 128.240  1.00 55.78           C  
ATOM   2805  CD2 LEU A 367     152.732 145.986 127.258  1.00 55.78           C  
ATOM   2806  N   ALA A 368     157.359 147.338 126.198  1.00 55.78           N  
ATOM   2807  CA  ALA A 368     158.175 147.232 125.020  1.00 55.78           C  
ATOM   2808  C   ALA A 368     158.682 145.816 124.937  1.00 55.78           C  
ATOM   2809  O   ALA A 368     158.063 144.906 125.451  1.00 55.78           O  
ATOM   2810  CB  ALA A 368     159.298 148.244 125.076  1.00 55.78           C  
ATOM   2811  N   GLY A 369     159.738 145.597 124.189  1.00 40.45           N  
ATOM   2812  CA  GLY A 369     160.355 144.297 124.270  1.00 40.45           C  
ATOM   2813  C   GLY A 369     161.201 144.004 123.069  1.00 40.45           C  
ATOM   2814  O   GLY A 369     161.097 144.634 122.041  1.00 40.45           O  
ATOM   2815  N   MET A 370     162.027 142.988 123.204  1.00 39.88           N  
ATOM   2816  CA  MET A 370     162.917 142.647 122.122  1.00 39.88           C  
ATOM   2817  C   MET A 370     163.204 141.168 122.222  1.00 39.88           C  
ATOM   2818  O   MET A 370     163.025 140.561 123.276  1.00 39.88           O  
ATOM   2819  CB  MET A 370     164.191 143.465 122.201  1.00 39.88           C  
ATOM   2820  CG  MET A 370     165.050 143.043 123.323  1.00 39.88           C  
ATOM   2821  SD  MET A 370     166.302 144.205 123.782  1.00 39.88           S  
ATOM   2822  CE  MET A 370     165.326 145.253 124.801  1.00 39.88           C  
ATOM   2823  N   THR A 371     163.634 140.593 121.113  1.00 35.93           N  
ATOM   2824  CA  THR A 371     164.058 139.203 121.035  1.00 35.93           C  
ATOM   2825  C   THR A 371     164.800 139.037 119.727  1.00 35.93           C  
ATOM   2826  O   THR A 371     165.051 140.008 119.014  1.00 35.93           O  
ATOM   2827  CB  THR A 371     162.882 138.260 121.105  1.00 35.93           C  
ATOM   2828  OG1 THR A 371     163.328 136.923 120.895  1.00 35.93           O  
ATOM   2829  CG2 THR A 371     161.944 138.649 120.094  1.00 35.93           C  
ATOM   2830  N   GLY A 372     165.166 137.810 119.414  1.00 38.31           N  
ATOM   2831  CA  GLY A 372     165.803 137.586 118.140  1.00 38.31           C  
ATOM   2832  C   GLY A 372     164.885 136.867 117.192  1.00 38.31           C  
ATOM   2833  O   GLY A 372     165.073 136.896 115.977  1.00 38.31           O  
ATOM   2834  N   THR A 373     163.867 136.223 117.749  1.00 44.07           N  
ATOM   2835  CA  THR A 373     163.019 135.269 117.049  1.00 44.07           C  
ATOM   2836  C   THR A 373     161.550 135.630 117.197  1.00 44.07           C  
ATOM   2837  O   THR A 373     160.744 134.821 117.649  1.00 44.07           O  
ATOM   2838  CB  THR A 373     163.241 133.865 117.589  1.00 44.07           C  
ATOM   2839  OG1 THR A 373     162.858 133.832 118.960  1.00 44.07           O  
ATOM   2840  CG2 THR A 373     164.682 133.462 117.501  1.00 44.07           C  
ATOM   2841  N   ALA A 374     161.167 136.857 116.872  1.00 42.07           N  
ATOM   2842  CA  ALA A 374     159.782 137.246 117.100  1.00 42.07           C  
ATOM   2843  C   ALA A 374     158.876 136.971 115.933  1.00 42.07           C  
ATOM   2844  O   ALA A 374     157.686 136.716 116.144  1.00 42.07           O  
ATOM   2845  CB  ALA A 374     159.658 138.733 117.386  1.00 42.07           C  
ATOM   2846  N   LYS A 375     159.425 137.044 114.719  1.00 45.85           N  
ATOM   2847  CA  LYS A 375     158.635 137.252 113.511  1.00 45.85           C  
ATOM   2848  C   LYS A 375     157.676 136.109 113.265  1.00 45.85           C  
ATOM   2849  O   LYS A 375     156.553 136.331 112.799  1.00 45.85           O  
ATOM   2850  CB  LYS A 375     159.570 137.393 112.328  1.00 45.85           C  
ATOM   2851  CG  LYS A 375     158.958 137.937 111.083  1.00 45.85           C  
ATOM   2852  CD  LYS A 375     158.725 139.425 111.218  1.00 45.85           C  
ATOM   2853  CE  LYS A 375     158.320 140.057 109.885  1.00 45.85           C  
ATOM   2854  NZ  LYS A 375     159.400 139.983 108.851  1.00 45.85           N  
ATOM   2855  N   THR A 376     158.091 134.901 113.651  1.00 47.01           N  
ATOM   2856  CA  THR A 376     157.302 133.684 113.523  1.00 47.01           C  
ATOM   2857  C   THR A 376     155.956 133.802 114.221  1.00 47.01           C  
ATOM   2858  O   THR A 376     154.961 133.252 113.743  1.00 47.01           O  
ATOM   2859  CB  THR A 376     158.108 132.527 114.112  1.00 47.01           C  
ATOM   2860  OG1 THR A 376     159.433 132.554 113.572  1.00 47.01           O  
ATOM   2861  CG2 THR A 376     157.487 131.189 113.769  1.00 47.01           C  
ATOM   2862  N   GLU A 377     155.895 134.553 115.320  1.00 47.00           N  
ATOM   2863  CA  GLU A 377     154.667 134.727 116.076  1.00 47.00           C  
ATOM   2864  C   GLU A 377     154.124 136.138 115.965  1.00 47.00           C  
ATOM   2865  O   GLU A 377     153.401 136.563 116.866  1.00 47.00           O  
ATOM   2866  CB  GLU A 377     154.896 134.393 117.545  1.00 47.00           C  
ATOM   2867  CG  GLU A 377     155.505 133.028 117.796  1.00 47.00           C  
ATOM   2868  CD  GLU A 377     154.603 131.862 117.419  1.00 47.00           C  
ATOM   2869  OE1 GLU A 377     153.373 131.985 117.528  1.00 47.00           O  
ATOM   2870  OE2 GLU A 377     155.128 130.799 117.021  1.00 47.00           O  
ATOM   2871  N   GLU A 378     154.444 136.848 114.873  1.00 49.90           N  
ATOM   2872  CA  GLU A 378     154.256 138.301 114.777  1.00 49.90           C  
ATOM   2873  C   GLU A 378     152.825 138.741 115.044  1.00 49.90           C  
ATOM   2874  O   GLU A 378     152.578 139.590 115.909  1.00 49.90           O  
ATOM   2875  CB  GLU A 378     154.674 138.776 113.401  1.00 49.90           C  
ATOM   2876  CG  GLU A 378     154.408 140.218 113.187  1.00 49.90           C  
ATOM   2877  CD  GLU A 378     154.855 140.678 111.826  1.00 49.90           C  
ATOM   2878  OE1 GLU A 378     155.328 139.824 111.053  1.00 49.90           O  
ATOM   2879  OE2 GLU A 378     154.741 141.888 111.527  1.00 49.90           O  
ATOM   2880  N   GLU A 379     151.865 138.107 114.376  1.00 53.79           N  
ATOM   2881  CA  GLU A 379     150.464 138.487 114.490  1.00 53.79           C  
ATOM   2882  C   GLU A 379     149.919 138.257 115.881  1.00 53.79           C  
ATOM   2883  O   GLU A 379     148.958 138.925 116.268  1.00 53.79           O  
ATOM   2884  CB  GLU A 379     149.628 137.697 113.482  1.00 53.79           C  
ATOM   2885  CG  GLU A 379     149.325 136.256 113.882  1.00 53.79           C  
ATOM   2886  CD  GLU A 379     150.463 135.282 113.626  1.00 53.79           C  
ATOM   2887  OE1 GLU A 379     151.589 135.707 113.311  1.00 53.79           O  
ATOM   2888  OE2 GLU A 379     150.242 134.066 113.776  1.00 53.79           O  
ATOM   2889  N   GLU A 380     150.547 137.372 116.656  1.00 46.32           N  
ATOM   2890  CA  GLU A 380     150.056 137.091 117.990  1.00 46.32           C  
ATOM   2891  C   GLU A 380     150.325 138.272 118.899  1.00 46.32           C  
ATOM   2892  O   GLU A 380     149.454 138.675 119.672  1.00 46.32           O  
ATOM   2893  CB  GLU A 380     150.705 135.814 118.484  1.00 46.32           C  
ATOM   2894  CG  GLU A 380     150.039 135.170 119.617  1.00 46.32           C  
ATOM   2895  CD  GLU A 380     150.469 133.741 119.721  1.00 46.32           C  
ATOM   2896  OE1 GLU A 380     151.347 133.352 118.940  1.00 46.32           O  
ATOM   2897  OE2 GLU A 380     149.907 132.989 120.535  1.00 46.32           O  
ATOM   2898  N   PHE A 381     151.464 138.928 118.706  1.00 43.54           N  
ATOM   2899  CA  PHE A 381     151.726 140.186 119.377  1.00 43.54           C  
ATOM   2900  C   PHE A 381     150.791 141.294 118.932  1.00 43.54           C  
ATOM   2901  O   PHE A 381     150.663 142.303 119.630  1.00 43.54           O  
ATOM   2902  CB  PHE A 381     153.154 140.583 119.104  1.00 43.54           C  
ATOM   2903  CG  PHE A 381     154.133 139.790 119.856  1.00 43.54           C  
ATOM   2904  CD1 PHE A 381     153.853 139.355 121.113  1.00 43.54           C  
ATOM   2905  CD2 PHE A 381     155.293 139.381 119.264  1.00 43.54           C  
ATOM   2906  CE1 PHE A 381     154.753 138.623 121.794  1.00 43.54           C  
ATOM   2907  CE2 PHE A 381     156.182 138.641 119.941  1.00 43.54           C  
ATOM   2908  CZ  PHE A 381     155.909 138.248 121.193  1.00 43.54           C  
ATOM   2909  N   ARG A 382     150.156 141.142 117.782  1.00 48.81           N  
ATOM   2910  CA  ARG A 382     149.115 142.052 117.356  1.00 48.81           C  
ATOM   2911  C   ARG A 382     147.740 141.609 117.840  1.00 48.81           C  
ATOM   2912  O   ARG A 382     146.878 142.458 118.079  1.00 48.81           O  
ATOM   2913  CB  ARG A 382     149.185 142.182 115.831  1.00 48.81           C  
ATOM   2914  CG  ARG A 382     148.092 142.965 115.160  1.00 48.81           C  
ATOM   2915  CD  ARG A 382     148.068 144.439 115.515  1.00 48.81           C  
ATOM   2916  NE  ARG A 382     149.151 145.216 114.924  1.00 48.81           N  
ATOM   2917  CZ  ARG A 382     149.346 146.501 115.192  1.00 48.81           C  
ATOM   2918  NH1 ARG A 382     148.520 147.125 116.017  1.00 48.81           N  
ATOM   2919  NH2 ARG A 382     150.340 147.167 114.624  1.00 48.81           N  
ATOM   2920  N   ASN A 383     147.526 140.314 118.058  1.00 50.66           N  
ATOM   2921  CA  ASN A 383     146.217 139.869 118.519  1.00 50.66           C  
ATOM   2922  C   ASN A 383     146.070 139.887 120.027  1.00 50.66           C  
ATOM   2923  O   ASN A 383     144.955 140.055 120.527  1.00 50.66           O  
ATOM   2924  CB  ASN A 383     145.913 138.455 118.023  1.00 50.66           C  
ATOM   2925  CG  ASN A 383     145.638 138.405 116.546  1.00 50.66           C  
ATOM   2926  OD1 ASN A 383     146.355 137.760 115.789  1.00 50.66           O  
ATOM   2927  ND2 ASN A 383     144.595 139.097 116.122  1.00 50.66           N  
ATOM   2928  N   ILE A 384     147.149 139.697 120.768  1.00 44.04           N  
ATOM   2929  CA  ILE A 384     147.074 139.576 122.208  1.00 44.04           C  
ATOM   2930  C   ILE A 384     147.400 140.890 122.885  1.00 44.04           C  
ATOM   2931  O   ILE A 384     146.691 141.330 123.786  1.00 44.04           O  
ATOM   2932  CB  ILE A 384     148.017 138.460 122.698  1.00 44.04           C  
ATOM   2933  CG1 ILE A 384     147.719 137.136 122.006  1.00 44.04           C  
ATOM   2934  CG2 ILE A 384     147.869 138.283 124.157  1.00 44.04           C  
ATOM   2935  CD1 ILE A 384     146.374 136.566 122.296  1.00 44.04           C  
ATOM   2936  N   TYR A 385     148.474 141.538 122.450  1.00 44.29           N  
ATOM   2937  CA  TYR A 385     149.036 142.665 123.166  1.00 44.29           C  
ATOM   2938  C   TYR A 385     148.891 143.984 122.440  1.00 44.29           C  
ATOM   2939  O   TYR A 385     149.178 145.015 123.047  1.00 44.29           O  
ATOM   2940  CB  TYR A 385     150.517 142.430 123.422  1.00 44.29           C  
ATOM   2941  CG  TYR A 385     150.811 141.183 124.185  1.00 44.29           C  
ATOM   2942  CD1 TYR A 385     150.697 141.132 125.554  1.00 44.29           C  
ATOM   2943  CD2 TYR A 385     151.206 140.051 123.523  1.00 44.29           C  
ATOM   2944  CE1 TYR A 385     150.974 139.986 126.227  1.00 44.29           C  
ATOM   2945  CE2 TYR A 385     151.468 138.912 124.182  1.00 44.29           C  
ATOM   2946  CZ  TYR A 385     151.361 138.881 125.524  1.00 44.29           C  
ATOM   2947  OH  TYR A 385     151.643 137.712 126.163  1.00 44.29           O  
ATOM   2948  N   ASN A 386     148.493 143.961 121.168  1.00 48.58           N  
ATOM   2949  CA  ASN A 386     148.455 145.133 120.288  1.00 48.58           C  
ATOM   2950  C   ASN A 386     149.826 145.817 120.208  1.00 48.58           C  
ATOM   2951  O   ASN A 386     149.963 147.023 120.413  1.00 48.58           O  
ATOM   2952  CB  ASN A 386     147.357 146.111 120.722  1.00 48.58           C  
ATOM   2953  CG  ASN A 386     147.015 147.130 119.659  1.00 48.58           C  
ATOM   2954  OD1 ASN A 386     147.566 147.111 118.560  1.00 48.58           O  
ATOM   2955  ND2 ASN A 386     146.111 148.040 119.987  1.00 48.58           N  
ATOM   2956  N   MET A 387     150.855 145.023 119.936  1.00 45.48           N  
ATOM   2957  CA  MET A 387     152.191 145.524 119.650  1.00 45.48           C  
ATOM   2958  C   MET A 387     152.657 144.977 118.317  1.00 45.48           C  
ATOM   2959  O   MET A 387     152.489 143.790 118.040  1.00 45.48           O  
ATOM   2960  CB  MET A 387     153.200 145.118 120.710  1.00 45.48           C  
ATOM   2961  CG  MET A 387     153.119 145.842 122.007  1.00 45.48           C  
ATOM   2962  SD  MET A 387     154.507 145.310 122.992  1.00 45.48           S  
ATOM   2963  CE  MET A 387     153.950 143.698 123.453  1.00 45.48           C  
ATOM   2964  N   GLN A 388     153.262 145.821 117.493  1.00 41.74           N  
ATOM   2965  CA  GLN A 388     153.757 145.315 116.228  1.00 41.74           C  
ATOM   2966  C   GLN A 388     155.228 145.003 116.363  1.00 41.74           C  
ATOM   2967  O   GLN A 388     155.940 145.617 117.151  1.00 41.74           O  
ATOM   2968  CB  GLN A 388     153.555 146.285 115.066  1.00 41.74           C  
ATOM   2969  CG  GLN A 388     154.473 147.479 115.025  1.00 41.74           C  
ATOM   2970  CD  GLN A 388     154.403 148.207 113.698  1.00 41.74           C  
ATOM   2971  OE1 GLN A 388     153.667 147.798 112.805  1.00 41.74           O  
ATOM   2972  NE2 GLN A 388     155.193 149.264 113.549  1.00 41.74           N  
ATOM   2973  N   VAL A 389     155.676 144.025 115.595  1.00 36.68           N  
ATOM   2974  CA  VAL A 389     157.060 143.590 115.629  1.00 36.68           C  
ATOM   2975  C   VAL A 389     157.825 144.298 114.520  1.00 36.68           C  
ATOM   2976  O   VAL A 389     157.624 144.019 113.343  1.00 36.68           O  
ATOM   2977  CB  VAL A 389     157.162 142.078 115.470  1.00 36.68           C  
ATOM   2978  CG1 VAL A 389     158.584 141.695 115.472  1.00 36.68           C  
ATOM   2979  CG2 VAL A 389     156.439 141.408 116.555  1.00 36.68           C  
ATOM   2980  N   VAL A 390     158.705 145.186 114.887  1.00 41.90           N  
ATOM   2981  CA  VAL A 390     159.579 145.864 113.949  1.00 41.90           C  
ATOM   2982  C   VAL A 390     160.798 145.000 113.728  1.00 41.90           C  
ATOM   2983  O   VAL A 390     161.332 144.438 114.677  1.00 41.90           O  
ATOM   2984  CB  VAL A 390     159.962 147.224 114.521  1.00 41.90           C  
ATOM   2985  CG1 VAL A 390     160.988 147.880 113.678  1.00 41.90           C  
ATOM   2986  CG2 VAL A 390     158.754 148.053 114.595  1.00 41.90           C  
ATOM   2987  N   THR A 391     161.235 144.854 112.488  1.00 37.01           N  
ATOM   2988  CA  THR A 391     162.416 144.071 112.175  1.00 37.01           C  
ATOM   2989  C   THR A 391     163.572 145.006 111.867  1.00 37.01           C  
ATOM   2990  O   THR A 391     163.461 145.860 110.987  1.00 37.01           O  
ATOM   2991  CB  THR A 391     162.141 143.158 110.999  1.00 37.01           C  
ATOM   2992  OG1 THR A 391     160.988 142.372 111.292  1.00 37.01           O  
ATOM   2993  CG2 THR A 391     163.302 142.255 110.803  1.00 37.01           C  
ATOM   2994  N   ILE A 392     164.683 144.828 112.569  1.00 41.75           N  
ATOM   2995  CA  ILE A 392     165.794 145.774 112.560  1.00 41.75           C  
ATOM   2996  C   ILE A 392     167.057 145.106 112.028  1.00 41.75           C  
ATOM   2997  O   ILE A 392     167.325 143.950 112.375  1.00 41.75           O  
ATOM   2998  CB  ILE A 392     165.966 146.358 113.967  1.00 41.75           C  
ATOM   2999  CG1 ILE A 392     164.850 147.353 114.209  1.00 41.75           C  
ATOM   3000  CG2 ILE A 392     167.287 147.000 114.190  1.00 41.75           C  
ATOM   3001  CD1 ILE A 392     164.797 147.880 115.563  1.00 41.75           C  
ATOM   3002  N   PRO A 393     167.853 145.788 111.170  1.00 49.82           N  
ATOM   3003  CA  PRO A 393     168.980 145.141 110.482  1.00 49.82           C  
ATOM   3004  C   PRO A 393     170.134 144.654 111.347  1.00 49.82           C  
ATOM   3005  O   PRO A 393     170.060 144.640 112.576  1.00 49.82           O  
ATOM   3006  CB  PRO A 393     169.460 146.236 109.531  1.00 49.82           C  
ATOM   3007  CG  PRO A 393     168.293 147.055 109.301  1.00 49.82           C  
ATOM   3008  CD  PRO A 393     167.536 147.087 110.562  1.00 49.82           C  
ATOM   3009  N   THR A 394     171.214 144.234 110.690  1.00 53.57           N  
ATOM   3010  CA  THR A 394     172.230 143.397 111.310  1.00 53.57           C  
ATOM   3011  C   THR A 394     173.436 144.218 111.719  1.00 53.57           C  
ATOM   3012  O   THR A 394     173.950 143.988 112.815  1.00 53.57           O  
ATOM   3013  CB  THR A 394     172.543 142.197 110.413  1.00 53.57           C  
ATOM   3014  OG1 THR A 394     172.994 142.666 109.138  1.00 53.57           O  
ATOM   3015  CG2 THR A 394     171.321 141.347 110.205  1.00 53.57           C  
ATOM   3016  N   ASN A 395     173.956 145.062 110.821  1.00 57.61           N  
ATOM   3017  CA  ASN A 395     175.104 145.971 110.950  1.00 57.61           C  
ATOM   3018  C   ASN A 395     176.427 145.248 110.677  1.00 57.61           C  
ATOM   3019  O   ASN A 395     177.483 145.885 110.659  1.00 57.61           O  
ATOM   3020  CB  ASN A 395     175.315 146.497 112.376  1.00 57.61           C  
ATOM   3021  CG  ASN A 395     176.278 147.642 112.442  1.00 57.61           C  
ATOM   3022  OD1 ASN A 395     176.585 148.284 111.444  1.00 57.61           O  
ATOM   3023  ND2 ASN A 395     176.824 147.858 113.608  1.00 57.61           N  
ATOM   3024  N   ARG A 396     176.388 143.961 110.334  1.00 56.06           N  
ATOM   3025  CA  ARG A 396     177.548 143.142 110.018  1.00 56.06           C  
ATOM   3026  C   ARG A 396     176.889 141.866 109.539  1.00 56.06           C  
ATOM   3027  O   ARG A 396     175.987 141.366 110.220  1.00 56.06           O  
ATOM   3028  CB  ARG A 396     178.572 142.836 111.114  1.00 56.06           C  
ATOM   3029  CG  ARG A 396     179.462 144.001 111.481  1.00 56.06           C  
ATOM   3030  CD  ARG A 396     180.458 143.709 112.572  1.00 56.06           C  
ATOM   3031  NE  ARG A 396     181.460 142.746 112.150  1.00 56.06           N  
ATOM   3032  CZ  ARG A 396     182.412 142.284 112.946  1.00 56.06           C  
ATOM   3033  NH1 ARG A 396     182.493 142.723 114.193  1.00 56.06           N  
ATOM   3034  NH2 ARG A 396     183.289 141.400 112.494  1.00 56.06           N  
ATOM   3035  N   PRO A 397     177.290 141.333 108.389  1.00 58.70           N  
ATOM   3036  CA  PRO A 397     176.582 140.186 107.816  1.00 58.70           C  
ATOM   3037  C   PRO A 397     176.802 138.929 108.628  1.00 58.70           C  
ATOM   3038  O   PRO A 397     177.825 138.761 109.288  1.00 58.70           O  
ATOM   3039  CB  PRO A 397     177.204 140.048 106.428  1.00 58.70           C  
ATOM   3040  CG  PRO A 397     177.803 141.367 106.153  1.00 58.70           C  
ATOM   3041  CD  PRO A 397     178.288 141.872 107.460  1.00 58.70           C  
ATOM   3042  N   VAL A 398     175.820 138.044 108.592  1.00 57.42           N  
ATOM   3043  CA  VAL A 398     175.844 136.857 109.430  1.00 57.42           C  
ATOM   3044  C   VAL A 398     176.637 135.782 108.699  1.00 57.42           C  
ATOM   3045  O   VAL A 398     176.205 135.281 107.662  1.00 57.42           O  
ATOM   3046  CB  VAL A 398     174.430 136.384 109.755  1.00 57.42           C  
ATOM   3047  CG1 VAL A 398     174.489 135.155 110.598  1.00 57.42           C  
ATOM   3048  CG2 VAL A 398     173.690 137.462 110.463  1.00 57.42           C  
ATOM   3049  N   VAL A 399     177.781 135.400 109.257  1.00 53.75           N  
ATOM   3050  CA  VAL A 399     178.694 134.503 108.567  1.00 53.75           C  
ATOM   3051  C   VAL A 399     178.675 133.202 109.357  1.00 53.75           C  
ATOM   3052  O   VAL A 399     179.713 132.593 109.629  1.00 53.75           O  
ATOM   3053  CB  VAL A 399     180.107 135.096 108.462  1.00 53.75           C  
ATOM   3054  CG1 VAL A 399     180.898 134.447 107.315  1.00 53.75           C  
ATOM   3055  CG2 VAL A 399     180.050 136.579 108.311  1.00 53.75           C  
ATOM   3056  N   ARG A 400     177.495 132.800 109.786  1.00 45.21           N  
ATOM   3057  CA  ARG A 400     177.327 131.672 110.687  1.00 45.21           C  
ATOM   3058  C   ARG A 400     176.795 130.475 109.902  1.00 45.21           C  
ATOM   3059  O   ARG A 400     175.638 130.463 109.480  1.00 45.21           O  
ATOM   3060  CB  ARG A 400     176.400 132.098 111.817  1.00 45.21           C  
ATOM   3061  CG  ARG A 400     176.323 131.204 113.007  1.00 45.21           C  
ATOM   3062  CD  ARG A 400     175.131 130.315 112.936  1.00 45.21           C  
ATOM   3063  NE  ARG A 400     173.930 131.066 112.641  1.00 45.21           N  
ATOM   3064  CZ  ARG A 400     173.226 131.714 113.547  1.00 45.21           C  
ATOM   3065  NH1 ARG A 400     173.600 131.699 114.803  1.00 45.21           N  
ATOM   3066  NH2 ARG A 400     172.144 132.384 113.198  1.00 45.21           N  
ATOM   3067  N   ASP A 401     177.639 129.461 109.720  1.00 51.97           N  
ATOM   3068  CA  ASP A 401     177.356 128.322 108.847  1.00 51.97           C  
ATOM   3069  C   ASP A 401     176.363 127.383 109.522  1.00 51.97           C  
ATOM   3070  O   ASP A 401     176.702 126.288 109.964  1.00 51.97           O  
ATOM   3071  CB  ASP A 401     178.659 127.598 108.521  1.00 51.97           C  
ATOM   3072  CG  ASP A 401     178.506 126.507 107.461  1.00 51.97           C  
ATOM   3073  OD1 ASP A 401     177.411 126.316 106.895  1.00 51.97           O  
ATOM   3074  OD2 ASP A 401     179.508 125.809 107.207  1.00 51.97           O  
ATOM   3075  N   ASP A 402     175.101 127.785 109.551  1.00 45.90           N  
ATOM   3076  CA  ASP A 402     174.094 126.973 110.236  1.00 45.90           C  
ATOM   3077  C   ASP A 402     173.693 125.792 109.368  1.00 45.90           C  
ATOM   3078  O   ASP A 402     172.717 125.829 108.626  1.00 45.90           O  
ATOM   3079  CB  ASP A 402     172.904 127.822 110.664  1.00 45.90           C  
ATOM   3080  CG  ASP A 402     172.503 128.837 109.635  1.00 45.90           C  
ATOM   3081  OD1 ASP A 402     173.213 128.971 108.622  1.00 45.90           O  
ATOM   3082  OD2 ASP A 402     171.486 129.523 109.857  1.00 45.90           O  
ATOM   3083  N   ARG A 403     174.459 124.717 109.516  1.00 48.13           N  
ATOM   3084  CA  ARG A 403     174.341 123.504 108.730  1.00 48.13           C  
ATOM   3085  C   ARG A 403     173.036 122.772 109.020  1.00 48.13           C  
ATOM   3086  O   ARG A 403     172.440 122.955 110.079  1.00 48.13           O  
ATOM   3087  CB  ARG A 403     175.530 122.604 109.032  1.00 48.13           C  
ATOM   3088  CG  ARG A 403     176.788 123.175 108.497  1.00 48.13           C  
ATOM   3089  CD  ARG A 403     177.927 122.260 108.739  1.00 48.13           C  
ATOM   3090  NE  ARG A 403     179.162 122.888 108.308  1.00 48.13           N  
ATOM   3091  CZ  ARG A 403     180.359 122.340 108.451  1.00 48.13           C  
ATOM   3092  NH1 ARG A 403     180.474 121.147 109.015  1.00 48.13           N  
ATOM   3093  NH2 ARG A 403     181.438 122.984 108.037  1.00 48.13           N  
ATOM   3094  N   PRO A 404     172.552 121.961 108.083  1.00 48.58           N  
ATOM   3095  CA  PRO A 404     171.304 121.232 108.298  1.00 48.58           C  
ATOM   3096  C   PRO A 404     171.513 120.029 109.208  1.00 48.58           C  
ATOM   3097  O   PRO A 404     172.617 119.739 109.649  1.00 48.58           O  
ATOM   3098  CB  PRO A 404     170.911 120.802 106.894  1.00 48.58           C  
ATOM   3099  CG  PRO A 404     172.177 120.717 106.182  1.00 48.58           C  
ATOM   3100  CD  PRO A 404     173.000 121.819 106.688  1.00 48.58           C  
ATOM   3101  N   ASP A 405     170.427 119.301 109.432  1.00 47.55           N  
ATOM   3102  CA  ASP A 405     170.333 118.338 110.510  1.00 47.55           C  
ATOM   3103  C   ASP A 405     171.140 117.089 110.214  1.00 47.55           C  
ATOM   3104  O   ASP A 405     171.747 116.945 109.157  1.00 47.55           O  
ATOM   3105  CB  ASP A 405     168.889 117.932 110.721  1.00 47.55           C  
ATOM   3106  CG  ASP A 405     168.024 119.084 111.087  1.00 47.55           C  
ATOM   3107  OD1 ASP A 405     168.558 120.081 111.600  1.00 47.55           O  
ATOM   3108  OD2 ASP A 405     166.800 118.996 110.874  1.00 47.55           O  
ATOM   3109  N   LEU A 406     171.133 116.165 111.162  1.00 42.89           N  
ATOM   3110  CA  LEU A 406     171.529 114.783 110.925  1.00 42.89           C  
ATOM   3111  C   LEU A 406     170.497 113.909 111.616  1.00 42.89           C  
ATOM   3112  O   LEU A 406     170.652 113.595 112.794  1.00 42.89           O  
ATOM   3113  CB  LEU A 406     172.916 114.489 111.453  1.00 42.89           C  
ATOM   3114  CG  LEU A 406     174.165 114.633 110.600  1.00 42.89           C  
ATOM   3115  CD1 LEU A 406     174.566 116.021 110.389  1.00 42.89           C  
ATOM   3116  CD2 LEU A 406     175.262 113.902 111.309  1.00 42.89           C  
ATOM   3117  N   ILE A 407     169.444 113.530 110.901  1.00 49.31           N  
ATOM   3118  CA  ILE A 407     168.492 112.593 111.477  1.00 49.31           C  
ATOM   3119  C   ILE A 407     169.149 111.232 111.520  1.00 49.31           C  
ATOM   3120  O   ILE A 407     169.752 110.807 110.534  1.00 49.31           O  
ATOM   3121  CB  ILE A 407     167.200 112.524 110.658  1.00 49.31           C  
ATOM   3122  CG1 ILE A 407     166.521 113.879 110.538  1.00 49.31           C  
ATOM   3123  CG2 ILE A 407     166.243 111.585 111.318  1.00 49.31           C  
ATOM   3124  CD1 ILE A 407     166.761 114.585 109.234  1.00 49.31           C  
ATOM   3125  N   TYR A 408     169.067 110.545 112.651  1.00 53.46           N  
ATOM   3126  CA  TYR A 408     169.557 109.180 112.678  1.00 53.46           C  
ATOM   3127  C   TYR A 408     168.409 108.204 112.879  1.00 53.46           C  
ATOM   3128  O   TYR A 408     167.238 108.568 112.881  1.00 53.46           O  
ATOM   3129  CB  TYR A 408     170.587 108.931 113.775  1.00 53.46           C  
ATOM   3130  CG  TYR A 408     171.952 109.503 113.572  1.00 53.46           C  
ATOM   3131  CD1 TYR A 408     172.208 110.435 112.592  1.00 53.46           C  
ATOM   3132  CD2 TYR A 408     173.020 108.992 114.263  1.00 53.46           C  
ATOM   3133  CE1 TYR A 408     173.456 110.927 112.387  1.00 53.46           C  
ATOM   3134  CE2 TYR A 408     174.279 109.455 114.041  1.00 53.46           C  
ATOM   3135  CZ  TYR A 408     174.491 110.431 113.102  1.00 53.46           C  
ATOM   3136  OH  TYR A 408     175.737 110.926 112.844  1.00 53.46           O  
ATOM   3137  N   ARG A 409     168.779 106.941 113.056  1.00 71.53           N  
ATOM   3138  CA  ARG A 409     167.969 105.930 113.720  1.00 71.53           C  
ATOM   3139  C   ARG A 409     168.270 106.057 115.203  1.00 71.53           C  
ATOM   3140  O   ARG A 409     168.586 107.151 115.659  1.00 71.53           O  
ATOM   3141  CB  ARG A 409     168.244 104.512 113.216  1.00 71.53           C  
ATOM   3142  CG  ARG A 409     167.563 104.085 111.926  1.00 71.53           C  
ATOM   3143  CD  ARG A 409     168.328 104.437 110.667  1.00 71.53           C  
ATOM   3144  NE  ARG A 409     169.644 103.828 110.571  1.00 71.53           N  
ATOM   3145  CZ  ARG A 409     170.541 104.149 109.644  1.00 71.53           C  
ATOM   3146  NH1 ARG A 409     170.263 105.058 108.729  1.00 71.53           N  
ATOM   3147  NH2 ARG A 409     171.718 103.557 109.622  1.00 71.53           N  
ATOM   3148  N   THR A 410     168.120 104.971 115.959  1.00 70.98           N  
ATOM   3149  CA  THR A 410     168.089 104.907 117.423  1.00 70.98           C  
ATOM   3150  C   THR A 410     169.094 105.748 118.211  1.00 70.98           C  
ATOM   3151  O   THR A 410     170.187 106.051 117.727  1.00 70.98           O  
ATOM   3152  CB  THR A 410     168.243 103.445 117.851  1.00 70.98           C  
ATOM   3153  OG1 THR A 410     168.181 103.353 119.275  1.00 70.98           O  
ATOM   3154  CG2 THR A 410     169.554 102.857 117.388  1.00 70.98           C  
ATOM   3155  N   MET A 411     168.681 106.108 119.437  1.00 68.58           N  
ATOM   3156  CA  MET A 411     169.244 107.202 120.234  1.00 68.58           C  
ATOM   3157  C   MET A 411     170.745 107.109 120.431  1.00 68.58           C  
ATOM   3158  O   MET A 411     171.457 108.098 120.256  1.00 68.58           O  
ATOM   3159  CB  MET A 411     168.577 107.205 121.606  1.00 68.58           C  
ATOM   3160  CG  MET A 411     168.946 108.346 122.501  1.00 68.58           C  
ATOM   3161  SD  MET A 411     168.200 109.876 121.950  1.00 68.58           S  
ATOM   3162  CE  MET A 411     166.498 109.532 122.341  1.00 68.58           C  
ATOM   3163  N   GLU A 412     171.246 105.930 120.797  1.00 67.71           N  
ATOM   3164  CA  GLU A 412     172.656 105.801 121.146  1.00 67.71           C  
ATOM   3165  C   GLU A 412     173.576 105.941 119.946  1.00 67.71           C  
ATOM   3166  O   GLU A 412     174.764 106.233 120.129  1.00 67.71           O  
ATOM   3167  CB  GLU A 412     172.907 104.471 121.850  1.00 67.71           C  
ATOM   3168  CG  GLU A 412     172.636 103.261 121.012  1.00 67.71           C  
ATOM   3169  CD  GLU A 412     171.218 102.765 121.165  1.00 67.71           C  
ATOM   3170  OE1 GLU A 412     170.372 103.525 121.680  1.00 67.71           O  
ATOM   3171  OE2 GLU A 412     170.946 101.607 120.785  1.00 67.71           O  
ATOM   3172  N   GLY A 413     173.058 105.762 118.733  1.00 55.54           N  
ATOM   3173  CA  GLY A 413     173.836 106.103 117.560  1.00 55.54           C  
ATOM   3174  C   GLY A 413     174.112 107.587 117.483  1.00 55.54           C  
ATOM   3175  O   GLY A 413     175.235 108.002 117.175  1.00 55.54           O  
ATOM   3176  N   LYS A 414     173.106 108.403 117.813  1.00 48.24           N  
ATOM   3177  CA  LYS A 414     173.276 109.851 117.880  1.00 48.24           C  
ATOM   3178  C   LYS A 414     174.282 110.245 118.943  1.00 48.24           C  
ATOM   3179  O   LYS A 414     175.086 111.156 118.738  1.00 48.24           O  
ATOM   3180  CB  LYS A 414     171.936 110.512 118.167  1.00 48.24           C  
ATOM   3181  CG  LYS A 414     171.982 111.997 118.353  1.00 48.24           C  
ATOM   3182  CD  LYS A 414     170.598 112.539 118.562  1.00 48.24           C  
ATOM   3183  CE  LYS A 414     170.124 112.272 119.945  1.00 48.24           C  
ATOM   3184  NZ  LYS A 414     168.762 112.793 120.133  1.00 48.24           N  
ATOM   3185  N   PHE A 415     174.281 109.546 120.073  1.00 50.88           N  
ATOM   3186  CA  PHE A 415     175.183 109.916 121.151  1.00 50.88           C  
ATOM   3187  C   PHE A 415     176.611 109.508 120.847  1.00 50.88           C  
ATOM   3188  O   PHE A 415     177.550 110.253 121.158  1.00 50.88           O  
ATOM   3189  CB  PHE A 415     174.681 109.329 122.458  1.00 50.88           C  
ATOM   3190  CG  PHE A 415     173.564 110.113 123.054  1.00 50.88           C  
ATOM   3191  CD1 PHE A 415     173.462 111.459 122.799  1.00 50.88           C  
ATOM   3192  CD2 PHE A 415     172.587 109.504 123.808  1.00 50.88           C  
ATOM   3193  CE1 PHE A 415     172.442 112.183 123.307  1.00 50.88           C  
ATOM   3194  CE2 PHE A 415     171.554 110.237 124.317  1.00 50.88           C  
ATOM   3195  CZ  PHE A 415     171.484 111.575 124.068  1.00 50.88           C  
ATOM   3196  N   LYS A 416     176.793 108.363 120.188  1.00 58.53           N  
ATOM   3197  CA  LYS A 416     178.127 107.981 119.747  1.00 58.53           C  
ATOM   3198  C   LYS A 416     178.649 108.956 118.706  1.00 58.53           C  
ATOM   3199  O   LYS A 416     179.827 109.335 118.733  1.00 58.53           O  
ATOM   3200  CB  LYS A 416     178.101 106.551 119.212  1.00 58.53           C  
ATOM   3201  CG  LYS A 416     179.465 105.940 118.900  1.00 58.53           C  
ATOM   3202  CD  LYS A 416     179.778 105.954 117.404  1.00 58.53           C  
ATOM   3203  CE  LYS A 416     181.077 105.236 117.082  1.00 58.53           C  
ATOM   3204  NZ  LYS A 416     182.255 105.960 117.641  1.00 58.53           N  
ATOM   3205  N   ALA A 417     177.768 109.441 117.832  1.00 51.39           N  
ATOM   3206  CA  ALA A 417     178.221 110.380 116.819  1.00 51.39           C  
ATOM   3207  C   ALA A 417     178.492 111.756 117.385  1.00 51.39           C  
ATOM   3208  O   ALA A 417     179.399 112.437 116.907  1.00 51.39           O  
ATOM   3209  CB  ALA A 417     177.208 110.499 115.709  1.00 51.39           C  
ATOM   3210  N   VAL A 418     177.729 112.196 118.384  1.00 50.90           N  
ATOM   3211  CA  VAL A 418     177.991 113.525 118.924  1.00 50.90           C  
ATOM   3212  C   VAL A 418     179.252 113.506 119.768  1.00 50.90           C  
ATOM   3213  O   VAL A 418     180.006 114.484 119.781  1.00 50.90           O  
ATOM   3214  CB  VAL A 418     176.763 114.077 119.680  1.00 50.90           C  
ATOM   3215  CG1 VAL A 418     176.451 113.303 120.873  1.00 50.90           C  
ATOM   3216  CG2 VAL A 418     176.978 115.478 120.085  1.00 50.90           C  
ATOM   3217  N   ALA A 419     179.575 112.371 120.386  1.00 52.96           N  
ATOM   3218  CA  ALA A 419     180.856 112.283 121.069  1.00 52.96           C  
ATOM   3219  C   ALA A 419     182.008 112.241 120.077  1.00 52.96           C  
ATOM   3220  O   ALA A 419     183.061 112.837 120.323  1.00 52.96           O  
ATOM   3221  CB  ALA A 419     180.880 111.067 121.980  1.00 52.96           C  
ATOM   3222  N   GLU A 420     181.822 111.570 118.938  1.00 62.94           N  
ATOM   3223  CA  GLU A 420     182.866 111.576 117.916  1.00 62.94           C  
ATOM   3224  C   GLU A 420     183.063 112.964 117.323  1.00 62.94           C  
ATOM   3225  O   GLU A 420     184.201 113.382 117.068  1.00 62.94           O  
ATOM   3226  CB  GLU A 420     182.531 110.573 116.819  1.00 62.94           C  
ATOM   3227  CG  GLU A 420     183.561 110.521 115.715  1.00 62.94           C  
ATOM   3228  CD  GLU A 420     184.900 109.999 116.186  1.00 62.94           C  
ATOM   3229  OE1 GLU A 420     184.926 109.137 117.089  1.00 62.94           O  
ATOM   3230  OE2 GLU A 420     185.933 110.466 115.668  1.00 62.94           O  
ATOM   3231  N   ASP A 421     181.973 113.711 117.144  1.00 58.56           N  
ATOM   3232  CA  ASP A 421     182.082 115.056 116.598  1.00 58.56           C  
ATOM   3233  C   ASP A 421     182.751 116.010 117.568  1.00 58.56           C  
ATOM   3234  O   ASP A 421     183.575 116.836 117.159  1.00 58.56           O  
ATOM   3235  CB  ASP A 421     180.721 115.609 116.234  1.00 58.56           C  
ATOM   3236  CG  ASP A 421     180.823 116.950 115.573  1.00 58.56           C  
ATOM   3237  OD1 ASP A 421     181.097 116.989 114.363  1.00 58.56           O  
ATOM   3238  OD2 ASP A 421     180.687 117.974 116.263  1.00 58.56           O  
ATOM   3239  N   VAL A 422     182.405 115.933 118.855  1.00 58.13           N  
ATOM   3240  CA  VAL A 422     183.066 116.831 119.784  1.00 58.13           C  
ATOM   3241  C   VAL A 422     184.504 116.407 120.007  1.00 58.13           C  
ATOM   3242  O   VAL A 422     185.345 117.261 120.289  1.00 58.13           O  
ATOM   3243  CB  VAL A 422     182.318 116.950 121.119  1.00 58.13           C  
ATOM   3244  CG1 VAL A 422     180.924 117.427 120.890  1.00 58.13           C  
ATOM   3245  CG2 VAL A 422     182.298 115.662 121.839  1.00 58.13           C  
ATOM   3246  N   ALA A 423     184.833 115.129 119.797  1.00 61.13           N  
ATOM   3247  CA  ALA A 423     186.225 114.714 119.862  1.00 61.13           C  
ATOM   3248  C   ALA A 423     187.021 115.299 118.710  1.00 61.13           C  
ATOM   3249  O   ALA A 423     188.094 115.876 118.915  1.00 61.13           O  
ATOM   3250  CB  ALA A 423     186.316 113.195 119.853  1.00 61.13           C  
ATOM   3251  N   GLN A 424     186.497 115.195 117.493  1.00 65.87           N  
ATOM   3252  CA  GLN A 424     187.265 115.708 116.370  1.00 65.87           C  
ATOM   3253  C   GLN A 424     187.232 117.222 116.269  1.00 65.87           C  
ATOM   3254  O   GLN A 424     187.999 117.784 115.486  1.00 65.87           O  
ATOM   3255  CB  GLN A 424     186.779 115.138 115.049  1.00 65.87           C  
ATOM   3256  CG  GLN A 424     185.484 115.709 114.600  1.00 65.87           C  
ATOM   3257  CD  GLN A 424     185.125 115.225 113.241  1.00 65.87           C  
ATOM   3258  OE1 GLN A 424     185.876 114.472 112.629  1.00 65.87           O  
ATOM   3259  NE2 GLN A 424     183.985 115.667 112.736  1.00 65.87           N  
ATOM   3260  N   ARG A 425     186.349 117.899 116.996  1.00 64.37           N  
ATOM   3261  CA  ARG A 425     186.508 119.337 117.117  1.00 64.37           C  
ATOM   3262  C   ARG A 425     187.362 119.717 118.308  1.00 64.37           C  
ATOM   3263  O   ARG A 425     187.883 120.834 118.349  1.00 64.37           O  
ATOM   3264  CB  ARG A 425     185.155 120.027 117.215  1.00 64.37           C  
ATOM   3265  CG  ARG A 425     184.363 119.942 115.947  1.00 64.37           C  
ATOM   3266  CD  ARG A 425     183.088 120.717 116.051  1.00 64.37           C  
ATOM   3267  NE  ARG A 425     182.242 120.513 114.887  1.00 64.37           N  
ATOM   3268  CZ  ARG A 425     182.317 121.238 113.784  1.00 64.37           C  
ATOM   3269  NH1 ARG A 425     183.202 122.215 113.702  1.00 64.37           N  
ATOM   3270  NH2 ARG A 425     181.508 120.988 112.769  1.00 64.37           N  
ATOM   3271  N   TYR A 426     187.529 118.813 119.269  1.00 69.05           N  
ATOM   3272  CA  TYR A 426     188.468 119.072 120.346  1.00 69.05           C  
ATOM   3273  C   TYR A 426     189.902 118.901 119.887  1.00 69.05           C  
ATOM   3274  O   TYR A 426     190.793 119.603 120.377  1.00 69.05           O  
ATOM   3275  CB  TYR A 426     188.194 118.155 121.528  1.00 69.05           C  
ATOM   3276  CG  TYR A 426     189.187 118.343 122.633  1.00 69.05           C  
ATOM   3277  CD1 TYR A 426     189.229 119.527 123.331  1.00 69.05           C  
ATOM   3278  CD2 TYR A 426     190.077 117.345 122.975  1.00 69.05           C  
ATOM   3279  CE1 TYR A 426     190.132 119.722 124.333  1.00 69.05           C  
ATOM   3280  CE2 TYR A 426     190.983 117.531 123.984  1.00 69.05           C  
ATOM   3281  CZ  TYR A 426     191.001 118.725 124.659  1.00 69.05           C  
ATOM   3282  OH  TYR A 426     191.893 118.942 125.675  1.00 69.05           O  
ATOM   3283  N   MET A 427     190.145 117.999 118.933  1.00 74.73           N  
ATOM   3284  CA  MET A 427     191.510 117.770 118.476  1.00 74.73           C  
ATOM   3285  C   MET A 427     192.078 118.963 117.721  1.00 74.73           C  
ATOM   3286  O   MET A 427     193.298 119.054 117.571  1.00 74.73           O  
ATOM   3287  CB  MET A 427     191.575 116.537 117.585  1.00 74.73           C  
ATOM   3288  CG  MET A 427     190.977 116.749 116.216  1.00 74.73           C  
ATOM   3289  SD  MET A 427     191.021 115.318 115.132  1.00 74.73           S  
ATOM   3290  CE  MET A 427     190.292 116.017 113.652  1.00 74.73           C  
ATOM   3291  N   THR A 428     191.228 119.871 117.241  1.00 72.27           N  
ATOM   3292  CA  THR A 428     191.682 121.139 116.700  1.00 72.27           C  
ATOM   3293  C   THR A 428     191.688 122.240 117.740  1.00 72.27           C  
ATOM   3294  O   THR A 428     192.310 123.279 117.511  1.00 72.27           O  
ATOM   3295  CB  THR A 428     190.792 121.588 115.548  1.00 72.27           C  
ATOM   3296  OG1 THR A 428     189.500 121.911 116.058  1.00 72.27           O  
ATOM   3297  CG2 THR A 428     190.632 120.476 114.558  1.00 72.27           C  
ATOM   3298  N   GLY A 429     191.014 122.040 118.866  1.00 63.79           N  
ATOM   3299  CA  GLY A 429     190.918 123.062 119.882  1.00 63.79           C  
ATOM   3300  C   GLY A 429     189.767 124.028 119.722  1.00 63.79           C  
ATOM   3301  O   GLY A 429     189.705 125.016 120.457  1.00 63.79           O  
ATOM   3302  N   GLN A 430     188.876 123.793 118.785  1.00 53.05           N  
ATOM   3303  CA  GLN A 430     187.721 124.653 118.640  1.00 53.05           C  
ATOM   3304  C   GLN A 430     186.760 124.389 119.787  1.00 53.05           C  
ATOM   3305  O   GLN A 430     186.509 123.230 120.114  1.00 53.05           O  
ATOM   3306  CB  GLN A 430     187.037 124.387 117.314  1.00 53.05           C  
ATOM   3307  CG  GLN A 430     185.939 125.345 117.025  1.00 53.05           C  
ATOM   3308  CD  GLN A 430     185.191 125.028 115.779  1.00 53.05           C  
ATOM   3309  OE1 GLN A 430     185.477 124.053 115.102  1.00 53.05           O  
ATOM   3310  NE2 GLN A 430     184.195 125.834 115.480  1.00 53.05           N  
ATOM   3311  N   PRO A 431     186.234 125.419 120.433  1.00 42.58           N  
ATOM   3312  CA  PRO A 431     185.304 125.196 121.533  1.00 42.58           C  
ATOM   3313  C   PRO A 431     183.972 124.706 121.028  1.00 42.58           C  
ATOM   3314  O   PRO A 431     183.512 125.098 119.960  1.00 42.58           O  
ATOM   3315  CB  PRO A 431     185.180 126.576 122.165  1.00 42.58           C  
ATOM   3316  CG  PRO A 431     185.486 127.490 121.088  1.00 42.58           C  
ATOM   3317  CD  PRO A 431     186.526 126.839 120.268  1.00 42.58           C  
ATOM   3318  N   VAL A 432     183.361 123.816 121.789  1.00 35.37           N  
ATOM   3319  CA  VAL A 432     182.107 123.204 121.396  1.00 35.37           C  
ATOM   3320  C   VAL A 432     181.127 123.419 122.522  1.00 35.37           C  
ATOM   3321  O   VAL A 432     181.466 123.190 123.684  1.00 35.37           O  
ATOM   3322  CB  VAL A 432     182.270 121.707 121.110  1.00 35.37           C  
ATOM   3323  CG1 VAL A 432     180.952 121.088 120.814  1.00 35.37           C  
ATOM   3324  CG2 VAL A 432     183.180 121.504 119.956  1.00 35.37           C  
ATOM   3325  N   LEU A 433     179.943 123.892 122.193  1.00 29.71           N  
ATOM   3326  CA  LEU A 433     178.851 123.971 123.152  1.00 29.71           C  
ATOM   3327  C   LEU A 433     177.824 122.926 122.772  1.00 29.71           C  
ATOM   3328  O   LEU A 433     177.215 123.028 121.714  1.00 29.71           O  
ATOM   3329  CB  LEU A 433     178.221 125.352 123.150  1.00 29.71           C  
ATOM   3330  CG  LEU A 433     177.056 125.465 124.109  1.00 29.71           C  
ATOM   3331  CD1 LEU A 433     177.558 125.284 125.479  1.00 29.71           C  
ATOM   3332  CD2 LEU A 433     176.470 126.806 123.998  1.00 29.71           C  
ATOM   3333  N   VAL A 434     177.631 121.921 123.599  1.00 26.89           N  
ATOM   3334  CA  VAL A 434     176.686 120.857 123.306  1.00 26.89           C  
ATOM   3335  C   VAL A 434     175.386 121.197 124.014  1.00 26.89           C  
ATOM   3336  O   VAL A 434     175.275 121.046 125.224  1.00 26.89           O  
ATOM   3337  CB  VAL A 434     177.210 119.502 123.763  1.00 26.89           C  
ATOM   3338  CG1 VAL A 434     176.227 118.432 123.411  1.00 26.89           C  
ATOM   3339  CG2 VAL A 434     178.531 119.238 123.143  1.00 26.89           C  
ATOM   3340  N   GLY A 435     174.396 121.628 123.280  1.00 26.27           N  
ATOM   3341  CA  GLY A 435     173.114 121.879 123.897  1.00 26.27           C  
ATOM   3342  C   GLY A 435     172.352 120.596 124.130  1.00 26.27           C  
ATOM   3343  O   GLY A 435     172.646 119.575 123.537  1.00 26.27           O  
ATOM   3344  N   THR A 436     171.424 120.609 125.083  1.00 25.98           N  
ATOM   3345  CA  THR A 436     170.576 119.459 125.397  1.00 25.98           C  
ATOM   3346  C   THR A 436     169.277 120.040 125.945  1.00 25.98           C  
ATOM   3347  O   THR A 436     169.067 121.250 125.866  1.00 25.98           O  
ATOM   3348  CB  THR A 436     171.253 118.525 126.406  1.00 25.98           C  
ATOM   3349  OG1 THR A 436     172.659 118.504 126.204  1.00 25.98           O  
ATOM   3350  CG2 THR A 436     170.835 117.127 126.146  1.00 25.98           C  
ATOM   3351  N   VAL A 437     168.369 119.212 126.483  1.00 28.88           N  
ATOM   3352  CA  VAL A 437     167.296 119.822 127.269  1.00 28.88           C  
ATOM   3353  C   VAL A 437     167.199 119.238 128.677  1.00 28.88           C  
ATOM   3354  O   VAL A 437     166.802 119.946 129.601  1.00 28.88           O  
ATOM   3355  CB  VAL A 437     165.908 119.755 126.588  1.00 28.88           C  
ATOM   3356  CG1 VAL A 437     165.945 120.110 125.140  1.00 28.88           C  
ATOM   3357  CG2 VAL A 437     165.175 118.462 126.814  1.00 28.88           C  
ATOM   3358  N   ALA A 438     167.570 117.986 128.888  1.00 30.90           N  
ATOM   3359  CA  ALA A 438     167.335 117.386 130.184  1.00 30.90           C  
ATOM   3360  C   ALA A 438     168.580 117.564 131.017  1.00 30.90           C  
ATOM   3361  O   ALA A 438     169.539 118.197 130.588  1.00 30.90           O  
ATOM   3362  CB  ALA A 438     166.970 115.921 130.030  1.00 30.90           C  
ATOM   3363  N   VAL A 439     168.602 117.000 132.215  1.00 37.89           N  
ATOM   3364  CA  VAL A 439     169.843 116.971 132.968  1.00 37.89           C  
ATOM   3365  C   VAL A 439     170.404 115.569 133.049  1.00 37.89           C  
ATOM   3366  O   VAL A 439     171.629 115.416 133.178  1.00 37.89           O  
ATOM   3367  CB  VAL A 439     169.710 117.590 134.378  1.00 37.89           C  
ATOM   3368  CG1 VAL A 439     168.882 118.845 134.350  1.00 37.89           C  
ATOM   3369  CG2 VAL A 439     169.241 116.641 135.392  1.00 37.89           C  
ATOM   3370  N   GLU A 440     169.580 114.543 132.889  1.00 43.64           N  
ATOM   3371  CA  GLU A 440     170.138 113.210 132.905  1.00 43.64           C  
ATOM   3372  C   GLU A 440     170.727 112.854 131.565  1.00 43.64           C  
ATOM   3373  O   GLU A 440     171.704 112.115 131.512  1.00 43.64           O  
ATOM   3374  CB  GLU A 440     169.083 112.214 133.343  1.00 43.64           C  
ATOM   3375  CG  GLU A 440     167.843 112.229 132.513  1.00 43.64           C  
ATOM   3376  CD  GLU A 440     167.845 111.162 131.461  1.00 43.64           C  
ATOM   3377  OE1 GLU A 440     168.605 110.188 131.623  1.00 43.64           O  
ATOM   3378  OE2 GLU A 440     167.078 111.275 130.485  1.00 43.64           O  
ATOM   3379  N   THR A 441     170.240 113.448 130.487  1.00 37.33           N  
ATOM   3380  CA  THR A 441     170.933 113.247 129.229  1.00 37.33           C  
ATOM   3381  C   THR A 441     172.201 114.069 129.141  1.00 37.33           C  
ATOM   3382  O   THR A 441     173.132 113.667 128.444  1.00 37.33           O  
ATOM   3383  CB  THR A 441     170.035 113.569 128.056  1.00 37.33           C  
ATOM   3384  OG1 THR A 441     169.594 114.914 128.163  1.00 37.33           O  
ATOM   3385  CG2 THR A 441     168.848 112.674 128.069  1.00 37.33           C  
ATOM   3386  N   SER A 442     172.284 115.198 129.839  1.00 35.06           N  
ATOM   3387  CA  SER A 442     173.544 115.926 129.835  1.00 35.06           C  
ATOM   3388  C   SER A 442     174.580 115.215 130.675  1.00 35.06           C  
ATOM   3389  O   SER A 442     175.758 115.184 130.316  1.00 35.06           O  
ATOM   3390  CB  SER A 442     173.359 117.337 130.343  1.00 35.06           C  
ATOM   3391  OG  SER A 442     173.132 117.298 131.722  1.00 35.06           O  
ATOM   3392  N   GLU A 443     174.173 114.603 131.783  1.00 40.78           N  
ATOM   3393  CA  GLU A 443     175.167 113.810 132.490  1.00 40.78           C  
ATOM   3394  C   GLU A 443     175.421 112.476 131.800  1.00 40.78           C  
ATOM   3395  O   GLU A 443     176.505 111.910 131.955  1.00 40.78           O  
ATOM   3396  CB  GLU A 443     174.781 113.643 133.949  1.00 40.78           C  
ATOM   3397  CG  GLU A 443     173.628 112.747 134.224  1.00 40.78           C  
ATOM   3398  CD  GLU A 443     173.183 112.835 135.678  1.00 40.78           C  
ATOM   3399  OE1 GLU A 443     173.707 113.710 136.404  1.00 40.78           O  
ATOM   3400  OE2 GLU A 443     172.335 112.016 136.100  1.00 40.78           O  
ATOM   3401  N   LEU A 444     174.486 112.001 130.980  1.00 36.46           N  
ATOM   3402  CA  LEU A 444     174.750 110.864 130.105  1.00 36.46           C  
ATOM   3403  C   LEU A 444     175.835 111.173 129.091  1.00 36.46           C  
ATOM   3404  O   LEU A 444     176.798 110.418 128.953  1.00 36.46           O  
ATOM   3405  CB  LEU A 444     173.477 110.468 129.382  1.00 36.46           C  
ATOM   3406  CG  LEU A 444     173.604 109.397 128.318  1.00 36.46           C  
ATOM   3407  CD1 LEU A 444     174.080 108.117 128.926  1.00 36.46           C  
ATOM   3408  CD2 LEU A 444     172.250 109.198 127.709  1.00 36.46           C  
ATOM   3409  N   ILE A 445     175.694 112.272 128.356  1.00 37.12           N  
ATOM   3410  CA  ILE A 445     176.717 112.609 127.379  1.00 37.12           C  
ATOM   3411  C   ILE A 445     178.020 113.036 128.055  1.00 37.12           C  
ATOM   3412  O   ILE A 445     179.103 112.840 127.488  1.00 37.12           O  
ATOM   3413  CB  ILE A 445     176.158 113.659 126.406  1.00 37.12           C  
ATOM   3414  CG1 ILE A 445     177.090 113.880 125.241  1.00 37.12           C  
ATOM   3415  CG2 ILE A 445     175.924 114.946 127.076  1.00 37.12           C  
ATOM   3416  CD1 ILE A 445     176.520 114.786 124.242  1.00 37.12           C  
ATOM   3417  N   SER A 446     177.979 113.514 129.298  1.00 37.06           N  
ATOM   3418  CA  SER A 446     179.243 113.754 129.976  1.00 37.06           C  
ATOM   3419  C   SER A 446     179.912 112.454 130.385  1.00 37.06           C  
ATOM   3420  O   SER A 446     181.142 112.371 130.377  1.00 37.06           O  
ATOM   3421  CB  SER A 446     179.053 114.629 131.199  1.00 37.06           C  
ATOM   3422  OG  SER A 446     178.474 113.877 132.233  1.00 37.06           O  
ATOM   3423  N   LYS A 447     179.147 111.417 130.715  1.00 39.78           N  
ATOM   3424  CA  LYS A 447     179.845 110.168 130.986  1.00 39.78           C  
ATOM   3425  C   LYS A 447     180.141 109.392 129.719  1.00 39.78           C  
ATOM   3426  O   LYS A 447     180.798 108.354 129.791  1.00 39.78           O  
ATOM   3427  CB  LYS A 447     179.078 109.286 131.967  1.00 39.78           C  
ATOM   3428  CG  LYS A 447     177.853 108.598 131.441  1.00 39.78           C  
ATOM   3429  CD  LYS A 447     177.204 107.803 132.559  1.00 39.78           C  
ATOM   3430  CE  LYS A 447     175.864 107.219 132.153  1.00 39.78           C  
ATOM   3431  NZ  LYS A 447     175.973 106.169 131.110  1.00 39.78           N  
ATOM   3432  N   LEU A 448     179.649 109.850 128.575  1.00 41.08           N  
ATOM   3433  CA  LEU A 448     180.214 109.431 127.298  1.00 41.08           C  
ATOM   3434  C   LEU A 448     181.480 110.179 126.935  1.00 41.08           C  
ATOM   3435  O   LEU A 448     182.230 109.701 126.087  1.00 41.08           O  
ATOM   3436  CB  LEU A 448     179.236 109.624 126.151  1.00 41.08           C  
ATOM   3437  CG  LEU A 448     178.353 108.494 125.676  1.00 41.08           C  
ATOM   3438  CD1 LEU A 448     177.267 108.165 126.639  1.00 41.08           C  
ATOM   3439  CD2 LEU A 448     177.776 108.978 124.403  1.00 41.08           C  
ATOM   3440  N   LEU A 449     181.699 111.360 127.488  1.00 44.77           N  
ATOM   3441  CA  LEU A 449     182.961 112.045 127.266  1.00 44.77           C  
ATOM   3442  C   LEU A 449     183.952 111.865 128.402  1.00 44.77           C  
ATOM   3443  O   LEU A 449     185.048 112.420 128.335  1.00 44.77           O  
ATOM   3444  CB  LEU A 449     182.737 113.531 127.022  1.00 44.77           C  
ATOM   3445  CG  LEU A 449     182.029 113.817 125.713  1.00 44.77           C  
ATOM   3446  CD1 LEU A 449     181.804 115.285 125.540  1.00 44.77           C  
ATOM   3447  CD2 LEU A 449     182.886 113.300 124.626  1.00 44.77           C  
ATOM   3448  N   LYS A 450     183.608 111.111 129.440  1.00 50.05           N  
ATOM   3449  CA  LYS A 450     184.630 110.790 130.425  1.00 50.05           C  
ATOM   3450  C   LYS A 450     185.571 109.718 129.898  1.00 50.05           C  
ATOM   3451  O   LYS A 450     186.785 109.931 129.853  1.00 50.05           O  
ATOM   3452  CB  LYS A 450     184.009 110.371 131.750  1.00 50.05           C  
ATOM   3453  CG  LYS A 450     185.061 110.101 132.788  1.00 50.05           C  
ATOM   3454  CD  LYS A 450     184.465 109.798 134.141  1.00 50.05           C  
ATOM   3455  CE  LYS A 450     184.019 111.078 134.823  1.00 50.05           C  
ATOM   3456  NZ  LYS A 450     183.622 110.860 136.241  1.00 50.05           N  
ATOM   3457  N   ASN A 451     185.046 108.570 129.475  1.00 53.75           N  
ATOM   3458  CA  ASN A 451     185.802 107.809 128.496  1.00 53.75           C  
ATOM   3459  C   ASN A 451     185.798 108.583 127.188  1.00 53.75           C  
ATOM   3460  O   ASN A 451     184.910 109.398 126.956  1.00 53.75           O  
ATOM   3461  CB  ASN A 451     185.236 106.402 128.316  1.00 53.75           C  
ATOM   3462  CG  ASN A 451     183.757 106.387 127.979  1.00 53.75           C  
ATOM   3463  OD1 ASN A 451     183.101 107.419 127.903  1.00 53.75           O  
ATOM   3464  ND2 ASN A 451     183.226 105.194 127.756  1.00 53.75           N  
ATOM   3465  N   LYS A 452     186.804 108.318 126.343  1.00 58.07           N  
ATOM   3466  CA  LYS A 452     187.314 109.066 125.188  1.00 58.07           C  
ATOM   3467  C   LYS A 452     188.166 110.260 125.654  1.00 58.07           C  
ATOM   3468  O   LYS A 452     188.832 110.879 124.830  1.00 58.07           O  
ATOM   3469  CB  LYS A 452     186.209 109.545 124.214  1.00 58.07           C  
ATOM   3470  CG  LYS A 452     186.547 109.946 122.814  1.00 58.07           C  
ATOM   3471  CD  LYS A 452     185.276 110.443 122.158  1.00 58.07           C  
ATOM   3472  CE  LYS A 452     184.231 109.347 122.048  1.00 58.07           C  
ATOM   3473  NZ  LYS A 452     184.602 108.287 121.088  1.00 58.07           N  
ATOM   3474  N   GLY A 453     188.203 110.568 126.950  1.00 62.22           N  
ATOM   3475  CA  GLY A 453     189.207 111.432 127.543  1.00 62.22           C  
ATOM   3476  C   GLY A 453     189.221 112.889 127.140  1.00 62.22           C  
ATOM   3477  O   GLY A 453     190.211 113.358 126.578  1.00 62.22           O  
ATOM   3478  N   ILE A 454     188.148 113.624 127.413  1.00 54.75           N  
ATOM   3479  CA  ILE A 454     188.097 115.046 127.080  1.00 54.75           C  
ATOM   3480  C   ILE A 454     187.724 115.844 128.319  1.00 54.75           C  
ATOM   3481  O   ILE A 454     186.730 115.523 128.978  1.00 54.75           O  
ATOM   3482  CB  ILE A 454     187.085 115.337 125.968  1.00 54.75           C  
ATOM   3483  CG1 ILE A 454     187.384 114.532 124.718  1.00 54.75           C  
ATOM   3484  CG2 ILE A 454     187.145 116.781 125.593  1.00 54.75           C  
ATOM   3485  CD1 ILE A 454     186.283 114.571 123.722  1.00 54.75           C  
ATOM   3486  N   PRO A 455     188.472 116.878 128.673  1.00 54.95           N  
ATOM   3487  CA  PRO A 455     188.035 117.755 129.760  1.00 54.95           C  
ATOM   3488  C   PRO A 455     186.868 118.623 129.332  1.00 54.95           C  
ATOM   3489  O   PRO A 455     186.855 119.176 128.235  1.00 54.95           O  
ATOM   3490  CB  PRO A 455     189.278 118.595 130.057  1.00 54.95           C  
ATOM   3491  CG  PRO A 455     190.054 118.561 128.802  1.00 54.95           C  
ATOM   3492  CD  PRO A 455     189.817 117.217 128.196  1.00 54.95           C  
ATOM   3493  N   HIS A 456     185.881 118.738 130.213  1.00 45.58           N  
ATOM   3494  CA  HIS A 456     184.638 119.416 129.891  1.00 45.58           C  
ATOM   3495  C   HIS A 456     184.020 119.931 131.176  1.00 45.58           C  
ATOM   3496  O   HIS A 456     184.470 119.608 132.273  1.00 45.58           O  
ATOM   3497  CB  HIS A 456     183.673 118.479 129.201  1.00 45.58           C  
ATOM   3498  CG  HIS A 456     183.204 117.382 130.085  1.00 45.58           C  
ATOM   3499  ND1 HIS A 456     183.978 116.283 130.366  1.00 45.58           N  
ATOM   3500  CD2 HIS A 456     182.053 117.219 130.768  1.00 45.58           C  
ATOM   3501  CE1 HIS A 456     183.317 115.482 131.179  1.00 45.58           C  
ATOM   3502  NE2 HIS A 456     182.144 116.026 131.437  1.00 45.58           N  
ATOM   3503  N   GLN A 457     182.967 120.729 131.036  1.00 44.07           N  
ATOM   3504  CA  GLN A 457     182.312 121.357 132.181  1.00 44.07           C  
ATOM   3505  C   GLN A 457     180.805 121.302 131.968  1.00 44.07           C  
ATOM   3506  O   GLN A 457     180.258 122.137 131.253  1.00 44.07           O  
ATOM   3507  CB  GLN A 457     182.783 122.790 132.334  1.00 44.07           C  
ATOM   3508  CG  GLN A 457     184.181 122.952 132.818  1.00 44.07           C  
ATOM   3509  CD  GLN A 457     184.646 124.372 132.692  1.00 44.07           C  
ATOM   3510  OE1 GLN A 457     183.982 125.191 132.068  1.00 44.07           O  
ATOM   3511  NE2 GLN A 457     185.779 124.686 133.300  1.00 44.07           N  
ATOM   3512  N   VAL A 458     180.138 120.359 132.595  1.00 42.75           N  
ATOM   3513  CA  VAL A 458     178.697 120.233 132.433  1.00 42.75           C  
ATOM   3514  C   VAL A 458     177.996 121.299 133.264  1.00 42.75           C  
ATOM   3515  O   VAL A 458     178.494 121.724 134.304  1.00 42.75           O  
ATOM   3516  CB  VAL A 458     178.259 118.802 132.789  1.00 42.75           C  
ATOM   3517  CG1 VAL A 458     178.562 118.496 134.211  1.00 42.75           C  
ATOM   3518  CG2 VAL A 458     176.810 118.576 132.502  1.00 42.75           C  
ATOM   3519  N   LEU A 459     176.870 121.810 132.755  1.00 55.78           N  
ATOM   3520  CA  LEU A 459     176.134 122.914 133.370  1.00 55.78           C  
ATOM   3521  C   LEU A 459     174.662 122.519 133.444  1.00 55.78           C  
ATOM   3522  O   LEU A 459     173.863 122.911 132.609  1.00 55.78           O  
ATOM   3523  CB  LEU A 459     176.358 124.134 132.556  1.00 55.78           C  
ATOM   3524  CG  LEU A 459     176.050 125.529 133.033  1.00 55.78           C  
ATOM   3525  CD1 LEU A 459     177.077 126.368 132.406  1.00 55.78           C  
ATOM   3526  CD2 LEU A 459     174.772 125.995 132.522  1.00 55.78           C  
ATOM   3527  N   ASN A 460     174.302 121.747 134.453  1.00 43.98           N  
ATOM   3528  CA  ASN A 460     172.967 121.203 134.580  1.00 43.98           C  
ATOM   3529  C   ASN A 460     172.101 122.182 135.330  1.00 43.98           C  
ATOM   3530  O   ASN A 460     172.474 123.325 135.555  1.00 43.98           O  
ATOM   3531  CB  ASN A 460     172.978 119.909 135.357  1.00 43.98           C  
ATOM   3532  CG  ASN A 460     173.725 118.871 134.681  1.00 43.98           C  
ATOM   3533  OD1 ASN A 460     173.656 118.753 133.471  1.00 43.98           O  
ATOM   3534  ND2 ASN A 460     174.476 118.092 135.440  1.00 43.98           N  
ATOM   3535  N   ALA A 461     170.944 121.712 135.772  1.00 34.46           N  
ATOM   3536  CA  ALA A 461     170.186 122.427 136.775  1.00 34.46           C  
ATOM   3537  C   ALA A 461     170.773 122.273 138.158  1.00 34.46           C  
ATOM   3538  O   ALA A 461     170.449 123.066 139.034  1.00 34.46           O  
ATOM   3539  CB  ALA A 461     168.753 121.952 136.787  1.00 34.46           C  
ATOM   3540  N   LYS A 462     171.619 121.282 138.380  1.00 39.82           N  
ATOM   3541  CA  LYS A 462     172.252 121.053 139.665  1.00 39.82           C  
ATOM   3542  C   LYS A 462     173.597 121.737 139.803  1.00 39.82           C  
ATOM   3543  O   LYS A 462     174.127 121.789 140.913  1.00 39.82           O  
ATOM   3544  CB  LYS A 462     172.444 119.569 139.863  1.00 39.82           C  
ATOM   3545  CG  LYS A 462     171.167 118.845 139.895  1.00 39.82           C  
ATOM   3546  CD  LYS A 462     171.418 117.391 140.025  1.00 39.82           C  
ATOM   3547  CE  LYS A 462     171.917 116.869 138.717  1.00 39.82           C  
ATOM   3548  NZ  LYS A 462     172.116 115.408 138.744  1.00 39.82           N  
ATOM   3549  N   ASN A 463     174.170 122.235 138.715  1.00 41.18           N  
ATOM   3550  CA  ASN A 463     175.463 122.904 138.722  1.00 41.18           C  
ATOM   3551  C   ASN A 463     175.304 124.383 138.426  1.00 41.18           C  
ATOM   3552  O   ASN A 463     176.122 124.980 137.744  1.00 41.18           O  
ATOM   3553  CB  ASN A 463     176.405 122.276 137.710  1.00 41.18           C  
ATOM   3554  CG  ASN A 463     176.643 120.829 137.979  1.00 41.18           C  
ATOM   3555  OD1 ASN A 463     176.288 119.970 137.187  1.00 41.18           O  
ATOM   3556  ND2 ASN A 463     177.224 120.541 139.121  1.00 41.18           N  
ATOM   3557  N   HIS A 464     174.226 124.983 138.913  1.00 43.85           N  
ATOM   3558  CA  HIS A 464     174.015 126.408 138.702  1.00 43.85           C  
ATOM   3559  C   HIS A 464     174.959 127.240 139.543  1.00 43.85           C  
ATOM   3560  O   HIS A 464     175.365 128.331 139.131  1.00 43.85           O  
ATOM   3561  CB  HIS A 464     172.581 126.775 139.038  1.00 43.85           C  
ATOM   3562  CG  HIS A 464     172.178 126.389 140.421  1.00 43.85           C  
ATOM   3563  ND1 HIS A 464     172.382 127.206 141.508  1.00 43.85           N  
ATOM   3564  CD2 HIS A 464     171.602 125.263 140.898  1.00 43.85           C  
ATOM   3565  CE1 HIS A 464     171.939 126.604 142.597  1.00 43.85           C  
ATOM   3566  NE2 HIS A 464     171.463 125.421 142.254  1.00 43.85           N  
ATOM   3567  N   GLU A 465     175.376 126.696 140.684  1.00 53.69           N  
ATOM   3568  CA  GLU A 465     176.088 127.430 141.722  1.00 53.69           C  
ATOM   3569  C   GLU A 465     177.427 127.987 141.271  1.00 53.69           C  
ATOM   3570  O   GLU A 465     177.990 128.839 141.959  1.00 53.69           O  
ATOM   3571  CB  GLU A 465     176.278 126.499 142.909  1.00 53.69           C  
ATOM   3572  CG  GLU A 465     176.984 125.241 142.502  1.00 53.69           C  
ATOM   3573  CD  GLU A 465     177.080 124.233 143.610  1.00 53.69           C  
ATOM   3574  OE1 GLU A 465     176.564 124.503 144.712  1.00 53.69           O  
ATOM   3575  OE2 GLU A 465     177.682 123.166 143.373  1.00 53.69           O  
ATOM   3576  N   ARG A 466     177.944 127.541 140.137  1.00 59.16           N  
ATOM   3577  CA  ARG A 466     179.216 128.013 139.647  1.00 59.16           C  
ATOM   3578  C   ARG A 466     179.125 128.609 138.249  1.00 59.16           C  
ATOM   3579  O   ARG A 466     180.087 129.257 137.810  1.00 59.16           O  
ATOM   3580  CB  ARG A 466     180.213 126.850 139.682  1.00 59.16           C  
ATOM   3581  CG  ARG A 466     181.664 127.245 139.694  1.00 59.16           C  
ATOM   3582  CD  ARG A 466     182.582 126.047 139.853  1.00 59.16           C  
ATOM   3583  NE  ARG A 466     182.532 125.153 138.704  1.00 59.16           N  
ATOM   3584  CZ  ARG A 466     181.955 123.958 138.726  1.00 59.16           C  
ATOM   3585  NH1 ARG A 466     181.363 123.538 139.832  1.00 59.16           N  
ATOM   3586  NH2 ARG A 466     181.946 123.199 137.639  1.00 59.16           N  
ATOM   3587  N   GLU A 467     177.962 128.499 137.587  1.00 47.54           N  
ATOM   3588  CA  GLU A 467     177.907 128.558 136.123  1.00 47.54           C  
ATOM   3589  C   GLU A 467     178.338 129.900 135.559  1.00 47.54           C  
ATOM   3590  O   GLU A 467     178.824 129.966 134.429  1.00 47.54           O  
ATOM   3591  CB  GLU A 467     176.510 128.216 135.631  1.00 47.54           C  
ATOM   3592  CG  GLU A 467     175.406 129.149 136.061  1.00 47.54           C  
ATOM   3593  CD  GLU A 467     175.135 130.238 135.093  1.00 47.54           C  
ATOM   3594  OE1 GLU A 467     175.633 130.142 133.964  1.00 47.54           O  
ATOM   3595  OE2 GLU A 467     174.395 131.167 135.449  1.00 47.54           O  
ATOM   3596  N   ALA A 468     178.242 130.962 136.349  1.00 45.68           N  
ATOM   3597  CA  ALA A 468     178.610 132.294 135.887  1.00 45.68           C  
ATOM   3598  C   ALA A 468     180.079 132.429 135.537  1.00 45.68           C  
ATOM   3599  O   ALA A 468     180.447 133.385 134.850  1.00 45.68           O  
ATOM   3600  CB  ALA A 468     178.257 133.326 136.949  1.00 45.68           C  
ATOM   3601  N   GLN A 469     180.925 131.496 135.966  1.00 54.61           N  
ATOM   3602  CA  GLN A 469     182.297 131.509 135.494  1.00 54.61           C  
ATOM   3603  C   GLN A 469     182.601 130.401 134.501  1.00 54.61           C  
ATOM   3604  O   GLN A 469     183.577 130.526 133.756  1.00 54.61           O  
ATOM   3605  CB  GLN A 469     183.269 131.441 136.668  1.00 54.61           C  
ATOM   3606  CG  GLN A 469     183.275 130.162 137.441  1.00 54.61           C  
ATOM   3607  CD  GLN A 469     184.124 130.289 138.689  1.00 54.61           C  
ATOM   3608  OE1 GLN A 469     184.645 131.364 138.978  1.00 54.61           O  
ATOM   3609  NE2 GLN A 469     184.296 129.196 139.417  1.00 54.61           N  
ATOM   3610  N   ILE A 470     181.759 129.362 134.433  1.00 49.75           N  
ATOM   3611  CA  ILE A 470     181.885 128.345 133.390  1.00 49.75           C  
ATOM   3612  C   ILE A 470     181.769 128.982 132.019  1.00 49.75           C  
ATOM   3613  O   ILE A 470     182.523 128.647 131.098  1.00 49.75           O  
ATOM   3614  CB  ILE A 470     180.825 127.248 133.576  1.00 49.75           C  
ATOM   3615  CG1 ILE A 470     181.053 126.472 134.862  1.00 49.75           C  
ATOM   3616  CG2 ILE A 470     180.832 126.290 132.445  1.00 49.75           C  
ATOM   3617  CD1 ILE A 470     179.947 125.505 135.188  1.00 49.75           C  
ATOM   3618  N   ILE A 471     180.881 129.971 131.894  1.00 47.12           N  
ATOM   3619  CA  ILE A 471     180.700 130.716 130.653  1.00 47.12           C  
ATOM   3620  C   ILE A 471     181.982 131.428 130.258  1.00 47.12           C  
ATOM   3621  O   ILE A 471     182.383 131.387 129.091  1.00 47.12           O  
ATOM   3622  CB  ILE A 471     179.543 131.713 130.798  1.00 47.12           C  
ATOM   3623  CG1 ILE A 471     178.283 131.014 131.289  1.00 47.12           C  
ATOM   3624  CG2 ILE A 471     179.297 132.411 129.516  1.00 47.12           C  
ATOM   3625  CD1 ILE A 471     177.818 129.931 130.428  1.00 47.12           C  
ATOM   3626  N   GLU A 472     182.706 132.000 131.217  1.00 55.16           N  
ATOM   3627  CA  GLU A 472     183.916 132.671 130.755  1.00 55.16           C  
ATOM   3628  C   GLU A 472     185.089 131.716 130.582  1.00 55.16           C  
ATOM   3629  O   GLU A 472     186.194 132.157 130.276  1.00 55.16           O  
ATOM   3630  CB  GLU A 472     184.279 133.846 131.669  1.00 55.16           C  
ATOM   3631  CG  GLU A 472     184.479 133.537 133.132  1.00 55.16           C  
ATOM   3632  CD  GLU A 472     185.909 133.191 133.486  1.00 55.16           C  
ATOM   3633  OE1 GLU A 472     186.812 133.557 132.710  1.00 55.16           O  
ATOM   3634  OE2 GLU A 472     186.130 132.559 134.544  1.00 55.16           O  
ATOM   3635  N   GLU A 473     184.877 130.421 130.751  1.00 61.55           N  
ATOM   3636  CA  GLU A 473     185.823 129.434 130.285  1.00 61.55           C  
ATOM   3637  C   GLU A 473     185.285 128.662 129.101  1.00 61.55           C  
ATOM   3638  O   GLU A 473     185.956 127.747 128.628  1.00 61.55           O  
ATOM   3639  CB  GLU A 473     186.173 128.457 131.401  1.00 61.55           C  
ATOM   3640  CG  GLU A 473     186.878 129.081 132.571  1.00 61.55           C  
ATOM   3641  CD  GLU A 473     187.169 128.072 133.657  1.00 61.55           C  
ATOM   3642  OE1 GLU A 473     186.746 126.906 133.513  1.00 61.55           O  
ATOM   3643  OE2 GLU A 473     187.805 128.445 134.663  1.00 61.55           O  
ATOM   3644  N   ALA A 474     184.095 128.993 128.610  1.00 46.26           N  
ATOM   3645  CA  ALA A 474     183.504 128.230 127.525  1.00 46.26           C  
ATOM   3646  C   ALA A 474     183.819 128.813 126.175  1.00 46.26           C  
ATOM   3647  O   ALA A 474     183.182 128.439 125.194  1.00 46.26           O  
ATOM   3648  CB  ALA A 474     181.993 128.142 127.687  1.00 46.26           C  
ATOM   3649  N   GLY A 475     184.769 129.724 126.102  1.00 54.36           N  
ATOM   3650  CA  GLY A 475     185.009 130.428 124.868  1.00 54.36           C  
ATOM   3651  C   GLY A 475     186.469 130.694 124.600  1.00 54.36           C  
ATOM   3652  O   GLY A 475     186.795 131.513 123.742  1.00 54.36           O  
ATOM   3653  N   GLN A 476     187.356 130.064 125.348  1.00 60.06           N  
ATOM   3654  CA  GLN A 476     188.758 130.073 124.979  1.00 60.06           C  
ATOM   3655  C   GLN A 476     189.074 128.825 124.163  1.00 60.06           C  
ATOM   3656  O   GLN A 476     188.177 128.110 123.716  1.00 60.06           O  
ATOM   3657  CB  GLN A 476     189.657 130.184 126.200  1.00 60.06           C  
ATOM   3658  CG  GLN A 476     189.743 131.565 126.760  1.00 60.06           C  
ATOM   3659  CD  GLN A 476     188.674 131.840 127.751  1.00 60.06           C  
ATOM   3660  OE1 GLN A 476     188.078 130.921 128.301  1.00 60.06           O  
ATOM   3661  NE2 GLN A 476     188.413 133.114 127.995  1.00 60.06           N  
ATOM   3662  N   LYS A 477     190.361 128.569 123.956  1.00 61.06           N  
ATOM   3663  CA  LYS A 477     190.814 127.429 123.176  1.00 61.06           C  
ATOM   3664  C   LYS A 477     190.476 126.121 123.874  1.00 61.06           C  
ATOM   3665  O   LYS A 477     190.634 125.988 125.087  1.00 61.06           O  
ATOM   3666  CB  LYS A 477     192.324 127.521 122.976  1.00 61.06           C  
ATOM   3667  CG  LYS A 477     192.959 126.393 122.191  1.00 61.06           C  
ATOM   3668  CD  LYS A 477     192.622 126.468 120.725  1.00 61.06           C  
ATOM   3669  CE  LYS A 477     193.337 127.619 120.071  1.00 61.06           C  
ATOM   3670  NZ  LYS A 477     194.797 127.369 120.031  1.00 61.06           N  
ATOM   3671  N   GLY A 478     189.978 125.166 123.099  1.00 57.26           N  
ATOM   3672  CA  GLY A 478     189.879 123.797 123.551  1.00 57.26           C  
ATOM   3673  C   GLY A 478     188.860 123.521 124.623  1.00 57.26           C  
ATOM   3674  O   GLY A 478     188.970 122.510 125.311  1.00 57.26           O  
ATOM   3675  N   ALA A 479     187.877 124.386 124.804  1.00 52.38           N  
ATOM   3676  CA  ALA A 479     186.846 124.115 125.787  1.00 52.38           C  
ATOM   3677  C   ALA A 479     185.802 123.184 125.206  1.00 52.38           C  
ATOM   3678  O   ALA A 479     185.586 123.145 123.999  1.00 52.38           O  
ATOM   3679  CB  ALA A 479     186.181 125.404 126.239  1.00 52.38           C  
ATOM   3680  N   VAL A 480     185.178 122.396 126.068  1.00 41.05           N  
ATOM   3681  CA  VAL A 480     183.992 121.631 125.713  1.00 41.05           C  
ATOM   3682  C   VAL A 480     182.988 121.899 126.812  1.00 41.05           C  
ATOM   3683  O   VAL A 480     183.342 121.852 127.991  1.00 41.05           O  
ATOM   3684  CB  VAL A 480     184.273 120.122 125.581  1.00 41.05           C  
ATOM   3685  CG1 VAL A 480     183.011 119.371 125.319  1.00 41.05           C  
ATOM   3686  CG2 VAL A 480     185.230 119.851 124.469  1.00 41.05           C  
ATOM   3687  N   THR A 481     181.758 122.224 126.447  1.00 33.61           N  
ATOM   3688  CA  THR A 481     180.800 122.659 127.446  1.00 33.61           C  
ATOM   3689  C   THR A 481     179.469 122.001 127.178  1.00 33.61           C  
ATOM   3690  O   THR A 481     178.863 122.274 126.148  1.00 33.61           O  
ATOM   3691  CB  THR A 481     180.641 124.160 127.396  1.00 33.61           C  
ATOM   3692  OG1 THR A 481     181.917 124.764 127.579  1.00 33.61           O  
ATOM   3693  CG2 THR A 481     179.737 124.592 128.480  1.00 33.61           C  
ATOM   3694  N   ILE A 482     179.003 121.152 128.077  1.00 31.21           N  
ATOM   3695  CA  ILE A 482     177.718 120.495 127.901  1.00 31.21           C  
ATOM   3696  C   ILE A 482     176.690 121.289 128.672  1.00 31.21           C  
ATOM   3697  O   ILE A 482     176.802 121.419 129.888  1.00 31.21           O  
ATOM   3698  CB  ILE A 482     177.745 119.042 128.381  1.00 31.21           C  
ATOM   3699  CG1 ILE A 482     178.635 118.183 127.502  1.00 31.21           C  
ATOM   3700  CG2 ILE A 482     176.372 118.496 128.376  1.00 31.21           C  
ATOM   3701  CD1 ILE A 482     179.980 117.967 128.053  1.00 31.21           C  
ATOM   3702  N   ALA A 483     175.687 121.819 128.003  1.00 25.41           N  
ATOM   3703  CA  ALA A 483     174.735 122.688 128.663  1.00 25.41           C  
ATOM   3704  C   ALA A 483     173.321 122.252 128.362  1.00 25.41           C  
ATOM   3705  O   ALA A 483     172.991 121.956 127.220  1.00 25.41           O  
ATOM   3706  CB  ALA A 483     174.904 124.110 128.228  1.00 25.41           C  
ATOM   3707  N   THR A 484     172.476 122.260 129.382  1.00 29.71           N  
ATOM   3708  CA  THR A 484     171.039 122.152 129.196  1.00 29.71           C  
ATOM   3709  C   THR A 484     170.453 123.500 128.787  1.00 29.71           C  
ATOM   3710  O   THR A 484     171.180 124.356 128.287  1.00 29.71           O  
ATOM   3711  CB  THR A 484     170.384 121.617 130.452  1.00 29.71           C  
ATOM   3712  OG1 THR A 484     168.972 121.603 130.269  1.00 29.71           O  
ATOM   3713  CG2 THR A 484     170.705 122.455 131.611  1.00 29.71           C  
ATOM   3714  N   ASN A 485     169.141 123.712 128.949  1.00 35.25           N  
ATOM   3715  CA  ASN A 485     168.505 124.981 128.578  1.00 35.25           C  
ATOM   3716  C   ASN A 485     168.986 126.193 129.364  1.00 35.25           C  
ATOM   3717  O   ASN A 485     168.489 127.289 129.107  1.00 35.25           O  
ATOM   3718  CB  ASN A 485     167.004 124.935 128.794  1.00 35.25           C  
ATOM   3719  CG  ASN A 485     166.287 124.187 127.744  1.00 35.25           C  
ATOM   3720  OD1 ASN A 485     166.580 124.335 126.569  1.00 35.25           O  
ATOM   3721  ND2 ASN A 485     165.311 123.388 128.149  1.00 35.25           N  
ATOM   3722  N   MET A 486     169.857 126.026 130.356  1.00 33.44           N  
ATOM   3723  CA  MET A 486     170.386 127.173 131.071  1.00 33.44           C  
ATOM   3724  C   MET A 486     171.195 128.071 130.162  1.00 33.44           C  
ATOM   3725  O   MET A 486     171.068 129.296 130.221  1.00 33.44           O  
ATOM   3726  CB  MET A 486     171.251 126.720 132.224  1.00 33.44           C  
ATOM   3727  CG  MET A 486     170.517 126.214 133.370  1.00 33.44           C  
ATOM   3728  SD  MET A 486     171.732 126.259 134.649  1.00 33.44           S  
ATOM   3729  CE  MET A 486     170.707 125.953 136.050  1.00 33.44           C  
ATOM   3730  N   ALA A 487     172.028 127.490 129.311  1.00 32.73           N  
ATOM   3731  CA  ALA A 487     172.824 128.278 128.382  1.00 32.73           C  
ATOM   3732  C   ALA A 487     172.172 128.337 127.027  1.00 32.73           C  
ATOM   3733  O   ALA A 487     172.833 128.270 126.001  1.00 32.73           O  
ATOM   3734  CB  ALA A 487     174.232 127.727 128.268  1.00 32.73           C  
ATOM   3735  N   GLY A 488     170.861 128.448 127.002  1.00 35.04           N  
ATOM   3736  CA  GLY A 488     170.157 128.400 125.754  1.00 35.04           C  
ATOM   3737  C   GLY A 488     169.517 129.693 125.320  1.00 35.04           C  
ATOM   3738  O   GLY A 488     169.106 129.769 124.167  1.00 35.04           O  
ATOM   3739  N   ARG A 489     169.382 130.703 126.185  1.00 32.01           N  
ATOM   3740  CA  ARG A 489     168.758 131.927 125.693  1.00 32.01           C  
ATOM   3741  C   ARG A 489     169.564 133.197 125.862  1.00 32.01           C  
ATOM   3742  O   ARG A 489     169.557 134.024 124.960  1.00 32.01           O  
ATOM   3743  CB  ARG A 489     167.403 132.169 126.318  1.00 32.01           C  
ATOM   3744  CG  ARG A 489     166.385 131.165 125.928  1.00 32.01           C  
ATOM   3745  CD  ARG A 489     165.039 131.703 126.243  1.00 32.01           C  
ATOM   3746  NE  ARG A 489     164.719 132.754 125.293  1.00 32.01           N  
ATOM   3747  CZ  ARG A 489     163.968 132.571 124.218  1.00 32.01           C  
ATOM   3748  NH1 ARG A 489     163.729 133.573 123.392  1.00 32.01           N  
ATOM   3749  NH2 ARG A 489     163.400 131.400 124.011  1.00 32.01           N  
ATOM   3750  N   GLY A 490     170.227 133.422 126.975  1.00 39.18           N  
ATOM   3751  CA  GLY A 490     170.793 134.745 127.113  1.00 39.18           C  
ATOM   3752  C   GLY A 490     172.294 134.767 127.140  1.00 39.18           C  
ATOM   3753  O   GLY A 490     172.913 135.828 127.205  1.00 39.18           O  
ATOM   3754  N   THR A 491     172.874 133.589 127.051  1.00 38.34           N  
ATOM   3755  CA  THR A 491     174.271 133.386 127.368  1.00 38.34           C  
ATOM   3756  C   THR A 491     175.181 133.975 126.316  1.00 38.34           C  
ATOM   3757  O   THR A 491     175.135 133.585 125.152  1.00 38.34           O  
ATOM   3758  CB  THR A 491     174.519 131.908 127.499  1.00 38.34           C  
ATOM   3759  OG1 THR A 491     173.702 131.418 128.558  1.00 38.34           O  
ATOM   3760  CG2 THR A 491     175.910 131.687 127.841  1.00 38.34           C  
ATOM   3761  N   ASP A 492     176.032 134.886 126.743  1.00 41.67           N  
ATOM   3762  CA  ASP A 492     176.972 135.587 125.886  1.00 41.67           C  
ATOM   3763  C   ASP A 492     178.324 134.909 126.039  1.00 41.67           C  
ATOM   3764  O   ASP A 492     179.127 135.304 126.876  1.00 41.67           O  
ATOM   3765  CB  ASP A 492     177.049 137.042 126.311  1.00 41.67           C  
ATOM   3766  CG  ASP A 492     177.901 137.882 125.403  1.00 41.67           C  
ATOM   3767  OD1 ASP A 492     178.286 137.434 124.312  1.00 41.67           O  
ATOM   3768  OD2 ASP A 492     178.242 139.000 125.820  1.00 41.67           O  
ATOM   3769  N   ILE A 493     178.610 133.911 125.209  1.00 37.69           N  
ATOM   3770  CA  ILE A 493     179.901 133.240 125.279  1.00 37.69           C  
ATOM   3771  C   ILE A 493     180.875 134.027 124.416  1.00 37.69           C  
ATOM   3772  O   ILE A 493     180.900 133.881 123.200  1.00 37.69           O  
ATOM   3773  CB  ILE A 493     179.822 131.784 124.843  1.00 37.69           C  
ATOM   3774  CG1 ILE A 493     178.841 131.032 125.708  1.00 37.69           C  
ATOM   3775  CG2 ILE A 493     181.162 131.149 125.010  1.00 37.69           C  
ATOM   3776  CD1 ILE A 493     178.606 129.658 125.256  1.00 37.69           C  
ATOM   3777  N   LYS A 494     181.679 134.866 125.053  1.00 41.45           N  
ATOM   3778  CA  LYS A 494     182.661 135.646 124.320  1.00 41.45           C  
ATOM   3779  C   LYS A 494     183.813 134.759 123.906  1.00 41.45           C  
ATOM   3780  O   LYS A 494     184.322 133.964 124.697  1.00 41.45           O  
ATOM   3781  CB  LYS A 494     183.201 136.782 125.169  1.00 41.45           C  
ATOM   3782  CG  LYS A 494     182.201 137.815 125.570  1.00 41.45           C  
ATOM   3783  CD  LYS A 494     182.887 138.873 126.395  1.00 41.45           C  
ATOM   3784  CE  LYS A 494     181.912 139.925 126.829  1.00 41.45           C  
ATOM   3785  NZ  LYS A 494     180.929 139.348 127.774  1.00 41.45           N  
ATOM   3786  N   LEU A 495     184.236 134.910 122.664  1.00 48.81           N  
ATOM   3787  CA  LEU A 495     185.331 134.120 122.145  1.00 48.81           C  
ATOM   3788  C   LEU A 495     186.643 134.654 122.681  1.00 48.81           C  
ATOM   3789  O   LEU A 495     186.867 135.864 122.713  1.00 48.81           O  
ATOM   3790  CB  LEU A 495     185.325 134.165 120.627  1.00 48.81           C  
ATOM   3791  CG  LEU A 495     184.049 133.572 120.062  1.00 48.81           C  
ATOM   3792  CD1 LEU A 495     184.003 133.714 118.575  1.00 48.81           C  
ATOM   3793  CD2 LEU A 495     183.984 132.138 120.453  1.00 48.81           C  
ATOM   3794  N   GLY A 496     187.510 133.746 123.107  1.00 59.31           N  
ATOM   3795  CA  GLY A 496     188.808 134.120 123.631  1.00 59.31           C  
ATOM   3796  C   GLY A 496     189.816 134.534 122.579  1.00 59.31           C  
ATOM   3797  O   GLY A 496     189.466 135.187 121.594  1.00 59.31           O  
ATOM   3798  N   GLU A 497     191.076 134.164 122.771  1.00 71.66           N  
ATOM   3799  CA  GLU A 497     192.141 134.558 121.863  1.00 71.66           C  
ATOM   3800  C   GLU A 497     192.555 133.372 121.009  1.00 71.66           C  
ATOM   3801  O   GLU A 497     192.736 132.265 121.522  1.00 71.66           O  
ATOM   3802  CB  GLU A 497     193.343 135.110 122.626  1.00 71.66           C  
ATOM   3803  CG  GLU A 497     194.455 135.594 121.723  1.00 71.66           C  
ATOM   3804  CD  GLU A 497     194.044 136.783 120.868  1.00 71.66           C  
ATOM   3805  OE1 GLU A 497     193.206 137.592 121.318  1.00 71.66           O  
ATOM   3806  OE2 GLU A 497     194.550 136.901 119.732  1.00 71.66           O  
ATOM   3807  N   GLY A 498     192.700 133.610 119.708  1.00 69.65           N  
ATOM   3808  CA  GLY A 498     193.042 132.583 118.761  1.00 69.65           C  
ATOM   3809  C   GLY A 498     191.861 131.836 118.193  1.00 69.65           C  
ATOM   3810  O   GLY A 498     191.951 131.321 117.082  1.00 69.65           O  
ATOM   3811  N   VAL A 499     190.743 131.817 118.908  1.00 62.12           N  
ATOM   3812  CA  VAL A 499     189.609 130.972 118.576  1.00 62.12           C  
ATOM   3813  C   VAL A 499     188.860 131.477 117.343  1.00 62.12           C  
ATOM   3814  O   VAL A 499     188.296 130.681 116.582  1.00 62.12           O  
ATOM   3815  CB  VAL A 499     188.745 130.881 119.843  1.00 62.12           C  
ATOM   3816  CG1 VAL A 499     188.473 132.237 120.332  1.00 62.12           C  
ATOM   3817  CG2 VAL A 499     187.459 130.227 119.597  1.00 62.12           C  
ATOM   3818  N   LYS A 500     188.904 132.781 117.072  1.00 67.02           N  
ATOM   3819  CA  LYS A 500     188.213 133.322 115.909  1.00 67.02           C  
ATOM   3820  C   LYS A 500     188.874 132.892 114.605  1.00 67.02           C  
ATOM   3821  O   LYS A 500     188.203 132.814 113.572  1.00 67.02           O  
ATOM   3822  CB  LYS A 500     188.157 134.845 116.014  1.00 67.02           C  
ATOM   3823  CG  LYS A 500     187.292 135.544 114.979  1.00 67.02           C  
ATOM   3824  CD  LYS A 500     187.212 137.028 115.255  1.00 67.02           C  
ATOM   3825  CE  LYS A 500     188.511 137.719 114.902  1.00 67.02           C  
ATOM   3826  NZ  LYS A 500     188.415 139.193 115.076  1.00 67.02           N  
ATOM   3827  N   GLU A 501     190.162 132.563 114.640  1.00 70.95           N  
ATOM   3828  CA  GLU A 501     190.829 132.110 113.430  1.00 70.95           C  
ATOM   3829  C   GLU A 501     190.425 130.697 113.047  1.00 70.95           C  
ATOM   3830  O   GLU A 501     190.368 130.381 111.858  1.00 70.95           O  
ATOM   3831  CB  GLU A 501     192.340 132.206 113.597  1.00 70.95           C  
ATOM   3832  CG  GLU A 501     192.884 133.618 113.492  1.00 70.95           C  
ATOM   3833  CD  GLU A 501     192.800 134.406 114.778  1.00 70.95           C  
ATOM   3834  OE1 GLU A 501     192.326 133.870 115.798  1.00 70.95           O  
ATOM   3835  OE2 GLU A 501     193.231 135.573 114.774  1.00 70.95           O  
ATOM   3836  N   LEU A 502     190.133 129.833 114.014  1.00 61.93           N  
ATOM   3837  CA  LEU A 502     189.680 128.490 113.688  1.00 61.93           C  
ATOM   3838  C   LEU A 502     188.166 128.363 113.719  1.00 61.93           C  
ATOM   3839  O   LEU A 502     187.646 127.255 113.865  1.00 61.93           O  
ATOM   3840  CB  LEU A 502     190.344 127.448 114.591  1.00 61.93           C  
ATOM   3841  CG  LEU A 502     190.238 127.355 116.107  1.00 61.93           C  
ATOM   3842  CD1 LEU A 502     190.469 125.944 116.525  1.00 61.93           C  
ATOM   3843  CD2 LEU A 502     191.327 128.164 116.717  1.00 61.93           C  
ATOM   3844  N   GLY A 503     187.450 129.474 113.540  1.00 58.47           N  
ATOM   3845  CA  GLY A 503     186.005 129.449 113.384  1.00 58.47           C  
ATOM   3846  C   GLY A 503     185.288 129.101 114.665  1.00 58.47           C  
ATOM   3847  O   GLY A 503     184.848 127.965 114.828  1.00 58.47           O  
ATOM   3848  N   GLY A 504     185.190 130.049 115.587  1.00 50.66           N  
ATOM   3849  CA  GLY A 504     184.987 129.694 116.975  1.00 50.66           C  
ATOM   3850  C   GLY A 504     183.578 129.250 117.312  1.00 50.66           C  
ATOM   3851  O   GLY A 504     182.605 129.626 116.670  1.00 50.66           O  
ATOM   3852  N   LEU A 505     183.502 128.437 118.365  1.00 39.74           N  
ATOM   3853  CA  LEU A 505     182.281 128.034 119.058  1.00 39.74           C  
ATOM   3854  C   LEU A 505     181.325 127.291 118.122  1.00 39.74           C  
ATOM   3855  O   LEU A 505     180.339 127.817 117.650  1.00 39.74           O  
ATOM   3856  CB  LEU A 505     181.602 129.226 119.732  1.00 39.74           C  
ATOM   3857  CG  LEU A 505     180.551 128.786 120.743  1.00 39.74           C  
ATOM   3858  CD1 LEU A 505     181.176 128.106 121.902  1.00 39.74           C  
ATOM   3859  CD2 LEU A 505     179.780 129.955 121.199  1.00 39.74           C  
ATOM   3860  N   ALA A 506     181.698 126.071 117.801  1.00 33.82           N  
ATOM   3861  CA  ALA A 506     180.747 125.189 117.152  1.00 33.82           C  
ATOM   3862  C   ALA A 506     179.702 124.752 118.158  1.00 33.82           C  
ATOM   3863  O   ALA A 506     180.038 124.176 119.195  1.00 33.82           O  
ATOM   3864  CB  ALA A 506     181.455 123.982 116.573  1.00 33.82           C  
ATOM   3865  N   VAL A 507     178.440 125.034 117.879  1.00 28.00           N  
ATOM   3866  CA  VAL A 507     177.344 124.640 118.753  1.00 28.00           C  
ATOM   3867  C   VAL A 507     176.743 123.365 118.211  1.00 28.00           C  
ATOM   3868  O   VAL A 507     176.190 123.348 117.113  1.00 28.00           O  
ATOM   3869  CB  VAL A 507     176.270 125.723 118.846  1.00 28.00           C  
ATOM   3870  CG1 VAL A 507     175.117 125.200 119.625  1.00 28.00           C  
ATOM   3871  CG2 VAL A 507     176.818 126.897 119.516  1.00 28.00           C  
ATOM   3872  N   VAL A 508     176.810 122.305 118.977  1.00 26.60           N  
ATOM   3873  CA  VAL A 508     176.236 121.044 118.574  1.00 26.60           C  
ATOM   3874  C   VAL A 508     174.959 120.868 119.353  1.00 26.60           C  
ATOM   3875  O   VAL A 508     174.992 120.643 120.563  1.00 26.60           O  
ATOM   3876  CB  VAL A 508     177.190 119.884 118.821  1.00 26.60           C  
ATOM   3877  CG1 VAL A 508     176.534 118.659 118.427  1.00 26.60           C  
ATOM   3878  CG2 VAL A 508     178.424 120.064 118.005  1.00 26.60           C  
ATOM   3879  N   GLY A 509     173.837 120.975 118.687  1.00 24.38           N  
ATOM   3880  CA  GLY A 509     172.584 120.622 119.303  1.00 24.38           C  
ATOM   3881  C   GLY A 509     172.483 119.133 119.469  1.00 24.38           C  
ATOM   3882  O   GLY A 509     173.310 118.366 119.003  1.00 24.38           O  
ATOM   3883  N   THR A 510     171.453 118.703 120.155  1.00 30.58           N  
ATOM   3884  CA  THR A 510     171.272 117.286 120.398  1.00 30.58           C  
ATOM   3885  C   THR A 510     169.848 116.850 120.184  1.00 30.58           C  
ATOM   3886  O   THR A 510     169.621 115.691 119.823  1.00 30.58           O  
ATOM   3887  CB  THR A 510     171.720 116.933 121.820  1.00 30.58           C  
ATOM   3888  OG1 THR A 510     173.038 117.433 122.005  1.00 30.58           O  
ATOM   3889  CG2 THR A 510     171.823 115.478 122.043  1.00 30.58           C  
ATOM   3890  N   GLU A 511     168.882 117.738 120.329  1.00 40.25           N  
ATOM   3891  CA  GLU A 511     167.546 117.369 119.933  1.00 40.25           C  
ATOM   3892  C   GLU A 511     166.806 118.619 119.525  1.00 40.25           C  
ATOM   3893  O   GLU A 511     167.245 119.737 119.779  1.00 40.25           O  
ATOM   3894  CB  GLU A 511     166.813 116.624 121.039  1.00 40.25           C  
ATOM   3895  CG  GLU A 511     166.242 117.448 122.145  1.00 40.25           C  
ATOM   3896  CD  GLU A 511     165.703 116.558 123.234  1.00 40.25           C  
ATOM   3897  OE1 GLU A 511     166.099 115.379 123.279  1.00 40.25           O  
ATOM   3898  OE2 GLU A 511     164.815 116.991 123.981  1.00 40.25           O  
ATOM   3899  N   ARG A 512     165.675 118.402 118.880  1.00 49.45           N  
ATOM   3900  CA  ARG A 512     164.877 119.464 118.308  1.00 49.45           C  
ATOM   3901  C   ARG A 512     163.916 119.996 119.360  1.00 49.45           C  
ATOM   3902  O   ARG A 512     163.256 119.222 120.056  1.00 49.45           O  
ATOM   3903  CB  ARG A 512     164.121 118.932 117.096  1.00 49.45           C  
ATOM   3904  CG  ARG A 512     163.307 119.958 116.413  1.00 49.45           C  
ATOM   3905  CD  ARG A 512     164.202 121.000 115.857  1.00 49.45           C  
ATOM   3906  NE  ARG A 512     164.985 120.507 114.746  1.00 49.45           N  
ATOM   3907  CZ  ARG A 512     164.579 120.593 113.492  1.00 49.45           C  
ATOM   3908  NH1 ARG A 512     163.420 121.160 113.216  1.00 49.45           N  
ATOM   3909  NH2 ARG A 512     165.335 120.130 112.516  1.00 49.45           N  
ATOM   3910  N   HIS A 513     163.846 121.313 119.482  1.00 47.10           N  
ATOM   3911  CA  HIS A 513     163.049 121.946 120.514  1.00 47.10           C  
ATOM   3912  C   HIS A 513     161.619 122.139 120.036  1.00 47.10           C  
ATOM   3913  O   HIS A 513     161.252 121.756 118.930  1.00 47.10           O  
ATOM   3914  CB  HIS A 513     163.677 123.270 120.898  1.00 47.10           C  
ATOM   3915  CG  HIS A 513     165.023 123.131 121.514  1.00 47.10           C  
ATOM   3916  ND1 HIS A 513     165.207 122.936 122.861  1.00 47.10           N  
ATOM   3917  CD2 HIS A 513     166.253 123.102 120.958  1.00 47.10           C  
ATOM   3918  CE1 HIS A 513     166.498 122.843 123.115  1.00 47.10           C  
ATOM   3919  NE2 HIS A 513     167.154 122.923 121.975  1.00 47.10           N  
ATOM   3920  N   GLU A 514     160.807 122.779 120.867  1.00 48.30           N  
ATOM   3921  CA  GLU A 514     159.378 122.880 120.629  1.00 48.30           C  
ATOM   3922  C   GLU A 514     158.997 124.075 119.789  1.00 48.30           C  
ATOM   3923  O   GLU A 514     157.811 124.389 119.707  1.00 48.30           O  
ATOM   3924  CB  GLU A 514     158.618 122.943 121.946  1.00 48.30           C  
ATOM   3925  CG  GLU A 514     158.703 121.682 122.761  1.00 48.30           C  
ATOM   3926  CD  GLU A 514     159.909 121.652 123.680  1.00 48.30           C  
ATOM   3927  OE1 GLU A 514     160.601 122.685 123.796  1.00 48.30           O  
ATOM   3928  OE2 GLU A 514     160.183 120.587 124.268  1.00 48.30           O  
ATOM   3929  N   SER A 515     159.964 124.747 119.177  1.00 44.13           N  
ATOM   3930  CA  SER A 515     159.702 125.862 118.285  1.00 44.13           C  
ATOM   3931  C   SER A 515     160.935 126.145 117.457  1.00 44.13           C  
ATOM   3932  O   SER A 515     162.049 125.805 117.838  1.00 44.13           O  
ATOM   3933  CB  SER A 515     159.324 127.128 119.033  1.00 44.13           C  
ATOM   3934  OG  SER A 515     159.242 128.190 118.113  1.00 44.13           O  
ATOM   3935  N   ARG A 516     160.722 126.789 116.321  1.00 49.53           N  
ATOM   3936  CA  ARG A 516     161.845 127.312 115.570  1.00 49.53           C  
ATOM   3937  C   ARG A 516     162.498 128.472 116.297  1.00 49.53           C  
ATOM   3938  O   ARG A 516     163.685 128.732 116.084  1.00 49.53           O  
ATOM   3939  CB  ARG A 516     161.387 127.735 114.181  1.00 49.53           C  
ATOM   3940  CG  ARG A 516     160.848 126.587 113.352  1.00 49.53           C  
ATOM   3941  CD  ARG A 516     161.962 125.711 112.852  1.00 49.53           C  
ATOM   3942  NE  ARG A 516     162.705 126.352 111.775  1.00 49.53           N  
ATOM   3943  CZ  ARG A 516     163.945 126.033 111.429  1.00 49.53           C  
ATOM   3944  NH1 ARG A 516     164.599 125.095 112.094  1.00 49.53           N  
ATOM   3945  NH2 ARG A 516     164.537 126.661 110.428  1.00 49.53           N  
ATOM   3946  N   ARG A 517     161.751 129.147 117.169  1.00 40.29           N  
ATOM   3947  CA  ARG A 517     162.290 130.241 117.964  1.00 40.29           C  
ATOM   3948  C   ARG A 517     163.395 129.753 118.882  1.00 40.29           C  
ATOM   3949  O   ARG A 517     164.491 130.325 118.916  1.00 40.29           O  
ATOM   3950  CB  ARG A 517     161.174 130.864 118.790  1.00 40.29           C  
ATOM   3951  CG  ARG A 517     160.112 131.583 118.007  1.00 40.29           C  
ATOM   3952  CD  ARG A 517     159.019 132.048 118.938  1.00 40.29           C  
ATOM   3953  NE  ARG A 517     158.167 130.937 119.346  1.00 40.29           N  
ATOM   3954  CZ  ARG A 517     158.142 130.416 120.565  1.00 40.29           C  
ATOM   3955  NH1 ARG A 517     158.943 130.890 121.496  1.00 40.29           N  
ATOM   3956  NH2 ARG A 517     157.335 129.408 120.845  1.00 40.29           N  
ATOM   3957  N   ILE A 518     163.146 128.652 119.588  1.00 38.30           N  
ATOM   3958  CA  ILE A 518     164.029 128.250 120.672  1.00 38.30           C  
ATOM   3959  C   ILE A 518     165.322 127.672 120.132  1.00 38.30           C  
ATOM   3960  O   ILE A 518     166.422 127.999 120.605  1.00 38.30           O  
ATOM   3961  CB  ILE A 518     163.309 127.255 121.577  1.00 38.30           C  
ATOM   3962  CG1 ILE A 518     162.014 127.872 122.064  1.00 38.30           C  
ATOM   3963  CG2 ILE A 518     164.158 126.978 122.744  1.00 38.30           C  
ATOM   3964  CD1 ILE A 518     161.109 126.912 122.737  1.00 38.30           C  
ATOM   3965  N   ASP A 519     165.233 126.851 119.101  1.00 38.88           N  
ATOM   3966  CA  ASP A 519     166.473 126.309 118.586  1.00 38.88           C  
ATOM   3967  C   ASP A 519     167.205 127.292 117.689  1.00 38.88           C  
ATOM   3968  O   ASP A 519     168.435 127.229 117.614  1.00 38.88           O  
ATOM   3969  CB  ASP A 519     166.222 124.988 117.890  1.00 38.88           C  
ATOM   3970  CG  ASP A 519     165.245 125.088 116.792  1.00 38.88           C  
ATOM   3971  OD1 ASP A 519     164.636 126.141 116.659  1.00 38.88           O  
ATOM   3972  OD2 ASP A 519     165.093 124.113 116.042  1.00 38.88           O  
ATOM   3973  N   ASN A 520     166.500 128.232 117.043  1.00 35.59           N  
ATOM   3974  CA  ASN A 520     167.225 129.326 116.404  1.00 35.59           C  
ATOM   3975  C   ASN A 520     167.984 130.158 117.410  1.00 35.59           C  
ATOM   3976  O   ASN A 520     169.061 130.668 117.102  1.00 35.59           O  
ATOM   3977  CB  ASN A 520     166.296 130.220 115.608  1.00 35.59           C  
ATOM   3978  CG  ASN A 520     165.974 129.646 114.265  1.00 35.59           C  
ATOM   3979  OD1 ASN A 520     166.829 129.063 113.609  1.00 35.59           O  
ATOM   3980  ND2 ASN A 520     164.735 129.811 113.839  1.00 35.59           N  
ATOM   3981  N   GLN A 521     167.491 130.245 118.633  1.00 34.52           N  
ATOM   3982  CA  GLN A 521     168.248 131.005 119.613  1.00 34.52           C  
ATOM   3983  C   GLN A 521     169.439 130.209 120.138  1.00 34.52           C  
ATOM   3984  O   GLN A 521     170.505 130.789 120.427  1.00 34.52           O  
ATOM   3985  CB  GLN A 521     167.281 131.456 120.689  1.00 34.52           C  
ATOM   3986  CG  GLN A 521     167.594 132.816 121.146  1.00 34.52           C  
ATOM   3987  CD  GLN A 521     166.346 133.544 121.504  1.00 34.52           C  
ATOM   3988  OE1 GLN A 521     165.264 132.982 121.427  1.00 34.52           O  
ATOM   3989  NE2 GLN A 521     166.472 134.814 121.849  1.00 34.52           N  
ATOM   3990  N   LEU A 522     169.312 128.879 120.179  1.00 31.96           N  
ATOM   3991  CA  LEU A 522     170.478 128.055 120.494  1.00 31.96           C  
ATOM   3992  C   LEU A 522     171.573 128.199 119.441  1.00 31.96           C  
ATOM   3993  O   LEU A 522     172.751 128.298 119.785  1.00 31.96           O  
ATOM   3994  CB  LEU A 522     170.087 126.593 120.648  1.00 31.96           C  
ATOM   3995  CG  LEU A 522     171.250 125.663 120.946  1.00 31.96           C  
ATOM   3996  CD1 LEU A 522     171.882 126.029 122.234  1.00 31.96           C  
ATOM   3997  CD2 LEU A 522     170.747 124.270 121.005  1.00 31.96           C  
ATOM   3998  N   ARG A 523     171.209 128.255 118.161  1.00 34.73           N  
ATOM   3999  CA  ARG A 523     172.213 128.544 117.136  1.00 34.73           C  
ATOM   4000  C   ARG A 523     172.735 129.969 117.248  1.00 34.73           C  
ATOM   4001  O   ARG A 523     173.889 130.270 116.877  1.00 34.73           O  
ATOM   4002  CB  ARG A 523     171.643 128.317 115.742  1.00 34.73           C  
ATOM   4003  CG  ARG A 523     171.710 126.898 115.262  1.00 34.73           C  
ATOM   4004  CD  ARG A 523     170.463 126.140 115.421  1.00 34.73           C  
ATOM   4005  NE  ARG A 523     169.436 126.716 114.574  1.00 34.73           N  
ATOM   4006  CZ  ARG A 523     169.208 126.332 113.330  1.00 34.73           C  
ATOM   4007  NH1 ARG A 523     169.918 125.353 112.803  1.00 34.73           N  
ATOM   4008  NH2 ARG A 523     168.255 126.912 112.618  1.00 34.73           N  
ATOM   4009  N   GLY A 524     171.913 130.871 117.761  1.00 32.73           N  
ATOM   4010  CA  GLY A 524     172.397 132.217 117.934  1.00 32.73           C  
ATOM   4011  C   GLY A 524     173.464 132.360 118.986  1.00 32.73           C  
ATOM   4012  O   GLY A 524     174.154 133.379 119.008  1.00 32.73           O  
ATOM   4013  N   ARG A 525     173.612 131.363 119.860  1.00 33.45           N  
ATOM   4014  CA  ARG A 525     174.709 131.410 120.833  1.00 33.45           C  
ATOM   4015  C   ARG A 525     176.097 131.417 120.211  1.00 33.45           C  
ATOM   4016  O   ARG A 525     177.053 131.765 120.899  1.00 33.45           O  
ATOM   4017  CB  ARG A 525     174.644 130.257 121.829  1.00 33.45           C  
ATOM   4018  CG  ARG A 525     173.379 130.193 122.637  1.00 33.45           C  
ATOM   4019  CD  ARG A 525     173.244 131.250 123.709  1.00 33.45           C  
ATOM   4020  NE  ARG A 525     172.864 132.574 123.219  1.00 33.45           N  
ATOM   4021  CZ  ARG A 525     171.650 132.928 122.839  1.00 33.45           C  
ATOM   4022  NH1 ARG A 525     171.426 134.154 122.401  1.00 33.45           N  
ATOM   4023  NH2 ARG A 525     170.667 132.060 122.879  1.00 33.45           N  
ATOM   4024  N   SER A 526     176.244 131.031 118.952  1.00 39.64           N  
ATOM   4025  CA  SER A 526     177.508 131.164 118.248  1.00 39.64           C  
ATOM   4026  C   SER A 526     177.422 132.063 117.044  1.00 39.64           C  
ATOM   4027  O   SER A 526     178.436 132.268 116.373  1.00 39.64           O  
ATOM   4028  CB  SER A 526     177.910 129.843 117.631  1.00 39.64           C  
ATOM   4029  OG  SER A 526     177.045 129.599 116.562  1.00 39.64           O  
ATOM   4030  N   GLY A 527     176.250 132.610 116.766  1.00 42.78           N  
ATOM   4031  CA  GLY A 527     176.119 133.655 115.761  1.00 42.78           C  
ATOM   4032  C   GLY A 527     176.745 135.023 116.001  1.00 42.78           C  
ATOM   4033  O   GLY A 527     176.573 135.880 115.139  1.00 42.78           O  
ATOM   4034  N   ARG A 528     177.376 135.266 117.161  1.00 45.42           N  
ATOM   4035  CA  ARG A 528     177.926 136.529 117.678  1.00 45.42           C  
ATOM   4036  C   ARG A 528     178.606 137.404 116.637  1.00 45.42           C  
ATOM   4037  O   ARG A 528     179.172 136.865 115.682  1.00 45.42           O  
ATOM   4038  CB  ARG A 528     178.963 136.261 118.759  1.00 45.42           C  
ATOM   4039  CG  ARG A 528     178.572 135.380 119.935  1.00 45.42           C  
ATOM   4040  CD  ARG A 528     177.651 135.980 120.965  1.00 45.42           C  
ATOM   4041  NE  ARG A 528     176.279 135.520 120.884  1.00 45.42           N  
ATOM   4042  CZ  ARG A 528     175.337 135.952 121.699  1.00 45.42           C  
ATOM   4043  NH1 ARG A 528     175.643 136.833 122.616  1.00 45.42           N  
ATOM   4044  NH2 ARG A 528     174.101 135.519 121.615  1.00 45.42           N  
ATOM   4045  N   GLN A 529     178.571 138.730 116.845  1.00 49.46           N  
ATOM   4046  CA  GLN A 529     178.735 139.762 115.817  1.00 49.46           C  
ATOM   4047  C   GLN A 529     179.944 139.557 114.932  1.00 49.46           C  
ATOM   4048  O   GLN A 529     181.082 139.734 115.371  1.00 49.46           O  
ATOM   4049  CB  GLN A 529     178.884 141.114 116.489  1.00 49.46           C  
ATOM   4050  CG  GLN A 529     177.653 141.633 117.063  1.00 49.46           C  
ATOM   4051  CD  GLN A 529     177.881 142.892 117.799  1.00 49.46           C  
ATOM   4052  OE1 GLN A 529     179.015 143.309 117.985  1.00 49.46           O  
ATOM   4053  NE2 GLN A 529     176.806 143.529 118.214  1.00 49.46           N  
ATOM   4054  N   GLY A 530     179.700 139.175 113.686  1.00 51.91           N  
ATOM   4055  CA  GLY A 530     180.769 139.037 112.726  1.00 51.91           C  
ATOM   4056  C   GLY A 530     181.575 137.767 112.843  1.00 51.91           C  
ATOM   4057  O   GLY A 530     182.074 137.264 111.838  1.00 51.91           O  
ATOM   4058  N   ASP A 531     181.744 137.274 114.060  1.00 54.38           N  
ATOM   4059  CA  ASP A 531     182.544 136.097 114.297  1.00 54.38           C  
ATOM   4060  C   ASP A 531     181.873 134.893 113.650  1.00 54.38           C  
ATOM   4061  O   ASP A 531     180.645 134.819 113.609  1.00 54.38           O  
ATOM   4062  CB  ASP A 531     182.698 135.847 115.795  1.00 54.38           C  
ATOM   4063  CG  ASP A 531     183.328 137.010 116.533  1.00 54.38           C  
ATOM   4064  OD1 ASP A 531     184.076 137.793 115.919  1.00 54.38           O  
ATOM   4065  OD2 ASP A 531     183.078 137.129 117.747  1.00 54.38           O  
ATOM   4066  N   PRO A 532     182.639 133.972 113.094  1.00 48.30           N  
ATOM   4067  CA  PRO A 532     182.044 132.773 112.512  1.00 48.30           C  
ATOM   4068  C   PRO A 532     181.807 131.692 113.548  1.00 48.30           C  
ATOM   4069  O   PRO A 532     182.485 131.607 114.568  1.00 48.30           O  
ATOM   4070  CB  PRO A 532     183.105 132.336 111.499  1.00 48.30           C  
ATOM   4071  CG  PRO A 532     184.362 132.833 112.076  1.00 48.30           C  
ATOM   4072  CD  PRO A 532     184.055 134.116 112.737  1.00 48.30           C  
ATOM   4073  N   GLY A 533     180.818 130.857 113.267  1.00 44.79           N  
ATOM   4074  CA  GLY A 533     180.497 129.742 114.134  1.00 44.79           C  
ATOM   4075  C   GLY A 533     179.694 128.723 113.372  1.00 44.79           C  
ATOM   4076  O   GLY A 533     178.876 129.075 112.523  1.00 44.79           O  
ATOM   4077  N   ILE A 534     179.918 127.459 113.675  1.00 43.48           N  
ATOM   4078  CA  ILE A 534     179.496 126.365 112.810  1.00 43.48           C  
ATOM   4079  C   ILE A 534     178.526 125.515 113.613  1.00 43.48           C  
ATOM   4080  O   ILE A 534     178.931 124.624 114.356  1.00 43.48           O  
ATOM   4081  CB  ILE A 534     180.675 125.530 112.317  1.00 43.48           C  
ATOM   4082  CG1 ILE A 534     181.681 126.394 111.564  1.00 43.48           C  
ATOM   4083  CG2 ILE A 534     180.195 124.452 111.379  1.00 43.48           C  
ATOM   4084  CD1 ILE A 534     182.870 126.847 112.377  1.00 43.48           C  
ATOM   4085  N   THR A 535     177.240 125.752 113.455  1.00 37.75           N  
ATOM   4086  CA  THR A 535     176.276 125.032 114.260  1.00 37.75           C  
ATOM   4087  C   THR A 535     175.802 123.783 113.543  1.00 37.75           C  
ATOM   4088  O   THR A 535     176.003 123.626 112.345  1.00 37.75           O  
ATOM   4089  CB  THR A 535     175.099 125.911 114.560  1.00 37.75           C  
ATOM   4090  OG1 THR A 535     174.305 126.013 113.389  1.00 37.75           O  
ATOM   4091  CG2 THR A 535     175.578 127.259 114.864  1.00 37.75           C  
ATOM   4092  N   GLN A 536     175.138 122.899 114.280  1.00 34.09           N  
ATOM   4093  CA  GLN A 536     174.747 121.602 113.749  1.00 34.09           C  
ATOM   4094  C   GLN A 536     173.733 120.995 114.688  1.00 34.09           C  
ATOM   4095  O   GLN A 536     173.924 121.056 115.895  1.00 34.09           O  
ATOM   4096  CB  GLN A 536     175.947 120.662 113.666  1.00 34.09           C  
ATOM   4097  CG  GLN A 536     175.668 119.384 112.958  1.00 34.09           C  
ATOM   4098  CD  GLN A 536     175.707 119.566 111.486  1.00 34.09           C  
ATOM   4099  OE1 GLN A 536     176.686 120.063 110.948  1.00 34.09           O  
ATOM   4100  NE2 GLN A 536     174.618 119.255 110.824  1.00 34.09           N  
ATOM   4101  N   PHE A 537     172.690 120.381 114.159  1.00 38.30           N  
ATOM   4102  CA  PHE A 537     171.785 119.613 114.996  1.00 38.30           C  
ATOM   4103  C   PHE A 537     171.873 118.140 114.698  1.00 38.30           C  
ATOM   4104  O   PHE A 537     172.007 117.745 113.545  1.00 38.30           O  
ATOM   4105  CB  PHE A 537     170.333 120.005 114.844  1.00 38.30           C  
ATOM   4106  CG  PHE A 537     169.945 121.171 115.655  1.00 38.30           C  
ATOM   4107  CD1 PHE A 537     170.873 121.884 116.372  1.00 38.30           C  
ATOM   4108  CD2 PHE A 537     168.634 121.476 115.809  1.00 38.30           C  
ATOM   4109  CE1 PHE A 537     170.510 122.939 117.131  1.00 38.30           C  
ATOM   4110  CE2 PHE A 537     168.273 122.504 116.587  1.00 38.30           C  
ATOM   4111  CZ  PHE A 537     169.216 123.240 117.241  1.00 38.30           C  
ATOM   4112  N   TYR A 538     171.758 117.333 115.735  1.00 40.98           N  
ATOM   4113  CA  TYR A 538     171.635 115.901 115.577  1.00 40.98           C  
ATOM   4114  C   TYR A 538     170.249 115.505 116.034  1.00 40.98           C  
ATOM   4115  O   TYR A 538     169.675 116.139 116.908  1.00 40.98           O  
ATOM   4116  CB  TYR A 538     172.693 115.150 116.370  1.00 40.98           C  
ATOM   4117  CG  TYR A 538     174.100 115.319 115.859  1.00 40.98           C  
ATOM   4118  CD1 TYR A 538     174.363 115.910 114.650  1.00 40.98           C  
ATOM   4119  CD2 TYR A 538     175.160 114.839 116.568  1.00 40.98           C  
ATOM   4120  CE1 TYR A 538     175.633 116.063 114.190  1.00 40.98           C  
ATOM   4121  CE2 TYR A 538     176.438 114.982 116.099  1.00 40.98           C  
ATOM   4122  CZ  TYR A 538     176.664 115.598 114.912  1.00 40.98           C  
ATOM   4123  OH  TYR A 538     177.941 115.742 114.450  1.00 40.98           O  
ATOM   4124  N   LEU A 539     169.692 114.478 115.432  1.00 45.36           N  
ATOM   4125  CA  LEU A 539     168.353 114.041 115.762  1.00 45.36           C  
ATOM   4126  C   LEU A 539     168.348 112.533 115.770  1.00 45.36           C  
ATOM   4127  O   LEU A 539     169.255 111.897 115.244  1.00 45.36           O  
ATOM   4128  CB  LEU A 539     167.325 114.513 114.747  1.00 45.36           C  
ATOM   4129  CG  LEU A 539     166.584 115.824 114.836  1.00 45.36           C  
ATOM   4130  CD1 LEU A 539     165.902 115.812 116.157  1.00 45.36           C  
ATOM   4131  CD2 LEU A 539     167.433 117.038 114.649  1.00 45.36           C  
ATOM   4132  N   SER A 540     167.291 111.945 116.299  1.00 57.23           N  
ATOM   4133  CA  SER A 540     167.082 110.534 116.075  1.00 57.23           C  
ATOM   4134  C   SER A 540     165.623 110.333 115.753  1.00 57.23           C  
ATOM   4135  O   SER A 540     164.861 111.286 115.605  1.00 57.23           O  
ATOM   4136  CB  SER A 540     167.432 109.681 117.277  1.00 57.23           C  
ATOM   4137  OG  SER A 540     166.328 109.646 118.143  1.00 57.23           O  
ATOM   4138  N   MET A 541     165.234 109.077 115.655  1.00 62.69           N  
ATOM   4139  CA  MET A 541     163.855 108.716 115.414  1.00 62.69           C  
ATOM   4140  C   MET A 541     163.158 108.165 116.638  1.00 62.69           C  
ATOM   4141  O   MET A 541     161.929 108.091 116.643  1.00 62.69           O  
ATOM   4142  CB  MET A 541     163.765 107.702 114.273  1.00 62.69           C  
ATOM   4143  CG  MET A 541     163.848 108.295 112.889  1.00 62.69           C  
ATOM   4144  SD  MET A 541     162.337 109.186 112.475  1.00 62.69           S  
ATOM   4145  CE  MET A 541     162.873 110.880 112.595  1.00 62.69           C
[truncated: 796,879 more chars]
