# Supplementary material for: Development of a synthetic library of humanized nanobodies for targeted IL-6 inhibition
Source: Front Bioeng Biotechnol. 2024 Jul 23;12:1440150. doi: 10.3389/fbioe.2024.1440150 (PMC11300276; doi:10.3389/fbioe.2024.1440150)
Supplement: Supplementary file 2 [file DataSheet1.ZIP › Nanobody-antigen complexes/6ni2.pdb]

HEADER    SIGNALING PROTEIN/IMMUNE SYSTEM         26-DEC-18   6NI2              
TITLE     STABILIZED BETA-ARRESTIN 1-V2T SUBCOMPLEX OF A GPCR-G PROTEIN-BETA-   
TITLE    2 ARRESTIN MEGA-COMPLEX                                                
COMPND    MOL_ID: 1;                                                            
COMPND   2 MOLECULE: NANOBODY 32;                                               
COMPND   3 CHAIN: A;                                                            
COMPND   4 ENGINEERED: YES;                                                     
COMPND   5 MOL_ID: 2;                                                           
COMPND   6 MOLECULE: BETA-ARRESTIN-1;                                           
COMPND   7 CHAIN: B;                                                            
COMPND   8 FRAGMENT: UNP RESIDUES 6-361;                                        
COMPND   9 SYNONYM: ARRESTIN BETA-1,ARRESTIN-2;                                 
COMPND  10 ENGINEERED: YES;                                                     
COMPND  11 MOL_ID: 3;                                                           
COMPND  12 MOLECULE: FAB30 HEAVY CHAIN;                                         
COMPND  13 CHAIN: H;                                                            
COMPND  14 ENGINEERED: YES;                                                     
COMPND  15 MOL_ID: 4;                                                           
COMPND  16 MOLECULE: FAB30 LIGHT CHAIN;                                         
COMPND  17 CHAIN: L;                                                            
COMPND  18 ENGINEERED: YES;                                                     
COMPND  19 MOL_ID: 5;                                                           
COMPND  20 MOLECULE: VASOPRESSIN V2 RECEPTOR;                                   
COMPND  21 CHAIN: V;                                                            
COMPND  22 SYNONYM: V2R,AVPR V2,ANTIDIURETIC HORMONE RECEPTOR,RENAL-TYPE        
COMPND  23 ARGININE VASOPRESSIN RECEPTOR;                                       
COMPND  24 ENGINEERED: YES                                                      
SOURCE    MOL_ID: 1;                                                            
SOURCE   2 ORGANISM_SCIENTIFIC: LAMA GLAMA;                                     
SOURCE   3 ORGANISM_COMMON: LLAMA;                                              
SOURCE   4 ORGANISM_TAXID: 9844;                                                
SOURCE   5 EXPRESSION_SYSTEM: ESCHERICHIA COLI;                                 
SOURCE   6 EXPRESSION_SYSTEM_TAXID: 562;                                        
SOURCE   7 MOL_ID: 2;                                                           
SOURCE   8 ORGANISM_SCIENTIFIC: BOS TAURUS;                                     
SOURCE   9 ORGANISM_COMMON: BOVINE;                                             
SOURCE  10 ORGANISM_TAXID: 9913;                                                
SOURCE  11 GENE: ARRB1;                                                         
SOURCE  12 EXPRESSION_SYSTEM: SPODOPTERA FRUGIPERDA;                            
SOURCE  13 EXPRESSION_SYSTEM_COMMON: FALL ARMYWORM;                             
SOURCE  14 EXPRESSION_SYSTEM_TAXID: 7108;                                       
SOURCE  15 MOL_ID: 3;                                                           
SOURCE  16 SYNTHETIC: YES;                                                      
SOURCE  17 ORGANISM_SCIENTIFIC: SYNTHETIC CONSTRUCT;                            
SOURCE  18 ORGANISM_TAXID: 32630;                                               
SOURCE  19 MOL_ID: 4;                                                           
SOURCE  20 SYNTHETIC: YES;                                                      
SOURCE  21 ORGANISM_SCIENTIFIC: SYNTHETIC CONSTRUCT;                            
SOURCE  22 ORGANISM_TAXID: 32630;                                               
SOURCE  23 MOL_ID: 5;                                                           
SOURCE  24 ORGANISM_SCIENTIFIC: HOMO SAPIENS;                                   
SOURCE  25 ORGANISM_COMMON: HUMAN;                                              
SOURCE  26 ORGANISM_TAXID: 9606;                                                
SOURCE  27 GENE: AVPR2, ADHR, DIR, DIR3, V2R;                                   
SOURCE  28 EXPRESSION_SYSTEM: SPODOPTERA FRUGIPERDA;                            
SOURCE  29 EXPRESSION_SYSTEM_COMMON: FALL ARMYWORM;                             
SOURCE  30 EXPRESSION_SYSTEM_TAXID: 7108                                        
KEYWDS    ARRESTIN, GPCR SIGNALING TRANSDUCER, SCAFFOLDING PROTEIN, SIGNALING   
KEYWDS   2 PROTEIN-IMMUNE SYSTEM COMPLEX                                        
EXPDTA    ELECTRON MICROSCOPY                                                   
AUTHOR    A.H.NGUYEN,A.R.B.THOMSEN,T.J.CAHILL,A.DES GEORGES,R.J.LEFKOWITZ       
REVDAT   3   18-DEC-19 6NI2    1       JRNL                                     
REVDAT   2   04-DEC-19 6NI2    1       JRNL                                     
REVDAT   1   20-NOV-19 6NI2    0                                                
JRNL        AUTH   A.H.NGUYEN,A.R.B.THOMSEN,T.J.CAHILL 3RD,R.HUANG,L.Y.HUANG,   
JRNL        AUTH 2 T.MARCINK,O.B.CLARKE,S.HEISSEL,A.MASOUDI,D.BEN-HAIL,         
JRNL        AUTH 3 F.SAMAAN,V.P.DANDEY,Y.Z.TAN,C.HONG,J.P.MAHONEY,S.TRIEST,     
JRNL        AUTH 4 J.LITTLE 4TH,X.CHEN,R.SUNAHARA,J.STEYAERT,H.MOLINA,Z.YU,     
JRNL        AUTH 5 A.DES GEORGES,R.J.LEFKOWITZ                                  
JRNL        TITL   STRUCTURE OF AN ENDOSOMAL SIGNALING GPCR-G                   
JRNL        TITL 2 PROTEIN-BETA-ARRESTIN MEGACOMPLEX.                           
JRNL        REF    NAT.STRUCT.MOL.BIOL.          V.  26  1123 2019              
JRNL        REFN                   ESSN 1545-9985                               
JRNL        PMID   31740855                                                     
JRNL        DOI    10.1038/S41594-019-0330-Y                                    
REMARK   2                                                                      
REMARK   2 RESOLUTION.    4.00 ANGSTROMS.                                       
REMARK   3                                                                      
REMARK   3 REFINEMENT.                                                          
REMARK   3   SOFTWARE PACKAGES      : CRYOSPARC, CRYOSPARC, CRYOSPARC,          
REMARK   3                            CRYOSPARC                                 
REMARK   3   RECONSTRUCTION SCHEMA  : NULL                                      
REMARK   3                                                                      
REMARK   3 EM MAP-MODEL FITTING AND REFINEMENT                                  
REMARK   3   PDB ENTRY                    : NULL                                
REMARK   3   REFINEMENT SPACE             : NULL                                
REMARK   3   REFINEMENT PROTOCOL          : NULL                                
REMARK   3   REFINEMENT TARGET            : NULL                                
REMARK   3   OVERALL ANISOTROPIC B VALUE  : NULL                                
REMARK   3                                                                      
REMARK   3 FITTING PROCEDURE : NULL                                             
REMARK   3                                                                      
REMARK   3 EM IMAGE RECONSTRUCTION STATISTICS                                   
REMARK   3   NOMINAL PIXEL SIZE (ANGSTROMS)    : NULL                           
REMARK   3   ACTUAL PIXEL SIZE  (ANGSTROMS)    : NULL                           
REMARK   3   EFFECTIVE RESOLUTION (ANGSTROMS)  : 4.000                          
REMARK   3   NUMBER OF PARTICLES               : 230021                         
REMARK   3   CTF CORRECTION METHOD             : PHASE FLIPPING AND AMPLITUDE   
REMARK   3                                       CORRECTION                     
REMARK   3                                                                      
REMARK   3 EM RECONSTRUCTION MAGNIFICATION CALIBRATION: NULL                    
REMARK   3                                                                      
REMARK   3 OTHER DETAILS: NULL                                                  
REMARK   4                                                                      
REMARK   4 6NI2 COMPLIES WITH FORMAT V. 3.30, 13-JUL-11                         
REMARK 100                                                                      
REMARK 100 THIS ENTRY HAS BEEN PROCESSED BY RCSB ON 04-JAN-19.                  
REMARK 100 THE DEPOSITION ID IS D_1000238781.                                   
REMARK 245                                                                      
REMARK 245 EXPERIMENTAL DETAILS                                                 
REMARK 245   RECONSTRUCTION METHOD          : SINGLE PARTICLE                   
REMARK 245   SPECIMEN TYPE                  : NULL                              
REMARK 245                                                                      
REMARK 245 ELECTRON MICROSCOPE SAMPLE                                           
REMARK 245   SAMPLE TYPE                    : PARTICLE                          
REMARK 245   PARTICLE TYPE                  : POINT                             
REMARK 245   NAME OF SAMPLE                 : STABILIZED BETA-ARRESTIN 1-V2T    
REMARK 245                                    SUBCOMPLEX OF A GPCR-G PROTEIN-   
REMARK 245                                    BETA-ARRESTIN MEGA-COMPLEX;       
REMARK 245                                    NANOBODY 32; BETA-ARRESTIN-1;     
REMARK 245                                    FAB30; VASOPRESSIN 2 TAIL         
REMARK 245   SAMPLE CONCENTRATION (MG ML-1) : NULL                              
REMARK 245   SAMPLE SUPPORT DETAILS         : UNIDENTIFIED                      
REMARK 245   SAMPLE VITRIFICATION DETAILS   : NULL                              
REMARK 245   SAMPLE BUFFER                  : NULL                              
REMARK 245   PH                             : 7.40                              
REMARK 245   SAMPLE DETAILS                 : NULL                              
REMARK 245                                                                      
REMARK 245 DATA ACQUISITION                                                     
REMARK 245   DATE OF EXPERIMENT                : NULL                           
REMARK 245   NUMBER OF MICROGRAPHS-IMAGES      : NULL                           
REMARK 245   TEMPERATURE (KELVIN)              : NULL                           
REMARK 245   MICROSCOPE MODEL                  : FEI TITAN KRIOS                
REMARK 245   DETECTOR TYPE                     : GATAN K2 QUANTUM (4K X 4K)     
REMARK 245   MINIMUM DEFOCUS (NM)              : NULL                           
REMARK 245   MAXIMUM DEFOCUS (NM)              : NULL                           
REMARK 245   MINIMUM TILT ANGLE (DEGREES)      : NULL                           
REMARK 245   MAXIMUM TILT ANGLE (DEGREES)      : NULL                           
REMARK 245   NOMINAL CS                        : NULL                           
REMARK 245   IMAGING MODE                      : BRIGHT FIELD                   
REMARK 245   ELECTRON DOSE (ELECTRONS NM**-2)  : 104.00                         
REMARK 245   ILLUMINATION MODE                 : FLOOD BEAM                     
REMARK 245   NOMINAL MAGNIFICATION             : NULL                           
REMARK 245   CALIBRATED MAGNIFICATION          : NULL                           
REMARK 245   SOURCE                            : FIELD EMISSION GUN             
REMARK 245   ACCELERATION VOLTAGE (KV)         : 300                            
REMARK 245   IMAGING DETAILS                   : NULL                           
REMARK 247                                                                      
REMARK 247 ELECTRON MICROSCOPY                                                  
REMARK 247  THE COORDINATES IN THIS ENTRY WERE GENERATED FROM ELECTRON          
REMARK 247  MICROSCOPY DATA. PROTEIN DATA BANK CONVENTIONS REQUIRE              
REMARK 247  THAT CRYST1 AND SCALE RECORDS BE INCLUDED, BUT THE VALUES           
REMARK 247  ON THESE RECORDS ARE MEANINGLESS EXCEPT FOR THE CALCULATION         
REMARK 247  OF THE STRUCTURE FACTORS.                                           
REMARK 300                                                                      
REMARK 300 BIOMOLECULE: 1                                                       
REMARK 300 SEE REMARK 350 FOR THE AUTHOR PROVIDED AND/OR PROGRAM                
REMARK 300 GENERATED ASSEMBLY INFORMATION FOR THE STRUCTURE IN                  
REMARK 300 THIS ENTRY. THE REMARK MAY ALSO PROVIDE INFORMATION ON               
REMARK 300 BURIED SURFACE AREA.                                                 
REMARK 350                                                                      
REMARK 350 COORDINATES FOR A COMPLETE MULTIMER REPRESENTING THE KNOWN           
REMARK 350 BIOLOGICALLY SIGNIFICANT OLIGOMERIZATION STATE OF THE                
REMARK 350 MOLECULE CAN BE GENERATED BY APPLYING BIOMT TRANSFORMATIONS          
REMARK 350 GIVEN BELOW.  BOTH NON-CRYSTALLOGRAPHIC AND                          
REMARK 350 CRYSTALLOGRAPHIC OPERATIONS ARE GIVEN.                               
REMARK 350                                                                      
REMARK 350 BIOMOLECULE: 1                                                       
REMARK 350 AUTHOR DETERMINED BIOLOGICAL UNIT: PENTAMERIC                        
REMARK 350 APPLY THE FOLLOWING TO CHAINS: A, B, H, L, V                         
REMARK 350   BIOMT1   1  1.000000  0.000000  0.000000        0.00000            
REMARK 350   BIOMT2   1  0.000000  1.000000  0.000000        0.00000            
REMARK 350   BIOMT3   1  0.000000  0.000000  1.000000        0.00000            
REMARK 465                                                                      
REMARK 465 MISSING RESIDUES                                                     
REMARK 465 THE FOLLOWING RESIDUES WERE NOT LOCATED IN THE                       
REMARK 465 EXPERIMENT. (M=MODEL NUMBER; RES=RESIDUE NAME; C=CHAIN               
REMARK 465 IDENTIFIER; SSSEQ=SEQUENCE NUMBER; I=INSERTION CODE.)                
REMARK 465                                                                      
REMARK 465   M RES C SSSEQI                                                     
REMARK 465     SER A   114                                                      
REMARK 465     HIS A   115                                                      
REMARK 465     HIS A   116                                                      
REMARK 465     HIS A   117                                                      
REMARK 465     HIS A   118                                                      
REMARK 465     HIS A   119                                                      
REMARK 465     HIS A   120                                                      
REMARK 465     GLU A   121                                                      
REMARK 465     PRO A   122                                                      
REMARK 465     GLU A   123                                                      
REMARK 465     ALA A   124                                                      
REMARK 465     MET B     1                                                      
REMARK 465     GLY B     2                                                      
REMARK 465     ASP B     3                                                      
REMARK 465     LYS B     4                                                      
REMARK 465     GLY B     5                                                      
REMARK 465     GLY B   309                                                      
REMARK 465     ALA B   310                                                      
REMARK 465     ASN B   311                                                      
REMARK 465     HIS B   362                                                      
REMARK 465     ARG B   363                                                      
REMARK 465     GLU B   364                                                      
REMARK 465     VAL B   365                                                      
REMARK 465     PRO B   366                                                      
REMARK 465     GLU B   367                                                      
REMARK 465     HIS B   368                                                      
REMARK 465     GLU B   369                                                      
REMARK 465     THR B   370                                                      
REMARK 465     PRO B   371                                                      
REMARK 465     VAL B   372                                                      
REMARK 465     ASP B   373                                                      
REMARK 465     THR B   374                                                      
REMARK 465     ASN B   375                                                      
REMARK 465     LEU B   376                                                      
REMARK 465     ILE B   377                                                      
REMARK 465     GLU B   378                                                      
REMARK 465     LEU B   379                                                      
REMARK 465     ASP B   380                                                      
REMARK 465     THR B   381                                                      
REMARK 465     ASN B   382                                                      
REMARK 465     ASP B   383                                                      
REMARK 465     ASP B   384                                                      
REMARK 465     ASP B   385                                                      
REMARK 465     ILE B   386                                                      
REMARK 465     VAL B   387                                                      
REMARK 465     PHE B   388                                                      
REMARK 465     GLU B   389                                                      
REMARK 465     ASP B   390                                                      
REMARK 465     PHE B   391                                                      
REMARK 465     ALA B   392                                                      
REMARK 465     ARG B   393                                                      
REMARK 465     GLU H     1                                                      
REMARK 465     ILE H     2                                                      
REMARK 465     SER H     3                                                      
REMARK 465     GLU H     4                                                      
REMARK 465     SER H   122                                                      
REMARK 465     SER H   123                                                      
REMARK 465     ALA H   124                                                      
REMARK 465     SER H   125                                                      
REMARK 465     THR H   126                                                      
REMARK 465     LYS H   127                                                      
REMARK 465     GLY H   128                                                      
REMARK 465     PRO H   129                                                      
REMARK 465     SER H   130                                                      
REMARK 465     VAL H   131                                                      
REMARK 465     PHE H   132                                                      
REMARK 465     PRO H   133                                                      
REMARK 465     LEU H   134                                                      
REMARK 465     ALA H   135                                                      
REMARK 465     PRO H   136                                                      
REMARK 465     SER H   137                                                      
REMARK 465     SER H   138                                                      
REMARK 465     LYS H   139                                                      
REMARK 465     SER H   140                                                      
REMARK 465     THR H   141                                                      
REMARK 465     SER H   142                                                      
REMARK 465     GLY H   143                                                      
REMARK 465     GLY H   144                                                      
REMARK 465     THR H   145                                                      
REMARK 465     ALA H   146                                                      
REMARK 465     ALA H   147                                                      
REMARK 465     LEU H   148                                                      
REMARK 465     GLY H   149                                                      
REMARK 465     CYS H   150                                                      
REMARK 465     LEU H   151                                                      
REMARK 465     VAL H   152                                                      
REMARK 465     LYS H   153                                                      
REMARK 465     ASP H   154                                                      
REMARK 465     TYR H   155                                                      
REMARK 465     PHE H   156                                                      
REMARK 465     PRO H   157                                                      
REMARK 465     GLU H   158                                                      
REMARK 465     PRO H   159                                                      
REMARK 465     VAL H   160                                                      
REMARK 465     THR H   161                                                      
REMARK 465     VAL H   162                                                      
REMARK 465     SER H   163                                                      
REMARK 465     TRP H   164                                                      
REMARK 465     ASN H   165                                                      
REMARK 465     SER H   166                                                      
REMARK 465     GLY H   167                                                      
REMARK 465     ALA H   168                                                      
REMARK 465     LEU H   169                                                      
REMARK 465     THR H   170                                                      
REMARK 465     SER H   171                                                      
REMARK 465     GLY H   172                                                      
REMARK 465     VAL H   173                                                      
REMARK 465     HIS H   174                                                      
REMARK 465     THR H   175                                                      
REMARK 465     PHE H   176                                                      
REMARK 465     PRO H   177                                                      
REMARK 465     ALA H   178                                                      
REMARK 465     VAL H   179                                                      
REMARK 465     LEU H   180                                                      
REMARK 465     GLN H   181                                                      
REMARK 465     SER H   182                                                      
REMARK 465     SER H   183                                                      
REMARK 465     GLY H   184                                                      
REMARK 465     LEU H   185                                                      
REMARK 465     TYR H   186                                                      
REMARK 465     SER H   187                                                      
REMARK 465     LEU H   188                                                      
REMARK 465     SER H   189                                                      
REMARK 465     SER H   190                                                      
REMARK 465     VAL H   191                                                      
REMARK 465     VAL H   192                                                      
REMARK 465     THR H   193                                                      
REMARK 465     VAL H   194                                                      
REMARK 465     PRO H   195                                                      
REMARK 465     SER H   196                                                      
REMARK 465     SER H   197                                                      
REMARK 465     SER H   198                                                      
REMARK 465     LEU H   199                                                      
REMARK 465     GLY H   200                                                      
REMARK 465     THR H   201                                                      
REMARK 465     GLN H   202                                                      
REMARK 465     THR H   203                                                      
REMARK 465     TYR H   204                                                      
REMARK 465     ILE H   205                                                      
REMARK 465     CYS H   206                                                      
REMARK 465     ASN H   207                                                      
REMARK 465     VAL H   208                                                      
REMARK 465     ASN H   209                                                      
REMARK 465     HIS H   210                                                      
REMARK 465     LYS H   211                                                      
REMARK 465     PRO H   212                                                      
REMARK 465     SER H   213                                                      
REMARK 465     ASN H   214                                                      
REMARK 465     THR H   215                                                      
REMARK 465     LYS H   216                                                      
REMARK 465     VAL H   217                                                      
REMARK 465     ASP H   218                                                      
REMARK 465     LYS H   219                                                      
REMARK 465     LYS H   220                                                      
REMARK 465     VAL H   221                                                      
REMARK 465     GLU H   222                                                      
REMARK 465     PRO H   223                                                      
REMARK 465     LYS H   224                                                      
REMARK 465     SER H   225                                                      
REMARK 465     CYS H   226                                                      
REMARK 465     ASP H   227                                                      
REMARK 465     LYS H   228                                                      
REMARK 465     THR H   229                                                      
REMARK 465     HIS H   230                                                      
REMARK 465     HIS H   231                                                      
REMARK 465     HIS H   232                                                      
REMARK 465     HIS H   233                                                      
REMARK 465     HIS H   234                                                      
REMARK 465     HIS H   235                                                      
REMARK 465     HIS H   236                                                      
REMARK 465     HIS H   237                                                      
REMARK 465     LYS L   108                                                      
REMARK 465     ARG L   109                                                      
REMARK 465     THR L   110                                                      
REMARK 465     VAL L   111                                                      
REMARK 465     ALA L   112                                                      
REMARK 465     ALA L   113                                                      
REMARK 465     PRO L   114                                                      
REMARK 465     SER L   115                                                      
REMARK 465     VAL L   116                                                      
REMARK 465     PHE L   117                                                      
REMARK 465     ILE L   118                                                      
REMARK 465     PHE L   119                                                      
REMARK 465     PRO L   120                                                      
REMARK 465     PRO L   121                                                      
REMARK 465     SER L   122                                                      
REMARK 465     ASP L   123                                                      
REMARK 465     SER L   124                                                      
REMARK 465     GLN L   125                                                      
REMARK 465     LEU L   126                                                      
REMARK 465     LYS L   127                                                      
REMARK 465     SER L   128                                                      
REMARK 465     GLY L   129                                                      
REMARK 465     THR L   130                                                      
REMARK 465     ALA L   131                                                      
REMARK 465     SER L   132                                                      
REMARK 465     VAL L   133                                                      
REMARK 465     VAL L   134                                                      
REMARK 465     CYS L   135                                                      
REMARK 465     LEU L   136                                                      
REMARK 465     LEU L   137                                                      
REMARK 465     ASN L   138                                                      
REMARK 465     ASN L   139                                                      
REMARK 465     PHE L   140                                                      
REMARK 465     TYR L   141                                                      
REMARK 465     PRO L   142                                                      
REMARK 465     ARG L   143                                                      
REMARK 465     GLU L   144                                                      
REMARK 465     ALA L   145                                                      
REMARK 465     LYS L   146                                                      
REMARK 465     VAL L   147                                                      
REMARK 465     GLN L   148                                                      
REMARK 465     TRP L   149                                                      
REMARK 465     LYS L   150                                                      
REMARK 465     VAL L   151                                                      
REMARK 465     ASP L   152                                                      
REMARK 465     ASN L   153                                                      
REMARK 465     ALA L   154                                                      
REMARK 465     LEU L   155                                                      
REMARK 465     GLN L   156                                                      
REMARK 465     SER L   157                                                      
REMARK 465     GLY L   158                                                      
REMARK 465     ASN L   159                                                      
REMARK 465     SER L   160                                                      
REMARK 465     GLN L   161                                                      
REMARK 465     GLU L   162                                                      
REMARK 465     SER L   163                                                      
REMARK 465     VAL L   164                                                      
REMARK 465     THR L   165                                                      
REMARK 465     GLU L   166                                                      
REMARK 465     GLN L   167                                                      
REMARK 465     ASP L   168                                                      
REMARK 465     SER L   169                                                      
REMARK 465     LYS L   170                                                      
REMARK 465     ASP L   171                                                      
REMARK 465     SER L   172                                                      
REMARK 465     THR L   173                                                      
REMARK 465     TYR L   174                                                      
REMARK 465     SER L   175                                                      
REMARK 465     LEU L   176                                                      
REMARK 465     SER L   177                                                      
REMARK 465     SER L   178                                                      
REMARK 465     THR L   179                                                      
REMARK 465     LEU L   180                                                      
REMARK 465     THR L   181                                                      
REMARK 465     LEU L   182                                                      
REMARK 465     SER L   183                                                      
REMARK 465     LYS L   184                                                      
REMARK 465     ALA L   185                                                      
REMARK 465     ASP L   186                                                      
REMARK 465     TYR L   187                                                      
REMARK 465     GLU L   188                                                      
REMARK 465     LYS L   189                                                      
REMARK 465     HIS L   190                                                      
REMARK 465     LYS L   191                                                      
REMARK 465     VAL L   192                                                      
REMARK 465     TYR L   193                                                      
REMARK 465     ALA L   194                                                      
REMARK 465     CYS L   195                                                      
REMARK 465     GLU L   196                                                      
REMARK 465     VAL L   197                                                      
REMARK 465     THR L   198                                                      
REMARK 465     HIS L   199                                                      
REMARK 465     GLN L   200                                                      
REMARK 465     GLY L   201                                                      
REMARK 465     LEU L   202                                                      
REMARK 465     SER L   203                                                      
REMARK 465     SER L   204                                                      
REMARK 465     PRO L   205                                                      
REMARK 465     VAL L   206                                                      
REMARK 465     THR L   207                                                      
REMARK 465     LYS L   208                                                      
REMARK 465     SER L   209                                                      
REMARK 465     PHE L   210                                                      
REMARK 465     ASN L   211                                                      
REMARK 465     ARG L   212                                                      
REMARK 465     GLY L   213                                                      
REMARK 465     GLU L   214                                                      
REMARK 465     CYS L   215                                                      
REMARK 465     ALA V   343                                                      
REMARK 465     ARG V   344                                                      
REMARK 465     GLY V   345                                                      
REMARK 465     ARG V   346                                                      
REMARK 465     THR V   347                                                      
REMARK 465     PRO V   348                                                      
REMARK 465     PRO V   349                                                      
REMARK 465     SER V   350                                                      
REMARK 465     LEU V   351                                                      
REMARK 465     GLY V   352                                                      
REMARK 465     PRO V   353                                                      
REMARK 465     GLN V   354                                                      
REMARK 470                                                                      
REMARK 470 MISSING ATOM                                                         
REMARK 470 THE FOLLOWING RESIDUES HAVE MISSING ATOMS (M=MODEL NUMBER;           
REMARK 470 RES=RESIDUE NAME; C=CHAIN IDENTIFIER; SSEQ=SEQUENCE NUMBER;          
REMARK 470 I=INSERTION CODE):                                                   
REMARK 470   M RES CSSEQI  ATOMS                                                
REMARK 470     LYS B  17    CG   CD   CE   NZ                                   
REMARK 470     LYS B  49    CG   CD   CE   NZ                                   
REMARK 470     ARG B  51    CG   CD   NE   CZ   NH1  NH2                        
REMARK 470     ASP B  69    CG   OD1  OD2                                       
REMARK 470     LEU B  71    CG   CD1  CD2                                       
REMARK 470     ARG B  99    CG   CD   NE   CZ   NH1  NH2                        
REMARK 470     GLU B 110    CG   CD   OE1  OE2                                  
REMARK 470     GLU B 134    CG   CD   OE1  OE2                                  
REMARK 470     GLU B 152    CG   CD   OE1  OE2                                  
REMARK 470     ASN B 153    CG   OD1  ND2                                       
REMARK 470     LYS B 157    CG   CD   CE   NZ                                   
REMARK 470     ARG B 177    CG   CD   NE   CZ   NH1  NH2                        
REMARK 470     ASP B 194    CG   OD1  OD2                                       
REMARK 470     LYS B 195    CG   CD   CE   NZ                                   
REMARK 470     PHE B 244    CG   CD1  CD2  CE1  CE2  CZ                         
REMARK 470     GLN B 248    CG   CD   OE1  NE2                                  
REMARK 470     ARG B 307    CG   CD   NE   CZ   NH1  NH2                        
REMARK 470     GLU B 308    CG   CD   OE1  OE2                                  
REMARK 470     ARG B 312    CG   CD   NE   CZ   NH1  NH2                        
REMARK 470     GLU B 313    CG   CD   OE1  OE2                                  
REMARK 470     LYS B 357    CG   CD   CE   NZ                                   
REMARK 470     GLU B 358    CG   CD   OE1  OE2                                  
REMARK 470     GLU B 359    CG   CD   OE1  OE2                                  
REMARK 470     GLN L   4    CG   CD   OE1  NE2                                  
REMARK 470     SER L  15    OG                                                  
REMARK 470     SER L  66    OG                                                  
REMARK 470     GLN L  80    CG   CD   OE1  NE2                                  
REMARK 470     LYS L 104    CG   CD   CE   NZ                                   
REMARK 470     ASP V 355    CG   OD1  OD2                                       
REMARK 470     GLU V 356    CG   CD   OE1  OE2                                  
REMARK 470     LYS V 367    CG   CD   CE   NZ                                   
REMARK 500                                                                      
REMARK 500 GEOMETRY AND STEREOCHEMISTRY                                         
REMARK 500 SUBTOPIC: CLOSE CONTACTS IN SAME ASYMMETRIC UNIT                     
REMARK 500                                                                      
REMARK 500 THE FOLLOWING ATOMS ARE IN CLOSE CONTACT.                            
REMARK 500                                                                      
REMARK 500  ATM1  RES C  SSEQI   ATM2  RES C  SSEQI           DISTANCE          
REMARK 500   NZ   LYS B   107     O1P  SEP V   363              1.30            
REMARK 500   CE   LYS B   107     O1P  SEP V   363              1.88            
REMARK 500                                                                      
REMARK 500 REMARK: NULL                                                         
REMARK 500                                                                      
REMARK 500 GEOMETRY AND STEREOCHEMISTRY                                         
REMARK 500 SUBTOPIC: COVALENT BOND ANGLES                                       
REMARK 500                                                                      
REMARK 500 THE STEREOCHEMICAL PARAMETERS OF THE FOLLOWING RESIDUES              
REMARK 500 HAVE VALUES WHICH DEVIATE FROM EXPECTED VALUES BY MORE               
REMARK 500 THAN 6*RMSD (M=MODEL NUMBER; RES=RESIDUE NAME; C=CHAIN               
REMARK 500 IDENTIFIER; SSEQ=SEQUENCE NUMBER; I=INSERTION CODE).                 
REMARK 500                                                                      
REMARK 500 STANDARD TABLE:                                                      
REMARK 500 FORMAT: (10X,I3,1X,A3,1X,A1,I4,A1,3(1X,A4,2X),12X,F5.1)              
REMARK 500                                                                      
REMARK 500 EXPECTED VALUES PROTEIN: ENGH AND HUBER, 1999                        
REMARK 500 EXPECTED VALUES NUCLEIC ACID: CLOWNEY ET AL 1996                     
REMARK 500                                                                      
REMARK 500  M RES CSSEQI ATM1   ATM2   ATM3                                     
REMARK 500    LEU A  85   CA  -  CB  -  CG  ANGL. DEV. = -14.7 DEGREES          
REMARK 500                                                                      
REMARK 500 REMARK: NULL                                                         
REMARK 500                                                                      
REMARK 500 GEOMETRY AND STEREOCHEMISTRY                                         
REMARK 500 SUBTOPIC: TORSION ANGLES                                             
REMARK 500                                                                      
REMARK 500 TORSION ANGLES OUTSIDE THE EXPECTED RAMACHANDRAN REGIONS:            
REMARK 500 (M=MODEL NUMBER; RES=RESIDUE NAME; C=CHAIN IDENTIFIER;               
REMARK 500 SSEQ=SEQUENCE NUMBER; I=INSERTION CODE).                             
REMARK 500                                                                      
REMARK 500 STANDARD TABLE:                                                      
REMARK 500 FORMAT:(10X,I3,1X,A3,1X,A1,I4,A1,4X,F7.2,3X,F7.2)                    
REMARK 500                                                                      
REMARK 500 EXPECTED VALUES: GJ KLEYWEGT AND TA JONES (1996). PHI/PSI-           
REMARK 500 CHOLOGY: RAMACHANDRAN REVISITED. STRUCTURE 4, 1395 - 1400            
REMARK 500                                                                      
REMARK 500  M RES CSSEQI        PSI       PHI                                   
REMARK 500    ARG A  39     -167.93   -102.63                                   
REMARK 500    HIS A  44      137.61    -38.85                                   
REMARK 500    SER A  50     -164.76   -165.68                                   
REMARK 500    ALA A  51       69.60     66.55                                   
REMARK 500    ASP A  61        5.21    -65.31                                   
REMARK 500    PHE A  98       49.16    -89.37                                   
REMARK 500    LYS B  49      -25.72   -147.17                                   
REMARK 500    ARG B  52      117.64   -163.40                                   
REMARK 500    ASP B  69       42.53   -103.23                                   
REMARK 500    LEU B 243      -76.89   -129.86                                   
REMARK 500    PHE B 244      -64.62    -93.66                                   
REMARK 500    LYS B 294      -77.69   -124.22                                   
REMARK 500    HIS B 295       11.16   -147.97                                   
REMARK 500    ARG B 331     -167.74   -114.68                                   
REMARK 500    GLU B 358      -77.52   -124.60                                   
REMARK 500    SER L  31      -87.48    -67.90                                   
REMARK 500    ALA L  52      -55.37     67.56                                   
REMARK 500    ALA L  85     -162.84   -165.68                                   
REMARK 500    TYR L  92       30.95   -142.74                                   
REMARK 500    GLU V 356     -163.95   -161.41                                   
REMARK 500    ALA V 361     -148.77   -100.86                                   
REMARK 500    SEP V 362      106.51   -165.61                                   
REMARK 500    LEU V 365      115.95   -161.79                                   
REMARK 500                                                                      
REMARK 500 REMARK: NULL                                                         
REMARK 500                                                                      
REMARK 500 GEOMETRY AND STEREOCHEMISTRY                                         
REMARK 500 SUBTOPIC: NON-CIS, NON-TRANS                                         
REMARK 500                                                                      
REMARK 500 THE FOLLOWING PEPTIDE BONDS DEVIATE SIGNIFICANTLY FROM BOTH          
REMARK 500 CIS AND TRANS CONFORMATION.  CIS BONDS, IF ANY, ARE LISTED           
REMARK 500 ON CISPEP RECORDS.  TRANS IS DEFINED AS 180 +/- 30 AND               
REMARK 500 CIS IS DEFINED AS 0 +/- 30 DEGREES.                                  
REMARK 500                                 MODEL     OMEGA                      
REMARK 500 ALA A   51     THR A   52                  144.84                    
REMARK 500                                                                      
REMARK 500 REMARK: NULL                                                         
REMARK 900                                                                      
REMARK 900 RELATED ENTRIES                                                      
REMARK 900 RELATED ID: EMD-9375   RELATED DB: EMDB                              
REMARK 900 RELATED ID: EMD-9376   RELATED DB: EMDB                              
REMARK 900 RELATED ID: EMD-9377   RELATED DB: EMDB                              
DBREF  6NI2 A    1   124  PDB    6NI2     6NI2             1    124             
DBREF  6NI2 B    1   393  UNP    P17870   ARRB1_BOVIN      1    393             
DBREF  6NI2 H    1   237  PDB    6NI2     6NI2             1    237             
DBREF  6NI2 L    1   215  PDB    6NI2     6NI2             1    215             
DBREF  6NI2 V  343   368  UNP    P30518   V2R_HUMAN      343    368             
SEQRES   1 A  124  GLN VAL GLN LEU GLN GLU SER GLY GLY GLY LEU VAL GLN          
SEQRES   2 A  124  ALA GLY GLY SER LEU ARG LEU SER CYS VAL VAL SER GLY          
SEQRES   3 A  124  PHE PHE PHE ASP THR VAL THR MET ALA TRP TYR ARG ARG          
SEQRES   4 A  124  ALA PRO GLY LYS HIS ARG GLU LEU VAL ALA SER ALA THR          
SEQRES   5 A  124  ALA GLY GLY THR THR THR TYR ALA ASP SER VAL LYS ASP          
SEQRES   6 A  124  ARG PHE THR ILE SER ARG ASP ASN ALA LYS ASN THR VAL          
SEQRES   7 A  124  TYR LEU GLN MET ASN SER LEU LYS PRO GLU ASP THR ALA          
SEQRES   8 A  124  VAL TYR TYR CYS ASN THR PHE VAL ARG SER LEU SER TRP          
SEQRES   9 A  124  GLY GLN GLY THR GLN VAL THR VAL SER SER HIS HIS HIS          
SEQRES  10 A  124  HIS HIS HIS GLU PRO GLU ALA                                  
SEQRES   1 B  393  MET GLY ASP LYS GLY THR ARG VAL PHE LYS LYS ALA SER          
SEQRES   2 B  393  PRO ASN GLY LYS LEU THR VAL TYR LEU GLY LYS ARG ASP          
SEQRES   3 B  393  PHE VAL ASP HIS ILE ASP LEU VAL GLU PRO VAL ASP GLY          
SEQRES   4 B  393  VAL VAL LEU VAL ASP PRO GLU TYR LEU LYS GLU ARG ARG          
SEQRES   5 B  393  VAL TYR VAL THR LEU THR CYS ALA PHE ARG TYR GLY ARG          
SEQRES   6 B  393  GLU ASP LEU ASP VAL LEU GLY LEU THR PHE ARG LYS ASP          
SEQRES   7 B  393  LEU PHE VAL ALA ASN VAL GLN SER PHE PRO PRO ALA PRO          
SEQRES   8 B  393  GLU ASP LYS LYS PRO LEU THR ARG LEU GLN GLU ARG LEU          
SEQRES   9 B  393  ILE LYS LYS LEU GLY GLU HIS ALA TYR PRO PHE THR PHE          
SEQRES  10 B  393  GLU ILE PRO PRO ASN LEU PRO CYS SER VAL THR LEU GLN          
SEQRES  11 B  393  PRO GLY PRO GLU ASP THR GLY LYS ALA CYS GLY VAL ASP          
SEQRES  12 B  393  TYR GLU VAL LYS ALA PHE CYS ALA GLU ASN LEU GLU GLU          
SEQRES  13 B  393  LYS ILE HIS LYS ARG ASN SER VAL ARG LEU VAL ILE ARG          
SEQRES  14 B  393  LYS VAL GLN TYR ALA PRO GLU ARG PRO GLY PRO GLN PRO          
SEQRES  15 B  393  THR ALA GLU THR THR ARG GLN PHE LEU MET SER ASP LYS          
SEQRES  16 B  393  PRO LEU HIS LEU GLU ALA SER LEU ASP LYS GLU ILE TYR          
SEQRES  17 B  393  TYR HIS GLY GLU PRO ILE SER VAL ASN VAL HIS VAL THR          
SEQRES  18 B  393  ASN ASN THR ASN LYS THR VAL LYS LYS ILE LYS ILE SER          
SEQRES  19 B  393  VAL ARG GLN TYR ALA ASP ILE CYS LEU PHE ASN THR ALA          
SEQRES  20 B  393  GLN TYR LYS CYS PRO VAL ALA MET GLU GLU ALA ASP ASP          
SEQRES  21 B  393  THR VAL ALA PRO SER SER THR PHE CYS LYS VAL TYR THR          
SEQRES  22 B  393  LEU THR PRO PHE LEU ALA ASN ASN ARG GLU LYS ARG GLY          
SEQRES  23 B  393  LEU ALA LEU ASP GLY LYS LEU LYS HIS GLU ASP THR ASN          
SEQRES  24 B  393  LEU ALA SER SER THR LEU LEU ARG GLU GLY ALA ASN ARG          
SEQRES  25 B  393  GLU ILE LEU GLY ILE ILE VAL SER TYR LYS VAL LYS VAL          
SEQRES  26 B  393  LYS LEU VAL VAL SER ARG GLY GLY LEU LEU GLY ASP LEU          
SEQRES  27 B  393  ALA SER SER ASP VAL ALA VAL GLU LEU PRO PHE THR LEU          
SEQRES  28 B  393  MET HIS PRO LYS PRO LYS GLU GLU PRO PRO HIS ARG GLU          
SEQRES  29 B  393  VAL PRO GLU HIS GLU THR PRO VAL ASP THR ASN LEU ILE          
SEQRES  30 B  393  GLU LEU ASP THR ASN ASP ASP ASP ILE VAL PHE GLU ASP          
SEQRES  31 B  393  PHE ALA ARG                                                  
SEQRES   1 H  237  GLU ILE SER GLU VAL GLN LEU VAL GLU SER GLY GLY GLY          
SEQRES   2 H  237  LEU VAL GLN PRO GLY GLY SER LEU ARG LEU SER CYS ALA          
SEQRES   3 H  237  ALA SER GLY PHE ASN VAL TYR SER SER SER ILE HIS TRP          
SEQRES   4 H  237  VAL ARG GLN ALA PRO GLY LYS GLY LEU GLU TRP VAL ALA          
SEQRES   5 H  237  SER ILE SER SER TYR TYR GLY TYR THR TYR TYR ALA ASP          
SEQRES   6 H  237  SER VAL LYS GLY ARG PHE THR ILE SER ALA ASP THR SER          
SEQRES   7 H  237  LYS ASN THR ALA TYR LEU GLN MET ASN SER LEU ARG ALA          
SEQRES   8 H  237  GLU ASP THR ALA VAL TYR TYR CYS ALA ARG SER ARG GLN          
SEQRES   9 H  237  PHE TRP TYR SER GLY LEU ASP TYR TRP GLY GLN GLY THR          
SEQRES  10 H  237  LEU VAL THR VAL SER SER ALA SER THR LYS GLY PRO SER          
SEQRES  11 H  237  VAL PHE PRO LEU ALA PRO SER SER LYS SER THR SER GLY          
SEQRES  12 H  237  GLY THR ALA ALA LEU GLY CYS LEU VAL LYS ASP TYR PHE          
SEQRES  13 H  237  PRO GLU PRO VAL THR VAL SER TRP ASN SER GLY ALA LEU          
SEQRES  14 H  237  THR SER GLY VAL HIS THR PHE PRO ALA VAL LEU GLN SER          
SEQRES  15 H  237  SER GLY LEU TYR SER LEU SER SER VAL VAL THR VAL PRO          
SEQRES  16 H  237  SER SER SER LEU GLY THR GLN THR TYR ILE CYS ASN VAL          
SEQRES  17 H  237  ASN HIS LYS PRO SER ASN THR LYS VAL ASP LYS LYS VAL          
SEQRES  18 H  237  GLU PRO LYS SER CYS ASP LYS THR HIS HIS HIS HIS HIS          
SEQRES  19 H  237  HIS HIS HIS                                                  
SEQRES   1 L  215  SER ASP ILE GLN MET THR GLN SER PRO SER SER LEU SER          
SEQRES   2 L  215  ALA SER VAL GLY ASP ARG VAL THR ILE THR CYS ARG ALA          
SEQRES   3 L  215  SER GLN SER VAL SER SER ALA VAL ALA TRP TYR GLN GLN          
SEQRES   4 L  215  LYS PRO GLY LYS ALA PRO LYS LEU LEU ILE TYR SER ALA          
SEQRES   5 L  215  SER SER LEU TYR SER GLY VAL PRO SER ARG PHE SER GLY          
SEQRES   6 L  215  SER ARG SER GLY THR ASP PHE THR LEU THR ILE SER SER          
SEQRES   7 L  215  LEU GLN PRO GLU ASP PHE ALA THR TYR TYR CYS GLN GLN          
SEQRES   8 L  215  TYR LYS TYR VAL PRO VAL THR PHE GLY GLN GLY THR LYS          
SEQRES   9 L  215  VAL GLU ILE LYS ARG THR VAL ALA ALA PRO SER VAL PHE          
SEQRES  10 L  215  ILE PHE PRO PRO SER ASP SER GLN LEU LYS SER GLY THR          
SEQRES  11 L  215  ALA SER VAL VAL CYS LEU LEU ASN ASN PHE TYR PRO ARG          
SEQRES  12 L  215  GLU ALA LYS VAL GLN TRP LYS VAL ASP ASN ALA LEU GLN          
SEQRES  13 L  215  SER GLY ASN SER GLN GLU SER VAL THR GLU GLN ASP SER          
SEQRES  14 L  215  LYS ASP SER THR TYR SER LEU SER SER THR LEU THR LEU          
SEQRES  15 L  215  SER LYS ALA ASP TYR GLU LYS HIS LYS VAL TYR ALA CYS          
SEQRES  16 L  215  GLU VAL THR HIS GLN GLY LEU SER SER PRO VAL THR LYS          
SEQRES  17 L  215  SER PHE ASN ARG GLY GLU CYS                                  
SEQRES   1 V   26  ALA ARG GLY ARG THR PRO PRO SER LEU GLY PRO GLN ASP          
SEQRES   2 V   26  GLU SEP CYS TPO TPO ALA SEP SEP SEP LEU ALA LYS ASP          
MODRES 6NI2 SEP V  357  SER  MODIFIED RESIDUE                                   
MODRES 6NI2 TPO V  359  THR  MODIFIED RESIDUE                                   
MODRES 6NI2 TPO V  360  THR  MODIFIED RESIDUE                                   
MODRES 6NI2 SEP V  362  SER  MODIFIED RESIDUE                                   
MODRES 6NI2 SEP V  363  SER  MODIFIED RESIDUE                                   
MODRES 6NI2 SEP V  364  SER  MODIFIED RESIDUE                                   
HET    SEP  V 357      10                                                       
HET    TPO  V 359      11                                                       
HET    TPO  V 360      11                                                       
HET    SEP  V 362      10                                                       
HET    SEP  V 363      10                                                       
HET    SEP  V 364      10                                                       
HETNAM     SEP PHOSPHOSERINE                                                    
HETNAM     TPO PHOSPHOTHREONINE                                                 
HETSYN     SEP PHOSPHONOSERINE                                                  
HETSYN     TPO PHOSPHONOTHREONINE                                               
FORMUL   5  SEP    4(C3 H8 N O6 P)                                              
FORMUL   5  TPO    2(C4 H10 N O6 P)                                             
HELIX    1 AA1 THR B   98  GLY B  109  1                                  12    
HELIX    2 AA2 HIS B  159  ARG B  161  5                                   3    
HELIX    3 AA3 ARG H   90  THR H   94  5                                   5    
SHEET    1 AA1 3 SER A  17  VAL A  23  0                                        
SHEET    2 AA1 3 THR A  77  ASN A  83 -1  O  LEU A  80   N  LEU A  20           
SHEET    3 AA1 3 SER A  70  ARG A  71 -1  N  SER A  70   O  TYR A  79           
SHEET    1 AA2 2 TYR A  37  ARG A  38  0                                        
SHEET    2 AA2 2 GLU A  46  LEU A  47 -1  O  GLU A  46   N  ARG A  38           
SHEET    1 AA3 2 VAL A  92  TYR A  93  0                                        
SHEET    2 AA3 2 THR A 108  GLN A 109 -1  O  THR A 108   N  TYR A  93           
SHEET    1 AA4 5 ALA B 112  PHE B 117  0                                        
SHEET    2 AA4 5 VAL B  37  VAL B  43 -1  N  GLY B  39   O  PHE B 115           
SHEET    3 AA4 5 LEU B  18  LEU B  22 -1  N  TYR B  21   O  VAL B  40           
SHEET    4 AA4 5 ARG B   7  ALA B  12 -1  N  LYS B  11   O  VAL B  20           
SHEET    5 AA4 5 ALA V 361  SEP V 364 -1  O  SEP V 363   N  VAL B   8           
SHEET    1 AA5 5 ASP B  26  VAL B  28  0                                        
SHEET    2 AA5 5 SER B 163  VAL B 171  1  O  ARG B 169   N  PHE B  27           
SHEET    3 AA5 5 GLY B 141  CYS B 150 -1  N  VAL B 146   O  LEU B 166           
SHEET    4 AA5 5 VAL B  53  GLY B  64 -1  N  ARG B  62   O  GLY B 141           
SHEET    5 AA5 5 THR B  74  PHE B  87 -1  O  LEU B  79   N  CYS B  59           
SHEET    1 AA6 5 ASP B  26  VAL B  28  0                                        
SHEET    2 AA6 5 SER B 163  VAL B 171  1  O  ARG B 169   N  PHE B  27           
SHEET    3 AA6 5 GLY B 141  CYS B 150 -1  N  VAL B 146   O  LEU B 166           
SHEET    4 AA6 5 VAL B 127  LEU B 129 -1  N  VAL B 127   O  VAL B 142           
SHEET    5 AA6 5 ALA B 288  ASP B 290 -1  O  LEU B 289   N  THR B 128           
SHEET    1 AA7 4 THR B 183  ARG B 188  0                                        
SHEET    2 AA7 4 LEU B 197  LEU B 203 -1  O  LEU B 197   N  ARG B 188           
SHEET    3 AA7 4 ILE B 214  ASN B 222 -1  O  HIS B 219   N  GLU B 200           
SHEET    4 AA7 4 THR B 267  LEU B 274 -1  O  TYR B 272   N  VAL B 216           
SHEET    1 AA8 5 ILE B 207  TYR B 208  0                                        
SHEET    2 AA8 5 GLU B 346  LEU B 351  1  O  THR B 350   N  TYR B 208           
SHEET    3 AA8 5 GLY B 316  VAL B 329 -1  N  TYR B 321   O  PHE B 349           
SHEET    4 AA8 5 VAL B 228  CYS B 242 -1  N  LYS B 232   O  LYS B 326           
SHEET    5 AA8 5 THR B 246  ALA B 258 -1  O  VAL B 253   N  VAL B 235           
SHEET    1 AA9 4 ILE B 207  TYR B 208  0                                        
SHEET    2 AA9 4 GLU B 346  LEU B 351  1  O  THR B 350   N  TYR B 208           
SHEET    3 AA9 4 GLY B 316  VAL B 329 -1  N  TYR B 321   O  PHE B 349           
SHEET    4 AA9 4 ASP B 342  VAL B 343 -1  O  VAL B 343   N  LEU B 327           
SHEET    1 AB1 4 GLN H   6  SER H  10  0                                        
SHEET    2 AB1 4 LEU H  21  SER H  28 -1  O  ALA H  26   N  VAL H   8           
SHEET    3 AB1 4 THR H  81  MET H  86 -1  O  ALA H  82   N  CYS H  25           
SHEET    4 AB1 4 PHE H  71  ASP H  76 -1  N  THR H  72   O  GLN H  85           
SHEET    1 AB2 6 GLY H  13  LEU H  14  0                                        
SHEET    2 AB2 6 THR H 117  THR H 120  1  O  THR H 120   N  GLY H  13           
SHEET    3 AB2 6 ALA H  95  ARG H 103 -1  N  TYR H  97   O  THR H 117           
SHEET    4 AB2 6 SER H  35  GLN H  42 -1  N  HIS H  38   O  ALA H 100           
SHEET    5 AB2 6 LEU H  48  SER H  55 -1  O  ILE H  54   N  ILE H  37           
SHEET    6 AB2 6 TYR H  60  TYR H  63 -1  O  TYR H  62   N  SER H  53           
SHEET    1 AB3 4 GLY H  13  LEU H  14  0                                        
SHEET    2 AB3 4 THR H 117  THR H 120  1  O  THR H 120   N  GLY H  13           
SHEET    3 AB3 4 ALA H  95  ARG H 103 -1  N  TYR H  97   O  THR H 117           
SHEET    4 AB3 4 LEU H 110  TRP H 113 -1  O  TYR H 112   N  ARG H 101           
SHEET    1 AB4 4 MET L   5  SER L   8  0                                        
SHEET    2 AB4 4 VAL L  20  ALA L  26 -1  O  ARG L  25   N  THR L   6           
SHEET    3 AB4 4 ASP L  71  ILE L  76 -1  O  LEU L  74   N  ILE L  22           
SHEET    4 AB4 4 PHE L  63  SER L  68 -1  N  SER L  68   O  ASP L  71           
SHEET    1 AB5 6 SER L  11  SER L  13  0                                        
SHEET    2 AB5 6 THR L 103  GLU L 106  1  O  LYS L 104   N  LEU L  12           
SHEET    3 AB5 6 THR L  86  GLN L  91 -1  N  TYR L  87   O  THR L 103           
SHEET    4 AB5 6 VAL L  34  GLN L  39 -1  N  TYR L  37   O  TYR L  88           
SHEET    5 AB5 6 LYS L  46  TYR L  50 -1  O  LYS L  46   N  GLN L  38           
SHEET    6 AB5 6 SER L  54  LEU L  55 -1  O  SER L  54   N  TYR L  50           
SHEET    1 AB6 4 SER L  11  SER L  13  0                                        
SHEET    2 AB6 4 THR L 103  GLU L 106  1  O  LYS L 104   N  LEU L  12           
SHEET    3 AB6 4 THR L  86  GLN L  91 -1  N  TYR L  87   O  THR L 103           
SHEET    4 AB6 4 THR L  98  PHE L  99 -1  O  THR L  98   N  GLN L  91           
SSBOND   1 CYS H   25    CYS H   99                          1555   1555  2.04  
SSBOND   2 CYS L   24    CYS L   89                          1555   1555  2.05  
LINK         C   GLU V 356                 N   SEP V 357     1555   1555  1.33  
LINK         C   SEP V 357                 N   CYS V 358     1555   1555  1.33  
LINK         C   CYS V 358                 N   TPO V 359     1555   1555  1.33  
LINK         C   TPO V 359                 N   TPO V 360     1555   1555  1.33  
LINK         C   TPO V 360                 N   ALA V 361     1555   1555  1.32  
LINK         C   ALA V 361                 N   SEP V 362     1555   1555  1.33  
LINK         C   SEP V 362                 N   SEP V 363     1555   1555  1.33  
LINK         C   SEP V 363                 N   SEP V 364     1555   1555  1.32  
LINK         C   SEP V 364                 N   LEU V 365     1555   1555  1.33  
CISPEP   1 PHE B   87    PRO B   88          0        -5.85                     
CISPEP   2 PHE H  105    TRP H  106          0         0.14                     
CISPEP   3 SER L    8    PRO L    9          0        -2.48                     
CISPEP   4 VAL L   95    PRO L   96          0         0.20                     
CRYST1    1.000    1.000    1.000  90.00  90.00  90.00 P 1                      
ORIGX1      1.000000  0.000000  0.000000        0.00000                         
ORIGX2      0.000000  1.000000  0.000000        0.00000                         
ORIGX3      0.000000  0.000000  1.000000        0.00000                         
SCALE1      1.000000  0.000000  0.000000        0.00000                         
SCALE2      0.000000  1.000000  0.000000        0.00000                         
SCALE3      0.000000  0.000000  1.000000        0.00000                         
ATOM      1  N   GLN A   1     108.296 112.091 109.862  1.00158.65           N  
ATOM      2  CA  GLN A   1     109.720 112.392 109.824  1.00158.65           C  
ATOM      3  C   GLN A   1     110.482 111.473 110.775  1.00158.65           C  
ATOM      4  O   GLN A   1     109.928 110.986 111.760  1.00158.65           O  
ATOM      5  CB  GLN A   1     109.966 113.864 110.174  1.00158.65           C  
ATOM      6  CG  GLN A   1     109.722 114.245 111.635  1.00158.65           C  
ATOM      7  CD  GLN A   1     108.274 114.590 111.940  1.00158.65           C  
ATOM      8  OE1 GLN A   1     107.365 114.246 111.189  1.00158.65           O  
ATOM      9  NE2 GLN A   1     108.058 115.284 113.049  1.00158.65           N  
ATOM     10  N   VAL A   2     111.747 111.202 110.457  1.00147.38           N  
ATOM     11  CA  VAL A   2     112.593 110.320 111.254  1.00147.38           C  
ATOM     12  C   VAL A   2     113.887 111.058 111.542  1.00147.38           C  
ATOM     13  O   VAL A   2     114.705 111.251 110.635  1.00147.38           O  
ATOM     14  CB  VAL A   2     112.908 109.003 110.544  1.00147.38           C  
ATOM     15  CG1 VAL A   2     113.744 108.148 111.456  1.00147.38           C  
ATOM     16  CG2 VAL A   2     111.656 108.291 110.102  1.00147.38           C  
ATOM     17  N   GLN A   3     114.091 111.450 112.791  1.00144.02           N  
ATOM     18  CA  GLN A   3     115.374 112.010 113.181  1.00144.02           C  
ATOM     19  C   GLN A   3     116.199 110.980 113.937  1.00144.02           C  
ATOM     20  O   GLN A   3     115.698 110.260 114.804  1.00144.02           O  
ATOM     21  CB  GLN A   3     115.205 113.267 114.034  1.00144.02           C  
ATOM     22  CG  GLN A   3     114.698 114.472 113.279  1.00144.02           C  
ATOM     23  CD  GLN A   3     114.602 115.693 114.163  1.00144.02           C  
ATOM     24  OE1 GLN A   3     114.843 115.622 115.367  1.00144.02           O  
ATOM     25  NE2 GLN A   3     114.258 116.825 113.569  1.00144.02           N  
ATOM     26  N   LEU A   4     117.475 110.906 113.580  1.00132.28           N  
ATOM     27  CA  LEU A   4     118.431 110.022 114.222  1.00132.28           C  
ATOM     28  C   LEU A   4     119.720 110.794 114.387  1.00132.28           C  
ATOM     29  O   LEU A   4     120.102 111.552 113.493  1.00132.28           O  
ATOM     30  CB  LEU A   4     118.700 108.783 113.384  1.00132.28           C  
ATOM     31  CG  LEU A   4     117.520 107.869 113.110  1.00132.28           C  
ATOM     32  CD1 LEU A   4     117.956 106.856 112.107  1.00132.28           C  
ATOM     33  CD2 LEU A   4     117.071 107.215 114.387  1.00132.28           C  
ATOM     34  N   GLN A   5     120.398 110.599 115.510  1.00135.29           N  
ATOM     35  CA  GLN A   5     121.625 111.353 115.743  1.00135.29           C  
ATOM     36  C   GLN A   5     122.563 110.561 116.652  1.00135.29           C  
ATOM     37  O   GLN A   5     122.368 110.502 117.867  1.00135.29           O  
ATOM     38  CB  GLN A   5     121.305 112.743 116.287  1.00135.29           C  
ATOM     39  CG  GLN A   5     120.268 112.813 117.397  1.00135.29           C  
ATOM     40  CD  GLN A   5     119.981 114.236 117.814  1.00135.29           C  
ATOM     41  OE1 GLN A   5     120.605 115.175 117.321  1.00135.29           O  
ATOM     42  NE2 GLN A   5     119.029 114.406 118.724  1.00135.29           N  
ATOM     43  N   GLU A   6     123.572 109.944 116.041  1.00135.69           N  
ATOM     44  CA  GLU A   6     124.713 109.460 116.799  1.00135.69           C  
ATOM     45  C   GLU A   6     125.375 110.637 117.502  1.00135.69           C  
ATOM     46  O   GLU A   6     125.506 111.729 116.943  1.00135.69           O  
ATOM     47  CB  GLU A   6     125.695 108.721 115.878  1.00135.69           C  
ATOM     48  CG  GLU A   6     126.332 109.550 114.777  1.00135.69           C  
ATOM     49  CD  GLU A   6     125.464 109.644 113.543  1.00135.69           C  
ATOM     50  OE1 GLU A   6     124.317 109.155 113.571  1.00135.69           O  
ATOM     51  OE2 GLU A   6     125.895 110.274 112.562  1.00135.69           O  
ATOM     52  N   SER A   7     125.718 110.443 118.764  1.00136.80           N  
ATOM     53  CA  SER A   7     126.128 111.556 119.603  1.00136.80           C  
ATOM     54  C   SER A   7     127.513 111.289 120.166  1.00136.80           C  
ATOM     55  O   SER A   7     127.761 110.218 120.728  1.00136.80           O  
ATOM     56  CB  SER A   7     125.116 111.778 120.725  1.00136.80           C  
ATOM     57  OG  SER A   7     125.046 110.636 121.552  1.00136.80           O  
ATOM     58  N   GLY A   8     128.406 112.263 120.016  1.00135.59           N  
ATOM     59  CA  GLY A   8     129.767 112.127 120.483  1.00135.59           C  
ATOM     60  C   GLY A   8     130.641 111.387 119.495  1.00135.59           C  
ATOM     61  O   GLY A   8     130.275 111.114 118.350  1.00135.59           O  
ATOM     62  N   GLY A   9     131.832 111.055 119.966  1.00129.02           N  
ATOM     63  CA  GLY A   9     132.767 110.324 119.143  1.00129.02           C  
ATOM     64  C   GLY A   9     133.599 111.239 118.276  1.00129.02           C  
ATOM     65  O   GLY A   9     133.063 112.103 117.579  1.00129.02           O  
ATOM     66  N   GLY A  10     134.911 111.040 118.296  1.00131.69           N  
ATOM     67  CA  GLY A  10     135.829 111.920 117.608  1.00131.69           C  
ATOM     68  C   GLY A  10     137.250 111.428 117.747  1.00131.69           C  
ATOM     69  O   GLY A  10     137.534 110.252 117.511  1.00131.69           O  
ATOM     70  N   LEU A  11     138.153 112.333 118.105  1.00128.80           N  
ATOM     71  CA  LEU A  11     139.541 111.964 118.338  1.00128.80           C  
ATOM     72  C   LEU A  11     139.654 111.122 119.604  1.00128.80           C  
ATOM     73  O   LEU A  11     139.141 111.502 120.660  1.00128.80           O  
ATOM     74  CB  LEU A  11     140.400 113.219 118.464  1.00128.80           C  
ATOM     75  CG  LEU A  11     141.902 112.976 118.574  1.00128.80           C  
ATOM     76  CD1 LEU A  11     142.420 112.368 117.277  1.00128.80           C  
ATOM     77  CD2 LEU A  11     142.654 114.253 118.929  1.00128.80           C  
ATOM     78  N   VAL A  12     140.332 109.981 119.497  1.00124.63           N  
ATOM     79  CA  VAL A  12     140.514 109.066 120.619  1.00124.63           C  
ATOM     80  C   VAL A  12     141.891 108.430 120.504  1.00124.63           C  
ATOM     81  O   VAL A  12     142.351 108.101 119.409  1.00124.63           O  
ATOM     82  CB  VAL A  12     139.373 108.025 120.669  1.00124.63           C  
ATOM     83  CG1 VAL A  12     139.266 107.248 119.379  1.00124.63           C  
ATOM     84  CG2 VAL A  12     139.549 107.076 121.833  1.00124.63           C  
ATOM     85  N   GLN A  13     142.587 108.332 121.623  1.00123.16           N  
ATOM     86  CA  GLN A  13     143.877 107.674 121.588  1.00123.16           C  
ATOM     87  C   GLN A  13     143.686 106.226 122.026  1.00123.16           C  
ATOM     88  O   GLN A  13     142.708 105.884 122.696  1.00123.16           O  
ATOM     89  CB  GLN A  13     144.887 108.414 122.475  1.00123.16           C  
ATOM     90  CG  GLN A  13     146.391 108.123 122.229  1.00123.16           C  
ATOM     91  CD  GLN A  13     146.929 108.694 120.914  1.00123.16           C  
ATOM     92  OE1 GLN A  13     146.530 109.769 120.481  1.00123.16           O  
ATOM     93  NE2 GLN A  13     147.874 107.989 120.305  1.00123.16           N  
ATOM     94  N   ALA A  14     144.615 105.373 121.595  1.00131.41           N  
ATOM     95  CA  ALA A  14     144.491 103.935 121.790  1.00131.41           C  
ATOM     96  C   ALA A  14     144.593 103.576 123.262  1.00131.41           C  
ATOM     97  O   ALA A  14     145.332 104.203 124.026  1.00131.41           O  
ATOM     98  CB  ALA A  14     145.568 103.192 120.997  1.00131.41           C  
ATOM     99  N   GLY A  15     143.829 102.565 123.657  1.00141.00           N  
ATOM    100  CA  GLY A  15     143.770 102.190 125.051  1.00141.00           C  
ATOM    101  C   GLY A  15     142.961 103.127 125.911  1.00141.00           C  
ATOM    102  O   GLY A  15     143.027 103.039 127.140  1.00141.00           O  
ATOM    103  N   GLY A  16     142.190 104.023 125.301  1.00142.29           N  
ATOM    104  CA  GLY A  16     141.352 104.932 126.053  1.00142.29           C  
ATOM    105  C   GLY A  16     139.934 104.427 126.193  1.00142.29           C  
ATOM    106  O   GLY A  16     139.703 103.334 126.716  1.00142.29           O  
ATOM    107  N   SER A  17     138.983 105.214 125.708  1.00142.25           N  
ATOM    108  CA  SER A  17     137.572 104.914 125.863  1.00142.25           C  
ATOM    109  C   SER A  17     136.783 105.799 124.922  1.00142.25           C  
ATOM    110  O   SER A  17     137.320 106.755 124.359  1.00142.25           O  
ATOM    111  CB  SER A  17     137.109 105.151 127.302  1.00142.25           C  
ATOM    112  OG  SER A  17     137.231 106.521 127.632  1.00142.25           O  
ATOM    113  N   LEU A  18     135.502 105.471 124.768  1.00141.59           N  
ATOM    114  CA  LEU A  18     134.545 106.299 124.047  1.00141.59           C  
ATOM    115  C   LEU A  18     133.190 106.230 124.733  1.00141.59           C  
ATOM    116  O   LEU A  18     133.002 105.523 125.725  1.00141.59           O  
ATOM    117  CB  LEU A  18     134.397 105.862 122.591  1.00141.59           C  
ATOM    118  CG  LEU A  18     135.568 106.109 121.655  1.00141.59           C  
ATOM    119  CD1 LEU A  18     135.296 105.447 120.344  1.00141.59           C  
ATOM    120  CD2 LEU A  18     135.781 107.590 121.481  1.00141.59           C  
ATOM    121  N   ARG A  19     132.243 106.987 124.188  1.00129.89           N  
ATOM    122  CA  ARG A  19     130.837 106.871 124.537  1.00129.89           C  
ATOM    123  C   ARG A  19     130.029 107.422 123.379  1.00129.89           C  
ATOM    124  O   ARG A  19     130.383 108.456 122.813  1.00129.89           O  
ATOM    125  CB  ARG A  19     130.497 107.610 125.836  1.00129.89           C  
ATOM    126  CG  ARG A  19     128.999 107.634 126.215  1.00129.89           C  
ATOM    127  CD  ARG A  19     128.413 106.235 126.384  1.00129.89           C  
ATOM    128  NE  ARG A  19     127.080 106.250 126.978  1.00129.89           N  
ATOM    129  CZ  ARG A  19     126.871 106.142 128.284  1.00129.89           C  
ATOM    130  NH1 ARG A  19     127.900 106.008 129.103  1.00129.89           N  
ATOM    131  NH2 ARG A  19     125.647 106.161 128.778  1.00129.89           N  
ATOM    132  N   LEU A  20     128.965 106.715 123.010  1.00131.20           N  
ATOM    133  CA  LEU A  20     128.095 107.114 121.917  1.00131.20           C  
ATOM    134  C   LEU A  20     126.647 106.895 122.329  1.00131.20           C  
ATOM    135  O   LEU A  20     126.355 106.102 123.226  1.00131.20           O  
ATOM    136  CB  LEU A  20     128.401 106.318 120.644  1.00131.20           C  
ATOM    137  CG  LEU A  20     129.786 106.503 120.030  1.00131.20           C  
ATOM    138  CD1 LEU A  20     129.994 105.572 118.866  1.00131.20           C  
ATOM    139  CD2 LEU A  20     129.950 107.927 119.596  1.00131.20           C  
ATOM    140  N   SER A  21     125.739 107.601 121.657  1.00129.22           N  
ATOM    141  CA  SER A  21     124.313 107.393 121.868  1.00129.22           C  
ATOM    142  C   SER A  21     123.539 107.912 120.671  1.00129.22           C  
ATOM    143  O   SER A  21     124.023 108.756 119.915  1.00129.22           O  
ATOM    144  CB  SER A  21     123.807 108.086 123.133  1.00129.22           C  
ATOM    145  OG  SER A  21     122.405 107.921 123.255  1.00129.22           O  
ATOM    146  N   CYS A  22     122.314 107.408 120.529  1.00137.06           N  
ATOM    147  CA  CYS A  22     121.412 107.888 119.494  1.00137.06           C  
ATOM    148  C   CYS A  22     119.966 107.659 119.888  1.00137.06           C  
ATOM    149  O   CYS A  22     119.641 106.670 120.540  1.00137.06           O  
ATOM    150  CB  CYS A  22     121.663 107.219 118.148  1.00137.06           C  
ATOM    151  SG  CYS A  22     120.468 107.760 116.898  1.00137.06           S  
ATOM    152  N   VAL A  23     119.108 108.558 119.430  1.00138.38           N  
ATOM    153  CA  VAL A  23     117.700 108.601 119.783  1.00138.38           C  
ATOM    154  C   VAL A  23     116.897 108.388 118.511  1.00138.38           C  
ATOM    155  O   VAL A  23     117.203 108.994 117.478  1.00138.38           O  
ATOM    156  CB  VAL A  23     117.356 109.962 120.424  1.00138.38           C  
ATOM    157  CG1 VAL A  23     115.903 110.052 120.806  1.00138.38           C  
ATOM    158  CG2 VAL A  23     118.243 110.241 121.615  1.00138.38           C  
ATOM    159  N   VAL A  24     115.883 107.526 118.570  1.00143.01           N  
ATOM    160  CA  VAL A  24     114.944 107.421 117.461  1.00143.01           C  
ATOM    161  C   VAL A  24     113.853 108.458 117.665  1.00143.01           C  
ATOM    162  O   VAL A  24     113.614 108.936 118.773  1.00143.01           O  
ATOM    163  CB  VAL A  24     114.337 106.011 117.290  1.00143.01           C  
ATOM    164  CG1 VAL A  24     115.424 104.986 117.042  1.00143.01           C  
ATOM    165  CG2 VAL A  24     113.473 105.627 118.472  1.00143.01           C  
ATOM    166  N   SER A  25     113.175 108.815 116.583  1.00143.10           N  
ATOM    167  CA  SER A  25     112.205 109.896 116.631  1.00143.10           C  
ATOM    168  C   SER A  25     110.897 109.444 116.007  1.00143.10           C  
ATOM    169  O   SER A  25     110.849 109.144 114.809  1.00143.10           O  
ATOM    170  CB  SER A  25     112.749 111.132 115.921  1.00143.10           C  
ATOM    171  OG  SER A  25     113.923 111.578 116.573  1.00143.10           O  
ATOM    172  N   GLY A  26     109.844 109.391 116.822  1.00141.06           N  
ATOM    173  CA  GLY A  26     108.496 109.246 116.316  1.00141.06           C  
ATOM    174  C   GLY A  26     107.786 107.978 116.724  1.00141.06           C  
ATOM    175  O   GLY A  26     106.612 108.020 117.095  1.00141.06           O  
ATOM    176  N   PHE A  27     108.490 106.853 116.672  1.00148.36           N  
ATOM    177  CA  PHE A  27     107.868 105.545 116.817  1.00148.36           C  
ATOM    178  C   PHE A  27     107.377 105.310 118.241  1.00148.36           C  
ATOM    179  O   PHE A  27     107.926 105.841 119.208  1.00148.36           O  
ATOM    180  CB  PHE A  27     108.861 104.456 116.403  1.00148.36           C  
ATOM    181  CG  PHE A  27     108.350 103.063 116.588  1.00148.36           C  
ATOM    182  CD1 PHE A  27     107.267 102.611 115.860  1.00148.36           C  
ATOM    183  CD2 PHE A  27     108.969 102.197 117.471  1.00148.36           C  
ATOM    184  CE1 PHE A  27     106.792 101.325 116.028  1.00148.36           C  
ATOM    185  CE2 PHE A  27     108.513 100.903 117.627  1.00148.36           C  
ATOM    186  CZ  PHE A  27     107.415 100.471 116.913  1.00148.36           C  
ATOM    187  N   PHE A  28     106.299 104.536 118.356  1.00152.74           N  
ATOM    188  CA  PHE A  28     105.815 104.069 119.650  1.00152.74           C  
ATOM    189  C   PHE A  28     106.650 102.864 120.051  1.00152.74           C  
ATOM    190  O   PHE A  28     106.360 101.732 119.664  1.00152.74           O  
ATOM    191  CB  PHE A  28     104.331 103.751 119.591  1.00152.74           C  
ATOM    192  CG  PHE A  28     103.487 104.959 119.391  1.00152.74           C  
ATOM    193  CD1 PHE A  28     103.244 105.826 120.442  1.00152.74           C  
ATOM    194  CD2 PHE A  28     102.950 105.243 118.151  1.00152.74           C  
ATOM    195  CE1 PHE A  28     102.473 106.954 120.262  1.00152.74           C  
ATOM    196  CE2 PHE A  28     102.173 106.367 117.963  1.00152.74           C  
ATOM    197  CZ  PHE A  28     101.933 107.223 119.021  1.00152.74           C  
ATOM    198  N   PHE A  29     107.610 103.109 120.947  1.00144.34           N  
ATOM    199  CA  PHE A  29     108.806 102.305 121.164  1.00144.34           C  
ATOM    200  C   PHE A  29     108.549 101.155 122.136  1.00144.34           C  
ATOM    201  O   PHE A  29     109.452 100.729 122.864  1.00144.34           O  
ATOM    202  CB  PHE A  29     109.917 103.237 121.667  1.00144.34           C  
ATOM    203  CG  PHE A  29     111.308 102.728 121.462  1.00144.34           C  
ATOM    204  CD1 PHE A  29     111.874 102.732 120.202  1.00144.34           C  
ATOM    205  CD2 PHE A  29     112.072 102.308 122.534  1.00144.34           C  
ATOM    206  CE1 PHE A  29     113.159 102.284 120.016  1.00144.34           C  
ATOM    207  CE2 PHE A  29     113.345 101.858 122.348  1.00144.34           C  
ATOM    208  CZ  PHE A  29     113.889 101.843 121.093  1.00144.34           C  
ATOM    209  N   ASP A  30     107.312 100.659 122.170  1.00158.17           N  
ATOM    210  CA  ASP A  30     106.811  99.725 123.171  1.00158.17           C  
ATOM    211  C   ASP A  30     107.535  98.381 123.151  1.00158.17           C  
ATOM    212  O   ASP A  30     108.255  98.036 124.095  1.00158.17           O  
ATOM    213  CB  ASP A  30     105.315  99.528 122.931  1.00158.17           C  
ATOM    214  CG  ASP A  30     104.546 100.835 122.997  1.00158.17           C  
ATOM    215  OD1 ASP A  30     104.960 101.736 123.755  1.00158.17           O  
ATOM    216  OD2 ASP A  30     103.543 100.972 122.269  1.00158.17           O  
ATOM    217  N   THR A  31     107.367  97.629 122.069  1.00159.08           N  
ATOM    218  CA  THR A  31     108.100  96.393 121.839  1.00159.08           C  
ATOM    219  C   THR A  31     108.963  96.582 120.602  1.00159.08           C  
ATOM    220  O   THR A  31     108.489  97.081 119.576  1.00159.08           O  
ATOM    221  CB  THR A  31     107.152  95.185 121.712  1.00159.08           C  
ATOM    222  OG1 THR A  31     107.900  94.013 121.361  1.00159.08           O  
ATOM    223  CG2 THR A  31     105.996  95.422 120.725  1.00159.08           C  
ATOM    224  N   VAL A  32     110.242  96.229 120.710  1.00144.07           N  
ATOM    225  CA  VAL A  32     111.230  96.755 119.781  1.00144.07           C  
ATOM    226  C   VAL A  32     112.489  95.903 119.842  1.00144.07           C  
ATOM    227  O   VAL A  32     112.731  95.191 120.814  1.00144.07           O  
ATOM    228  CB  VAL A  32     111.508  98.242 120.128  1.00144.07           C  
ATOM    229  CG1 VAL A  32     112.401  98.388 121.369  1.00144.07           C  
ATOM    230  CG2 VAL A  32     111.996  99.027 118.928  1.00144.07           C  
ATOM    231  N   THR A  33     113.263  95.940 118.770  1.00131.49           N  
ATOM    232  CA  THR A  33     114.660  95.556 118.751  1.00131.49           C  
ATOM    233  C   THR A  33     115.492  96.802 118.542  1.00131.49           C  
ATOM    234  O   THR A  33     114.957  97.876 118.293  1.00131.49           O  
ATOM    235  CB  THR A  33     114.939  94.591 117.616  1.00131.49           C  
ATOM    236  OG1 THR A  33     116.308  94.191 117.694  1.00131.49           O  
ATOM    237  CG2 THR A  33     114.692  95.292 116.299  1.00131.49           C  
ATOM    238  N   MET A  34     116.812  96.661 118.599  1.00126.86           N  
ATOM    239  CA  MET A  34     117.701  97.731 118.135  1.00126.86           C  
ATOM    240  C   MET A  34     118.784  97.133 117.244  1.00126.86           C  
ATOM    241  O   MET A  34     119.892  96.821 117.692  1.00126.86           O  
ATOM    242  CB  MET A  34     118.297  98.537 119.276  1.00126.86           C  
ATOM    243  CG  MET A  34     117.297  99.457 119.991  1.00126.86           C  
ATOM    244  SD  MET A  34     116.366 100.616 118.943  1.00126.86           S  
ATOM    245  CE  MET A  34     117.601 101.739 118.316  1.00126.86           C  
ATOM    246  N   ALA A  35     118.459  97.033 115.955  1.00123.37           N  
ATOM    247  CA  ALA A  35     119.312  96.408 114.949  1.00123.37           C  
ATOM    248  C   ALA A  35     120.376  97.402 114.481  1.00123.37           C  
ATOM    249  O   ALA A  35     120.375  97.875 113.344  1.00123.37           O  
ATOM    250  CB  ALA A  35     118.467  95.897 113.788  1.00123.37           C  
ATOM    251  N   TRP A  36     121.282  97.722 115.408  1.00122.75           N  
ATOM    252  CA  TRP A  36     122.487  98.487 115.109  1.00122.75           C  
ATOM    253  C   TRP A  36     123.298  97.827 114.003  1.00122.75           C  
ATOM    254  O   TRP A  36     123.490  96.611 114.008  1.00122.75           O  
ATOM    255  CB  TRP A  36     123.349  98.565 116.358  1.00122.75           C  
ATOM    256  CG  TRP A  36     122.873  99.409 117.437  1.00122.75           C  
ATOM    257  CD1 TRP A  36     121.872  99.127 118.304  1.00122.75           C  
ATOM    258  CD2 TRP A  36     123.491 100.617 117.911  1.00122.75           C  
ATOM    259  NE1 TRP A  36     121.760 100.134 119.233  1.00122.75           N  
ATOM    260  CE2 TRP A  36     122.752 101.055 119.020  1.00122.75           C  
ATOM    261  CE3 TRP A  36     124.575 101.389 117.481  1.00122.75           C  
ATOM    262  CZ2 TRP A  36     123.068 102.225 119.713  1.00122.75           C  
ATOM    263  CZ3 TRP A  36     124.878 102.558 118.168  1.00122.75           C  
ATOM    264  CH2 TRP A  36     124.125 102.964 119.264  1.00122.75           C  
ATOM    265  N   TYR A  37     123.777  98.624 113.062  1.00118.02           N  
ATOM    266  CA  TYR A  37     124.877  98.217 112.203  1.00118.02           C  
ATOM    267  C   TYR A  37     126.084  99.110 112.470  1.00118.02           C  
ATOM    268  O   TYR A  37     126.038 100.030 113.287  1.00118.02           O  
ATOM    269  CB  TYR A  37     124.512  98.274 110.718  1.00118.02           C  
ATOM    270  CG  TYR A  37     123.647  97.153 110.169  1.00118.02           C  
ATOM    271  CD1 TYR A  37     123.238  96.090 110.956  1.00118.02           C  
ATOM    272  CD2 TYR A  37     123.319  97.121 108.812  1.00118.02           C  
ATOM    273  CE1 TYR A  37     122.464  95.063 110.423  1.00118.02           C  
ATOM    274  CE2 TYR A  37     122.560  96.091 108.272  1.00118.02           C  
ATOM    275  CZ  TYR A  37     122.135  95.075 109.080  1.00118.02           C  
ATOM    276  OH  TYR A  37     121.382  94.076 108.528  1.00118.02           O  
ATOM    277  N   ARG A  38     127.176  98.821 111.768  1.00124.14           N  
ATOM    278  CA  ARG A  38     128.334  99.697 111.736  1.00124.14           C  
ATOM    279  C   ARG A  38     129.067  99.452 110.423  1.00124.14           C  
ATOM    280  O   ARG A  38     129.020  98.351 109.871  1.00124.14           O  
ATOM    281  CB  ARG A  38     129.235  99.472 112.957  1.00124.14           C  
ATOM    282  CG  ARG A  38     129.911  98.120 113.052  1.00124.14           C  
ATOM    283  CD  ARG A  38     131.360  98.201 112.584  1.00124.14           C  
ATOM    284  NE  ARG A  38     132.036  96.914 112.618  1.00124.14           N  
ATOM    285  CZ  ARG A  38     132.777  96.494 113.632  1.00124.14           C  
ATOM    286  NH1 ARG A  38     132.937  97.264 114.695  1.00124.14           N  
ATOM    287  NH2 ARG A  38     133.360  95.307 113.578  1.00124.14           N  
ATOM    288  N   ARG A  39     129.733 100.483 109.917  1.00123.72           N  
ATOM    289  CA  ARG A  39     130.454 100.377 108.660  1.00123.72           C  
ATOM    290  C   ARG A  39     131.946 100.236 108.883  1.00123.72           C  
ATOM    291  O   ARG A  39     132.420  99.952 109.980  1.00123.72           O  
ATOM    292  CB  ARG A  39     130.201 101.562 107.731  1.00123.72           C  
ATOM    293  CG  ARG A  39     128.916 101.477 106.943  1.00123.72           C  
ATOM    294  CD  ARG A  39     128.873 102.534 105.847  1.00123.72           C  
ATOM    295  NE  ARG A  39     127.620 102.505 105.099  1.00123.72           N  
ATOM    296  CZ  ARG A  39     127.395 101.720 104.052  1.00123.72           C  
ATOM    297  NH1 ARG A  39     128.327 100.882 103.634  1.00123.72           N  
ATOM    298  NH2 ARG A  39     126.227 101.757 103.431  1.00123.72           N  
ATOM    299  N   ALA A  40     132.680 100.386 107.795  1.00129.24           N  
ATOM    300  CA  ALA A  40     134.129 100.351 107.744  1.00129.24           C  
ATOM    301  C   ALA A  40     134.532 101.110 106.487  1.00129.24           C  
ATOM    302  O   ALA A  40     133.715 101.247 105.568  1.00129.24           O  
ATOM    303  CB  ALA A  40     134.631  98.900 107.733  1.00129.24           C  
ATOM    304  N   PRO A  41     135.789 101.670 106.427  1.00134.07           N  
ATOM    305  CA  PRO A  41     136.146 102.538 105.291  1.00134.07           C  
ATOM    306  C   PRO A  41     136.204 101.823 103.957  1.00134.07           C  
ATOM    307  O   PRO A  41     137.124 101.045 103.692  1.00134.07           O  
ATOM    308  CB  PRO A  41     137.535 103.062 105.670  1.00134.07           C  
ATOM    309  CG  PRO A  41     137.600 102.947 107.121  1.00134.07           C  
ATOM    310  CD  PRO A  41     136.839 101.712 107.462  1.00134.07           C  
ATOM    311  N   GLY A  42     135.226 102.117 103.107  1.00131.05           N  
ATOM    312  CA  GLY A  42     135.076 101.449 101.834  1.00131.05           C  
ATOM    313  C   GLY A  42     134.751  99.984 102.009  1.00131.05           C  
ATOM    314  O   GLY A  42     135.502  99.127 101.536  1.00131.05           O  
ATOM    315  N   LYS A  43     133.654  99.673 102.697  1.00122.50           N  
ATOM    316  CA  LYS A  43     133.348  98.277 102.948  1.00122.50           C  
ATOM    317  C   LYS A  43     131.843  98.091 103.018  1.00122.50           C  
ATOM    318  O   LYS A  43     131.080  99.039 103.211  1.00122.50           O  
ATOM    319  CB  LYS A  43     134.016  97.779 104.242  1.00122.50           C  
ATOM    320  CG  LYS A  43     134.112  96.256 104.394  1.00122.50           C  
ATOM    321  CD  LYS A  43     134.743  95.825 105.683  1.00122.50           C  
ATOM    322  CE  LYS A  43     134.750  94.315 105.780  1.00122.50           C  
ATOM    323  NZ  LYS A  43     135.339  93.848 107.062  1.00122.50           N  
ATOM    324  N   HIS A  44     131.446  96.853 102.761  1.00128.81           N  
ATOM    325  CA  HIS A  44     130.205  96.247 103.201  1.00128.81           C  
ATOM    326  C   HIS A  44     129.830  96.659 104.623  1.00128.81           C  
ATOM    327  O   HIS A  44     130.680  96.718 105.512  1.00128.81           O  
ATOM    328  CB  HIS A  44     130.416  94.739 103.096  1.00128.81           C  
ATOM    329  CG  HIS A  44     129.184  93.912 103.250  1.00128.81           C  
ATOM    330  ND1 HIS A  44     128.164  93.922 102.326  1.00128.81           N  
ATOM    331  CD2 HIS A  44     128.861  92.964 104.160  1.00128.81           C  
ATOM    332  CE1 HIS A  44     127.242  93.052 102.687  1.00128.81           C  
ATOM    333  NE2 HIS A  44     127.640  92.458 103.798  1.00128.81           N  
ATOM    334  N   ARG A  45     128.544  96.949 104.824  1.00119.11           N  
ATOM    335  CA  ARG A  45     128.012  97.457 106.088  1.00119.11           C  
ATOM    336  C   ARG A  45     127.536  96.285 106.943  1.00119.11           C  
ATOM    337  O   ARG A  45     126.688  95.508 106.500  1.00119.11           O  
ATOM    338  CB  ARG A  45     126.877  98.429 105.770  1.00119.11           C  
ATOM    339  CG  ARG A  45     126.146  99.096 106.914  1.00119.11           C  
ATOM    340  CD  ARG A  45     125.205 100.156 106.304  1.00119.11           C  
ATOM    341  NE  ARG A  45     124.509 100.998 107.275  1.00119.11           N  
ATOM    342  CZ  ARG A  45     123.238 100.879 107.634  1.00119.11           C  
ATOM    343  NH1 ARG A  45     122.461  99.974 107.072  1.00119.11           N  
ATOM    344  NH2 ARG A  45     122.735 101.708 108.528  1.00119.11           N  
ATOM    345  N   GLU A  46     128.066  96.154 108.160  1.00124.92           N  
ATOM    346  CA  GLU A  46     127.942  94.912 108.924  1.00124.92           C  
ATOM    347  C   GLU A  46     127.298  95.134 110.294  1.00124.92           C  
ATOM    348  O   GLU A  46     127.201  96.259 110.788  1.00124.92           O  
ATOM    349  CB  GLU A  46     129.311  94.256 109.101  1.00124.92           C  
ATOM    350  CG  GLU A  46     130.240  95.023 110.008  1.00124.92           C  
ATOM    351  CD  GLU A  46     131.634  94.440 110.030  1.00124.92           C  
ATOM    352  OE1 GLU A  46     131.881  93.476 109.281  1.00124.92           O  
ATOM    353  OE2 GLU A  46     132.485  94.938 110.797  1.00124.92           O  
ATOM    354  N   LEU A  47     126.882  94.029 110.923  1.00121.00           N  
ATOM    355  CA  LEU A  47     126.062  94.047 112.133  1.00121.00           C  
ATOM    356  C   LEU A  47     126.917  93.899 113.380  1.00121.00           C  
ATOM    357  O   LEU A  47     127.738  92.986 113.469  1.00121.00           O  
ATOM    358  CB  LEU A  47     125.020  92.926 112.103  1.00121.00           C  
ATOM    359  CG  LEU A  47     123.960  92.752 113.201  1.00121.00           C  
ATOM    360  CD1 LEU A  47     122.711  92.185 112.581  1.00121.00           C  
ATOM    361  CD2 LEU A  47     124.385  91.808 114.311  1.00121.00           C  
ATOM    362  N   VAL A  48     126.702  94.795 114.342  1.00133.15           N  
ATOM    363  CA  VAL A  48     127.101  94.655 115.741  1.00133.15           C  
ATOM    364  C   VAL A  48     125.925  95.180 116.558  1.00133.15           C  
ATOM    365  O   VAL A  48     125.741  96.397 116.656  1.00133.15           O  
ATOM    366  CB  VAL A  48     128.376  95.456 116.084  1.00133.15           C  
ATOM    367  CG1 VAL A  48     128.652  95.373 117.559  1.00133.15           C  
ATOM    368  CG2 VAL A  48     129.589  94.985 115.312  1.00133.15           C  
ATOM    369  N   ALA A  49     125.096  94.309 117.130  1.00127.32           N  
ATOM    370  CA  ALA A  49     123.889  94.825 117.766  1.00127.32           C  
ATOM    371  C   ALA A  49     123.441  93.930 118.899  1.00127.32           C  
ATOM    372  O   ALA A  49     123.889  92.790 119.035  1.00127.32           O  
ATOM    373  CB  ALA A  49     122.730  94.967 116.783  1.00127.32           C  
ATOM    374  N   SER A  50     122.535  94.473 119.704  1.00128.77           N  
ATOM    375  CA  SER A  50     121.921  93.737 120.794  1.00128.77           C  
ATOM    376  C   SER A  50     120.702  94.493 121.289  1.00128.77           C  
ATOM    377  O   SER A  50     120.194  95.404 120.627  1.00128.77           O  
ATOM    378  CB  SER A  50     122.885  93.539 121.962  1.00128.77           C  
ATOM    379  OG  SER A  50     122.281  92.742 122.961  1.00128.77           O  
ATOM    380  N   ALA A  51     120.253  94.085 122.476  1.00138.93           N  
ATOM    381  CA  ALA A  51     119.482  94.890 123.416  1.00138.93           C  
ATOM    382  C   ALA A  51     118.090  95.249 122.892  1.00138.93           C  
ATOM    383  O   ALA A  51     117.793  96.398 122.574  1.00138.93           O  
ATOM    384  CB  ALA A  51     120.256  96.156 123.800  1.00138.93           C  
ATOM    385  N   THR A  52     117.240  94.225 122.809  1.00143.22           N  
ATOM    386  CA  THR A  52     115.841  94.505 123.097  1.00143.22           C  
ATOM    387  C   THR A  52     115.675  94.646 124.608  1.00143.22           C  
ATOM    388  O   THR A  52     116.562  94.291 125.392  1.00143.22           O  
ATOM    389  CB  THR A  52     114.907  93.414 122.568  1.00143.22           C  
ATOM    390  OG1 THR A  52     113.561  93.899 122.579  1.00143.22           O  
ATOM    391  CG2 THR A  52     114.943  92.192 123.441  1.00143.22           C  
ATOM    392  N   ALA A  53     114.544  95.197 125.025  1.00145.13           N  
ATOM    393  CA  ALA A  53     114.280  95.265 126.451  1.00145.13           C  
ATOM    394  C   ALA A  53     113.956  93.874 126.970  1.00145.13           C  
ATOM    395  O   ALA A  53     113.379  93.046 126.262  1.00145.13           O  
ATOM    396  CB  ALA A  53     113.140  96.232 126.747  1.00145.13           C  
ATOM    397  N   GLY A  54     114.367  93.607 128.198  1.00145.49           N  
ATOM    398  CA  GLY A  54     114.175  92.315 128.800  1.00145.49           C  
ATOM    399  C   GLY A  54     115.377  91.403 128.796  1.00145.49           C  
ATOM    400  O   GLY A  54     115.197  90.183 128.800  1.00145.49           O  
ATOM    401  N   GLY A  55     116.593  91.949 128.786  1.00142.35           N  
ATOM    402  CA  GLY A  55     117.786  91.142 128.963  1.00142.35           C  
ATOM    403  C   GLY A  55     118.406  90.543 127.719  1.00142.35           C  
ATOM    404  O   GLY A  55     118.508  89.319 127.606  1.00142.35           O  
ATOM    405  N   THR A  56     118.822  91.378 126.775  1.00132.27           N  
ATOM    406  CA  THR A  56     119.536  90.905 125.596  1.00132.27           C  
ATOM    407  C   THR A  56     120.927  91.523 125.554  1.00132.27           C  
ATOM    408  O   THR A  56     121.068  92.734 125.365  1.00132.27           O  
ATOM    409  CB  THR A  56     118.757  91.218 124.329  1.00132.27           C  
ATOM    410  OG1 THR A  56     117.538  90.477 124.357  1.00132.27           O  
ATOM    411  CG2 THR A  56     119.548  90.801 123.120  1.00132.27           C  
ATOM    412  N   THR A  57     121.948  90.689 125.738  1.00128.06           N  
ATOM    413  CA  THR A  57     123.352  91.059 125.587  1.00128.06           C  
ATOM    414  C   THR A  57     123.897  90.136 124.514  1.00128.06           C  
ATOM    415  O   THR A  57     124.386  89.049 124.823  1.00128.06           O  
ATOM    416  CB  THR A  57     124.125  90.907 126.877  1.00128.06           C  
ATOM    417  OG1 THR A  57     124.027  89.553 127.333  1.00128.06           O  
ATOM    418  CG2 THR A  57     123.592  91.834 127.935  1.00128.06           C  
ATOM    419  N   THR A  58     123.797  90.548 123.257  1.00130.08           N  
ATOM    420  CA  THR A  58     124.261  89.731 122.148  1.00130.08           C  
ATOM    421  C   THR A  58     125.307  90.480 121.335  1.00130.08           C  
ATOM    422  O   THR A  58     125.419  91.702 121.395  1.00130.08           O  
ATOM    423  CB  THR A  58     123.103  89.299 121.246  1.00130.08           C  
ATOM    424  OG1 THR A  58     122.384  90.455 120.809  1.00130.08           O  
ATOM    425  CG2 THR A  58     122.169  88.351 121.979  1.00130.08           C  
ATOM    426  N   TYR A  59     126.108  89.724 120.594  1.00132.65           N  
ATOM    427  CA  TYR A  59     127.248  90.305 119.910  1.00132.65           C  
ATOM    428  C   TYR A  59     127.585  89.504 118.668  1.00132.65           C  
ATOM    429  O   TYR A  59     127.320  88.304 118.582  1.00132.65           O  
ATOM    430  CB  TYR A  59     128.494  90.326 120.791  1.00132.65           C  
ATOM    431  CG  TYR A  59     128.414  91.228 121.974  1.00132.65           C  
ATOM    432  CD1 TYR A  59     128.643  92.582 121.844  1.00132.65           C  
ATOM    433  CD2 TYR A  59     128.100  90.726 123.225  1.00132.65           C  
ATOM    434  CE1 TYR A  59     128.570  93.422 122.934  1.00132.65           C  
ATOM    435  CE2 TYR A  59     128.019  91.553 124.321  1.00132.65           C  
ATOM    436  CZ  TYR A  59     128.256  92.906 124.171  1.00132.65           C  
ATOM    437  OH  TYR A  59     128.184  93.749 125.259  1.00132.65           O  
ATOM    438  N   ALA A  60     128.197  90.189 117.714  1.00137.91           N  
ATOM    439  CA  ALA A  60     129.060  89.547 116.737  1.00137.91           C  
ATOM    440  C   ALA A  60     130.469  89.578 117.308  1.00137.91           C  
ATOM    441  O   ALA A  60     131.036  90.657 117.510  1.00137.91           O  
ATOM    442  CB  ALA A  60     129.001  90.256 115.387  1.00137.91           C  
ATOM    443  N   ASP A  61     131.050  88.410 117.515  1.00135.46           N  
ATOM    444  CA  ASP A  61     132.161  88.139 118.431  1.00135.46           C  
ATOM    445  C   ASP A  61     133.449  88.804 118.078  1.00135.46           C  
ATOM    446  O   ASP A  61     134.431  88.496 118.752  1.00135.46           O  
ATOM    447  CB  ASP A  61     132.370  86.633 118.516  1.00135.46           C  
ATOM    448  CG  ASP A  61     131.202  85.931 119.165  1.00135.46           C  
ATOM    449  OD1 ASP A  61     130.519  86.572 119.991  1.00135.46           O  
ATOM    450  OD2 ASP A  61     130.966  84.745 118.849  1.00135.46           O  
ATOM    451  N   SER A  62     133.513  89.658 117.063  1.00133.17           N  
ATOM    452  CA  SER A  62     134.663  90.530 116.907  1.00133.17           C  
ATOM    453  C   SER A  62     134.848  91.448 118.108  1.00133.17           C  
ATOM    454  O   SER A  62     135.984  91.733 118.497  1.00133.17           O  
ATOM    455  CB  SER A  62     134.504  91.362 115.640  1.00133.17           C  
ATOM    456  OG  SER A  62     135.571  92.284 115.505  1.00133.17           O  
ATOM    457  N   VAL A  63     133.752  91.907 118.714  1.00126.22           N  
ATOM    458  CA  VAL A  63     133.782  93.004 119.676  1.00126.22           C  
ATOM    459  C   VAL A  63     133.124  92.643 120.999  1.00126.22           C  
ATOM    460  O   VAL A  63     132.537  93.502 121.663  1.00126.22           O  
ATOM    461  CB  VAL A  63     133.106  94.244 119.083  1.00126.22           C  
ATOM    462  CG1 VAL A  63     133.964  94.847 118.002  1.00126.22           C  
ATOM    463  CG2 VAL A  63     131.796  93.829 118.500  1.00126.22           C  
ATOM    464  N   LYS A  64     133.210  91.383 121.397  1.00122.30           N  
ATOM    465  CA  LYS A  64     132.624  90.991 122.664  1.00122.30           C  
ATOM    466  C   LYS A  64     133.467  91.487 123.831  1.00122.30           C  
ATOM    467  O   LYS A  64     134.526  92.097 123.664  1.00122.30           O  
ATOM    468  CB  LYS A  64     132.504  89.476 122.771  1.00122.30           C  
ATOM    469  CG  LYS A  64     133.843  88.772 122.854  1.00122.30           C  
ATOM    470  CD  LYS A  64     133.666  87.319 123.233  1.00122.30           C  
ATOM    471  CE  LYS A  64     133.053  86.527 122.115  1.00122.30           C  
ATOM    472  NZ  LYS A  64     132.983  85.084 122.450  1.00122.30           N  
ATOM    473  N   ASP A  65     132.946  91.248 125.033  1.00126.59           N  
ATOM    474  CA  ASP A  65     133.624  91.365 126.323  1.00126.59           C  
ATOM    475  C   ASP A  65     134.048  92.782 126.669  1.00126.59           C  
ATOM    476  O   ASP A  65     134.699  92.989 127.697  1.00126.59           O  
ATOM    477  CB  ASP A  65     134.850  90.449 126.403  1.00126.59           C  
ATOM    478  CG  ASP A  65     134.488  88.989 126.349  1.00126.59           C  
ATOM    479  OD1 ASP A  65     133.353  88.651 126.735  1.00126.59           O  
ATOM    480  OD2 ASP A  65     135.342  88.178 125.935  1.00126.59           O  
ATOM    481  N   ARG A  66     133.715  93.766 125.843  1.00124.40           N  
ATOM    482  CA  ARG A  66     134.247  95.108 125.991  1.00124.40           C  
ATOM    483  C   ARG A  66     133.190  96.190 125.918  1.00124.40           C  
ATOM    484  O   ARG A  66     133.447  97.304 126.386  1.00124.40           O  
ATOM    485  CB  ARG A  66     135.298  95.393 124.906  1.00124.40           C  
ATOM    486  CG  ARG A  66     136.480  94.441 124.868  1.00124.40           C  
ATOM    487  CD  ARG A  66     137.398  94.846 123.763  1.00124.40           C  
ATOM    488  NE  ARG A  66     136.676  94.899 122.503  1.00124.40           N  
ATOM    489  CZ  ARG A  66     137.172  95.419 121.389  1.00124.40           C  
ATOM    490  NH1 ARG A  66     138.396  95.918 121.381  1.00124.40           N  
ATOM    491  NH2 ARG A  66     136.447  95.442 120.283  1.00124.40           N  
ATOM    492  N   PHE A  67     132.031  95.924 125.335  1.00132.48           N  
ATOM    493  CA  PHE A  67     131.074  96.974 125.019  1.00132.48           C  
ATOM    494  C   PHE A  67     129.853  96.810 125.908  1.00132.48           C  
ATOM    495  O   PHE A  67     129.097  95.845 125.759  1.00132.48           O  
ATOM    496  CB  PHE A  67     130.663  96.949 123.550  1.00132.48           C  
ATOM    497  CG  PHE A  67     131.749  97.347 122.587  1.00132.48           C  
ATOM    498  CD1 PHE A  67     132.966  97.853 123.019  1.00132.48           C  
ATOM    499  CD2 PHE A  67     131.520  97.253 121.227  1.00132.48           C  
ATOM    500  CE1 PHE A  67     133.945  98.199 122.125  1.00132.48           C  
ATOM    501  CE2 PHE A  67     132.493  97.618 120.322  1.00132.48           C  
ATOM    502  CZ  PHE A  67     133.707  98.092 120.773  1.00132.48           C  
ATOM    503  N   THR A  68     129.642  97.770 126.813  1.00142.40           N  
ATOM    504  CA  THR A  68     128.416  97.837 127.608  1.00142.40           C  
ATOM    505  C   THR A  68     127.332  98.395 126.694  1.00142.40           C  
ATOM    506  O   THR A  68     126.992  99.581 126.705  1.00142.40           O  
ATOM    507  CB  THR A  68     128.608  98.687 128.860  1.00142.40           C  
ATOM    508  OG1 THR A  68     129.717  98.181 129.610  1.00142.40           O  
ATOM    509  CG2 THR A  68     127.376  98.626 129.759  1.00142.40           C  
ATOM    510  N   ILE A  69     126.822  97.517 125.838  1.00138.50           N  
ATOM    511  CA  ILE A  69     125.701  97.878 124.998  1.00138.50           C  
ATOM    512  C   ILE A  69     124.469  98.003 125.880  1.00138.50           C  
ATOM    513  O   ILE A  69     124.202  97.147 126.733  1.00138.50           O  
ATOM    514  CB  ILE A  69     125.540  96.856 123.863  1.00138.50           C  
ATOM    515  CG1 ILE A  69     124.378  97.253 122.964  1.00138.50           C  
ATOM    516  CG2 ILE A  69     125.476  95.413 124.379  1.00138.50           C  
ATOM    517  CD1 ILE A  69     124.610  98.549 122.271  1.00138.50           C  
ATOM    518  N   SER A  70     123.756  99.112 125.745  1.00134.35           N  
ATOM    519  CA  SER A  70     122.764  99.436 126.757  1.00134.35           C  
ATOM    520  C   SER A  70     121.720 100.369 126.178  1.00134.35           C  
ATOM    521  O   SER A  70     122.059 101.420 125.628  1.00134.35           O  
ATOM    522  CB  SER A  70     123.435 100.076 127.963  1.00134.35           C  
ATOM    523  OG  SER A  70     124.077 101.267 127.559  1.00134.35           O  
ATOM    524  N   ARG A  71     120.461  99.984 126.318  1.00139.96           N  
ATOM    525  CA  ARG A  71     119.352 100.794 125.853  1.00139.96           C  
ATOM    526  C   ARG A  71     118.856 101.713 126.963  1.00139.96           C  
ATOM    527  O   ARG A  71     119.501 101.896 127.999  1.00139.96           O  
ATOM    528  CB  ARG A  71     118.220  99.917 125.327  1.00139.96           C  
ATOM    529  CG  ARG A  71     117.694  98.920 126.327  1.00139.96           C  
ATOM    530  CD  ARG A  71     116.331  98.371 125.930  1.00139.96           C  
ATOM    531  NE  ARG A  71     116.278  97.804 124.593  1.00139.96           N  
ATOM    532  CZ  ARG A  71     115.564  98.333 123.608  1.00139.96           C  
ATOM    533  NH1 ARG A  71     114.857  99.425 123.822  1.00139.96           N  
ATOM    534  NH2 ARG A  71     115.559  97.780 122.411  1.00139.96           N  
ATOM    535  N   ASP A  72     117.683 102.296 126.729  1.00144.11           N  
ATOM    536  CA  ASP A  72     117.038 103.250 127.616  1.00144.11           C  
ATOM    537  C   ASP A  72     115.576 103.343 127.175  1.00144.11           C  
ATOM    538  O   ASP A  72     115.265 103.097 126.006  1.00144.11           O  
ATOM    539  CB  ASP A  72     117.753 104.610 127.544  1.00144.11           C  
ATOM    540  CG  ASP A  72     117.480 105.491 128.741  1.00144.11           C  
ATOM    541  OD1 ASP A  72     116.730 105.067 129.641  1.00144.11           O  
ATOM    542  OD2 ASP A  72     118.031 106.608 128.786  1.00144.11           O  
ATOM    543  N   ASN A  73     114.680 103.665 128.110  1.00139.12           N  
ATOM    544  CA  ASN A  73     113.246 103.690 127.827  1.00139.12           C  
ATOM    545  C   ASN A  73     112.694 105.105 127.698  1.00139.12           C  
ATOM    546  O   ASN A  73     112.088 105.442 126.679  1.00139.12           O  
ATOM    547  CB  ASN A  73     112.488 102.944 128.922  1.00139.12           C  
ATOM    548  CG  ASN A  73     112.906 101.515 129.027  1.00139.12           C  
ATOM    549  OD1 ASN A  73     113.414 101.082 130.055  1.00139.12           O  
ATOM    550  ND2 ASN A  73     112.715 100.767 127.953  1.00139.12           N  
ATOM    551  N   ALA A  74     112.896 105.940 128.723  1.00140.34           N  
ATOM    552  CA  ALA A  74     112.273 107.262 128.754  1.00140.34           C  
ATOM    553  C   ALA A  74     112.937 108.220 127.777  1.00140.34           C  
ATOM    554  O   ALA A  74     112.254 108.996 127.100  1.00140.34           O  
ATOM    555  CB  ALA A  74     112.322 107.836 130.168  1.00140.34           C  
ATOM    556  N   LYS A  75     114.265 108.188 127.692  1.00141.25           N  
ATOM    557  CA  LYS A  75     114.952 109.007 126.705  1.00141.25           C  
ATOM    558  C   LYS A  75     114.751 108.489 125.292  1.00141.25           C  
ATOM    559  O   LYS A  75     114.941 109.256 124.341  1.00141.25           O  
ATOM    560  CB  LYS A  75     116.450 109.063 126.998  1.00141.25           C  
ATOM    561  CG  LYS A  75     116.832 109.701 128.316  1.00141.25           C  
ATOM    562  CD  LYS A  75     118.346 109.832 128.422  1.00141.25           C  
ATOM    563  CE  LYS A  75     118.772 110.470 129.733  1.00141.25           C  
ATOM    564  NZ  LYS A  75     118.511 109.565 130.886  1.00141.25           N  
ATOM    565  N   ASN A  76     114.362 107.221 125.154  1.00140.51           N  
ATOM    566  CA  ASN A  76     114.284 106.494 123.892  1.00140.51           C  
ATOM    567  C   ASN A  76     115.612 106.588 123.145  1.00140.51           C  
ATOM    568  O   ASN A  76     115.700 107.055 122.012  1.00140.51           O  
ATOM    569  CB  ASN A  76     113.109 106.979 123.040  1.00140.51           C  
ATOM    570  CG  ASN A  76     112.753 106.012 121.929  1.00140.51           C  
ATOM    571  OD1 ASN A  76     113.438 105.022 121.709  1.00140.51           O  
ATOM    572  ND2 ASN A  76     111.653 106.280 121.245  1.00140.51           N  
ATOM    573  N   THR A  77     116.657 106.136 123.824  1.00140.20           N  
ATOM    574  CA  THR A  77     117.983 106.085 123.245  1.00140.20           C  
ATOM    575  C   THR A  77     118.640 104.767 123.615  1.00140.20           C  
ATOM    576  O   THR A  77     118.082 103.953 124.354  1.00140.20           O  
ATOM    577  CB  THR A  77     118.839 107.261 123.704  1.00140.20           C  
ATOM    578  OG1 THR A  77     120.091 107.228 123.013  1.00140.20           O  
ATOM    579  CG2 THR A  77     119.078 107.181 125.182  1.00140.20           C  
ATOM    580  N   VAL A  78     119.844 104.566 123.093  1.00130.33           N  
ATOM    581  CA  VAL A  78     120.594 103.335 123.297  1.00130.33           C  
ATOM    582  C   VAL A  78     122.067 103.640 123.037  1.00130.33           C  
ATOM    583  O   VAL A  78     122.415 104.341 122.084  1.00130.33           O  
ATOM    584  CB  VAL A  78     120.016 102.204 122.414  1.00130.33           C  
ATOM    585  CG1 VAL A  78     119.830 102.694 121.019  1.00130.33           C  
ATOM    586  CG2 VAL A  78     120.898 100.975 122.435  1.00130.33           C  
ATOM    587  N   TYR A  79     122.924 103.146 123.917  1.00128.24           N  
ATOM    588  CA  TYR A  79     124.252 103.698 124.107  1.00128.24           C  
ATOM    589  C   TYR A  79     125.307 102.779 123.509  1.00128.24           C  
ATOM    590  O   TYR A  79     124.996 101.745 122.921  1.00128.24           O  
ATOM    591  CB  TYR A  79     124.500 103.915 125.594  1.00128.24           C  
ATOM    592  CG  TYR A  79     123.519 104.865 126.235  1.00128.24           C  
ATOM    593  CD1 TYR A  79     123.727 106.233 126.200  1.00128.24           C  
ATOM    594  CD2 TYR A  79     122.369 104.389 126.860  1.00128.24           C  
ATOM    595  CE1 TYR A  79     122.834 107.103 126.787  1.00128.24           C  
ATOM    596  CE2 TYR A  79     121.468 105.248 127.442  1.00128.24           C  
ATOM    597  CZ  TYR A  79     121.708 106.602 127.406  1.00128.24           C  
ATOM    598  OH  TYR A  79     120.809 107.460 127.988  1.00128.24           O  
ATOM    599  N   LEU A  80     126.571 103.182 123.669  1.00129.73           N  
ATOM    600  CA  LEU A  80     127.721 102.378 123.242  1.00129.73           C  
ATOM    601  C   LEU A  80     128.962 102.817 124.009  1.00129.73           C  
ATOM    602  O   LEU A  80     129.485 103.906 123.767  1.00129.73           O  
ATOM    603  CB  LEU A  80     127.947 102.502 121.744  1.00129.73           C  
ATOM    604  CG  LEU A  80     129.208 101.830 121.205  1.00129.73           C  
ATOM    605  CD1 LEU A  80     129.244 100.364 121.532  1.00129.73           C  
ATOM    606  CD2 LEU A  80     129.257 102.006 119.710  1.00129.73           C  
ATOM    607  N   GLN A  81     129.435 101.967 124.910  1.00133.31           N  
ATOM    608  CA  GLN A  81     130.696 102.171 125.606  1.00133.31           C  
ATOM    609  C   GLN A  81     131.776 101.335 124.944  1.00133.31           C  
ATOM    610  O   GLN A  81     131.533 100.191 124.566  1.00133.31           O  
ATOM    611  CB  GLN A  81     130.570 101.800 127.084  1.00133.31           C  
ATOM    612  CG  GLN A  81     131.884 101.784 127.857  1.00133.31           C  
ATOM    613  CD  GLN A  81     132.586 103.120 127.854  1.00133.31           C  
ATOM    614  OE1 GLN A  81     131.966 104.162 128.049  1.00133.31           O  
ATOM    615  NE2 GLN A  81     133.889 103.097 127.619  1.00133.31           N  
ATOM    616  N   MET A  82     132.963 101.916 124.783  1.00141.08           N  
ATOM    617  CA  MET A  82     134.071 101.243 124.123  1.00141.08           C  
ATOM    618  C   MET A  82     135.325 101.335 124.981  1.00141.08           C  
ATOM    619  O   MET A  82     135.472 102.251 125.791  1.00141.08           O  
ATOM    620  CB  MET A  82     134.320 101.846 122.741  1.00141.08           C  
ATOM    621  CG  MET A  82     133.170 101.629 121.775  1.00141.08           C  
ATOM    622  SD  MET A  82     133.402 102.370 120.158  1.00141.08           S  
ATOM    623  CE  MET A  82     134.653 101.302 119.469  1.00141.08           C  
ATOM    624  N   ASN A  83     136.229 100.371 124.794  1.00129.99           N  
ATOM    625  CA  ASN A  83     137.433 100.251 125.608  1.00129.99           C  
ATOM    626  C   ASN A  83     138.552  99.675 124.762  1.00129.99           C  
ATOM    627  O   ASN A  83     138.325  98.702 124.040  1.00129.99           O  
ATOM    628  CB  ASN A  83     137.199  99.339 126.815  1.00129.99           C  
ATOM    629  CG  ASN A  83     136.307  99.962 127.859  1.00129.99           C  
ATOM    630  OD1 ASN A  83     136.488 101.113 128.240  1.00129.99           O  
ATOM    631  ND2 ASN A  83     135.320  99.209 128.312  1.00129.99           N  
ATOM    632  N   SER A  84     139.745 100.270 124.870  1.00131.51           N  
ATOM    633  CA  SER A  84     141.009  99.734 124.347  1.00131.51           C  
ATOM    634  C   SER A  84     140.953  99.529 122.830  1.00131.51           C  
ATOM    635  O   SER A  84     140.952  98.411 122.318  1.00131.51           O  
ATOM    636  CB  SER A  84     141.385  98.435 125.063  1.00131.51           C  
ATOM    637  OG  SER A  84     141.601  98.670 126.440  1.00131.51           O  
ATOM    638  N   LEU A  85     140.889 100.647 122.123  1.00132.16           N  
ATOM    639  CA  LEU A  85     140.323 100.653 120.785  1.00132.16           C  
ATOM    640  C   LEU A  85     141.371 100.378 119.723  1.00132.16           C  
ATOM    641  O   LEU A  85     142.425 101.014 119.696  1.00132.16           O  
ATOM    642  CB  LEU A  85     139.612 101.975 120.558  1.00132.16           C  
ATOM    643  CG  LEU A  85     138.589 101.948 121.706  1.00132.16           C  
ATOM    644  CD1 LEU A  85     137.857 103.246 121.886  1.00132.16           C  
ATOM    645  CD2 LEU A  85     137.595 100.792 121.569  1.00132.16           C  
ATOM    646  N   LYS A  86     141.058  99.420 118.859  1.00139.91           N  
ATOM    647  CA  LYS A  86     141.826  98.662 117.884  1.00139.91           C  
ATOM    648  C   LYS A  86     141.816  99.385 116.540  1.00139.91           C  
ATOM    649  O   LYS A  86     140.932 100.211 116.286  1.00139.91           O  
ATOM    650  CB  LYS A  86     141.204  97.266 117.753  1.00139.91           C  
ATOM    651  CG  LYS A  86     142.037  96.169 117.139  1.00139.91           C  
ATOM    652  CD  LYS A  86     143.218  95.844 118.035  1.00139.91           C  
ATOM    653  CE  LYS A  86     142.748  95.245 119.350  1.00139.91           C  
ATOM    654  NZ  LYS A  86     142.139  93.906 119.132  1.00139.91           N  
ATOM    655  N   PRO A  87     142.798  99.132 115.657  1.00130.94           N  
ATOM    656  CA  PRO A  87     142.670  99.615 114.269  1.00130.94           C  
ATOM    657  C   PRO A  87     141.449  99.096 113.526  1.00130.94           C  
ATOM    658  O   PRO A  87     141.015  99.743 112.567  1.00130.94           O  
ATOM    659  CB  PRO A  87     143.967  99.132 113.616  1.00130.94           C  
ATOM    660  CG  PRO A  87     144.931  99.154 114.716  1.00130.94           C  
ATOM    661  CD  PRO A  87     144.194  98.757 115.955  1.00130.94           C  
ATOM    662  N   GLU A  88     140.878  97.961 113.934  1.00136.03           N  
ATOM    663  CA  GLU A  88     139.569  97.559 113.434  1.00136.03           C  
ATOM    664  C   GLU A  88     138.422  98.234 114.172  1.00136.03           C  
ATOM    665  O   GLU A  88     137.304  98.273 113.647  1.00136.03           O  
ATOM    666  CB  GLU A  88     139.397  96.038 113.519  1.00136.03           C  
ATOM    667  CG  GLU A  88     140.157  95.247 112.452  1.00136.03           C  
ATOM    668  CD  GLU A  88     141.587  94.932 112.837  1.00136.03           C  
ATOM    669  OE1 GLU A  88     141.976  95.230 113.983  1.00136.03           O  
ATOM    670  OE2 GLU A  88     142.327  94.388 111.989  1.00136.03           O  
ATOM    671  N   ASP A  89     138.660  98.754 115.374  1.00133.81           N  
ATOM    672  CA  ASP A  89     137.597  99.478 116.052  1.00133.81           C  
ATOM    673  C   ASP A  89     137.348 100.823 115.396  1.00133.81           C  
ATOM    674  O   ASP A  89     136.216 101.313 115.411  1.00133.81           O  
ATOM    675  CB  ASP A  89     137.930  99.653 117.530  1.00133.81           C  
ATOM    676  CG  ASP A  89     137.877  98.344 118.291  1.00133.81           C  
ATOM    677  OD1 ASP A  89     137.156  97.428 117.848  1.00133.81           O  
ATOM    678  OD2 ASP A  89     138.537  98.232 119.344  1.00133.81           O  
ATOM    679  N   THR A  90     138.384 101.422 114.808  1.00138.68           N  
ATOM    680  CA  THR A  90     138.234 102.660 114.046  1.00138.68           C  
ATOM    681  C   THR A  90     137.362 102.403 112.828  1.00138.68           C  
ATOM    682  O   THR A  90     137.741 101.645 111.929  1.00138.68           O  
ATOM    683  CB  THR A  90     139.595 103.223 113.638  1.00138.68           C  
ATOM    684  OG1 THR A  90     140.270 103.741 114.790  1.00138.68           O  
ATOM    685  CG2 THR A  90     139.449 104.332 112.609  1.00138.68           C  
ATOM    686  N   ALA A  91     136.187 103.020 112.816  1.00130.66           N  
ATOM    687  CA  ALA A  91     135.211 102.817 111.762  1.00130.66           C  
ATOM    688  C   ALA A  91     134.225 103.974 111.801  1.00130.66           C  
ATOM    689  O   ALA A  91     134.433 104.967 112.504  1.00130.66           O  
ATOM    690  CB  ALA A  91     134.513 101.466 111.924  1.00130.66           C  
ATOM    691  N   VAL A  92     133.149 103.846 111.040  1.00127.20           N  
ATOM    692  CA  VAL A  92     132.092 104.841 111.000  1.00127.20           C  
ATOM    693  C   VAL A  92     130.838 104.188 111.544  1.00127.20           C  
ATOM    694  O   VAL A  92     130.246 103.325 110.887  1.00127.20           O  
ATOM    695  CB  VAL A  92     131.866 105.365 109.581  1.00127.20           C  
ATOM    696  CG1 VAL A  92     130.766 106.394 109.592  1.00127.20           C  
ATOM    697  CG2 VAL A  92     133.148 105.945 109.031  1.00127.20           C  
ATOM    698  N   TYR A  93     130.426 104.606 112.731  1.00129.36           N  
ATOM    699  CA  TYR A  93     129.421 103.887 113.497  1.00129.36           C  
ATOM    700  C   TYR A  93     128.050 104.483 113.266  1.00129.36           C  
ATOM    701  O   TYR A  93     127.866 105.694 113.386  1.00129.36           O  
ATOM    702  CB  TYR A  93     129.767 103.909 114.981  1.00129.36           C  
ATOM    703  CG  TYR A  93     130.935 103.027 115.295  1.00129.36           C  
ATOM    704  CD1 TYR A  93     131.283 101.990 114.445  1.00129.36           C  
ATOM    705  CD2 TYR A  93     131.718 103.248 116.407  1.00129.36           C  
ATOM    706  CE1 TYR A  93     132.348 101.181 114.708  1.00129.36           C  
ATOM    707  CE2 TYR A  93     132.797 102.448 116.671  1.00129.36           C  
ATOM    708  CZ  TYR A  93     133.107 101.413 115.817  1.00129.36           C  
ATOM    709  OH  TYR A  93     134.180 100.592 116.063  1.00129.36           O  
ATOM    710  N   TYR A  94     127.098 103.633 112.930  1.00117.50           N  
ATOM    711  CA  TYR A  94     125.731 104.063 112.730  1.00117.50           C  
ATOM    712  C   TYR A  94     124.893 103.534 113.874  1.00117.50           C  
ATOM    713  O   TYR A  94     125.348 102.717 114.673  1.00117.50           O  
ATOM    714  CB  TYR A  94     125.168 103.554 111.406  1.00117.50           C  
ATOM    715  CG  TYR A  94     125.832 104.084 110.166  1.00117.50           C  
ATOM    716  CD1 TYR A  94     126.711 105.153 110.207  1.00117.50           C  
ATOM    717  CD2 TYR A  94     125.552 103.523 108.943  1.00117.50           C  
ATOM    718  CE1 TYR A  94     127.307 105.622 109.071  1.00117.50           C  
ATOM    719  CE2 TYR A  94     126.138 103.984 107.798  1.00117.50           C  
ATOM    720  CZ  TYR A  94     127.016 105.036 107.868  1.00117.50           C  
ATOM    721  OH  TYR A  94     127.608 105.505 106.720  1.00117.50           O  
ATOM    722  N   CYS A  95     123.661 104.013 113.959  1.00110.30           N  
ATOM    723  CA  CYS A  95     122.663 103.424 114.846  1.00110.30           C  
ATOM    724  C   CYS A  95     121.416 103.216 114.012  1.00110.30           C  
ATOM    725  O   CYS A  95     120.489 104.020 114.039  1.00110.30           O  
ATOM    726  CB  CYS A  95     122.403 104.293 116.045  1.00110.30           C  
ATOM    727  SG  CYS A  95     121.134 103.656 117.151  1.00110.30           S  
ATOM    728  N   ASN A  96     121.397 102.127 113.269  1.00111.76           N  
ATOM    729  CA  ASN A  96     120.236 101.759 112.490  1.00111.76           C  
ATOM    730  C   ASN A  96     119.403 100.814 113.334  1.00111.76           C  
ATOM    731  O   ASN A  96     119.795 100.434 114.435  1.00111.76           O  
ATOM    732  CB  ASN A  96     120.676 101.129 111.161  1.00111.76           C  
ATOM    733  CG  ASN A  96     119.568 101.072 110.135  1.00111.76           C  
ATOM    734  OD1 ASN A  96     118.417 101.355 110.450  1.00111.76           O  
ATOM    735  ND2 ASN A  96     119.911 100.739 108.898  1.00111.76           N  
ATOM    736  N   THR A  97     118.213 100.501 112.840  1.00114.88           N  
ATOM    737  CA  THR A  97     117.329  99.435 113.285  1.00114.88           C  
ATOM    738  C   THR A  97     116.260  99.303 112.220  1.00114.88           C  
ATOM    739  O   THR A  97     115.797 100.316 111.693  1.00114.88           O  
ATOM    740  CB  THR A  97     116.687  99.739 114.643  1.00114.88           C  
ATOM    741  OG1 THR A  97     117.716  99.834 115.627  1.00114.88           O  
ATOM    742  CG2 THR A  97     115.726  98.657 115.072  1.00114.88           C  
ATOM    743  N   PHE A  98     115.880  98.073 111.884  1.00112.85           N  
ATOM    744  CA  PHE A  98     114.841  97.900 110.873  1.00112.85           C  
ATOM    745  C   PHE A  98     113.442  97.877 111.489  1.00112.85           C  
ATOM    746  O   PHE A  98     112.635  96.997 111.208  1.00112.85           O  
ATOM    747  CB  PHE A  98     115.119  96.644 110.064  1.00112.85           C  
ATOM    748  CG  PHE A  98     116.500  96.604 109.505  1.00112.85           C  
ATOM    749  CD1 PHE A  98     116.903  97.529 108.562  1.00112.85           C  
ATOM    750  CD2 PHE A  98     117.390  95.629 109.912  1.00112.85           C  
ATOM    751  CE1 PHE A  98     118.177  97.496 108.057  1.00112.85           C  
ATOM    752  CE2 PHE A  98     118.661  95.587 109.396  1.00112.85           C  
ATOM    753  CZ  PHE A  98     119.053  96.519 108.467  1.00112.85           C  
ATOM    754  N   VAL A  99     113.156  98.863 112.344  1.00133.99           N  
ATOM    755  CA  VAL A  99     111.778  99.148 112.736  1.00133.99           C  
ATOM    756  C   VAL A  99     111.044  99.803 111.580  1.00133.99           C  
ATOM    757  O   VAL A  99     110.027  99.297 111.093  1.00133.99           O  
ATOM    758  CB  VAL A  99     111.723 100.021 114.004  1.00133.99           C  
ATOM    759  CG1 VAL A  99     110.314 100.579 114.221  1.00133.99           C  
ATOM    760  CG2 VAL A  99     112.101  99.203 115.210  1.00133.99           C  
ATOM    761  N   ARG A 100     111.559 100.940 111.124  1.00143.46           N  
ATOM    762  CA  ARG A 100     111.130 101.534 109.874  1.00143.46           C  
ATOM    763  C   ARG A 100     112.172 101.337 108.791  1.00143.46           C  
ATOM    764  O   ARG A 100     112.031 101.924 107.711  1.00143.46           O  
ATOM    765  CB  ARG A 100     110.824 103.022 110.056  1.00143.46           C  
ATOM    766  CG  ARG A 100     109.599 103.311 110.911  1.00143.46           C  
ATOM    767  CD  ARG A 100     109.173 104.773 110.793  1.00143.46           C  
ATOM    768  NE  ARG A 100     110.091 105.709 111.435  1.00143.46           N  
ATOM    769  CZ  ARG A 100     109.923 106.215 112.654  1.00143.46           C  
ATOM    770  NH1 ARG A 100     108.856 105.891 113.369  1.00143.46           N  
ATOM    771  NH2 ARG A 100     110.812 107.065 113.151  1.00143.46           N  
ATOM    772  N   SER A 101     113.167 100.477 109.041  1.00128.64           N  
ATOM    773  CA  SER A 101     114.380 100.364 108.235  1.00128.64           C  
ATOM    774  C   SER A 101     114.971 101.753 108.016  1.00128.64           C  
ATOM    775  O   SER A 101     114.926 102.327 106.928  1.00128.64           O  
ATOM    776  CB  SER A 101     114.123  99.626 106.918  1.00128.64           C  
ATOM    777  OG  SER A 101     113.271 100.366 106.063  1.00128.64           O  
ATOM    778  N   LEU A 102     115.425 102.302 109.136  1.00125.66           N  
ATOM    779  CA  LEU A 102     115.831 103.694 109.225  1.00125.66           C  
ATOM    780  C   LEU A 102     117.004 103.982 108.305  1.00125.66           C  
ATOM    781  O   LEU A 102     118.058 103.350 108.413  1.00125.66           O  
ATOM    782  CB  LEU A 102     116.215 104.003 110.665  1.00125.66           C  
ATOM    783  CG  LEU A 102     115.150 103.694 111.712  1.00125.66           C  
ATOM    784  CD1 LEU A 102     115.645 103.999 113.110  1.00125.66           C  
ATOM    785  CD2 LEU A 102     113.897 104.449 111.420  1.00125.66           C  
ATOM    786  N   SER A 103     116.804 104.897 107.369  1.00117.07           N  
ATOM    787  CA  SER A 103     117.940 105.461 106.673  1.00117.07           C  
ATOM    788  C   SER A 103     118.802 106.183 107.689  1.00117.07           C  
ATOM    789  O   SER A 103     118.299 106.939 108.521  1.00117.07           O  
ATOM    790  CB  SER A 103     117.477 106.414 105.588  1.00117.07           C  
ATOM    791  OG  SER A 103     116.838 107.531 106.169  1.00117.07           O  
ATOM    792  N   TRP A 104     120.098 105.925 107.637  1.00130.97           N  
ATOM    793  CA  TRP A 104     120.970 106.227 108.756  1.00130.97           C  
ATOM    794  C   TRP A 104     121.281 107.714 108.834  1.00130.97           C  
ATOM    795  O   TRP A 104     120.841 108.521 108.016  1.00130.97           O  
ATOM    796  CB  TRP A 104     122.248 105.408 108.642  1.00130.97           C  
ATOM    797  CG  TRP A 104     122.893 105.494 107.298  1.00130.97           C  
ATOM    798  CD1 TRP A 104     123.797 106.423 106.877  1.00130.97           C  
ATOM    799  CD2 TRP A 104     122.686 104.605 106.193  1.00130.97           C  
ATOM    800  NE1 TRP A 104     124.164 106.170 105.576  1.00130.97           N  
ATOM    801  CE2 TRP A 104     123.495 105.059 105.135  1.00130.97           C  
ATOM    802  CE3 TRP A 104     121.883 103.478 105.994  1.00130.97           C  
ATOM    803  CZ2 TRP A 104     123.534 104.418 103.900  1.00130.97           C  
ATOM    804  CZ3 TRP A 104     121.930 102.839 104.775  1.00130.97           C  
ATOM    805  CH2 TRP A 104     122.745 103.313 103.739  1.00130.97           C  
ATOM    806  N   GLY A 105     122.062 108.071 109.843  1.00127.09           N  
ATOM    807  CA  GLY A 105     122.523 109.431 109.979  1.00127.09           C  
ATOM    808  C   GLY A 105     123.738 109.666 109.114  1.00127.09           C  
ATOM    809  O   GLY A 105     123.711 109.396 107.912  1.00127.09           O  
ATOM    810  N   GLN A 106     124.809 110.185 109.705  1.00139.88           N  
ATOM    811  CA  GLN A 106     126.064 110.356 108.995  1.00139.88           C  
ATOM    812  C   GLN A 106     127.226 109.589 109.601  1.00139.88           C  
ATOM    813  O   GLN A 106     128.236 109.400 108.918  1.00139.88           O  
ATOM    814  CB  GLN A 106     126.435 111.845 108.905  1.00139.88           C  
ATOM    815  CG  GLN A 106     126.692 112.531 110.242  1.00139.88           C  
ATOM    816  CD  GLN A 106     125.433 113.141 110.851  1.00139.88           C  
ATOM    817  OE1 GLN A 106     124.313 112.819 110.451  1.00139.88           O  
ATOM    818  NE2 GLN A 106     125.617 114.034 111.821  1.00139.88           N  
ATOM    819  N   GLY A 107     127.116 109.137 110.844  1.00132.65           N  
ATOM    820  CA  GLY A 107     128.145 108.306 111.430  1.00132.65           C  
ATOM    821  C   GLY A 107     129.240 109.104 112.092  1.00132.65           C  
ATOM    822  O   GLY A 107     129.855 109.964 111.460  1.00132.65           O  
ATOM    823  N   THR A 108     129.503 108.829 113.363  1.00132.07           N  
ATOM    824  CA  THR A 108     130.685 109.388 113.987  1.00132.07           C  
ATOM    825  C   THR A 108     131.922 108.637 113.502  1.00132.07           C  
ATOM    826  O   THR A 108     131.836 107.630 112.796  1.00132.07           O  
ATOM    827  CB  THR A 108     130.572 109.323 115.504  1.00132.07           C  
ATOM    828  OG1 THR A 108     131.617 110.102 116.090  1.00132.07           O  
ATOM    829  CG2 THR A 108     130.713 107.903 115.965  1.00132.07           C  
ATOM    830  N   GLN A 109     133.092 109.127 113.892  1.00138.41           N  
ATOM    831  CA  GLN A 109     134.317 108.623 113.295  1.00138.41           C  
ATOM    832  C   GLN A 109     135.475 108.795 114.266  1.00138.41           C  
ATOM    833  O   GLN A 109     135.546 109.789 114.989  1.00138.41           O  
ATOM    834  CB  GLN A 109     134.583 109.349 111.979  1.00138.41           C  
ATOM    835  CG  GLN A 109     135.732 108.819 111.174  1.00138.41           C  
ATOM    836  CD  GLN A 109     135.831 109.502 109.835  1.00138.41           C  
ATOM    837  OE1 GLN A 109     135.043 110.395 109.528  1.00138.41           O  
ATOM    838  NE2 GLN A 109     136.796 109.086 109.024  1.00138.41           N  
ATOM    839  N   VAL A 110     136.370 107.812 114.288  1.00139.78           N  
ATOM    840  CA  VAL A 110     137.448 107.731 115.257  1.00139.78           C  
ATOM    841  C   VAL A 110     138.760 107.430 114.536  1.00139.78           C  
ATOM    842  O   VAL A 110     138.829 107.452 113.310  1.00139.78           O  
ATOM    843  CB  VAL A 110     137.152 106.691 116.346  1.00139.78           C  
ATOM    844  CG1 VAL A 110     136.140 107.245 117.290  1.00139.78           C  
ATOM    845  CG2 VAL A 110     136.566 105.479 115.700  1.00139.78           C  
ATOM    846  N   THR A 111     139.820 107.207 115.320  1.00135.02           N  
ATOM    847  CA  THR A 111     141.198 107.118 114.838  1.00135.02           C  
ATOM    848  C   THR A 111     142.017 106.379 115.896  1.00135.02           C  
ATOM    849  O   THR A 111     141.764 106.547 117.088  1.00135.02           O  
ATOM    850  CB  THR A 111     141.782 108.531 114.581  1.00135.02           C  
ATOM    851  OG1 THR A 111     141.005 109.228 113.598  1.00135.02           O  
ATOM    852  CG2 THR A 111     143.229 108.499 114.093  1.00135.02           C  
ATOM    853  N   VAL A 112     142.974 105.551 115.474  1.00121.84           N  
ATOM    854  CA  VAL A 112     143.930 104.935 116.394  1.00121.84           C  
ATOM    855  C   VAL A 112     145.346 105.249 115.928  1.00121.84           C  
ATOM    856  O   VAL A 112     145.700 104.966 114.779  1.00121.84           O  
ATOM    857  CB  VAL A 112     143.731 103.417 116.507  1.00121.84           C  
ATOM    858  CG1 VAL A 112     144.859 102.794 117.307  1.00121.84           C  
ATOM    859  CG2 VAL A 112     142.421 103.125 117.181  1.00121.84           C  
ATOM    860  N   SER A 113     146.154 105.823 116.820  1.00123.25           N  
ATOM    861  CA  SER A 113     147.553 106.139 116.536  1.00123.25           C  
ATOM    862  C   SER A 113     148.497 105.452 117.519  1.00123.25           C  
ATOM    863  O   SER A 113     149.174 106.112 118.311  1.00123.25           O  
ATOM    864  CB  SER A 113     147.780 107.649 116.583  1.00123.25           C  
ATOM    865  OG  SER A 113     147.632 108.143 117.902  1.00123.25           O  
TER     866      SER A 113                                                      
ATOM    867  N   THR B   6     126.911  95.596  93.713  1.00116.47           N  
ANISOU  867  N   THR B   6    14751  14751  14751      0      0      0       N  
ATOM    868  CA  THR B   6     125.541  95.705  93.229  1.00116.47           C  
ANISOU  868  CA  THR B   6    14751  14751  14751      0      0      0       C  
ATOM    869  C   THR B   6     124.576  96.085  94.342  1.00116.47           C  
ANISOU  869  C   THR B   6    14751  14751  14751      0      0      0       C  
ATOM    870  O   THR B   6     124.977  96.220  95.492  1.00116.47           O  
ANISOU  870  O   THR B   6    14751  14751  14751      0      0      0       O  
ATOM    871  CB  THR B   6     125.078  94.404  92.588  1.00116.47           C  
ANISOU  871  CB  THR B   6    14751  14751  14751      0      0      0       C  
ATOM    872  OG1 THR B   6     123.773  94.588  92.026  1.00116.47           O  
ANISOU  872  OG1 THR B   6    14751  14751  14751      0      0      0       O  
ATOM    873  CG2 THR B   6     125.034  93.303  93.616  1.00116.47           C  
ANISOU  873  CG2 THR B   6    14751  14751  14751      0      0      0       C  
ATOM    874  N   ARG B   7     123.304  96.260  93.996  1.00116.47           N  
ANISOU  874  N   ARG B   7    14751  14751  14751      0      0      0       N  
ATOM    875  CA  ARG B   7     122.294  96.696  94.945  1.00116.47           C  
ANISOU  875  CA  ARG B   7    14751  14751  14751      0      0      0       C  
ATOM    876  C   ARG B   7     121.193  95.657  95.103  1.00116.47           C  
ANISOU  876  C   ARG B   7    14751  14751  14751      0      0      0       C  
ATOM    877  O   ARG B   7     121.019  94.772  94.265  1.00116.47           O  
ANISOU  877  O   ARG B   7    14751  14751  14751      0      0      0       O  
ATOM    878  CB  ARG B   7     121.655  98.000  94.473  1.00116.47           C  
ANISOU  878  CB  ARG B   7    14751  14751  14751      0      0      0       C  
ATOM    879  CG  ARG B   7     122.627  99.128  94.271  1.00116.47           C  
ANISOU  879  CG  ARG B   7    14751  14751  14751      0      0      0       C  
ATOM    880  CD  ARG B   7     123.141  99.630  95.573  1.00116.47           C  
ANISOU  880  CD  ARG B   7    14751  14751  14751      0      0      0       C  
ATOM    881  NE  ARG B   7     122.067 100.186  96.377  1.00116.47           N  
ANISOU  881  NE  ARG B   7    14751  14751  14751      0      0      0       N  
ATOM    882  CZ  ARG B   7     122.270 100.829  97.516  1.00116.47           C  
ANISOU  882  CZ  ARG B   7    14751  14751  14751      0      0      0       C  
ATOM    883  NH1 ARG B   7     123.505 100.994  97.968  1.00116.47           N  
ANISOU  883  NH1 ARG B   7    14751  14751  14751      0      0      0       N  
ATOM    884  NH2 ARG B   7     121.251 101.310  98.203  1.00116.47           N  
ANISOU  884  NH2 ARG B   7    14751  14751  14751      0      0      0       N  
ATOM    885  N   VAL B   8     120.423  95.791  96.185  1.00116.47           N  
ANISOU  885  N   VAL B   8    14751  14751  14751      0      0      0       N  
ATOM    886  CA  VAL B   8     119.254  94.957  96.415  1.00116.47           C  
ANISOU  886  CA  VAL B   8    14751  14751  14751      0      0      0       C  
ATOM    887  C   VAL B   8     118.159  95.852  96.952  1.00116.47           C  
ANISOU  887  C   VAL B   8    14751  14751  14751      0      0      0       C  
ATOM    888  O   VAL B   8     118.405  96.927  97.499  1.00116.47           O  
ANISOU  888  O   VAL B   8    14751  14751  14751      0      0      0       O  
ATOM    889  CB  VAL B   8     119.478  93.800  97.394  1.00116.47           C  
ANISOU  889  CB  VAL B   8    14751  14751  14751      0      0      0       C  
ATOM    890  CG1 VAL B   8     120.353  92.750  96.790  1.00116.47           C  
ANISOU  890  CG1 VAL B   8    14751  14751  14751      0      0      0       C  
ATOM    891  CG2 VAL B   8     120.106  94.334  98.641  1.00116.47           C  
ANISOU  891  CG2 VAL B   8    14751  14751  14751      0      0      0       C  
ATOM    892  N   PHE B   9     116.947  95.366  96.825  1.00116.47           N  
ANISOU  892  N   PHE B   9    14751  14751  14751      0      0      0       N  
ATOM    893  CA  PHE B   9     115.757  96.028  97.327  1.00116.47           C  
ANISOU  893  CA  PHE B   9    14751  14751  14751      0      0      0       C  
ATOM    894  C   PHE B   9     115.407  95.551  98.727  1.00116.47           C  
ANISOU  894  C   PHE B   9    14751  14751  14751      0      0      0       C  
ATOM    895  O   PHE B   9     115.634  94.388  99.063  1.00116.47           O  
ANISOU  895  O   PHE B   9    14751  14751  14751      0      0      0       O  
ATOM    896  CB  PHE B   9     114.663  95.802  96.300  1.00116.47           C  
ANISOU  896  CB  PHE B   9    14751  14751  14751      0      0      0       C  
ATOM    897  CG  PHE B   9     114.998  96.448  94.986  1.00116.47           C  
ANISOU  897  CG  PHE B   9    14751  14751  14751      0      0      0       C  
ATOM    898  CD1 PHE B   9     115.741  97.627  94.945  1.00116.47           C  
ANISOU  898  CD1 PHE B   9    14751  14751  14751      0      0      0       C  
ATOM    899  CD2 PHE B   9     114.751  95.796  93.803  1.00116.47           C  
ANISOU  899  CD2 PHE B   9    14751  14751  14751      0      0      0       C  
ATOM    900  CE1 PHE B   9     116.120  98.196  93.742  1.00116.47           C  
ANISOU  900  CE1 PHE B   9    14751  14751  14751      0      0      0       C  
ATOM    901  CE2 PHE B   9     115.127  96.360  92.591  1.00116.47           C  
ANISOU  901  CE2 PHE B   9    14751  14751  14751      0      0      0       C  
ATOM    902  CZ  PHE B   9     115.815  97.561  92.566  1.00116.47           C  
ANISOU  902  CZ  PHE B   9    14751  14751  14751      0      0      0       C  
ATOM    903  N   LYS B  10     114.904  96.459  99.561  1.00116.47           N  
ANISOU  903  N   LYS B  10    14751  14751  14751      0      0      0       N  
ATOM    904  CA  LYS B  10     114.416  96.078 100.879  1.00116.47           C  
ANISOU  904  CA  LYS B  10    14751  14751  14751      0      0      0       C  
ATOM    905  C   LYS B  10     113.165  96.854 101.270  1.00116.47           C  
ANISOU  905  C   LYS B  10    14751  14751  14751      0      0      0       C  
ATOM    906  O   LYS B  10     112.951  97.979 100.822  1.00116.47           O  
ANISOU  906  O   LYS B  10    14751  14751  14751      0      0      0       O  
ATOM    907  CB  LYS B  10     115.553  96.237 101.887  1.00116.47           C  
ANISOU  907  CB  LYS B  10    14751  14751  14751      0      0      0       C  
ATOM    908  CG  LYS B  10     115.935  97.635 102.288  1.00116.47           C  
ANISOU  908  CG  LYS B  10    14751  14751  14751      0      0      0       C  
ATOM    909  CD  LYS B  10     116.953  97.567 103.416  1.00116.47           C  
ANISOU  909  CD  LYS B  10    14751  14751  14751      0      0      0       C  
ATOM    910  CE  LYS B  10     117.306  98.931 103.976  1.00116.47           C  
ANISOU  910  CE  LYS B  10    14751  14751  14751      0      0      0       C  
ATOM    911  NZ  LYS B  10     118.368  98.838 105.013  1.00116.47           N  
ANISOU  911  NZ  LYS B  10    14751  14751  14751      0      0      0       N  
ATOM    912  N   LYS B  11     112.313  96.213 102.073  1.00116.47           N  
ANISOU  912  N   LYS B  11    14751  14751  14751      0      0      0       N  
ATOM    913  CA  LYS B  11     111.091  96.833 102.579  1.00116.47           C  
ANISOU  913  CA  LYS B  11    14751  14751  14751      0      0      0       C  
ATOM    914  C   LYS B  11     110.715  96.274 103.945  1.00116.47           C  
ANISOU  914  C   LYS B  11    14751  14751  14751      0      0      0       C  
ATOM    915  O   LYS B  11     110.654  95.056 104.100  1.00116.47           O  
ANISOU  915  O   LYS B  11    14751  14751  14751      0      0      0       O  
ATOM    916  CB  LYS B  11     109.942  96.558 101.615  1.00116.47           C  
ANISOU  916  CB  LYS B  11    14751  14751  14751      0      0      0       C  
ATOM    917  CG  LYS B  11     108.672  97.275 101.955  1.00116.47           C  
ANISOU  917  CG  LYS B  11    14751  14751  14751      0      0      0       C  
ATOM    918  CD  LYS B  11     107.619  97.066 100.886  1.00116.47           C  
ANISOU  918  CD  LYS B  11    14751  14751  14751      0      0      0       C  
ATOM    919  CE  LYS B  11     106.347  97.823 101.220  1.00116.47           C  
ANISOU  919  CE  LYS B  11    14751  14751  14751      0      0      0       C  
ATOM    920  NZ  LYS B  11     105.314  97.698 100.159  1.00116.47           N  
ANISOU  920  NZ  LYS B  11    14751  14751  14751      0      0      0       N  
ATOM    921  N   ALA B  12     110.420  97.143 104.918  1.00116.47           N  
ANISOU  921  N   ALA B  12    14751  14751  14751      0      0      0       N  
ATOM    922  CA  ALA B  12     110.154  96.706 106.286  1.00116.47           C  
ANISOU  922  CA  ALA B  12    14751  14751  14751      0      0      0       C  
ATOM    923  C   ALA B  12     108.679  96.811 106.660  1.00116.47           C  
ANISOU  923  C   ALA B  12    14751  14751  14751      0      0      0       C  
ATOM    924  O   ALA B  12     107.964  97.681 106.167  1.00116.47           O  
ANISOU  924  O   ALA B  12    14751  14751  14751      0      0      0       O  
ATOM    925  CB  ALA B  12     110.970  97.530 107.279  1.00116.47           C  
ANISOU  925  CB  ALA B  12    14751  14751  14751      0      0      0       C  
ATOM    926  N   SER B  13     108.232  95.930 107.556  1.00116.47           N  
ANISOU  926  N   SER B  13    14751  14751  14751      0      0      0       N  
ATOM    927  CA  SER B  13     106.896  96.031 108.135  1.00116.47           C  
ANISOU  927  CA  SER B  13    14751  14751  14751      0      0      0       C  
ATOM    928  C   SER B  13     106.761  97.251 109.044  1.00116.47           C  
ANISOU  928  C   SER B  13    14751  14751  14751      0      0      0       C  
ATOM    929  O   SER B  13     107.770  97.784 109.509  1.00116.47           O  
ANISOU  929  O   SER B  13    14751  14751  14751      0      0      0       O  
ATOM    930  CB  SER B  13     106.564  94.772 108.937  1.00116.47           C  
ANISOU  930  CB  SER B  13    14751  14751  14751      0      0      0       C  
ATOM    931  OG  SER B  13     107.448  94.606 110.021  1.00116.47           O  
ANISOU  931  OG  SER B  13    14751  14751  14751      0      0      0       O  
ATOM    932  N   PRO B  14     105.533  97.780 109.206  1.00116.47           N  
ANISOU  932  N   PRO B  14    14751  14751  14751      0      0      0       N  
ATOM    933  CA  PRO B  14     105.318  98.924 110.114  1.00116.47           C  
ANISOU  933  CA  PRO B  14    14751  14751  14751      0      0      0       C  
ATOM    934  C   PRO B  14     105.844  98.736 111.533  1.00116.47           C  
ANISOU  934  C   PRO B  14    14751  14751  14751      0      0      0       C  
ATOM    935  O   PRO B  14     106.356  99.685 112.136  1.00116.47           O  
ANISOU  935  O   PRO B  14    14751  14751  14751      0      0      0       O  
ATOM    936  CB  PRO B  14     103.795  99.078 110.103  1.00116.47           C  
ANISOU  936  CB  PRO B  14    14751  14751  14751      0      0      0       C  
ATOM    937  CG  PRO B  14     103.396  98.604 108.780  1.00116.47           C  
ANISOU  937  CG  PRO B  14    14751  14751  14751      0      0      0       C  
ATOM    938  CD  PRO B  14     104.315  97.485 108.429  1.00116.47           C  
ANISOU  938  CD  PRO B  14    14751  14751  14751      0      0      0       C  
ATOM    939  N   ASN B  15     105.717  97.529 112.083  1.00116.47           N  
ANISOU  939  N   ASN B  15    14751  14751  14751      0      0      0       N  
ATOM    940  CA  ASN B  15     106.163  97.220 113.435  1.00116.47           C  
ANISOU  940  CA  ASN B  15    14751  14751  14751      0      0      0       C  
ATOM    941  C   ASN B  15     107.612  96.751 113.509  1.00116.47           C  
ANISOU  941  C   ASN B  15    14751  14751  14751      0      0      0       C  
ATOM    942  O   ASN B  15     108.096  96.450 114.603  1.00116.47           O  
ANISOU  942  O   ASN B  15    14751  14751  14751      0      0      0       O  
ATOM    943  CB  ASN B  15     105.230  96.185 114.073  1.00116.47           C  
ANISOU  943  CB  ASN B  15    14751  14751  14751      0      0      0       C  
ATOM    944  CG  ASN B  15     105.285  94.837 113.384  1.00116.47           C  
ANISOU  944  CG  ASN B  15    14751  14751  14751      0      0      0       C  
ATOM    945  OD1 ASN B  15     105.726  94.720 112.240  1.00116.47           O  
ANISOU  945  OD1 ASN B  15    14751  14751  14751      0      0      0       O  
ATOM    946  ND2 ASN B  15     104.838  93.805 114.084  1.00116.47           N  
ANISOU  946  ND2 ASN B  15    14751  14751  14751      0      0      0       N  
ATOM    947  N   GLY B  16     108.298  96.646 112.374  1.00116.47           N  
ANISOU  947  N   GLY B  16    14751  14751  14751      0      0      0       N  
ATOM    948  CA  GLY B  16     109.705  96.301 112.310  1.00116.47           C  
ANISOU  948  CA  GLY B  16    14751  14751  14751      0      0      0       C  
ATOM    949  C   GLY B  16     110.097  94.860 112.487  1.00116.47           C  
ANISOU  949  C   GLY B  16    14751  14751  14751      0      0      0       C  
ATOM    950  O   GLY B  16     111.286  94.546 112.336  1.00116.47           O  
ANISOU  950  O   GLY B  16    14751  14751  14751      0      0      0       O  
ATOM    951  N   LYS B  17     109.174  93.999 112.902  1.00116.47           N  
ANISOU  951  N   LYS B  17    14751  14751  14751      0      0      0       N  
ATOM    952  CA  LYS B  17     109.496  92.599 113.141  1.00116.47           C  
ANISOU  952  CA  LYS B  17    14751  14751  14751      0      0      0       C  
ATOM    953  C   LYS B  17     109.963  91.870 111.880  1.00116.47           C  
ANISOU  953  C   LYS B  17    14751  14751  14751      0      0      0       C  
ATOM    954  O   LYS B  17     110.728  90.907 111.968  1.00116.47           O  
ANISOU  954  O   LYS B  17    14751  14751  14751      0      0      0       O  
ATOM    955  CB  LYS B  17     108.273  91.898 113.714  1.00116.47           C  
ANISOU  955  CB  LYS B  17    14751  14751  14751      0      0      0       C  
ATOM    956  N   LEU B  18     109.543  92.323 110.703  1.00116.47           N  
ANISOU  956  N   LEU B  18    14751  14751  14751      0      0      0       N  
ATOM    957  CA  LEU B  18     109.853  91.640 109.458  1.00116.47           C  
ANISOU  957  CA  LEU B  18    14751  14751  14751      0      0      0       C  
ATOM    958  C   LEU B  18     110.435  92.559 108.400  1.00116.47           C  
ANISOU  958  C   LEU B  18    14751  14751  14751      0      0      0       C  
ATOM    959  O   LEU B  18     109.982  93.691 108.242  1.00116.47           O  
ANISOU  959  O   LEU B  18    14751  14751  14751      0      0      0       O  
ATOM    960  CB  LEU B  18     108.597  90.993 108.932  1.00116.47           C  
ANISOU  960  CB  LEU B  18    14751  14751  14751      0      0      0       C  
ATOM    961  CG  LEU B  18     108.812  89.579 108.456  1.00116.47           C  
ANISOU  961  CG  LEU B  18    14751  14751  14751      0      0      0       C  
ATOM    962  CD1 LEU B  18     109.337  88.778 109.609  1.00116.47           C  
ANISOU  962  CD1 LEU B  18    14751  14751  14751      0      0      0       C  
ATOM    963  CD2 LEU B  18     107.511  89.030 107.961  1.00116.47           C  
ANISOU  963  CD2 LEU B  18    14751  14751  14751      0      0      0       C  
ATOM    964  N   THR B  19     111.451  92.080 107.685  1.00116.47           N  
ANISOU  964  N   THR B  19    14751  14751  14751      0      0      0       N  
ATOM    965  CA  THR B  19     112.037  92.846 106.586  1.00116.47           C  
ANISOU  965  CA  THR B  19    14751  14751  14751      0      0      0       C  
ATOM    966  C   THR B  19     112.315  91.894 105.427  1.00116.47           C  
ANISOU  966  C   THR B  19    14751  14751  14751      0      0      0       C  
ATOM    967  O   THR B  19     113.233  91.075 105.500  1.00116.47           O  
ANISOU  967  O   THR B  19    14751  14751  14751      0      0      0       O  
ATOM    968  CB  THR B  19     113.319  93.545 107.021  1.00116.47           C  
ANISOU  968  CB  THR B  19    14751  14751  14751      0      0      0       C  
ATOM    969  OG1 THR B  19     113.081  94.249 108.243  1.00116.47           O  
ANISOU  969  OG1 THR B  19    14751  14751  14751      0      0      0       O  
ATOM    970  CG2 THR B  19     113.736  94.533 105.961  1.00116.47           C  
ANISOU  970  CG2 THR B  19    14751  14751  14751      0      0      0       C  
ATOM    971  N   VAL B  20     111.558  92.045 104.343  1.00116.47           N  
ANISOU  971  N   VAL B  20    14751  14751  14751      0      0      0       N  
ATOM    972  CA  VAL B  20     111.671  91.208 103.151  1.00116.47           C  
ANISOU  972  CA  VAL B  20    14751  14751  14751      0      0      0       C  
ATOM    973  C   VAL B  20     112.776  91.731 102.238  1.00116.47           C  
ANISOU  973  C   VAL B  20    14751  14751  14751      0      0      0       C  
ATOM    974  O   VAL B  20     112.844  92.931 101.964  1.00116.47           O  
ANISOU  974  O   VAL B  20    14751  14751  14751      0      0      0       O  
ATOM    975  CB  VAL B  20     110.321  91.165 102.430  1.00116.47           C  
ANISOU  975  CB  VAL B  20    14751  14751  14751      0      0      0       C  
ATOM    976  CG1 VAL B  20     110.399  90.332 101.200  1.00116.47           C  
ANISOU  976  CG1 VAL B  20    14751  14751  14751      0      0      0       C  
ATOM    977  CG2 VAL B  20     109.281  90.627 103.363  1.00116.47           C  
ANISOU  977  CG2 VAL B  20    14751  14751  14751      0      0      0       C  
ATOM    978  N   TYR B  21     113.639  90.836 101.752  1.00116.47           N  
ANISOU  978  N   TYR B  21    14751  14751  14751      0      0      0       N  
ATOM    979  CA  TYR B  21     114.692  91.170 100.791  1.00116.47           C  
ANISOU  979  CA  TYR B  21    14751  14751  14751      0      0      0       C  
ATOM    980  C   TYR B  21     114.540  90.419  99.482  1.00116.47           C  
ANISOU  980  C   TYR B  21    14751  14751  14751      0      0      0       C  
ATOM    981  O   TYR B  21     114.396  89.194  99.482  1.00116.47           O  
ANISOU  981  O   TYR B  21    14751  14751  14751      0      0      0       O  
ATOM    982  CB  TYR B  21     116.120  90.883 101.239  1.00116.47           C  
ANISOU  982  CB  TYR B  21    14751  14751  14751      0      0      0       C  
ATOM    983  CG  TYR B  21     116.723  91.776 102.250  1.00116.47           C  
ANISOU  983  CG  TYR B  21    14751  14751  14751      0      0      0       C  
ATOM    984  CD1 TYR B  21     115.978  92.691 102.955  1.00116.47           C  
ANISOU  984  CD1 TYR B  21    14751  14751  14751      0      0      0       C  
ATOM    985  CD2 TYR B  21     118.087  91.820 102.369  1.00116.47           C  
ANISOU  985  CD2 TYR B  21    14751  14751  14751      0      0      0       C  
ATOM    986  CE1 TYR B  21     116.573  93.530 103.849  1.00116.47           C  
ANISOU  986  CE1 TYR B  21    14751  14751  14751      0      0      0       C  
ATOM    987  CE2 TYR B  21     118.682  92.660 103.228  1.00116.47           C  
ANISOU  987  CE2 TYR B  21    14751  14751  14751      0      0      0       C  
ATOM    988  CZ  TYR B  21     117.929  93.517 103.965  1.00116.47           C  
ANISOU  988  CZ  TYR B  21    14751  14751  14751      0      0      0       C  
ATOM    989  OH  TYR B  21     118.555  94.350 104.847  1.00116.47           O  
ANISOU  989  OH  TYR B  21    14751  14751  14751      0      0      0       O  
ATOM    990  N   LEU B  22     114.582  91.147  98.372  1.00116.47           N  
ANISOU  990  N   LEU B  22    14751  14751  14751      0      0      0       N  
ATOM    991  CA  LEU B  22     114.539  90.531  97.059  1.00116.47           C  
ANISOU  991  CA  LEU B  22    14751  14751  14751      0      0      0       C  
ATOM    992  C   LEU B  22     115.715  91.056  96.256  1.00116.47           C  
ANISOU  992  C   LEU B  22    14751  14751  14751      0      0      0       C  
ATOM    993  O   LEU B  22     116.246  92.134  96.535  1.00116.47           O  
ANISOU  993  O   LEU B  22    14751  14751  14751      0      0      0       O  
ATOM    994  CB  LEU B  22     113.248  90.843  96.325  1.00116.47           C  
ANISOU  994  CB  LEU B  22    14751  14751  14751      0      0      0       C  
ATOM    995  CG  LEU B  22     112.034  90.089  96.830  1.00116.47           C  
ANISOU  995  CG  LEU B  22    14751  14751  14751      0      0      0       C  
ATOM    996  CD1 LEU B  22     110.815  90.533  96.092  1.00116.47           C  
ANISOU  996  CD1 LEU B  22    14751  14751  14751      0      0      0       C  
ATOM    997  CD2 LEU B  22     112.247  88.616  96.644  1.00116.47           C  
ANISOU  997  CD2 LEU B  22    14751  14751  14751      0      0      0       C  
ATOM    998  N   GLY B  23     116.141  90.266  95.270  1.00116.47           N  
ANISOU  998  N   GLY B  23    14751  14751  14751      0      0      0       N  
ATOM    999  CA  GLY B  23     117.259  90.683  94.450  1.00116.47           C  
ANISOU  999  CA  GLY B  23    14751  14751  14751      0      0      0       C  
ATOM   1000  C   GLY B  23     116.900  91.618  93.318  1.00116.47           C  
ANISOU 1000  C   GLY B  23    14751  14751  14751      0      0      0       C  
ATOM   1001  O   GLY B  23     117.714  92.466  92.943  1.00116.47           O  
ANISOU 1001  O   GLY B  23    14751  14751  14751      0      0      0       O  
ATOM   1002  N   LYS B  24     115.683  91.507  92.787  1.00116.47           N  
ANISOU 1002  N   LYS B  24    14751  14751  14751      0      0      0       N  
ATOM   1003  CA  LYS B  24     115.228  92.343  91.685  1.00116.47           C  
ANISOU 1003  CA  LYS B  24    14751  14751  14751      0      0      0       C  
ATOM   1004  C   LYS B  24     113.712  92.289  91.596  1.00116.47           C  
ANISOU 1004  C   LYS B  24    14751  14751  14751      0      0      0       C  
ATOM   1005  O   LYS B  24     113.073  91.385  92.134  1.00116.47           O  
ANISOU 1005  O   LYS B  24    14751  14751  14751      0      0      0       O  
ATOM   1006  CB  LYS B  24     115.898  91.898  90.385  1.00116.47           C  
ANISOU 1006  CB  LYS B  24    14751  14751  14751      0      0      0       C  
ATOM   1007  CG  LYS B  24     115.784  90.414  90.161  1.00116.47           C  
ANISOU 1007  CG  LYS B  24    14751  14751  14751      0      0      0       C  
ATOM   1008  CD  LYS B  24     116.457  89.999  88.877  1.00116.47           C  
ANISOU 1008  CD  LYS B  24    14751  14751  14751      0      0      0       C  
ATOM   1009  CE  LYS B  24     116.224  88.537  88.609  1.00116.47           C  
ANISOU 1009  CE  LYS B  24    14751  14751  14751      0      0      0       C  
ATOM   1010  NZ  LYS B  24     116.673  88.161  87.254  1.00116.47           N  
ANISOU 1010  NZ  LYS B  24    14751  14751  14751      0      0      0       N  
ATOM   1011  N   ARG B  25     113.147  93.259  90.886  1.00116.47           N  
ANISOU 1011  N   ARG B  25    14751  14751  14751      0      0      0       N  
ATOM   1012  CA  ARG B  25     111.704  93.379  90.726  1.00116.47           C  
ANISOU 1012  CA  ARG B  25    14751  14751  14751      0      0      0       C  
ATOM   1013  C   ARG B  25     111.200  92.837  89.403  1.00116.47           C  
ANISOU 1013  C   ARG B  25    14751  14751  14751      0      0      0       C  
ATOM   1014  O   ARG B  25     110.045  92.410  89.320  1.00116.47           O  
ANISOU 1014  O   ARG B  25    14751  14751  14751      0      0      0       O  
ATOM   1015  CB  ARG B  25     111.258  94.831  90.860  1.00116.47           C  
ANISOU 1015  CB  ARG B  25    14751  14751  14751      0      0      0       C  
ATOM   1016  CG  ARG B  25     111.704  95.469  92.127  1.00116.47           C  
ANISOU 1016  CG  ARG B  25    14751  14751  14751      0      0      0       C  
ATOM   1017  CD  ARG B  25     110.899  95.027  93.309  1.00116.47           C  
ANISOU 1017  CD  ARG B  25    14751  14751  14751      0      0      0       C  
ATOM   1018  NE  ARG B  25     109.523  95.477  93.218  1.00116.47           N  
ANISOU 1018  NE  ARG B  25    14751  14751  14751      0      0      0       N  
ATOM   1019  CZ  ARG B  25     109.112  96.677  93.605  1.00116.47           C  
ANISOU 1019  CZ  ARG B  25    14751  14751  14751      0      0      0       C  
ATOM   1020  NH1 ARG B  25     107.835  97.000  93.492  1.00116.47           N  
ANISOU 1020  NH1 ARG B  25    14751  14751  14751      0      0      0       N  
ATOM   1021  NH2 ARG B  25     109.976  97.553  94.097  1.00116.47           N  
ANISOU 1021  NH2 ARG B  25    14751  14751  14751      0      0      0       N  
ATOM   1022  N   ASP B  26     112.028  92.871  88.364  1.00116.47           N  
ANISOU 1022  N   ASP B  26    14751  14751  14751      0      0      0       N  
ATOM   1023  CA  ASP B  26     111.634  92.418  87.041  1.00116.47           C  
ANISOU 1023  CA  ASP B  26    14751  14751  14751      0      0      0       C  
ATOM   1024  C   ASP B  26     112.157  91.005  86.842  1.00116.47           C  
ANISOU 1024  C   ASP B  26    14751  14751  14751      0      0      0       C  
ATOM   1025  O   ASP B  26     113.365  90.766  86.930  1.00116.47           O  
ANISOU 1025  O   ASP B  26    14751  14751  14751      0      0      0       O  
ATOM   1026  CB  ASP B  26     112.219  93.350  85.984  1.00116.47           C  
ANISOU 1026  CB  ASP B  26    14751  14751  14751      0      0      0       C  
ATOM   1027  CG  ASP B  26     111.688  94.756  86.101  1.00116.47           C  
ANISOU 1027  CG  ASP B  26    14751  14751  14751      0      0      0       C  
ATOM   1028  OD1 ASP B  26     110.541  94.918  86.562  1.00116.47           O  
ANISOU 1028  OD1 ASP B  26    14751  14751  14751      0      0      0       O  
ATOM   1029  OD2 ASP B  26     112.414  95.702  85.734  1.00116.47           O  
ANISOU 1029  OD2 ASP B  26    14751  14751  14751      0      0      0       O  
ATOM   1030  N   PHE B  27     111.246  90.083  86.549  1.00116.47           N  
ANISOU 1030  N   PHE B  27    14751  14751  14751      0      0      0       N  
ATOM   1031  CA  PHE B  27     111.555  88.673  86.340  1.00116.47           C  
ANISOU 1031  CA  PHE B  27    14751  14751  14751      0      0      0       C  
ATOM   1032  C   PHE B  27     111.284  88.276  84.899  1.00116.47           C  
ANISOU 1032  C   PHE B  27    14751  14751  14751      0      0      0       C  
ATOM   1033  O   PHE B  27     110.159  88.429  84.412  1.00116.47           O  
ANISOU 1033  O   PHE B  27    14751  14751  14751      0      0      0       O  
ATOM   1034  CB  PHE B  27     110.750  87.798  87.298  1.00116.47           C  
ANISOU 1034  CB  PHE B  27    14751  14751  14751      0      0      0       C  
ATOM   1035  CG  PHE B  27     111.078  88.024  88.738  1.00116.47           C  
ANISOU 1035  CG  PHE B  27    14751  14751  14751      0      0      0       C  
ATOM   1036  CD1 PHE B  27     112.311  88.527  89.120  1.00116.47           C  
ANISOU 1036  CD1 PHE B  27    14751  14751  14751      0      0      0       C  
ATOM   1037  CD2 PHE B  27     110.154  87.737  89.713  1.00116.47           C  
ANISOU 1037  CD2 PHE B  27    14751  14751  14751      0      0      0       C  
ATOM   1038  CE1 PHE B  27     112.611  88.736  90.436  1.00116.47           C  
ANISOU 1038  CE1 PHE B  27    14751  14751  14751      0      0      0       C  
ATOM   1039  CE2 PHE B  27     110.455  87.947  91.037  1.00116.47           C  
ANISOU 1039  CE2 PHE B  27    14751  14751  14751      0      0      0       C  
ATOM   1040  CZ  PHE B  27     111.683  88.449  91.396  1.00116.47           C  
ANISOU 1040  CZ  PHE B  27    14751  14751  14751      0      0      0       C  
ATOM   1041  N   VAL B  28     112.302  87.753  84.224  1.00116.47           N  
ANISOU 1041  N   VAL B  28    14751  14751  14751      0      0      0       N  
ATOM   1042  CA  VAL B  28     112.186  87.515  82.794  1.00116.47           C  
ANISOU 1042  CA  VAL B  28    14751  14751  14751      0      0      0       C  
ATOM   1043  C   VAL B  28     111.457  86.197  82.603  1.00116.47           C  
ANISOU 1043  C   VAL B  28    14751  14751  14751      0      0      0       C  
ATOM   1044  O   VAL B  28     111.890  85.155  83.100  1.00116.47           O  
ANISOU 1044  O   VAL B  28    14751  14751  14751      0      0      0       O  
ATOM   1045  CB  VAL B  28     113.571  87.472  82.142  1.00116.47           C  
ANISOU 1045  CB  VAL B  28    14751  14751  14751      0      0      0       C  
ATOM   1046  CG1 VAL B  28     113.456  87.220  80.660  1.00116.47           C  
ANISOU 1046  CG1 VAL B  28    14751  14751  14751      0      0      0       C  
ATOM   1047  CG2 VAL B  28     114.322  88.756  82.426  1.00116.47           C  
ANISOU 1047  CG2 VAL B  28    14751  14751  14751      0      0      0       C  
ATOM   1048  N   ASP B  29     110.353  86.243  81.880  1.00116.47           N  
ANISOU 1048  N   ASP B  29    14751  14751  14751      0      0      0       N  
ATOM   1049  CA  ASP B  29     109.610  85.060  81.471  1.00116.47           C  
ANISOU 1049  CA  ASP B  29    14751  14751  14751      0      0      0       C  
ATOM   1050  C   ASP B  29     110.131  84.531  80.144  1.00116.47           C  
ANISOU 1050  C   ASP B  29    14751  14751  14751      0      0      0       C  
ATOM   1051  O   ASP B  29     109.998  85.194  79.115  1.00116.47           O  
ANISOU 1051  O   ASP B  29    14751  14751  14751      0      0      0       O  
ATOM   1052  CB  ASP B  29     108.115  85.321  81.388  1.00116.47           C  
ANISOU 1052  CB  ASP B  29    14751  14751  14751      0      0      0       C  
ATOM   1053  CG  ASP B  29     107.354  84.096  80.937  1.00116.47           C  
ANISOU 1053  CG  ASP B  29    14751  14751  14751      0      0      0       C  
ATOM   1054  OD1 ASP B  29     107.212  83.160  81.748  1.00116.47           O  
ANISOU 1054  OD1 ASP B  29    14751  14751  14751      0      0      0       O  
ATOM   1055  OD2 ASP B  29     106.911  84.054  79.772  1.00116.47           O  
ANISOU 1055  OD2 ASP B  29    14751  14751  14751      0      0      0       O  
ATOM   1056  N   HIS B  30     110.719  83.355  80.152  1.00116.47           N  
ANISOU 1056  N   HIS B  30    14751  14751  14751      0      0      0       N  
ATOM   1057  CA  HIS B  30     111.197  82.793  78.902  1.00116.47           C  
ANISOU 1057  CA  HIS B  30    14751  14751  14751      0      0      0       C  
ATOM   1058  C   HIS B  30     110.057  81.935  78.354  1.00116.47           C  
ANISOU 1058  C   HIS B  30    14751  14751  14751      0      0      0       C  
ATOM   1059  O   HIS B  30     108.905  82.122  78.757  1.00116.47           O  
ANISOU 1059  O   HIS B  30    14751  14751  14751      0      0      0       O  
ATOM   1060  CB  HIS B  30     112.501  82.010  79.108  1.00116.47           C  
ANISOU 1060  CB  HIS B  30    14751  14751  14751      0      0      0       C  
ATOM   1061  CG  HIS B  30     113.566  82.758  79.853  1.00116.47           C  
ANISOU 1061  CG  HIS B  30    14751  14751  14751      0      0      0       C  
ATOM   1062  ND1 HIS B  30     114.544  83.487  79.213  1.00116.47           N  
ANISOU 1062  ND1 HIS B  30    14751  14751  14751      0      0      0       N  
ATOM   1063  CD2 HIS B  30     113.820  82.875  81.177  1.00116.47           C  
ANISOU 1063  CD2 HIS B  30    14751  14751  14751      0      0      0       C  
ATOM   1064  CE1 HIS B  30     115.348  84.029  80.110  1.00116.47           C  
ANISOU 1064  CE1 HIS B  30    14751  14751  14751      0      0      0       C  
ATOM   1065  NE2 HIS B  30     114.930  83.672  81.310  1.00116.47           N  
ANISOU 1065  NE2 HIS B  30    14751  14751  14751      0      0      0       N  
ATOM   1066  N   ILE B  31     110.343  81.053  77.394  1.00116.47           N  
ANISOU 1066  N   ILE B  31    14751  14751  14751      0      0      0       N  
ATOM   1067  CA  ILE B  31     109.304  80.243  76.751  1.00116.47           C  
ANISOU 1067  CA  ILE B  31    14751  14751  14751      0      0      0       C  
ATOM   1068  C   ILE B  31     108.558  79.373  77.757  1.00116.47           C  
ANISOU 1068  C   ILE B  31    14751  14751  14751      0      0      0       C  
ATOM   1069  O   ILE B  31     107.343  79.507  77.932  1.00116.47           O  
ANISOU 1069  O   ILE B  31    14751  14751  14751      0      0      0       O  
ATOM   1070  CB  ILE B  31     109.908  79.393  75.625  1.00116.47           C  
ANISOU 1070  CB  ILE B  31    14751  14751  14751      0      0      0       C  
ATOM   1071  CG1 ILE B  31     110.730  80.271  74.690  1.00116.47           C  
ANISOU 1071  CG1 ILE B  31    14751  14751  14751      0      0      0       C  
ATOM   1072  CG2 ILE B  31     108.809  78.680  74.870  1.00116.47           C  
ANISOU 1072  CG2 ILE B  31    14751  14751  14751      0      0      0       C  
ATOM   1073  CD1 ILE B  31     111.375  79.509  73.567  1.00116.47           C  
ANISOU 1073  CD1 ILE B  31    14751  14751  14751      0      0      0       C  
ATOM   1074  N   ASP B  32     109.265  78.479  78.433  1.00116.47           N  
ANISOU 1074  N   ASP B  32    14751  14751  14751      0      0      0       N  
ATOM   1075  CA  ASP B  32     108.616  77.655  79.446  1.00116.47           C  
ANISOU 1075  CA  ASP B  32    14751  14751  14751      0      0      0       C  
ATOM   1076  C   ASP B  32     109.182  77.831  80.841  1.00116.47           C  
ANISOU 1076  C   ASP B  32    14751  14751  14751      0      0      0       C  
ATOM   1077  O   ASP B  32     108.434  77.764  81.817  1.00116.47           O  
ANISOU 1077  O   ASP B  32    14751  14751  14751      0      0      0       O  
ATOM   1078  CB  ASP B  32     108.701  76.174  79.064  1.00116.47           C  
ANISOU 1078  CB  ASP B  32    14751  14751  14751      0      0      0       C  
ATOM   1079  CG  ASP B  32     110.098  75.753  78.689  1.00116.47           C  
ANISOU 1079  CG  ASP B  32    14751  14751  14751      0      0      0       C  
ATOM   1080  OD1 ASP B  32     111.000  76.615  78.674  1.00116.47           O  
ANISOU 1080  OD1 ASP B  32    14751  14751  14751      0      0      0       O  
ATOM   1081  OD2 ASP B  32     110.296  74.556  78.407  1.00116.47           O  
ANISOU 1081  OD2 ASP B  32    14751  14751  14751      0      0      0       O  
ATOM   1082  N   LEU B  33     110.479  78.052  80.974  1.00116.47           N  
ANISOU 1082  N   LEU B  33    14751  14751  14751      0      0      0       N  
ATOM   1083  CA  LEU B  33     111.016  78.251  82.304  1.00116.47           C  
ANISOU 1083  CA  LEU B  33    14751  14751  14751      0      0      0       C  
ATOM   1084  C   LEU B  33     110.799  79.686  82.753  1.00116.47           C  
ANISOU 1084  C   LEU B  33    14751  14751  14751      0      0      0       C  
ATOM   1085  O   LEU B  33     110.695  80.607  81.941  1.00116.47           O  
ANISOU 1085  O   LEU B  33    14751  14751  14751      0      0      0       O  
ATOM   1086  CB  LEU B  33     112.515  77.915  82.330  1.00116.47           C  
ANISOU 1086  CB  LEU B  33    14751  14751  14751      0      0      0       C  
ATOM   1087  CG  LEU B  33     113.594  78.834  81.729  1.00116.47           C  
ANISOU 1087  CG  LEU B  33    14751  14751  14751      0      0      0       C  
ATOM   1088  CD1 LEU B  33     114.254  79.748  82.774  1.00116.47           C  
ANISOU 1088  CD1 LEU B  33    14751  14751  14751      0      0      0       C  
ATOM   1089  CD2 LEU B  33     114.641  78.029  80.976  1.00116.47           C  
ANISOU 1089  CD2 LEU B  33    14751  14751  14751      0      0      0       C  
ATOM   1090  N   VAL B  34     110.706  79.851  84.062  1.00116.47           N  
ANISOU 1090  N   VAL B  34    14751  14751  14751      0      0      0       N  
ATOM   1091  CA  VAL B  34     110.624  81.141  84.726  1.00116.47           C  
ANISOU 1091  CA  VAL B  34    14751  14751  14751      0      0      0       C  
ATOM   1092  C   VAL B  34     111.948  81.311  85.460  1.00116.47           C  
ANISOU 1092  C   VAL B  34    14751  14751  14751      0      0      0       C  
ATOM   1093  O   VAL B  34     112.584  80.318  85.823  1.00116.47           O  
ANISOU 1093  O   VAL B  34    14751  14751  14751      0      0      0       O  
ATOM   1094  CB  VAL B  34     109.385  81.171  85.646  1.00116.47           C  
ANISOU 1094  CB  VAL B  34    14751  14751  14751      0      0      0       C  
ATOM   1095  CG1 VAL B  34     109.193  82.515  86.303  1.00116.47           C  
ANISOU 1095  CG1 VAL B  34    14751  14751  14751      0      0      0       C  
ATOM   1096  CG2 VAL B  34     108.161  80.831  84.824  1.00116.47           C  
ANISOU 1096  CG2 VAL B  34    14751  14751  14751      0      0      0       C  
ATOM   1097  N   GLU B  35     112.404  82.543  85.640  1.00121.64           N  
ANISOU 1097  N   GLU B  35    15406  15406  15406      0      0      0       N  
ATOM   1098  CA  GLU B  35     113.520  82.742  86.557  1.00121.64           C  
ANISOU 1098  CA  GLU B  35    15406  15406  15406      0      0      0       C  
ATOM   1099  C   GLU B  35     113.053  82.480  87.985  1.00121.64           C  
ANISOU 1099  C   GLU B  35    15406  15406  15406      0      0      0       C  
ATOM   1100  O   GLU B  35     111.872  82.691  88.292  1.00121.64           O  
ANISOU 1100  O   GLU B  35    15406  15406  15406      0      0      0       O  
ATOM   1101  CB  GLU B  35     114.118  84.142  86.451  1.00121.64           C  
ATOM   1102  CG  GLU B  35     115.038  84.330  85.276  1.00121.64           C  
ATOM   1103  CD  GLU B  35     115.735  85.662  85.329  1.00121.64           C  
ATOM   1104  OE1 GLU B  35     115.399  86.460  86.223  1.00121.64           O  
ATOM   1105  OE2 GLU B  35     116.623  85.907  84.488  1.00121.64           O  
ATOM   1106  N   PRO B  36     113.919  81.993  88.870  1.00117.89           N  
ANISOU 1106  N   PRO B  36    14931  14931  14931      0      0      0       N  
ATOM   1107  CA  PRO B  36     113.475  81.717  90.236  1.00117.89           C  
ANISOU 1107  CA  PRO B  36    14931  14931  14931      0      0      0       C  
ATOM   1108  C   PRO B  36     113.316  82.999  91.031  1.00117.89           C  
ANISOU 1108  C   PRO B  36    14931  14931  14931      0      0      0       C  
ATOM   1109  O   PRO B  36     114.035  83.981  90.830  1.00117.89           O  
ANISOU 1109  O   PRO B  36    14931  14931  14931      0      0      0       O  
ATOM   1110  CB  PRO B  36     114.602  80.849  90.805  1.00117.89           C  
ANISOU 1110  CB  PRO B  36    14931  14931  14931      0      0      0       C  
ATOM   1111  CG  PRO B  36     115.790  81.207  89.999  1.00117.89           C  
ANISOU 1111  CG  PRO B  36    14931  14931  14931      0      0      0       C  
ATOM   1112  CD  PRO B  36     115.284  81.492  88.628  1.00117.89           C  
ANISOU 1112  CD  PRO B  36    14931  14931  14931      0      0      0       C  
ATOM   1113  N   VAL B  37     112.373  82.968  91.968  1.00117.92           N  
ANISOU 1113  N   VAL B  37    14935  14935  14935      0      0      0       N  
ATOM   1114  CA  VAL B  37     112.146  84.090  92.873  1.00117.92           C  
ANISOU 1114  CA  VAL B  37    14935  14935  14935      0      0      0       C  
ATOM   1115  C   VAL B  37     112.952  83.776  94.128  1.00117.92           C  
ANISOU 1115  C   VAL B  37    14935  14935  14935      0      0      0       C  
ATOM   1116  O   VAL B  37     112.490  83.082  95.027  1.00117.92           O  
ANISOU 1116  O   VAL B  37    14935  14935  14935      0      0      0       O  
ATOM   1117  CB  VAL B  37     110.665  84.280  93.167  1.00117.92           C  
ANISOU 1117  CB  VAL B  37    14935  14935  14935      0      0      0       C  
ATOM   1118  CG1 VAL B  37     110.447  85.442  94.114  1.00117.92           C  
ANISOU 1118  CG1 VAL B  37    14935  14935  14935      0      0      0       C  
ATOM   1119  CG2 VAL B  37     109.905  84.459  91.879  1.00117.92           C  
ANISOU 1119  CG2 VAL B  37    14935  14935  14935      0      0      0       C  
ATOM   1120  N   ASP B  38     114.192  84.249  94.169  1.00125.83           N  
ANISOU 1120  N   ASP B  38    15936  15936  15936      0      0      0       N  
ATOM   1121  CA  ASP B  38     115.065  83.997  95.307  1.00125.83           C  
ANISOU 1121  CA  ASP B  38    15936  15936  15936      0      0      0       C  
ATOM   1122  C   ASP B  38     115.224  85.237  96.176  1.00125.83           C  
ANISOU 1122  C   ASP B  38    15936  15936  15936      0      0      0       C  
ATOM   1123  O   ASP B  38     115.397  86.349  95.670  1.00125.83           O  
ANISOU 1123  O   ASP B  38    15936  15936  15936      0      0      0       O  
ATOM   1124  CB  ASP B  38     116.428  83.502  94.821  1.00125.83           C  
ANISOU 1124  CB  ASP B  38    15936  15936  15936      0      0      0       C  
ATOM   1125  CG  ASP B  38     117.061  84.439  93.820  1.00125.83           C  
ANISOU 1125  CG  ASP B  38    15936  15936  15936      0      0      0       C  
ATOM   1126  OD1 ASP B  38     116.312  85.138  93.107  1.00125.83           O  
ANISOU 1126  OD1 ASP B  38    15936  15936  15936      0      0      0       O  
ATOM   1127  OD2 ASP B  38     118.306  84.466  93.734  1.00125.83           O  
ANISOU 1127  OD2 ASP B  38    15936  15936  15936      0      0      0       O  
ATOM   1128  N   GLY B  39     115.179  85.034  97.484  1.00116.47           N  
ANISOU 1128  N   GLY B  39    14751  14751  14751      0      0      0       N  
ATOM   1129  CA  GLY B  39     115.372  86.124  98.417  1.00116.47           C  
ANISOU 1129  CA  GLY B  39    14751  14751  14751      0      0      0       C  
ATOM   1130  C   GLY B  39     115.596  85.585  99.810  1.00116.47           C  
ANISOU 1130  C   GLY B  39    14751  14751  14751      0      0      0       C  
ATOM   1131  O   GLY B  39     115.738  84.379 100.010  1.00116.47           O  
ANISOU 1131  O   GLY B  39    14751  14751  14751      0      0      0       O  
ATOM   1132  N   VAL B  40     115.640  86.499 100.786  1.00116.47           N  
ANISOU 1132  N   VAL B  40    14751  14751  14751      0      0      0       N  
ATOM   1133  CA  VAL B  40     115.697  86.121 102.192  1.00116.47           C  
ANISOU 1133  CA  VAL B  40    14751  14751  14751      0      0      0       C  
ATOM   1134  C   VAL B  40     114.685  86.967 102.954  1.00116.47           C  
ANISOU 1134  C   VAL B  40    14751  14751  14751      0      0      0       C  
ATOM   1135  O   VAL B  40     114.224  88.004 102.477  1.00116.47           O  
ANISOU 1135  O   VAL B  40    14751  14751  14751      0      0      0       O  
ATOM   1136  CB  VAL B  40     117.100  86.288 102.813  1.00116.47           C  
ANISOU 1136  CB  VAL B  40    14751  14751  14751      0      0      0       C  
ATOM   1137  CG1 VAL B  40     118.135  85.461 102.092  1.00116.47           C  
ANISOU 1137  CG1 VAL B  40    14751  14751  14751      0      0      0       C  
ATOM   1138  CG2 VAL B  40     117.506  87.719 102.742  1.00116.47           C  
ANISOU 1138  CG2 VAL B  40    14751  14751  14751      0      0      0       C  
ATOM   1139  N   VAL B  41     114.346  86.507 104.159  1.00116.47           N  
ANISOU 1139  N   VAL B  41    14751  14751  14751      0      0      0       N  
ATOM   1140  CA  VAL B  41     113.470  87.204 105.102  1.00116.47           C  
ANISOU 1140  CA  VAL B  41    14751  14751  14751      0      0      0       C  
ATOM   1141  C   VAL B  41     114.226  87.323 106.407  1.00116.47           C  
ANISOU 1141  C   VAL B  41    14751  14751  14751      0      0      0       C  
ATOM   1142  O   VAL B  41     114.543  86.302 107.025  1.00116.47           O  
ANISOU 1142  O   VAL B  41    14751  14751  14751      0      0      0       O  
ATOM   1143  CB  VAL B  41     112.143  86.462 105.336  1.00116.47           C  
ANISOU 1143  CB  VAL B  41    14751  14751  14751      0      0      0       C  
ATOM   1144  CG1 VAL B  41     111.309  87.191 106.339  1.00116.47           C  
ANISOU 1144  CG1 VAL B  41    14751  14751  14751      0      0      0       C  
ATOM   1145  CG2 VAL B  41     111.375  86.389 104.086  1.00116.47           C  
ANISOU 1145  CG2 VAL B  41    14751  14751  14751      0      0      0       C  
ATOM   1146  N   LEU B  42     114.534  88.541 106.831  1.00116.47           N  
ANISOU 1146  N   LEU B  42    14751  14751  14751      0      0      0       N  
ATOM   1147  CA  LEU B  42     115.192  88.699 108.115  1.00116.47           C  
ANISOU 1147  CA  LEU B  42    14751  14751  14751      0      0      0       C  
ATOM   1148  C   LEU B  42     114.153  88.742 109.226  1.00116.47           C  
ANISOU 1148  C   LEU B  42    14751  14751  14751      0      0      0       C  
ATOM   1149  O   LEU B  42     113.305  89.635 109.253  1.00116.47           O  
ANISOU 1149  O   LEU B  42    14751  14751  14751      0      0      0       O  
ATOM   1150  CB  LEU B  42     116.014  89.977 108.099  1.00116.47           C  
ANISOU 1150  CB  LEU B  42    14751  14751  14751      0      0      0       C  
ATOM   1151  CG  LEU B  42     116.848  90.247 109.329  1.00116.47           C  
ANISOU 1151  CG  LEU B  42    14751  14751  14751      0      0      0       C  
ATOM   1152  CD1 LEU B  42     117.775  89.079 109.549  1.00116.47           C  
ANISOU 1152  CD1 LEU B  42    14751  14751  14751      0      0      0       C  
ATOM   1153  CD2 LEU B  42     117.651  91.496 109.093  1.00116.47           C  
ANISOU 1153  CD2 LEU B  42    14751  14751  14751      0      0      0       C  
ATOM   1154  N   VAL B  43     114.250  87.809 110.164  1.00116.47           N  
ANISOU 1154  N   VAL B  43    14751  14751  14751      0      0      0       N  
ATOM   1155  CA  VAL B  43     113.338  87.703 111.297  1.00116.47           C  
ANISOU 1155  CA  VAL B  43    14751  14751  14751      0      0      0       C  
ATOM   1156  C   VAL B  43     114.141  88.054 112.529  1.00116.47           C  
ANISOU 1156  C   VAL B  43    14751  14751  14751      0      0      0       C  
ATOM   1157  O   VAL B  43     115.140  87.392 112.818  1.00116.47           O  
ANISOU 1157  O   VAL B  43    14751  14751  14751      0      0      0       O  
ATOM   1158  CB  VAL B  43     112.708  86.313 111.411  1.00116.47           C  
ANISOU 1158  CB  VAL B  43    14751  14751  14751      0      0      0       C  
ATOM   1159  CG1 VAL B  43     111.931  86.215 112.689  1.00116.47           C  
ANISOU 1159  CG1 VAL B  43    14751  14751  14751      0      0      0       C  
ATOM   1160  CG2 VAL B  43     111.783  86.090 110.256  1.00116.47           C  
ANISOU 1160  CG2 VAL B  43    14751  14751  14751      0      0      0       C  
ATOM   1161  N   ASP B  44     113.739  89.080 113.238  1.00117.38           N  
ANISOU 1161  N   ASP B  44    14866  14866  14866      0      0      0       N  
ATOM   1162  CA  ASP B  44     114.476  89.412 114.448  1.00117.38           C  
ANISOU 1162  CA  ASP B  44    14866  14866  14866      0      0      0       C  
ATOM   1163  C   ASP B  44     114.060  88.517 115.617  1.00117.38           C  
ANISOU 1163  C   ASP B  44    14866  14866  14866      0      0      0       C  
ATOM   1164  O   ASP B  44     112.927  88.597 116.101  1.00117.38           O  
ANISOU 1164  O   ASP B  44    14866  14866  14866      0      0      0       O  
ATOM   1165  CB  ASP B  44     114.347  90.901 114.713  1.00117.38           C  
ANISOU 1165  CB  ASP B  44    14866  14866  14866      0      0      0       C  
ATOM   1166  CG  ASP B  44     115.488  91.432 115.531  1.00117.38           C  
ANISOU 1166  CG  ASP B  44    14866  14866  14866      0      0      0       C  
ATOM   1167  OD1 ASP B  44     116.026  90.717 116.391  1.00117.38           O  
ANISOU 1167  OD1 ASP B  44    14866  14866  14866      0      0      0       O  
ATOM   1168  OD2 ASP B  44     115.969  92.527 115.191  1.00117.38           O  
ANISOU 1168  OD2 ASP B  44    14866  14866  14866      0      0      0       O  
ATOM   1169  N   PRO B  45     114.980  87.679 116.112  1.00116.47           N  
ANISOU 1169  N   PRO B  45    14751  14751  14751      0      0      0       N  
ATOM   1170  CA  PRO B  45     114.664  86.726 117.190  1.00116.47           C  
ANISOU 1170  CA  PRO B  45    14751  14751  14751      0      0      0       C  
ATOM   1171  C   PRO B  45     114.379  87.356 118.518  1.00116.47           C  
ANISOU 1171  C   PRO B  45    14751  14751  14751      0      0      0       C  
ATOM   1172  O   PRO B  45     113.885  86.658 119.410  1.00116.47           O  
ANISOU 1172  O   PRO B  45    14751  14751  14751      0      0      0       O  
ATOM   1173  CB  PRO B  45     115.926  85.880 117.289  1.00116.47           C  
ANISOU 1173  CB  PRO B  45    14751  14751  14751      0      0      0       C  
ATOM   1174  CG  PRO B  45     116.973  86.772 116.840  1.00116.47           C  
ANISOU 1174  CG  PRO B  45    14751  14751  14751      0      0      0       C  
ATOM   1175  CD  PRO B  45     116.403  87.614 115.760  1.00116.47           C  
ANISOU 1175  CD  PRO B  45    14751  14751  14751      0      0      0       C  
ATOM   1176  N   GLU B  46     114.656  88.644 118.684  1.00132.27           N  
ANISOU 1176  N   GLU B  46    16753  16753  16753      0      0      0       N  
ATOM   1177  CA  GLU B  46     114.373  89.310 119.946  1.00132.27           C  
ANISOU 1177  CA  GLU B  46    16753  16753  16753      0      0      0       C  
ATOM   1178  C   GLU B  46     112.874  89.434 120.134  1.00132.27           C  
ANISOU 1178  C   GLU B  46    16753  16753  16753      0      0      0       C  
ATOM   1179  O   GLU B  46     112.402  89.562 121.267  1.00132.27           O  
ANISOU 1179  O   GLU B  46    16753  16753  16753      0      0      0       O  
ATOM   1180  CB  GLU B  46     115.071  90.677 120.046  1.00132.27           C  
ANISOU 1180  CB  GLU B  46    16753  16753  16753      0      0      0       C  
ATOM   1181  CG  GLU B  46     116.621  90.611 120.056  1.00132.27           C  
ANISOU 1181  CG  GLU B  46    16753  16753  16753      0      0      0       C  
ATOM   1182  CD  GLU B  46     117.317  91.976 120.031  1.00132.27           C  
ANISOU 1182  CD  GLU B  46    16753  16753  16753      0      0      0       C  
ATOM   1183  OE1 GLU B  46     116.644  93.004 119.846  1.00132.27           O  
ANISOU 1183  OE1 GLU B  46    16753  16753  16753      0      0      0       O  
ATOM   1184  OE2 GLU B  46     118.551  92.022 120.219  1.00132.27           O  
ANISOU 1184  OE2 GLU B  46    16753  16753  16753      0      0      0       O  
ATOM   1185  N   TYR B  47     112.124  89.334 119.049  1.00144.76           N  
ANISOU 1185  N   TYR B  47    18334  18334  18334      0      0      0       N  
ATOM   1186  CA  TYR B  47     110.699  89.510 119.048  1.00144.76           C  
ANISOU 1186  CA  TYR B  47    18334  18334  18334      0      0      0       C  
ATOM   1187  C   TYR B  47     110.024  88.240 118.561  1.00144.76           C  
ANISOU 1187  C   TYR B  47    18334  18334  18334      0      0      0       C  
ATOM   1188  O   TYR B  47     108.820  88.074 118.783  1.00144.76           O  
ANISOU 1188  O   TYR B  47    18334  18334  18334      0      0      0       O  
ATOM   1189  CB  TYR B  47     110.340  90.674 118.107  1.00144.76           C  
ANISOU 1189  CB  TYR B  47    18334  18334  18334      0      0      0       C  
ATOM   1190  CG  TYR B  47     108.885  91.055 117.990  1.00144.76           C  
ANISOU 1190  CG  TYR B  47    18334  18334  18334      0      0      0       C  
ATOM   1191  CD1 TYR B  47     108.296  91.913 118.911  1.00144.76           C  
ANISOU 1191  CD1 TYR B  47    18334  18334  18334      0      0      0       C  
ATOM   1192  CD2 TYR B  47     108.101  90.561 116.953  1.00144.76           C  
ANISOU 1192  CD2 TYR B  47    18334  18334  18334      0      0      0       C  
ATOM   1193  CE1 TYR B  47     106.964  92.276 118.802  1.00144.76           C  
ANISOU 1193  CE1 TYR B  47    18334  18334  18334      0      0      0       C  
ATOM   1194  CE2 TYR B  47     106.769  90.912 116.834  1.00144.76           C  
ANISOU 1194  CE2 TYR B  47    18334  18334  18334      0      0      0       C  
ATOM   1195  CZ  TYR B  47     106.206  91.771 117.763  1.00144.76           C  
ANISOU 1195  CZ  TYR B  47    18334  18334  18334      0      0      0       C  
ATOM   1196  OH  TYR B  47     104.881  92.131 117.659  1.00144.76           O  
ANISOU 1196  OH  TYR B  47    18334  18334  18334      0      0      0       O  
ATOM   1197  N   LEU B  48     110.768  87.317 117.952  1.00138.82           N  
ANISOU 1197  N   LEU B  48    17582  17582  17582      0      0      0       N  
ATOM   1198  CA  LEU B  48     110.153  86.083 117.502  1.00138.82           C  
ANISOU 1198  CA  LEU B  48    17582  17582  17582      0      0      0       C  
ATOM   1199  C   LEU B  48     109.975  85.139 118.679  1.00138.82           C  
ANISOU 1199  C   LEU B  48    17582  17582  17582      0      0      0       C  
ATOM   1200  O   LEU B  48     110.881  84.954 119.496  1.00138.82           O  
ANISOU 1200  O   LEU B  48    17582  17582  17582      0      0      0       O  
ATOM   1201  CB  LEU B  48     111.005  85.420 116.414  1.00138.82           C  
ANISOU 1201  CB  LEU B  48    17582  17582  17582      0      0      0       C  
ATOM   1202  CG  LEU B  48     110.543  84.173 115.641  1.00138.82           C  
ANISOU 1202  CG  LEU B  48    17582  17582  17582      0      0      0       C  
ATOM   1203  CD1 LEU B  48     110.889  82.849 116.319  1.00138.82           C  
ANISOU 1203  CD1 LEU B  48    17582  17582  17582      0      0      0       C  
ATOM   1204  CD2 LEU B  48     109.054  84.236 115.381  1.00138.82           C  
ANISOU 1204  CD2 LEU B  48    17582  17582  17582      0      0      0       C  
ATOM   1205  N   LYS B  49     108.803  84.533 118.746  1.00150.76           N  
ANISOU 1205  N   LYS B  49    19094  19094  19094      0      0      0       N  
ATOM   1206  CA  LYS B  49     108.491  83.530 119.745  1.00150.76           C  
ANISOU 1206  CA  LYS B  49    19094  19094  19094      0      0      0       C  
ATOM   1207  C   LYS B  49     107.542  82.553 119.079  1.00150.76           C  
ANISOU 1207  C   LYS B  49    19094  19094  19094      0      0      0       C  
ATOM   1208  O   LYS B  49     107.496  81.367 119.424  1.00150.76           O  
ANISOU 1208  O   LYS B  49    19094  19094  19094      0      0      0       O  
ATOM   1209  CB  LYS B  49     107.877  84.155 120.996  1.00150.76           C  
ANISOU 1209  CB  LYS B  49    19094  19094  19094      0      0      0       C  
ATOM   1210  N   GLU B  50     106.826  83.073 118.065  1.00153.21           N  
ANISOU 1210  N   GLU B  50    19404  19404  19404      0      0      0       N  
ATOM   1211  CA  GLU B  50     105.683  82.431 117.412  1.00153.21           C  
ANISOU 1211  CA  GLU B  50    19404  19404  19404      0      0      0       C  
ATOM   1212  C   GLU B  50     106.026  81.136 116.712  1.00153.21           C  
ANISOU 1212  C   GLU B  50    19404  19404  19404      0      0      0       C  
ATOM   1213  O   GLU B  50     105.103  80.423 116.298  1.00153.21           O  
ANISOU 1213  O   GLU B  50    19404  19404  19404      0      0      0       O  
ATOM   1214  CB  GLU B  50     105.032  83.394 116.420  1.00153.21           C  
ANISOU 1214  CB  GLU B  50    19404  19404  19404      0      0      0       C  
ATOM   1215  CG  GLU B  50     104.448  84.626 117.090  1.00153.21           C  
ANISOU 1215  CG  GLU B  50    19404  19404  19404      0      0      0       C  
ATOM   1216  CD  GLU B  50     103.211  84.327 117.918  1.00153.21           C  
ANISOU 1216  CD  GLU B  50    19404  19404  19404      0      0      0       C  
ATOM   1217  OE1 GLU B  50     102.574  83.272 117.710  1.00153.21           O  
ANISOU 1217  OE1 GLU B  50    19404  19404  19404      0      0      0       O  
ATOM   1218  OE2 GLU B  50     102.894  85.147 118.803  1.00153.21           O  
ANISOU 1218  OE2 GLU B  50    19404  19404  19404      0      0      0       O  
ATOM   1219  N   ARG B  51     107.312  80.874 116.488  1.00148.05           N  
ANISOU 1219  N   ARG B  51    18751  18751  18751      0      0      0       N  
ATOM   1220  CA  ARG B  51     107.853  79.609 116.017  1.00148.05           C  
ANISOU 1220  CA  ARG B  51    18751  18751  18751      0      0      0       C  
ATOM   1221  C   ARG B  51     107.461  79.237 114.594  1.00148.05           C  
ANISOU 1221  C   ARG B  51    18751  18751  18751      0      0      0       C  
ATOM   1222  O   ARG B  51     107.786  78.126 114.190  1.00148.05           O  
ANISOU 1222  O   ARG B  51    18751  18751  18751      0      0      0       O  
ATOM   1223  CB  ARG B  51     107.512  78.450 116.967  1.00148.05           C  
ANISOU 1223  CB  ARG B  51    18751  18751  18751      0      0      0       C  
ATOM   1224  N   ARG B  52     106.897  80.155 113.795  1.00129.90           N  
ANISOU 1224  N   ARG B  52    16452  16452  16452      0      0      0       N  
ATOM   1225  CA  ARG B  52     106.551  79.890 112.392  1.00129.90           C  
ANISOU 1225  CA  ARG B  52    16452  16452  16452      0      0      0       C  
ATOM   1226  C   ARG B  52     106.326  81.204 111.673  1.00129.90           C  
ANISOU 1226  C   ARG B  52    16452  16452  16452      0      0      0       C  
ATOM   1227  O   ARG B  52     105.448  81.986 112.045  1.00129.90           O  
ANISOU 1227  O   ARG B  52    16452  16452  16452      0      0      0       O  
ATOM   1228  CB  ARG B  52     105.264  79.046 112.269  1.00129.90           C  
ANISOU 1228  CB  ARG B  52    16452  16452  16452      0      0      0       C  
ATOM   1229  CG  ARG B  52     105.407  77.550 112.309  1.00129.90           C  
ANISOU 1229  CG  ARG B  52    16452  16452  16452      0      0      0       C  
ATOM   1230  CD  ARG B  52     104.108  76.861 112.487  1.00129.90           C  
ANISOU 1230  CD  ARG B  52    16452  16452  16452      0      0      0       C  
ATOM   1231  NE  ARG B  52     104.368  75.478 112.845  1.00129.90           N  
ANISOU 1231  NE  ARG B  52    16452  16452  16452      0      0      0       N  
ATOM   1232  CZ  ARG B  52     103.428  74.582 113.096  1.00129.90           C  
ANISOU 1232  CZ  ARG B  52    16452  16452  16452      0      0      0       C  
ATOM   1233  NH1 ARG B  52     102.152  74.924 113.028  1.00129.90           N  
ANISOU 1233  NH1 ARG B  52    16452  16452  16452      0      0      0       N  
ATOM   1234  NH2 ARG B  52     103.766  73.344 113.421  1.00129.90           N  
ANISOU 1234  NH2 ARG B  52    16452  16452  16452      0      0      0       N  
ATOM   1235  N   VAL B  53     107.167  81.445 110.674  1.00118.04           N  
ANISOU 1235  N   VAL B  53    14950  14950  14950      0      0      0       N  
ATOM   1236  CA  VAL B  53     107.136  82.606 109.796  1.00118.04           C  
ANISOU 1236  CA  VAL B  53    14950  14950  14950      0      0      0       C  
ATOM   1237  C   VAL B  53     106.777  82.138 108.393  1.00118.04           C  
ANISOU 1237  C   VAL B  53    14950  14950  14950      0      0      0       C  
ATOM   1238  O   VAL B  53     107.455  81.262 107.842  1.00118.04           O  
ANISOU 1238  O   VAL B  53    14950  14950  14950      0      0      0       O  
ATOM   1239  CB  VAL B  53     108.474  83.352 109.813  1.00118.04           C  
ANISOU 1239  CB  VAL B  53    14950  14950  14950      0      0      0       C  
ATOM   1240  CG1 VAL B  53     108.450  84.494 108.841  1.00118.04           C  
ANISOU 1240  CG1 VAL B  53    14950  14950  14950      0      0      0       C  
ATOM   1241  CG2 VAL B  53     108.734  83.870 111.201  1.00118.04           C  
ANISOU 1241  CG2 VAL B  53    14950  14950  14950      0      0      0       C  
ATOM   1242  N   TYR B  54     105.727  82.697 107.805  1.00120.50           N  
ANISOU 1242  N   TYR B  54    15261  15261  15261      0      0      0       N  
ATOM   1243  CA  TYR B  54     105.354  82.308 106.456  1.00120.50           C  
ANISOU 1243  CA  TYR B  54    15261  15261  15261      0      0      0       C  
ATOM   1244  C   TYR B  54     105.670  83.421 105.474  1.00120.50           C  
ANISOU 1244  C   TYR B  54    15261  15261  15261      0      0      0       C  
ATOM   1245  O   TYR B  54     105.686  84.600 105.832  1.00120.50           O  
ANISOU 1245  O   TYR B  54    15261  15261  15261      0      0      0       O  
ATOM   1246  CB  TYR B  54     103.853  82.069 106.350  1.00120.50           C  
ANISOU 1246  CB  TYR B  54    15261  15261  15261      0      0      0       C  
ATOM   1247  CG  TYR B  54     103.297  80.907 107.098  1.00120.50           C  
ANISOU 1247  CG  TYR B  54    15261  15261  15261      0      0      0       C  
ATOM   1248  CD1 TYR B  54     104.015  79.739 107.254  1.00120.50           C  
ANISOU 1248  CD1 TYR B  54    15261  15261  15261      0      0      0       C  
ATOM   1249  CD2 TYR B  54     102.055  81.008 107.699  1.00120.50           C  
ANISOU 1249  CD2 TYR B  54    15261  15261  15261      0      0      0       C  
ATOM   1250  CE1 TYR B  54     103.484  78.688 107.955  1.00120.50           C  
ANISOU 1250  CE1 TYR B  54    15261  15261  15261      0      0      0       C  
ATOM   1251  CE2 TYR B  54     101.530  79.995 108.407  1.00120.50           C  
ANISOU 1251  CE2 TYR B  54    15261  15261  15261      0      0      0       C  
ATOM   1252  CZ  TYR B  54     102.235  78.829 108.527  1.00120.50           C  
ANISOU 1252  CZ  TYR B  54    15261  15261  15261      0      0      0       C  
ATOM   1253  OH  TYR B  54     101.671  77.798 109.234  1.00120.50           O  
ANISOU 1253  OH  TYR B  54    15261  15261  15261      0      0      0       O  
ATOM   1254  N   VAL B  55     105.892  83.031 104.218  1.00117.64           N  
ANISOU 1254  N   VAL B  55    14900  14900  14900      0      0      0       N  
ATOM   1255  CA  VAL B  55     106.003  83.949 103.091  1.00117.64           C  
ANISOU 1255  CA  VAL B  55    14900  14900  14900      0      0      0       C  
ATOM   1256  C   VAL B  55     105.025  83.407 102.058  1.00117.64           C  
ANISOU 1256  C   VAL B  55    14900  14900  14900      0      0      0       C  
ATOM   1257  O   VAL B  55     104.974  82.194 101.835  1.00117.64           O  
ANISOU 1257  O   VAL B  55    14900  14900  14900      0      0      0       O  
ATOM   1258  CB  VAL B  55     107.433  84.031 102.512  1.00117.64           C  
ANISOU 1258  CB  VAL B  55    14900  14900  14900      0      0      0       C  
ATOM   1259  CG1 VAL B  55     107.533  85.130 101.489  1.00117.64           C  
ANISOU 1259  CG1 VAL B  55    14900  14900  14900      0      0      0       C  
ATOM   1260  CG2 VAL B  55     108.445  84.240 103.585  1.00117.64           C  
ANISOU 1260  CG2 VAL B  55    14900  14900  14900      0      0      0       C  
ATOM   1261  N   THR B  56     104.267  84.280 101.408  1.00122.37           N  
ANISOU 1261  N   THR B  56    15499  15499  15499      0      0      0       N  
ATOM   1262  CA  THR B  56     103.249  83.808 100.482  1.00122.37           C  
ANISOU 1262  CA  THR B  56    15499  15499  15499      0      0      0       C  
ATOM   1263  C   THR B  56     103.364  84.551  99.164  1.00122.37           C  
ANISOU 1263  C   THR B  56    15499  15499  15499      0      0      0       C  
ATOM   1264  O   THR B  56     103.439  85.784  99.147  1.00122.37           O  
ANISOU 1264  O   THR B  56    15499  15499  15499      0      0      0       O  
ATOM   1265  CB  THR B  56     101.861  83.981 101.088  1.00122.37           C  
ANISOU 1265  CB  THR B  56    15499  15499  15499      0      0      0       C  
ATOM   1266  OG1 THR B  56     101.796  83.227 102.303  1.00122.37           O  
ANISOU 1266  OG1 THR B  56    15499  15499  15499      0      0      0       O  
ATOM   1267  CG2 THR B  56     100.788  83.467 100.148  1.00122.37           C  
ANISOU 1267  CG2 THR B  56    15499  15499  15499      0      0      0       C  
ATOM   1268  N   LEU B  57     103.353  83.798  98.066  1.00124.34           N  
ANISOU 1268  N   LEU B  57    15748  15748  15748      0      0      0       N  
ATOM   1269  CA  LEU B  57     103.302  84.342  96.717  1.00124.34           C  
ANISOU 1269  CA  LEU B  57    15748  15748  15748      0      0      0       C  
ATOM   1270  C   LEU B  57     101.886  84.266  96.183  1.00124.34           C  
ANISOU 1270  C   LEU B  57    15748  15748  15748      0      0      0       C  
ATOM   1271  O   LEU B  57     101.287  83.190  96.169  1.00124.34           O  
ANISOU 1271  O   LEU B  57    15748  15748  15748      0      0      0       O  
ATOM   1272  CB  LEU B  57     104.226  83.572  95.785  1.00124.34           C  
ANISOU 1272  CB  LEU B  57    15748  15748  15748      0      0      0       C  
ATOM   1273  CG  LEU B  57     104.222  84.123  94.370  1.00124.34           C  
ANISOU 1273  CG  LEU B  57    15748  15748  15748      0      0      0       C  
ATOM   1274  CD1 LEU B  57     104.778  85.520  94.376  1.00124.34           C  
ANISOU 1274  CD1 LEU B  57    15748  15748  15748      0      0      0       C  
ATOM   1275  CD2 LEU B  57     105.040  83.232  93.472  1.00124.34           C  
ANISOU 1275  CD2 LEU B  57    15748  15748  15748      0      0      0       C  
ATOM   1276  N   THR B  58     101.358  85.396  95.731  1.00124.32           N  
ANISOU 1276  N   THR B  58    15745  15745  15745      0      0      0       N  
ATOM   1277  CA  THR B  58      99.980  85.439  95.278  1.00124.32           C  
ANISOU 1277  CA  THR B  58    15745  15745  15745      0      0      0       C  
ATOM   1278  C   THR B  58      99.902  86.052  93.892  1.00124.32           C  
ANISOU 1278  C   THR B  58    15745  15745  15745      0      0      0       C  
ATOM   1279  O   THR B  58     100.340  87.187  93.681  1.00124.32           O  
ANISOU 1279  O   THR B  58    15745  15745  15745      0      0      0       O  
ATOM   1280  CB  THR B  58      99.117  86.225  96.262  1.00124.32           C  
ANISOU 1280  CB  THR B  58    15745  15745  15745      0      0      0       C  
ATOM   1281  OG1 THR B  58      99.065  85.520  97.505  1.00124.32           O  
ANISOU 1281  OG1 THR B  58    15745  15745  15745      0      0      0       O  
ATOM   1282  CG2 THR B  58      97.719  86.372  95.732  1.00124.32           C  
ANISOU 1282  CG2 THR B  58    15745  15745  15745      0      0      0       C  
ATOM   1283  N   CYS B  59      99.328  85.294  92.958  1.00130.82           N  
ANISOU 1283  N   CYS B  59    16568  16568  16568      0      0      0       N  
ATOM   1284  CA  CYS B  59      98.935  85.775  91.639  1.00130.82           C  
ANISOU 1284  CA  CYS B  59    16568  16568  16568      0      0      0       C  
ATOM   1285  C   CYS B  59      97.447  86.058  91.688  1.00130.82           C  
ANISOU 1285  C   CYS B  59    16568  16568  16568      0      0      0       C  
ATOM   1286  O   CYS B  59      96.635  85.136  91.816  1.00130.82           O  
ANISOU 1286  O   CYS B  59    16568  16568  16568      0      0      0       O  
ATOM   1287  CB  CYS B  59      99.229  84.742  90.558  1.00130.82           C  
ANISOU 1287  CB  CYS B  59    16568  16568  16568      0      0      0       C  
ATOM   1288  SG  CYS B  59      98.660  85.254  88.934  1.00130.82           S  
ANISOU 1288  SG  CYS B  59    16568  16568  16568      0      0      0       S  
ATOM   1289  N   ALA B  60      97.083  87.312  91.540  1.00142.94           N  
ANISOU 1289  N   ALA B  60    18104  18104  18104      0      0      0       N  
ATOM   1290  CA  ALA B  60      95.697  87.678  91.704  1.00142.94           C  
ANISOU 1290  CA  ALA B  60    18104  18104  18104      0      0      0       C  
ATOM   1291  C   ALA B  60      95.228  88.484  90.516  1.00142.94           C  
ANISOU 1291  C   ALA B  60    18104  18104  18104      0      0      0       C  
ATOM   1292  O   ALA B  60      95.991  89.237  89.907  1.00142.94           O  
ANISOU 1292  O   ALA B  60    18104  18104  18104      0      0      0       O  
ATOM   1293  CB  ALA B  60      95.473  88.474  92.975  1.00142.94           C  
ANISOU 1293  CB  ALA B  60    18104  18104  18104      0      0      0       C  
ATOM   1294  N   PHE B  61      93.945  88.352  90.227  1.00158.13           N  
ANISOU 1294  N   PHE B  61    20028  20028  20028      0      0      0       N  
ATOM   1295  CA  PHE B  61      93.293  89.210  89.260  1.00158.13           C  
ANISOU 1295  CA  PHE B  61    20028  20028  20028      0      0      0       C  
ATOM   1296  C   PHE B  61      92.598  90.304  90.038  1.00158.13           C  
ANISOU 1296  C   PHE B  61    20028  20028  20028      0      0      0       C  
ATOM   1297  O   PHE B  61      91.659  90.039  90.795  1.00158.13           O  
ANISOU 1297  O   PHE B  61    20028  20028  20028      0      0      0       O  
ATOM   1298  CB  PHE B  61      92.276  88.423  88.444  1.00158.13           C  
ANISOU 1298  CB  PHE B  61    20028  20028  20028      0      0      0       C  
ATOM   1299  CG  PHE B  61      91.729  89.176  87.293  1.00158.13           C  
ANISOU 1299  CG  PHE B  61    20028  20028  20028      0      0      0       C  
ATOM   1300  CD1 PHE B  61      92.505  89.418  86.187  1.00158.13           C  
ANISOU 1300  CD1 PHE B  61    20028  20028  20028      0      0      0       C  
ATOM   1301  CD2 PHE B  61      90.432  89.655  87.323  1.00158.13           C  
ANISOU 1301  CD2 PHE B  61    20028  20028  20028      0      0      0       C  
ATOM   1302  CE1 PHE B  61      92.010  90.122  85.119  1.00158.13           C  
ANISOU 1302  CE1 PHE B  61    20028  20028  20028      0      0      0       C  
ATOM   1303  CE2 PHE B  61      89.920  90.361  86.256  1.00158.13           C  
ANISOU 1303  CE2 PHE B  61    20028  20028  20028      0      0      0       C  
ATOM   1304  CZ  PHE B  61      90.713  90.594  85.149  1.00158.13           C  
ANISOU 1304  CZ  PHE B  61    20028  20028  20028      0      0      0       C  
ATOM   1305  N   ARG B  62      93.051  91.525  89.841  1.00166.39           N  
ANISOU 1305  N   ARG B  62    21073  21073  21073      0      0      0       N  
ATOM   1306  CA  ARG B  62      92.466  92.653  90.526  1.00166.39           C  
ANISOU 1306  CA  ARG B  62    21073  21073  21073      0      0      0       C  
ATOM   1307  C   ARG B  62      91.545  93.361  89.545  1.00166.39           C  
ANISOU 1307  C   ARG B  62    21073  21073  21073      0      0      0       C  
ATOM   1308  O   ARG B  62      91.877  93.520  88.367  1.00166.39           O  
ANISOU 1308  O   ARG B  62    21073  21073  21073      0      0      0       O  
ATOM   1309  CB  ARG B  62      93.555  93.571  91.079  1.00166.39           C  
ANISOU 1309  CB  ARG B  62    21073  21073  21073      0      0      0       C  
ATOM   1310  CG  ARG B  62      93.036  94.666  91.965  1.00166.39           C  
ANISOU 1310  CG  ARG B  62    21073  21073  21073      0      0      0       C  
ATOM   1311  CD  ARG B  62      94.100  95.669  92.323  1.00166.39           C  
ANISOU 1311  CD  ARG B  62    21073  21073  21073      0      0      0       C  
ATOM   1312  NE  ARG B  62      94.981  95.304  93.426  1.00166.39           N  
ANISOU 1312  NE  ARG B  62    21073  21073  21073      0      0      0       N  
ATOM   1313  CZ  ARG B  62      94.730  95.590  94.696  1.00166.39           C  
ANISOU 1313  CZ  ARG B  62    21073  21073  21073      0      0      0       C  
ATOM   1314  NH1 ARG B  62      93.621  96.232  95.020  1.00166.39           N  
ANISOU 1314  NH1 ARG B  62    21073  21073  21073      0      0      0       N  
ATOM   1315  NH2 ARG B  62      95.593  95.257  95.641  1.00166.39           N  
ANISOU 1315  NH2 ARG B  62    21073  21073  21073      0      0      0       N  
ATOM   1316  N   TYR B  63      90.390  93.779  90.034  1.00192.67           N  
ANISOU 1316  N   TYR B  63    24402  24402  24402      0      0      0       N  
ATOM   1317  CA  TYR B  63      89.385  94.405  89.195  1.00192.67           C  
ANISOU 1317  CA  TYR B  63    24402  24402  24402      0      0      0       C  
ATOM   1318  C   TYR B  63      88.564  95.295  90.108  1.00192.67           C  
ANISOU 1318  C   TYR B  63    24402  24402  24402      0      0      0       C  
ATOM   1319  O   TYR B  63      88.467  95.040  91.310  1.00192.67           O  
ANISOU 1319  O   TYR B  63    24402  24402  24402      0      0      0       O  
ATOM   1320  CB  TYR B  63      88.527  93.377  88.447  1.00192.67           C  
ANISOU 1320  CB  TYR B  63    24402  24402  24402      0      0      0       C  
ATOM   1321  CG  TYR B  63      87.799  92.380  89.315  1.00192.67           C  
ANISOU 1321  CG  TYR B  63    24402  24402  24402      0      0      0       C  
ATOM   1322  CD1 TYR B  63      88.424  91.223  89.755  1.00192.67           C  
ANISOU 1322  CD1 TYR B  63    24402  24402  24402      0      0      0       C  
ATOM   1323  CD2 TYR B  63      86.465  92.573  89.652  1.00192.67           C  
ANISOU 1323  CD2 TYR B  63    24402  24402  24402      0      0      0       C  
ATOM   1324  CE1 TYR B  63      87.751  90.304  90.536  1.00192.67           C  
ANISOU 1324  CE1 TYR B  63    24402  24402  24402      0      0      0       C  
ATOM   1325  CE2 TYR B  63      85.783  91.659  90.430  1.00192.67           C  
ANISOU 1325  CE2 TYR B  63    24402  24402  24402      0      0      0       C  
ATOM   1326  CZ  TYR B  63      86.429  90.528  90.866  1.00192.67           C  
ANISOU 1326  CZ  TYR B  63    24402  24402  24402      0      0      0       C  
ATOM   1327  OH  TYR B  63      85.741  89.625  91.642  1.00192.67           O  
ANISOU 1327  OH  TYR B  63    24402  24402  24402      0      0      0       O  
ATOM   1328  N   GLY B  64      87.877  96.269  89.527  1.00213.40           N  
ANISOU 1328  N   GLY B  64    27028  27028  27028      0      0      0       N  
ATOM   1329  CA  GLY B  64      86.964  97.089  90.294  1.00213.40           C  
ANISOU 1329  CA  GLY B  64    27028  27028  27028      0      0      0       C  
ATOM   1330  C   GLY B  64      85.541  96.614  90.099  1.00213.40           C  
ANISOU 1330  C   GLY B  64    27028  27028  27028      0      0      0       C  
ATOM   1331  O   GLY B  64      85.175  96.091  89.047  1.00213.40           O  
ANISOU 1331  O   GLY B  64    27028  27028  27028      0      0      0       O  
ATOM   1332  N   ARG B  65      84.734  96.848  91.130  1.00235.97           N  
ANISOU 1332  N   ARG B  65    29886  29886  29886      0      0      0       N  
ATOM   1333  CA  ARG B  65      83.341  96.449  91.109  1.00235.97           C  
ANISOU 1333  CA  ARG B  65    29886  29886  29886      0      0      0       C  
ATOM   1334  C   ARG B  65      82.496  97.494  90.397  1.00235.97           C  
ANISOU 1334  C   ARG B  65    29886  29886  29886      0      0      0       C  
ATOM   1335  O   ARG B  65      82.611  98.694  90.664  1.00235.97           O  
ANISOU 1335  O   ARG B  65    29886  29886  29886      0      0      0       O  
ATOM   1336  CB  ARG B  65      82.862  96.254  92.546  1.00235.97           C  
ANISOU 1336  CB  ARG B  65    29886  29886  29886      0      0      0       C  
ATOM   1337  CG  ARG B  65      83.338  94.933  93.125  1.00235.97           C  
ANISOU 1337  CG  ARG B  65    29886  29886  29886      0      0      0       C  
ATOM   1338  CD  ARG B  65      82.862  93.696  92.399  1.00235.97           C  
ANISOU 1338  CD  ARG B  65    29886  29886  29886      0      0      0       C  
ATOM   1339  NE  ARG B  65      83.375  92.512  93.083  1.00235.97           N  
ANISOU 1339  NE  ARG B  65    29886  29886  29886      0      0      0       N  
ATOM   1340  CZ  ARG B  65      83.166  91.257  92.701  1.00235.97           C  
ANISOU 1340  CZ  ARG B  65    29886  29886  29886      0      0      0       C  
ATOM   1341  NH1 ARG B  65      83.684  90.258  93.400  1.00235.97           N  
ANISOU 1341  NH1 ARG B  65    29886  29886  29886      0      0      0       N  
ATOM   1342  NH2 ARG B  65      82.464  90.996  91.610  1.00235.97           N  
ANISOU 1342  NH2 ARG B  65    29886  29886  29886      0      0      0       N  
ATOM   1343  N   GLU B  66      81.655  97.020  89.476  1.00261.78           N  
ANISOU 1343  N   GLU B  66    33155  33155  33155      0      0      0       N  
ATOM   1344  CA  GLU B  66      80.823  97.885  88.651  1.00261.78           C  
ANISOU 1344  CA  GLU B  66    33155  33155  33155      0      0      0       C  
ATOM   1345  C   GLU B  66      79.681  98.533  89.431  1.00261.78           C  
ANISOU 1345  C   GLU B  66    33155  33155  33155      0      0      0       C  
ATOM   1346  O   GLU B  66      79.200  99.598  89.025  1.00261.78           O  
ANISOU 1346  O   GLU B  66    33155  33155  33155      0      0      0       O  
ATOM   1347  CB  GLU B  66      80.287  97.061  87.477  1.00261.78           C  
ANISOU 1347  CB  GLU B  66    33155  33155  33155      0      0      0       C  
ATOM   1348  CG  GLU B  66      79.667  97.846  86.341  1.00261.78           C  
ANISOU 1348  CG  GLU B  66    33155  33155  33155      0      0      0       C  
ATOM   1349  CD  GLU B  66      79.128  96.944  85.249  1.00261.78           C  
ANISOU 1349  CD  GLU B  66    33155  33155  33155      0      0      0       C  
ATOM   1350  OE1 GLU B  66      79.219  95.708  85.397  1.00261.78           O  
ANISOU 1350  OE1 GLU B  66    33155  33155  33155      0      0      0       O  
ATOM   1351  OE2 GLU B  66      78.612  97.473  84.242  1.00261.78           O  
ANISOU 1351  OE2 GLU B  66    33155  33155  33155      0      0      0       O  
ATOM   1352  N   ASP B  67      79.253  97.941  90.552  1.00271.31           N  
ANISOU 1352  N   ASP B  67    34362  34362  34362      0      0      0       N  
ATOM   1353  CA  ASP B  67      78.101  98.447  91.289  1.00271.31           C  
ANISOU 1353  CA  ASP B  67    34362  34362  34362      0      0      0       C  
ATOM   1354  C   ASP B  67      78.487  99.356  92.445  1.00271.31           C  
ANISOU 1354  C   ASP B  67    34362  34362  34362      0      0      0       C  
ATOM   1355  O   ASP B  67      77.599  99.944  93.072  1.00271.31           O  
ANISOU 1355  O   ASP B  67    34362  34362  34362      0      0      0       O  
ATOM   1356  CB  ASP B  67      77.276  97.283  91.851  1.00271.31           C  
ANISOU 1356  CB  ASP B  67    34362  34362  34362      0      0      0       C  
ATOM   1357  CG  ASP B  67      78.114  96.313  92.667  1.00271.31           C  
ANISOU 1357  CG  ASP B  67    34362  34362  34362      0      0      0       C  
ATOM   1358  OD1 ASP B  67      79.299  96.099  92.336  1.00271.31           O  
ANISOU 1358  OD1 ASP B  67    34362  34362  34362      0      0      0       O  
ATOM   1359  OD2 ASP B  67      77.576  95.737  93.632  1.00271.31           O  
ANISOU 1359  OD2 ASP B  67    34362  34362  34362      0      0      0       O  
ATOM   1360  N   LEU B  68      79.775  99.490  92.733  1.00262.38           N  
ANISOU 1360  N   LEU B  68    33231  33231  33231      0      0      0       N  
ATOM   1361  CA  LEU B  68      80.258 100.329  93.816  1.00262.38           C  
ANISOU 1361  CA  LEU B  68    33231  33231  33231      0      0      0       C  
ATOM   1362  C   LEU B  68      80.830 101.613  93.231  1.00262.38           C  
ANISOU 1362  C   LEU B  68    33231  33231  33231      0      0      0       C  
ATOM   1363  O   LEU B  68      81.572 101.578  92.244  1.00262.38           O  
ANISOU 1363  O   LEU B  68    33231  33231  33231      0      0      0       O  
ATOM   1364  CB  LEU B  68      81.310  99.580  94.638  1.00262.38           C  
ANISOU 1364  CB  LEU B  68    33231  33231  33231      0      0      0       C  
ATOM   1365  CG  LEU B  68      80.852  98.219  95.190  1.00262.38           C  
ANISOU 1365  CG  LEU B  68    33231  33231  33231      0      0      0       C  
ATOM   1366  CD1 LEU B  68      81.903  97.618  96.106  1.00262.38           C  
ANISOU 1366  CD1 LEU B  68    33231  33231  33231      0      0      0       C  
ATOM   1367  CD2 LEU B  68      79.511  98.327  95.922  1.00262.38           C  
ANISOU 1367  CD2 LEU B  68    33231  33231  33231      0      0      0       C  
ATOM   1368  N   ASP B  69      80.499 102.748  93.844  1.00255.15           N  
ANISOU 1368  N   ASP B  69    32315  32315  32315      0      0      0       N  
ATOM   1369  CA  ASP B  69      80.995 104.028  93.347  1.00255.15           C  
ANISOU 1369  CA  ASP B  69    32315  32315  32315      0      0      0       C  
ATOM   1370  C   ASP B  69      82.133 104.550  94.208  1.00255.15           C  
ANISOU 1370  C   ASP B  69    32315  32315  32315      0      0      0       C  
ATOM   1371  O   ASP B  69      82.206 105.739  94.525  1.00255.15           O  
ANISOU 1371  O   ASP B  69    32315  32315  32315      0      0      0       O  
ATOM   1372  CB  ASP B  69      79.862 105.047  93.277  1.00255.15           C  
ANISOU 1372  CB  ASP B  69    32315  32315  32315      0      0      0       C  
ATOM   1373  N   VAL B  70      83.038 103.657  94.588  1.00237.73           N  
ANISOU 1373  N   VAL B  70    30109  30109  30109      0      0      0       N  
ATOM   1374  CA  VAL B  70      84.201 103.971  95.406  1.00237.73           C  
ANISOU 1374  CA  VAL B  70    30109  30109  30109      0      0      0       C  
ATOM   1375  C   VAL B  70      85.401 103.826  94.486  1.00237.73           C  
ANISOU 1375  C   VAL B  70    30109  30109  30109      0      0      0       C  
ATOM   1376  O   VAL B  70      85.694 102.712  94.032  1.00237.73           O  
ANISOU 1376  O   VAL B  70    30109  30109  30109      0      0      0       O  
ATOM   1377  CB  VAL B  70      84.315 103.057  96.633  1.00237.73           C  
ANISOU 1377  CB  VAL B  70    30109  30109  30109      0      0      0       C  
ATOM   1378  CG1 VAL B  70      85.547 103.414  97.440  1.00237.73           C  
ANISOU 1378  CG1 VAL B  70    30109  30109  30109      0      0      0       C  
ATOM   1379  CG2 VAL B  70      83.063 103.165  97.491  1.00237.73           C  
ANISOU 1379  CG2 VAL B  70    30109  30109  30109      0      0      0       C  
ATOM   1380  N   LEU B  71      86.041 104.949  94.148  1.00215.58           N  
ANISOU 1380  N   LEU B  71    27304  27304  27304      0      0      0       N  
ATOM   1381  CA  LEU B  71      87.170 104.922  93.225  1.00215.58           C  
ANISOU 1381  CA  LEU B  71    27304  27304  27304      0      0      0       C  
ATOM   1382  C   LEU B  71      88.303 104.107  93.823  1.00215.58           C  
ANISOU 1382  C   LEU B  71    27304  27304  27304      0      0      0       C  
ATOM   1383  O   LEU B  71      88.726 104.346  94.956  1.00215.58           O  
ANISOU 1383  O   LEU B  71    27304  27304  27304      0      0      0       O  
ATOM   1384  CB  LEU B  71      87.641 106.344  92.929  1.00215.58           C  
ANISOU 1384  CB  LEU B  71    27304  27304  27304      0      0      0       C  
ATOM   1385  N   GLY B  72      88.793 103.143  93.058  1.00204.96           N  
ANISOU 1385  N   GLY B  72    25959  25959  25959      0      0      0       N  
ATOM   1386  CA  GLY B  72      89.928 102.386  93.508  1.00204.96           C  
ANISOU 1386  CA  GLY B  72    25959  25959  25959      0      0      0       C  
ATOM   1387  C   GLY B  72      89.578 101.191  94.365  1.00204.96           C  
ANISOU 1387  C   GLY B  72    25959  25959  25959      0      0      0       C  
ATOM   1388  O   GLY B  72      90.492 100.466  94.776  1.00204.96           O  
ANISOU 1388  O   GLY B  72    25959  25959  25959      0      0      0       O  
ATOM   1389  N   LEU B  73      88.289 100.949  94.639  1.00214.53           N  
ANISOU 1389  N   LEU B  73    27171  27171  27171      0      0      0       N  
ATOM   1390  CA  LEU B  73      87.913  99.833  95.502  1.00214.53           C  
ANISOU 1390  CA  LEU B  73    27171  27171  27171      0      0      0       C  
ATOM   1391  C   LEU B  73      87.957  98.585  94.643  1.00214.53           C  
ANISOU 1391  C   LEU B  73    27171  27171  27171      0      0      0       C  
ATOM   1392  O   LEU B  73      87.262  98.486  93.626  1.00214.53           O  
ANISOU 1392  O   LEU B  73    27171  27171  27171      0      0      0       O  
ATOM   1393  CB  LEU B  73      86.531 100.033  96.120  1.00214.53           C  
ANISOU 1393  CB  LEU B  73    27171  27171  27171      0      0      0       C  
ATOM   1394  CG  LEU B  73      86.137  98.971  97.155  1.00214.53           C  
ANISOU 1394  CG  LEU B  73    27171  27171  27171      0      0      0       C  
ATOM   1395  CD1 LEU B  73      87.188  98.868  98.248  1.00214.53           C  
ANISOU 1395  CD1 LEU B  73    27171  27171  27171      0      0      0       C  
ATOM   1396  CD2 LEU B  73      84.791  99.285  97.767  1.00214.53           C  
ANISOU 1396  CD2 LEU B  73    27171  27171  27171      0      0      0       C  
ATOM   1397  N   THR B  74      88.774  97.632  95.067  1.00209.48           N  
ANISOU 1397  N   THR B  74    26531  26531  26531      0      0      0       N  
ATOM   1398  CA  THR B  74      88.935  96.355  94.405  1.00209.48           C  
ANISOU 1398  CA  THR B  74    26531  26531  26531      0      0      0       C  
ATOM   1399  C   THR B  74      88.858  95.171  95.360  1.00209.48           C  
ANISOU 1399  C   THR B  74    26531  26531  26531      0      0      0       C  
ATOM   1400  O   THR B  74      88.951  95.300  96.583  1.00209.48           O  
ANISOU 1400  O   THR B  74    26531  26531  26531      0      0      0       O  
ATOM   1401  CB  THR B  74      90.300  96.301  93.708  1.00209.48           C  
ANISOU 1401  CB  THR B  74    26531  26531  26531      0      0      0       C  
ATOM   1402  OG1 THR B  74      91.320  96.618  94.661  1.00209.48           O  
ANISOU 1402  OG1 THR B  74    26531  26531  26531      0      0      0       O  
ATOM   1403  CG2 THR B  74      90.396  97.314  92.563  1.00209.48           C  
ANISOU 1403  CG2 THR B  74    26531  26531  26531      0      0      0       C  
ATOM   1404  N   PHE B  75      88.814  94.009  94.712  1.00202.61           N  
ANISOU 1404  N   PHE B  75    25661  25661  25661      0      0      0       N  
ATOM   1405  CA  PHE B  75      88.778  92.642  95.220  1.00202.61           C  
ANISOU 1405  CA  PHE B  75    25661  25661  25661      0      0      0       C  
ATOM   1406  C   PHE B  75      89.764  91.927  94.317  1.00202.61           C  
ANISOU 1406  C   PHE B  75    25661  25661  25661      0      0      0       C  
ATOM   1407  O   PHE B  75      89.890  92.238  93.129  1.00202.61           O  
ANISOU 1407  O   PHE B  75    25661  25661  25661      0      0      0       O  
ATOM   1408  CB  PHE B  75      87.410  91.910  95.273  1.00202.61           C  
ANISOU 1408  CB  PHE B  75    25661  25661  25661      0      0      0       C  
ATOM   1409  CG  PHE B  75      86.362  92.563  96.143  1.00202.61           C  
ANISOU 1409  CG  PHE B  75    25661  25661  25661      0      0      0       C  
ATOM   1410  CD1 PHE B  75      86.723  93.298  97.261  1.00202.61           C  
ANISOU 1410  CD1 PHE B  75    25661  25661  25661      0      0      0       C  
ATOM   1411  CD2 PHE B  75      85.016  92.371  95.888  1.00202.61           C  
ANISOU 1411  CD2 PHE B  75    25661  25661  25661      0      0      0       C  
ATOM   1412  CE1 PHE B  75      85.769  93.875  98.080  1.00202.61           C  
ANISOU 1412  CE1 PHE B  75    25661  25661  25661      0      0      0       C  
ATOM   1413  CE2 PHE B  75      84.050  92.944  96.703  1.00202.61           C  
ANISOU 1413  CE2 PHE B  75    25661  25661  25661      0      0      0       C  
ATOM   1414  CZ  PHE B  75      84.431  93.697  97.801  1.00202.61           C  
ANISOU 1414  CZ  PHE B  75    25661  25661  25661      0      0      0       C  
ATOM   1415  N   ARG B  76      90.453  90.962  94.896  1.00167.75           N  
ANISOU 1415  N   ARG B  76    21246  21246  21246      0      0      0       N  
ATOM   1416  CA  ARG B  76      91.492  90.208  94.216  1.00167.75           C  
ANISOU 1416  CA  ARG B  76    21246  21246  21246      0      0      0       C  
ATOM   1417  C   ARG B  76      91.150  88.732  94.122  1.00167.75           C  
ANISOU 1417  C   ARG B  76    21246  21246  21246      0      0      0       C  
ATOM   1418  O   ARG B  76      91.074  88.047  95.146  1.00167.75           O  
ANISOU 1418  O   ARG B  76    21246  21246  21246      0      0      0       O  
ATOM   1419  CB  ARG B  76      92.784  90.430  94.991  1.00167.75           C  
ANISOU 1419  CB  ARG B  76    21246  21246  21246      0      0      0       C  
ATOM   1420  CG  ARG B  76      93.357  91.796  94.703  1.00167.75           C  
ANISOU 1420  CG  ARG B  76    21246  21246  21246      0      0      0       C  
ATOM   1421  CD  ARG B  76      94.484  92.153  95.641  1.00167.75           C  
ANISOU 1421  CD  ARG B  76    21246  21246  21246      0      0      0       C  
ATOM   1422  NE  ARG B  76      95.565  91.186  95.671  1.00167.75           N  
ANISOU 1422  NE  ARG B  76    21246  21246  21246      0      0      0       N  
ATOM   1423  CZ  ARG B  76      96.594  91.230  94.837  1.00167.75           C  
ANISOU 1423  CZ  ARG B  76    21246  21246  21246      0      0      0       C  
ATOM   1424  NH1 ARG B  76      97.556  90.325  94.909  1.00167.75           N  
ANISOU 1424  NH1 ARG B  76    21246  21246  21246      0      0      0       N  
ATOM   1425  NH2 ARG B  76      96.648  92.185  93.920  1.00167.75           N  
ANISOU 1425  NH2 ARG B  76    21246  21246  21246      0      0      0       N  
ATOM   1426  N   LYS B  77      90.938  88.239  92.904  1.00152.72           N  
ANISOU 1426  N   LYS B  77    19343  19343  19343      0      0      0       N  
ATOM   1427  CA  LYS B  77      90.684  86.820  92.726  1.00152.72           C  
ANISOU 1427  CA  LYS B  77    19343  19343  19343      0      0      0       C  
ATOM   1428  C   LYS B  77      92.015  86.160  92.410  1.00152.72           C  
ANISOU 1428  C   LYS B  77    19343  19343  19343      0      0      0       C  
ATOM   1429  O   LYS B  77      92.673  86.496  91.423  1.00152.72           O  
ANISOU 1429  O   LYS B  77    19343  19343  19343      0      0      0       O  
ATOM   1430  CB  LYS B  77      89.686  86.581  91.599  1.00152.72           C  
ANISOU 1430  CB  LYS B  77    19343  19343  19343      0      0      0       C  
ATOM   1431  CG  LYS B  77      89.272  85.142  91.464  1.00152.72           C  
ANISOU 1431  CG  LYS B  77    19343  19343  19343      0      0      0       C  
ATOM   1432  CD  LYS B  77      88.392  84.748  92.619  1.00152.72           C  
ANISOU 1432  CD  LYS B  77    19343  19343  19343      0      0      0       C  
ATOM   1433  CE  LYS B  77      87.074  85.487  92.572  1.00152.72           C  
ANISOU 1433  CE  LYS B  77    19343  19343  19343      0      0      0       C  
ATOM   1434  NZ  LYS B  77      86.189  85.099  93.700  1.00152.72           N  
ANISOU 1434  NZ  LYS B  77    19343  19343  19343      0      0      0       N  
ATOM   1435  N   ASP B  78      92.371  85.192  93.241  1.00152.39           N  
ANISOU 1435  N   ASP B  78    19301  19301  19301      0      0      0       N  
ATOM   1436  CA  ASP B  78      93.631  84.476  93.148  1.00152.39           C  
ANISOU 1436  CA  ASP B  78    19301  19301  19301      0      0      0       C  
ATOM   1437  C   ASP B  78      93.686  83.528  91.967  1.00152.39           C  
ANISOU 1437  C   ASP B  78    19301  19301  19301      0      0      0       C  
ATOM   1438  O   ASP B  78      92.718  82.826  91.665  1.00152.39           O  
ANISOU 1438  O   ASP B  78    19301  19301  19301      0      0      0       O  
ATOM   1439  CB  ASP B  78      93.880  83.706  94.437  1.00152.39           C  
ANISOU 1439  CB  ASP B  78    19301  19301  19301      0      0      0       C  
ATOM   1440  CG  ASP B  78      94.068  84.622  95.618  1.00152.39           C  
ANISOU 1440  CG  ASP B  78    19301  19301  19301      0      0      0       C  
ATOM   1441  OD1 ASP B  78      94.482  85.778  95.402  1.00152.39           O  
ANISOU 1441  OD1 ASP B  78    19301  19301  19301      0      0      0       O  
ATOM   1442  OD2 ASP B  78      93.791  84.197  96.757  1.00152.39           O  
ANISOU 1442  OD2 ASP B  78    19301  19301  19301      0      0      0       O  
ATOM   1443  N   LEU B  79      94.827  83.522  91.284  1.00143.23           N  
ANISOU 1443  N   LEU B  79    18141  18141  18141      0      0      0       N  
ATOM   1444  CA  LEU B  79      95.028  82.581  90.202  1.00143.23           C  
ANISOU 1444  CA  LEU B  79    18141  18141  18141      0      0      0       C  
ATOM   1445  C   LEU B  79      96.091  81.556  90.529  1.00143.23           C  
ANISOU 1445  C   LEU B  79    18141  18141  18141      0      0      0       C  
ATOM   1446  O   LEU B  79      96.067  80.460  89.964  1.00143.23           O  
ANISOU 1446  O   LEU B  79    18141  18141  18141      0      0      0       O  
ATOM   1447  CB  LEU B  79      95.458  83.319  88.932  1.00143.23           C  
ANISOU 1447  CB  LEU B  79    18141  18141  18141      0      0      0       C  
ATOM   1448  CG  LEU B  79      94.577  84.492  88.541  1.00143.23           C  
ANISOU 1448  CG  LEU B  79    18141  18141  18141      0      0      0       C  
ATOM   1449  CD1 LEU B  79      95.088  85.107  87.254  1.00143.23           C  
ANISOU 1449  CD1 LEU B  79    18141  18141  18141      0      0      0       C  
ATOM   1450  CD2 LEU B  79      93.140  84.030  88.383  1.00143.23           C  
ANISOU 1450  CD2 LEU B  79    18141  18141  18141      0      0      0       C  
ATOM   1451  N   PHE B  80      97.002  81.883  91.441  1.00127.40           N  
ANISOU 1451  N   PHE B  80    16135  16135  16135      0      0      0       N  
ATOM   1452  CA  PHE B  80      98.070  80.976  91.841  1.00127.40           C  
ANISOU 1452  CA  PHE B  80    16135  16135  16135      0      0      0       C  
ATOM   1453  C   PHE B  80      98.597  81.411  93.196  1.00127.40           C  
ANISOU 1453  C   PHE B  80    16135  16135  16135      0      0      0       C  
ATOM   1454  O   PHE B  80      99.054  82.549  93.333  1.00127.40           O  
ANISOU 1454  O   PHE B  80    16135  16135  16135      0      0      0       O  
ATOM   1455  CB  PHE B  80      99.195  80.918  90.837  1.00127.40           C  
ANISOU 1455  CB  PHE B  80    16135  16135  16135      0      0      0       C  
ATOM   1456  CG  PHE B  80     100.388  80.244  91.378  1.00127.40           C  
ANISOU 1456  CG  PHE B  80    16135  16135  16135      0      0      0       C  
ATOM   1457  CD1 PHE B  80     100.398  78.870  91.468  1.00127.40           C  
ANISOU 1457  CD1 PHE B  80    16135  16135  16135      0      0      0       C  
ATOM   1458  CD2 PHE B  80     101.509  80.957  91.760  1.00127.40           C  
ANISOU 1458  CD2 PHE B  80    16135  16135  16135      0      0      0       C  
ATOM   1459  CE1 PHE B  80     101.473  78.213  91.973  1.00127.40           C  
ANISOU 1459  CE1 PHE B  80    16135  16135  16135      0      0      0       C  
ATOM   1460  CE2 PHE B  80     102.592  80.304  92.267  1.00127.40           C  
ANISOU 1460  CE2 PHE B  80    16135  16135  16135      0      0      0       C  
ATOM   1461  CZ  PHE B  80     102.574  78.925  92.372  1.00127.40           C  
ANISOU 1461  CZ  PHE B  80    16135  16135  16135      0      0      0       C  
ATOM   1462  N   VAL B  81      98.599  80.514  94.177  1.00123.97           N  
ANISOU 1462  N   VAL B  81    15701  15701  15701      0      0      0       N  
ATOM   1463  CA  VAL B  81      99.119  80.835  95.501  1.00123.97           C  
ANISOU 1463  CA  VAL B  81    15701  15701  15701      0      0      0       C  
ATOM   1464  C   VAL B  81     100.123  79.760  95.894  1.00123.97           C  
ANISOU 1464  C   VAL B  81    15701  15701  15701      0      0      0       C  
ATOM   1465  O   VAL B  81      99.809  78.566  95.853  1.00123.97           O  
ANISOU 1465  O   VAL B  81    15701  15701  15701      0      0      0       O  
ATOM   1466  CB  VAL B  81      97.998  80.916  96.559  1.00123.97           C  
ANISOU 1466  CB  VAL B  81    15701  15701  15701      0      0      0       C  
ATOM   1467  CG1 VAL B  81      98.577  81.299  97.906  1.00123.97           C  
ANISOU 1467  CG1 VAL B  81    15701  15701  15701      0      0      0       C  
ATOM   1468  CG2 VAL B  81      96.902  81.899  96.155  1.00123.97           C  
ANISOU 1468  CG2 VAL B  81    15701  15701  15701      0      0      0       C  
ATOM   1469  N   ALA B  82     101.322  80.185  96.297  1.00123.74           N  
ANISOU 1469  N   ALA B  82    15672  15672  15672      0      0      0       N  
ATOM   1470  CA  ALA B  82     102.355  79.285  96.787  1.00123.74           C  
ANISOU 1470  CA  ALA B  82    15672  15672  15672      0      0      0       C  
ATOM   1471  C   ALA B  82     102.911  79.817  98.092  1.00123.74           C  
ANISOU 1471  C   ALA B  82    15672  15672  15672      0      0      0       C  
ATOM   1472  O   ALA B  82     103.104  81.026  98.245  1.00123.74           O  
ANISOU 1472  O   ALA B  82    15672  15672  15672      0      0      0       O  
ATOM   1473  CB  ALA B  82     103.501  79.129  95.789  1.00123.74           C  
ANISOU 1473  CB  ALA B  82    15672  15672  15672      0      0      0       C  
ATOM   1474  N   ASN B  83     103.144  78.913  99.039  1.00120.94           N  
ANISOU 1474  N   ASN B  83    15318  15318  15318      0      0      0       N  
ATOM   1475  CA  ASN B  83     103.627  79.299 100.352  1.00120.94           C  
ANISOU 1475  CA  ASN B  83    15318  15318  15318      0      0      0       C  
ATOM   1476  C   ASN B  83     104.888  78.522 100.702  1.00120.94           C  
ANISOU 1476  C   ASN B  83    15318  15318  15318      0      0      0       C  
ATOM   1477  O   ASN B  83     105.039  77.360 100.326  1.00120.94           O  
ANISOU 1477  O   ASN B  83    15318  15318  15318      0      0      0       O  
ATOM   1478  CB  ASN B  83     102.525  79.054 101.383  1.00120.94           C  
ANISOU 1478  CB  ASN B  83    15318  15318  15318      0      0      0       C  
ATOM   1479  CG  ASN B  83     102.747  79.796 102.681  1.00120.94           C  
ANISOU 1479  CG  ASN B  83    15318  15318  15318      0      0      0       C  
ATOM   1480  OD1 ASN B  83     103.867  79.907 103.184  1.00120.94           O  
ANISOU 1480  OD1 ASN B  83    15318  15318  15318      0      0      0       O  
ATOM   1481  ND2 ASN B  83     101.666  80.340 103.224  1.00120.94           N  
ANISOU 1481  ND2 ASN B  83    15318  15318  15318      0      0      0       N  
ATOM   1482  N   VAL B  84     105.783  79.171 101.451  1.00116.47           N  
ANISOU 1482  N   VAL B  84    14751  14751  14751      0      0      0       N  
ATOM   1483  CA  VAL B  84     106.994  78.546 101.978  1.00116.47           C  
ANISOU 1483  CA  VAL B  84    14751  14751  14751      0      0      0       C  
ATOM   1484  C   VAL B  84     107.189  79.043 103.404  1.00116.47           C  
ANISOU 1484  C   VAL B  84    14751  14751  14751      0      0      0       C  
ATOM   1485  O   VAL B  84     107.191  80.252 103.654  1.00116.47           O  
ANISOU 1485  O   VAL B  84    14751  14751  14751      0      0      0       O  
ATOM   1486  CB  VAL B  84     108.252  78.846 101.129  1.00116.47           C  
ANISOU 1486  CB  VAL B  84    14751  14751  14751      0      0      0       C  
ATOM   1487  CG1 VAL B  84     109.515  78.417 101.846  1.00116.47           C  
ANISOU 1487  CG1 VAL B  84    14751  14751  14751      0      0      0       C  
ATOM   1488  CG2 VAL B  84     108.215  78.096  99.810  1.00116.47           C  
ANISOU 1488  CG2 VAL B  84    14751  14751  14751      0      0      0       C  
ATOM   1489  N   GLN B  85     107.402  78.109 104.325  1.00117.46           N  
ANISOU 1489  N   GLN B  85    14877  14877  14877      0      0      0       N  
ATOM   1490  CA  GLN B  85     107.727  78.376 105.726  1.00117.46           C  
ANISOU 1490  CA  GLN B  85    14877  14877  14877      0      0      0       C  
ATOM   1491  C   GLN B  85     109.243  78.510 105.860  1.00117.46           C  
ANISOU 1491  C   GLN B  85    14877  14877  14877      0      0      0       C  
ATOM   1492  O   GLN B  85     109.966  77.514 105.889  1.00117.46           O  
ANISOU 1492  O   GLN B  85    14877  14877  14877      0      0      0       O  
ATOM   1493  CB  GLN B  85     107.103  77.307 106.615  1.00117.46           C  
ANISOU 1493  CB  GLN B  85    14877  14877  14877      0      0      0       C  
ATOM   1494  CG  GLN B  85     107.386  77.431 108.091  1.00117.46           C  
ANISOU 1494  CG  GLN B  85    14877  14877  14877      0      0      0       C  
ATOM   1495  CD  GLN B  85     106.744  76.305 108.858  1.00117.46           C  
ANISOU 1495  CD  GLN B  85    14877  14877  14877      0      0      0       C  
ATOM   1496  OE1 GLN B  85     105.665  75.841 108.498  1.00117.46           O  
ANISOU 1496  OE1 GLN B  85    14877  14877  14877      0      0      0       O  
ATOM   1497  NE2 GLN B  85     107.387  75.865 109.920  1.00117.46           N  
ANISOU 1497  NE2 GLN B  85    14877  14877  14877      0      0      0       N  
ATOM   1498  N   SER B  86     109.733  79.749 105.902  1.00116.47           N  
ANISOU 1498  N   SER B  86    14751  14751  14751      0      0      0       N  
ATOM   1499  CA  SER B  86     111.170  79.985 106.022  1.00116.47           C  
ANISOU 1499  CA  SER B  86    14751  14751  14751      0      0      0       C  
ATOM   1500  C   SER B  86     111.708  79.654 107.407  1.00116.47           C  
ANISOU 1500  C   SER B  86    14751  14751  14751      0      0      0       C  
ATOM   1501  O   SER B  86     112.800  79.088 107.526  1.00116.47           O  
ANISOU 1501  O   SER B  86    14751  14751  14751      0      0      0       O  
ATOM   1502  CB  SER B  86     111.487  81.428 105.675  1.00116.47           C  
ANISOU 1502  CB  SER B  86    14751  14751  14751      0      0      0       C  
ATOM   1503  OG  SER B  86     111.289  81.630 104.296  1.00116.47           O  
ANISOU 1503  OG  SER B  86    14751  14751  14751      0      0      0       O  
ATOM   1504  N   PHE B  87     110.996  80.003 108.469  1.00119.03           N  
ANISOU 1504  N   PHE B  87    15075  15075  15075      0      0      0       N  
ATOM   1505  CA  PHE B  87     111.523  79.658 109.776  1.00119.03           C  
ANISOU 1505  CA  PHE B  87    15075  15075  15075      0      0      0       C  
ATOM   1506  C   PHE B  87     110.421  78.892 110.494  1.00119.03           C  
ANISOU 1506  C   PHE B  87    15075  15075  15075      0      0      0       C  
ATOM   1507  O   PHE B  87     109.269  79.355 110.528  1.00119.03           O  
ANISOU 1507  O   PHE B  87    15075  15075  15075      0      0      0       O  
ATOM   1508  CB  PHE B  87     111.951  80.825 110.615  1.00119.03           C  
ANISOU 1508  CB  PHE B  87    15075  15075  15075      0      0      0       C  
ATOM   1509  CG  PHE B  87     112.498  80.411 111.927  1.00119.03           C  
ANISOU 1509  CG  PHE B  87    15075  15075  15075      0      0      0       C  
ATOM   1510  CD1 PHE B  87     113.768  79.888 111.984  1.00119.03           C  
ANISOU 1510  CD1 PHE B  87    15075  15075  15075      0      0      0       C  
ATOM   1511  CD2 PHE B  87     111.758  80.510 113.092  1.00119.03           C  
ANISOU 1511  CD2 PHE B  87    15075  15075  15075      0      0      0       C  
ATOM   1512  CE1 PHE B  87     114.302  79.480 113.172  1.00119.03           C  
ANISOU 1512  CE1 PHE B  87    15075  15075  15075      0      0      0       C  
ATOM   1513  CE2 PHE B  87     112.285  80.101 114.290  1.00119.03           C  
ANISOU 1513  CE2 PHE B  87    15075  15075  15075      0      0      0       C  
ATOM   1514  CZ  PHE B  87     113.560  79.588 114.331  1.00119.03           C  
ANISOU 1514  CZ  PHE B  87    15075  15075  15075      0      0      0       C  
ATOM   1515  N   PRO B  88     110.717  77.716 111.059  1.00121.66           N  
ANISOU 1515  N   PRO B  88    15409  15409  15409      0      0      0       N  
ATOM   1516  CA  PRO B  88     111.980  76.990 110.977  1.00121.66           C  
ANISOU 1516  CA  PRO B  88    15409  15409  15409      0      0      0       C  
ATOM   1517  C   PRO B  88     112.101  76.312 109.635  1.00121.66           C  
ANISOU 1517  C   PRO B  88    15409  15409  15409      0      0      0       C  
ATOM   1518  O   PRO B  88     111.084  76.319 108.944  1.00121.66           O  
ANISOU 1518  O   PRO B  88    15409  15409  15409      0      0      0       O  
ATOM   1519  CB  PRO B  88     111.844  75.968 112.109  1.00121.66           C  
ANISOU 1519  CB  PRO B  88    15409  15409  15409      0      0      0       C  
ATOM   1520  CG  PRO B  88     110.404  75.727 112.219  1.00121.66           C  
ANISOU 1520  CG  PRO B  88    15409  15409  15409      0      0      0       C  
ATOM   1521  CD  PRO B  88     109.761  77.036 111.940  1.00121.66           C  
ANISOU 1521  CD  PRO B  88    15409  15409  15409      0      0      0       C  
ATOM   1522  N   PRO B  89     113.298  75.862 109.252  1.00139.59           N  
ANISOU 1522  N   PRO B  89    17680  17680  17680      0      0      0       N  
ATOM   1523  CA  PRO B  89     113.444  75.140 107.983  1.00139.59           C  
ANISOU 1523  CA  PRO B  89    17680  17680  17680      0      0      0       C  
ATOM   1524  C   PRO B  89     112.471  73.979 107.871  1.00139.59           C  
ANISOU 1524  C   PRO B  89    17680  17680  17680      0      0      0       C  
ATOM   1525  O   PRO B  89     112.278  73.217 108.821  1.00139.59           O  
ANISOU 1525  O   PRO B  89    17680  17680  17680      0      0      0       O  
ATOM   1526  CB  PRO B  89     114.898  74.668 108.023  1.00139.59           C  
ANISOU 1526  CB  PRO B  89    17680  17680  17680      0      0      0       C  
ATOM   1527  CG  PRO B  89     115.581  75.716 108.816  1.00139.59           C  
ANISOU 1527  CG  PRO B  89    17680  17680  17680      0      0      0       C  
ATOM   1528  CD  PRO B  89     114.610  76.150 109.862  1.00139.59           C  
ANISOU 1528  CD  PRO B  89    17680  17680  17680      0      0      0       C  
ATOM   1529  N   ALA B  90     111.760  73.953 106.747  1.00156.01           N  
ANISOU 1529  N   ALA B  90    19759  19759  19759      0      0      0       N  
ATOM   1530  CA  ALA B  90     110.755  72.937 106.502  1.00156.01           C  
ANISOU 1530  CA  ALA B  90    19759  19759  19759      0      0      0       C  
ATOM   1531  C   ALA B  90     111.373  71.544 106.537  1.00156.01           C  
ANISOU 1531  C   ALA B  90    19759  19759  19759      0      0      0       C  
ATOM   1532  O   ALA B  90     112.477  71.347 106.017  1.00156.01           O  
ANISOU 1532  O   ALA B  90    19759  19759  19759      0      0      0       O  
ATOM   1533  CB  ALA B  90     110.083  73.177 105.153  1.00156.01           C  
ANISOU 1533  CB  ALA B  90    19759  19759  19759      0      0      0       C  
ATOM   1534  N   PRO B  91     110.719  70.577 107.186  1.00164.65           N  
ANISOU 1534  N   PRO B  91    20853  20853  20853      0      0      0       N  
ATOM   1535  CA  PRO B  91     111.299  69.231 107.264  1.00164.65           C  
ANISOU 1535  CA  PRO B  91    20853  20853  20853      0      0      0       C  
ATOM   1536  C   PRO B  91     111.360  68.541 105.916  1.00164.65           C  
ANISOU 1536  C   PRO B  91    20853  20853  20853      0      0      0       C  
ATOM   1537  O   PRO B  91     112.276  67.743 105.684  1.00164.65           O  
ANISOU 1537  O   PRO B  91    20853  20853  20853      0      0      0       O  
ATOM   1538  CB  PRO B  91     110.366  68.503 108.239  1.00164.65           C  
ANISOU 1538  CB  PRO B  91    20853  20853  20853      0      0      0       C  
ATOM   1539  CG  PRO B  91     109.075  69.230 108.128  1.00164.65           C  
ANISOU 1539  CG  PRO B  91    20853  20853  20853      0      0      0       C  
ATOM   1540  CD  PRO B  91     109.440  70.669 107.907  1.00164.65           C  
ANISOU 1540  CD  PRO B  91    20853  20853  20853      0      0      0       C  
ATOM   1541  N   GLU B  92     110.412  68.829 105.021  1.00169.60           N  
ANISOU 1541  N   GLU B  92    21481  21481  21481      0      0      0       N  
ATOM   1542  CA  GLU B  92     110.373  68.203 103.706  1.00169.60           C  
ANISOU 1542  CA  GLU B  92    21481  21481  21481      0      0      0       C  
ATOM   1543  C   GLU B  92     111.203  68.977 102.686  1.00169.60           C  
ANISOU 1543  C   GLU B  92    21481  21481  21481      0      0      0       C  
ATOM   1544  O   GLU B  92     112.014  68.373 101.976  1.00169.60           O  
ANISOU 1544  O   GLU B  92    21481  21481  21481      0      0      0       O  
ATOM   1545  CB  GLU B  92     108.929  68.056 103.226  1.00169.60           C  
ANISOU 1545  CB  GLU B  92    21481  21481  21481      0      0      0       C  
ATOM   1546  CG  GLU B  92     108.812  67.482 101.819  1.00169.60           C  
ANISOU 1546  CG  GLU B  92    21481  21481  21481      0      0      0       C  
ATOM   1547  CD  GLU B  92     109.257  66.025 101.730  1.00169.60           C  
ANISOU 1547  CD  GLU B  92    21481  21481  21481      0      0      0       C  
ATOM   1548  OE1 GLU B  92     109.149  65.295 102.740  1.00169.60           O  
ANISOU 1548  OE1 GLU B  92    21481  21481  21481      0      0      0       O  
ATOM   1549  OE2 GLU B  92     109.716  65.608 100.645  1.00169.60           O  
ANISOU 1549  OE2 GLU B  92    21481  21481  21481      0      0      0       O  
ATOM   1550  N   ASP B  93     110.945  70.287 102.555  1.00168.33           N  
ANISOU 1550  N   ASP B  93    21319  21319  21319      0      0      0       N  
ATOM   1551  CA  ASP B  93     111.593  71.135 101.553  1.00168.33           C  
ANISOU 1551  CA  ASP B  93    21319  21319  21319      0      0      0       C  
ATOM   1552  C   ASP B  93     113.097  71.117 101.748  1.00168.33           C  
ANISOU 1552  C   ASP B  93    21319  21319  21319      0      0      0       C  
ATOM   1553  O   ASP B  93     113.603  71.488 102.810  1.00168.33           O  
ANISOU 1553  O   ASP B  93    21319  21319  21319      0      0      0       O  
ATOM   1554  CB  ASP B  93     111.058  72.560 101.618  1.00168.33           C  
ANISOU 1554  CB  ASP B  93    21319  21319  21319      0      0      0       C  
ATOM   1555  CG  ASP B  93     109.628  72.661 101.142  1.00168.33           C  
ANISOU 1555  CG  ASP B  93    21319  21319  21319      0      0      0       C  
ATOM   1556  OD1 ASP B  93     109.216  71.808 100.328  1.00168.33           O  
ANISOU 1556  OD1 ASP B  93    21319  21319  21319      0      0      0       O  
ATOM   1557  OD2 ASP B  93     108.925  73.602 101.559  1.00168.33           O  
ANISOU 1557  OD2 ASP B  93    21319  21319  21319      0      0      0       O  
ATOM   1558  N   LYS B  94     113.806  70.685 100.712  1.00159.26           N  
ANISOU 1558  N   LYS B  94    20171  20171  20171      0      0      0       N  
ATOM   1559  CA  LYS B  94     115.264  70.706 100.680  1.00159.26           C  
ANISOU 1559  CA  LYS B  94    20171  20171  20171      0      0      0       C  
ATOM   1560  C   LYS B  94     115.706  71.361  99.377  1.00159.26           C  
ANISOU 1560  C   LYS B  94    20171  20171  20171      0      0      0       C  
ATOM   1561  O   LYS B  94     115.709  70.708  98.330  1.00159.26           O  
ANISOU 1561  O   LYS B  94    20171  20171  20171      0      0      0       O  
ATOM   1562  CB  LYS B  94     115.768  69.266 100.755  1.00159.26           C  
ANISOU 1562  CB  LYS B  94    20171  20171  20171      0      0      0       C  
ATOM   1563  CG  LYS B  94     115.312  68.511 101.993  1.00159.26           C  
ANISOU 1563  CG  LYS B  94    20171  20171  20171      0      0      0       C  
ATOM   1564  CD  LYS B  94     115.681  67.049 101.953  1.00159.26           C  
ANISOU 1564  CD  LYS B  94    20171  20171  20171      0      0      0       C  
ATOM   1565  CE  LYS B  94     115.079  66.328 103.147  1.00159.26           C  
ANISOU 1565  CE  LYS B  94    20171  20171  20171      0      0      0       C  
ATOM   1566  NZ  LYS B  94     115.322  64.862 103.109  1.00159.26           N  
ANISOU 1566  NZ  LYS B  94    20171  20171  20171      0      0      0       N  
ATOM   1567  N   LYS B  95     116.094  72.634  99.426  1.00150.63           N  
ANISOU 1567  N   LYS B  95    19078  19078  19078      0      0      0       N  
ATOM   1568  CA  LYS B  95     116.377  73.278  98.156  1.00150.63           C  
ANISOU 1568  CA  LYS B  95    19078  19078  19078      0      0      0       C  
ATOM   1569  C   LYS B  95     117.764  73.898  98.145  1.00150.63           C  
ANISOU 1569  C   LYS B  95    19078  19078  19078      0      0      0       C  
ATOM   1570  O   LYS B  95     118.246  74.377  99.174  1.00150.63           O  
ANISOU 1570  O   LYS B  95    19078  19078  19078      0      0      0       O  
ATOM   1571  CB  LYS B  95     115.344  74.378  97.864  1.00150.63           C  
ANISOU 1571  CB  LYS B  95    19078  19078  19078      0      0      0       C  
ATOM   1572  CG  LYS B  95     113.988  73.860  97.450  1.00150.63           C  
ANISOU 1572  CG  LYS B  95    19078  19078  19078      0      0      0       C  
ATOM   1573  CD  LYS B  95     113.050  73.709  98.630  1.00150.63           C  
ANISOU 1573  CD  LYS B  95    19078  19078  19078      0      0      0       C  
ATOM   1574  CE  LYS B  95     111.674  73.320  98.147  1.00150.63           C  
ANISOU 1574  CE  LYS B  95    19078  19078  19078      0      0      0       C  
ATOM   1575  NZ  LYS B  95     111.667  71.911  97.679  1.00150.63           N  
ANISOU 1575  NZ  LYS B  95    19078  19078  19078      0      0      0       N  
ATOM   1576  N   PRO B  96     118.426  73.896  96.992  1.00141.37           N  
ANISOU 1576  N   PRO B  96    17905  17905  17905      0      0      0       N  
ATOM   1577  CA  PRO B  96     119.752  74.515  96.899  1.00141.37           C  
ANISOU 1577  CA  PRO B  96    17905  17905  17905      0      0      0       C  
ATOM   1578  C   PRO B  96     119.678  76.033  96.917  1.00141.37           C  
ANISOU 1578  C   PRO B  96    17905  17905  17905      0      0      0       C  
ATOM   1579  O   PRO B  96     118.730  76.629  96.401  1.00141.37           O  
ANISOU 1579  O   PRO B  96    17905  17905  17905      0      0      0       O  
ATOM   1580  CB  PRO B  96     120.286  73.999  95.562  1.00141.37           C  
ANISOU 1580  CB  PRO B  96    17905  17905  17905      0      0      0       C  
ATOM   1581  CG  PRO B  96     119.061  73.724  94.764  1.00141.37           C  
ANISOU 1581  CG  PRO B  96    17905  17905  17905      0      0      0       C  
ATOM   1582  CD  PRO B  96     118.047  73.222  95.739  1.00141.37           C  
ANISOU 1582  CD  PRO B  96    17905  17905  17905      0      0      0       C  
ATOM   1583  N   LEU B  97     120.665  76.660  97.545  1.00132.03           N  
ANISOU 1583  N   LEU B  97    16722  16722  16722      0      0      0       N  
ATOM   1584  CA  LEU B  97     120.683  78.112  97.578  1.00132.03           C  
ANISOU 1584  CA  LEU B  97    16722  16722  16722      0      0      0       C  
ATOM   1585  C   LEU B  97     121.373  78.643  96.326  1.00132.03           C  
ANISOU 1585  C   LEU B  97    16722  16722  16722      0      0      0       C  
ATOM   1586  O   LEU B  97     122.310  78.033  95.804  1.00132.03           O  
ANISOU 1586  O   LEU B  97    16722  16722  16722      0      0      0       O  
ATOM   1587  CB  LEU B  97     121.408  78.633  98.820  1.00132.03           C  
ANISOU 1587  CB  LEU B  97    16722  16722  16722      0      0      0       C  
ATOM   1588  CG  LEU B  97     120.698  78.789 100.169  1.00132.03           C  
ANISOU 1588  CG  LEU B  97    16722  16722  16722      0      0      0       C  
ATOM   1589  CD1 LEU B  97     120.107  77.498 100.712  1.00132.03           C  
ANISOU 1589  CD1 LEU B  97    16722  16722  16722      0      0      0       C  
ATOM   1590  CD2 LEU B  97     121.657  79.381 101.169  1.00132.03           C  
ANISOU 1590  CD2 LEU B  97    16722  16722  16722      0      0      0       C  
ATOM   1591  N   THR B  98     120.912  79.795  95.856  1.00128.64           N  
ANISOU 1591  N   THR B  98    16292  16292  16292      0      0      0       N  
ATOM   1592  CA  THR B  98     121.582  80.513  94.785  1.00128.64           C  
ANISOU 1592  CA  THR B  98    16292  16292  16292      0      0      0       C  
ATOM   1593  C   THR B  98     122.796  81.241  95.332  1.00128.64           C  
ANISOU 1593  C   THR B  98    16292  16292  16292      0      0      0       C  
ATOM   1594  O   THR B  98     122.947  81.403  96.547  1.00128.64           O  
ANISOU 1594  O   THR B  98    16292  16292  16292      0      0      0       O  
ATOM   1595  CB  THR B  98     120.676  81.545  94.125  1.00128.64           C  
ANISOU 1595  CB  THR B  98    16292  16292  16292      0      0      0       C  
ATOM   1596  OG1 THR B  98     120.395  82.589  95.059  1.00128.64           O  
ANISOU 1596  OG1 THR B  98    16292  16292  16292      0      0      0       O  
ATOM   1597  CG2 THR B  98     119.367  80.907  93.708  1.00128.64           C  
ANISOU 1597  CG2 THR B  98    16292  16292  16292      0      0      0       C  
ATOM   1598  N   ARG B  99     123.700  81.612  94.418  1.00122.75           N  
ANISOU 1598  N   ARG B  99    15547  15547  15547      0      0      0       N  
ATOM   1599  CA  ARG B  99     124.895  82.360  94.800  1.00122.75           C  
ANISOU 1599  CA  ARG B  99    15547  15547  15547      0      0      0       C  
ATOM   1600  C   ARG B  99     124.485  83.682  95.438  1.00122.75           C  
ANISOU 1600  C   ARG B  99    15547  15547  15547      0      0      0       C  
ATOM   1601  O   ARG B  99     125.106  84.144  96.406  1.00122.75           O  
ANISOU 1601  O   ARG B  99    15547  15547  15547      0      0      0       O  
ATOM   1602  CB  ARG B  99     125.788  82.591  93.583  1.00122.75           C  
ANISOU 1602  CB  ARG B  99    15547  15547  15547      0      0      0       C  
ATOM   1603  N   LEU B 100     123.463  84.320  94.862  1.00118.36           N  
ANISOU 1603  N   LEU B 100    14991  14991  14991      0      0      0       N  
ATOM   1604  CA  LEU B 100     122.889  85.535  95.424  1.00118.36           C  
ANISOU 1604  CA  LEU B 100    14991  14991  14991      0      0      0       C  
ATOM   1605  C   LEU B 100     122.423  85.293  96.855  1.00118.36           C  
ANISOU 1605  C   LEU B 100    14991  14991  14991      0      0      0       C  
ATOM   1606  O   LEU B 100     122.696  86.096  97.756  1.00118.36           O  
ANISOU 1606  O   LEU B 100    14991  14991  14991      0      0      0       O  
ATOM   1607  CB  LEU B 100     121.726  85.999  94.556  1.00118.36           C  
ANISOU 1607  CB  LEU B 100    14991  14991  14991      0      0      0       C  
ATOM   1608  CG  LEU B 100     120.939  87.158  95.152  1.00118.36           C  
ANISOU 1608  CG  LEU B 100    14991  14991  14991      0      0      0       C  
ATOM   1609  CD1 LEU B 100     121.824  88.390  95.106  1.00118.36           C  
ANISOU 1609  CD1 LEU B 100    14991  14991  14991      0      0      0       C  
ATOM   1610  CD2 LEU B 100     119.620  87.397  94.446  1.00118.36           C  
ANISOU 1610  CD2 LEU B 100    14991  14991  14991      0      0      0       C  
ATOM   1611  N   GLN B 101     121.721  84.174  97.074  1.00120.15           N  
ANISOU 1611  N   GLN B 101    15217  15217  15217      0      0      0       N  
ATOM   1612  CA  GLN B 101     121.205  83.834  98.398  1.00120.15           C  
ANISOU 1612  CA  GLN B 101    15217  15217  15217      0      0      0       C  
ATOM   1613  C   GLN B 101     122.325  83.634  99.411  1.00120.15           C  
ANISOU 1613  C   GLN B 101    15217  15217  15217      0      0      0       C  
ATOM   1614  O   GLN B 101     122.218  84.117 100.542  1.00120.15           O  
ANISOU 1614  O   GLN B 101    15217  15217  15217      0      0      0       O  
ATOM   1615  CB  GLN B 101     120.279  82.628  98.336  1.00120.15           C  
ANISOU 1615  CB  GLN B 101    15217  15217  15217      0      0      0       C  
ATOM   1616  CG  GLN B 101     118.887  83.011  97.876  1.00120.15           C  
ANISOU 1616  CG  GLN B 101    15217  15217  15217      0      0      0       C  
ATOM   1617  CD  GLN B 101     118.004  81.812  97.661  1.00120.15           C  
ANISOU 1617  CD  GLN B 101    15217  15217  15217      0      0      0       C  
ATOM   1618  OE1 GLN B 101     118.492  80.709  97.429  1.00120.15           O  
ANISOU 1618  OE1 GLN B 101    15217  15217  15217      0      0      0       O  
ATOM   1619  NE2 GLN B 101     116.695  82.009  97.765  1.00120.15           N  
ANISOU 1619  NE2 GLN B 101    15217  15217  15217      0      0      0       N  
ATOM   1620  N   GLU B 102     123.382  82.886  99.052  1.00126.18           N  
ANISOU 1620  N   GLU B 102    15980  15980  15980      0      0      0       N  
ATOM   1621  CA  GLU B 102     124.464  82.674 100.019  1.00126.18           C  
ANISOU 1621  CA  GLU B 102    15980  15980  15980      0      0      0       C  
ATOM   1622  C   GLU B 102     125.183  83.986 100.321  1.00126.18           C  
ANISOU 1622  C   GLU B 102    15980  15980  15980      0      0      0       C  
ATOM   1623  O   GLU B 102     125.656  84.182 101.448  1.00126.18           O  
ANISOU 1623  O   GLU B 102    15980  15980  15980      0      0      0       O  
ATOM   1624  CB  GLU B 102     125.469  81.603  99.574  1.00126.18           C  
ANISOU 1624  CB  GLU B 102    15980  15980  15980      0      0      0       C  
ATOM   1625  CG  GLU B 102     126.248  81.866  98.310  1.00126.18           C  
ANISOU 1625  CG  GLU B 102    15980  15980  15980      0      0      0       C  
ATOM   1626  CD  GLU B 102     127.004  80.653  97.808  1.00126.18           C  
ANISOU 1626  CD  GLU B 102    15980  15980  15980      0      0      0       C  
ATOM   1627  OE1 GLU B 102     126.887  79.580  98.431  1.00126.18           O  
ANISOU 1627  OE1 GLU B 102    15980  15980  15980      0      0      0       O  
ATOM   1628  OE2 GLU B 102     127.731  80.779  96.800  1.00126.18           O  
ANISOU 1628  OE2 GLU B 102    15980  15980  15980      0      0      0       O  
ATOM   1629  N   ARG B 103     125.259  84.896  99.342  1.00120.67           N  
ANISOU 1629  N   ARG B 103    15283  15283  15283      0      0      0       N  
ATOM   1630  CA  ARG B 103     125.788  86.228  99.623  1.00120.67           C  
ANISOU 1630  CA  ARG B 103    15283  15283  15283      0      0      0       C  
ATOM   1631  C   ARG B 103     124.894  86.970 100.614  1.00120.67           C  
ANISOU 1631  C   ARG B 103    15283  15283  15283      0      0      0       C  
ATOM   1632  O   ARG B 103     125.397  87.649 101.518  1.00120.67           O  
ANISOU 1632  O   ARG B 103    15283  15283  15283      0      0      0       O  
ATOM   1633  CB  ARG B 103     125.971  87.013  98.329  1.00120.67           C  
ANISOU 1633  CB  ARG B 103    15283  15283  15283      0      0      0       C  
ATOM   1634  CG  ARG B 103     127.093  86.450  97.483  1.00120.67           C  
ANISOU 1634  CG  ARG B 103    15283  15283  15283      0      0      0       C  
ATOM   1635  CD  ARG B 103     127.153  87.058  96.103  1.00120.67           C  
ANISOU 1635  CD  ARG B 103    15283  15283  15283      0      0      0       C  
ATOM   1636  NE  ARG B 103     127.488  88.475  96.123  1.00120.67           N  
ANISOU 1636  NE  ARG B 103    15283  15283  15283      0      0      0       N  
ATOM   1637  CZ  ARG B 103     127.538  89.233  95.035  1.00120.67           C  
ANISOU 1637  CZ  ARG B 103    15283  15283  15283      0      0      0       C  
ATOM   1638  NH1 ARG B 103     127.272  88.706  93.849  1.00120.67           N  
ANISOU 1638  NH1 ARG B 103    15283  15283  15283      0      0      0       N  
ATOM   1639  NH2 ARG B 103     127.847  90.514  95.131  1.00120.67           N  
ANISOU 1639  NH2 ARG B 103    15283  15283  15283      0      0      0       N  
ATOM   1640  N   LEU B 104     123.566  86.868 100.449  1.00116.47           N  
ANISOU 1640  N   LEU B 104    14751  14751  14751      0      0      0       N  
ATOM   1641  CA  LEU B 104     122.640  87.512 101.386  1.00116.47           C  
ANISOU 1641  CA  LEU B 104    14751  14751  14751      0      0      0       C  
ATOM   1642  C   LEU B 104     122.781  86.946 102.795  1.00116.47           C  
ANISOU 1642  C   LEU B 104    14751  14751  14751      0      0      0       C  
ATOM   1643  O   LEU B 104     122.681  87.688 103.782  1.00116.47           O  
ANISOU 1643  O   LEU B 104    14751  14751  14751      0      0      0       O  
ATOM   1644  CB  LEU B 104     121.194  87.356 100.932  1.00116.47           C  
ANISOU 1644  CB  LEU B 104    14751  14751  14751      0      0      0       C  
ATOM   1645  CG  LEU B 104     120.688  88.226  99.800  1.00116.47           C  
ANISOU 1645  CG  LEU B 104    14751  14751  14751      0      0      0       C  
ATOM   1646  CD1 LEU B 104     119.372  87.667  99.333  1.00116.47           C  
ANISOU 1646  CD1 LEU B 104    14751  14751  14751      0      0      0       C  
ATOM   1647  CD2 LEU B 104     120.534  89.640 100.260  1.00116.47           C  
ANISOU 1647  CD2 LEU B 104    14751  14751  14751      0      0      0       C  
ATOM   1648  N   ILE B 105     123.003  85.634 102.904  1.00116.47           N  
ANISOU 1648  N   ILE B 105    14751  14751  14751      0      0      0       N  
ATOM   1649  CA  ILE B 105     123.214  85.013 104.210  1.00116.47           C  
ANISOU 1649  CA  ILE B 105    14751  14751  14751      0      0      0       C  
ATOM   1650  C   ILE B 105     124.517  85.521 104.808  1.00116.47           C  
ANISOU 1650  C   ILE B 105    14751  14751  14751      0      0      0       C  
ATOM   1651  O   ILE B 105     124.610  85.765 106.016  1.00116.47           O  
ANISOU 1651  O   ILE B 105    14751  14751  14751      0      0      0       O  
ATOM   1652  CB  ILE B 105     123.179  83.477 104.105  1.00116.47           C  
ANISOU 1652  CB  ILE B 105    14751  14751  14751      0      0      0       C  
ATOM   1653  CG1 ILE B 105     121.856  82.987 103.520  1.00116.47           C  
ANISOU 1653  CG1 ILE B 105    14751  14751  14751      0      0      0       C  
ATOM   1654  CG2 ILE B 105     123.342  82.835 105.457  1.00116.47           C  
ANISOU 1654  CG2 ILE B 105    14751  14751  14751      0      0      0       C  
ATOM   1655  CD1 ILE B 105     120.637  83.535 104.185  1.00116.47           C  
ANISOU 1655  CD1 ILE B 105    14751  14751  14751      0      0      0       C  
ATOM   1656  N   LYS B 106     125.548  85.664 103.970  1.00118.31           N  
ANISOU 1656  N   LYS B 106    14984  14984  14984      0      0      0       N  
ATOM   1657  CA  LYS B 106     126.826  86.205 104.420  1.00118.31           C  
ANISOU 1657  CA  LYS B 106    14984  14984  14984      0      0      0       C  
ATOM   1658  C   LYS B 106     126.664  87.637 104.920  1.00118.31           C  
ANISOU 1658  C   LYS B 106    14984  14984  14984      0      0      0       C  
ATOM   1659  O   LYS B 106     127.347  88.049 105.863  1.00118.31           O  
ANISOU 1659  O   LYS B 106    14984  14984  14984      0      0      0       O  
ATOM   1660  CB  LYS B 106     127.870  86.137 103.312  1.00118.31           C  
ANISOU 1660  CB  LYS B 106    14984  14984  14984      0      0      0       C  
ATOM   1661  CG  LYS B 106     129.266  86.509 103.791  1.00118.31           C  
ANISOU 1661  CG  LYS B 106    14984  14984  14984      0      0      0       C  
ATOM   1662  CD  LYS B 106     130.295  86.342 102.703  1.00118.31           C  
ANISOU 1662  CD  LYS B 106    14984  14984  14984      0      0      0       C  
ATOM   1663  CE  LYS B 106     130.042  87.294 101.558  1.00118.31           C  
ANISOU 1663  CE  LYS B 106    14984  14984  14984      0      0      0       C  
ATOM   1664  NZ  LYS B 106     131.080  87.152 100.503  1.00118.31           N  
ANISOU 1664  NZ  LYS B 106    14984  14984  14984      0      0      0       N  
ATOM   1665  N   LYS B 107     125.742  88.400 104.327  1.00116.47           N  
ANISOU 1665  N   LYS B 107    14751  14751  14751      0      0      0       N  
ATOM   1666  CA  LYS B 107     125.573  89.783 104.762  1.00116.47           C  
ANISOU 1666  CA  LYS B 107    14751  14751  14751      0      0      0       C  
ATOM   1667  C   LYS B 107     124.773  89.871 106.046  1.00116.47           C  
ANISOU 1667  C   LYS B 107    14751  14751  14751      0      0      0       C  
ATOM   1668  O   LYS B 107     125.184  90.544 106.997  1.00116.47           O  
ANISOU 1668  O   LYS B 107    14751  14751  14751      0      0      0       O  
ATOM   1669  CB  LYS B 107     124.835  90.588 103.689  1.00116.47           C  
ANISOU 1669  CB  LYS B 107    14751  14751  14751      0      0      0       C  
ATOM   1670  CG  LYS B 107     124.367  91.965 104.174  1.00116.47           C  
ANISOU 1670  CG  LYS B 107    14751  14751  14751      0      0      0       C  
ATOM   1671  CD  LYS B 107     123.595  92.761 103.132  1.00116.47           C  
ANISOU 1671  CD  LYS B 107    14751  14751  14751      0      0      0       C  
ATOM   1672  CE  LYS B 107     123.009  94.033 103.756  1.00116.47           C  
ANISOU 1672  CE  LYS B 107    14751  14751  14751      0      0      0       C  
ATOM   1673  NZ  LYS B 107     122.493  95.030 102.762  1.00116.47           N  
ANISOU 1673  NZ  LYS B 107    14751  14751  14751      0      0      0       N  
ATOM   1674  N   LEU B 108     123.661  89.169 106.118  1.00116.47           N  
ANISOU 1674  N   LEU B 108    14751  14751  14751      0      0      0       N  
ATOM   1675  CA  LEU B 108     122.818  89.395 107.279  1.00116.47           C  
ANISOU 1675  CA  LEU B 108    14751  14751  14751      0      0      0       C  
ATOM   1676  C   LEU B 108     123.247  88.540 108.462  1.00116.47           C  
ANISOU 1676  C   LEU B 108    14751  14751  14751      0      0      0       C  
ATOM   1677  O   LEU B 108     123.256  89.019 109.599  1.00116.47           O  
ANISOU 1677  O   LEU B 108    14751  14751  14751      0      0      0       O  
ATOM   1678  CB  LEU B 108     121.344  89.160 106.952  1.00116.47           C  
ANISOU 1678  CB  LEU B 108    14751  14751  14751      0      0      0       C  
ATOM   1679  CG  LEU B 108     120.463  90.266 106.361  1.00116.47           C  
ANISOU 1679  CG  LEU B 108    14751  14751  14751      0      0      0       C  
ATOM   1680  CD1 LEU B 108     121.039  90.835 105.113  1.00116.47           C  
ANISOU 1680  CD1 LEU B 108    14751  14751  14751      0      0      0       C  
ATOM   1681  CD2 LEU B 108     119.074  89.770 106.086  1.00116.47           C  
ANISOU 1681  CD2 LEU B 108    14751  14751  14751      0      0      0       C  
ATOM   1682  N   GLY B 109     123.631  87.293 108.217  1.00116.47           N  
ANISOU 1682  N   GLY B 109    14751  14751  14751      0      0      0       N  
ATOM   1683  CA  GLY B 109     124.027  86.424 109.303  1.00116.47           C  
ANISOU 1683  CA  GLY B 109    14751  14751  14751      0      0      0       C  
ATOM   1684  C   GLY B 109     123.069  85.261 109.429  1.00116.47           C  
ANISOU 1684  C   GLY B 109    14751  14751  14751      0      0      0       C  
ATOM   1685  O   GLY B 109     122.266  85.026 108.523  1.00116.47           O  
ANISOU 1685  O   GLY B 109    14751  14751  14751      0      0      0       O  
ATOM   1686  N   GLU B 110     123.106  84.556 110.560  1.00116.47           N  
ANISOU 1686  N   GLU B 110    14751  14751  14751      0      0      0       N  
ATOM   1687  CA  GLU B 110     122.295  83.357 110.729  1.00116.47           C  
ANISOU 1687  CA  GLU B 110    14751  14751  14751      0      0      0       C  
ATOM   1688  C   GLU B 110     120.808  83.665 110.820  1.00116.47           C  
ANISOU 1688  C   GLU B 110    14751  14751  14751      0      0      0       C  
ATOM   1689  O   GLU B 110     119.986  82.771 110.601  1.00116.47           O  
ANISOU 1689  O   GLU B 110    14751  14751  14751      0      0      0       O  
ATOM   1690  CB  GLU B 110     122.743  82.601 111.979  1.00116.47           C  
ANISOU 1690  CB  GLU B 110    14751  14751  14751      0      0      0       C  
ATOM   1691  N   HIS B 111     120.446  84.896 111.141  1.00116.47           N  
ANISOU 1691  N   HIS B 111    14751  14751  14751      0      0      0       N  
ATOM   1692  CA  HIS B 111     119.060  85.291 111.308  1.00116.47           C  
ANISOU 1692  CA  HIS B 111    14751  14751  14751      0      0      0       C  
ATOM   1693  C   HIS B 111     118.341  85.521 109.987  1.00116.47           C  
ANISOU 1693  C   HIS B 111    14751  14751  14751      0      0      0       C  
ATOM   1694  O   HIS B 111     117.136  85.782 109.997  1.00116.47           O  
ANISOU 1694  O   HIS B 111    14751  14751  14751      0      0      0       O  
ATOM   1695  CB  HIS B 111     119.006  86.522 112.181  1.00116.47           C  
ANISOU 1695  CB  HIS B 111    14751  14751  14751      0      0      0       C  
ATOM   1696  CG  HIS B 111     119.404  86.231 113.584  1.00116.47           C  
ANISOU 1696  CG  HIS B 111    14751  14751  14751      0      0      0       C  
ATOM   1697  ND1 HIS B 111     119.097  85.038 114.197  1.00116.47           N  
ANISOU 1697  ND1 HIS B 111    14751  14751  14751      0      0      0       N  
ATOM   1698  CD2 HIS B 111     120.127  86.942 114.478  1.00116.47           C  
ANISOU 1698  CD2 HIS B 111    14751  14751  14751      0      0      0       C  
ATOM   1699  CE1 HIS B 111     119.602  85.031 115.416  1.00116.47           C  
ANISOU 1699  CE1 HIS B 111    14751  14751  14751      0      0      0       C  
ATOM   1700  NE2 HIS B 111     120.226  86.178 115.614  1.00116.47           N  
ANISOU 1700  NE2 HIS B 111    14751  14751  14751      0      0      0       N  
ATOM   1701  N   ALA B 112     119.043  85.402 108.864  1.00116.47           N  
ANISOU 1701  N   ALA B 112    14751  14751  14751      0      0      0       N  
ATOM   1702  CA  ALA B 112     118.470  85.535 107.531  1.00116.47           C  
ANISOU 1702  CA  ALA B 112    14751  14751  14751      0      0      0       C  
ATOM   1703  C   ALA B 112     118.073  84.161 107.036  1.00116.47           C  
ANISOU 1703  C   ALA B 112    14751  14751  14751      0      0      0       C  
ATOM   1704  O   ALA B 112     118.906  83.254 106.983  1.00116.47           O  
ANISOU 1704  O   ALA B 112    14751  14751  14751      0      0      0       O  
ATOM   1705  CB  ALA B 112     119.467  86.145 106.560  1.00116.47           C  
ANISOU 1705  CB  ALA B 112    14751  14751  14751      0      0      0       C  
ATOM   1706  N   TYR B 113     116.804  83.997 106.693  1.00116.47           N  
ANISOU 1706  N   TYR B 113    14751  14751  14751      0      0      0       N  
ATOM   1707  CA  TYR B 113     116.355  82.691 106.272  1.00116.47           C  
ANISOU 1707  CA  TYR B 113    14751  14751  14751      0      0      0       C  
ATOM   1708  C   TYR B 113     115.993  82.722 104.798  1.00116.47           C  
ANISOU 1708  C   TYR B 113    14751  14751  14751      0      0      0       C  
ATOM   1709  O   TYR B 113     115.184  83.571 104.403  1.00116.47           O  
ANISOU 1709  O   TYR B 113    14751  14751  14751      0      0      0       O  
ATOM   1710  CB  TYR B 113     115.110  82.377 107.087  1.00116.47           C  
ANISOU 1710  CB  TYR B 113    14751  14751  14751      0      0      0       C  
ATOM   1711  CG  TYR B 113     115.335  82.362 108.567  1.00116.47           C  
ANISOU 1711  CG  TYR B 113    14751  14751  14751      0      0      0       C  
ATOM   1712  CD1 TYR B 113     116.515  81.914 109.122  1.00116.47           C  
ANISOU 1712  CD1 TYR B 113    14751  14751  14751      0      0      0       C  
ATOM   1713  CD2 TYR B 113     114.424  82.975 109.393  1.00116.47           C  
ANISOU 1713  CD2 TYR B 113    14751  14751  14751      0      0      0       C  
ATOM   1714  CE1 TYR B 113     116.717  81.967 110.482  1.00116.47           C  
ANISOU 1714  CE1 TYR B 113    14751  14751  14751      0      0      0       C  
ATOM   1715  CE2 TYR B 113     114.617  83.047 110.737  1.00116.47           C  
ANISOU 1715  CE2 TYR B 113    14751  14751  14751      0      0      0       C  
ATOM   1716  CZ  TYR B 113     115.756  82.539 111.281  1.00116.47           C  
ANISOU 1716  CZ  TYR B 113    14751  14751  14751      0      0      0       C  
ATOM   1717  OH  TYR B 113     115.934  82.609 112.641  1.00116.47           O  
ANISOU 1717  OH  TYR B 113    14751  14751  14751      0      0      0       O  
ATOM   1718  N   PRO B 114     116.584  81.886 103.947  1.00116.47           N  
ANISOU 1718  N   PRO B 114    14751  14751  14751      0      0      0       N  
ATOM   1719  CA  PRO B 114     116.308  81.978 102.508  1.00116.47           C  
ANISOU 1719  CA  PRO B 114    14751  14751  14751      0      0      0       C  
ATOM   1720  C   PRO B 114     114.892  81.506 102.185  1.00116.47           C  
ANISOU 1720  C   PRO B 114    14751  14751  14751      0      0      0       C  
ATOM   1721  O   PRO B 114     114.325  80.664 102.884  1.00116.47           O  
ANISOU 1721  O   PRO B 114    14751  14751  14751      0      0      0       O  
ATOM   1722  CB  PRO B 114     117.371  81.067 101.893  1.00116.47           C  
ANISOU 1722  CB  PRO B 114    14751  14751  14751      0      0      0       C  
ATOM   1723  CG  PRO B 114     117.653  80.080 102.952  1.00116.47           C  
ANISOU 1723  CG  PRO B 114    14751  14751  14751      0      0      0       C  
ATOM   1724  CD  PRO B 114     117.564  80.832 104.247  1.00116.47           C  
ANISOU 1724  CD  PRO B 114    14751  14751  14751      0      0      0       C  
ATOM   1725  N   PHE B 115     114.311  82.056 101.119  1.00116.47           N  
ANISOU 1725  N   PHE B 115    14751  14751  14751      0      0      0       N  
ATOM   1726  CA  PHE B 115     113.078  81.501 100.574  1.00116.47           C  
ANISOU 1726  CA  PHE B 115    14751  14751  14751      0      0      0       C  
ATOM   1727  C   PHE B 115     113.199  81.537  99.060  1.00116.47           C  
ANISOU 1727  C   PHE B 115    14751  14751  14751      0      0      0       C  
ATOM   1728  O   PHE B 115     113.779  82.473  98.504  1.00116.47           O  
ANISOU 1728  O   PHE B 115    14751  14751  14751      0      0      0       O  
ATOM   1729  CB  PHE B 115     111.796  82.234 101.002  1.00116.47           C  
ANISOU 1729  CB  PHE B 115    14751  14751  14751      0      0      0       C  
ATOM   1730  CG  PHE B 115     111.699  83.655 100.552  1.00116.47           C  
ANISOU 1730  CG  PHE B 115    14751  14751  14751      0      0      0       C  
ATOM   1731  CD1 PHE B 115     112.461  84.657 101.095  1.00116.47           C  
ANISOU 1731  CD1 PHE B 115    14751  14751  14751      0      0      0       C  
ATOM   1732  CD2 PHE B 115     110.734  83.994  99.633  1.00116.47           C  
ANISOU 1732  CD2 PHE B 115    14751  14751  14751      0      0      0       C  
ATOM   1733  CE1 PHE B 115     112.320  85.948 100.661  1.00116.47           C  
ANISOU 1733  CE1 PHE B 115    14751  14751  14751      0      0      0       C  
ATOM   1734  CE2 PHE B 115     110.583  85.280  99.214  1.00116.47           C  
ANISOU 1734  CE2 PHE B 115    14751  14751  14751      0      0      0       C  
ATOM   1735  CZ  PHE B 115     111.375  86.257  99.728  1.00116.47           C  
ANISOU 1735  CZ  PHE B 115    14751  14751  14751      0      0      0       C  
ATOM   1736  N   THR B 116     112.662  80.517  98.395  1.00116.47           N  
ANISOU 1736  N   THR B 116    14751  14751  14751      0      0      0       N  
ATOM   1737  CA  THR B 116     112.721  80.413  96.940  1.00116.47           C  
ANISOU 1737  CA  THR B 116    14751  14751  14751      0      0      0       C  
ATOM   1738  C   THR B 116     111.380  79.911  96.427  1.00116.47           C  
ANISOU 1738  C   THR B 116    14751  14751  14751      0      0      0       C  
ATOM   1739  O   THR B 116     110.934  78.823  96.798  1.00116.47           O  
ANISOU 1739  O   THR B 116    14751  14751  14751      0      0      0       O  
ATOM   1740  CB  THR B 116     113.865  79.505  96.488  1.00116.47           C  
ANISOU 1740  CB  THR B 116    14751  14751  14751      0      0      0       C  
ATOM   1741  OG1 THR B 116     115.106  80.023  96.983  1.00116.47           O  
ANISOU 1741  OG1 THR B 116    14751  14751  14751      0      0      0       O  
ATOM   1742  CG2 THR B 116     113.920  79.451  94.981  1.00116.47           C  
ANISOU 1742  CG2 THR B 116    14751  14751  14751      0      0      0       C  
ATOM   1743  N   PHE B 117     110.726  80.726  95.604  1.00119.76           N  
ANISOU 1743  N   PHE B 117    15168  15168  15168      0      0      0       N  
ATOM   1744  CA  PHE B 117     109.456  80.375  94.987  1.00119.76           C  
ANISOU 1744  CA  PHE B 117    15168  15168  15168      0      0      0       C  
ATOM   1745  C   PHE B 117     109.624  80.063  93.513  1.00119.76           C  
ANISOU 1745  C   PHE B 117    15168  15168  15168      0      0      0       C  
ATOM   1746  O   PHE B 117     110.370  80.746  92.803  1.00119.76           O  
ANISOU 1746  O   PHE B 117    15168  15168  15168      0      0      0       O  
ATOM   1747  CB  PHE B 117     108.480  81.542  95.055  1.00119.76           C  
ANISOU 1747  CB  PHE B 117    15168  15168  15168      0      0      0       C  
ATOM   1748  CG  PHE B 117     108.091  81.941  96.420  1.00119.76           C  
ANISOU 1748  CG  PHE B 117    15168  15168  15168      0      0      0       C  
ATOM   1749  CD1 PHE B 117     108.215  81.079  97.489  1.00119.76           C  
ANISOU 1749  CD1 PHE B 117    15168  15168  15168      0      0      0       C  
ATOM   1750  CD2 PHE B 117     107.623  83.214  96.639  1.00119.76           C  
ANISOU 1750  CD2 PHE B 117    15168  15168  15168      0      0      0       C  
ATOM   1751  CE1 PHE B 117     107.860  81.484  98.743  1.00119.76           C  
ANISOU 1751  CE1 PHE B 117    15168  15168  15168      0      0      0       C  
ATOM   1752  CE2 PHE B 117     107.258  83.614  97.889  1.00119.76           C  
ANISOU 1752  CE2 PHE B 117    15168  15168  15168      0      0      0       C  
ATOM   1753  CZ  PHE B 117     107.377  82.743  98.942  1.00119.76           C  
ANISOU 1753  CZ  PHE B 117    15168  15168  15168      0      0      0       C  
ATOM   1754  N   GLU B 118     108.930  79.027  93.058  1.00121.92           N  
ANISOU 1754  N   GLU B 118    15441  15441  15441      0      0      0       N  
ATOM   1755  CA  GLU B 118     108.895  78.680  91.647  1.00121.92           C  
ANISOU 1755  CA  GLU B 118    15441  15441  15441      0      0      0       C  
ATOM   1756  C   GLU B 118     107.530  79.031  91.062  1.00121.92           C  
ANISOU 1756  C   GLU B 118    15441  15441  15441      0      0      0       C  
ATOM   1757  O   GLU B 118     106.512  78.472  91.482  1.00121.92           O  
ANISOU 1757  O   GLU B 118    15441  15441  15441      0      0      0       O  
ATOM   1758  CB  GLU B 118     109.211  77.201  91.456  1.00121.92           C  
ANISOU 1758  CB  GLU B 118    15441  15441  15441      0      0      0       C  
ATOM   1759  CG  GLU B 118     109.324  76.804  90.019  1.00121.92           C  
ANISOU 1759  CG  GLU B 118    15441  15441  15441      0      0      0       C  
ATOM   1760  CD  GLU B 118     110.548  77.406  89.359  1.00121.92           C  
ANISOU 1760  CD  GLU B 118    15441  15441  15441      0      0      0       C  
ATOM   1761  OE1 GLU B 118     111.542  77.690  90.061  1.00121.92           O  
ANISOU 1761  OE1 GLU B 118    15441  15441  15441      0      0      0       O  
ATOM   1762  OE2 GLU B 118     110.518  77.593  88.127  1.00121.92           O  
ANISOU 1762  OE2 GLU B 118    15441  15441  15441      0      0      0       O  
ATOM   1763  N   ILE B 119     107.515  79.933  90.089  1.00116.47           N  
ANISOU 1763  N   ILE B 119    14751  14751  14751      0      0      0       N  
ATOM   1764  CA  ILE B 119     106.298  80.316  89.381  1.00116.47           C  
ANISOU 1764  CA  ILE B 119    14751  14751  14751      0      0      0       C  
ATOM   1765  C   ILE B 119     106.109  79.335  88.230  1.00116.47           C  
ANISOU 1765  C   ILE B 119    14751  14751  14751      0      0      0       C  
ATOM   1766  O   ILE B 119     106.994  79.243  87.371  1.00116.47           O  
ANISOU 1766  O   ILE B 119    14751  14751  14751      0      0      0       O  
ATOM   1767  CB  ILE B 119     106.343  81.754  88.865  1.00116.47           C  
ANISOU 1767  CB  ILE B 119    14751  14751  14751      0      0      0       C  
ATOM   1768  CG1 ILE B 119     106.536  82.724  90.020  1.00116.47           C  
ANISOU 1768  CG1 ILE B 119    14751  14751  14751      0      0      0       C  
ATOM   1769  CG2 ILE B 119     105.047  82.063  88.184  1.00116.47           C  
ANISOU 1769  CG2 ILE B 119    14751  14751  14751      0      0      0       C  
ATOM   1770  CD1 ILE B 119     106.564  84.166  89.594  1.00116.47           C  
ANISOU 1770  CD1 ILE B 119    14751  14751  14751      0      0      0       C  
ATOM   1771  N   PRO B 120     105.045  78.536  88.219  1.00116.47           N  
ANISOU 1771  N   PRO B 120    14751  14751  14751      0      0      0       N  
ATOM   1772  CA  PRO B 120     104.854  77.601  87.116  1.00116.47           C  
ANISOU 1772  CA  PRO B 120    14751  14751  14751      0      0      0       C  
ATOM   1773  C   PRO B 120     104.552  78.330  85.820  1.00116.47           C  
ANISOU 1773  C   PRO B 120    14751  14751  14751      0      0      0       C  
ATOM   1774  O   PRO B 120     104.026  79.456  85.830  1.00116.47           O  
ANISOU 1774  O   PRO B 120    14751  14751  14751      0      0      0       O  
ATOM   1775  CB  PRO B 120     103.644  76.766  87.572  1.00116.47           C  
ANISOU 1775  CB  PRO B 120    14751  14751  14751      0      0      0       C  
ATOM   1776  CG  PRO B 120     102.914  77.669  88.476  1.00116.47           C  
ANISOU 1776  CG  PRO B 120    14751  14751  14751      0      0      0       C  
ATOM   1777  CD  PRO B 120     103.950  78.472  89.189  1.00116.47           C  
ANISOU 1777  CD  PRO B 120    14751  14751  14751      0      0      0       C  
ATOM   1778  N   PRO B 121     104.877  77.726  84.674  1.00117.56           N  
ANISOU 1778  N   PRO B 121    14889  14889  14889      0      0      0       N  
ATOM   1779  CA  PRO B 121     104.558  78.322  83.367  1.00117.56           C  
ANISOU 1779  CA  PRO B 121    14889  14889  14889      0      0      0       C  
ATOM   1780  C   PRO B 121     103.064  78.424  83.104  1.00117.56           C  
ANISOU 1780  C   PRO B 121    14889  14889  14889      0      0      0       C  
ATOM   1781  O   PRO B 121     102.224  77.947  83.871  1.00117.56           O  
ANISOU 1781  O   PRO B 121    14889  14889  14889      0      0      0       O  
ATOM   1782  CB  PRO B 121     105.234  77.381  82.372  1.00117.56           C  
ANISOU 1782  CB  PRO B 121    14889  14889  14889      0      0      0       C  
ATOM   1783  CG  PRO B 121     105.331  76.092  83.082  1.00117.56           C  
ANISOU 1783  CG  PRO B 121    14889  14889  14889      0      0      0       C  
ATOM   1784  CD  PRO B 121     105.593  76.447  84.516  1.00117.56           C  
ANISOU 1784  CD  PRO B 121    14889  14889  14889      0      0      0       C  
ATOM   1785  N   ASN B 122     102.759  79.135  82.012  1.00121.46           N  
ANISOU 1785  N   ASN B 122    15383  15383  15383      0      0      0       N  
ATOM   1786  CA  ASN B 122     101.419  79.386  81.478  1.00121.46           C  
ANISOU 1786  CA  ASN B 122    15383  15383  15383      0      0      0       C  
ATOM   1787  C   ASN B 122     100.583  80.275  82.385  1.00121.46           C  
ANISOU 1787  C   ASN B 122    15383  15383  15383      0      0      0       C  
ATOM   1788  O   ASN B 122      99.352  80.248  82.321  1.00121.46           O  
ANISOU 1788  O   ASN B 122    15383  15383  15383      0      0      0       O  
ATOM   1789  CB  ASN B 122     100.660  78.087  81.168  1.00121.46           C  
ANISOU 1789  CB  ASN B 122    15383  15383  15383      0      0      0       C  
ATOM   1790  CG  ASN B 122     101.281  77.308  80.029  1.00121.46           C  
ANISOU 1790  CG  ASN B 122    15383  15383  15383      0      0      0       C  
ATOM   1791  OD1 ASN B 122     101.724  77.882  79.036  1.00121.46           O  
ANISOU 1791  OD1 ASN B 122    15383  15383  15383      0      0      0       O  
ATOM   1792  ND2 ASN B 122     101.326  75.990  80.173  1.00121.46           N  
ANISOU 1792  ND2 ASN B 122    15383  15383  15383      0      0      0       N  
ATOM   1793  N   LEU B 123     101.204  80.993  83.228  1.00116.83           N  
ANISOU 1793  N   LEU B 123    14796  14796  14796      0      0      0       N  
ATOM   1794  CA  LEU B 123     100.556  82.005  84.036  1.00116.83           C  
ANISOU 1794  CA  LEU B 123    14796  14796  14796      0      0      0       C  
ATOM   1795  C   LEU B 123     100.649  83.373  83.358  1.00116.83           C  
ANISOU 1795  C   LEU B 123    14796  14796  14796      0      0      0       C  
ATOM   1796  O   LEU B 123     101.608  83.642  82.629  1.00116.83           O  
ANISOU 1796  O   LEU B 123    14796  14796  14796      0      0      0       O  
ATOM   1797  CB  LEU B 123     101.213  82.050  85.408  1.00116.83           C  
ANISOU 1797  CB  LEU B 123    14796  14796  14796      0      0      0       C  
ATOM   1798  CG  LEU B 123     100.872  80.822  86.254  1.00116.83           C  
ANISOU 1798  CG  LEU B 123    14796  14796  14796      0      0      0       C  
ATOM   1799  CD1 LEU B 123     101.316  81.022  87.692  1.00116.83           C  
ANISOU 1799  CD1 LEU B 123    14796  14796  14796      0      0      0       C  
ATOM   1800  CD2 LEU B 123      99.379  80.479  86.189  1.00116.83           C  
ANISOU 1800  CD2 LEU B 123    14796  14796  14796      0      0      0       C  
ATOM   1801  N   PRO B 124      99.664  84.247  83.582  1.00116.47           N  
ANISOU 1801  N   PRO B 124    14751  14751  14751      0      0      0       N  
ATOM   1802  CA  PRO B 124      99.671  85.573  82.948  1.00116.47           C  
ANISOU 1802  CA  PRO B 124    14751  14751  14751      0      0      0       C  
ATOM   1803  C   PRO B 124     100.819  86.454  83.407  1.00116.47           C  
ANISOU 1803  C   PRO B 124    14751  14751  14751      0      0      0       C  
ATOM   1804  O   PRO B 124     101.265  86.395  84.553  1.00116.47           O  
ANISOU 1804  O   PRO B 124    14751  14751  14751      0      0      0       O  
ATOM   1805  CB  PRO B 124      98.317  86.173  83.340  1.00116.47           C  
ANISOU 1805  CB  PRO B 124    14751  14751  14751      0      0      0       C  
ATOM   1806  CG  PRO B 124      97.500  85.029  83.780  1.00116.47           C  
ANISOU 1806  CG  PRO B 124    14751  14751  14751      0      0      0       C  
ATOM   1807  CD  PRO B 124      98.423  84.026  84.344  1.00116.47           C  
ANISOU 1807  CD  PRO B 124    14751  14751  14751      0      0      0       C  
ATOM   1808  N   CYS B 125     101.309  87.265  82.479  1.00116.47           N  
ANISOU 1808  N   CYS B 125    14751  14751  14751      0      0      0       N  
ATOM   1809  CA  CYS B 125     102.309  88.272  82.782  1.00116.47           C  
ANISOU 1809  CA  CYS B 125    14751  14751  14751      0      0      0       C  
ATOM   1810  C   CYS B 125     101.662  89.483  83.444  1.00116.47           C  
ANISOU 1810  C   CYS B 125    14751  14751  14751      0      0      0       C  
ATOM   1811  O   CYS B 125     100.440  89.631  83.480  1.00116.47           O  
ANISOU 1811  O   CYS B 125    14751  14751  14751      0      0      0       O  
ATOM   1812  CB  CYS B 125     103.029  88.715  81.510  1.00116.47           C  
ANISOU 1812  CB  CYS B 125    14751  14751  14751      0      0      0       C  
ATOM   1813  SG  CYS B 125     104.127  87.498  80.774  1.00116.47           S  
ANISOU 1813  SG  CYS B 125    14751  14751  14751      0      0      0       S  
ATOM   1814  N   SER B 126     102.508  90.329  84.024  1.00116.47           N  
ANISOU 1814  N   SER B 126    14751  14751  14751      0      0      0       N  
ATOM   1815  CA  SER B 126     102.057  91.526  84.724  1.00116.47           C  
ANISOU 1815  CA  SER B 126    14751  14751  14751      0      0      0       C  
ATOM   1816  C   SER B 126     101.492  92.539  83.742  1.00116.47           C  
ANISOU 1816  C   SER B 126    14751  14751  14751      0      0      0       C  
ATOM   1817  O   SER B 126     102.220  93.088  82.911  1.00116.47           O  
ANISOU 1817  O   SER B 126    14751  14751  14751      0      0      0       O  
ATOM   1818  CB  SER B 126     103.220  92.124  85.502  1.00116.47           C  
ANISOU 1818  CB  SER B 126    14751  14751  14751      0      0      0       C  
ATOM   1819  OG  SER B 126     103.433  91.379  86.677  1.00116.47           O  
ANISOU 1819  OG  SER B 126    14751  14751  14751      0      0      0       O  
ATOM   1820  N   VAL B 127     100.189  92.790  83.839  1.00116.47           N  
ANISOU 1820  N   VAL B 127    14751  14751  14751      0      0      0       N  
ATOM   1821  CA  VAL B 127      99.472  93.708  82.964  1.00116.47           C  
ANISOU 1821  CA  VAL B 127    14751  14751  14751      0      0      0       C  
ATOM   1822  C   VAL B 127      98.600  94.597  83.830  1.00116.47           C  
ANISOU 1822  C   VAL B 127    14751  14751  14751      0      0      0       C  
ATOM   1823  O   VAL B 127      97.873  94.097  84.692  1.00116.47           O  
ANISOU 1823  O   VAL B 127    14751  14751  14751      0      0      0       O  
ATOM   1824  CB  VAL B 127      98.590  92.951  81.951  1.00116.47           C  
ANISOU 1824  CB  VAL B 127    14751  14751  14751      0      0      0       C  
ATOM   1825  CG1 VAL B 127      97.816  93.904  81.092  1.00116.47           C  
ANISOU 1825  CG1 VAL B 127    14751  14751  14751      0      0      0       C  
ATOM   1826  CG2 VAL B 127      99.417  92.077  81.049  1.00116.47           C  
ANISOU 1826  CG2 VAL B 127    14751  14751  14751      0      0      0       C  
ATOM   1827  N   THR B 128      98.639  95.901  83.582  1.00116.47           N  
ANISOU 1827  N   THR B 128    14751  14751  14751      0      0      0       N  
ATOM   1828  CA  THR B 128      97.816  96.854  84.309  1.00116.47           C  
ANISOU 1828  CA  THR B 128    14751  14751  14751      0      0      0       C  
ATOM   1829  C   THR B 128      96.832  97.507  83.356  1.00116.47           C  
ANISOU 1829  C   THR B 128    14751  14751  14751      0      0      0       C  
ATOM   1830  O   THR B 128      97.219  98.000  82.296  1.00116.47           O  
ANISOU 1830  O   THR B 128    14751  14751  14751      0      0      0       O  
ATOM   1831  CB  THR B 128      98.683  97.916  84.992  1.00116.47           C  
ANISOU 1831  CB  THR B 128    14751  14751  14751      0      0      0       C  
ATOM   1832  OG1 THR B 128      99.466  97.307  86.019  1.00116.47           O  
ANISOU 1832  OG1 THR B 128    14751  14751  14751      0      0      0       O  
ATOM   1833  CG2 THR B 128      97.855  99.032  85.577  1.00116.47           C  
ANISOU 1833  CG2 THR B 128    14751  14751  14751      0      0      0       C  
ATOM   1834  N   LEU B 129      95.565  97.523  83.737  1.00118.38           N  
ANISOU 1834  N   LEU B 129    14993  14993  14993      0      0      0       N  
ATOM   1835  CA  LEU B 129      94.573  98.182  82.919  1.00118.38           C  
ANISOU 1835  CA  LEU B 129    14993  14993  14993      0      0      0       C  
ATOM   1836  C   LEU B 129      94.565  99.660  83.257  1.00118.38           C  
ANISOU 1836  C   LEU B 129    14993  14993  14993      0      0      0       C  
ATOM   1837  O   LEU B 129      94.706 100.026  84.425  1.00118.38           O  
ANISOU 1837  O   LEU B 129    14993  14993  14993      0      0      0       O  
ATOM   1838  CB  LEU B 129      93.188  97.602  83.184  1.00118.38           C  
ANISOU 1838  CB  LEU B 129    14993  14993  14993      0      0      0       C  
ATOM   1839  CG  LEU B 129      92.960  96.116  82.944  1.00118.38           C  
ANISOU 1839  CG  LEU B 129    14993  14993  14993      0      0      0       C  
ATOM   1840  CD1 LEU B 129      91.533  95.760  83.300  1.00118.38           C  
ANISOU 1840  CD1 LEU B 129    14993  14993  14993      0      0      0       C  
ATOM   1841  CD2 LEU B 129      93.250  95.759  81.511  1.00118.38           C  
ANISOU 1841  CD2 LEU B 129    14993  14993  14993      0      0      0       C  
ATOM   1842  N   GLN B 130      94.515 100.503  82.227  1.00120.40           N  
ANISOU 1842  N   GLN B 130    15249  15249  15249      0      0      0       N  
ATOM   1843  CA  GLN B 130      94.593 101.946  82.436  1.00120.40           C  
ANISOU 1843  CA  GLN B 130    15249  15249  15249      0      0      0       C  
ATOM   1844  C   GLN B 130      93.361 102.374  83.220  1.00120.40           C  
ANISOU 1844  C   GLN B 130    15249  15249  15249      0      0      0       C  
ATOM   1845  O   GLN B 130      92.247 101.926  82.911  1.00120.40           O  
ANISOU 1845  O   GLN B 130    15249  15249  15249      0      0      0       O  
ATOM   1846  CB  GLN B 130      94.768 102.824  81.195  1.00120.40           C  
ANISOU 1846  CB  GLN B 130    15249  15249  15249      0      0      0       C  
ATOM   1847  CG  GLN B 130      93.605 103.165  80.318  1.00120.40           C  
ANISOU 1847  CG  GLN B 130    15249  15249  15249      0      0      0       C  
ATOM   1848  CD  GLN B 130      94.061 104.069  79.197  1.00120.40           C  
ANISOU 1848  CD  GLN B 130    15249  15249  15249      0      0      0       C  
ATOM   1849  OE1 GLN B 130      95.230 104.457  79.143  1.00120.40           O  
ANISOU 1849  OE1 GLN B 130    15249  15249  15249      0      0      0       O  
ATOM   1850  NE2 GLN B 130      93.151 104.423  78.307  1.00120.40           N  
ANISOU 1850  NE2 GLN B 130    15249  15249  15249      0      0      0       N  
ATOM   1851  N   PRO B 131      93.526 103.092  84.314  1.00131.21           N  
ANISOU 1851  N   PRO B 131    16618  16618  16618      0      0      0       N  
ATOM   1852  CA  PRO B 131      92.363 103.497  85.091  1.00131.21           C  
ANISOU 1852  CA  PRO B 131    16618  16618  16618      0      0      0       C  
ATOM   1853  C   PRO B 131      91.602 104.565  84.335  1.00131.21           C  
ANISOU 1853  C   PRO B 131    16618  16618  16618      0      0      0       C  
ATOM   1854  O   PRO B 131      92.108 105.203  83.410  1.00131.21           O  
ANISOU 1854  O   PRO B 131    16618  16618  16618      0      0      0       O  
ATOM   1855  CB  PRO B 131      92.980 104.060  86.372  1.00131.21           C  
ANISOU 1855  CB  PRO B 131    16618  16618  16618      0      0      0       C  
ATOM   1856  CG  PRO B 131      94.297 104.599  85.911  1.00131.21           C  
ANISOU 1856  CG  PRO B 131    16618  16618  16618      0      0      0       C  
ATOM   1857  CD  PRO B 131      94.778 103.636  84.863  1.00131.21           C  
ANISOU 1857  CD  PRO B 131    16618  16618  16618      0      0      0       C  
ATOM   1858  N   GLY B 132      90.377 104.758  84.753  1.00155.33           N  
ANISOU 1858  N   GLY B 132    19673  19673  19673      0      0      0       N  
ATOM   1859  CA  GLY B 132      89.572 105.810  84.201  1.00155.33           C  
ANISOU 1859  CA  GLY B 132    19673  19673  19673      0      0      0       C  
ATOM   1860  C   GLY B 132      89.853 107.152  84.826  1.00155.33           C  
ANISOU 1860  C   GLY B 132    19673  19673  19673      0      0      0       C  
ATOM   1861  O   GLY B 132      90.658 107.296  85.760  1.00155.33           O  
ANISOU 1861  O   GLY B 132    19673  19673  19673      0      0      0       O  
ATOM   1862  N   PRO B 133      89.232 108.179  84.239  1.00167.49           N  
ANISOU 1862  N   PRO B 133    21213  21213  21213      0      0      0       N  
ATOM   1863  CA  PRO B 133      89.430 109.558  84.710  1.00167.49           C  
ANISOU 1863  CA  PRO B 133    21213  21213  21213      0      0      0       C  
ATOM   1864  C   PRO B 133      89.082 109.808  86.163  1.00167.49           C  
ANISOU 1864  C   PRO B 133    21213  21213  21213      0      0      0       C  
ATOM   1865  O   PRO B 133      89.684 110.697  86.776  1.00167.49           O  
ANISOU 1865  O   PRO B 133    21213  21213  21213      0      0      0       O  
ATOM   1866  CB  PRO B 133      88.508 110.365  83.787  1.00167.49           C  
ANISOU 1866  CB  PRO B 133    21213  21213  21213      0      0      0       C  
ATOM   1867  CG  PRO B 133      88.390 109.546  82.562  1.00167.49           C  
ANISOU 1867  CG  PRO B 133    21213  21213  21213      0      0      0       C  
ATOM   1868  CD  PRO B 133      88.390 108.130  83.030  1.00167.49           C  
ANISOU 1868  CD  PRO B 133    21213  21213  21213      0      0      0       C  
ATOM   1869  N   GLU B 134      88.155 109.058  86.755  1.00180.81           N  
ANISOU 1869  N   GLU B 134    22900  22900  22900      0      0      0       N  
ATOM   1870  CA  GLU B 134      87.758 109.352  88.123  1.00180.81           C  
ANISOU 1870  CA  GLU B 134    22900  22900  22900      0      0      0       C  
ATOM   1871  C   GLU B 134      88.202 108.307  89.140  1.00180.81           C  
ANISOU 1871  C   GLU B 134    22900  22900  22900      0      0      0       C  
ATOM   1872  O   GLU B 134      87.663 108.279  90.249  1.00180.81           O  
ANISOU 1872  O   GLU B 134    22900  22900  22900      0      0      0       O  
ATOM   1873  CB  GLU B 134      86.241 109.526  88.191  1.00180.81           C  
ANISOU 1873  CB  GLU B 134    22900  22900  22900      0      0      0       C  
ATOM   1874  N   ASP B 135      89.154 107.441  88.807  1.00180.74           N  
ANISOU 1874  N   ASP B 135    22891  22891  22891      0      0      0       N  
ATOM   1875  CA  ASP B 135      89.708 106.526  89.798  1.00180.74           C  
ANISOU 1875  CA  ASP B 135    22891  22891  22891      0      0      0       C  
ATOM   1876  C   ASP B 135      91.177 106.847  90.050  1.00180.74           C  
ANISOU 1876  C   ASP B 135    22891  22891  22891      0      0      0       C  
ATOM   1877  O   ASP B 135      91.966 106.946  89.104  1.00180.74           O  
ANISOU 1877  O   ASP B 135    22891  22891  22891      0      0      0       O  
ATOM   1878  CB  ASP B 135      89.544 105.071  89.360  1.00180.74           C  
ANISOU 1878  CB  ASP B 135    22891  22891  22891      0      0      0       C  
ATOM   1879  CG  ASP B 135      88.089 104.659  89.238  1.00180.74           C  
ANISOU 1879  CG  ASP B 135    22891  22891  22891      0      0      0       C  
ATOM   1880  OD1 ASP B 135      87.212 105.404  89.722  1.00180.74           O  
ANISOU 1880  OD1 ASP B 135    22891  22891  22891      0      0      0       O  
ATOM   1881  OD2 ASP B 135      87.819 103.585  88.665  1.00180.74           O  
ANISOU 1881  OD2 ASP B 135    22891  22891  22891      0      0      0       O  
ATOM   1882  N   THR B 136      91.534 107.020  91.326  1.00164.17           N  
ANISOU 1882  N   THR B 136    20792  20792  20792      0      0      0       N  
ATOM   1883  CA  THR B 136      92.886 107.387  91.732  1.00164.17           C  
ANISOU 1883  CA  THR B 136    20792  20792  20792      0      0      0       C  
ATOM   1884  C   THR B 136      93.569 106.355  92.621  1.00164.17           C  
ANISOU 1884  C   THR B 136    20792  20792  20792      0      0      0       C  
ATOM   1885  O   THR B 136      94.767 106.499  92.893  1.00164.17           O  
ANISOU 1885  O   THR B 136    20792  20792  20792      0      0      0       O  
ATOM   1886  CB  THR B 136      92.895 108.737  92.463  1.00164.17           C  
ANISOU 1886  CB  THR B 136    20792  20792  20792      0      0      0       C  
ATOM   1887  OG1 THR B 136      94.222 109.014  92.925  1.00164.17           O  
ANISOU 1887  OG1 THR B 136    20792  20792  20792      0      0      0       O  
ATOM   1888  CG2 THR B 136      91.964 108.691  93.655  1.00164.17           C  
ANISOU 1888  CG2 THR B 136    20792  20792  20792      0      0      0       C  
ATOM   1889  N   GLY B 137      92.856 105.327  93.075  1.00151.97           N  
ANISOU 1889  N   GLY B 137    19247  19247  19247      0      0      0       N  
ATOM   1890  CA  GLY B 137      93.428 104.330  93.958  1.00151.97           C  
ANISOU 1890  CA  GLY B 137    19247  19247  19247      0      0      0       C  
ATOM   1891  C   GLY B 137      94.266 103.237  93.337  1.00151.97           C  
ANISOU 1891  C   GLY B 137    19247  19247  19247      0      0      0       C  
ATOM   1892  O   GLY B 137      95.169 103.523  92.548  1.00151.97           O  
ANISOU 1892  O   GLY B 137    19247  19247  19247      0      0      0       O  
ATOM   1893  N   LYS B 138      93.986 101.987  93.709  1.00154.95           N  
ANISOU 1893  N   LYS B 138    19625  19625  19625      0      0      0       N  
ATOM   1894  CA  LYS B 138      94.676 100.829  93.158  1.00154.95           C  
ANISOU 1894  CA  LYS B 138    19625  19625  19625      0      0      0       C  
ATOM   1895  C   LYS B 138      94.470 100.703  91.651  1.00154.95           C  
ANISOU 1895  C   LYS B 138    19625  19625  19625      0      0      0       C  
ATOM   1896  O   LYS B 138      93.522 101.236  91.071  1.00154.95           O  
ANISOU 1896  O   LYS B 138    19625  19625  19625      0      0      0       O  
ATOM   1897  CB  LYS B 138      94.185  99.556  93.843  1.00154.95           C  
ANISOU 1897  CB  LYS B 138    19625  19625  19625      0      0      0       C  
ATOM   1898  CG  LYS B 138      94.585  99.451  95.305  1.00154.95           C  
ANISOU 1898  CG  LYS B 138    19625  19625  19625      0      0      0       C  
ATOM   1899  CD  LYS B 138      96.070  99.195  95.474  1.00154.95           C  
ANISOU 1899  CD  LYS B 138    19625  19625  19625      0      0      0       C  
ATOM   1900  CE  LYS B 138      96.416  98.918  96.931  1.00154.95           C  
ANISOU 1900  CE  LYS B 138    19625  19625  19625      0      0      0       C  
ATOM   1901  NZ  LYS B 138      95.668  97.759  97.488  1.00154.95           N  
ANISOU 1901  NZ  LYS B 138    19625  19625  19625      0      0      0       N  
ATOM   1902  N   ALA B 139      95.363  99.945  91.028  1.00151.44           N  
ANISOU 1902  N   ALA B 139    19181  19181  19181      0      0      0       N  
ATOM   1903  CA  ALA B 139      95.350  99.707  89.593  1.00151.44           C  
ANISOU 1903  CA  ALA B 139    19181  19181  19181      0      0      0       C  
ATOM   1904  C   ALA B 139      94.749  98.336  89.332  1.00151.44           C  
ANISOU 1904  C   ALA B 139    19181  19181  19181      0      0      0       C  
ATOM   1905  O   ALA B 139      95.221  97.345  89.887  1.00151.44           O  
ANISOU 1905  O   ALA B 139    19181  19181  19181      0      0      0       O  
ATOM   1906  CB  ALA B 139      96.764  99.799  89.025  1.00151.44           C  
ANISOU 1906  CB  ALA B 139    19181  19181  19181      0      0      0       C  
ATOM   1907  N   CYS B 140      93.799  98.263  88.410  1.00149.93           N  
ANISOU 1907  N   CYS B 140    18988  18988  18988      0      0      0       N  
ATOM   1908  CA  CYS B 140      93.138  97.003  88.103  1.00149.93           C  
ANISOU 1908  CA  CYS B 140    18988  18988  18988      0      0      0       C  
ATOM   1909  C   CYS B 140      93.885  96.206  87.037  1.00149.93           C  
ANISOU 1909  C   CYS B 140    18988  18988  18988      0      0      0       C  
ATOM   1910  O   CYS B 140      94.631  96.749  86.219  1.00149.93           O  
ANISOU 1910  O   CYS B 140    18988  18988  18988      0      0      0       O  
ATOM   1911  CB  CYS B 140      91.709  97.259  87.628  1.00149.93           C  
ANISOU 1911  CB  CYS B 140    18988  18988  18988      0      0      0       C  
ATOM   1912  SG  CYS B 140      90.607  97.881  88.903  1.00149.93           S  
ANISOU 1912  SG  CYS B 140    18988  18988  18988      0      0      0       S  
ATOM   1913  N   GLY B 141      93.664  94.892  87.061  1.00143.82           N  
ANISOU 1913  N   GLY B 141    18214  18214  18214      0      0      0       N  
ATOM   1914  CA  GLY B 141      94.346  93.983  86.161  1.00143.82           C  
ANISOU 1914  CA  GLY B 141    18214  18214  18214      0      0      0       C  
ATOM   1915  C   GLY B 141      94.981  92.799  86.859  1.00143.82           C  
ANISOU 1915  C   GLY B 141    18214  18214  18214      0      0      0       C  
ATOM   1916  O   GLY B 141      94.450  92.292  87.850  1.00143.82           O  
ANISOU 1916  O   GLY B 141    18214  18214  18214      0      0      0       O  
ATOM   1917  N   VAL B 142      96.107  92.328  86.341  1.00124.76           N  
ANISOU 1917  N   VAL B 142    15801  15801  15801      0      0      0       N  
ATOM   1918  CA  VAL B 142      96.796  91.177  86.898  1.00124.76           C  
ANISOU 1918  CA  VAL B 142    15801  15801  15801      0      0      0       C  
ATOM   1919  C   VAL B 142      98.093  91.675  87.499  1.00124.76           C  
ANISOU 1919  C   VAL B 142    15801  15801  15801      0      0      0       C  
ATOM   1920  O   VAL B 142      98.894  92.323  86.818  1.00124.76           O  
ANISOU 1920  O   VAL B 142    15801  15801  15801      0      0      0       O  
ATOM   1921  CB  VAL B 142      97.089  90.121  85.825  1.00124.76           C  
ANISOU 1921  CB  VAL B 142    15801  15801  15801      0      0      0       C  
ATOM   1922  CG1 VAL B 142      97.787  88.934  86.433  1.00124.76           C  
ANISOU 1922  CG1 VAL B 142    15801  15801  15801      0      0      0       C  
ATOM   1923  CG2 VAL B 142      95.831  89.706  85.138  1.00124.76           C  
ANISOU 1923  CG2 VAL B 142    15801  15801  15801      0      0      0       C  
ATOM   1924  N   ASP B 143      98.305  91.361  88.767  1.00125.94           N  
ANISOU 1924  N   ASP B 143    15951  15951  15951      0      0      0       N  
ATOM   1925  CA  ASP B 143      99.476  91.824  89.485  1.00125.94           C  
ANISOU 1925  CA  ASP B 143    15951  15951  15951      0      0      0       C  
ATOM   1926  C   ASP B 143      99.985  90.746  90.432  1.00125.94           C  
ANISOU 1926  C   ASP B 143    15951  15951  15951      0      0      0       C  
ATOM   1927  O   ASP B 143      99.252  89.836  90.829  1.00125.94           O  
ANISOU 1927  O   ASP B 143    15951  15951  15951      0      0      0       O  
ATOM   1928  CB  ASP B 143      99.165  93.156  90.184  1.00125.94           C  
ANISOU 1928  CB  ASP B 143    15951  15951  15951      0      0      0       C  
ATOM   1929  CG  ASP B 143      98.112  93.034  91.280  1.00125.94           C  
ANISOU 1929  CG  ASP B 143    15951  15951  15951      0      0      0       C  
ATOM   1930  OD1 ASP B 143      97.434  91.990  91.408  1.00125.94           O  
ANISOU 1930  OD1 ASP B 143    15951  15951  15951      0      0      0       O  
ATOM   1931  OD2 ASP B 143      97.943  94.017  92.029  1.00125.94           O  
ANISOU 1931  OD2 ASP B 143    15951  15951  15951      0      0      0       O  
ATOM   1932  N   TYR B 144     101.257  90.849  90.780  1.00116.47           N  
ANISOU 1932  N   TYR B 144    14751  14751  14751      0      0      0       N  
ATOM   1933  CA  TYR B 144     101.856  89.947  91.743  1.00116.47           C  
ANISOU 1933  CA  TYR B 144    14751  14751  14751      0      0      0       C  
ATOM   1934  C   TYR B 144     102.146  90.642  93.061  1.00116.47           C  
ANISOU 1934  C   TYR B 144    14751  14751  14751      0      0      0       C  
ATOM   1935  O   TYR B 144     102.374  91.853  93.115  1.00116.47           O  
ANISOU 1935  O   TYR B 144    14751  14751  14751      0      0      0       O  
ATOM   1936  CB  TYR B 144     103.157  89.367  91.223  1.00116.47           C  
ANISOU 1936  CB  TYR B 144    14751  14751  14751      0      0      0       C  
ATOM   1937  CG  TYR B 144     103.028  88.363  90.137  1.00116.47           C  
ANISOU 1937  CG  TYR B 144    14751  14751  14751      0      0      0       C  
ATOM   1938  CD1 TYR B 144     101.830  87.720  89.894  1.00116.47           C  
ANISOU 1938  CD1 TYR B 144    14751  14751  14751      0      0      0       C  
ATOM   1939  CD2 TYR B 144     104.125  88.025  89.374  1.00116.47           C  
ANISOU 1939  CD2 TYR B 144    14751  14751  14751      0      0      0       C  
ATOM   1940  CE1 TYR B 144     101.734  86.786  88.908  1.00116.47           C  
ANISOU 1940  CE1 TYR B 144    14751  14751  14751      0      0      0       C  
ATOM   1941  CE2 TYR B 144     104.035  87.090  88.391  1.00116.47           C  
ANISOU 1941  CE2 TYR B 144    14751  14751  14751      0      0      0       C  
ATOM   1942  CZ  TYR B 144     102.838  86.472  88.157  1.00116.47           C  
ANISOU 1942  CZ  TYR B 144    14751  14751  14751      0      0      0       C  
ATOM   1943  OH  TYR B 144     102.749  85.531  87.160  1.00116.47           O  
ANISOU 1943  OH  TYR B 144    14751  14751  14751      0      0      0       O  
ATOM   1944  N   GLU B 145     102.175  89.845  94.122  1.00116.47           N  
ANISOU 1944  N   GLU B 145    14751  14751  14751      0      0      0       N  
ATOM   1945  CA  GLU B 145     102.375  90.372  95.457  1.00116.47           C  
ANISOU 1945  CA  GLU B 145    14751  14751  14751      0      0      0       C  
ATOM   1946  C   GLU B 145     103.065  89.284  96.261  1.00116.47           C  
ANISOU 1946  C   GLU B 145    14751  14751  14751      0      0      0       C  
ATOM   1947  O   GLU B 145     102.606  88.139  96.274  1.00116.47           O  
ANISOU 1947  O   GLU B 145    14751  14751  14751      0      0      0       O  
ATOM   1948  CB  GLU B 145     101.027  90.763  96.063  1.00116.47           C  
ANISOU 1948  CB  GLU B 145    14751  14751  14751      0      0      0       C  
ATOM   1949  CG  GLU B 145     101.053  91.149  97.516  1.00116.47           C  
ANISOU 1949  CG  GLU B 145    14751  14751  14751      0      0      0       C  
ATOM   1950  CD  GLU B 145      99.678  91.549  98.038  1.00116.47           C  
ANISOU 1950  CD  GLU B 145    14751  14751  14751      0      0      0       C  
ATOM   1951  OE1 GLU B 145      98.703  91.493  97.260  1.00116.47           O  
ANISOU 1951  OE1 GLU B 145    14751  14751  14751      0      0      0       O  
ATOM   1952  OE2 GLU B 145      99.569  91.918  99.227  1.00116.47           O  
ANISOU 1952  OE2 GLU B 145    14751  14751  14751      0      0      0       O  
ATOM   1953  N   VAL B 146     104.149  89.650  96.941  1.00116.47           N  
ANISOU 1953  N   VAL B 146    14751  14751  14751      0      0      0       N  
ATOM   1954  CA  VAL B 146     104.832  88.784  97.893  1.00116.47           C  
ANISOU 1954  CA  VAL B 146    14751  14751  14751      0      0      0       C  
ATOM   1955  C   VAL B 146     104.444  89.235  99.284  1.00116.47           C  
ANISOU 1955  C   VAL B 146    14751  14751  14751      0      0      0       C  
ATOM   1956  O   VAL B 146     104.751  90.365  99.672  1.00116.47           O  
ANISOU 1956  O   VAL B 146    14751  14751  14751      0      0      0       O  
ATOM   1957  CB  VAL B 146     106.354  88.861  97.712  1.00116.47           C  
ANISOU 1957  CB  VAL B 146    14751  14751  14751      0      0      0       C  
ATOM   1958  CG1 VAL B 146     107.061  88.205  98.861  1.00116.47           C  
ANISOU 1958  CG1 VAL B 146    14751  14751  14751      0      0      0       C  
ATOM   1959  CG2 VAL B 146     106.756  88.212  96.423  1.00116.47           C  
ANISOU 1959  CG2 VAL B 146    14751  14751  14751      0      0      0       C  
ATOM   1960  N   LYS B 147     103.804  88.365 100.055  1.00116.47           N  
ANISOU 1960  N   LYS B 147    14751  14751  14751      0      0      0       N  
ATOM   1961  CA  LYS B 147     103.393  88.725 101.406  1.00116.47           C  
ANISOU 1961  CA  LYS B 147    14751  14751  14751      0      0      0       C  
ATOM   1962  C   LYS B 147     104.040  87.782 102.411  1.00116.47           C  
ANISOU 1962  C   LYS B 147    14751  14751  14751      0      0      0       C  
ATOM   1963  O   LYS B 147     103.759  86.580 102.400  1.00116.47           O  
ANISOU 1963  O   LYS B 147    14751  14751  14751      0      0      0       O  
ATOM   1964  CB  LYS B 147     101.873  88.697 101.514  1.00116.47           C  
ANISOU 1964  CB  LYS B 147    14751  14751  14751      0      0      0       C  
ATOM   1965  CG  LYS B 147     101.312  89.329 102.756  1.00116.47           C  
ANISOU 1965  CG  LYS B 147    14751  14751  14751      0      0      0       C  
ATOM   1966  CD  LYS B 147      99.818  89.378 102.645  1.00116.47           C  
ANISOU 1966  CD  LYS B 147    14751  14751  14751      0      0      0       C  
ATOM   1967  CE  LYS B 147      99.248  87.986 102.716  1.00116.47           C  
ANISOU 1967  CE  LYS B 147    14751  14751  14751      0      0      0       C  
ATOM   1968  NZ  LYS B 147      97.765  88.010 102.730  1.00116.47           N  
ANISOU 1968  NZ  LYS B 147    14751  14751  14751      0      0      0       N  
ATOM   1969  N   ALA B 148     104.915  88.321 103.261  1.00116.47           N  
ANISOU 1969  N   ALA B 148    14751  14751  14751      0      0      0       N  
ATOM   1970  CA  ALA B 148     105.564  87.573 104.331  1.00116.47           C  
ANISOU 1970  CA  ALA B 148    14751  14751  14751      0      0      0       C  
ATOM   1971  C   ALA B 148     104.977  87.996 105.670  1.00116.47           C  
ANISOU 1971  C   ALA B 148    14751  14751  14751      0      0      0       C  
ATOM   1972  O   ALA B 148     104.885  89.195 105.945  1.00116.47           O  
ANISOU 1972  O   ALA B 148    14751  14751  14751      0      0      0       O  
ATOM   1973  CB  ALA B 148     107.072  87.801 104.314  1.00116.47           C  
ANISOU 1973  CB  ALA B 148    14751  14751  14751      0      0      0       C  
ATOM   1974  N   PHE B 149     104.587  87.037 106.507  1.00118.30           N  
ANISOU 1974  N   PHE B 149    14982  14982  14982      0      0      0       N  
ATOM   1975  CA  PHE B 149     103.908  87.434 107.731  1.00118.30           C  
ANISOU 1975  CA  PHE B 149    14982  14982  14982      0      0      0       C  
ATOM   1976  C   PHE B 149     104.254  86.472 108.855  1.00118.30           C  
ANISOU 1976  C   PHE B 149    14982  14982  14982      0      0      0       C  
ATOM   1977  O   PHE B 149     104.810  85.395 108.636  1.00118.30           O  
ANISOU 1977  O   PHE B 149    14982  14982  14982      0      0      0       O  
ATOM   1978  CB  PHE B 149     102.396  87.486 107.558  1.00118.30           C  
ANISOU 1978  CB  PHE B 149    14982  14982  14982      0      0      0       C  
ATOM   1979  CG  PHE B 149     101.765  86.177 107.220  1.00118.30           C  
ANISOU 1979  CG  PHE B 149    14982  14982  14982      0      0      0       C  
ATOM   1980  CD1 PHE B 149     101.726  85.707 105.922  1.00118.30           C  
ANISOU 1980  CD1 PHE B 149    14982  14982  14982      0      0      0       C  
ATOM   1981  CD2 PHE B 149     101.084  85.474 108.201  1.00118.30           C  
ANISOU 1981  CD2 PHE B 149    14982  14982  14982      0      0      0       C  
ATOM   1982  CE1 PHE B 149     101.096  84.515 105.628  1.00118.30           C  
ANISOU 1982  CE1 PHE B 149    14982  14982  14982      0      0      0       C  
ATOM   1983  CE2 PHE B 149     100.447  84.291 107.912  1.00118.30           C  
ANISOU 1983  CE2 PHE B 149    14982  14982  14982      0      0      0       C  
ATOM   1984  CZ  PHE B 149     100.447  83.817 106.622  1.00118.30           C  
ANISOU 1984  CZ  PHE B 149    14982  14982  14982      0      0      0       C  
ATOM   1985  N   CYS B 150     103.879  86.876 110.068  1.00129.39           N  
ANISOU 1985  N   CYS B 150    16387  16387  16387      0      0      0       N  
ATOM   1986  CA  CYS B 150     104.113  86.139 111.306  1.00129.39           C  
ANISOU 1986  CA  CYS B 150    16387  16387  16387      0      0      0       C  
ATOM   1987  C   CYS B 150     102.764  85.783 111.913  1.00129.39           C  
ANISOU 1987  C   CYS B 150    16387  16387  16387      0      0      0       C  
ATOM   1988  O   CYS B 150     101.915  86.661 112.091  1.00129.39           O  
ANISOU 1988  O   CYS B 150    16387  16387  16387      0      0      0       O  
ATOM   1989  CB  CYS B 150     104.949  86.949 112.295  1.00129.39           C  
ANISOU 1989  CB  CYS B 150    16387  16387  16387      0      0      0       C  
ATOM   1990  SG  CYS B 150     106.407  87.701 111.566  1.00129.39           S  
ANISOU 1990  SG  CYS B 150    16387  16387  16387      0      0      0       S  
ATOM   1991  N   ALA B 151     102.579  84.514 112.266  1.00128.39           N  
ANISOU 1991  N   ALA B 151    16260  16260  16260      0      0      0       N  
ATOM   1992  CA  ALA B 151     101.309  84.064 112.818  1.00128.39           C  
ANISOU 1992  CA  ALA B 151    16260  16260  16260      0      0      0       C  
ATOM   1993  C   ALA B 151     101.512  82.773 113.591  1.00128.39           C  
ANISOU 1993  C   ALA B 151    16260  16260  16260      0      0      0       C  
ATOM   1994  O   ALA B 151     102.581  82.160 113.567  1.00128.39           O  
ANISOU 1994  O   ALA B 151    16260  16260  16260      0      0      0       O  
ATOM   1995  CB  ALA B 151     100.262  83.850 111.721  1.00128.39           C  
ANISOU 1995  CB  ALA B 151    16260  16260  16260      0      0      0       C  
ATOM   1996  N   GLU B 152     100.450  82.372 114.282  1.00121.24           N  
ANISOU 1996  N   GLU B 152    15355  15355  15355      0      0      0       N  
ATOM   1997  CA  GLU B 152     100.440  81.112 115.008  1.00121.24           C  
ANISOU 1997  CA  GLU B 152    15355  15355  15355      0      0      0       C  
ATOM   1998  C   GLU B 152     100.204  79.950 114.063  1.00121.24           C  
ANISOU 1998  C   GLU B 152    15355  15355  15355      0      0      0       C  
ATOM   1999  O   GLU B 152     100.829  78.896 114.206  1.00121.24           O  
ANISOU 1999  O   GLU B 152    15355  15355  15355      0      0      0       O  
ATOM   2000  CB  GLU B 152      99.368  81.139 116.094  1.00121.24           C  
ANISOU 2000  CB  GLU B 152    15355  15355  15355      0      0      0       C  
ATOM   2001  N   ASN B 153      99.313  80.121 113.098  1.00121.71           N  
ANISOU 2001  N   ASN B 153    15414  15414  15414      0      0      0       N  
ATOM   2002  CA  ASN B 153      99.043  79.077 112.129  1.00121.71           C  
ANISOU 2002  CA  ASN B 153    15414  15414  15414      0      0      0       C  
ATOM   2003  C   ASN B 153      98.608  79.745 110.837  1.00121.71           C  
ANISOU 2003  C   ASN B 153    15414  15414  15414      0      0      0       C  
ATOM   2004  O   ASN B 153      98.636  80.971 110.710  1.00121.71           O  
ANISOU 2004  O   ASN B 153    15414  15414  15414      0      0      0       O  
ATOM   2005  CB  ASN B 153      97.986  78.100 112.645  1.00121.71           C  
ANISOU 2005  CB  ASN B 153    15414  15414  15414      0      0      0       C  
ATOM   2006  N   LEU B 154      98.298  78.920 109.845  1.00139.97           N  
ANISOU 2006  N   LEU B 154    17727  17727  17727      0      0      0       N  
ATOM   2007  CA  LEU B 154      97.882  79.383 108.528  1.00139.97           C  
ANISOU 2007  CA  LEU B 154    17727  17727  17727      0      0      0       C  
ATOM   2008  C   LEU B 154      96.439  79.908 108.403  1.00139.97           C  
ANISOU 2008  C   LEU B 154    17727  17727  17727      0      0      0       C  
ATOM   2009  O   LEU B 154      96.135  80.551 107.390  1.00139.97           O  
ANISOU 2009  O   LEU B 154    17727  17727  17727      0      0      0       O  
ATOM   2010  CB  LEU B 154      98.039  78.196 107.563  1.00139.97           C  
ANISOU 2010  CB  LEU B 154    17727  17727  17727      0      0      0       C  
ATOM   2011  CG  LEU B 154      99.322  77.708 106.882  1.00139.97           C  
ANISOU 2011  CG  LEU B 154    17727  17727  17727      0      0      0       C  
ATOM   2012  CD1 LEU B 154      99.139  76.281 106.383  1.00139.97           C  
ANISOU 2012  CD1 LEU B 154    17727  17727  17727      0      0      0       C  
ATOM   2013  CD2 LEU B 154      99.701  78.614 105.719  1.00139.97           C  
ANISOU 2013  CD2 LEU B 154    17727  17727  17727      0      0      0       C  
ATOM   2014  N   GLU B 155      95.532  79.677 109.361  1.00151.01           N  
ANISOU 2014  N   GLU B 155    19125  19125  19125      0      0      0       N  
ATOM   2015  CA  GLU B 155      94.172  80.192 109.159  1.00151.01           C  
ANISOU 2015  CA  GLU B 155    19125  19125  19125      0      0      0       C  
ATOM   2016  C   GLU B 155      93.932  81.665 109.502  1.00151.01           C  
ANISOU 2016  C   GLU B 155    19125  19125  19125      0      0      0       C  
ATOM   2017  O   GLU B 155      93.150  82.331 108.819  1.00151.01           O  
ANISOU 2017  O   GLU B 155    19125  19125  19125      0      0      0       O  
ATOM   2018  CB  GLU B 155      93.199  79.339 109.973  1.00151.01           C  
ANISOU 2018  CB  GLU B 155    19125  19125  19125      0      0      0       C  
ATOM   2019  CG  GLU B 155      93.172  77.874 109.585  1.00151.01           C  
ANISOU 2019  CG  GLU B 155    19125  19125  19125      0      0      0       C  
ATOM   2020  CD  GLU B 155      92.730  77.642 108.149  1.00151.01           C  
ANISOU 2020  CD  GLU B 155    19125  19125  19125      0      0      0       C  
ATOM   2021  OE1 GLU B 155      91.881  78.409 107.651  1.00151.01           O  
ANISOU 2021  OE1 GLU B 155    19125  19125  19125      0      0      0       O  
ATOM   2022  OE2 GLU B 155      93.232  76.689 107.513  1.00151.01           O  
ANISOU 2022  OE2 GLU B 155    19125  19125  19125      0      0      0       O  
ATOM   2023  N   GLU B 156      94.590  82.175 110.537  1.00149.02           N  
ANISOU 2023  N   GLU B 156    18874  18874  18874      0      0      0       N  
ATOM   2024  CA  GLU B 156      94.382  83.528 111.066  1.00149.02           C  
ANISOU 2024  CA  GLU B 156    18874  18874  18874      0      0      0       C  
ATOM   2025  C   GLU B 156      94.505  84.700 110.093  1.00149.02           C  
ANISOU 2025  C   GLU B 156    18874  18874  18874      0      0      0       C  
ATOM   2026  O   GLU B 156      95.392  84.745 109.239  1.00149.02           O  
ANISOU 2026  O   GLU B 156    18874  18874  18874      0      0      0       O  
ATOM   2027  CB  GLU B 156      95.217  83.733 112.313  1.00149.02           C  
ANISOU 2027  CB  GLU B 156    18874  18874  18874      0      0      0       C  
ATOM   2028  CG  GLU B 156      94.726  82.715 113.327  1.00149.02           C  
ANISOU 2028  CG  GLU B 156    18874  18874  18874      0      0      0       C  
ATOM   2029  CD  GLU B 156      93.376  83.080 113.942  1.00149.02           C  
ANISOU 2029  CD  GLU B 156    18874  18874  18874      0      0      0       C  
ATOM   2030  OE1 GLU B 156      92.928  84.243 113.838  1.00149.02           O  
ANISOU 2030  OE1 GLU B 156    18874  18874  18874      0      0      0       O  
ATOM   2031  OE2 GLU B 156      92.726  82.172 114.497  1.00149.02           O  
ANISOU 2031  OE2 GLU B 156    18874  18874  18874      0      0      0       O  
ATOM   2032  N   LYS B 157      93.566  85.641 110.241  1.00136.93           N  
ANISOU 2032  N   LYS B 157    17342  17342  17342      0      0      0       N  
ATOM   2033  CA  LYS B 157      93.545  86.895 109.491  1.00136.93           C  
ANISOU 2033  CA  LYS B 157    17342  17342  17342      0      0      0       C  
ATOM   2034  C   LYS B 157      94.702  87.801 109.902  1.00136.93           C  
ANISOU 2034  C   LYS B 157    17342  17342  17342      0      0      0       C  
ATOM   2035  O   LYS B 157      94.790  88.259 111.046  1.00136.93           O  
ANISOU 2035  O   LYS B 157    17342  17342  17342      0      0      0       O  
ATOM   2036  CB  LYS B 157      92.215  87.606 109.710  1.00136.93           C  
ANISOU 2036  CB  LYS B 157    17342  17342  17342      0      0      0       C  
ATOM   2037  N   ILE B 158      95.568  88.064 108.929  1.00125.09           N  
ANISOU 2037  N   ILE B 158    15843  15843  15843      0      0      0       N  
ATOM   2038  CA  ILE B 158      96.818  88.804 109.067  1.00125.09           C  
ANISOU 2038  CA  ILE B 158    15843  15843  15843      0      0      0       C  
ATOM   2039  C   ILE B 158      96.574  90.284 109.323  1.00125.09           C  
ANISOU 2039  C   ILE B 158    15843  15843  15843      0      0      0       C  
ATOM   2040  O   ILE B 158      95.953  90.975 108.509  1.00125.09           O  
ANISOU 2040  O   ILE B 158    15843  15843  15843      0      0      0       O  
ATOM   2041  CB  ILE B 158      97.635  88.645 107.790  1.00125.09           C  
ANISOU 2041  CB  ILE B 158    15843  15843  15843      0      0      0       C  
ATOM   2042  CG1 ILE B 158      97.803  87.169 107.482  1.00125.09           C  
ANISOU 2042  CG1 ILE B 158    15843  15843  15843      0      0      0       C  
ATOM   2043  CG2 ILE B 158      98.974  89.322 107.954  1.00125.09           C  
ANISOU 2043  CG2 ILE B 158    15843  15843  15843      0      0      0       C  
ATOM   2044  CD1 ILE B 158      98.483  86.947 106.204  1.00125.09           C  
ANISOU 2044  CD1 ILE B 158    15843  15843  15843      0      0      0       C  
ATOM   2045  N   HIS B 159      97.059  90.775 110.454  1.00124.81           N  
ANISOU 2045  N   HIS B 159    15807  15807  15807      0      0      0       N  
ATOM   2046  CA  HIS B 159      97.072  92.210 110.710  1.00124.81           C  
ANISOU 2046  CA  HIS B 159    15807  15807  15807      0      0      0       C  
ATOM   2047  C   HIS B 159      98.157  92.899 109.888  1.00124.81           C  
ANISOU 2047  C   HIS B 159    15807  15807  15807      0      0      0       C  
ATOM   2048  O   HIS B 159      99.312  92.465 109.856  1.00124.81           O  
ANISOU 2048  O   HIS B 159    15807  15807  15807      0      0      0       O  
ATOM   2049  CB  HIS B 159      97.170  92.501 112.196  1.00124.81           C  
ANISOU 2049  CB  HIS B 159    15807  15807  15807      0      0      0       C  
ATOM   2050  CG  HIS B 159      95.932  92.102 112.933  1.00124.81           C  
ANISOU 2050  CG  HIS B 159    15807  15807  15807      0      0      0       C  
ATOM   2051  ND1 HIS B 159      95.789  92.235 114.295  1.00124.81           N  
ANISOU 2051  ND1 HIS B 159    15807  15807  15807      0      0      0       N  
ATOM   2052  CD2 HIS B 159      94.756  91.607 112.477  1.00124.81           C  
ANISOU 2052  CD2 HIS B 159    15807  15807  15807      0      0      0       C  
ATOM   2053  CE1 HIS B 159      94.587  91.816 114.651  1.00124.81           C  
ANISOU 2053  CE1 HIS B 159    15807  15807  15807      0      0      0       C  
ATOM   2054  NE2 HIS B 159      93.940  91.430 113.566  1.00124.81           N  
ANISOU 2054  NE2 HIS B 159    15807  15807  15807      0      0      0       N  
ATOM   2055  N   LYS B 160      97.750  93.982 109.226  1.00116.47           N  
ANISOU 2055  N   LYS B 160    14751  14751  14751      0      0      0       N  
ATOM   2056  CA  LYS B 160      98.573  94.718 108.269  1.00116.47           C  
ANISOU 2056  CA  LYS B 160    14751  14751  14751      0      0      0       C  
ATOM   2057  C   LYS B 160      99.834  95.324 108.876  1.00116.47           C  
ANISOU 2057  C   LYS B 160    14751  14751  14751      0      0      0       C  
ATOM   2058  O   LYS B 160     100.829  95.490 108.164  1.00116.47           O  
ANISOU 2058  O   LYS B 160    14751  14751  14751      0      0      0       O  
ATOM   2059  CB  LYS B 160      97.717  95.811 107.636  1.00116.47           C  
ANISOU 2059  CB  LYS B 160    14751  14751  14751      0      0      0       C  
ATOM   2060  CG  LYS B 160      98.212  96.331 106.314  1.00116.47           C  
ANISOU 2060  CG  LYS B 160    14751  14751  14751      0      0      0       C  
ATOM   2061  CD  LYS B 160      97.189  97.270 105.704  1.00116.47           C  
ANISOU 2061  CD  LYS B 160    14751  14751  14751      0      0      0       C  
ATOM   2062  CE  LYS B 160      97.604  97.689 104.311  1.00116.47           C  
ANISOU 2062  CE  LYS B 160    14751  14751  14751      0      0      0       C  
ATOM   2063  NZ  LYS B 160      97.701  96.526 103.392  1.00116.47           N  
ANISOU 2063  NZ  LYS B 160    14751  14751  14751      0      0      0       N  
ATOM   2064  N   ARG B 161      99.830  95.654 110.166  1.00116.47           N  
ANISOU 2064  N   ARG B 161    14751  14751  14751      0      0      0       N  
ATOM   2065  CA  ARG B 161     101.043  96.201 110.766  1.00116.47           C  
ANISOU 2065  CA  ARG B 161    14751  14751  14751      0      0      0       C  
ATOM   2066  C   ARG B 161     102.103  95.117 110.908  1.00116.47           C  
ANISOU 2066  C   ARG B 161    14751  14751  14751      0      0      0       C  
ATOM   2067  O   ARG B 161     103.301  95.389 110.779  1.00116.47           O  
ANISOU 2067  O   ARG B 161    14751  14751  14751      0      0      0       O  
ATOM   2068  CB  ARG B 161     100.714  96.829 112.121  1.00116.47           C  
ANISOU 2068  CB  ARG B 161    14751  14751  14751      0      0      0       C  
ATOM   2069  CG  ARG B 161     101.893  97.479 112.816  1.00116.47           C  
ANISOU 2069  CG  ARG B 161    14751  14751  14751      0      0      0       C  
ATOM   2070  CD  ARG B 161     101.553  97.896 114.235  1.00116.47           C  
ANISOU 2070  CD  ARG B 161    14751  14751  14751      0      0      0       C  
ATOM   2071  NE  ARG B 161     100.646  99.039 114.284  1.00116.47           N  
ANISOU 2071  NE  ARG B 161    14751  14751  14751      0      0      0       N  
ATOM   2072  CZ  ARG B 161     101.046 100.308 114.256  1.00116.47           C  
ANISOU 2072  CZ  ARG B 161    14751  14751  14751      0      0      0       C  
ATOM   2073  NH1 ARG B 161     102.338 100.600 114.186  1.00116.47           N  
ANISOU 2073  NH1 ARG B 161    14751  14751  14751      0      0      0       N  
ATOM   2074  NH2 ARG B 161     100.157 101.290 114.304  1.00116.47           N  
ANISOU 2074  NH2 ARG B 161    14751  14751  14751      0      0      0       N  
ATOM   2075  N   ASN B 162     101.665  93.879 111.096  1.00116.47           N  
ANISOU 2075  N   ASN B 162    14751  14751  14751      0      0      0       N  
ATOM   2076  CA  ASN B 162     102.505  92.695 111.184  1.00116.47           C  
ANISOU 2076  CA  ASN B 162    14751  14751  14751      0      0      0       C  
ATOM   2077  C   ASN B 162     102.799  92.090 109.821  1.00116.47           C  
ANISOU 2077  C   ASN B 162    14751  14751  14751      0      0      0       C  
ATOM   2078  O   ASN B 162     103.018  90.879 109.733  1.00116.47           O  
ANISOU 2078  O   ASN B 162    14751  14751  14751      0      0      0       O  
ATOM   2079  CB  ASN B 162     101.836  91.648 112.069  1.00116.47           C  
ANISOU 2079  CB  ASN B 162    14751  14751  14751      0      0      0       C  
ATOM   2080  CG  ASN B 162     101.830  92.036 113.512  1.00116.47           C  
ANISOU 2080  CG  ASN B 162    14751  14751  14751      0      0      0       C  
ATOM   2081  OD1 ASN B 162     102.858  92.412 114.069  1.00116.47           O  
ANISOU 2081  OD1 ASN B 162    14751  14751  14751      0      0      0       O  
ATOM   2082  ND2 ASN B 162     100.668  91.947 114.139  1.00116.47           N  
ANISOU 2082  ND2 ASN B 162    14751  14751  14751      0      0      0       N  
ATOM   2083  N   SER B 163     102.826  92.881 108.752  1.00116.47           N  
ANISOU 2083  N   SER B 163    14751  14751  14751      0      0      0       N  
ATOM   2084  CA  SER B 163     103.001  92.318 107.421  1.00116.47           C  
ANISOU 2084  CA  SER B 163    14751  14751  14751      0      0      0       C  
ATOM   2085  C   SER B 163     103.747  93.275 106.507  1.00116.47           C  
ANISOU 2085  C   SER B 163    14751  14751  14751      0      0      0       C  
ATOM   2086  O   SER B 163     104.017  94.424 106.855  1.00116.47           O  
ANISOU 2086  O   SER B 163    14751  14751  14751      0      0      0       O  
ATOM   2087  CB  SER B 163     101.650  91.963 106.801  1.00116.47           C  
ANISOU 2087  CB  SER B 163    14751  14751  14751      0      0      0       C  
ATOM   2088  OG  SER B 163     100.910  93.133 106.521  1.00116.47           O  
ANISOU 2088  OG  SER B 163    14751  14751  14751      0      0      0       O  
ATOM   2089  N   VAL B 164     104.108  92.760 105.329  1.00116.47           N  
ANISOU 2089  N   VAL B 164    14751  14751  14751      0      0      0       N  
ATOM   2090  CA  VAL B 164     104.818  93.498 104.284  1.00116.47           C  
ANISOU 2090  CA  VAL B 164    14751  14751  14751      0      0      0       C  
ATOM   2091  C   VAL B 164     104.435  92.869 102.966  1.00116.47           C  
ANISOU 2091  C   VAL B 164    14751  14751  14751      0      0      0       C  
ATOM   2092  O   VAL B 164     104.486  91.647 102.816  1.00116.47           O  
ANISOU 2092  O   VAL B 164    14751  14751  14751      0      0      0       O  
ATOM   2093  CB  VAL B 164     106.365  93.373 104.302  1.00116.47           C  
ANISOU 2093  CB  VAL B 164    14751  14751  14751      0      0      0       C  
ATOM   2094  CG1 VAL B 164     107.012  94.351 103.350  1.00116.47           C  
ANISOU 2094  CG1 VAL B 164    14751  14751  14751      0      0      0       C  
ATOM   2095  CG2 VAL B 164     107.003  93.426 105.620  1.00116.47           C  
ANISOU 2095  CG2 VAL B 164    14751  14751  14751      0      0      0       C  
ATOM   2096  N   ARG B 165     104.029  93.700 102.016  1.00116.47           N  
ANISOU 2096  N   ARG B 165    14751  14751  14751      0      0      0       N  
ATOM   2097  CA  ARG B 165     103.664  93.231 100.696  1.00116.47           C  
ANISOU 2097  CA  ARG B 165    14751  14751  14751      0      0      0       C  
ATOM   2098  C   ARG B 165     104.627  93.875  99.710  1.00116.47           C  
ANISOU 2098  C   ARG B 165    14751  14751  14751      0      0      0       C  
ATOM   2099  O   ARG B 165     105.056  95.013  99.910  1.00116.47           O  
ANISOU 2099  O   ARG B 165    14751  14751  14751      0      0      0       O  
ATOM   2100  CB  ARG B 165     102.203  93.568 100.400  1.00116.47           C  
ANISOU 2100  CB  ARG B 165    14751  14751  14751      0      0      0       C  
ATOM   2101  CG  ARG B 165     101.895  95.047 100.366  1.00116.47           C  
ANISOU 2101  CG  ARG B 165    14751  14751  14751      0      0      0       C  
ATOM   2102  CD  ARG B 165     100.466  95.325  99.971  1.00116.47           C  
ANISOU 2102  CD  ARG B 165    14751  14751  14751      0      0      0       C  
ATOM   2103  NE  ARG B 165      99.531  94.646 100.859  1.00116.47           N  
ANISOU 2103  NE  ARG B 165    14751  14751  14751      0      0      0       N  
ATOM   2104  CZ  ARG B 165      98.212  94.681 100.717  1.00116.47           C  
ANISOU 2104  CZ  ARG B 165    14751  14751  14751      0      0      0       C  
ATOM   2105  NH1 ARG B 165      97.433  94.034 101.573  1.00116.47           N  
ANISOU 2105  NH1 ARG B 165    14751  14751  14751      0      0      0       N  
ATOM   2106  NH2 ARG B 165      97.671  95.372  99.724  1.00116.47           N  
ANISOU 2106  NH2 ARG B 165    14751  14751  14751      0      0      0       N  
ATOM   2107  N   LEU B 166     105.036  93.138  98.686  1.00116.47           N  
ANISOU 2107  N   LEU B 166    14751  14751  14751      0      0      0       N  
ATOM   2108  CA  LEU B 166     105.936  93.726  97.706  1.00116.47           C  
ANISOU 2108  CA  LEU B 166    14751  14751  14751      0      0      0       C  
ATOM   2109  C   LEU B 166     105.490  93.375  96.299  1.00116.47           C  
ANISOU 2109  C   LEU B 166    14751  14751  14751      0      0      0       C  
ATOM   2110  O   LEU B 166     105.386  92.193  95.967  1.00116.47           O  
ANISOU 2110  O   LEU B 166    14751  14751  14751      0      0      0       O  
ATOM   2111  CB  LEU B 166     107.367  93.275  97.957  1.00116.47           C  
ANISOU 2111  CB  LEU B 166    14751  14751  14751      0      0      0       C  
ATOM   2112  CG  LEU B 166     108.419  94.095  97.231  1.00116.47           C  
ANISOU 2112  CG  LEU B 166    14751  14751  14751      0      0      0       C  
ATOM   2113  CD1 LEU B 166     108.249  95.545  97.549  1.00116.47           C  
ANISOU 2113  CD1 LEU B 166    14751  14751  14751      0      0      0       C  
ATOM   2114  CD2 LEU B 166     109.768  93.663  97.712  1.00116.47           C  
ANISOU 2114  CD2 LEU B 166    14751  14751  14751      0      0      0       C  
ATOM   2115  N   VAL B 167     105.186  94.391  95.493  1.00116.47           N  
ANISOU 2115  N   VAL B 167    14751  14751  14751      0      0      0       N  
ATOM   2116  CA  VAL B 167     104.781  94.172  94.108  1.00116.47           C  
ANISOU 2116  CA  VAL B 167    14751  14751  14751      0      0      0       C  
ATOM   2117  C   VAL B 167     105.984  93.760  93.270  1.00116.47           C  
ANISOU 2117  C   VAL B 167    14751  14751  14751      0      0      0       C  
ATOM   2118  O   VAL B 167     107.037  94.407  93.312  1.00116.47           O  
ANISOU 2118  O   VAL B 167    14751  14751  14751      0      0      0       O  
ATOM   2119  CB  VAL B 167     104.101  95.428  93.553  1.00116.47           C  
ANISOU 2119  CB  VAL B 167    14751  14751  14751      0      0      0       C  
ATOM   2120  CG1 VAL B 167     103.854  95.294  92.076  1.00116.47           C  
ANISOU 2120  CG1 VAL B 167    14751  14751  14751      0      0      0       C  
ATOM   2121  CG2 VAL B 167     102.789  95.651  94.271  1.00116.47           C  
ANISOU 2121  CG2 VAL B 167    14751  14751  14751      0      0      0       C  
ATOM   2122  N   ILE B 168     105.847  92.667  92.517  1.00116.47           N  
ANISOU 2122  N   ILE B 168    14751  14751  14751      0      0      0       N  
ATOM   2123  CA  ILE B 168     106.838  92.256  91.529  1.00116.47           C  
ANISOU 2123  CA  ILE B 168    14751  14751  14751      0      0      0       C  
ATOM   2124  C   ILE B 168     106.153  92.026  90.184  1.00116.47           C  
ANISOU 2124  C   ILE B 168    14751  14751  14751      0      0      0       C  
ATOM   2125  O   ILE B 168     104.940  91.824  90.108  1.00116.47           O  
ANISOU 2125  O   ILE B 168    14751  14751  14751      0      0      0       O  
ATOM   2126  CB  ILE B 168     107.599  91.005  92.000  1.00116.47           C  
ANISOU 2126  CB  ILE B 168    14751  14751  14751      0      0      0       C  
ATOM   2127  CG1 ILE B 168     106.606  89.865  92.200  1.00116.47           C  
ANISOU 2127  CG1 ILE B 168    14751  14751  14751      0      0      0       C  
ATOM   2128  CG2 ILE B 168     108.439  91.295  93.210  1.00116.47           C  
ANISOU 2128  CG2 ILE B 168    14751  14751  14751      0      0      0       C  
ATOM   2129  CD1 ILE B 168     107.202  88.518  92.351  1.00116.47           C  
ANISOU 2129  CD1 ILE B 168    14751  14751  14751      0      0      0       C  
ATOM   2130  N   ARG B 169     106.944  92.065  89.108  1.00116.47           N  
ANISOU 2130  N   ARG B 169    14751  14751  14751      0      0      0       N  
ATOM   2131  CA  ARG B 169     106.406  91.952  87.758  1.00116.47           C  
ANISOU 2131  CA  ARG B 169    14751  14751  14751      0      0      0       C  
ATOM   2132  C   ARG B 169     106.985  90.799  86.960  1.00116.47           C  
ANISOU 2132  C   ARG B 169    14751  14751  14751      0      0      0       C  
ATOM   2133  O   ARG B 169     108.189  90.535  87.012  1.00116.47           O  
ANISOU 2133  O   ARG B 169    14751  14751  14751      0      0      0       O  
ATOM   2134  CB  ARG B 169     106.604  93.217  86.950  1.00116.47           C  
ANISOU 2134  CB  ARG B 169    14751  14751  14751      0      0      0       C  
ATOM   2135  CG  ARG B 169     105.859  94.396  87.465  1.00116.47           C  
ANISOU 2135  CG  ARG B 169    14751  14751  14751      0      0      0       C  
ATOM   2136  CD  ARG B 169     105.972  95.523  86.478  1.00116.47           C  
ANISOU 2136  CD  ARG B 169    14751  14751  14751      0      0      0       C  
ATOM   2137  NE  ARG B 169     107.299  96.112  86.464  1.00116.47           N  
ANISOU 2137  NE  ARG B 169    14751  14751  14751      0      0      0       N  
ATOM   2138  CZ  ARG B 169     107.787  96.787  85.433  1.00116.47           C  
ANISOU 2138  CZ  ARG B 169    14751  14751  14751      0      0      0       C  
ATOM   2139  NH1 ARG B 169     107.054  96.934  84.340  1.00116.47           N  
ANISOU 2139  NH1 ARG B 169    14751  14751  14751      0      0      0       N  
ATOM   2140  NH2 ARG B 169     109.004  97.303  85.491  1.00116.47           N  
ANISOU 2140  NH2 ARG B 169    14751  14751  14751      0      0      0       N  
ATOM   2141  N   LYS B 170     106.109  90.114  86.227  1.00116.47           N  
ANISOU 2141  N   LYS B 170    14751  14751  14751      0      0      0       N  
ATOM   2142  CA  LYS B 170     106.509  89.123  85.238  1.00116.47           C  
ANISOU 2142  CA  LYS B 170    14751  14751  14751      0      0      0       C  
ATOM   2143  C   LYS B 170     106.410  89.750  83.852  1.00116.47           C  
ANISOU 2143  C   LYS B 170    14751  14751  14751      0      0      0       C  
ATOM   2144  O   LYS B 170     105.324  90.157  83.428  1.00116.47           O  
ANISOU 2144  O   LYS B 170    14751  14751  14751      0      0      0       O  
ATOM   2145  CB  LYS B 170     105.623  87.888  85.344  1.00116.47           C  
ANISOU 2145  CB  LYS B 170    14751  14751  14751      0      0      0       C  
ATOM   2146  CG  LYS B 170     105.888  86.784  84.354  1.00116.47           C  
ANISOU 2146  CG  LYS B 170    14751  14751  14751      0      0      0       C  
ATOM   2147  CD  LYS B 170     104.952  85.627  84.663  1.00116.47           C  
ANISOU 2147  CD  LYS B 170    14751  14751  14751      0      0      0       C  
ATOM   2148  CE  LYS B 170     104.877  84.613  83.546  1.00116.47           C  
ANISOU 2148  CE  LYS B 170    14751  14751  14751      0      0      0       C  
ATOM   2149  NZ  LYS B 170     104.340  85.202  82.301  1.00116.47           N  
ANISOU 2149  NZ  LYS B 170    14751  14751  14751      0      0      0       N  
ATOM   2150  N   VAL B 171     107.543  89.837  83.156  1.00116.47           N  
ANISOU 2150  N   VAL B 171    14751  14751  14751      0      0      0       N  
ATOM   2151  CA  VAL B 171     107.646  90.521  81.873  1.00116.47           C  
ANISOU 2151  CA  VAL B 171    14751  14751  14751      0      0      0       C  
ATOM   2152  C   VAL B 171     108.209  89.552  80.842  1.00116.47           C  
ANISOU 2152  C   VAL B 171    14751  14751  14751      0      0      0       C  
ATOM   2153  O   VAL B 171     108.774  88.513  81.175  1.00116.47           O  
ANISOU 2153  O   VAL B 171    14751  14751  14751      0      0      0       O  
ATOM   2154  CB  VAL B 171     108.508  91.794  81.930  1.00116.47           C  
ANISOU 2154  CB  VAL B 171    14751  14751  14751      0      0      0       C  
ATOM   2155  CG1 VAL B 171     107.934  92.799  82.899  1.00116.47           C  
ANISOU 2155  CG1 VAL B 171    14751  14751  14751      0      0      0       C  
ATOM   2156  CG2 VAL B 171     109.927  91.451  82.277  1.00116.47           C  
ANISOU 2156  CG2 VAL B 171    14751  14751  14751      0      0      0       C  
ATOM   2157  N   GLN B 172     108.076  89.927  79.575  1.00116.47           N  
ANISOU 2157  N   GLN B 172    14751  14751  14751      0      0      0       N  
ATOM   2158  CA  GLN B 172     108.619  89.160  78.468  1.00116.47           C  
ANISOU 2158  CA  GLN B 172    14751  14751  14751      0      0      0       C  
ATOM   2159  C   GLN B 172     109.327  90.098  77.514  1.00116.47           C  
ANISOU 2159  C   GLN B 172    14751  14751  14751      0      0      0       C  
ATOM   2160  O   GLN B 172     108.956  91.263  77.386  1.00116.47           O  
ANISOU 2160  O   GLN B 172    14751  14751  14751      0      0      0       O  
ATOM   2161  CB  GLN B 172     107.578  88.425  77.673  1.00116.47           C  
ANISOU 2161  CB  GLN B 172    14751  14751  14751      0      0      0       C  
ATOM   2162  CG  GLN B 172     106.892  87.309  78.331  1.00116.47           C  
ANISOU 2162  CG  GLN B 172    14751  14751  14751      0      0      0       C  
ATOM   2163  CD  GLN B 172     105.928  86.679  77.376  1.00116.47           C  
ANISOU 2163  CD  GLN B 172    14751  14751  14751      0      0      0       C  
ATOM   2164  OE1 GLN B 172     105.448  87.333  76.458  1.00116.47           O  
ANISOU 2164  OE1 GLN B 172    14751  14751  14751      0      0      0       O  
ATOM   2165  NE2 GLN B 172     105.652  85.399  77.564  1.00116.47           N  
ANISOU 2165  NE2 GLN B 172    14751  14751  14751      0      0      0       N  
ATOM   2166  N   TYR B 173     110.326  89.571  76.820  1.00116.47           N  
ANISOU 2166  N   TYR B 173    14751  14751  14751      0      0      0       N  
ATOM   2167  CA  TYR B 173     111.059  90.343  75.832  1.00116.47           C  
ANISOU 2167  CA  TYR B 173    14751  14751  14751      0      0      0       C  
ATOM   2168  C   TYR B 173     110.949  89.677  74.472  1.00116.47           C  
ANISOU 2168  C   TYR B 173    14751  14751  14751      0      0      0       C  
ATOM   2169  O   TYR B 173     110.581  88.505  74.359  1.00116.47           O  
ANISOU 2169  O   TYR B 173    14751  14751  14751      0      0      0       O  
ATOM   2170  CB  TYR B 173     112.528  90.476  76.236  1.00116.47           C  
ANISOU 2170  CB  TYR B 173    14751  14751  14751      0      0      0       C  
ATOM   2171  CG  TYR B 173     112.721  91.214  77.532  1.00116.47           C  
ANISOU 2171  CG  TYR B 173    14751  14751  14751      0      0      0       C  
ATOM   2172  CD1 TYR B 173     111.878  92.254  77.888  1.00116.47           C  
ANISOU 2172  CD1 TYR B 173    14751  14751  14751      0      0      0       C  
ATOM   2173  CD2 TYR B 173     113.689  90.819  78.434  1.00116.47           C  
ANISOU 2173  CD2 TYR B 173    14751  14751  14751      0      0      0       C  
ATOM   2174  CE1 TYR B 173     112.022  92.913  79.073  1.00116.47           C  
ANISOU 2174  CE1 TYR B 173    14751  14751  14751      0      0      0       C  
ATOM   2175  CE2 TYR B 173     113.828  91.462  79.639  1.00116.47           C  
ANISOU 2175  CE2 TYR B 173    14751  14751  14751      0      0      0       C  
ATOM   2176  CZ  TYR B 173     113.003  92.522  79.941  1.00116.47           C  
ANISOU 2176  CZ  TYR B 173    14751  14751  14751      0      0      0       C  
ATOM   2177  OH  TYR B 173     113.141  93.187  81.132  1.00116.47           O  
ANISOU 2177  OH  TYR B 173    14751  14751  14751      0      0      0       O  
ATOM   2178  N   ALA B 174     111.269  90.462  73.448  1.00116.47           N  
ANISOU 2178  N   ALA B 174    14751  14751  14751      0      0      0       N  
ATOM   2179  CA  ALA B 174     111.171  90.028  72.063  1.00116.47           C  
ANISOU 2179  CA  ALA B 174    14751  14751  14751      0      0      0       C  
ATOM   2180  C   ALA B 174     112.075  88.834  71.768  1.00116.47           C  
ANISOU 2180  C   ALA B 174    14751  14751  14751      0      0      0       C  
ATOM   2181  O   ALA B 174     113.187  88.756  72.304  1.00116.47           O  
ANISOU 2181  O   ALA B 174    14751  14751  14751      0      0      0       O  
ATOM   2182  CB  ALA B 174     111.524  91.181  71.129  1.00116.47           C  
ANISOU 2182  CB  ALA B 174    14751  14751  14751      0      0      0       C  
ATOM   2183  N   PRO B 175     111.599  87.865  70.981  1.00126.02           N  
ANISOU 2183  N   PRO B 175    15961  15961  15961      0      0      0       N  
ATOM   2184  CA  PRO B 175     112.449  86.741  70.572  1.00126.02           C  
ANISOU 2184  CA  PRO B 175    15961  15961  15961      0      0      0       C  
ATOM   2185  C   PRO B 175     113.653  87.232  69.786  1.00126.02           C  
ANISOU 2185  C   PRO B 175    15961  15961  15961      0      0      0       C  
ATOM   2186  O   PRO B 175     113.577  88.223  69.059  1.00126.02           O  
ANISOU 2186  O   PRO B 175    15961  15961  15961      0      0      0       O  
ATOM   2187  CB  PRO B 175     111.515  85.878  69.718  1.00126.02           C  
ANISOU 2187  CB  PRO B 175    15961  15961  15961      0      0      0       C  
ATOM   2188  CG  PRO B 175     110.149  86.254  70.166  1.00126.02           C  
ANISOU 2188  CG  PRO B 175    15961  15961  15961      0      0      0       C  
ATOM   2189  CD  PRO B 175     110.212  87.699  70.522  1.00126.02           C  
ANISOU 2189  CD  PRO B 175    15961  15961  15961      0      0      0       C  
ATOM   2190  N   GLU B 176     114.780  86.553  69.986  1.00142.14           N  
ANISOU 2190  N   GLU B 176    18003  18003  18003      0      0      0       N  
ATOM   2191  CA  GLU B 176     116.033  86.933  69.339  1.00142.14           C  
ANISOU 2191  CA  GLU B 176    18003  18003  18003      0      0      0       C  
ATOM   2192  C   GLU B 176     115.981  86.774  67.821  1.00142.14           C  
ANISOU 2192  C   GLU B 176    18003  18003  18003      0      0      0       C  
ATOM   2193  O   GLU B 176     116.579  87.573  67.092  1.00142.14           O  
ANISOU 2193  O   GLU B 176    18003  18003  18003      0      0      0       O  
ATOM   2194  CB  GLU B 176     117.166  86.108  69.943  1.00142.14           C  
ANISOU 2194  CB  GLU B 176    18003  18003  18003      0      0      0       C  
ATOM   2195  CG  GLU B 176     117.618  86.583  71.341  1.00142.14           C  
ANISOU 2195  CG  GLU B 176    18003  18003  18003      0      0      0       C  
ATOM   2196  CD  GLU B 176     116.637  86.233  72.482  1.00142.14           C  
ANISOU 2196  CD  GLU B 176    18003  18003  18003      0      0      0       C  
ATOM   2197  OE1 GLU B 176     115.642  85.510  72.247  1.00142.14           O  
ANISOU 2197  OE1 GLU B 176    18003  18003  18003      0      0      0       O  
ATOM   2198  OE2 GLU B 176     116.864  86.690  73.624  1.00142.14           O  
ANISOU 2198  OE2 GLU B 176    18003  18003  18003      0      0      0       O  
ATOM   2199  N   ARG B 177     115.293  85.746  67.321  1.00144.68           N  
ANISOU 2199  N   ARG B 177    18323  18323  18323      0      0      0       N  
ATOM   2200  CA  ARG B 177     115.256  85.501  65.886  1.00144.68           C  
ANISOU 2200  CA  ARG B 177    18323  18323  18323      0      0      0       C  
ATOM   2201  C   ARG B 177     113.945  86.024  65.327  1.00144.68           C  
ANISOU 2201  C   ARG B 177    18323  18323  18323      0      0      0       C  
ATOM   2202  O   ARG B 177     112.878  85.600  65.802  1.00144.68           O  
ANISOU 2202  O   ARG B 177    18323  18323  18323      0      0      0       O  
ATOM   2203  CB  ARG B 177     115.400  84.014  65.584  1.00144.68           C  
ANISOU 2203  CB  ARG B 177    18323  18323  18323      0      0      0       C  
ATOM   2204  N   PRO B 178     113.963  86.941  64.357  1.00146.45           N  
ANISOU 2204  N   PRO B 178    18548  18548  18548      0      0      0       N  
ATOM   2205  CA  PRO B 178     112.704  87.483  63.827  1.00146.45           C  
ANISOU 2205  CA  PRO B 178    18548  18548  18548      0      0      0       C  
ATOM   2206  C   PRO B 178     111.903  86.442  63.053  1.00146.45           C  
ANISOU 2206  C   PRO B 178    18548  18548  18548      0      0      0       C  
ATOM   2207  O   PRO B 178     112.460  85.632  62.309  1.00146.45           O  
ANISOU 2207  O   PRO B 178    18548  18548  18548      0      0      0       O  
ATOM   2208  CB  PRO B 178     113.173  88.624  62.919  1.00146.45           C  
ANISOU 2208  CB  PRO B 178    18548  18548  18548      0      0      0       C  
ATOM   2209  CG  PRO B 178     114.546  88.228  62.504  1.00146.45           C  
ANISOU 2209  CG  PRO B 178    18548  18548  18548      0      0      0       C  
ATOM   2210  CD  PRO B 178     115.141  87.527  63.694  1.00146.45           C  
ANISOU 2210  CD  PRO B 178    18548  18548  18548      0      0      0       C  
ATOM   2211  N   GLY B 179     110.580  86.462  63.248  1.00141.82           N  
ANISOU 2211  N   GLY B 179    17962  17962  17962      0      0      0       N  
ATOM   2212  CA  GLY B 179     109.706  85.586  62.520  1.00141.82           C  
ANISOU 2212  CA  GLY B 179    17962  17962  17962      0      0      0       C  
ATOM   2213  C   GLY B 179     109.533  85.988  61.060  1.00141.82           C  
ANISOU 2213  C   GLY B 179    17962  17962  17962      0      0      0       C  
ATOM   2214  O   GLY B 179     110.085  86.992  60.590  1.00141.82           O  
ANISOU 2214  O   GLY B 179    17962  17962  17962      0      0      0       O  
ATOM   2215  N   PRO B 180     108.754  85.185  60.330  1.00140.94           N  
ANISOU 2215  N   PRO B 180    17850  17850  17850      0      0      0       N  
ATOM   2216  CA  PRO B 180     108.467  85.482  58.921  1.00140.94           C  
ANISOU 2216  CA  PRO B 180    17850  17850  17850      0      0      0       C  
ATOM   2217  C   PRO B 180     107.631  86.744  58.784  1.00140.94           C  
ANISOU 2217  C   PRO B 180    17850  17850  17850      0      0      0       C  
ATOM   2218  O   PRO B 180     106.885  87.113  59.693  1.00140.94           O  
ANISOU 2218  O   PRO B 180    17850  17850  17850      0      0      0       O  
ATOM   2219  CB  PRO B 180     107.700  84.247  58.443  1.00140.94           C  
ANISOU 2219  CB  PRO B 180    17850  17850  17850      0      0      0       C  
ATOM   2220  CG  PRO B 180     107.121  83.672  59.668  1.00140.94           C  
ANISOU 2220  CG  PRO B 180    17850  17850  17850      0      0      0       C  
ATOM   2221  CD  PRO B 180     108.098  83.944  60.768  1.00140.94           C  
ANISOU 2221  CD  PRO B 180    17850  17850  17850      0      0      0       C  
ATOM   2222  N   GLN B 181     107.807  87.431  57.657  1.00134.63           N  
ANISOU 2222  N   GLN B 181    17051  17051  17051      0      0      0       N  
ATOM   2223  CA  GLN B 181     107.090  88.677  57.394  1.00134.63           C  
ANISOU 2223  CA  GLN B 181    17051  17051  17051      0      0      0       C  
ATOM   2224  C   GLN B 181     105.571  88.541  57.352  1.00134.63           C  
ANISOU 2224  C   GLN B 181    17051  17051  17051      0      0      0       C  
ATOM   2225  O   GLN B 181     105.045  87.773  56.533  1.00134.63           O  
ANISOU 2225  O   GLN B 181    17051  17051  17051      0      0      0       O  
ATOM   2226  CB  GLN B 181     107.531  89.269  56.070  1.00134.63           C  
ANISOU 2226  CB  GLN B 181    17051  17051  17051      0      0      0       C  
ATOM   2227  CG  GLN B 181     106.807  90.555  55.788  1.00134.63           C  
ANISOU 2227  CG  GLN B 181    17051  17051  17051      0      0      0       C  
ATOM   2228  CD  GLN B 181     107.081  91.100  54.414  1.00134.63           C  
ANISOU 2228  CD  GLN B 181    17051  17051  17051      0      0      0       C  
ATOM   2229  OE1 GLN B 181     107.694  90.438  53.584  1.00134.63           O  
ANISOU 2229  OE1 GLN B 181    17051  17051  17051      0      0      0       O  
ATOM   2230  NE2 GLN B 181     106.626  92.318  54.162  1.00134.63           N  
ANISOU 2230  NE2 GLN B 181    17051  17051  17051      0      0      0       N  
ATOM   2231  N   PRO B 182     104.841  89.252  58.222  1.00125.27           N  
ANISOU 2231  N   PRO B 182    15865  15865  15865      0      0      0       N  
ATOM   2232  CA  PRO B 182     103.373  89.227  58.213  1.00125.27           C  
ANISOU 2232  CA  PRO B 182    15865  15865  15865      0      0      0       C  
ATOM   2233  C   PRO B 182     102.826  89.808  56.929  1.00125.27           C  
ANISOU 2233  C   PRO B 182    15865  15865  15865      0      0      0       C  
ATOM   2234  O   PRO B 182     102.932  91.015  56.702  1.00125.27           O  
ANISOU 2234  O   PRO B 182    15865  15865  15865      0      0      0       O  
ATOM   2235  CB  PRO B 182     102.994  90.083  59.421  1.00125.27           C  
ANISOU 2235  CB  PRO B 182    15865  15865  15865      0      0      0       C  
ATOM   2236  CG  PRO B 182     104.200  90.894  59.709  1.00125.27           C  
ANISOU 2236  CG  PRO B 182    15865  15865  15865      0      0      0       C  
ATOM   2237  CD  PRO B 182     105.371  90.079  59.312  1.00125.27           C  
ANISOU 2237  CD  PRO B 182    15865  15865  15865      0      0      0       C  
ATOM   2238  N   THR B 183     102.230  88.987  56.088  1.00126.94           N  
ANISOU 2238  N   THR B 183    16078  16078  16078      0      0      0       N  
ATOM   2239  CA  THR B 183     101.604  89.472  54.871  1.00126.94           C  
ANISOU 2239  CA  THR B 183    16078  16078  16078      0      0      0       C  
ATOM   2240  C   THR B 183     100.166  89.000  54.819  1.00126.94           C  
ANISOU 2240  C   THR B 183    16078  16078  16078      0      0      0       C  
ATOM   2241  O   THR B 183      99.815  87.971  55.399  1.00126.94           O  
ANISOU 2241  O   THR B 183    16078  16078  16078      0      0      0       O  
ATOM   2242  CB  THR B 183     102.328  88.981  53.605  1.00126.94           C  
ANISOU 2242  CB  THR B 183    16078  16078  16078      0      0      0       C  
ATOM   2243  OG1 THR B 183     102.149  87.565  53.475  1.00126.94           O  
ANISOU 2243  OG1 THR B 183    16078  16078  16078      0      0      0       O  
ATOM   2244  CG2 THR B 183     103.822  89.313  53.636  1.00126.94           C  
ANISOU 2244  CG2 THR B 183    16078  16078  16078      0      0      0       C  
ATOM   2245  N   ALA B 184      99.347  89.747  54.088  1.00120.36           N  
ANISOU 2245  N   ALA B 184    15244  15244  15244      0      0      0       N  
ATOM   2246  CA  ALA B 184      97.957  89.371  53.925  1.00120.36           C  
ANISOU 2246  CA  ALA B 184    15244  15244  15244      0      0      0       C  
ATOM   2247  C   ALA B 184      97.411  90.044  52.688  1.00120.36           C  
ANISOU 2247  C   ALA B 184    15244  15244  15244      0      0      0       C  
ATOM   2248  O   ALA B 184      97.771  91.172  52.369  1.00120.36           O  
ANISOU 2248  O   ALA B 184    15244  15244  15244      0      0      0       O  
ATOM   2249  CB  ALA B 184      97.112  89.758  55.136  1.00120.36           C  
ANISOU 2249  CB  ALA B 184    15244  15244  15244      0      0      0       C  
ATOM   2250  N   GLU B 185      96.560  89.310  51.997  1.00127.41           N  
ANISOU 2250  N   GLU B 185    16136  16136  16136      0      0      0       N  
ATOM   2251  CA  GLU B 185      95.932  89.699  50.755  1.00127.41           C  
ANISOU 2251  CA  GLU B 185    16136  16136  16136      0      0      0       C  
ATOM   2252  C   GLU B 185      94.493  89.256  50.848  1.00127.41           C  
ANISOU 2252  C   GLU B 185    16136  16136  16136      0      0      0       C  
ATOM   2253  O   GLU B 185      94.148  88.395  51.656  1.00127.41           O  
ANISOU 2253  O   GLU B 185    16136  16136  16136      0      0      0       O  
ATOM   2254  CB  GLU B 185      96.547  89.095  49.511  1.00127.41           C  
ANISOU 2254  CB  GLU B 185    16136  16136  16136      0      0      0       C  
ATOM   2255  CG  GLU B 185      96.409  87.614  49.455  1.00127.41           C  
ANISOU 2255  CG  GLU B 185    16136  16136  16136      0      0      0       C  
ATOM   2256  CD  GLU B 185      96.890  87.055  48.145  1.00127.41           C  
ANISOU 2256  CD  GLU B 185    16136  16136  16136      0      0      0       C  
ATOM   2257  OE1 GLU B 185      97.293  87.861  47.280  1.00127.41           O  
ANISOU 2257  OE1 GLU B 185    16136  16136  16136      0      0      0       O  
ATOM   2258  OE2 GLU B 185      96.856  85.817  47.974  1.00127.41           O  
ANISOU 2258  OE2 GLU B 185    16136  16136  16136      0      0      0       O  
ATOM   2259  N   THR B 186      93.649  89.843  50.017  1.00141.33           N  
ANISOU 2259  N   THR B 186    17900  17900  17900      0      0      0       N  
ATOM   2260  CA  THR B 186      92.273  89.393  49.949  1.00141.33           C  
ANISOU 2260  CA  THR B 186    17900  17900  17900      0      0      0       C  
ATOM   2261  C   THR B 186      91.722  89.669  48.572  1.00141.33           C  
ANISOU 2261  C   THR B 186    17900  17900  17900      0      0      0       C  
ATOM   2262  O   THR B 186      92.149  90.592  47.878  1.00141.33           O  
ANISOU 2262  O   THR B 186    17900  17900  17900      0      0      0       O  
ATOM   2263  CB  THR B 186      91.379  90.064  51.000  1.00141.33           C  
ANISOU 2263  CB  THR B 186    17900  17900  17900      0      0      0       C  
ATOM   2264  OG1 THR B 186      90.072  89.482  50.948  1.00141.33           O  
ANISOU 2264  OG1 THR B 186    17900  17900  17900      0      0      0       O  
ATOM   2265  CG2 THR B 186      91.283  91.572  50.799  1.00141.33           C  
ANISOU 2265  CG2 THR B 186    17900  17900  17900      0      0      0       C  
ATOM   2266  N   THR B 187      90.807  88.807  48.159  1.00152.88           N  
ANISOU 2266  N   THR B 187    19363  19363  19363      0      0      0       N  
ATOM   2267  CA  THR B 187      90.236  88.882  46.828  1.00152.88           C  
ANISOU 2267  CA  THR B 187    19363  19363  19363      0      0      0       C  
ATOM   2268  C   THR B 187      88.732  88.955  46.943  1.00152.88           C  
ANISOU 2268  C   THR B 187    19363  19363  19363      0      0      0       C  
ATOM   2269  O   THR B 187      88.090  88.014  47.411  1.00152.88           O  
ANISOU 2269  O   THR B 187    19363  19363  19363      0      0      0       O  
ATOM   2270  CB  THR B 187      90.633  87.660  46.006  1.00152.88           C  
ANISOU 2270  CB  THR B 187    19363  19363  19363      0      0      0       C  
ATOM   2271  OG1 THR B 187      92.051  87.649  45.813  1.00152.88           O  
ANISOU 2271  OG1 THR B 187    19363  19363  19363      0      0      0       O  
ATOM   2272  CG2 THR B 187      89.935  87.675  44.661  1.00152.88           C  
ANISOU 2272  CG2 THR B 187    19363  19363  19363      0      0      0       C  
ATOM   2273  N   ARG B 188      88.181  90.072  46.534  1.00164.64           N  
ANISOU 2273  N   ARG B 188    20853  20853  20853      0      0      0       N  
ATOM   2274  CA  ARG B 188      86.755  90.287  46.593  1.00164.64           C  
ANISOU 2274  CA  ARG B 188    20853  20853  20853      0      0      0       C  
ATOM   2275  C   ARG B 188      86.275  90.152  45.162  1.00164.64           C  
ANISOU 2275  C   ARG B 188    20853  20853  20853      0      0      0       C  
ATOM   2276  O   ARG B 188      86.735  90.886  44.288  1.00164.64           O  
ANISOU 2276  O   ARG B 188    20853  20853  20853      0      0      0       O  
ATOM   2277  CB  ARG B 188      86.479  91.678  47.145  1.00164.64           C  
ANISOU 2277  CB  ARG B 188    20853  20853  20853      0      0      0       C  
ATOM   2278  CG  ARG B 188      85.052  92.085  47.350  1.00164.64           C  
ANISOU 2278  CG  ARG B 188    20853  20853  20853      0      0      0       C  
ATOM   2279  CD  ARG B 188      84.429  91.410  48.531  1.00164.64           C  
ANISOU 2279  CD  ARG B 188    20853  20853  20853      0      0      0       C  
ATOM   2280  NE  ARG B 188      83.112  91.979  48.742  1.00164.64           N  
ANISOU 2280  NE  ARG B 188    20853  20853  20853      0      0      0       N  
ATOM   2281  CZ  ARG B 188      82.898  93.053  49.492  1.00164.64           C  
ANISOU 2281  CZ  ARG B 188    20853  20853  20853      0      0      0       C  
ATOM   2282  NH1 ARG B 188      83.914  93.655  50.090  1.00164.64           N  
ANISOU 2282  NH1 ARG B 188    20853  20853  20853      0      0      0       N  
ATOM   2283  NH2 ARG B 188      81.673  93.532  49.636  1.00164.64           N  
ANISOU 2283  NH2 ARG B 188    20853  20853  20853      0      0      0       N  
ATOM   2284  N   GLN B 189      85.416  89.189  44.907  1.00174.85           N  
ANISOU 2284  N   GLN B 189    22145  22145  22145      0      0      0       N  
ATOM   2285  CA  GLN B 189      84.785  89.021  43.609  1.00174.85           C  
ANISOU 2285  CA  GLN B 189    22145  22145  22145      0      0      0       C  
ATOM   2286  C   GLN B 189      83.352  89.495  43.733  1.00174.85           C  
ANISOU 2286  C   GLN B 189    22145  22145  22145      0      0      0       C  
ATOM   2287  O   GLN B 189      82.635  89.013  44.613  1.00174.85           O  
ANISOU 2287  O   GLN B 189    22145  22145  22145      0      0      0       O  
ATOM   2288  CB  GLN B 189      84.845  87.560  43.178  1.00174.85           C  
ANISOU 2288  CB  GLN B 189    22145  22145  22145      0      0      0       C  
ATOM   2289  CG  GLN B 189      86.234  87.100  42.778  1.00174.85           C  
ANISOU 2289  CG  GLN B 189    22145  22145  22145      0      0      0       C  
ATOM   2290  CD  GLN B 189      86.233  85.756  42.072  1.00174.85           C  
ANISOU 2290  CD  GLN B 189    22145  22145  22145      0      0      0       C  
ATOM   2291  OE1 GLN B 189      85.288  84.976  42.200  1.00174.85           O  
ANISOU 2291  OE1 GLN B 189    22145  22145  22145      0      0      0       O  
ATOM   2292  NE2 GLN B 189      87.302  85.470  41.337  1.00174.85           N  
ANISOU 2292  NE2 GLN B 189    22145  22145  22145      0      0      0       N  
ATOM   2293  N   PHE B 190      82.919  90.428  42.892  1.00178.86           N  
ANISOU 2293  N   PHE B 190    22653  22653  22653      0      0      0       N  
ATOM   2294  CA  PHE B 190      81.558  90.851  43.173  1.00178.86           C  
ANISOU 2294  CA  PHE B 190    22653  22653  22653      0      0      0       C  
ATOM   2295  C   PHE B 190      80.597  90.017  42.337  1.00178.86           C  
ANISOU 2295  C   PHE B 190    22653  22653  22653      0      0      0       C  
ATOM   2296  O   PHE B 190      81.001  89.356  41.377  1.00178.86           O  
ANISOU 2296  O   PHE B 190    22653  22653  22653      0      0      0       O  
ATOM   2297  CB  PHE B 190      81.346  92.331  42.853  1.00178.86           C  
ANISOU 2297  CB  PHE B 190    22653  22653  22653      0      0      0       C  
ATOM   2298  CG  PHE B 190      82.169  93.246  43.681  1.00178.86           C  
ANISOU 2298  CG  PHE B 190    22653  22653  22653      0      0      0       C  
ATOM   2299  CD1 PHE B 190      81.904  93.409  45.023  1.00178.86           C  
ANISOU 2299  CD1 PHE B 190    22653  22653  22653      0      0      0       C  
ATOM   2300  CD2 PHE B 190      83.167  93.993  43.103  1.00178.86           C  
ANISOU 2300  CD2 PHE B 190    22653  22653  22653      0      0      0       C  
ATOM   2301  CE1 PHE B 190      82.655  94.259  45.787  1.00178.86           C  
ANISOU 2301  CE1 PHE B 190    22653  22653  22653      0      0      0       C  
ATOM   2302  CE2 PHE B 190      83.917  94.852  43.858  1.00178.86           C  
ANISOU 2302  CE2 PHE B 190    22653  22653  22653      0      0      0       C  
ATOM   2303  CZ  PHE B 190      83.660  94.984  45.205  1.00178.86           C  
ANISOU 2303  CZ  PHE B 190    22653  22653  22653      0      0      0       C  
ATOM   2304  N   LEU B 191      79.335  89.973  42.785  1.00207.04           N  
ANISOU 2304  N   LEU B 191    26222  26222  26222      0      0      0       N  
ATOM   2305  CA  LEU B 191      78.304  89.200  42.093  1.00207.04           C  
ANISOU 2305  CA  LEU B 191    26222  26222  26222      0      0      0       C  
ATOM   2306  C   LEU B 191      78.118  89.682  40.658  1.00207.04           C  
ANISOU 2306  C   LEU B 191    26222  26222  26222      0      0      0       C  
ATOM   2307  O   LEU B 191      78.313  88.932  39.695  1.00207.04           O  
ANISOU 2307  O   LEU B 191    26222  26222  26222      0      0      0       O  
ATOM   2308  CB  LEU B 191      76.988  89.278  42.874  1.00207.04           C  
ANISOU 2308  CB  LEU B 191    26222  26222  26222      0      0      0       C  
ATOM   2309  CG  LEU B 191      75.728  88.660  42.256  1.00207.04           C  
ANISOU 2309  CG  LEU B 191    26222  26222  26222      0      0      0       C  
ATOM   2310  CD1 LEU B 191      75.918  87.167  41.990  1.00207.04           C  
ANISOU 2310  CD1 LEU B 191    26222  26222  26222      0      0      0       C  
ATOM   2311  CD2 LEU B 191      74.520  88.892  43.151  1.00207.04           C  
ANISOU 2311  CD2 LEU B 191    26222  26222  26222      0      0      0       C  
ATOM   2312  N   MET B 192      77.746  90.955  40.512  1.00208.63           N  
ANISOU 2312  N   MET B 192    26423  26423  26423      0      0      0       N  
ATOM   2313  CA  MET B 192      77.416  91.571  39.234  1.00208.63           C  
ANISOU 2313  CA  MET B 192    26423  26423  26423      0      0      0       C  
ATOM   2314  C   MET B 192      78.636  92.041  38.453  1.00208.63           C  
ANISOU 2314  C   MET B 192    26423  26423  26423      0      0      0       C  
ATOM   2315  O   MET B 192      78.488  92.466  37.302  1.00208.63           O  
ANISOU 2315  O   MET B 192    26423  26423  26423      0      0      0       O  
ATOM   2316  CB  MET B 192      76.435  92.725  39.448  1.00208.63           C  
ANISOU 2316  CB  MET B 192    26423  26423  26423      0      0      0       C  
ATOM   2317  CG  MET B 192      75.066  92.312  40.008  1.00208.63           C  
ANISOU 2317  CG  MET B 192    26423  26423  26423      0      0      0       C  
ATOM   2318  SD  MET B 192      73.831  91.724  38.812  1.00208.63           S  
ANISOU 2318  SD  MET B 192    26423  26423  26423      0      0      0       S  
ATOM   2319  CE  MET B 192      74.193  89.976  38.632  1.00208.63           C  
ANISOU 2319  CE  MET B 192    26423  26423  26423      0      0      0       C  
ATOM   2320  N   SER B 193      79.825  91.977  39.039  1.00199.31           N  
ANISOU 2320  N   SER B 193    25243  25243  25243      0      0      0       N  
ATOM   2321  CA  SER B 193      81.040  92.419  38.380  1.00199.31           C  
ANISOU 2321  CA  SER B 193    25243  25243  25243      0      0      0       C  
ATOM   2322  C   SER B 193      81.833  91.187  37.989  1.00199.31           C  
ANISOU 2322  C   SER B 193    25243  25243  25243      0      0      0       C  
ATOM   2323  O   SER B 193      81.770  90.152  38.655  1.00199.31           O  
ANISOU 2323  O   SER B 193    25243  25243  25243      0      0      0       O  
ATOM   2324  CB  SER B 193      81.885  93.310  39.296  1.00199.31           C  
ANISOU 2324  CB  SER B 193    25243  25243  25243      0      0      0       C  
ATOM   2325  OG  SER B 193      81.167  94.461  39.699  1.00199.31           O  
ANISOU 2325  OG  SER B 193    25243  25243  25243      0      0      0       O  
ATOM   2326  N   ASP B 194      82.598  91.305  36.918  1.00175.69           N  
ANISOU 2326  N   ASP B 194    22251  22251  22251      0      0      0       N  
ATOM   2327  CA  ASP B 194      83.445  90.193  36.537  1.00175.69           C  
ANISOU 2327  CA  ASP B 194    22251  22251  22251      0      0      0       C  
ATOM   2328  C   ASP B 194      84.863  90.360  37.022  1.00175.69           C  
ANISOU 2328  C   ASP B 194    22251  22251  22251      0      0      0       C  
ATOM   2329  O   ASP B 194      85.497  89.372  37.399  1.00175.69           O  
ANISOU 2329  O   ASP B 194    22251  22251  22251      0      0      0       O  
ATOM   2330  CB  ASP B 194      83.450  90.026  35.015  1.00175.69           C  
ANISOU 2330  CB  ASP B 194    22251  22251  22251      0      0      0       C  
ATOM   2331  N   LYS B 195      85.345  91.579  37.065  1.00163.56           N  
ANISOU 2331  N   LYS B 195    20716  20716  20716      0      0      0       N  
ATOM   2332  CA  LYS B 195      86.706  91.658  37.550  1.00163.56           C  
ANISOU 2332  CA  LYS B 195    20716  20716  20716      0      0      0       C  
ATOM   2333  C   LYS B 195      86.715  91.824  39.064  1.00163.56           C  
ANISOU 2333  C   LYS B 195    20716  20716  20716      0      0      0       C  
ATOM   2334  O   LYS B 195      85.823  92.462  39.622  1.00163.56           O  
ANISOU 2334  O   LYS B 195    20716  20716  20716      0      0      0       O  
ATOM   2335  CB  LYS B 195      87.428  92.833  36.900  1.00163.56           C  
ANISOU 2335  CB  LYS B 195    20716  20716  20716      0      0      0       C  
ATOM   2336  N   PRO B 196      87.685  91.239  39.743  1.00158.33           N  
ANISOU 2336  N   PRO B 196    20052  20052  20052      0      0      0       N  
ATOM   2337  CA  PRO B 196      87.688  91.229  41.202  1.00158.33           C  
ANISOU 2337  CA  PRO B 196    20052  20052  20052      0      0      0       C  
ATOM   2338  C   PRO B 196      88.478  92.418  41.731  1.00158.33           C  
ANISOU 2338  C   PRO B 196    20052  20052  20052      0      0      0       C  
ATOM   2339  O   PRO B 196      89.202  93.093  41.004  1.00158.33           O  
ANISOU 2339  O   PRO B 196    20052  20052  20052      0      0      0       O  
ATOM   2340  CB  PRO B 196      88.377  89.911  41.532  1.00158.33           C  
ANISOU 2340  CB  PRO B 196    20052  20052  20052      0      0      0       C  
ATOM   2341  CG  PRO B 196      89.370  89.770  40.451  1.00158.33           C  
ANISOU 2341  CG  PRO B 196    20052  20052  20052      0      0      0       C  
ATOM   2342  CD  PRO B 196      88.739  90.358  39.209  1.00158.33           C  
ANISOU 2342  CD  PRO B 196    20052  20052  20052      0      0      0       C  
ATOM   2343  N   LEU B 197      88.307  92.680  43.011  1.00148.80           N  
ANISOU 2343  N   LEU B 197    18846  18846  18846      0      0      0       N  
ATOM   2344  CA  LEU B 197      89.089  93.698  43.686  1.00148.80           C  
ANISOU 2344  CA  LEU B 197    18846  18846  18846      0      0      0       C  
ATOM   2345  C   LEU B 197      90.160  93.050  44.545  1.00148.80           C  
ANISOU 2345  C   LEU B 197    18846  18846  18846      0      0      0       C  
ATOM   2346  O   LEU B 197      89.848  92.324  45.492  1.00148.80           O  
ANISOU 2346  O   LEU B 197    18846  18846  18846      0      0      0       O  
ATOM   2347  CB  LEU B 197      88.200  94.569  44.558  1.00148.80           C  
ANISOU 2347  CB  LEU B 197    18846  18846  18846      0      0      0       C  
ATOM   2348  CG  LEU B 197      88.991  95.528  45.437  1.00148.80           C  
ANISOU 2348  CG  LEU B 197    18846  18846  18846      0      0      0       C  
ATOM   2349  CD1 LEU B 197      89.779  96.514  44.592  1.00148.80           C  
ANISOU 2349  CD1 LEU B 197    18846  18846  18846      0      0      0       C  
ATOM   2350  CD2 LEU B 197      88.069  96.241  46.394  1.00148.80           C  
ANISOU 2350  CD2 LEU B 197    18846  18846  18846      0      0      0       C  
ATOM   2351  N   HIS B 198      91.416  93.301  44.196  1.00134.26           N  
ANISOU 2351  N   HIS B 198    17005  17005  17005      0      0      0       N  
ATOM   2352  CA  HIS B 198      92.561  92.679  44.841  1.00134.26           C  
ANISOU 2352  CA  HIS B 198    17005  17005  17005      0      0      0       C  
ATOM   2353  C   HIS B 198      93.219  93.734  45.722  1.00134.26           C  
ANISOU 2353  C   HIS B 198    17005  17005  17005      0      0      0       C  
ATOM   2354  O   HIS B 198      93.587  94.805  45.235  1.00134.26           O  
ANISOU 2354  O   HIS B 198    17005  17005  17005      0      0      0       O  
ATOM   2355  CB  HIS B 198      93.519  92.170  43.761  1.00134.26           C  
ANISOU 2355  CB  HIS B 198    17005  17005  17005      0      0      0       C  
ATOM   2356  CG  HIS B 198      94.579  91.245  44.255  1.00134.26           C  
ANISOU 2356  CG  HIS B 198    17005  17005  17005      0      0      0       C  
ATOM   2357  ND1 HIS B 198      94.317  90.201  45.110  1.00134.26           N  
ANISOU 2357  ND1 HIS B 198    17005  17005  17005      0      0      0       N  
ATOM   2358  CD2 HIS B 198      95.900  91.185  43.980  1.00134.26           C  
ANISOU 2358  CD2 HIS B 198    17005  17005  17005      0      0      0       C  
ATOM   2359  CE1 HIS B 198      95.438  89.549  45.359  1.00134.26           C  
ANISOU 2359  CE1 HIS B 198    17005  17005  17005      0      0      0       C  
ATOM   2360  NE2 HIS B 198      96.413  90.127  44.687  1.00134.26           N  
ANISOU 2360  NE2 HIS B 198    17005  17005  17005      0      0      0       N  
ATOM   2361  N   LEU B 199      93.413  93.416  46.997  1.00131.22           N  
ANISOU 2361  N   LEU B 199    16619  16619  16619      0      0      0       N  
ATOM   2362  CA  LEU B 199      94.072  94.294  47.959  1.00131.22           C  
ANISOU 2362  CA  LEU B 199    16619  16619  16619      0      0      0       C  
ATOM   2363  C   LEU B 199      95.306  93.621  48.522  1.00131.22           C  
ANISOU 2363  C   LEU B 199    16619  16619  16619      0      0      0       C  
ATOM   2364  O   LEU B 199      95.203  92.537  49.100  1.00131.22           O  
ANISOU 2364  O   LEU B 199    16619  16619  16619      0      0      0       O  
ATOM   2365  CB  LEU B 199      93.137  94.640  49.110  1.00131.22           C  
ANISOU 2365  CB  LEU B 199    16619  16619  16619      0      0      0       C  
ATOM   2366  CG  LEU B 199      93.835  95.331  50.286  1.00131.22           C  
ANISOU 2366  CG  LEU B 199    16619  16619  16619      0      0      0       C  
ATOM   2367  CD1 LEU B 199      94.450  96.679  49.926  1.00131.22           C  
ANISOU 2367  CD1 LEU B 199    16619  16619  16619      0      0      0       C  
ATOM   2368  CD2 LEU B 199      92.893  95.455  51.463  1.00131.22           C  
ANISOU 2368  CD2 LEU B 199    16619  16619  16619      0      0      0       C  
ATOM   2369  N   GLU B 200      96.468  94.230  48.354  1.00128.31           N  
ANISOU 2369  N   GLU B 200    16250  16250  16250      0      0      0       N  
ATOM   2370  CA  GLU B 200      97.650  93.673  48.987  1.00128.31           C  
ANISOU 2370  CA  GLU B 200    16250  16250  16250      0      0      0       C  
ATOM   2371  C   GLU B 200      98.312  94.662  49.933  1.00128.31           C  
ANISOU 2371  C   GLU B 200    16250  16250  16250      0      0      0       C  
ATOM   2372  O   GLU B 200      98.433  95.850  49.627  1.00128.31           O  
ANISOU 2372  O   GLU B 200    16250  16250  16250      0      0      0       O  
ATOM   2373  CB  GLU B 200      98.627  93.152  47.943  1.00128.31           C  
ANISOU 2373  CB  GLU B 200    16250  16250  16250      0      0      0       C  
ATOM   2374  CG  GLU B 200      98.025  92.011  47.141  1.00128.31           C  
ANISOU 2374  CG  GLU B 200    16250  16250  16250      0      0      0       C  
ATOM   2375  CD  GLU B 200      98.940  91.484  46.084  1.00128.31           C  
ANISOU 2375  CD  GLU B 200    16250  16250  16250      0      0      0       C  
ATOM   2376  OE1 GLU B 200      99.988  92.107  45.838  1.00128.31           O  
ANISOU 2376  OE1 GLU B 200    16250  16250  16250      0      0      0       O  
ATOM   2377  OE2 GLU B 200      98.609  90.437  45.497  1.00128.31           O  
ANISOU 2377  OE2 GLU B 200    16250  16250  16250      0      0      0       O  
ATOM   2378  N   ALA B 201      98.690  94.161  51.107  1.00126.19           N  
ANISOU 2378  N   ALA B 201    15982  15982  15982      0      0      0       N  
ATOM   2379  CA  ALA B 201      99.388  94.923  52.130  1.00126.19           C  
ANISOU 2379  CA  ALA B 201    15982  15982  15982      0      0      0       C  
ATOM   2380  C   ALA B 201     100.411  94.013  52.797  1.00126.19           C  
ANISOU 2380  C   ALA B 201    15982  15982  15982      0      0      0       C  
ATOM   2381  O   ALA B 201     100.208  92.801  52.891  1.00126.19           O  
ANISOU 2381  O   ALA B 201    15982  15982  15982      0      0      0       O  
ATOM   2382  CB  ALA B 201      98.425  95.498  53.168  1.00126.19           C  
ANISOU 2382  CB  ALA B 201    15982  15982  15982      0      0      0       C  
ATOM   2383  N   SER B 202     101.510  94.600  53.264  1.00126.55           N  
ANISOU 2383  N   SER B 202    16027  16027  16027      0      0      0       N  
ATOM   2384  CA  SER B 202     102.520  93.856  54.007  1.00126.55           C  
ANISOU 2384  CA  SER B 202    16027  16027  16027      0      0      0       C  
ATOM   2385  C   SER B 202     103.235  94.797  54.960  1.00126.55           C  
ANISOU 2385  C   SER B 202    16027  16027  16027      0      0      0       C  
ATOM   2386  O   SER B 202     103.313  96.003  54.721  1.00126.55           O  
ANISOU 2386  O   SER B 202    16027  16027  16027      0      0      0       O  
ATOM   2387  CB  SER B 202     103.540  93.192  53.085  1.00126.55           C  
ANISOU 2387  CB  SER B 202    16027  16027  16027      0      0      0       C  
ATOM   2388  OG  SER B 202     104.382  94.166  52.496  1.00126.55           O  
ANISOU 2388  OG  SER B 202    16027  16027  16027      0      0      0       O  
ATOM   2389  N   LEU B 203     103.799  94.240  56.022  1.00126.30           N  
ANISOU 2389  N   LEU B 203    15997  15997  15997      0      0      0       N  
ATOM   2390  CA  LEU B 203     104.616  95.043  56.914  1.00126.30           C  
ANISOU 2390  CA  LEU B 203    15997  15997  15997      0      0      0       C  
ATOM   2391  C   LEU B 203     106.082  94.788  56.613  1.00126.30           C  
ANISOU 2391  C   LEU B 203    15997  15997  15997      0      0      0       C  
ATOM   2392  O   LEU B 203     106.444  93.764  56.038  1.00126.30           O  
ANISOU 2392  O   LEU B 203    15997  15997  15997      0      0      0       O  
ATOM   2393  CB  LEU B 203     104.318  94.690  58.368  1.00126.30           C  
ANISOU 2393  CB  LEU B 203    15997  15997  15997      0      0      0       C  
ATOM   2394  CG  LEU B 203     102.847  94.755  58.771  1.00126.30           C  
ANISOU 2394  CG  LEU B 203    15997  15997  15997      0      0      0       C  
ATOM   2395  CD1 LEU B 203     102.678  94.326  60.208  1.00126.30           C  
ANISOU 2395  CD1 LEU B 203    15997  15997  15997      0      0      0       C  
ATOM   2396  CD2 LEU B 203     102.288  96.137  58.557  1.00126.30           C  
ANISOU 2396  CD2 LEU B 203    15997  15997  15997      0      0      0       C  
ATOM   2397  N   ASP B 204     106.928  95.754  56.974  1.00128.95           N  
ANISOU 2397  N   ASP B 204    16332  16332  16332      0      0      0       N  
ATOM   2398  CA  ASP B 204     108.353  95.604  56.691  1.00128.95           C  
ANISOU 2398  CA  ASP B 204    16332  16332  16332      0      0      0       C  
ATOM   2399  C   ASP B 204     109.014  94.501  57.509  1.00128.95           C  
ANISOU 2399  C   ASP B 204    16332  16332  16332      0      0      0       C  
ATOM   2400  O   ASP B 204     109.955  93.863  57.025  1.00128.95           O  
ANISOU 2400  O   ASP B 204    16332  16332  16332      0      0      0       O  
ATOM   2401  CB  ASP B 204     109.098  96.927  56.891  1.00128.95           C  
ANISOU 2401  CB  ASP B 204    16332  16332  16332      0      0      0       C  
ATOM   2402  CG  ASP B 204     108.911  97.510  58.266  1.00128.95           C  
ANISOU 2402  CG  ASP B 204    16332  16332  16332      0      0      0       C  
ATOM   2403  OD1 ASP B 204     108.067  96.998  59.018  1.00128.95           O  
ANISOU 2403  OD1 ASP B 204    16332  16332  16332      0      0      0       O  
ATOM   2404  OD2 ASP B 204     109.632  98.472  58.603  1.00128.95           O  
ANISOU 2404  OD2 ASP B 204    16332  16332  16332      0      0      0       O  
ATOM   2405  N   LYS B 205     108.510  94.221  58.708  1.00116.47           N  
ANISOU 2405  N   LYS B 205    14751  14751  14751      0      0      0       N  
ATOM   2406  CA  LYS B 205     109.035  93.123  59.509  1.00116.47           C  
ANISOU 2406  CA  LYS B 205    14751  14751  14751      0      0      0       C  
ATOM   2407  C   LYS B 205     107.978  92.660  60.499  1.00116.47           C  
ANISOU 2407  C   LYS B 205    14751  14751  14751      0      0      0       C  
ATOM   2408  O   LYS B 205     106.875  93.204  60.562  1.00116.47           O  
ANISOU 2408  O   LYS B 205    14751  14751  14751      0      0      0       O  
ATOM   2409  CB  LYS B 205     110.321  93.563  60.210  1.00116.47           C  
ANISOU 2409  CB  LYS B 205    14751  14751  14751      0      0      0       C  
ATOM   2410  CG  LYS B 205     110.117  94.797  61.034  1.00116.47           C  
ANISOU 2410  CG  LYS B 205    14751  14751  14751      0      0      0       C  
ATOM   2411  CD  LYS B 205     111.425  95.463  61.358  1.00116.47           C  
ANISOU 2411  CD  LYS B 205    14751  14751  14751      0      0      0       C  
ATOM   2412  CE  LYS B 205     111.163  96.838  61.901  1.00116.47           C  
ANISOU 2412  CE  LYS B 205    14751  14751  14751      0      0      0       C  
ATOM   2413  NZ  LYS B 205     112.397  97.582  62.236  1.00116.47           N  
ANISOU 2413  NZ  LYS B 205    14751  14751  14751      0      0      0       N  
ATOM   2414  N   GLU B 206     108.332  91.625  61.260  1.00120.34           N  
ANISOU 2414  N   GLU B 206    15241  15241  15241      0      0      0       N  
ATOM   2415  CA  GLU B 206     107.431  90.962  62.193  1.00120.34           C  
ANISOU 2415  CA  GLU B 206    15241  15241  15241      0      0      0       C  
ATOM   2416  C   GLU B 206     107.502  91.489  63.625  1.00120.34           C  
ANISOU 2416  C   GLU B 206    15241  15241  15241      0      0      0       C  
ATOM   2417  O   GLU B 206     106.483  91.488  64.325  1.00120.34           O  
ANISOU 2417  O   GLU B 206    15241  15241  15241      0      0      0       O  
ATOM   2418  CB  GLU B 206     107.702  89.459  62.175  1.00120.34           C  
ANISOU 2418  CB  GLU B 206    15241  15241  15241      0      0      0       C  
ATOM   2419  CG  GLU B 206     106.558  88.647  62.727  1.00120.34           C  
ANISOU 2419  CG  GLU B 206    15241  15241  15241      0      0      0       C  
ATOM   2420  CD  GLU B 206     106.726  88.293  64.173  1.00120.34           C  
ANISOU 2420  CD  GLU B 206    15241  15241  15241      0      0      0       C  
ATOM   2421  OE1 GLU B 206     107.869  87.988  64.573  1.00120.34           O  
ANISOU 2421  OE1 GLU B 206    15241  15241  15241      0      0      0       O  
ATOM   2422  OE2 GLU B 206     105.712  88.318  64.904  1.00120.34           O  
ANISOU 2422  OE2 GLU B 206    15241  15241  15241      0      0      0       O  
ATOM   2423  N   ILE B 207     108.666  91.929  64.090  1.00119.09           N  
ANISOU 2423  N   ILE B 207    15083  15083  15083      0      0      0       N  
ATOM   2424  CA  ILE B 207     108.842  92.386  65.465  1.00119.09           C  
ANISOU 2424  CA  ILE B 207    15083  15083  15083      0      0      0       C  
ATOM   2425  C   ILE B 207     109.057  93.890  65.473  1.00119.09           C  
ANISOU 2425  C   ILE B 207    15083  15083  15083      0      0      0       C  
ATOM   2426  O   ILE B 207     109.986  94.398  64.833  1.00119.09           O  
ANISOU 2426  O   ILE B 207    15083  15083  15083      0      0      0       O  
ATOM   2427  CB  ILE B 207     110.025  91.673  66.128  1.00119.09           C  
ANISOU 2427  CB  ILE B 207    15083  15083  15083      0      0      0       C  
ATOM   2428  CG1 ILE B 207     109.787  90.168  66.119  1.00119.09           C  
ANISOU 2428  CG1 ILE B 207    15083  15083  15083      0      0      0       C  
ATOM   2429  CG2 ILE B 207     110.271  92.221  67.514  1.00119.09           C  
ANISOU 2429  CG2 ILE B 207    15083  15083  15083      0      0      0       C  
ATOM   2430  CD1 ILE B 207     110.910  89.371  66.725  1.00119.09           C  
ANISOU 2430  CD1 ILE B 207    15083  15083  15083      0      0      0       C  
ATOM   2431  N   TYR B 208     108.210  94.599  66.219  1.00118.03           N  
ANISOU 2431  N   TYR B 208    14949  14949  14949      0      0      0       N  
ATOM   2432  CA  TYR B 208     108.322  96.037  66.394  1.00118.03           C  
ANISOU 2432  CA  TYR B 208    14949  14949  14949      0      0      0       C  
ATOM   2433  C   TYR B 208     108.535  96.370  67.857  1.00118.03           C  
ANISOU 2433  C   TYR B 208    14949  14949  14949      0      0      0       C  
ATOM   2434  O   TYR B 208     108.094  95.644  68.749  1.00118.03           O  
ANISOU 2434  O   TYR B 208    14949  14949  14949      0      0      0       O  
ATOM   2435  CB  TYR B 208     107.094  96.758  65.888  1.00118.03           C  
ANISOU 2435  CB  TYR B 208    14949  14949  14949      0      0      0       C  
ATOM   2436  CG  TYR B 208     106.947  96.597  64.410  1.00118.03           C  
ANISOU 2436  CG  TYR B 208    14949  14949  14949      0      0      0       C  
ATOM   2437  CD1 TYR B 208     107.773  97.277  63.529  1.00118.03           C  
ANISOU 2437  CD1 TYR B 208    14949  14949  14949      0      0      0       C  
ATOM   2438  CD2 TYR B 208     105.991  95.743  63.893  1.00118.03           C  
ANISOU 2438  CD2 TYR B 208    14949  14949  14949      0      0      0       C  
ATOM   2439  CE1 TYR B 208     107.635  97.110  62.174  1.00118.03           C  
ANISOU 2439  CE1 TYR B 208    14949  14949  14949      0      0      0       C  
ATOM   2440  CE2 TYR B 208     105.840  95.572  62.547  1.00118.03           C  
ANISOU 2440  CE2 TYR B 208    14949  14949  14949      0      0      0       C  
ATOM   2441  CZ  TYR B 208     106.666  96.250  61.690  1.00118.03           C  
ANISOU 2441  CZ  TYR B 208    14949  14949  14949      0      0      0       C  
ATOM   2442  OH  TYR B 208     106.509  96.067  60.340  1.00118.03           O  
ANISOU 2442  OH  TYR B 208    14949  14949  14949      0      0      0       O  
ATOM   2443  N   TYR B 209     109.179  97.491  68.095  1.00116.47           N  
ANISOU 2443  N   TYR B 209    14751  14751  14751      0      0      0       N  
ATOM   2444  CA  TYR B 209     109.371  97.944  69.456  1.00116.47           C  
ANISOU 2444  CA  TYR B 209    14751  14751  14751      0      0      0       C  
ATOM   2445  C   TYR B 209     108.318  98.995  69.746  1.00116.47           C  
ANISOU 2445  C   TYR B 209    14751  14751  14751      0      0      0       C  
ATOM   2446  O   TYR B 209     107.679  99.513  68.830  1.00116.47           O  
ANISOU 2446  O   TYR B 209    14751  14751  14751      0      0      0       O  
ATOM   2447  CB  TYR B 209     110.772  98.525  69.599  1.00116.47           C  
ANISOU 2447  CB  TYR B 209    14751  14751  14751      0      0      0       C  
ATOM   2448  CG  TYR B 209     111.855  97.519  69.302  1.00116.47           C  
ANISOU 2448  CG  TYR B 209    14751  14751  14751      0      0      0       C  
ATOM   2449  CD1 TYR B 209     111.649  96.155  69.485  1.00116.47           C  
ANISOU 2449  CD1 TYR B 209    14751  14751  14751      0      0      0       C  
ATOM   2450  CD2 TYR B 209     113.058  97.925  68.760  1.00116.47           C  
ANISOU 2450  CD2 TYR B 209    14751  14751  14751      0      0      0       C  
ATOM   2451  CE1 TYR B 209     112.626  95.239  69.182  1.00116.47           C  
ANISOU 2451  CE1 TYR B 209    14751  14751  14751      0      0      0       C  
ATOM   2452  CE2 TYR B 209     114.045  97.014  68.455  1.00116.47           C  
ANISOU 2452  CE2 TYR B 209    14751  14751  14751      0      0      0       C  
ATOM   2453  CZ  TYR B 209     113.824  95.673  68.671  1.00116.47           C  
ANISOU 2453  CZ  TYR B 209    14751  14751  14751      0      0      0       C  
ATOM   2454  OH  TYR B 209     114.805  94.760  68.367  1.00116.47           O  
ANISOU 2454  OH  TYR B 209    14751  14751  14751      0      0      0       O  
ATOM   2455  N   HIS B 210     108.092  99.262  71.027  1.00116.47           N  
ANISOU 2455  N   HIS B 210    14751  14751  14751      0      0      0       N  
ATOM   2456  CA  HIS B 210     107.074 100.232  71.411  1.00116.47           C  
ANISOU 2456  CA  HIS B 210    14751  14751  14751      0      0      0       C  
ATOM   2457  C   HIS B 210     107.492 101.624  70.974  1.00116.47           C  
ANISOU 2457  C   HIS B 210    14751  14751  14751      0      0      0       C  
ATOM   2458  O   HIS B 210     108.579 102.085  71.330  1.00116.47           O  
ANISOU 2458  O   HIS B 210    14751  14751  14751      0      0      0       O  
ATOM   2459  CB  HIS B 210     106.864 100.192  72.914  1.00116.47           C  
ANISOU 2459  CB  HIS B 210    14751  14751  14751      0      0      0       C  
ATOM   2460  CG  HIS B 210     106.336  98.888  73.404  1.00116.47           C  
ANISOU 2460  CG  HIS B 210    14751  14751  14751      0      0      0       C  
ATOM   2461  ND1 HIS B 210     105.007  98.545  73.309  1.00116.47           N  
ANISOU 2461  ND1 HIS B 210    14751  14751  14751      0      0      0       N  
ATOM   2462  CD2 HIS B 210     106.963  97.825  73.958  1.00116.47           C  
ANISOU 2462  CD2 HIS B 210    14751  14751  14751      0      0      0       C  
ATOM   2463  CE1 HIS B 210     104.833  97.335  73.808  1.00116.47           C  
ANISOU 2463  CE1 HIS B 210    14751  14751  14751      0      0      0       C  
ATOM   2464  NE2 HIS B 210     106.004  96.877  74.213  1.00116.47           N  
ANISOU 2464  NE2 HIS B 210    14751  14751  14751      0      0      0       N  
ATOM   2465  N   GLY B 211     106.650 102.291  70.193  1.00116.47           N  
ANISOU 2465  N   GLY B 211    14751  14751  14751      0      0      0       N  
ATOM   2466  CA  GLY B 211     106.983 103.628  69.770  1.00116.47           C  
ANISOU 2466  CA  GLY B 211    14751  14751  14751      0      0      0       C  
ATOM   2467  C   GLY B 211     107.737 103.710  68.463  1.00116.47           C  
ANISOU 2467  C   GLY B 211    14751  14751  14751      0      0      0       C  
ATOM   2468  O   GLY B 211     108.148 104.806  68.073  1.00116.47           O  
ANISOU 2468  O   GLY B 211    14751  14751  14751      0      0      0       O  
ATOM   2469  N   GLU B 212     107.947 102.595  67.789  1.00118.00           N  
ANISOU 2469  N   GLU B 212    14945  14945  14945      0      0      0       N  
ATOM   2470  CA  GLU B 212     108.666 102.445  66.533  1.00118.00           C  
ANISOU 2470  CA  GLU B 212    14945  14945  14945      0      0      0       C  
ATOM   2471  C   GLU B 212     107.696 102.556  65.358  1.00118.00           C  
ANISOU 2471  C   GLU B 212    14945  14945  14945      0      0      0       C  
ATOM   2472  O   GLU B 212     106.563 102.079  65.442  1.00118.00           O  
ANISOU 2472  O   GLU B 212    14945  14945  14945      0      0      0       O  
ATOM   2473  CB  GLU B 212     109.385 101.092  66.509  1.00118.00           C  
ANISOU 2473  CB  GLU B 212    14945  14945  14945      0      0      0       C  
ATOM   2474  CG  GLU B 212     110.043 100.656  65.206  1.00118.00           C  
ANISOU 2474  CG  GLU B 212    14945  14945  14945      0      0      0       C  
ATOM   2475  CD  GLU B 212     110.720  99.299  65.293  1.00118.00           C  
ANISOU 2475  CD  GLU B 212    14945  14945  14945      0      0      0       C  
ATOM   2476  OE1 GLU B 212     110.571  98.597  66.318  1.00118.00           O  
ANISOU 2476  OE1 GLU B 212    14945  14945  14945      0      0      0       O  
ATOM   2477  OE2 GLU B 212     111.428  98.947  64.332  1.00118.00           O  
ANISOU 2477  OE2 GLU B 212    14945  14945  14945      0      0      0       O  
ATOM   2478  N   PRO B 213     108.112 103.226  64.292  1.00116.47           N  
ANISOU 2478  N   PRO B 213    14751  14751  14751      0      0      0       N  
ATOM   2479  CA  PRO B 213     107.279 103.338  63.098  1.00116.47           C  
ANISOU 2479  CA  PRO B 213    14751  14751  14751      0      0      0       C  
ATOM   2480  C   PRO B 213     107.075 102.007  62.414  1.00116.47           C  
ANISOU 2480  C   PRO B 213    14751  14751  14751      0      0      0       C  
ATOM   2481  O   PRO B 213     107.950 101.142  62.390  1.00116.47           O  
ANISOU 2481  O   PRO B 213    14751  14751  14751      0      0      0       O  
ATOM   2482  CB  PRO B 213     108.068 104.292  62.203  1.00116.47           C  
ANISOU 2482  CB  PRO B 213    14751  14751  14751      0      0      0       C  
ATOM   2483  CG  PRO B 213     109.448 104.169  62.663  1.00116.47           C  
ANISOU 2483  CG  PRO B 213    14751  14751  14751      0      0      0       C  
ATOM   2484  CD  PRO B 213     109.355 103.980  64.136  1.00116.47           C  
ANISOU 2484  CD  PRO B 213    14751  14751  14751      0      0      0       C  
ATOM   2485  N   ILE B 214     105.894 101.868  61.842  1.00117.20           N  
ANISOU 2485  N   ILE B 214    14844  14844  14844      0      0      0       N  
ATOM   2486  CA  ILE B 214     105.491 100.695  61.088  1.00117.20           C  
ANISOU 2486  CA  ILE B 214    14844  14844  14844      0      0      0       C  
ATOM   2487  C   ILE B 214     105.333 101.129  59.643  1.00117.20           C  
ANISOU 2487  C   ILE B 214    14844  14844  14844      0      0      0       C  
ATOM   2488  O   ILE B 214     104.600 102.077  59.352  1.00117.20           O  
ANISOU 2488  O   ILE B 214    14844  14844  14844      0      0      0       O  
ATOM   2489  CB  ILE B 214     104.172 100.114  61.621  1.00117.20           C  
ANISOU 2489  CB  ILE B 214    14844  14844  14844      0      0      0       C  
ATOM   2490  CG1 ILE B 214     104.311  99.710  63.083  1.00117.20           C  
ANISOU 2490  CG1 ILE B 214    14844  14844  14844      0      0      0       C  
ATOM   2491  CG2 ILE B 214     103.724  98.943  60.785  1.00117.20           C  
ANISOU 2491  CG2 ILE B 214    14844  14844  14844      0      0      0       C  
ATOM   2492  CD1 ILE B 214     102.996  99.387  63.735  1.00117.20           C  
ANISOU 2492  CD1 ILE B 214    14844  14844  14844      0      0      0       C  
ATOM   2493  N   SER B 215     106.026 100.454  58.742  1.00124.98           N  
ANISOU 2493  N   SER B 215    15829  15829  15829      0      0      0       N  
ATOM   2494  CA  SER B 215     105.992 100.804  57.334  1.00124.98           C  
ANISOU 2494  CA  SER B 215    15829  15829  15829      0      0      0       C  
ATOM   2495  C   SER B 215     105.068  99.809  56.658  1.00124.98           C  
ANISOU 2495  C   SER B 215    15829  15829  15829      0      0      0       C  
ATOM   2496  O   SER B 215     105.333  98.604  56.656  1.00124.98           O  
ANISOU 2496  O   SER B 215    15829  15829  15829      0      0      0       O  
ATOM   2497  CB  SER B 215     107.390 100.764  56.728  1.00124.98           C  
ANISOU 2497  CB  SER B 215    15829  15829  15829      0      0      0       C  
ATOM   2498  OG  SER B 215     108.180 101.817  57.245  1.00124.98           O  
ANISOU 2498  OG  SER B 215    15829  15829  15829      0      0      0       O  
ATOM   2499  N   VAL B 216     104.007 100.326  56.064  1.00127.45           N  
ANISOU 2499  N   VAL B 216    16142  16142  16142      0      0      0       N  
ATOM   2500  CA  VAL B 216     102.990  99.534  55.396  1.00127.45           C  
ANISOU 2500  CA  VAL B 216    16142  16142  16142      0      0      0       C  
ATOM   2501  C   VAL B 216     103.178  99.674  53.894  1.00127.45           C  
ANISOU 2501  C   VAL B 216    16142  16142  16142      0      0      0       C  
ATOM   2502  O   VAL B 216     102.869 100.707  53.294  1.00127.45           O  
ANISOU 2502  O   VAL B 216    16142  16142  16142      0      0      0       O  
ATOM   2503  CB  VAL B 216     101.577  99.932  55.836  1.00127.45           C  
ANISOU 2503  CB  VAL B 216    16142  16142  16142      0      0      0       C  
ATOM   2504  CG1 VAL B 216     100.545  98.981  55.253  1.00127.45           C  
ANISOU 2504  CG1 VAL B 216    16142  16142  16142      0      0      0       C  
ATOM   2505  CG2 VAL B 216     101.483  99.929  57.350  1.00127.45           C  
ANISOU 2505  CG2 VAL B 216    16142  16142  16142      0      0      0       C  
ATOM   2506  N   ASN B 217     103.713  98.623  53.297  1.00132.80           N  
ANISOU 2506  N   ASN B 217    16820  16820  16820      0      0      0       N  
ATOM   2507  CA  ASN B 217     103.811  98.519  51.855  1.00132.80           C  
ANISOU 2507  CA  ASN B 217    16820  16820  16820      0      0      0       C  
ATOM   2508  C   ASN B 217     102.418  98.185  51.346  1.00132.80           C  
ANISOU 2508  C   ASN B 217    16820  16820  16820      0      0      0       C  
ATOM   2509  O   ASN B 217     101.843  97.162  51.718  1.00132.80           O  
ANISOU 2509  O   ASN B 217    16820  16820  16820      0      0      0       O  
ATOM   2510  CB  ASN B 217     104.807  97.415  51.503  1.00132.80           C  
ANISOU 2510  CB  ASN B 217    16820  16820  16820      0      0      0       C  
ATOM   2511  CG  ASN B 217     105.057  97.275  50.011  1.00132.80           C  
ANISOU 2511  CG  ASN B 217    16820  16820  16820      0      0      0       C  
ATOM   2512  OD1 ASN B 217     104.550  98.043  49.198  1.00132.80           O  
ANISOU 2512  OD1 ASN B 217    16820  16820  16820      0      0      0       O
[truncated: 470,854 more chars]
