# Supplementary material for: Development of a synthetic library of humanized nanobodies for targeted IL-6 inhibition
Source: Front Bioeng Biotechnol. 2024 Jul 23;12:1440150. doi: 10.3389/fbioe.2024.1440150 (PMC11300276; doi:10.3389/fbioe.2024.1440150)
Supplement: Supplementary file 2 [file DataSheet1.ZIP › Nanobody-antigen complexes/6swr.pdb]

HEADER    TRANSPORT PROTEIN                       23-SEP-19   6SWR              
TITLE     CRYSTAL STRUCTURE OF THE LYSOSOMAL POTASSIUM CHANNEL MTTMEM175 T38A   
TITLE    2 MUTANT SOAKED WITH ZINC                                              
COMPND    MOL_ID: 1;                                                            
COMPND   2 MOLECULE: NANOBODY, MALTOSE/MALTODEXTRIN-BINDING PERIPLASMIC PROTEIN,
COMPND   3 MALTODEXTRIN-BINDING PROTEIN,MALTOSE/MALTODEXTRIN-BINDING PERIPLASMIC
COMPND   4 PROTEIN;                                                             
COMPND   5 CHAIN: A, D;                                                         
COMPND   6 SYNONYM: MMBP,MALTODEXTRIN-BINDING PROTEIN,MALTOSE-BINDING PROTEIN,  
COMPND   7 MBP;                                                                 
COMPND   8 ENGINEERED: YES;                                                     
COMPND   9 MOL_ID: 2;                                                           
COMPND  10 MOLECULE: UNCHARACTERIZED PROTEIN;                                   
COMPND  11 CHAIN: B, E;                                                         
COMPND  12 ENGINEERED: YES                                                      
SOURCE    MOL_ID: 1;                                                            
SOURCE   2 ORGANISM_SCIENTIFIC: LAMA GLAMA, ESCHERICHIA COLI (STRAIN K12);      
SOURCE   3 ORGANISM_COMMON: LLAMA;                                              
SOURCE   4 ORGANISM_TAXID: 9844, 83333;                                         
SOURCE   5 STRAIN: K12;                                                         
SOURCE   6 GENE: MALE, B4034, JW3994;                                           
SOURCE   7 EXPRESSION_SYSTEM: ESCHERICHIA COLI MC1061;                          
SOURCE   8 EXPRESSION_SYSTEM_TAXID: 1211845;                                    
SOURCE   9 EXPRESSION_SYSTEM_PLASMID: PBXNPHM3;                                 
SOURCE  10 MOL_ID: 2;                                                           
SOURCE  11 ORGANISM_SCIENTIFIC: MARIVIRGA TRACTUOSA (STRAIN ATCC 23168 / DSM    
SOURCE  12 4126 / NBRC 15989 / NCIMB 1408 / VKM B-1430 / H-43);                 
SOURCE  13 ORGANISM_COMMON: MICROSCILLA TRACTUOSA;                              
SOURCE  14 ORGANISM_TAXID: 643867;                                              
SOURCE  15 STRAIN: ATCC 23168 / DSM 4126 / NBRC 15989 / NCIMB 1408 / VKM B-1430 
SOURCE  16 / H-43;                                                              
SOURCE  17 GENE: FTRAC_2467;                                                    
SOURCE  18 EXPRESSION_SYSTEM: ESCHERICHIA COLI MC1061;                          
SOURCE  19 EXPRESSION_SYSTEM_TAXID: 1211845                                     
KEYWDS    LYSOSOME, TMEM175, POTASSIUM CHANNEL, PARKINSON DISEASE, TRANSPORT    
KEYWDS   2 PROTEIN                                                              
EXPDTA    X-RAY DIFFRACTION                                                     
AUTHOR    J.D.BRUNNER,R.P.JAKOB,T.SCHULZE,Y.NELDNER,A.MORONI,G.THIEL,T.MAIER,   
AUTHOR   2 S.SCHENCK                                                            
REVDAT   4   30-SEP-20 6SWR    1       JRNL   HETSYN                            
REVDAT   3   29-JUL-20 6SWR    1       COMPND REMARK HET    HETNAM              
REVDAT   3 2                   1       FORMUL LINK   SITE   ATOM                
REVDAT   2   22-APR-20 6SWR    1       JRNL                                     
REVDAT   1   15-APR-20 6SWR    0                                                
JRNL        AUTH   J.D.BRUNNER,R.P.JAKOB,T.SCHULZE,Y.NELDNER,A.MORONI,G.THIEL,  
JRNL        AUTH 2 T.MAIER,S.SCHENCK                                            
JRNL        TITL   STRUCTURAL BASIS FOR ION SELECTIVITY IN TMEM175 K +          
JRNL        TITL 2 CHANNELS.                                                    
JRNL        REF    ELIFE                         V.   9       2020              
JRNL        REFN                   ESSN 2050-084X                               
JRNL        PMID   32267231                                                     
JRNL        DOI    10.7554/ELIFE.53683                                          
REMARK   2                                                                      
REMARK   2 RESOLUTION.    3.20 ANGSTROMS.                                       
REMARK   3                                                                      
REMARK   3 REFINEMENT.                                                          
REMARK   3   PROGRAM     : BUSTER                                               
REMARK   3   AUTHORS     : BRICOGNE,BLANC,BRANDL,FLENSBURG,KELLER,              
REMARK   3               : PACIOREK,ROVERSI,SHARFF,SMART,VONRHEIN,              
REMARK   3               : WOMACK,MATTHEWS,TEN EYCK,TRONRUD                     
REMARK   3                                                                      
REMARK   3  DATA USED IN REFINEMENT.                                            
REMARK   3   RESOLUTION RANGE HIGH (ANGSTROMS) : 3.20                           
REMARK   3   RESOLUTION RANGE LOW  (ANGSTROMS) : 49.72                          
REMARK   3   DATA CUTOFF            (SIGMA(F)) : NULL                           
REMARK   3   COMPLETENESS FOR RANGE        (%) : 99.8                           
REMARK   3   NUMBER OF REFLECTIONS             : 43526                          
REMARK   3                                                                      
REMARK   3  FIT TO DATA USED IN REFINEMENT.                                     
REMARK   3   CROSS-VALIDATION METHOD           : FREE R-VALUE                   
REMARK   3   FREE R VALUE TEST SET SELECTION   : NULL                           
REMARK   3   R VALUE     (WORKING + TEST SET)  : NULL                           
REMARK   3   R VALUE            (WORKING SET)  : 0.269                          
REMARK   3   FREE R VALUE                      : 0.299                          
REMARK   3   FREE R VALUE TEST SET SIZE   (%)  : NULL                           
REMARK   3   FREE R VALUE TEST SET COUNT       : NULL                           
REMARK   3   ESTIMATED ERROR OF FREE R VALUE   : NULL                           
REMARK   3                                                                      
REMARK   3  FIT IN THE HIGHEST RESOLUTION BIN.                                  
REMARK   3   TOTAL NUMBER OF BINS USED               : NULL                     
REMARK   3   BIN RESOLUTION RANGE HIGH   (ANGSTROMS) : NULL                     
REMARK   3   BIN RESOLUTION RANGE LOW    (ANGSTROMS) : NULL                     
REMARK   3   BIN COMPLETENESS (WORKING+TEST)     (%) : NULL                     
REMARK   3   REFLECTIONS IN BIN (WORKING + TEST SET) : NULL                     
REMARK   3   BIN R VALUE        (WORKING + TEST SET) : NULL                     
REMARK   3   REFLECTIONS IN BIN        (WORKING SET) : NULL                     
REMARK   3   BIN R VALUE               (WORKING SET) : NULL                     
REMARK   3   BIN FREE R VALUE                        : NULL                     
REMARK   3   BIN FREE R VALUE TEST SET SIZE      (%) : NULL                     
REMARK   3   BIN FREE R VALUE TEST SET COUNT         : NULL                     
REMARK   3   ESTIMATED ERROR OF BIN FREE R VALUE     : NULL                     
REMARK   3                                                                      
REMARK   3  NUMBER OF NON-HYDROGEN ATOMS USED IN REFINEMENT.                    
REMARK   3   PROTEIN ATOMS            : 10806                                   
REMARK   3   NUCLEIC ACID ATOMS       : 0                                       
REMARK   3   HETEROGEN ATOMS          : 107                                     
REMARK   3   SOLVENT ATOMS            : 31                                      
REMARK   3                                                                      
REMARK   3  B VALUES.                                                           
REMARK   3   FROM WILSON PLOT           (A**2) : 76.29                          
REMARK   3   MEAN B VALUE      (OVERALL, A**2) : NULL                           
REMARK   3   OVERALL ANISOTROPIC B VALUE.                                       
REMARK   3    B11 (A**2) : NULL                                                 
REMARK   3    B22 (A**2) : NULL                                                 
REMARK   3    B33 (A**2) : NULL                                                 
REMARK   3    B12 (A**2) : NULL                                                 
REMARK   3    B13 (A**2) : NULL                                                 
REMARK   3    B23 (A**2) : NULL                                                 
REMARK   3                                                                      
REMARK   3  ESTIMATED COORDINATE ERROR.                                         
REMARK   3   ESD FROM LUZZATI PLOT                    (A) : NULL                
REMARK   3   DPI (BLOW EQ-10) BASED ON R VALUE        (A) : NULL                
REMARK   3   DPI (BLOW EQ-9) BASED ON FREE R VALUE    (A) : NULL                
REMARK   3   DPI (CRUICKSHANK) BASED ON R VALUE       (A) : NULL                
REMARK   3   DPI (CRUICKSHANK) BASED ON FREE R VALUE  (A) : NULL                
REMARK   3                                                                      
REMARK   3   REFERENCES: BLOW, D. (2002) ACTA CRYST D58, 792-797                
REMARK   3               CRUICKSHANK, D.W.J. (1999) ACTA CRYST D55, 583-601     
REMARK   3                                                                      
REMARK   3 CORRELATION COEFFICIENTS.                                            
REMARK   3   CORRELATION COEFFICIENT FO-FC      : NULL                          
REMARK   3   CORRELATION COEFFICIENT FO-FC FREE : NULL                          
REMARK   3                                                                      
REMARK   3   NUMBER OF GEOMETRIC FUNCTION TERMS DEFINED : 15                    
REMARK   3   TERM                          COUNT    WEIGHT   FUNCTION.          
REMARK   3    BOND LENGTHS              : NULL   ; NULL   ; NULL                
REMARK   3    BOND ANGLES               : NULL   ; NULL   ; NULL                
REMARK   3    TORSION ANGLES            : NULL   ; NULL   ; NULL                
REMARK   3    TRIGONAL CARBON PLANES    : NULL   ; NULL   ; NULL                
REMARK   3    GENERAL PLANES            : NULL   ; NULL   ; NULL                
REMARK   3    ISOTROPIC THERMAL FACTORS : NULL   ; NULL   ; NULL                
REMARK   3    BAD NON-BONDED CONTACTS   : NULL   ; NULL   ; NULL                
REMARK   3    IMPROPER TORSIONS         : NULL   ; NULL   ; NULL                
REMARK   3    PSEUDOROTATION ANGLES     : NULL   ; NULL   ; NULL                
REMARK   3    CHIRAL IMPROPER TORSION   : NULL   ; NULL   ; NULL                
REMARK   3    SUM OF OCCUPANCIES        : NULL   ; NULL   ; NULL                
REMARK   3    UTILITY DISTANCES         : NULL   ; NULL   ; NULL                
REMARK   3    UTILITY ANGLES            : NULL   ; NULL   ; NULL                
REMARK   3    UTILITY TORSION           : NULL   ; NULL   ; NULL                
REMARK   3    IDEAL-DIST CONTACT TERM   : NULL   ; NULL   ; NULL                
REMARK   3                                                                      
REMARK   3   RMS DEVIATIONS FROM IDEAL VALUES.                                  
REMARK   3    BOND LENGTHS                       (A) : NULL                     
REMARK   3    BOND ANGLES                  (DEGREES) : NULL                     
REMARK   3    PEPTIDE OMEGA TORSION ANGLES (DEGREES) : NULL                     
REMARK   3    OTHER TORSION ANGLES         (DEGREES) : NULL                     
REMARK   3                                                                      
REMARK   3  TLS DETAILS                                                         
REMARK   3   NUMBER OF TLS GROUPS  : NULL                                       
REMARK   3                                                                      
REMARK   3  OTHER REFINEMENT REMARKS: NULL                                      
REMARK   4                                                                      
REMARK   4 6SWR COMPLIES WITH FORMAT V. 3.30, 13-JUL-11                         
REMARK 100                                                                      
REMARK 100 THIS ENTRY HAS BEEN PROCESSED BY PDBE ON 23-SEP-19.                  
REMARK 100 THE DEPOSITION ID IS D_1292104443.                                   
REMARK 200                                                                      
REMARK 200 EXPERIMENTAL DETAILS                                                 
REMARK 200  EXPERIMENT TYPE                : X-RAY DIFFRACTION                  
REMARK 200  DATE OF DATA COLLECTION        : 09-FEB-18                          
REMARK 200  TEMPERATURE           (KELVIN) : 100                                
REMARK 200  PH                             : NULL                               
REMARK 200  NUMBER OF CRYSTALS USED        : 1                                  
REMARK 200                                                                      
REMARK 200  SYNCHROTRON              (Y/N) : Y                                  
REMARK 200  RADIATION SOURCE               : SLS                                
REMARK 200  BEAMLINE                       : X06SA                              
REMARK 200  X-RAY GENERATOR MODEL          : NULL                               
REMARK 200  MONOCHROMATIC OR LAUE    (M/L) : M                                  
REMARK 200  WAVELENGTH OR RANGE        (A) : 1.280961                           
REMARK 200  MONOCHROMATOR                  : NULL                               
REMARK 200  OPTICS                         : NULL                               
REMARK 200                                                                      
REMARK 200  DETECTOR TYPE                  : PIXEL                              
REMARK 200  DETECTOR MANUFACTURER          : DECTRIS EIGER X 16M                
REMARK 200  INTENSITY-INTEGRATION SOFTWARE : XDS                                
REMARK 200  DATA SCALING SOFTWARE          : AIMLESS                            
REMARK 200                                                                      
REMARK 200  NUMBER OF UNIQUE REFLECTIONS   : 43526                              
REMARK 200  RESOLUTION RANGE HIGH      (A) : 3.200                              
REMARK 200  RESOLUTION RANGE LOW       (A) : 49.720                             
REMARK 200  REJECTION CRITERIA  (SIGMA(I)) : NULL                               
REMARK 200                                                                      
REMARK 200 OVERALL.                                                             
REMARK 200  COMPLETENESS FOR RANGE     (%) : 99.8                               
REMARK 200  DATA REDUNDANCY                : 51.80                              
REMARK 200  R MERGE                    (I) : NULL                               
REMARK 200  R SYM                      (I) : NULL                               
REMARK 200  <I/SIGMA(I)> FOR THE DATA SET  : 6.5000                             
REMARK 200                                                                      
REMARK 200 IN THE HIGHEST RESOLUTION SHELL.                                     
REMARK 200  HIGHEST RESOLUTION SHELL, RANGE HIGH (A) : 3.20                     
REMARK 200  HIGHEST RESOLUTION SHELL, RANGE LOW  (A) : 3.32                     
REMARK 200  COMPLETENESS FOR SHELL     (%) : NULL                               
REMARK 200  DATA REDUNDANCY IN SHELL       : NULL                               
REMARK 200  R MERGE FOR SHELL          (I) : NULL                               
REMARK 200  R SYM FOR SHELL            (I) : NULL                               
REMARK 200  <I/SIGMA(I)> FOR SHELL         : NULL                               
REMARK 200                                                                      
REMARK 200 DIFFRACTION PROTOCOL: SINGLE WAVELENGTH                              
REMARK 200 METHOD USED TO DETERMINE THE STRUCTURE: MOLECULAR REPLACEMENT        
REMARK 200 SOFTWARE USED: PHASER                                                
REMARK 200 STARTING MODEL: 1ANF, 5JQH                                           
REMARK 200                                                                      
REMARK 200 REMARK: NULL                                                         
REMARK 280                                                                      
REMARK 280 CRYSTAL                                                              
REMARK 280 SOLVENT CONTENT, VS   (%): 70.96                                     
REMARK 280 MATTHEWS COEFFICIENT, VM (ANGSTROMS**3/DA): 4.24                     
REMARK 280                                                                      
REMARK 280 CRYSTALLIZATION CONDITIONS: 100 MM TRIS-HCL PH 8.5, 150 MM NACL,     
REMARK 280  150 MM MGCL2 AND 28-30 % PEG400, VAPOR DIFFUSION, SITTING DROP,     
REMARK 280  TEMPERATURE 293K                                                    
REMARK 290                                                                      
REMARK 290 CRYSTALLOGRAPHIC SYMMETRY                                            
REMARK 290 SYMMETRY OPERATORS FOR SPACE GROUP: P 21 2 21                        
REMARK 290                                                                      
REMARK 290      SYMOP   SYMMETRY                                                
REMARK 290     NNNMMM   OPERATOR                                                
REMARK 290       1555   X,Y,Z                                                   
REMARK 290       2555   -X,Y,-Z                                                 
REMARK 290       3555   X+1/2,-Y,-Z+1/2                                         
REMARK 290       4555   -X+1/2,-Y,Z+1/2                                         
REMARK 290                                                                      
REMARK 290     WHERE NNN -> OPERATOR NUMBER                                     
REMARK 290           MMM -> TRANSLATION VECTOR                                  
REMARK 290                                                                      
REMARK 290 CRYSTALLOGRAPHIC SYMMETRY TRANSFORMATIONS                            
REMARK 290 THE FOLLOWING TRANSFORMATIONS OPERATE ON THE ATOM/HETATM             
REMARK 290 RECORDS IN THIS ENTRY TO PRODUCE CRYSTALLOGRAPHICALLY                
REMARK 290 RELATED MOLECULES.                                                   
REMARK 290   SMTRY1   1  1.000000  0.000000  0.000000        0.00000            
REMARK 290   SMTRY2   1  0.000000  1.000000  0.000000        0.00000            
REMARK 290   SMTRY3   1  0.000000  0.000000  1.000000        0.00000            
REMARK 290   SMTRY1   2 -1.000000  0.000000  0.000000        0.00000            
REMARK 290   SMTRY2   2  0.000000  1.000000  0.000000        0.00000            
REMARK 290   SMTRY3   2  0.000000  0.000000 -1.000000        0.00000            
REMARK 290   SMTRY1   3  1.000000  0.000000  0.000000       64.89400            
REMARK 290   SMTRY2   3  0.000000 -1.000000  0.000000        0.00000            
REMARK 290   SMTRY3   3  0.000000  0.000000 -1.000000       75.88550            
REMARK 290   SMTRY1   4 -1.000000  0.000000  0.000000       64.89400            
REMARK 290   SMTRY2   4  0.000000 -1.000000  0.000000        0.00000            
REMARK 290   SMTRY3   4  0.000000  0.000000  1.000000       75.88550            
REMARK 290                                                                      
REMARK 290 REMARK: NULL                                                         
REMARK 300                                                                      
REMARK 300 BIOMOLECULE: 1                                                       
REMARK 300 SEE REMARK 350 FOR THE AUTHOR PROVIDED AND/OR PROGRAM                
REMARK 300 GENERATED ASSEMBLY INFORMATION FOR THE STRUCTURE IN                  
REMARK 300 THIS ENTRY. THE REMARK MAY ALSO PROVIDE INFORMATION ON               
REMARK 300 BURIED SURFACE AREA.                                                 
REMARK 350                                                                      
REMARK 350 COORDINATES FOR A COMPLETE MULTIMER REPRESENTING THE KNOWN           
REMARK 350 BIOLOGICALLY SIGNIFICANT OLIGOMERIZATION STATE OF THE                
REMARK 350 MOLECULE CAN BE GENERATED BY APPLYING BIOMT TRANSFORMATIONS          
REMARK 350 GIVEN BELOW.  BOTH NON-CRYSTALLOGRAPHIC AND                          
REMARK 350 CRYSTALLOGRAPHIC OPERATIONS ARE GIVEN.                               
REMARK 350                                                                      
REMARK 350 BIOMOLECULE: 1                                                       
REMARK 350 AUTHOR DETERMINED BIOLOGICAL UNIT: OCTAMERIC                         
REMARK 350 APPLY THE FOLLOWING TO CHAINS: A, B, D, E, C, F                      
REMARK 350   BIOMT1   1  1.000000  0.000000  0.000000        0.00000            
REMARK 350   BIOMT2   1  0.000000  1.000000  0.000000        0.00000            
REMARK 350   BIOMT3   1  0.000000  0.000000  1.000000        0.00000            
REMARK 350 APPLY THE FOLLOWING TO CHAINS: A, B, D, E, C, F                      
REMARK 350   BIOMT1   2 -1.000000  0.000000  0.000000        0.00000            
REMARK 350   BIOMT2   2  0.000000  1.000000  0.000000        0.00000            
REMARK 350   BIOMT3   2  0.000000  0.000000 -1.000000      151.77100            
REMARK 465                                                                      
REMARK 465 MISSING RESIDUES                                                     
REMARK 465 THE FOLLOWING RESIDUES WERE NOT LOCATED IN THE                       
REMARK 465 EXPERIMENT. (M=MODEL NUMBER; RES=RESIDUE NAME; C=CHAIN               
REMARK 465 IDENTIFIER; SSSEQ=SEQUENCE NUMBER; I=INSERTION CODE.)                
REMARK 465                                                                      
REMARK 465   M RES C SSSEQI                                                     
REMARK 465     GLY A     1                                                      
REMARK 465     PRO A     2                                                      
REMARK 465     SER A     3                                                      
REMARK 465     GLN A     4                                                      
REMARK 465     GLY A   283                                                      
REMARK 465     TYR A   284                                                      
REMARK 465     ALA A   285                                                      
REMARK 465     PHE A   286                                                      
REMARK 465     LYS A   287                                                      
REMARK 465     TYR A   288                                                      
REMARK 465     GLU A   289                                                      
REMARK 465     ASN A   290                                                      
REMARK 465     GLY A   291                                                      
REMARK 465     LYS A   292                                                      
REMARK 465     TYR A   293                                                      
REMARK 465     ASP A   294                                                      
REMARK 465     ILE A   295                                                      
REMARK 465     LYS A   296                                                      
REMARK 465     ASP A   297                                                      
REMARK 465     VAL A   298                                                      
REMARK 465     GLY A   299                                                      
REMARK 465     VAL A   300                                                      
REMARK 465     ASP A   301                                                      
REMARK 465     PRO A   484                                                      
REMARK 465     GLY A   485                                                      
REMARK 465     ALA A   486                                                      
REMARK 465     MET B     0                                                      
REMARK 465     SER B     1                                                      
REMARK 465     ARG B     2                                                      
REMARK 465     LYS B     3                                                      
REMARK 465     VAL B     4                                                      
REMARK 465     PHE B     5                                                      
REMARK 465     GLU B     6                                                      
REMARK 465     THR B     7                                                      
REMARK 465     VAL B     8                                                      
REMARK 465     LYS B   239                                                      
REMARK 465     LYS B   240                                                      
REMARK 465     SER B   241                                                      
REMARK 465     ARG B   242                                                      
REMARK 465     ARG B   243                                                      
REMARK 465     LEU B   244                                                      
REMARK 465     LEU B   245                                                      
REMARK 465     GLN B   246                                                      
REMARK 465     ASP B   247                                                      
REMARK 465     ALA B   248                                                      
REMARK 465     LEU B   249                                                      
REMARK 465     GLU B   250                                                      
REMARK 465     VAL B   251                                                      
REMARK 465     LEU B   252                                                      
REMARK 465     PHE B   253                                                      
REMARK 465     GLN B   254                                                      
REMARK 465     GLY D     1                                                      
REMARK 465     PRO D     2                                                      
REMARK 465     SER D     3                                                      
REMARK 465     GLN D     4                                                      
REMARK 465     GLY D   283                                                      
REMARK 465     TYR D   284                                                      
REMARK 465     ALA D   285                                                      
REMARK 465     PHE D   286                                                      
REMARK 465     LYS D   287                                                      
REMARK 465     TYR D   288                                                      
REMARK 465     GLU D   289                                                      
REMARK 465     ASN D   290                                                      
REMARK 465     GLY D   291                                                      
REMARK 465     LYS D   292                                                      
REMARK 465     TYR D   293                                                      
REMARK 465     ASP D   294                                                      
REMARK 465     ILE D   295                                                      
REMARK 465     LYS D   296                                                      
REMARK 465     ASP D   297                                                      
REMARK 465     VAL D   298                                                      
REMARK 465     GLY D   299                                                      
REMARK 465     VAL D   300                                                      
REMARK 465     ASP D   301                                                      
REMARK 465     PRO D   484                                                      
REMARK 465     GLY D   485                                                      
REMARK 465     ALA D   486                                                      
REMARK 465     MET E     0                                                      
REMARK 465     SER E     1                                                      
REMARK 465     ARG E     2                                                      
REMARK 465     LYS E     3                                                      
REMARK 465     VAL E     4                                                      
REMARK 465     PHE E     5                                                      
REMARK 465     GLU E     6                                                      
REMARK 465     THR E     7                                                      
REMARK 465     VAL E     8                                                      
REMARK 465     ILE E   231                                                      
REMARK 465     VAL E   232                                                      
REMARK 465     PHE E   233                                                      
REMARK 465     GLY E   234                                                      
REMARK 465     ARG E   235                                                      
REMARK 465     ILE E   236                                                      
REMARK 465     THR E   237                                                      
REMARK 465     SER E   238                                                      
REMARK 465     LYS E   239                                                      
REMARK 465     LYS E   240                                                      
REMARK 465     SER E   241                                                      
REMARK 465     ARG E   242                                                      
REMARK 465     ARG E   243                                                      
REMARK 465     LEU E   244                                                      
REMARK 465     LEU E   245                                                      
REMARK 465     GLN E   246                                                      
REMARK 465     ASP E   247                                                      
REMARK 465     ALA E   248                                                      
REMARK 465     LEU E   249                                                      
REMARK 465     GLU E   250                                                      
REMARK 465     VAL E   251                                                      
REMARK 465     LEU E   252                                                      
REMARK 465     PHE E   253                                                      
REMARK 465     GLN E   254                                                      
REMARK 500                                                                      
REMARK 500 GEOMETRY AND STEREOCHEMISTRY                                         
REMARK 500 SUBTOPIC: CLOSE CONTACTS IN SAME ASYMMETRIC UNIT                     
REMARK 500                                                                      
REMARK 500 THE FOLLOWING ATOMS ARE IN CLOSE CONTACT.                            
REMARK 500                                                                      
REMARK 500  ATM1  RES C  SSEQI   ATM2  RES C  SSEQI           DISTANCE          
REMARK 500   O    ALA E    31     H    LEU E    35              1.36            
REMARK 500   O    ALA B    31     H    LEU B    35              1.40            
REMARK 500   OD1  ASP A   404     HG   SER A   423              1.43            
REMARK 500   OD1  ASP D   404     HG   SER D   423              1.45            
REMARK 500   O    ALA E    34     H    ALA E    38              1.53            
REMARK 500   O    ALA B    34     H    ALA B    38              1.55            
REMARK 500   H    GLU A   228     O    GLY A   377              1.59            
REMARK 500   H    GLU D   228     O    GLY D   377              1.59            
REMARK 500                                                                      
REMARK 500 REMARK: NULL                                                         
REMARK 500                                                                      
REMARK 500 GEOMETRY AND STEREOCHEMISTRY                                         
REMARK 500 SUBTOPIC: CLOSE CONTACTS                                             
REMARK 500                                                                      
REMARK 500 THE FOLLOWING ATOMS THAT ARE RELATED BY CRYSTALLOGRAPHIC             
REMARK 500 SYMMETRY ARE IN CLOSE CONTACT.  AN ATOM LOCATED WITHIN 0.15          
REMARK 500 ANGSTROMS OF A SYMMETRY RELATED ATOM IS ASSUMED TO BE ON A           
REMARK 500 SPECIAL POSITION AND IS, THEREFORE, LISTED IN REMARK 375             
REMARK 500 INSTEAD OF REMARK 500.  ATOMS WITH NON-BLANK ALTERNATE               
REMARK 500 LOCATION INDICATORS ARE NOT INCLUDED IN THE CALCULATIONS.            
REMARK 500                                                                      
REMARK 500 DISTANCE CUTOFF:                                                     
REMARK 500 2.2 ANGSTROMS FOR CONTACTS NOT INVOLVING HYDROGEN ATOMS              
REMARK 500 1.6 ANGSTROMS FOR CONTACTS INVOLVING HYDROGEN ATOMS                  
REMARK 500                                                                      
REMARK 500  ATM1  RES C  SSEQI   ATM2  RES C  SSEQI  SSYMOP   DISTANCE          
REMARK 500   HG   SER A    56     O    GLY B   211     1545     1.58            
REMARK 500                                                                      
REMARK 500 REMARK: NULL                                                         
REMARK 500                                                                      
REMARK 500 GEOMETRY AND STEREOCHEMISTRY                                         
REMARK 500 SUBTOPIC: COVALENT BOND LENGTHS                                      
REMARK 500                                                                      
REMARK 500 THE STEREOCHEMICAL PARAMETERS OF THE FOLLOWING RESIDUES              
REMARK 500 HAVE VALUES WHICH DEVIATE FROM EXPECTED VALUES BY MORE               
REMARK 500 THAN 6*RMSD (M=MODEL NUMBER; RES=RESIDUE NAME; C=CHAIN               
REMARK 500 IDENTIFIER; SSEQ=SEQUENCE NUMBER; I=INSERTION CODE).                 
REMARK 500                                                                      
REMARK 500 STANDARD TABLE:                                                      
REMARK 500 FORMAT: (10X,I3,1X,2(A3,1X,A1,I4,A1,1X,A4,3X),1X,F6.3)               
REMARK 500                                                                      
REMARK 500 EXPECTED VALUES PROTEIN: ENGH AND HUBER, 1999                        
REMARK 500 EXPECTED VALUES NUCLEIC ACID: CLOWNEY ET AL 1996                     
REMARK 500                                                                      
REMARK 500  M RES CSSEQI ATM1   RES CSSEQI ATM2   DEVIATION                     
REMARK 500    ALA B  34   C     LEU B  35   N       0.163                       
REMARK 500    LEU B  35   CB    LEU B  35   CG      0.405                       
REMARK 500    ALA E  34   C     LEU E  35   N       0.196                       
REMARK 500    LEU E  35   CB    LEU E  35   CG      0.403                       
REMARK 500                                                                      
REMARK 500 REMARK: NULL                                                         
REMARK 500                                                                      
REMARK 500 GEOMETRY AND STEREOCHEMISTRY                                         
REMARK 500 SUBTOPIC: TORSION ANGLES                                             
REMARK 500                                                                      
REMARK 500 TORSION ANGLES OUTSIDE THE EXPECTED RAMACHANDRAN REGIONS:            
REMARK 500 (M=MODEL NUMBER; RES=RESIDUE NAME; C=CHAIN IDENTIFIER;               
REMARK 500 SSEQ=SEQUENCE NUMBER; I=INSERTION CODE).                             
REMARK 500                                                                      
REMARK 500 STANDARD TABLE:                                                      
REMARK 500 FORMAT:(10X,I3,1X,A3,1X,A1,I4,A1,4X,F7.2,3X,F7.2)                    
REMARK 500                                                                      
REMARK 500 EXPECTED VALUES: GJ KLEYWEGT AND TA JONES (1996). PHI/PSI-           
REMARK 500 CHOLOGY: RAMACHANDRAN REVISITED. STRUCTURE 4, 1395 - 1400            
REMARK 500                                                                      
REMARK 500  M RES CSSEQI        PSI       PHI                                   
REMARK 500    SER A  28       55.20   -104.77                                   
REMARK 500    THR A  93      114.30    -35.52                                   
REMARK 500    TRP A 105      -48.70    140.22                                   
REMARK 500    THR A 148      -51.89   -131.22                                   
REMARK 500    ILE A 225      -62.06   -104.57                                   
REMARK 500    LEU A 239       86.09   -151.11                                   
REMARK 500    ASN A 241       79.66   -114.93                                   
REMARK 500    ASP A 324       50.78   -104.99                                   
REMARK 500    LYS A 356       70.00   -101.96                                   
REMARK 500    ALA A 386       38.93    -96.97                                   
REMARK 500    ASN A 389       39.63    -93.57                                   
REMARK 500    ASP A 413      -72.64    -75.49                                   
REMARK 500    ILE A 450      147.87    -36.46                                   
REMARK 500    GLN B  87       16.66   -152.74                                   
REMARK 500    GLU B 128       44.04   -145.96                                   
REMARK 500    GLU B 136      109.68     44.18                                   
REMARK 500    ASP B 208       75.28     60.31                                   
REMARK 500    LEU B 225       34.32    -98.12                                   
REMARK 500    SER D  28       54.03   -103.99                                   
REMARK 500    ASP D  58       68.63     67.84                                   
REMARK 500    THR D  93      114.58    -36.08                                   
REMARK 500    TRP D 105      -47.70    139.12                                   
REMARK 500    THR D 148      -51.52   -131.65                                   
REMARK 500    ILE D 225      -61.64   -104.87                                   
REMARK 500    LEU D 239       86.61   -151.31                                   
REMARK 500    ASP D 324       51.35   -105.12                                   
REMARK 500    LYS D 356       70.51   -102.11                                   
REMARK 500    ALA D 386       39.55    -97.47                                   
REMARK 500    ASN D 389       40.21    -93.90                                   
REMARK 500    ASP D 413      -72.11    -75.86                                   
REMARK 500    ILE D 450      148.26    -36.73                                   
REMARK 500    GLN E  87       16.82   -152.82                                   
REMARK 500    GLU E 128       42.95   -144.28                                   
REMARK 500    GLU E 136      110.21     58.06                                   
REMARK 500    ASP E 208       74.57     60.03                                   
REMARK 500    LEU E 225       71.15   -105.59                                   
REMARK 500                                                                      
REMARK 500 REMARK: NULL                                                         
REMARK 610                                                                      
REMARK 610 MISSING HETEROATOM                                                   
REMARK 610 THE FOLLOWING RESIDUES HAVE MISSING ATOMS (M=MODEL NUMBER;           
REMARK 610 RES=RESIDUE NAME; C=CHAIN IDENTIFIER; SSEQ=SEQUENCE NUMBER;          
REMARK 610 I=INSERTION CODE):                                                   
REMARK 610   M RES C SSEQI                                                      
REMARK 610     LMT B  501                                                       
REMARK 610     LMT E  501                                                       
REMARK 900                                                                      
REMARK 900 RELATED ENTRIES                                                      
REMARK 900 RELATED ID: 6HD8   RELATED DB: PDB                                   
REMARK 900 RELATED ID: 6HD9   RELATED DB: PDB                                   
REMARK 900 RELATED ID: 6HDA   RELATED DB: PDB                                   
REMARK 900 RELATED ID: 6HDB   RELATED DB: PDB                                   
REMARK 900 RELATED ID: 6HDC   RELATED DB: PDB                                   
DBREF  6SWR A    1   122  PDB    6SWR     6SWR             1    122             
DBREF  6SWR A  395   486  UNP    P0AEX9   MALE_ECOLI       1    395             
DBREF  6SWR B    2   247  UNP    E4TN31   E4TN31_MARTH     2    247             
DBREF  6SWR D    1   122  PDB    6SWR     6SWR             1    122             
DBREF  6SWR D  395   486  UNP    P0AEX9   MALE_ECOLI       1    395             
DBREF  6SWR E    2   247  UNP    E4TN31   E4TN31_MARTH     2    247             
SEQADV 6SWR PRO A  484  UNP  P0AEX9    ARG   393 CONFLICT                       
SEQADV 6SWR GLY A  485  UNP  P0AEX9    ILE   394 CONFLICT                       
SEQADV 6SWR ALA A  486  UNP  P0AEX9    THR   395 CONFLICT                       
SEQADV 6SWR MET B    0  UNP  E4TN31              INITIATING METHIONINE          
SEQADV 6SWR SER B    1  UNP  E4TN31              EXPRESSION TAG                 
SEQADV 6SWR ALA B   38  UNP  E4TN31    THR    38 CONFLICT                       
SEQADV 6SWR ALA B  248  UNP  E4TN31              EXPRESSION TAG                 
SEQADV 6SWR LEU B  249  UNP  E4TN31              EXPRESSION TAG                 
SEQADV 6SWR GLU B  250  UNP  E4TN31              EXPRESSION TAG                 
SEQADV 6SWR VAL B  251  UNP  E4TN31              EXPRESSION TAG                 
SEQADV 6SWR LEU B  252  UNP  E4TN31              EXPRESSION TAG                 
SEQADV 6SWR PHE B  253  UNP  E4TN31              EXPRESSION TAG                 
SEQADV 6SWR GLN B  254  UNP  E4TN31              EXPRESSION TAG                 
SEQADV 6SWR PRO D  484  UNP  P0AEX9    ARG   393 CONFLICT                       
SEQADV 6SWR GLY D  485  UNP  P0AEX9    ILE   394 CONFLICT                       
SEQADV 6SWR ALA D  486  UNP  P0AEX9    THR   395 CONFLICT                       
SEQADV 6SWR MET E    0  UNP  E4TN31              INITIATING METHIONINE          
SEQADV 6SWR SER E    1  UNP  E4TN31              EXPRESSION TAG                 
SEQADV 6SWR ALA E   38  UNP  E4TN31    THR    38 CONFLICT                       
SEQADV 6SWR ALA E  248  UNP  E4TN31              EXPRESSION TAG                 
SEQADV 6SWR LEU E  249  UNP  E4TN31              EXPRESSION TAG                 
SEQADV 6SWR GLU E  250  UNP  E4TN31              EXPRESSION TAG                 
SEQADV 6SWR VAL E  251  UNP  E4TN31              EXPRESSION TAG                 
SEQADV 6SWR LEU E  252  UNP  E4TN31              EXPRESSION TAG                 
SEQADV 6SWR PHE E  253  UNP  E4TN31              EXPRESSION TAG                 
SEQADV 6SWR GLN E  254  UNP  E4TN31              EXPRESSION TAG                 
SEQRES   1 A  486  GLY PRO SER GLN ARG GLN LEU VAL GLU SER GLY GLY GLY          
SEQRES   2 A  486  LEU VAL GLN PRO GLY GLY SER LEU ARG LEU SER CYS ALA          
SEQRES   3 A  486  ALA SER GLY SER ILE LEU TYR PHE ASN ARG MET GLY TRP          
SEQRES   4 A  486  TYR ARG GLN ALA PRO GLY LYS GLN ARG GLU LEU VAL ALA          
SEQRES   5 A  486  ALA ILE THR SER GLY ASP SER THR ASN TYR ALA ASP PRO          
SEQRES   6 A  486  VAL LYS GLY ARG PHE THR ILE SER ARG ASP ASN ALA LYS          
SEQRES   7 A  486  ASN THR VAL TYR LEU GLN MET ASN SER LEU LYS PRO GLU          
SEQRES   8 A  486  ASP THR ALA VAL TYR TYR CYS ASN ALA LYS GLU LYS GLY          
SEQRES   9 A  486  TRP SER PHE SER LEU TYR ASP TYR TRP GLY GLN GLY THR          
SEQRES  10 A  486  PRO VAL THR VAL VAL LYS LEU VAL ILE TRP ILE ASN GLY          
SEQRES  11 A  486  ASP LYS GLY TYR ASN GLY LEU ALA GLU VAL GLY LYS LYS          
SEQRES  12 A  486  PHE GLU LYS ASP THR GLY ILE LYS VAL THR VAL GLU HIS          
SEQRES  13 A  486  PRO ASP LYS LEU GLU GLU LYS PHE PRO GLN VAL ALA ALA          
SEQRES  14 A  486  THR GLY ASP GLY PRO ASP ILE ILE PHE TRP ALA HIS ASP          
SEQRES  15 A  486  ARG PHE GLY GLY TYR ALA GLN SER GLY LEU LEU ALA GLU          
SEQRES  16 A  486  ILE THR PRO ASP LYS ALA PHE GLN ASP LYS LEU TYR PRO          
SEQRES  17 A  486  PHE THR TRP ASP ALA VAL ARG TYR ASN GLY LYS LEU ILE          
SEQRES  18 A  486  ALA TYR PRO ILE ALA VAL GLU ALA LEU SER LEU ILE TYR          
SEQRES  19 A  486  ASN LYS ASP LEU LEU PRO ASN PRO PRO LYS THR TRP GLU          
SEQRES  20 A  486  GLU ILE PRO ALA LEU ASP LYS GLU LEU LYS ALA LYS GLY          
SEQRES  21 A  486  LYS SER ALA LEU MET PHE ASN LEU GLN GLU PRO TYR PHE          
SEQRES  22 A  486  THR TRP PRO LEU ILE ALA ALA ASP GLY GLY TYR ALA PHE          
SEQRES  23 A  486  LYS TYR GLU ASN GLY LYS TYR ASP ILE LYS ASP VAL GLY          
SEQRES  24 A  486  VAL ASP ASN ALA GLY ALA LYS ALA GLY LEU THR PHE LEU          
SEQRES  25 A  486  VAL ASP LEU ILE LYS ASN LYS HIS MET ASN ALA ASP THR          
SEQRES  26 A  486  ASP TYR SER ILE ALA GLU ALA ALA PHE ASN LYS GLY GLU          
SEQRES  27 A  486  THR ALA MET THR ILE ASN GLY PRO TRP ALA TRP SER ASN          
SEQRES  28 A  486  ILE ASP THR SER LYS VAL ASN TYR GLY VAL THR VAL LEU          
SEQRES  29 A  486  PRO THR PHE LYS GLY GLN PRO SER LYS PRO PHE VAL GLY          
SEQRES  30 A  486  VAL LEU SER ALA GLY ILE ASN ALA ALA SER PRO ASN LYS          
SEQRES  31 A  486  GLU LEU ALA LYS GLU PHE LEU GLU ASN TYR LEU LEU THR          
SEQRES  32 A  486  ASP GLU GLY LEU GLU ALA VAL ASN LYS ASP LYS PRO LEU          
SEQRES  33 A  486  GLY ALA VAL ALA LEU LYS SER TYR GLU GLU GLU LEU ALA          
SEQRES  34 A  486  LYS ASP PRO ARG ILE ALA ALA THR MET GLU ASN ALA GLN          
SEQRES  35 A  486  LYS GLY GLU ILE MET PRO ASN ILE PRO GLN MET SER ALA          
SEQRES  36 A  486  PHE TRP TYR ALA VAL ARG THR ALA VAL ILE ASN ALA ALA          
SEQRES  37 A  486  SER GLY ARG GLN THR VAL ASP GLU ALA LEU LYS ASP ALA          
SEQRES  38 A  486  GLN THR PRO GLY ALA                                          
SEQRES   1 B  255  MET SER ARG LYS VAL PHE GLU THR VAL VAL GLY LEU ASN          
SEQRES   2 B  255  PRO ASN PHE SER PHE ARG GLY LYS GLN GLN THR ARG ILE          
SEQRES   3 B  255  GLU THR PHE SER ASP ALA VAL PHE ALA LEU ALA ILE ALA          
SEQRES   4 B  255  LEU LEU VAL LEU SER SER THR ILE PRO GLU THR PHE GLU          
SEQRES   5 B  255  ASP LEU TRP ALA SER MET ARG ASP VAL ILE PRO PHE ALA          
SEQRES   6 B  255  ILE CYS VAL ALA LEU ILE ILE VAL ILE TRP TYR GLN HIS          
SEQRES   7 B  255  TYR ILE PHE PHE LEU LYS TYR GLY LEU GLN ASP LYS VAL          
SEQRES   8 B  255  THR ILE LEU LEU ASN THR ILE LEU LEU PHE VAL LEU LEU          
SEQRES   9 B  255  VAL TYR VAL TYR PRO LEU LYS PHE LEU ALA ARG PHE LEU          
SEQRES  10 B  255  SER GLU ILE TYR GLY GLY ILE PHE GLY ILE ILE GLU THR          
SEQRES  11 B  255  ASP LEU SER ARG PHE GLY GLU TYR SER HIS GLN ASN LEU          
SEQRES  12 B  255  LYS LEU LEU MET VAL ASN TYR GLY LEU GLY ALA PHE ALA          
SEQRES  13 B  255  ILE PHE LEU VAL PHE SER LEU MET TYR TRP ARG ALA TYR          
SEQRES  14 B  255  LYS MET LYS SER LEU LEU ASP LEU ASN SER TYR GLU ILE          
SEQRES  15 B  255  PHE ASP THR LYS SER SER ILE ILE ALA ASN LEU LEU MET          
SEQRES  16 B  255  CYS SER VAL PRO LEU LEU SER LEU ILE ILE THR LEU ILE          
SEQRES  17 B  255  ASP PRO TRP GLY ASN PHE ARG THR THR ILE LEU SER GLY          
SEQRES  18 B  255  PHE LEU TYR PHE LEU TYR VAL PRO ILE MET ILE VAL PHE          
SEQRES  19 B  255  GLY ARG ILE THR SER LYS LYS SER ARG ARG LEU LEU GLN          
SEQRES  20 B  255  ASP ALA LEU GLU VAL LEU PHE GLN                              
SEQRES   1 D  486  GLY PRO SER GLN ARG GLN LEU VAL GLU SER GLY GLY GLY          
SEQRES   2 D  486  LEU VAL GLN PRO GLY GLY SER LEU ARG LEU SER CYS ALA          
SEQRES   3 D  486  ALA SER GLY SER ILE LEU TYR PHE ASN ARG MET GLY TRP          
SEQRES   4 D  486  TYR ARG GLN ALA PRO GLY LYS GLN ARG GLU LEU VAL ALA          
SEQRES   5 D  486  ALA ILE THR SER GLY ASP SER THR ASN TYR ALA ASP PRO          
SEQRES   6 D  486  VAL LYS GLY ARG PHE THR ILE SER ARG ASP ASN ALA LYS          
SEQRES   7 D  486  ASN THR VAL TYR LEU GLN MET ASN SER LEU LYS PRO GLU          
SEQRES   8 D  486  ASP THR ALA VAL TYR TYR CYS ASN ALA LYS GLU LYS GLY          
SEQRES   9 D  486  TRP SER PHE SER LEU TYR ASP TYR TRP GLY GLN GLY THR          
SEQRES  10 D  486  PRO VAL THR VAL VAL LYS LEU VAL ILE TRP ILE ASN GLY          
SEQRES  11 D  486  ASP LYS GLY TYR ASN GLY LEU ALA GLU VAL GLY LYS LYS          
SEQRES  12 D  486  PHE GLU LYS ASP THR GLY ILE LYS VAL THR VAL GLU HIS          
SEQRES  13 D  486  PRO ASP LYS LEU GLU GLU LYS PHE PRO GLN VAL ALA ALA          
SEQRES  14 D  486  THR GLY ASP GLY PRO ASP ILE ILE PHE TRP ALA HIS ASP          
SEQRES  15 D  486  ARG PHE GLY GLY TYR ALA GLN SER GLY LEU LEU ALA GLU          
SEQRES  16 D  486  ILE THR PRO ASP LYS ALA PHE GLN ASP LYS LEU TYR PRO          
SEQRES  17 D  486  PHE THR TRP ASP ALA VAL ARG TYR ASN GLY LYS LEU ILE          
SEQRES  18 D  486  ALA TYR PRO ILE ALA VAL GLU ALA LEU SER LEU ILE TYR          
SEQRES  19 D  486  ASN LYS ASP LEU LEU PRO ASN PRO PRO LYS THR TRP GLU          
SEQRES  20 D  486  GLU ILE PRO ALA LEU ASP LYS GLU LEU LYS ALA LYS GLY          
SEQRES  21 D  486  LYS SER ALA LEU MET PHE ASN LEU GLN GLU PRO TYR PHE          
SEQRES  22 D  486  THR TRP PRO LEU ILE ALA ALA ASP GLY GLY TYR ALA PHE          
SEQRES  23 D  486  LYS TYR GLU ASN GLY LYS TYR ASP ILE LYS ASP VAL GLY          
SEQRES  24 D  486  VAL ASP ASN ALA GLY ALA LYS ALA GLY LEU THR PHE LEU          
SEQRES  25 D  486  VAL ASP LEU ILE LYS ASN LYS HIS MET ASN ALA ASP THR          
SEQRES  26 D  486  ASP TYR SER ILE ALA GLU ALA ALA PHE ASN LYS GLY GLU          
SEQRES  27 D  486  THR ALA MET THR ILE ASN GLY PRO TRP ALA TRP SER ASN          
SEQRES  28 D  486  ILE ASP THR SER LYS VAL ASN TYR GLY VAL THR VAL LEU          
SEQRES  29 D  486  PRO THR PHE LYS GLY GLN PRO SER LYS PRO PHE VAL GLY          
SEQRES  30 D  486  VAL LEU SER ALA GLY ILE ASN ALA ALA SER PRO ASN LYS          
SEQRES  31 D  486  GLU LEU ALA LYS GLU PHE LEU GLU ASN TYR LEU LEU THR          
SEQRES  32 D  486  ASP GLU GLY LEU GLU ALA VAL ASN LYS ASP LYS PRO LEU          
SEQRES  33 D  486  GLY ALA VAL ALA LEU LYS SER TYR GLU GLU GLU LEU ALA          
SEQRES  34 D  486  LYS ASP PRO ARG ILE ALA ALA THR MET GLU ASN ALA GLN          
SEQRES  35 D  486  LYS GLY GLU ILE MET PRO ASN ILE PRO GLN MET SER ALA          
SEQRES  36 D  486  PHE TRP TYR ALA VAL ARG THR ALA VAL ILE ASN ALA ALA          
SEQRES  37 D  486  SER GLY ARG GLN THR VAL ASP GLU ALA LEU LYS ASP ALA          
SEQRES  38 D  486  GLN THR PRO GLY ALA                                          
SEQRES   1 E  255  MET SER ARG LYS VAL PHE GLU THR VAL VAL GLY LEU ASN          
SEQRES   2 E  255  PRO ASN PHE SER PHE ARG GLY LYS GLN GLN THR ARG ILE          
SEQRES   3 E  255  GLU THR PHE SER ASP ALA VAL PHE ALA LEU ALA ILE ALA          
SEQRES   4 E  255  LEU LEU VAL LEU SER SER THR ILE PRO GLU THR PHE GLU          
SEQRES   5 E  255  ASP LEU TRP ALA SER MET ARG ASP VAL ILE PRO PHE ALA          
SEQRES   6 E  255  ILE CYS VAL ALA LEU ILE ILE VAL ILE TRP TYR GLN HIS          
SEQRES   7 E  255  TYR ILE PHE PHE LEU LYS TYR GLY LEU GLN ASP LYS VAL          
SEQRES   8 E  255  THR ILE LEU LEU ASN THR ILE LEU LEU PHE VAL LEU LEU          
SEQRES   9 E  255  VAL TYR VAL TYR PRO LEU LYS PHE LEU ALA ARG PHE LEU          
SEQRES  10 E  255  SER GLU ILE TYR GLY GLY ILE PHE GLY ILE ILE GLU THR          
SEQRES  11 E  255  ASP LEU SER ARG PHE GLY GLU TYR SER HIS GLN ASN LEU          
SEQRES  12 E  255  LYS LEU LEU MET VAL ASN TYR GLY LEU GLY ALA PHE ALA          
SEQRES  13 E  255  ILE PHE LEU VAL PHE SER LEU MET TYR TRP ARG ALA TYR          
SEQRES  14 E  255  LYS MET LYS SER LEU LEU ASP LEU ASN SER TYR GLU ILE          
SEQRES  15 E  255  PHE ASP THR LYS SER SER ILE ILE ALA ASN LEU LEU MET          
SEQRES  16 E  255  CYS SER VAL PRO LEU LEU SER LEU ILE ILE THR LEU ILE          
SEQRES  17 E  255  ASP PRO TRP GLY ASN PHE ARG THR THR ILE LEU SER GLY          
SEQRES  18 E  255  PHE LEU TYR PHE LEU TYR VAL PRO ILE MET ILE VAL PHE          
SEQRES  19 E  255  GLY ARG ILE THR SER LYS LYS SER ARG ARG LEU LEU GLN          
SEQRES  20 E  255  ASP ALA LEU GLU VAL LEU PHE GLN                              
HET    GLC  C   1      23                                                       
HET    GLC  C   2      22                                                       
HET    GLC  F   1      23                                                       
HET    GLC  F   2      22                                                       
HET    LMT  B 501      63                                                       
HET      K  B 502       1                                                       
HET    LMT  E 501      63                                                       
HETNAM     GLC ALPHA-D-GLUCOPYRANOSE                                            
HETNAM     LMT DODECYL-BETA-D-MALTOSIDE                                         
HETNAM       K POTASSIUM ION                                                    
HETSYN     GLC ALPHA-D-GLUCOSE; D-GLUCOSE; GLUCOSE                              
FORMUL   5  GLC    4(C6 H12 O6)                                                 
FORMUL   7  LMT    2(C24 H46 O11)                                               
FORMUL   8    K    K 1+                                                         
FORMUL  10  HOH   *31(H2 O)                                                     
HELIX    1 AA1 SER A   30  PHE A   34  5                                   5    
HELIX    2 AA2 LYS A   89  THR A   93  5                                   5    
HELIX    3 AA3 GLY A  133  GLY A  149  1                                  17    
HELIX    4 AA4 LYS A  159  GLY A  171  1                                  13    
HELIX    5 AA5 ARG A  183  GLY A  191  1                                   9    
HELIX    6 AA6 ASP A  199  ASP A  204  1                                   6    
HELIX    7 AA7 TYR A  207  VAL A  214  1                                   8    
HELIX    8 AA8 THR A  245  GLU A  247  5                                   3    
HELIX    9 AA9 GLU A  248  LYS A  259  1                                  12    
HELIX   10 AB1 GLU A  270  ALA A  279  1                                  10    
HELIX   11 AB2 ALA A  303  ASN A  318  1                                  16    
HELIX   12 AB3 ASP A  326  LYS A  336  1                                  11    
HELIX   13 AB4 GLY A  345  TRP A  347  5                                   3    
HELIX   14 AB5 ALA A  348  SER A  355  1                                   8    
HELIX   15 AB6 ASN A  389  TYR A  400  1                                  12    
HELIX   16 AB7 THR A  403  LYS A  414  1                                  12    
HELIX   17 AB8 LEU A  421  SER A  423  5                                   3    
HELIX   18 AB9 TYR A  424  LYS A  430  1                                   7    
HELIX   19 AC1 ASP A  431  GLY A  444  1                                  14    
HELIX   20 AC2 GLN A  452  GLY A  470  1                                  19    
HELIX   21 AC3 THR A  473  THR A  483  1                                  11    
HELIX   22 AC4 THR B   23  SER B   43  1                                  21    
HELIX   23 AC5 THR B   49  ASP B   59  1                                  11    
HELIX   24 AC6 ASP B   59  GLY B   85  1                                  27    
HELIX   25 AC7 ASP B   88  GLY B  125  1                                  38    
HELIX   26 AC8 LEU B  131  GLY B  135  5                                   5    
HELIX   27 AC9 SER B  138  MET B  170  1                                  33    
HELIX   28 AD1 ASN B  177  ASP B  208  1                                  32    
HELIX   29 AD2 PHE B  213  LEU B  222  1                                  10    
HELIX   30 AD3 LEU B  225  SER B  238  1                                  14    
HELIX   31 AD4 SER D   30  PHE D   34  5                                   5    
HELIX   32 AD5 LYS D   89  THR D   93  5                                   5    
HELIX   33 AD6 GLY D  133  GLY D  149  1                                  17    
HELIX   34 AD7 LYS D  159  GLY D  171  1                                  13    
HELIX   35 AD8 ARG D  183  GLY D  191  1                                   9    
HELIX   36 AD9 ASP D  199  ASP D  204  1                                   6    
HELIX   37 AE1 TYR D  207  VAL D  214  1                                   8    
HELIX   38 AE2 THR D  245  GLU D  247  5                                   3    
HELIX   39 AE3 GLU D  248  LYS D  259  1                                  12    
HELIX   40 AE4 GLU D  270  ALA D  279  1                                  10    
HELIX   41 AE5 ALA D  303  ASN D  318  1                                  16    
HELIX   42 AE6 ASP D  326  LYS D  336  1                                  11    
HELIX   43 AE7 GLY D  345  TRP D  347  5                                   3    
HELIX   44 AE8 ALA D  348  SER D  355  1                                   8    
HELIX   45 AE9 ASN D  389  TYR D  400  1                                  12    
HELIX   46 AF1 THR D  403  LYS D  414  1                                  12    
HELIX   47 AF2 LEU D  421  SER D  423  5                                   3    
HELIX   48 AF3 TYR D  424  LYS D  430  1                                   7    
HELIX   49 AF4 ASP D  431  GLY D  444  1                                  14    
HELIX   50 AF5 GLN D  452  GLY D  470  1                                  19    
HELIX   51 AF6 THR D  473  THR D  483  1                                  11    
HELIX   52 AF7 THR E   23  SER E   43  1                                  21    
HELIX   53 AF8 THR E   49  ASP E   59  1                                  11    
HELIX   54 AF9 ASP E   59  GLY E   85  1                                  27    
HELIX   55 AG1 ASP E   88  TYR E  105  1                                  18    
HELIX   56 AG2 TYR E  105  GLY E  125  1                                  21    
HELIX   57 AG3 LEU E  131  GLY E  135  5                                   5    
HELIX   58 AG4 SER E  138  MET E  170  1                                  33    
HELIX   59 AG5 ASN E  177  ASP E  208  1                                  32    
HELIX   60 AG6 ASN E  212  LEU E  225  1                                  14    
SHEET    1 AA1 4 LEU A   7  SER A  10  0                                        
SHEET    2 AA1 4 LEU A  21  ALA A  27 -1  O  ALA A  26   N  VAL A   8           
SHEET    3 AA1 4 THR A  80  MET A  85 -1  O  MET A  85   N  LEU A  21           
SHEET    4 AA1 4 PHE A  70  ASP A  75 -1  N  ASP A  75   O  THR A  80           
SHEET    1 AA2 6 LEU A  14  VAL A  15  0                                        
SHEET    2 AA2 6 THR A 117  VAL A 121  1  O  THR A 120   N  VAL A  15           
SHEET    3 AA2 6 ALA A  94  LYS A 103 -1  N  TYR A  96   O  THR A 117           
SHEET    4 AA2 6 ARG A  36  GLN A  42 -1  N  TYR A  40   O  TYR A  97           
SHEET    5 AA2 6 GLU A  49  THR A  55 -1  O  ILE A  54   N  MET A  37           
SHEET    6 AA2 6 THR A  60  TYR A  62 -1  O  ASN A  61   N  ALA A  53           
SHEET    1 AA3 4 LEU A  14  VAL A  15  0                                        
SHEET    2 AA3 4 THR A 117  VAL A 121  1  O  THR A 120   N  VAL A  15           
SHEET    3 AA3 4 ALA A  94  LYS A 103 -1  N  TYR A  96   O  THR A 117           
SHEET    4 AA3 4 LEU A 109  TRP A 113 -1  O  TYR A 110   N  GLU A 102           
SHEET    1 AA4 6 LYS A 151  GLU A 155  0                                        
SHEET    2 AA4 6 LYS A 123  TRP A 127  1  N  LEU A 124   O  LYS A 151           
SHEET    3 AA4 6 ILE A 176  ALA A 180  1  O  PHE A 178   N  TRP A 127           
SHEET    4 AA4 6 PHE A 375  ILE A 383 -1  O  GLY A 382   N  ILE A 177           
SHEET    5 AA4 6 TYR A 223  GLU A 228 -1  N  GLU A 228   O  GLY A 377           
SHEET    6 AA4 6 ALA A 418  VAL A 419 -1  O  ALA A 418   N  VAL A 227           
SHEET    1 AA5 5 LYS A 151  GLU A 155  0                                        
SHEET    2 AA5 5 LYS A 123  TRP A 127  1  N  LEU A 124   O  LYS A 151           
SHEET    3 AA5 5 ILE A 176  ALA A 180  1  O  PHE A 178   N  TRP A 127           
SHEET    4 AA5 5 PHE A 375  ILE A 383 -1  O  GLY A 382   N  ILE A 177           
SHEET    5 AA5 5 GLU A 445  ILE A 446  1  O  GLU A 445   N  VAL A 376           
SHEET    1 AA6 4 SER A 262  LEU A 264  0                                        
SHEET    2 AA6 4 THR A 339  ASN A 344  1  O  ALA A 340   N  SER A 262           
SHEET    3 AA6 4 SER A 231  ASN A 235 -1  N  ILE A 233   O  THR A 342           
SHEET    4 AA6 4 TYR A 359  THR A 362 -1  O  GLY A 360   N  TYR A 234           
SHEET    1 AA7 2 THR A 366  PHE A 367  0                                        
SHEET    2 AA7 2 GLN A 370  PRO A 371 -1  O  GLN A 370   N  PHE A 367           
SHEET    1 AA8 4 LEU D   7  VAL D   8  0                                        
SHEET    2 AA8 4 LEU D  21  ALA D  27 -1  O  ALA D  26   N  VAL D   8           
SHEET    3 AA8 4 THR D  80  MET D  85 -1  O  MET D  85   N  LEU D  21           
SHEET    4 AA8 4 PHE D  70  ASP D  75 -1  N  ASP D  75   O  THR D  80           
SHEET    1 AA9 6 LEU D  14  VAL D  15  0                                        
SHEET    2 AA9 6 THR D 117  VAL D 121  1  O  THR D 120   N  VAL D  15           
SHEET    3 AA9 6 ALA D  94  LYS D 103 -1  N  TYR D  96   O  THR D 117           
SHEET    4 AA9 6 ARG D  36  GLN D  42 -1  N  ARG D  36   O  LYS D 101           
SHEET    5 AA9 6 GLU D  49  THR D  55 -1  O  ILE D  54   N  MET D  37           
SHEET    6 AA9 6 THR D  60  TYR D  62 -1  O  ASN D  61   N  ALA D  53           
SHEET    1 AB1 4 LEU D  14  VAL D  15  0                                        
SHEET    2 AB1 4 THR D 117  VAL D 121  1  O  THR D 120   N  VAL D  15           
SHEET    3 AB1 4 ALA D  94  LYS D 103 -1  N  TYR D  96   O  THR D 117           
SHEET    4 AB1 4 LEU D 109  TRP D 113 -1  O  TYR D 110   N  GLU D 102           
SHEET    1 AB2 6 LYS D 151  GLU D 155  0                                        
SHEET    2 AB2 6 LYS D 123  TRP D 127  1  N  LEU D 124   O  LYS D 151           
SHEET    3 AB2 6 ILE D 176  ALA D 180  1  O  PHE D 178   N  TRP D 127           
SHEET    4 AB2 6 PHE D 375  ILE D 383 -1  O  GLY D 382   N  ILE D 177           
SHEET    5 AB2 6 TYR D 223  GLU D 228 -1  N  GLU D 228   O  GLY D 377           
SHEET    6 AB2 6 ALA D 418  VAL D 419 -1  O  ALA D 418   N  VAL D 227           
SHEET    1 AB3 5 LYS D 151  GLU D 155  0                                        
SHEET    2 AB3 5 LYS D 123  TRP D 127  1  N  LEU D 124   O  LYS D 151           
SHEET    3 AB3 5 ILE D 176  ALA D 180  1  O  PHE D 178   N  TRP D 127           
SHEET    4 AB3 5 PHE D 375  ILE D 383 -1  O  GLY D 382   N  ILE D 177           
SHEET    5 AB3 5 GLU D 445  ILE D 446  1  O  GLU D 445   N  VAL D 376           
SHEET    1 AB4 4 SER D 262  LEU D 264  0                                        
SHEET    2 AB4 4 THR D 339  ASN D 344  1  O  ALA D 340   N  SER D 262           
SHEET    3 AB4 4 SER D 231  ASN D 235 -1  N  ILE D 233   O  THR D 342           
SHEET    4 AB4 4 TYR D 359  THR D 362 -1  O  GLY D 360   N  TYR D 234           
SHEET    1 AB5 2 THR D 366  PHE D 367  0                                        
SHEET    2 AB5 2 GLN D 370  PRO D 371 -1  O  GLN D 370   N  PHE D 367           
SSBOND   1 CYS A   25    CYS A   98                          1555   1555  2.20  
LINK         O4  GLC C   1                 C1  GLC C   2     1555   1555  1.38  
LINK         O4  GLC F   1                 C1  GLC F   2     1555   1555  1.39  
CRYST1  129.788  131.611  151.771  90.00  90.00  90.00 P 21 2 21     8          
ORIGX1      1.000000  0.000000  0.000000        0.00000                         
ORIGX2      0.000000  1.000000  0.000000        0.00000                         
ORIGX3      0.000000  0.000000  1.000000        0.00000                         
SCALE1      0.007705  0.000000  0.000000        0.00000                         
SCALE2      0.000000  0.007598  0.000000        0.00000                         
SCALE3      0.000000  0.000000  0.006589        0.00000                         
ATOM      1  N   ARG A   5     -16.494 -31.190  33.352  1.00250.10           N  
ANISOU    1  N   ARG A   5    35463  23633  35932  -2402     -1     -4       N  
ATOM      2  CA  ARG A   5     -15.498 -30.564  34.204  1.00249.50           C  
ANISOU    2  CA  ARG A   5    35514  23315  35968  -2403     28    150       C  
ATOM      3  C   ARG A   5     -15.229 -29.146  33.726  1.00252.14           C  
ANISOU    3  C   ARG A   5    35826  23788  36186  -2115     22    131       C  
ATOM      4  O   ARG A   5     -14.881 -28.963  32.564  1.00251.55           O  
ANISOU    4  O   ARG A   5    35881  23543  36154  -1856     10     65       O  
ATOM      5  CB  ARG A   5     -14.195 -31.363  34.180  1.00248.96           C  
ANISOU    5  CB  ARG A   5    35657  22869  36067  -2339     41    230       C  
ATOM      6  CG  ARG A   5     -14.343 -32.847  34.350  1.00256.03           C  
ANISOU    6  CG  ARG A   5    36279  24281  36718  -2347     40    211       C  
ATOM      7  CD  ARG A   5     -14.529 -33.234  35.785  1.00261.63           C  
ANISOU    7  CD  ARG A   5    36708  25497  37201  -2426     70    336       C  
ATOM      8  NE  ARG A   5     -14.826 -34.646  35.933  1.00265.10           N  
ANISOU    8  NE  ARG A   5    36959  26286  37480  -2438     69    317       N  
ATOM      9  CZ  ARG A   5     -13.943 -35.629  35.797  1.00269.65           C  
ANISOU    9  CZ  ARG A   5    37472  27055  37929  -2253     67    322       C  
ATOM     10  NH1 ARG A   5     -12.682 -35.361  35.501  1.00257.07           N  
ANISOU   10  NH1 ARG A   5    36406  24440  36827  -2317     72    386       N  
ATOM     11  NH2 ARG A   5     -14.317 -36.887  35.948  1.00260.62           N  
ANISOU   11  NH2 ARG A   5    36544  25396  37085  -2537     73    339       N  
ATOM     12  HA  ARG A   5     -15.871 -30.538  35.221  1.00249.41           H  
ANISOU   12  HA  ARG A   5    35391  23446  35925  -2592     48    233       H  
ATOM     13  HB2 ARG A   5     -13.701 -31.194  33.233  1.00248.70           H  
ANISOU   13  HB2 ARG A   5    35747  22667  36081  -2122     28    175       H  
ATOM     14  HB3 ARG A   5     -13.541 -31.007  34.967  1.00248.69           H  
ANISOU   14  HB3 ARG A   5    35700  22684  36106  -2364     64    363       H  
ATOM     15  HG2 ARG A   5     -15.199 -33.206  33.789  1.00256.44           H  
ANISOU   15  HG2 ARG A   5    36216  24540  36678  -2372     20    100       H  
ATOM     16  HG3 ARG A   5     -13.455 -33.332  33.962  1.00255.71           H  
ANISOU   16  HG3 ARG A   5    36388  23992  36776  -2240     39    221       H  
ATOM     17  HD2 ARG A   5     -13.632 -32.998  36.344  1.00261.28           H  
ANISOU   17  HD2 ARG A   5    36790  25239  37246  -2386     90    452       H  
ATOM     18  HD3 ARG A   5     -15.366 -32.689  36.203  1.00262.03           H  
ANISOU   18  HD3 ARG A   5    36610  25797  37154  -2509     74    337       H  
ATOM     19  HE  ARG A   5     -15.787 -34.870  36.161  1.00265.57           H  
ANISOU   19  HE  ARG A   5    36858  26600  37445  -2541     68    291       H  
ATOM     20 HH11 ARG A   5     -12.338 -34.420  35.393  1.00256.81           H  
ANISOU   20 HH11 ARG A   5    36428  24337  36812  -2228     72    401       H  
ATOM     21 HH12 ARG A   5     -12.032 -36.120  35.368  1.00256.69           H  
ANISOU   21 HH12 ARG A   5    36454  24226  36849  -2269     71    393       H  
ATOM     22 HH21 ARG A   5     -15.277 -37.107  36.181  1.00260.88           H  
ANISOU   22 HH21 ARG A   5    36423  25668  37031  -2648     74    319       H  
ATOM     23 HH22 ARG A   5     -13.649 -37.635  35.813  1.00260.28           H  
ANISOU   23 HH22 ARG A   5    36607  25169  37116  -2492     73    350       H  
ATOM     24  N   GLN A   6     -15.378 -28.148  34.595  1.00250.57           N  
ANISOU   24  N   GLN A   6    35621  23571  36013  -2219     37    210       N  
ATOM     25  CA  GLN A   6     -15.123 -26.761  34.252  1.00250.73           C  
ANISOU   25  CA  GLN A   6    35714  23520  36031  -2005     33    206       C  
ATOM     26  C   GLN A   6     -14.188 -26.113  35.269  1.00253.42           C  
ANISOU   26  C   GLN A   6    36073  23834  36381  -2000     59    371       C  
ATOM     27  O   GLN A   6     -14.335 -26.326  36.468  1.00253.33           O  
ANISOU   27  O   GLN A   6    35997  23883  36375  -2227     86    485       O  
ATOM     28  CB  GLN A   6     -16.420 -25.975  34.156  1.00252.25           C  
ANISOU   28  CB  GLN A   6    35674  24164  36007  -1989     17    102       C  
ATOM     29  CG  GLN A   6     -17.267 -26.304  32.954  1.00263.55           C  
ANISOU   29  CG  GLN A   6    36655  26565  36918  -1650     -7    -46       C  
ATOM     30  CD  GLN A   6     -18.400 -25.330  32.748  1.00277.75           C  
ANISOU   30  CD  GLN A   6    37761  29802  37967  -1300    -16    -99       C  
ATOM     31  OE1 GLN A   6     -18.602 -24.386  33.515  1.00275.69           O  
ANISOU   31  OE1 GLN A   6    37506  29509  37736  -1379    -12    -70       O  
ATOM     32  NE2 GLN A   6     -19.176 -25.544  31.707  1.00275.98           N  
ANISOU   32  NE2 GLN A   6    37585  29514  37762  -1225    -27   -183       N  
ATOM     33  H   GLN A   6     -15.648 -28.263  35.559  1.00250.52           H  
ANISOU   33  H   GLN A   6    35519  23684  35983  -2407     57    289       H  
ATOM     34  HA  GLN A   6     -14.655 -26.717  33.276  1.00250.36           H  
ANISOU   34  HA  GLN A   6    35791  23299  36036  -1772     23    163       H  
ATOM     35  HB2 GLN A   6     -17.009 -26.163  35.047  1.00252.49           H  
ANISOU   35  HB2 GLN A   6    35538  24434  35960  -2210     26    138       H  
ATOM     36  HB3 GLN A   6     -16.176 -24.919  34.099  1.00252.20           H  
ANISOU   36  HB3 GLN A   6    35720  24099  36005  -1845     19    121       H  
ATOM     37  HG2 GLN A   6     -16.641 -26.297  32.066  1.00263.15           H  
ANISOU   37  HG2 GLN A   6    36764  26262  36959  -1445     -7    -53       H  
ATOM     38  HG3 GLN A   6     -17.700 -27.290  33.094  1.00263.63           H  
ANISOU   38  HG3 GLN A   6    36576  26700  36892  -1797    -12    -70       H  
ATOM     39 HE21 GLN A   6     -19.001 -26.330  31.090  1.00275.88           H  
ANISOU   39 HE21 GLN A   6    37635  29387  37799  -1189    -29   -202       H  
ATOM     40 HE22 GLN A   6     -19.950 -24.915  31.528  1.00276.50           H  
ANISOU   40 HE22 GLN A   6    37539  29815  37702  -1153    -31   -215       H  
ATOM     41  N   LEU A   7     -13.239 -25.318  34.788  1.00250.98           N  
ANISOU   41  N   LEU A   7    36009  23110  36241  -1794     56    413       N  
ATOM     42  CA  LEU A   7     -12.265 -24.620  35.605  1.00250.39           C  
ANISOU   42  CA  LEU A   7    36056  22814  36268  -1784     76    577       C  
ATOM     43  C   LEU A   7     -12.688 -23.167  35.772  1.00252.60           C  
ANISOU   43  C   LEU A   7    36192  23399  36385  -1681     72    558       C  
ATOM     44  O   LEU A   7     -12.941 -22.510  34.768  1.00252.25           O  
ANISOU   44  O   LEU A   7    36175  23344  36324  -1464     51    455       O  
ATOM     45  CB  LEU A   7     -10.883 -24.693  34.961  1.00249.93           C  
ANISOU   45  CB  LEU A   7    36211  22393  36357  -1558     69    620       C  
ATOM     46  CG  LEU A   7     -10.288 -26.050  34.717  1.00252.64           C  
ANISOU   46  CG  LEU A   7    36521  22806  36665  -1540     67    602       C  
ATOM     47  CD1 LEU A   7      -9.064 -25.981  33.882  1.00253.39           C  
ANISOU   47  CD1 LEU A   7    36838  22504  36934  -1322     55    604       C  
ATOM     48  CD2 LEU A   7     -10.003 -26.752  35.978  1.00253.16           C  
ANISOU   48  CD2 LEU A   7    36470  23079  36642  -1691     89    714       C  
ATOM     49  H   LEU A   7     -13.131 -25.124  33.805  1.00250.78           H  
ANISOU   49  H   LEU A   7    36036  23034  36216  -1580     41    341       H  
ATOM     50  HA  LEU A   7     -12.214 -25.099  36.573  1.00250.36           H  
ANISOU   50  HA  LEU A   7    36023  22827  36276  -1970     99    679       H  
ATOM     51  HB2 LEU A   7     -10.949 -24.182  34.011  1.00250.92           H  
ANISOU   51  HB2 LEU A   7    36432  22360  36544  -1378     53    550       H  
ATOM     52  HB3 LEU A   7     -10.189 -24.155  35.590  1.00249.74           H  
ANISOU   52  HB3 LEU A   7    36265  22228  36395  -1548     80    738       H  
ATOM     53  HG  LEU A   7     -11.021 -26.625  34.166  1.00253.03           H  
ANISOU   53  HG  LEU A   7    36495  22988  36657  -1568     57    497       H  
ATOM     54 HD11 LEU A   7      -8.680 -26.975  33.709  1.00254.23           H  
ANISOU   54 HD11 LEU A   7    37043  22409  37144  -1355     54    590       H  
ATOM     55 HD12 LEU A   7      -9.292 -25.533  32.926  1.00255.98           H  
ANISOU   55 HD12 LEU A   7    37312  22560  37387  -1189     44    545       H  
ATOM     56 HD13 LEU A   7      -8.311 -25.394  34.388  1.00253.23           H  
ANISOU   56 HD13 LEU A   7    36901  22334  36981  -1291     61    695       H  
ATOM     57 HD21 LEU A   7      -9.610 -27.737  35.776  1.00252.82           H  
ANISOU   57 HD21 LEU A   7    36454  22981  36626  -1681     85    695       H  
ATOM     58 HD22 LEU A   7      -9.287 -26.193  36.563  1.00252.64           H  
ANISOU   58 HD22 LEU A   7    36465  22913  36612  -1640     98    819       H  
ATOM     59 HD23 LEU A   7     -10.911 -26.874  36.548  1.00253.29           H  
ANISOU   59 HD23 LEU A   7    36332  23355  36553  -1854    100    715       H  
ATOM     60  N   VAL A   8     -12.756 -22.658  37.015  1.00250.72           N  
ANISOU   60  N   VAL A   8    35958  23117  36188  -1866     98    691       N  
ATOM     61  CA  VAL A   8     -13.168 -21.296  37.339  1.00251.32           C  
ANISOU   61  CA  VAL A   8    35961  23346  36182  -1823     98    690       C  
ATOM     62  C   VAL A   8     -12.096 -20.523  38.133  1.00253.79           C  
ANISOU   62  C   VAL A   8    36352  23546  36530  -1750    116    865       C  
ATOM     63  O   VAL A   8     -11.954 -20.728  39.337  1.00253.57           O  
ANISOU   63  O   VAL A   8    36310  23526  36511  -1917    150   1021       O  
ATOM     64  CB  VAL A   8     -14.525 -21.269  38.070  1.00254.66           C  
ANISOU   64  CB  VAL A   8    36021  24418  36320  -1992    105    630       C  
ATOM     65  CG1 VAL A   8     -15.030 -19.856  38.251  1.00255.09           C  
ANISOU   65  CG1 VAL A   8    35987  24666  36271  -1913     98    595       C  
ATOM     66  CG2 VAL A   8     -15.564 -22.085  37.345  1.00254.99           C  
ANISOU   66  CG2 VAL A   8    35914  24719  36253  -2032     82    465       C  
ATOM     67  H   VAL A   8     -12.536 -23.180  37.846  1.00250.51           H  
ANISOU   67  H   VAL A   8    35930  23066  36188  -2012    123    803       H  
ATOM     68  HA  VAL A   8     -13.330 -20.775  36.404  1.00251.35           H  
ANISOU   68  HA  VAL A   8    35983  23358  36162  -1623     73    580       H  
ATOM     69  HB  VAL A   8     -14.392 -21.701  39.056  1.00254.48           H  
ANISOU   69  HB  VAL A   8    35970  24407  36312  -2159    137    759       H  
ATOM     70 HG11 VAL A   8     -15.990 -19.895  38.754  1.00255.70           H  
ANISOU   70 HG11 VAL A   8    35855  25097  36204  -2050    104    563       H  
ATOM     71 HG12 VAL A   8     -14.335 -19.296  38.865  1.00254.93           H  
ANISOU   71 HG12 VAL A   8    36057  24489  36317  -1900    116    723       H  
ATOM     72 HG13 VAL A   8     -15.148 -19.383  37.282  1.00255.28           H  
ANISOU   72 HG13 VAL A   8    36047  24670  36278  -1708     71    481       H  
ATOM     73 HG21 VAL A   8     -16.491 -22.050  37.907  1.00255.51           H  
ANISOU   73 HG21 VAL A   8    35773  25127  36180  -2169     88    447       H  
ATOM     74 HG22 VAL A   8     -15.707 -21.688  36.345  1.00255.11           H  
ANISOU   74 HG22 VAL A   8    35965  24721  36245  -1832     56    351       H  
ATOM     75 HG23 VAL A   8     -15.233 -23.113  37.297  1.00254.74           H  
ANISOU   75 HG23 VAL A   8    35933  24569  36288  -2100     88    492       H  
ATOM     76  N   GLU A   9     -11.402 -19.586  37.470  1.00251.13           N  
ANISOU   76  N   GLU A   9    36256  22787  36374  -1542     99    879       N  
ATOM     77  CA  GLU A   9     -10.377 -18.745  38.066  1.00250.27           C  
ANISOU   77  CA  GLU A   9    36303  22412  36378  -1465    109   1045       C  
ATOM     78  C   GLU A   9     -10.950 -17.554  38.827  1.00252.71           C  
ANISOU   78  C   GLU A   9    36440  23057  36520  -1490    117   1063       C  
ATOM     79  O   GLU A   9     -12.021 -17.056  38.501  1.00252.81           O  
ANISOU   79  O   GLU A   9    36327  23300  36430  -1488    104    924       O  
ATOM     80  CB  GLU A   9      -9.353 -18.245  37.043  1.00250.60           C  
ANISOU   80  CB  GLU A   9    36482  22228  36505  -1176     84   1020       C  
ATOM     81  CG  GLU A   9      -8.735 -19.297  36.160  1.00255.83           C  
ANISOU   81  CG  GLU A   9    36983  23218  37001  -1042     69    915       C  
ATOM     82  CD  GLU A   9      -9.265 -19.308  34.746  1.00266.71           C  
ANISOU   82  CD  GLU A   9    37902  25520  37914   -790     44    690       C  
ATOM     83  OE1 GLU A   9     -10.498 -19.176  34.573  1.00263.40           O  
ANISOU   83  OE1 GLU A   9    37527  24999  37553   -845     42    624       O  
ATOM     84  OE2 GLU A   9      -8.446 -19.412  33.806  1.00263.30           O  
ANISOU   84  OE2 GLU A   9    37670  24704  37667   -657     35    686       O  
ATOM     85  H   GLU A   9     -11.528 -19.401  36.491  1.00251.13           H  
ANISOU   85  H   GLU A   9    36272  22780  36367  -1372     77    768       H  
ATOM     86  HA  GLU A   9      -9.855 -19.390  38.758  1.00250.15           H  
ANISOU   86  HA  GLU A   9    36341  22288  36417  -1564    128   1167       H  
ATOM     87  HB2 GLU A   9      -9.828 -17.500  36.421  1.00250.75           H  
ANISOU   87  HB2 GLU A   9    36471  22315  36487  -1049     69    930       H  
ATOM     88  HB3 GLU A   9      -8.542 -17.752  37.563  1.00250.36           H  
ANISOU   88  HB3 GLU A   9    36553  22019  36552  -1139     89   1142       H  
ATOM     89  HG2 GLU A   9      -7.665 -19.148  36.130  1.00255.35           H  
ANISOU   89  HG2 GLU A   9    37032  22959  37029   -952     65    971       H  
ATOM     90  HG3 GLU A   9      -8.897 -20.271  36.599  1.00255.88           H  
ANISOU   90  HG3 GLU A   9    36954  23275  36994  -1189     80    932       H  
ATOM     91  N   SER A  10     -10.199 -17.092  39.824  1.00250.58           N  
ANISOU   91  N   SER A  10    36316  22523  36368  -1527    139   1268       N  
ATOM     92  CA  SER A  10     -10.517 -15.973  40.695  1.00250.83           C  
ANISOU   92  CA  SER A  10    36277  22705  36323  -1562    152   1341       C  
ATOM     93  C   SER A  10      -9.243 -15.314  41.250  1.00252.79           C  
ANISOU   93  C   SER A  10    36595  22880  36574  -1391    150   1493       C  
ATOM     94  O   SER A  10      -8.152 -15.858  41.105  1.00252.40           O  
ANISOU   94  O   SER A  10    36695  22566  36641  -1292    141   1559       O  
ATOM     95  CB  SER A  10     -11.412 -16.429  41.837  1.00253.68           C  
ANISOU   95  CB  SER A  10    36380  23526  36483  -1800    189   1377       C  
ATOM     96  OG  SER A  10     -10.675 -16.822  42.980  1.00259.03           O  
ANISOU   96  OG  SER A  10    36982  24392  37045  -1787    215   1544       O  
ATOM     97  H   SER A  10      -9.303 -17.494  40.044  1.00250.06           H  
ANISOU   97  H   SER A  10    36368  22253  36392  -1489    143   1372       H  
ATOM     98  HA  SER A  10     -11.055 -15.228  40.117  1.00251.22           H  
ANISOU   98  HA  SER A  10    36262  22878  36312  -1465    131   1209       H  
ATOM     99  HB2 SER A  10     -12.082 -15.616  42.100  1.00254.27           H  
ANISOU   99  HB2 SER A  10    36332  23825  36453  -1823    190   1332       H  
ATOM    100  HB3 SER A  10     -12.010 -17.271  41.507  1.00254.04           H  
ANISOU  100  HB3 SER A  10    36332  23708  36484  -1900    189   1282       H  
ATOM    101  HG  SER A  10     -11.320 -17.071  43.687  1.00259.47           H  
ANISOU  101  HG  SER A  10    36913  24662  37013  -1937    244   1581       H  
ATOM    102  N   GLY A  11      -9.406 -14.150  41.857  1.00250.51           N  
ANISOU  102  N   GLY A  11    36352  22518  36313  -1393    157   1576       N  
ATOM    103  CA  GLY A  11      -8.328 -13.393  42.478  1.00249.77           C  
ANISOU  103  CA  GLY A  11    36415  22176  36312  -1256    153   1749       C  
ATOM    104  C   GLY A  11      -7.578 -12.391  41.632  1.00251.15           C  
ANISOU  104  C   GLY A  11    36651  22249  36523   -994    116   1683       C  
ATOM    105  O   GLY A  11      -6.532 -11.890  42.053  1.00250.34           O  
ANISOU  105  O   GLY A  11    36693  21900  36525   -864    105   1804       O  
ATOM    106  H   GLY A  11     -10.302 -13.688  41.929  1.00250.92           H  
ANISOU  106  H   GLY A  11    36262  22822  36254  -1454    159   1490       H  
ATOM    107  HA2 GLY A  11      -8.736 -12.855  43.328  1.00249.96           H  
ANISOU  107  HA2 GLY A  11    36355  22371  36247  -1331    171   1816       H  
ATOM    108  HA3 GLY A  11      -7.599 -14.090  42.871  1.00249.47           H  
ANISOU  108  HA3 GLY A  11    36458  22002  36329  -1241    157   1846       H  
ATOM    109  N   GLY A  12      -8.116 -12.073  40.469  1.00249.00           N  
ANISOU  109  N   GLY A  12    36417  21878  36315   -925     97   1535       N  
ATOM    110  CA  GLY A  12      -7.517 -11.123  39.558  1.00248.73           C  
ANISOU  110  CA  GLY A  12    36476  21671  36359   -685     69   1487       C  
ATOM    111  C   GLY A  12      -7.951  -9.702  39.827  1.00251.17           C  
ANISOU  111  C   GLY A  12    36655  22246  36532   -591     60   1458       C  
ATOM    112  O   GLY A  12      -9.145  -9.400  39.788  1.00251.31           O  
ANISOU  112  O   GLY A  12    36545  22495  36445   -625     59   1337       O  
ATOM    113  H   GLY A  12      -8.997 -12.422  40.125  1.00249.33           H  
ANISOU  113  H   GLY A  12    36348  22107  36278   -997     99   1415       H  
ATOM    114  HA2 GLY A  12      -6.440 -11.208  39.609  1.00248.44           H  
ANISOU  114  HA2 GLY A  12    36558  21418  36422   -619     64   1562       H  
ATOM    115  HA3 GLY A  12      -7.792 -11.370  38.541  1.00249.08           H  
ANISOU  115  HA3 GLY A  12    36509  21721  36410   -614     56   1361       H  
ATOM    116  N   GLY A  13      -6.982  -8.835  40.074  1.00248.34           N  
ANISOU  116  N   GLY A  13    36481  21549  36327   -476     51   1588       N  
ATOM    117  CA  GLY A  13      -7.224  -7.427  40.340  1.00248.69           C  
ANISOU  117  CA  GLY A  13    36531  21591  36367   -374     40   1608       C  
ATOM    118  C   GLY A  13      -6.022  -6.533  40.117  1.00249.71           C  
ANISOU  118  C   GLY A  13    36686  21686  36508   -197     22   1642       C  
ATOM    119  O   GLY A  13      -5.006  -6.975  39.579  1.00249.14           O  
ANISOU  119  O   GLY A  13    36717  21401  36545   -160     17   1631       O  
ATOM    120  H   GLY A  13      -6.005  -9.082  40.109  1.00247.85           H  
ANISOU  120  H   GLY A  13    36514  21310  36348   -436     47   1649       H  
ATOM    121  HA2 GLY A  13      -8.026  -7.081  39.697  1.00249.14           H  
ANISOU  121  HA2 GLY A  13    36504  21796  36364   -306     31   1468       H  
ATOM    122  HA3 GLY A  13      -7.540  -7.336  41.376  1.00248.47           H  
ANISOU  122  HA3 GLY A  13    36416  21751  36241   -484     55   1674       H  
ATOM    123  N   LEU A  14      -6.140  -5.264  40.530  1.00248.72           N  
ANISOU  123  N   LEU A  14    36717  21262  36523   -112     13   1734       N  
ATOM    124  CA  LEU A  14      -5.080  -4.268  40.436  1.00248.54           C  
ANISOU  124  CA  LEU A  14    36812  21012  36609     36     -4   1791       C  
ATOM    125  C   LEU A  14      -4.227  -4.224  41.691  1.00249.90           C  
ANISOU  125  C   LEU A  14    36891  21395  36665     40     -5   1873       C  
ATOM    126  O   LEU A  14      -4.772  -4.292  42.784  1.00250.00           O  
ANISOU  126  O   LEU A  14    36900  21442  36645    -43      6   1987       O  
ATOM    127  CB  LEU A  14      -5.619  -2.874  40.056  1.00248.71           C  
ANISOU  127  CB  LEU A  14    36779  21129  36590    178    -20   1732       C  
ATOM    128  CG  LEU A  14      -6.495  -2.108  41.034  1.00250.16           C  
ANISOU  128  CG  LEU A  14    36667  21904  36477    174    -20   1681       C  
ATOM    129  CD1 LEU A  14      -5.689  -1.304  42.011  1.00250.54           C  
ANISOU  129  CD1 LEU A  14    36859  21700  36636    230    -28   1852       C  
ATOM    130  CD2 LEU A  14      -7.459  -1.175  40.295  1.00250.75           C  
ANISOU  130  CD2 LEU A  14    36529  22362  36381    320    -33   1482       C  
ATOM    131  H   LEU A  14      -6.988  -4.905  40.943  1.00248.99           H  
ANISOU  131  H   LEU A  14    36666  21464  36476   -146     16   1706       H  
ATOM    132  HA  LEU A  14      -4.433  -4.565  39.624  1.00248.23           H  
ANISOU  132  HA  LEU A  14    36824  20855  36638     60     -6   1724       H  
ATOM    133  HB2 LEU A  14      -4.773  -2.243  39.809  1.00248.57           H  
ANISOU  133  HB2 LEU A  14    36843  20951  36653    256    -28   1756       H  
ATOM    134  HB3 LEU A  14      -6.221  -3.002  39.162  1.00248.60           H  
ANISOU  134  HB3 LEU A  14    36676  21270  36513    216    -22   1600       H  
ATOM    135  HG  LEU A  14      -7.080  -2.817  41.611  1.00250.38           H  
ANISOU  135  HG  LEU A  14    36611  22105  36418     32     -4   1673       H  
ATOM    136 HD11 LEU A  14      -6.383  -0.801  42.678  1.00251.07           H  
ANISOU  136 HD11 LEU A  14    36871  21880  36644    217    -27   1855       H  
ATOM    137 HD12 LEU A  14      -5.039  -1.940  42.603  1.00250.42           H  
ANISOU  137 HD12 LEU A  14    36917  21560  36671    172    -22   1952       H  
ATOM    138 HD13 LEU A  14      -5.090  -0.586  41.462  1.00250.28           H  
ANISOU  138 HD13 LEU A  14    36892  21523  36679    349    -42   1845       H  
ATOM    139 HD21 LEU A  14      -8.085  -0.670  41.023  1.00250.84           H  
ANISOU  139 HD21 LEU A  14    36444  22565  36300    316    -33   1449       H  
ATOM    140 HD22 LEU A  14      -6.893  -0.454  39.708  1.00250.32           H  
ANISOU  140 HD22 LEU A  14    36531  22191  36388    435    -45   1495       H  
ATOM    141 HD23 LEU A  14      -8.102  -1.754  39.639  1.00250.83           H  
ANISOU  141 HD23 LEU A  14    36463  22505  36338    315    -31   1360       H  
ATOM    142  N   VAL A  15      -2.897  -4.132  41.545  1.00249.00           N  
ANISOU  142  N   VAL A  15    36988  20849  36773    143    -17   1865       N  
ATOM    143  CA  VAL A  15      -1.958  -4.070  42.663  1.00248.96           C  
ANISOU  143  CA  VAL A  15    37018  20772  36803    251    -29   1885       C  
ATOM    144  C   VAL A  15      -0.708  -3.250  42.381  1.00250.85           C  
ANISOU  144  C   VAL A  15    37166  21139  37007    398    -41   1647       C  
ATOM    145  O   VAL A  15      -0.311  -3.075  41.231  1.00250.85           O  
ANISOU  145  O   VAL A  15    37194  21052  37066    355    -33   1480       O  
ATOM    146  CB  VAL A  15      -1.516  -5.458  43.164  1.00250.24           C  
ANISOU  146  CB  VAL A  15    36999  21284  36798    214    -24   1790       C  
ATOM    147  CG1 VAL A  15      -2.597  -6.138  43.954  1.00250.47           C  
ANISOU  147  CG1 VAL A  15    36956  21505  36706     49     -6   1965       C  
ATOM    148  CG2 VAL A  15      -1.007  -6.324  42.036  1.00250.20           C  
ANISOU  148  CG2 VAL A  15    37003  21216  36844    167    -17   1595       C  
ATOM    149  H   VAL A  15      -2.437  -4.108  40.650  1.00249.41           H  
ANISOU  149  H   VAL A  15    37102  20748  36915    160    -17   1759       H  
ATOM    150  HA  VAL A  15      -2.492  -3.575  43.467  1.00249.93           H  
ANISOU  150  HA  VAL A  15    37168  20877  36918    253    -32   2036       H  
ATOM    151  HB  VAL A  15      -0.685  -5.360  43.852  1.00249.95           H  
ANISOU  151  HB  VAL A  15    37009  21132  36829    355    -39   1727       H  
ATOM    152 HG11 VAL A  15      -2.211  -7.080  44.322  1.00250.44           H  
ANISOU  152 HG11 VAL A  15    36970  21462  36725     46     -6   1952       H  
ATOM    153 HG12 VAL A  15      -2.880  -5.522  44.800  1.00250.37           H  
ANISOU  153 HG12 VAL A  15    36913  21583  36635     61     -8   2064       H  
ATOM    154 HG13 VAL A  15      -3.457  -6.309  43.319  1.00250.71           H  
ANISOU  154 HG13 VAL A  15    36904  21699  36655    -78     10   1948       H  
ATOM    155 HG21 VAL A  15      -0.712  -7.281  42.436  1.00250.20           H  
ANISOU  155 HG21 VAL A  15    37010  21198  36857    164    -16   1564       H  
ATOM    156 HG22 VAL A  15      -1.783  -6.465  41.298  1.00250.36           H  
ANISOU  156 HG22 VAL A  15    36960  21375  36791     59     -6   1623       H  
ATOM    157 HG23 VAL A  15      -0.145  -5.875  41.565  1.00249.86           H  
ANISOU  157 HG23 VAL A  15    36981  21092  36861    238    -21   1400       H  
ATOM    158  N   GLN A  16      -0.020  -2.869  43.462  1.00250.30           N  
ANISOU  158  N   GLN A  16    37305  20639  37158    583    -58   1669       N  
ATOM    159  CA  GLN A  16       1.197  -2.083  43.430  1.00250.70           C  
ANISOU  159  CA  GLN A  16    37442  20449  37364    759    -62   1386       C  
ATOM    160  C   GLN A  16       2.462  -2.924  43.273  1.00250.52           C  
ANISOU  160  C   GLN A  16    37162  20875  37149    775    -43    906       C  
ATOM    161  O   GLN A  16       2.611  -3.863  44.032  1.00250.28           O  
ANISOU  161  O   GLN A  16    37149  20804  37142    840    -47    911       O  
ATOM    162  CB  GLN A  16       1.287  -1.184  44.683  1.00251.23           C  
ANISOU  162  CB  GLN A  16    37517  20551  37388    956    -49   1475       C  
ATOM    163  CG  GLN A  16       1.289  -1.867  46.064  1.00253.18           C  
ANISOU  163  CG  GLN A  16    37300  21674  37222    957    -89   1460       C  
ATOM    164  CD  GLN A  16       1.716  -0.989  47.211  1.00260.95           C  
ANISOU  164  CD  GLN A  16    37875  23445  37831   1063    -97   1328       C  
ATOM    165  OE1 GLN A  16       2.569  -0.119  47.070  1.00258.72           O  
ANISOU  165  OE1 GLN A  16    37734  22819  37747   1233    -95   1153       O  
ATOM    166  NE2 GLN A  16       1.197  -1.251  48.400  1.00259.29           N  
ANISOU  166  NE2 GLN A  16    37857  22889  37774   1100   -115   1567       N  
ATOM    167  H   GLN A  16      -0.305  -3.115  44.398  1.00250.35           H  
ANISOU  167  H   GLN A  16    37308  20678  37134    600    -65   1808       H  
ATOM    168  HA  GLN A  16       1.102  -1.426  42.574  1.00250.69           H  
ANISOU  168  HA  GLN A  16    37495  20467  37289    703     84   1349       H  
ATOM    169  HB2 GLN A  16       2.201  -0.607  44.596  1.00250.89           H  
ANISOU  169  HB2 GLN A  16    37538  20422  37366   1088      0   1191       H  
ATOM    170  HB3 GLN A  16       0.415  -0.535  44.671  1.00251.11           H  
ANISOU  170  HB3 GLN A  16    37522  20696  37190    907     90   1700       H  
ATOM    171  HG2 GLN A  16       0.288  -2.224  46.287  1.00253.39           H  
ANISOU  171  HG2 GLN A  16    37296  21832  37149    806    -89   1711       H  
ATOM    172  HG3 GLN A  16       1.978  -2.700  46.057  1.00253.07           H  
ANISOU  172  HG3 GLN A  16    37315  21562  37278   1002    -80   1264       H  
ATOM    173 HE21 GLN A  16       0.530  -2.004  48.522  1.00259.51           H  
ANISOU  173 HE21 GLN A  16    37871  22991  37740    963   -110   1701       H  
ATOM    174 HE22 GLN A  16       1.465  -0.680  49.193  1.00259.05           H  
ANISOU  174 HE22 GLN A  16    37848  22795  37784   1222   -126   1567       H  
ATOM    175  N   PRO A  17       3.405  -2.622  42.351  1.00249.53           N  
ANISOU  175  N   PRO A  17    37209  20373  37227    747    -23    512       N  
ATOM    176  CA  PRO A  17       4.634  -3.431  42.249  1.00248.01           C  
ANISOU  176  CA  PRO A  17    36971  20255  37005    757      0     -4       C  
ATOM    177  C   PRO A  17       5.356  -3.614  43.569  1.00250.67           C  
ANISOU  177  C   PRO A  17    37248  20689  37306    993     10   -172       C  
ATOM    178  O   PRO A  17       5.652  -2.653  44.268  1.00250.47           O  
ANISOU  178  O   PRO A  17    37241  20608  37319   1163     15   -210       O  
ATOM    179  CB  PRO A  17       5.492  -2.690  41.235  1.00248.99           C  
ANISOU  179  CB  PRO A  17    37062  20468  37074    622     16   -441       C  
ATOM    180  CG  PRO A  17       4.592  -1.914  40.475  1.00251.87           C  
ANISOU  180  CG  PRO A  17    37286  21114  37298    469      3   -116       C  
ATOM    181  CD  PRO A  17       3.396  -1.576  41.336  1.00251.27           C  
ANISOU  181  CD  PRO A  17    37433  20593  37444    620    -16    444       C  
ATOM    182  HA  PRO A  17       4.372  -4.402  41.853  1.00247.94           H  
ANISOU  182  HA  PRO A  17    36945  20289  36970    642     -2     46       H  
ATOM    183  HB2 PRO A  17       6.211  -2.064  41.750  1.00248.73           H  
ANISOU  183  HB2 PRO A  17    37060  20380  37066    757     31   -686       H  
ATOM    184  HB3 PRO A  17       6.048  -3.383  40.616  1.00248.84           H  
ANISOU  184  HB3 PRO A  17    37048  20471  37030    496     22   -744       H  
ATOM    185  HG2 PRO A  17       5.108  -1.027  40.135  1.00251.90           H  
ANISOU  185  HG2 PRO A  17    37302  21103  37307    435      9   -332       H  
ATOM    186  HG3 PRO A  17       4.307  -2.449  39.583  1.00251.74           H  
ANISOU  186  HG3 PRO A  17    37241  21162  37246    293      2    -91       H  
ATOM    187  HD2 PRO A  17       3.503  -0.617  41.828  1.00251.60           H  
ANISOU  187  HD2 PRO A  17    37522  20540  37533    747    -15    469       H  
ATOM    188  HD3 PRO A  17       2.475  -1.598  40.766  1.00251.53           H  
ANISOU  188  HD3 PRO A  17    37452  20682  37435    495    -22    730       H  
ATOM    189  N   GLY A  18       5.562  -4.867  43.918  1.00248.41           N  
ANISOU  189  N   GLY A  18    37057  20213  37115   1025     15   -240       N  
ATOM    190  CA  GLY A  18       6.115  -5.278  45.188  1.00248.08           C  
ANISOU  190  CA  GLY A  18    37060  20056  37142   1234     24   -338       C  
ATOM    191  C   GLY A  18       5.059  -5.923  46.057  1.00250.82           C  
ANISOU  191  C   GLY A  18    37299  20614  37387   1223    -13    183       C  
ATOM    192  O   GLY A  18       5.380  -6.565  47.056  1.00250.85           O  
ANISOU  192  O   GLY A  18    37331  20546  37434   1334    -13    160       O  
ATOM    193  H   GLY A  18       5.334  -5.650  43.327  1.00248.37           H  
ANISOU  193  H   GLY A  18    37030  20267  37073    884     11   -217       H  
ATOM    194  HA2 GLY A  18       6.917  -5.982  45.001  1.00247.89           H  
ANISOU  194  HA2 GLY A  18    37062  20008  37119   1210     50   -703       H  
ATOM    195  HA3 GLY A  18       6.525  -4.428  45.720  1.00247.92           H  
ANISOU  195  HA3 GLY A  18    37053  19994  37152   1372     35   -441       H  
ATOM    196  N   GLY A  19       3.801  -5.749  45.663  1.00248.48           N  
ANISOU  196  N   GLY A  19    37058  20250  37103   1079    -41    634       N  
ATOM    197  CA  GLY A  19       2.635  -6.304  46.318  1.00248.05           C  
ANISOU  197  CA  GLY A  19    37003  20259  36986    972    -64   1109       C  
ATOM    198  C   GLY A  19       2.388  -7.731  45.918  1.00248.54           C  
ANISOU  198  C   GLY A  19    37043  20382  37007    823    -56   1131       C  
ATOM    199  O   GLY A  19       3.197  -8.332  45.206  1.00247.80           O  
ANISOU  199  O   GLY A  19    36993  20162  36999    836    -39    780       O  
ATOM    200  H   GLY A  19       3.518  -5.217  44.857  1.00248.59           H  
ANISOU  200  H   GLY A  19    37041  20341  37072    978    -39    661       H  
ATOM    201  HA2 GLY A  19       2.768  -6.251  47.395  1.00248.07           H  
ANISOU  201  HA2 GLY A  19    37014  20237  37003   1084    -75   1169       H  
ATOM    202  HA3 GLY A  19       1.748  -5.741  46.047  1.00248.17           H  
ANISOU  202  HA3 GLY A  19    36977  20406  36908    848    -70   1367       H  
ATOM    203  N   SER A  20       1.253  -8.267  46.376  1.00245.21           N  
ANISOU  203  N   SER A  20    36712  19860  36597    665    -61   1539       N  
ATOM    204  CA  SER A  20       0.908  -9.648  46.179  1.00244.57           C  
ANISOU  204  CA  SER A  20    36636  19788  36501    517    -49   1598       C  
ATOM    205  C   SER A  20      -0.534  -9.907  45.760  1.00246.10           C  
ANISOU  205  C   SER A  20    36711  20293  36501    213    -24   1869       C  
ATOM    206  O   SER A  20      -1.416  -9.079  45.978  1.00245.61           O  
ANISOU  206  O   SER A  20    36624  20333  36363    103    -13   2064       O  
ATOM    207  CB  SER A  20       1.242 -10.434  47.438  1.00246.34           C  
ANISOU  207  CB  SER A  20    36803  20121  36672    602    -58   1598       C  
ATOM    208  OG  SER A  20       2.472 -10.032  48.013  1.00250.08           O  
ANISOU  208  OG  SER A  20    37148  20774  37096    851    -65   1256       O  
ATOM    209  H   SER A  20       0.552  -7.761  46.898  1.00245.31           H  
ANISOU  209  H   SER A  20    36708  19958  36540    600    -64   1781       H  
ATOM    210  HA  SER A  20       1.523 -10.007  45.365  1.00244.49           H  
ANISOU  210  HA  SER A  20    36643  19700  36555    545    -43   1339       H  
ATOM    211  HB2 SER A  20       0.450 -10.297  48.167  1.00246.54           H  
ANISOU  211  HB2 SER A  20    36797  20277  36600    490    -55   1870       H  
ATOM    212  HB3 SER A  20       1.299 -11.485  47.187  1.00246.45           H  
ANISOU  212  HB3 SER A  20    36815  20136  36690    543    -50   1541       H  
ATOM    213  HG  SER A  20       3.065 -10.817  48.101  1.00249.95           H  
ANISOU  213  HG  SER A  20    37152  20684  37133    910    -59   1066       H  
ATOM    214  N   LEU A  21      -0.749 -11.085  45.161  1.00243.29           N  
ANISOU  214  N   LEU A  21    36440  19766  36232     84     -9   1864       N  
ATOM    215  CA  LEU A  21      -2.029 -11.580  44.679  1.00243.13           C  
ANISOU  215  CA  LEU A  21    36358  19907  36113   -198     24   2016       C  
ATOM    216  C   LEU A  21      -2.059 -13.108  44.654  1.00244.91           C  
ANISOU  216  C   LEU A  21    36515  20260  36282   -285     35   1967       C  
ATOM    217  O   LEU A  21      -1.136 -13.728  44.129  1.00244.06           O  
ANISOU  217  O   LEU A  21    36477  19966  36290   -166     18   1764       O  
ATOM    218  CB  LEU A  21      -2.321 -11.067  43.266  1.00243.15           C  
ANISOU  218  CB  LEU A  21    36336  19931  36117   -248     29   1910       C  
ATOM    219  CG  LEU A  21      -2.828  -9.661  43.085  1.00245.61           C  
ANISOU  219  CG  LEU A  21    36534  20482  36305   -236     28   1935       C  
ATOM    220  CD1 LEU A  21      -2.914  -9.296  41.647  1.00245.44           C  
ANISOU  220  CD1 LEU A  21    36523  20409  36325   -230     26   1802       C  
ATOM    221  CD2 LEU A  21      -4.153  -9.458  43.748  1.00247.40           C  
ANISOU  221  CD2 LEU A  21    36587  21088  36327   -421     56   2052       C  
ATOM    222  H   LEU A  21      -0.008 -11.746  44.994  1.00243.03           H  
ANISOU  222  H   LEU A  21    36436  19633  36270    175    -18   1679       H  
ATOM    223  HA  LEU A  21      -2.795 -11.232  45.363  1.00243.29           H  
ANISOU  223  HA  LEU A  21    36319  20089  36033   -311     42   2178       H  
ATOM    224  HB2 LEU A  21      -1.414 -11.166  42.684  1.00243.06           H  
ANISOU  224  HB2 LEU A  21    36365  19797  36188   -130     13   1721       H  
ATOM    225  HB3 LEU A  21      -3.060 -11.715  42.816  1.00243.43           H  
ANISOU  225  HB3 LEU A  21    36303  20100  36087   -407     48   1916       H  
ATOM    226  HG  LEU A  21      -2.108  -8.997  43.541  1.00245.26           H  
ANISOU  226  HG  LEU A  21    36550  20314  36322    -79      9   1924       H  
ATOM    227 HD11 LEU A  21      -3.280  -8.284  41.544  1.00245.67           H  
ANISOU  227 HD11 LEU A  21    36535  20478  36328   -199     23   1833       H  
ATOM    228 HD12 LEU A  21      -1.937  -9.375  41.190  1.00245.20           H  
ANISOU  228 HD12 LEU A  21    36569  20193  36401   -135     14   1661       H  
ATOM    229 HD13 LEU A  21      -3.597  -9.963  41.142  1.00245.67           H  
ANISOU  229 HD13 LEU A  21    36517  20502  36326   -347     39   1784       H  
ATOM    230 HD21 LEU A  21      -4.499  -8.444  43.598  1.00247.42           H  
ANISOU  230 HD21 LEU A  21    36557  21157  36294   -392     52   2048       H  
ATOM    231 HD22 LEU A  21      -4.873 -10.137  43.310  1.00247.58           H  
ANISOU  231 HD22 LEU A  21    36537  21238  36295   -567     74   2007       H  
ATOM    232 HD23 LEU A  21      -4.078  -9.643  44.813  1.00247.43           H  
ANISOU  232 HD23 LEU A  21    36593  21115  36304   -436     61   2161       H  
ATOM    233  N   ARG A  22      -3.141 -13.699  45.175  1.00242.92           N  
ANISOU  233  N   ARG A  22    36270  20031  35999   -526     70   2164       N  
ATOM    234  CA  ARG A  22      -3.367 -15.131  45.211  1.00242.97           C  
ANISOU  234  CA  ARG A  22    36256  20067  35993   -649     87   2164       C  
ATOM    235  C   ARG A  22      -4.463 -15.517  44.222  1.00245.20           C  
ANISOU  235  C   ARG A  22    36335  20719  36110   -871    115   2071       C  
ATOM    236  O   ARG A  22      -5.642 -15.305  44.493  1.00245.58           O  
ANISOU  236  O   ARG A  22    36253  21022  36035  -1084    151   2127       O  
ATOM    237  CB  ARG A  22      -3.720 -15.615  46.631  1.00244.00           C  
ANISOU  237  CB  ARG A  22    36361  20294  36052   -735    107   2349       C  
ATOM    238  CG  ARG A  22      -3.762 -17.121  46.806  1.00251.11           C  
ANISOU  238  CG  ARG A  22    37119  21465  36825   -792    116   2289       C  
ATOM    239  CD  ARG A  22      -4.066 -17.585  48.217  1.00256.84           C  
ANISOU  239  CD  ARG A  22    37594  22726  37266   -826    131   2359       C  
ATOM    240  NE  ARG A  22      -5.365 -17.143  48.701  1.00262.51           N  
ANISOU  240  NE  ARG A  22    37769  24517  37454   -997    170   2278       N  
ATOM    241  CZ  ARG A  22      -5.593 -16.104  49.501  1.00268.18           C  
ANISOU  241  CZ  ARG A  22    37900  26402  37593   -873    157   2078       C  
ATOM    242  NH1 ARG A  22      -4.584 -15.356  49.939  1.00265.35           N  
ANISOU  242  NH1 ARG A  22    37880  25414  37528   -704    125   2215       N  
ATOM    243  NH2 ARG A  22      -6.830 -15.799  49.865  1.00267.18           N  
ANISOU  243  NH2 ARG A  22    37851  26129  37536  -1132    214   2238       N  
ATOM    244  H   ARG A  22      -3.902 -13.190  45.600  1.00243.04           H  
ANISOU  244  H   ARG A  22    36224  20192  35928   -651     92   2277       H  
ATOM    245  HA  ARG A  22      -2.452 -15.635  44.933  1.00242.78           H  
ANISOU  245  HA  ARG A  22    36303  19874  36067   -491     61   2030       H  
ATOM    246  HB2 ARG A  22      -2.990 -15.229  47.334  1.00243.92           H  
ANISOU  246  HB2 ARG A  22    36421  20164  36095   -542     79   2367       H  
ATOM    247  HB3 ARG A  22      -4.697 -15.223  46.891  1.00244.39           H  
ANISOU  247  HB3 ARG A  22    36309  20563  35987   -930    144   2440       H  
ATOM    248  HG2 ARG A  22      -4.522 -17.529  46.153  1.00251.39           H  
ANISOU  248  HG2 ARG A  22    37086  21610  36819   -981    143   2259       H  
ATOM    249  HG3 ARG A  22      -2.805 -17.539  46.520  1.00251.02           H  
ANISOU  249  HG3 ARG A  22    37202  21244  36932   -607     82   2164       H  
ATOM    250  HD2 ARG A  22      -4.086 -18.668  48.228  1.00256.85           H  
ANISOU  250  HD2 ARG A  22    37602  22708  37283   -873    137   2349       H  
ATOM    251  HD3 ARG A  22      -3.284 -17.253  48.890  1.00256.73           H  
ANISOU  251  HD3 ARG A  22    37666  22559  37319   -630     99   2375       H  
ATOM    252  HE  ARG A  22      -6.169 -17.668  48.382  1.00262.89           H  
ANISOU  252  HE  ARG A  22    37729  24711  37446  -1175    202   2256       H  
ATOM    253 HH11 ARG A  22      -3.617 -15.540  49.709  1.00264.97           H  
ANISOU  253 HH11 ARG A  22    37936  25140  37599   -529     89   2146       H  
ATOM    254 HH12 ARG A  22      -4.775 -14.557  50.530  1.00265.61           H  
ANISOU  254 HH12 ARG A  22    37898  25503  37519   -705    129   2283       H  
ATOM    255 HH21 ARG A  22      -7.612 -16.353  49.531  1.00267.69           H  
ANISOU  255 HH21 ARG A  22    37813  26354  37542  -1285    243   2190       H  
ATOM    256 HH22 ARG A  22      -6.995 -14.995  50.459  1.00267.35           H  
ANISOU  256 HH22 ARG A  22    37851  26221  37510  -1130    221   2296       H  
ATOM    257  N   LEU A  23      -4.078 -16.068  43.069  1.00242.09           N  
ANISOU  257  N   LEU A  23    36071  20034  35880   -836    101   1943       N  
ATOM    258  CA  LEU A  23      -5.001 -16.585  42.083  1.00241.87           C  
ANISOU  258  CA  LEU A  23    35972  20108  35820  -1006    117   1853       C  
ATOM    259  C   LEU A  23      -5.411 -17.973  42.546  1.00243.11           C  
ANISOU  259  C   LEU A  23    36031  20450  35892  -1156    138   1874       C  
ATOM    260  O   LEU A  23      -4.607 -18.674  43.148  1.00242.47           O  
ANISOU  260  O   LEU A  23    36044  20200  35883  -1062    128   1921       O  
ATOM    261  CB  LEU A  23      -4.430 -16.603  40.660  1.00241.84           C  
ANISOU  261  CB  LEU A  23    36021  19968  35897   -878     91   1664       C  
ATOM    262  CG  LEU A  23      -3.869 -15.324  40.126  1.00244.76           C  
ANISOU  262  CG  LEU A  23    36354  20417  36229   -702     69   1578       C  
ATOM    263  CD1 LEU A  23      -3.447 -15.439  38.707  1.00245.86           C  
ANISOU  263  CD1 LEU A  23    36586  20337  36490   -639     55   1404       C  
ATOM    264  CD2 LEU A  23      -4.820 -14.216  40.297  1.00246.34           C  
ANISOU  264  CD2 LEU A  23    36391  20951  36256   -737     77   1621       C  
ATOM    265  H   LEU A  23      -3.120 -16.163  42.783  1.00241.71           H  
ANISOU  265  H   LEU A  23    36090  19840  35910   -671     76   1837       H  
ATOM    266  HA  LEU A  23      -5.863 -15.936  42.048  1.00242.06           H  
ANISOU  266  HA  LEU A  23    35893  20328  35750  -1100    131   1856       H  
ATOM    267  HB2 LEU A  23      -3.664 -17.360  40.608  1.00241.61           H  
ANISOU  267  HB2 LEU A  23    36040  19838  35923   -811     80   1598       H  
ATOM    268  HB3 LEU A  23      -5.210 -16.908  39.978  1.00241.85           H  
ANISOU  268  HB3 LEU A  23    35936  20120  35837   -970     97   1588       H  
ATOM    269  HG  LEU A  23      -2.981 -15.099  40.696  1.00244.48           H  
ANISOU  269  HG  LEU A  23    36392  20243  36257   -589     58   1589       H  
ATOM    270 HD11 LEU A  23      -3.016 -14.513  38.359  1.00247.51           H  
ANISOU  270 HD11 LEU A  23    36941  20257  36845   -555     46   1382       H  
ATOM    271 HD12 LEU A  23      -2.701 -16.209  38.589  1.00247.09           H  
ANISOU  271 HD12 LEU A  23    36867  20232  36785   -624     50   1323       H  
ATOM    272 HD13 LEU A  23      -4.303 -15.684  38.096  1.00247.46           H  
ANISOU  272 HD13 LEU A  23    36815  20480  36727   -714     61   1396       H  
ATOM    273 HD21 LEU A  23      -4.384 -13.303  39.928  1.00246.08           H  
ANISOU  273 HD21 LEU A  23    36386  20865  36249   -613     62   1585       H  
ATOM    274 HD22 LEU A  23      -5.727 -14.414  39.746  1.00246.51           H  
ANISOU  274 HD22 LEU A  23    36321  21136  36207   -817     83   1550       H  
ATOM    275 HD23 LEU A  23      -5.073 -14.080  41.339  1.00246.31           H  
ANISOU  275 HD23 LEU A  23    36359  21026  36203   -803     91   1743       H  
ATOM    276  N   SER A  24      -6.669 -18.325  42.351  1.00240.98           N  
ANISOU  276  N   SER A  24    35714  20230  35617  -1409    169   1870       N  
ATOM    277  CA  SER A  24      -7.246 -19.589  42.728  1.00240.98           C  
ANISOU  277  CA  SER A  24    35645  20339  35579  -1600    196   1893       C  
ATOM    278  C   SER A  24      -8.103 -20.106  41.599  1.00243.84           C  
ANISOU  278  C   SER A  24    35828  20988  35831  -1687    188   1674       C  
ATOM    279  O   SER A  24      -8.920 -19.361  41.070  1.00243.88           O  
ANISOU  279  O   SER A  24    35742  21141  35778  -1726    183   1565       O  
ATOM    280  CB  SER A  24      -8.042 -19.469  44.014  1.00243.63           C  
ANISOU  280  CB  SER A  24    35775  21081  35713  -1760    237   2007       C  
ATOM    281  OG  SER A  24      -9.439 -19.380  43.841  1.00250.32           O  
ANISOU  281  OG  SER A  24    36206  22676  36227  -1899    251   1822       O  
ATOM    282  H   SER A  24      -7.343 -17.733  41.896  1.00241.09           H  
ANISOU  282  H   SER A  24    35643  20388  35572  -1455    169   1792       H  
ATOM    283  HA  SER A  24      -6.447 -20.290  42.930  1.00240.64           H  
ANISOU  283  HA  SER A  24    35693  20139  35601  -1498    184   1924       H  
ATOM    284  HB2 SER A  24      -7.832 -20.334  44.628  1.00243.61           H  
ANISOU  284  HB2 SER A  24    35795  21051  35715  -1781    249   2090       H  
ATOM    285  HB3 SER A  24      -7.696 -18.599  44.554  1.00243.47           H  
ANISOU  285  HB3 SER A  24    35803  21012  35695  -1672    235   2101       H  
ATOM    286  HG  SER A  24      -9.636 -18.454  43.568  1.00250.51           H  
ANISOU  286  HG  SER A  24    36205  22751  36228  -1861    241   1772       H  
ATOM    287  N   CYS A  25      -7.912 -21.365  41.221  1.00241.99           N  
ANISOU  287  N   CYS A  25    35704  20518  35724  -1735    186   1646       N  
ATOM    288  CA  CYS A  25      -8.634 -22.011  40.150  1.00242.26           C  
ANISOU  288  CA  CYS A  25    35662  20647  35737  -1812    174   1460       C  
ATOM    289  C   CYS A  25      -9.263 -23.292  40.629  1.00244.70           C  
ANISOU  289  C   CYS A  25    35772  21307  35895  -1979    194   1447       C  
ATOM    290  O   CYS A  25      -8.553 -24.254  40.896  1.00244.28           O  
ANISOU  290  O   CYS A  25    35821  21075  35919  -1940    195   1511       O  
ATOM    291  CB  CYS A  25      -7.738 -22.227  38.946  1.00242.21           C  
ANISOU  291  CB  CYS A  25    35784  20412  35832  -1596    138   1341       C  
ATOM    292  SG  CYS A  25      -8.333 -23.486  37.795  1.00244.81           S  
ANISOU  292  SG  CYS A  25    35966  20998  36055  -1619    121   1129       S  
ATOM    293  H   CYS A  25      -7.252 -21.984  41.660  1.00241.64           H  
ANISOU  293  H   CYS A  25    35736  20346  35728  -1681    185   1718       H  
ATOM    294  HA  CYS A  25      -9.425 -21.359  39.815  1.00242.65           H  
ANISOU  294  HA  CYS A  25    35612  20870  35715  -1852    170   1372       H  
ATOM    295  HB2 CYS A  25      -7.635 -21.292  38.412  1.00242.39           H  
ANISOU  295  HB2 CYS A  25    35829  20408  35860  -1471    122   1293       H  
ATOM    296  HB3 CYS A  25      -6.748 -22.483  39.292  1.00242.13           H  
ANISOU  296  HB3 CYS A  25    35897  20189  35914  -1502    134   1413       H  
ATOM    297  N   ALA A  26     -10.589 -23.282  40.781  1.00242.98           N  
ANISOU  297  N   ALA A  26    35410  21299  35613  -2210    214   1398       N  
ATOM    298  CA  ALA A  26     -11.394 -24.385  41.245  1.00243.38           C  
ANISOU  298  CA  ALA A  26    35311  21578  35587  -2420    239   1399       C  
ATOM    299  C   ALA A  26     -12.034 -25.122  40.088  1.00247.07           C  
ANISOU  299  C   ALA A  26    35601  22349  35925  -2401    203   1155       C  
ATOM    300  O   ALA A  26     -12.521 -24.499  39.148  1.00247.28           O  
ANISOU  300  O   ALA A  26    35580  22467  35909  -2328    171    990       O  
ATOM    301  CB  ALA A  26     -12.457 -23.898  42.194  1.00244.25           C  
ANISOU  301  CB  ALA A  26    35192  22081  35533  -2596    276   1447       C  
ATOM    302  H   ALA A  26     -11.163 -22.479  40.584  1.00243.20           H  
ANISOU  302  H   ALA A  26    35348  21488  35571  -2220    207   1327       H  
ATOM    303  HA  ALA A  26     -10.756 -25.062  41.794  1.00243.09           H  
ANISOU  303  HA  ALA A  26    35364  21397  35602  -2395    253   1520       H  
ATOM    304  HB1 ALA A  26     -13.035 -24.742  42.555  1.00244.44           H  
ANISOU  304  HB1 ALA A  26    35098  22280  35498  -2734    297   1455       H  
ATOM    305  HB2 ALA A  26     -11.999 -23.391  43.035  1.00243.92           H  
ANISOU  305  HB2 ALA A  26    35212  21966  35501  -2560    300   1609       H  
ATOM    306  HB3 ALA A  26     -13.111 -23.212  41.670  1.00244.58           H  
ANISOU  306  HB3 ALA A  26    35119  22314  35495  -2594    255   1309       H  
ATOM    307  N   ALA A  27     -12.042 -26.444  40.169  1.00245.32           N  
ANISOU  307  N   ALA A  27    35447  21960  35803  -2523    214   1182       N  
ATOM    308  CA  ALA A  27     -12.589 -27.333  39.177  1.00245.69           C  
ANISOU  308  CA  ALA A  27    35428  22093  35830  -2558    185    999       C  
ATOM    309  C   ALA A  27     -13.872 -27.977  39.678  1.00249.03           C  
ANISOU  309  C   ALA A  27    35533  23048  36038  -2739    200    954       C  
ATOM    310  O   ALA A  27     -14.116 -27.971  40.880  1.00248.48           O  
ANISOU  310  O   ALA A  27    35405  23063  35944  -2870    246   1113       O  
ATOM    311  CB  ALA A  27     -11.570 -28.391  38.825  1.00245.76           C  
ANISOU  311  CB  ALA A  27    35597  21836  35945  -2443    175   1013       C  
ATOM    312  H   ALA A  27     -11.657 -26.955  40.944  1.00245.01           H  
ANISOU  312  H   ALA A  27    35459  21835  35798  -2553    239   1321       H  
ATOM    313  HA  ALA A  27     -12.794 -26.772  38.277  1.00245.79           H  
ANISOU  313  HA  ALA A  27    35433  22136  35818  -2455    154    862       H  
ATOM    314  HB1 ALA A  27     -11.945 -29.045  38.050  1.00245.83           H  
ANISOU  314  HB1 ALA A  27    35563  21904  35936  -2456    153    877       H  
ATOM    315  HB2 ALA A  27     -10.658 -27.929  38.475  1.00245.56           H  
ANISOU  315  HB2 ALA A  27    35714  21593  35994  -2262    160   1026       H  
ATOM    316  HB3 ALA A  27     -11.342 -28.972  39.706  1.00245.51           H  
ANISOU  316  HB3 ALA A  27    35585  21763  35934  -2510    202   1146       H  
ATOM    317  N   SER A  28     -14.688 -28.526  38.763  1.00248.03           N  
ANISOU  317  N   SER A  28    35347  22982  35911  -2815    169    777       N  
ATOM    318  CA  SER A  28     -15.932 -29.239  39.053  1.00248.53           C  
ANISOU  318  CA  SER A  28    35170  23408  35852  -3007    175    727       C  
ATOM    319  C   SER A  28     -15.694 -30.736  38.879  1.00249.85           C  
ANISOU  319  C   SER A  28    35356  23535  36041  -3019    173    718       C  
ATOM    320  O   SER A  28     -16.392 -31.430  38.145  1.00249.45           O  
ANISOU  320  O   SER A  28    35222  23601  35958  -3072    142    573       O  
ATOM    321  CB  SER A  28     -17.056 -28.760  38.153  1.00251.92           C  
ANISOU  321  CB  SER A  28    35326  24369  36025  -2902    125    505       C  
ATOM    322  OG  SER A  28     -17.230 -27.360  38.276  1.00257.91           O  
ANISOU  322  OG  SER A  28    35833  25695  36466  -2654    115    468       O  
ATOM    323  H   SER A  28     -14.486 -28.507  37.775  1.00248.06           H  
ANISOU  323  H   SER A  28    35424  22883  35943  -2688    135    658       H  
ATOM    324  HA  SER A  28     -16.240 -29.045  40.075  1.00248.92           H  
ANISOU  324  HA  SER A  28    35121  23609  35848  -3108    215    850       H  
ATOM    325  HB2 SER A  28     -16.827 -29.018  37.125  1.00251.95           H  
ANISOU  325  HB2 SER A  28    35417  24254  36060  -2783     92    390       H  
ATOM    326  HB3 SER A  28     -17.970 -29.272  38.435  1.00252.42           H  
ANISOU  326  HB3 SER A  28    35198  24723  35987  -3023    129    482       H  
ATOM    327  HG  SER A  28     -17.979 -27.097  37.686  1.00258.34           H  
ANISOU  327  HG  SER A  28    35770  25980  36407  -2603     86    345       H  
ATOM    328  N   GLY A  29     -14.696 -31.201  39.599  1.00247.01           N  
ANISOU  328  N   GLY A  29    35246  22716  35890  -3057    210    909       N  
ATOM    329  CA  GLY A  29     -14.231 -32.567  39.595  1.00246.43           C  
ANISOU  329  CA  GLY A  29    35278  22445  35908  -3067    213    941       C  
ATOM    330  C   GLY A  29     -12.958 -32.701  40.402  1.00247.77           C  
ANISOU  330  C   GLY A  29    35606  22405  36129  -2913    237   1125       C  
ATOM    331  O   GLY A  29     -12.317 -31.693  40.720  1.00247.50           O  
ANISOU  331  O   GLY A  29    35674  22234  36132  -2810    244   1217       O  
ATOM    332  H   GLY A  29     -14.178 -30.631  40.250  1.00246.87           H  
ANISOU  332  H   GLY A  29    35302  22598  35900  -3013    234   1040       H  
ATOM    333  HA2 GLY A  29     -15.005 -33.216  39.991  1.00246.71           H  
ANISOU  333  HA2 GLY A  29    35167  22699  35874  -3202    229    948       H  
ATOM    334  HA3 GLY A  29     -14.031 -32.866  38.573  1.00246.38           H  
ANISOU  334  HA3 GLY A  29    35325  22356  35931  -2982    176    802       H  
ATOM    335  N   SER A  30     -12.581 -33.929  40.738  1.00245.00           N  
ANISOU  335  N   SER A  30    35426  21720  35942  -2977    253   1216       N  
ATOM    336  CA  SER A  30     -11.378 -34.167  41.513  1.00244.16           C  
ANISOU  336  CA  SER A  30    35537  21284  35948  -2833    267   1396       C  
ATOM    337  C   SER A  30     -10.093 -33.917  40.739  1.00244.99           C  
ANISOU  337  C   SER A  30    35813  21133  36137  -2579    226   1324       C  
ATOM    338  O   SER A  30      -9.919 -34.416  39.631  1.00244.63           O  
ANISOU  338  O   SER A  30    35807  20999  36140  -2533    193   1161       O  
ATOM    339  CB  SER A  30     -11.374 -35.550  42.143  1.00246.44           C  
ANISOU  339  CB  SER A  30    35760  21715  36161  -2820    280   1451       C  
ATOM    340  OG  SER A  30     -12.077 -35.527  43.372  1.00253.09           O  
ANISOU  340  OG  SER A  30    36296  23166  36702  -2816    316   1538       O  
ATOM    341  H   SER A  30     -13.102 -34.762  40.501  1.00245.08           H  
ANISOU  341  H   SER A  30    35354  21842  35923  -3062    248   1146       H  
ATOM    342  HA  SER A  30     -11.414 -33.478  42.348  1.00244.21           H  
ANISOU  342  HA  SER A  30    35525  21350  35915  -2840    295   1528       H  
ATOM    343  HB2 SER A  30     -11.821 -36.271  41.469  1.00246.70           H  
ANISOU  343  HB2 SER A  30    35725  21828  36181  -2889    264   1324       H  
ATOM    344  HB3 SER A  30     -10.355 -35.865  42.332  1.00246.20           H  
ANISOU  344  HB3 SER A  30    35887  21450  36207  -2655    268   1507       H  
ATOM    345  HG  SER A  30     -12.057 -36.437  43.759  1.00253.21           H  
ANISOU  345  HG  SER A  30    36326  23161  36723  -2822    325   1585       H  
ATOM    346  N   ILE A  31      -9.176 -33.162  41.352  1.00241.24           N  
ANISOU  346  N   ILE A  31    35591  20227  35841  -2480    234   1488       N  
ATOM    347  CA  ILE A  31      -7.854 -32.835  40.829  1.00240.05           C  
ANISOU  347  CA  ILE A  31    35649  19729  35828  -2232    198   1443       C  
ATOM    348  C   ILE A  31      -6.968 -34.085  40.763  1.00238.62           C  
ANISOU  348  C   ILE A  31    35604  19309  35752  -2103    178   1403       C  
ATOM    349  O   ILE A  31      -6.029 -34.119  39.972  1.00238.05           O  
ANISOU  349  O   ILE A  31    35646  19029  35772  -1928    145   1264       O  
ATOM    350  CB  ILE A  31      -7.214 -31.642  41.592  1.00242.45           C  
ANISOU  350  CB  ILE A  31    35948  20109  36061  -2059    199   1555       C  
ATOM    351  CG1 ILE A  31      -7.953 -30.368  41.263  1.00243.55           C  
ANISOU  351  CG1 ILE A  31    35965  20464  36110  -2147    207   1525       C  
ATOM    352  CG2 ILE A  31      -5.736 -31.492  41.323  1.00242.96           C  
ANISOU  352  CG2 ILE A  31    36146  19966  36202  -1761    159   1476       C  
ATOM    353  CD1 ILE A  31      -7.469 -29.162  41.899  1.00252.96           C  
ANISOU  353  CD1 ILE A  31    36928  22172  37014  -1923    199   1552       C  
ATOM    354  H   ILE A  31      -9.333 -32.764  42.262  1.00241.40           H  
ANISOU  354  H   ILE A  31    35586  20314  35821  -2515    261   1629       H  
ATOM    355  HA  ILE A  31      -7.992 -32.508  39.809  1.00240.04           H  
ANISOU  355  HA  ILE A  31    35634  19735  35835  -2226    179   1301       H  
ATOM    356  HB  ILE A  31      -7.314 -31.817  42.653  1.00242.30           H  
ANISOU  356  HB  ILE A  31    35925  20120  36016  -2091    222   1706       H  
ATOM    357 HG12 ILE A  31      -7.918 -30.221  40.193  1.00243.63           H  
ANISOU  357 HG12 ILE A  31    35974  20458  36135  -2103    183   1374       H  
ATOM    358 HG13 ILE A  31      -8.996 -30.493  41.514  1.00243.80           H  
ANISOU  358 HG13 ILE A  31    35852  20726  36055  -2346    233   1539       H  
ATOM    359 HG21 ILE A  31      -5.331 -30.655  41.872  1.00243.01           H  
ANISOU  359 HG21 ILE A  31    36194  19923  36215  -1662    157   1556       H  
ATOM    360 HG22 ILE A  31      -5.201 -32.376  41.639  1.00242.97           H  
ANISOU  360 HG22 ILE A  31    36200  19878  36240  -1678    149   1469       H  
ATOM    361 HG23 ILE A  31      -5.567 -31.327  40.270  1.00243.20           H  
ANISOU  361 HG23 ILE A  31    36179  19974  36252  -1718    139   1325       H  
ATOM    362 HD11 ILE A  31      -8.059 -28.314  41.584  1.00253.30           H  
ANISOU  362 HD11 ILE A  31    36894  22343  37006  -1993    204   1517       H  
ATOM    363 HD12 ILE A  31      -7.516 -29.265  42.973  1.00253.23           H  
ANISOU  363 HD12 ILE A  31    36950  22254  37011  -1944    220   1693       H  
ATOM    364 HD13 ILE A  31      -6.442 -28.974  41.628  1.00253.02           H  
ANISOU  364 HD13 ILE A  31    37054  21984  37099  -1730    172   1514       H  
ATOM    365  N   LEU A  32      -7.309 -35.128  41.527  1.00233.77           N  
ANISOU  365  N   LEU A  32    35114  18435  35274  -2257    205   1540       N  
ATOM    366  CA  LEU A  32      -6.628 -36.412  41.535  1.00232.09           C  
ANISOU  366  CA  LEU A  32    35028  17991  35166  -2157    187   1502       C  
ATOM    367  C   LEU A  32      -6.577 -36.979  40.108  1.00232.40           C  
ANISOU  367  C   LEU A  32    35011  18103  35187  -2143    157   1255       C  
ATOM    368  O   LEU A  32      -5.525 -37.435  39.678  1.00231.65           O  
ANISOU  368  O   LEU A  32    35048  17772  35195  -1965    127   1132       O  
ATOM    369  CB  LEU A  32      -7.307 -37.401  42.490  1.00231.93           C  
ANISOU  369  CB  LEU A  32    34949  18073  35101  -2305    221   1646       C  
ATOM    370  CG  LEU A  32      -7.069 -37.318  43.991  1.00234.18           C  
ANISOU  370  CG  LEU A  32    35186  18523  35270  -2195    238   1840       C  
ATOM    371  CD1 LEU A  32      -5.641 -37.479  44.347  1.00233.49           C  
ANISOU  371  CD1 LEU A  32    35258  18188  35272  -1883    198   1818       C  
ATOM    372  CD2 LEU A  32      -7.644 -36.094  44.585  1.00236.34           C  
ANISOU  372  CD2 LEU A  32    35342  19032  35423  -2278    268   1959       C  
ATOM    373  H   LEU A  32      -8.085 -35.101  42.167  1.00234.02           H  
ANISOU  373  H   LEU A  32    35055  18623  35241  -2415    237   1649       H  
ATOM    374  HA  LEU A  32      -5.612 -36.258  41.877  1.00231.74           H  
ANISOU  374  HA  LEU A  32    35097  17772  35183  -1944    167   1510       H  
ATOM    375  HB2 LEU A  32      -8.380 -37.334  42.350  1.00232.06           H  
ANISOU  375  HB2 LEU A  32    34832  18290  35050  -2528    246   1643       H  
ATOM    376  HB3 LEU A  32      -7.000 -38.397  42.202  1.00231.79           H  
ANISOU  376  HB3 LEU A  32    34969  17978  35122  -2256    204   1566       H  
ATOM    377  HG  LEU A  32      -7.597 -38.154  44.438  1.00234.08           H  
ANISOU  377  HG  LEU A  32    35121  18595  35222  -2306    261   1903       H  
ATOM    378 HD11 LEU A  32      -5.551 -37.454  45.429  1.00233.11           H  
ANISOU  378 HD11 LEU A  32    35229  18142  35200  -1834    209   1969       H  
ATOM    379 HD12 LEU A  32      -5.286 -38.432  43.967  1.00233.21           H  
ANISOU  379 HD12 LEU A  32    35254  18078  35278  -1828    180   1709       H  
ATOM    380 HD13 LEU A  32      -5.058 -36.675  43.909  1.00233.25           H  
ANISOU  380 HD13 LEU A  32    35271  18078  35277  -1759    175   1733       H  
ATOM    381 HD21 LEU A  32      -7.460 -36.083  45.653  1.00236.37           H  
ANISOU  381 HD21 LEU A  32    35380  19025  35407  -2217    281   2113       H  
ATOM    382 HD22 LEU A  32      -7.170 -35.229  44.140  1.00236.27           H  
ANISOU  382 HD22 LEU A  32    35389  18929  35455  -2178    248   1904       H  
ATOM    383 HD23 LEU A  32      -8.713 -36.061  44.409  1.00236.58           H  
ANISOU  383 HD23 LEU A  32    35235  19265  35387  -2506    298   1948       H  
ATOM    384  N   TYR A  33      -7.680 -36.858  39.352  1.00229.66           N  
ANISOU  384  N   TYR A  33    34607  17800  34854  -2373    164   1185       N  
ATOM    385  CA  TYR A  33      -7.783 -37.312  37.967  1.00229.60           C  
ANISOU  385  CA  TYR A  33    34579  17805  34854  -2371    133    963       C  
ATOM    386  C   TYR A  33      -6.887 -36.563  36.980  1.00232.48           C  
ANISOU  386  C   TYR A  33    34923  18260  35149  -2115    101    806       C  
ATOM    387  O   TYR A  33      -6.583 -37.090  35.914  1.00236.54           O  
ANISOU  387  O   TYR A  33    35728  18185  35961  -2142     80    664       O  
ATOM    388  CB  TYR A  33      -9.232 -37.274  37.460  1.00230.63           C  
ANISOU  388  CB  TYR A  33    34508  18254  34866  -2593    136    876       C  
ATOM    389  CG  TYR A  33     -10.163 -38.228  38.164  1.00231.98           C  
ANISOU  389  CG  TYR A  33    34513  18694  34936  -2789    160    937       C  
ATOM    390  CD1 TYR A  33     -10.100 -39.595  37.926  1.00233.00           C  
ANISOU  390  CD1 TYR A  33    34617  18865  35047  -2780    149    870       C  
ATOM    391  CD2 TYR A  33     -11.107 -37.769  39.069  1.00232.85           C  
ANISOU  391  CD2 TYR A  33    34463  19065  34944  -2964    196   1054       C  
ATOM    392  CE1 TYR A  33     -10.950 -40.480  38.580  1.00233.10           C  
ANISOU  392  CE1 TYR A  33    34522  19029  35016  -2966    173    938       C  
ATOM    393  CE2 TYR A  33     -11.946 -38.644  39.748  1.00233.70           C  
ANISOU  393  CE2 TYR A  33    34429  19388  34977  -3134    223   1116       C  
ATOM    394  CZ  TYR A  33     -11.873 -40.004  39.497  1.00237.08           C  
ANISOU  394  CZ  TYR A  33    34796  19945  35340  -3081    208   1042       C  
ATOM    395  OH  TYR A  33     -12.725 -40.855  40.163  1.00236.51           O  
ANISOU  395  OH  TYR A  33    34676  19890  35295  -3294    240   1127       O  
ATOM    396  H   TYR A  33      -8.535 -36.440  39.683  1.00230.01           H  
ANISOU  396  H   TYR A  33    34549  18007  34836  -2534    187   1250       H  
ATOM    397  HA  TYR A  33      -7.455 -38.345  37.970  1.00229.91           H  
ANISOU  397  HA  TYR A  33    34666  17756  34934  -2343    127    933       H  
ATOM    398  HB2 TYR A  33      -9.624 -36.271  37.573  1.00230.81           H  
ANISOU  398  HB2 TYR A  33    34490  18345  34861  -2640    145    909       H  
ATOM    399  HB3 TYR A  33      -9.240 -37.531  36.407  1.00230.60           H  
ANISOU  399  HB3 TYR A  33    34503  18251  34861  -2544    109    715       H  
ATOM    400  HD1 TYR A  33      -9.370 -39.981  37.217  1.00232.54           H  
ANISOU  400  HD1 TYR A  33    34651  18665  35039  -2637    123    766       H  
ATOM    401  HD2 TYR A  33     -11.195 -36.704  39.245  1.00232.40           H  
ANISOU  401  HD2 TYR A  33    34380  19066  34856  -2957    204   1093       H  
ATOM    402  HE1 TYR A  33     -10.863 -41.543  38.375  1.00232.56           H  
ANISOU  402  HE1 TYR A  33    34473  18918  34969  -2963    164    892       H  
ATOM    403  HE2 TYR A  33     -12.678 -38.247  40.447  1.00233.54           H  
ANISOU  403  HE2 TYR A  33    34273  19593  34870  -3257    254   1200       H  
ATOM    404  HH  TYR A  33     -12.715 -41.764  39.764  1.00236.75           H  
ANISOU  404  HH  TYR A  33    34738  19848  35368  -3308    224   1057       H  
ATOM    405  N   PHE A  34      -6.505 -35.341  37.303  1.00232.03           N  
ANISOU  405  N   PHE A  34    35049  17860  35250  -2077    107    901       N  
ATOM    406  CA  PHE A  34      -5.639 -34.558  36.464  1.00237.24           C  
ANISOU  406  CA  PHE A  34    36116  17730  36293  -1987     87    815       C  
ATOM    407  C   PHE A  34      -4.190 -35.002  36.580  1.00237.07           C  
ANISOU  407  C   PHE A  34    35879  17785  36412  -1746   -395    735       C  
ATOM    408  O   PHE A  34      -3.750 -35.444  37.635  1.00236.77           O  
ANISOU  408  O   PHE A  34    36102  17636  36226  -1708     71    779       O  
ATOM    409  CB  PHE A  34      -5.776 -33.064  36.746  1.00236.88           C  
ANISOU  409  CB  PHE A  34    35900  18047  36057  -1906     94    892       C  
ATOM    410  CG  PHE A  34      -7.141 -32.435  36.610  1.00235.42           C  
ANISOU  410  CG  PHE A  34    35332  18598  35521  -1998    104    886       C  
ATOM    411  CD1 PHE A  34      -8.011 -32.838  35.621  1.00238.42           C  
ANISOU  411  CD1 PHE A  34    35563  19243  35784  -2047     90    731       C  
ATOM    412  CD2 PHE A  34      -7.504 -31.352  37.389  1.00234.86           C  
ANISOU  412  CD2 PHE A  34    35002  19053  35183  -1975    120    982       C  
ATOM    413  CE1 PHE A  34      -9.241 -32.232  35.472  1.00237.87           C  
ANISOU  413  CE1 PHE A  34    35216  19691  35471  -2119     91    679       C  
ATOM    414  CE2 PHE A  34      -8.740 -30.751  37.244  1.00236.82           C  
ANISOU  414  CE2 PHE A  34    35026  19706  35250  -2092    126    938       C  
ATOM    415  CZ  PHE A  34      -9.595 -31.181  36.275  1.00236.32           C  
ANISOU  415  CZ  PHE A  34    34911  19703  35175  -2169    109    780       C  
ATOM    416  H   PHE A  34      -6.806 -34.847  38.123  1.00231.07           H  
ANISOU  416  H   PHE A  34    34862  17871  35061  -2126    128   1037       H  
ATOM    417  HA  PHE A  34      -5.961 -34.726  35.446  1.00236.79           H  
ANISOU  417  HA  PHE A  34    35573  17803  36595  -1961   -619    763       H  
ATOM    418  HB2 PHE A  34      -5.408 -32.877  37.745  1.00233.99           H  
ANISOU  418  HB2 PHE A  34    35423  17926  35556  -1828    103   1000       H  
ATOM    419  HB3 PHE A  34      -5.119 -32.536  36.072  1.00237.80           H  
ANISOU  419  HB3 PHE A  34    35795  17964  36593  -1763   -487    854       H  
ATOM    420  HD1 PHE A  34      -7.740 -33.652  34.964  1.00241.31           H  
ANISOU  420  HD1 PHE A  34    36133  19199  36354  -2056     78    648       H  
ATOM    421  HD2 PHE A  34      -6.816 -30.981  38.136  1.00234.03           H  
ANISOU  421  HD2 PHE A  34    34935  18905  35080  -1880    125   1084       H  
ATOM    422  HE1 PHE A  34      -9.911 -32.593  34.704  1.00240.27           H  
ANISOU  422  HE1 PHE A  34    35554  19902  35834  -2187     77    564       H  
ATOM    423  HE2 PHE A  34      -9.017 -29.934  37.900  1.00236.21           H  
ANISOU  423  HE2 PHE A  34    34873  19776  35100  -2130    142   1025       H  
ATOM    424  HZ  PHE A  34     -10.550 -30.686  36.137  1.00236.01           H  
ANISOU  424  HZ  PHE A  34    34730  19915  35029  -2248    107    722       H  
ATOM    425  N   ASN A  35      -3.466 -34.895  35.480  1.00230.36           N  
ANISOU  425  N   ASN A  35    34489  17142  35894  -1584  -1652    595       N  
ATOM    426  CA  ASN A  35      -2.065 -35.234  35.367  1.00226.98           C  
ANISOU  426  CA  ASN A  35    33966  16894  35384  -1415  -2303    359       C  
ATOM    427  C   ASN A  35      -1.204 -34.050  35.701  1.00229.63           C  
ANISOU  427  C   ASN A  35    34328  17413  35507  -1278  -2183    250       C  
ATOM    428  O   ASN A  35      -0.213 -34.171  36.414  1.00229.50           O  
ANISOU  428  O   ASN A  35    34475  17345  35380  -1187  -2246    100       O  
ATOM    429  CB  ASN A  35      -1.736 -35.660  33.954  1.00220.47           C  
ANISOU  429  CB  ASN A  35    32788  16386  34595  -1332  -3156    131       C  
ATOM    430  CG  ASN A  35      -2.260 -36.989  33.568  1.00217.74           C  
ANISOU  430  CG  ASN A  35    32360  16129  34241  -1395  -3156    138       C  
ATOM    431  OD1 ASN A  35      -3.456 -37.184  33.369  1.00210.36           O  
ANISOU  431  OD1 ASN A  35    31379  14788  33759  -1539  -3296    343       O  
ATOM    432  ND2 ASN A  35      -1.370 -37.912  33.396  1.00206.31           N  
ANISOU  432  ND2 ASN A  35    30995  14241  33151  -1374  -4442    -35       N  
ATOM    433  H   ASN A  35      -3.841 -34.554  34.611  1.00229.09           H  
ANISOU  433  H   ASN A  35    34049  17179  35818  -1554  -1965    561       H  
ATOM    434  HA  ASN A  35      -1.852 -36.049  36.045  1.00227.90           H  
ANISOU  434  HA  ASN A  35    34299  16840  35452  -1442  -2096    367       H  
ATOM    435  HB2 ASN A  35      -2.139 -34.941  33.253  1.00219.86           H  
ANISOU  435  HB2 ASN A  35    32547  16431  34559  -1299  -3221    153       H  
ATOM    436  HB3 ASN A  35      -0.660 -35.659  33.834  1.00218.49           H  
ANISOU  436  HB3 ASN A  35    32540  16270  34208  -1236  -3533   -121       H  
ATOM    437 HD21 ASN A  35      -1.666 -38.850  33.172  1.00206.39           H  
ANISOU  437 HD21 ASN A  35    30957  14298  33165  -1413  -4481    -28       H  
ATOM    438 HD22 ASN A  35      -0.385 -37.743  33.534  1.00205.16           H  
ANISOU  438 HD22 ASN A  35    30934  14148  32870  -1289  -4725   -255       H  
ATOM    439  N   ARG A  36      -1.544 -32.921  35.099  1.00226.43           N  
ANISOU  439  N   ARG A  36    33769  16972  35292  -1270  -2460    308       N  
ATOM    440  CA  ARG A  36      -0.857 -31.662  35.199  1.00225.36           C  
ANISOU  440  CA  ARG A  36    33648  16834  35146  -1174  -2618    219       C  
ATOM    441  C   ARG A  36      -1.869 -30.545  35.364  1.00228.19           C  
ANISOU  441  C   ARG A  36    34025  17117  35560  -1228  -2092    487       C  
ATOM    442  O   ARG A  36      -2.911 -30.554  34.717  1.00228.41           O  
ANISOU  442  O   ARG A  36    33896  17214  35677  -1293  -2023    586       O  
ATOM    443  CB  ARG A  36      -0.031 -31.449  33.925  1.00224.66           C  
ANISOU  443  CB  ARG A  36    33335  17128  34900  -1077  -3095   -141       C  
ATOM    444  CG  ARG A  36       1.171 -30.538  34.008  1.00233.15           C  
ANISOU  444  CG  ARG A  36    34390  18684  35511   -984  -2560   -464       C  
ATOM    445  CD  ARG A  36       2.125 -30.719  32.848  1.00242.96           C  
ANISOU  445  CD  ARG A  36    35440  20665  36209   -980  -2045   -898       C  
ATOM    446  NE  ARG A  36       2.975 -31.896  32.976  1.00248.76           N  
ANISOU  446  NE  ARG A  36    36049  21915  36554  -1016  -1599  -1175       N  
ATOM    447  CZ  ARG A  36       2.780 -33.074  32.392  1.00257.56           C  
ANISOU  447  CZ  ARG A  36    36929  23757  37176  -1064   -885  -1184       C  
ATOM    448  NH1 ARG A  36       1.731 -33.270  31.605  1.00248.14           N  
ANISOU  448  NH1 ARG A  36    35818  22042  36421  -1034  -1758   -976       N  
ATOM    449  NH2 ARG A  36       3.631 -34.065  32.595  1.00250.75           N  
ANISOU  449  NH2 ARG A  36    36135  22614  36525  -1092  -1567  -1468       N  
ATOM    450  H   ARG A  36      -2.327 -32.849  34.473  1.00226.37           H  
ANISOU  450  H   ARG A  36    33607  17061  35343  -1310  -2414    383       H  
ATOM    451  HA  ARG A  36      -0.193 -31.680  36.050  1.00225.49           H  
ANISOU  451  HA  ARG A  36    33870  16726  35080  -1126  -2522    157       H  
ATOM    452  HB2 ARG A  36       0.314 -32.415  33.583  1.00223.71           H  
ANISOU  452  HB2 ARG A  36    33169  17137  34693  -1075  -3310   -308       H  
ATOM    453  HB3 ARG A  36      -0.688 -31.043  33.167  1.00224.61           H  
ANISOU  453  HB3 ARG A  36    33204  17209  34929  -1077  -3079    -52       H  
ATOM    454  HG2 ARG A  36       0.832 -29.511  34.001  1.00233.64           H  
ANISOU  454  HG2 ARG A  36    34466  18680  35625   -972  -2419   -333       H  
ATOM    455  HG3 ARG A  36       1.707 -30.717  34.928  1.00233.28           H  
ANISOU  455  HG3 ARG A  36    34535  18591  35509   -955  -2503   -526       H  
ATOM    456  HD2 ARG A  36       1.576 -30.760  31.918  1.00243.11           H  
ANISOU  456  HD2 ARG A  36    35405  20765  36202   -984  -2077   -834       H  
ATOM    457  HD3 ARG A  36       2.782 -29.862  32.787  1.00243.18           H  
ANISOU  457  HD3 ARG A  36    35519  20653  36226   -973  -1991  -1094       H  
ATOM    458  HE  ARG A  36       3.801 -31.795  33.548  1.00248.61           H  
ANISOU  458  HE  ARG A  36    36078  21853  36528  -1011  -1603  -1383       H  
ATOM    459 HH11 ARG A  36       1.053 -32.548  31.421  1.00248.78           H  
ANISOU  459 HH11 ARG A  36    35911  22077  36538  -1005  -1639   -788       H  
ATOM    460 HH12 ARG A  36       1.562 -34.167  31.176  1.00247.59           H  
ANISOU  460 HH12 ARG A  36    35688  22062  36321  -1044  -1899   -994       H  
ATOM    461 HH21 ARG A  36       4.447 -33.924  33.177  1.00250.81           H  
ANISOU  461 HH21 ARG A  36    36191  22580  36524  -1096  -1553  -1675       H  
ATOM    462 HH22 ARG A  36       3.476 -34.966  32.163  1.00250.17           H  
ANISOU  462 HH22 ARG A  36    36000  22636  36418  -1112  -1707  -1484       H  
ATOM    463  N   MET A  37      -1.577 -29.617  36.243  1.00225.61           N  
ANISOU  463  N   MET A  37    33917  16396  35409  -1214  -2095    600       N  
ATOM    464  CA  MET A  37      -2.327 -28.403  36.453  1.00226.33           C  
ANISOU  464  CA  MET A  37    34045  16341  35608  -1260  -1755    821       C  
ATOM    465  C   MET A  37      -1.330 -27.272  36.404  1.00228.82           C  
ANISOU  465  C   MET A  37    34319  16914  35710  -1094  -1828    637       C  
ATOM    466  O   MET A  37      -0.225 -27.412  36.907  1.00227.66           O  
ANISOU  466  O   MET A  37    34305  16713  35483   -997  -2041    434       O  
ATOM    467  CB  MET A  37      -3.096 -28.390  37.757  1.00231.16           C  
ANISOU  467  CB  MET A  37    35196  16636  35997  -1394   -695   1082       C  
ATOM    468  CG  MET A  37      -4.302 -29.246  37.756  1.00234.10           C  
ANISOU  468  CG  MET A  37    35854  17169  35924  -1595     94   1106       C  
ATOM    469  SD  MET A  37      -5.507 -28.726  38.982  1.00229.86           S  
ANISOU  469  SD  MET A  37    34737  17792  34806  -1673    125   1275       S  
ATOM    470  CE  MET A  37      -6.525 -27.638  37.990  1.00230.76           C  
ANISOU  470  CE  MET A  37    34998  17581  35099  -1821    129   1243       C  
ATOM    471  H   MET A  37      -0.798 -29.692  36.873  1.00225.47           H  
ANISOU  471  H   MET A  37    34076  16298  35294  -1140  -2114    503       H  
ATOM    472  HA  MET A  37      -3.062 -28.298  35.671  1.00226.26           H  
ANISOU  472  HA  MET A  37    33806  16479  35683  -1298  -1834    842       H  
ATOM    473  HB2 MET A  37      -2.445 -28.719  38.553  1.00231.81           H  
ANISOU  473  HB2 MET A  37    35536  16579  35963  -1315   -441   1066       H  
ATOM    474  HB3 MET A  37      -3.406 -27.375  37.972  1.00231.99           H  
ANISOU  474  HB3 MET A  37    35405  16724  36017  -1398   -427   1176       H  
ATOM    475  HG2 MET A  37      -4.761 -29.228  36.777  1.00233.65           H  
ANISOU  475  HG2 MET A  37    35369  17257  36150  -1616   -434   1057       H  
ATOM    476  HG3 MET A  37      -4.003 -30.265  37.959  1.00233.78           H  
ANISOU  476  HG3 MET A  37    35819  17115  35893  -1591     90   1068       H  
ATOM    477  HE1 MET A  37      -7.320 -27.220  38.590  1.00228.60           H  
ANISOU  477  HE1 MET A  37    34489  17762  34607  -1922    148   1303       H  
ATOM    478  HE2 MET A  37      -5.932 -26.827  37.591  1.00233.49           H  
ANISOU  478  HE2 MET A  37    35558  17523  35634  -1703    115   1234       H  
ATOM    479  HE3 MET A  37      -6.980 -28.173  37.169  1.00232.85           H  
ANISOU  479  HE3 MET A  37    35321  17700  35450  -1897    121   1134       H  
ATOM    480  N   GLY A  38      -1.696 -26.180  35.768  1.00227.18           N  
ANISOU  480  N   GLY A  38    33929  16738  35650  -1080  -2007    681       N  
ATOM    481  CA  GLY A  38      -0.823 -25.038  35.637  1.00226.32           C  
ANISOU  481  CA  GLY A  38    33814  16676  35503   -971  -2227    512       C  
ATOM    482  C   GLY A  38      -1.454 -23.752  35.169  1.00229.55           C  
ANISOU  482  C   GLY A  38    34125  17268  35826   -943  -1924    620       C  
ATOM    483  O   GLY A  38      -2.566 -23.732  34.645  1.00229.23           O  
ANISOU  483  O   GLY A  38    33952  17256  35890   -984  -1870    763       O  
ATOM    484  H   GLY A  38      -2.592 -26.038  35.338  1.00227.63           H  
ANISOU  484  H   GLY A  38    33870  16862  35757  -1127  -1871    790       H  
ATOM    485  HA2 GLY A  38      -0.370 -24.856  36.602  1.00226.90           H  
ANISOU  485  HA2 GLY A  38    34099  16591  35523   -931  -2045    532       H  
ATOM    486  HA3 GLY A  38      -0.024 -25.303  34.958  1.00224.93           H  
ANISOU  486  HA3 GLY A  38    33572  16657  35233   -927  -2580    205       H  
ATOM    487  N   TRP A  39      -0.689 -22.688  35.333  1.00227.70           N  
ANISOU  487  N   TRP A  39    33954  16929  35633   -874  -2083    514       N  
ATOM    488  CA  TRP A  39      -0.999 -21.307  35.035  1.00228.47           C  
ANISOU  488  CA  TRP A  39    34018  17056  35734   -834  -1959    592       C  
ATOM    489  C   TRP A  39      -0.234 -20.735  33.838  1.00234.23           C  
ANISOU  489  C   TRP A  39    34774  18218  36005   -772  -1753    236       C  
ATOM    490  O   TRP A  39       0.990 -20.733  33.836  1.00233.71           O  
ANISOU  490  O   TRP A  39    34791  18133  35876   -770  -1851   -109       O  
ATOM    491  CB  TRP A  39      -0.720 -20.451  36.267  1.00227.82           C  
ANISOU  491  CB  TRP A  39    34103  16692  35765   -798  -1803    732       C  
ATOM    492  CG  TRP A  39      -1.675 -20.663  37.395  1.00229.98           C  
ANISOU  492  CG  TRP A  39    34586  16751  36045   -870  -1241   1091       C  
ATOM    493  CD1 TRP A  39      -1.487 -21.441  38.493  1.00233.20           C  
ANISOU  493  CD1 TRP A  39    35382  17032  36193   -868   -754   1152       C  
ATOM    494  CD2 TRP A  39      -2.991 -20.119  37.512  1.00231.10           C  
ANISOU  494  CD2 TRP A  39    34740  16840  36229   -964   -870   1346       C  
ATOM    495  NE1 TRP A  39      -2.591 -21.400  39.296  1.00233.88           N  
ANISOU  495  NE1 TRP A  39    35950  17020  35895   -984     73   1414       N  
ATOM    496  CE2 TRP A  39      -3.535 -20.594  38.720  1.00234.88           C  
ANISOU  496  CE2 TRP A  39    35939  17331  35974  -1064     39   1470       C  
ATOM    497  CE3 TRP A  39      -3.763 -19.261  36.724  1.00231.24           C  
ANISOU  497  CE3 TRP A  39    34506  17059  36297   -942   -922   1350       C  
ATOM    498  CZ2 TRP A  39      -4.808 -20.226  39.155  1.00233.07           C  
ANISOU  498  CZ2 TRP A  39    35587  17442  35529  -1226    108   1602       C  
ATOM    499  CZ3 TRP A  39      -5.022 -18.909  37.153  1.00233.51           C  
ANISOU  499  CZ3 TRP A  39    34965  17411  36349  -1045   -466   1473       C  
ATOM    500  CH2 TRP A  39      -5.531 -19.388  38.355  1.00235.16           C  
ANISOU  500  CH2 TRP A  39    35884  17584  35884  -1243     93   1564       C  
ATOM    501  H   TRP A  39       0.243 -22.763  35.698  1.00227.40           H  
ANISOU  501  H   TRP A  39    34015  16852  35534   -828  -2205    311       H  
ATOM    502  HA  TRP A  39      -2.055 -21.246  34.822  1.00229.27           H  
ANISOU  502  HA  TRP A  39    34032  17197  35883   -863  -1786    781       H  
ATOM    503  HB2 TRP A  39       0.283 -20.655  36.616  1.00227.27           H  
ANISOU  503  HB2 TRP A  39    34147  16599  35609   -740  -1941    501       H  
ATOM    504  HB3 TRP A  39      -0.746 -19.405  35.997  1.00227.55           H  
ANISOU  504  HB3 TRP A  39    34031  16669  35759   -762  -1810    740       H  
ATOM    505  HD1 TRP A  39      -0.581 -21.981  38.723  1.00232.33           H  
ANISOU  505  HD1 TRP A  39    35313  16878  36082   -789  -1007    964       H  
ATOM    506  HE1 TRP A  39      -2.673 -21.897  40.166  1.00231.14           H  
ANISOU  506  HE1 TRP A  39    35432  17026  35365   -988     80   1491       H  
ATOM    507  HE3 TRP A  39      -3.368 -18.859  35.801  1.00228.93           H  
ANISOU  507  HE3 TRP A  39    34017  16892  36074   -848  -1293   1202       H  
ATOM    508  HZ2 TRP A  39      -5.219 -20.581  40.089  1.00230.02           H  
ANISOU  508  HZ2 TRP A  39    34977  17505  34914  -1315    126   1684       H  
ATOM    509  HZ3 TRP A  39      -5.622 -18.244  36.546  1.00232.63           H  
ANISOU  509  HZ3 TRP A  39    34604  17411  36374   -991   -597   1439       H  
ATOM    510  HH2 TRP A  39      -6.529 -19.092  38.653  1.00233.84           H  
ANISOU  510  HH2 TRP A  39    35598  17688  35562  -1372    121   1591       H  
ATOM    511  N   TYR A  40      -0.962 -20.235  32.843  1.00234.60           N  
ANISOU  511  N   TYR A  40    34808  18319  36011   -741  -1756    300       N  
ATOM    512  CA  TYR A  40      -0.454 -19.589  31.645  1.00235.85           C  
ANISOU  512  CA  TYR A  40    35143  18515  35954   -714  -1701     45       C  
ATOM    513  C   TYR A  40      -0.903 -18.124  31.661  1.00240.91           C  
ANISOU  513  C   TYR A  40    35812  19328  36397   -640  -1188    182       C  
ATOM    514  O   TYR A  40      -1.993 -17.849  32.158  1.00241.16           O  
ANISOU  514  O   TYR A  40    35735  19391  36503   -588  -1113    467       O  
ATOM    515  CB  TYR A  40      -1.006 -20.249  30.387  1.00237.12           C  
ANISOU  515  CB  TYR A  40    35320  18827  35948   -668  -1681     -4       C  
ATOM    516  CG  TYR A  40      -0.483 -21.631  30.088  1.00238.34           C  
ANISOU  516  CG  TYR A  40    35436  19125  35998   -722  -1718   -208       C  
ATOM    517  CD1 TYR A  40      -0.847 -22.708  30.862  1.00238.91           C  
ANISOU  517  CD1 TYR A  40    35300  19340  36136   -749  -1764    -63       C  
ATOM    518  CD2 TYR A  40       0.261 -21.883  28.950  1.00239.89           C  
ANISOU  518  CD2 TYR A  40    35817  19323  36008   -752  -1549   -552       C  
ATOM    519  CE1 TYR A  40      -0.400 -23.980  30.581  1.00239.48           C  
ANISOU  519  CE1 TYR A  40    35336  19534  36120   -788  -1852   -242       C  
ATOM    520  CE2 TYR A  40       0.718 -23.155  28.654  1.00240.36           C  
ANISOU  520  CE2 TYR A  40    35842  19487  35998   -801  -1591   -754       C  
ATOM    521  CZ  TYR A  40       0.362 -24.214  29.461  1.00245.84           C  
ANISOU  521  CZ  TYR A  40    36213  20628  36566   -803  -1384   -586       C  
ATOM    522  OH  TYR A  40       0.792 -25.493  29.214  1.00248.14           O  
ANISOU  522  OH  TYR A  40    36426  21133  36724   -849  -1318   -769       O  
ATOM    523  H   TYR A  40      -1.966 -20.275  32.830  1.00234.95           H  
ANISOU  523  H   TYR A  40    34763  18403  36102   -725  -1660    500       H  
ATOM    524  HA  TYR A  40       0.621 -19.675  31.617  1.00235.76           H  
ANISOU  524  HA  TYR A  40    35237  18453  35888   -765  -1698   -251       H  
ATOM    525  HB2 TYR A  40      -2.082 -20.298  30.471  1.00237.11           H  
ANISOU  525  HB2 TYR A  40    35184  18893  36015   -608  -1679    226       H  
ATOM    526  HB3 TYR A  40      -0.776 -19.618  29.541  1.00237.81           H  
ANISOU  526  HB3 TYR A  40    35592  18859  35908   -643  -1545   -142       H  
ATOM    527  HD1 TYR A  40      -1.474 -22.547  31.725  1.00238.88           H  
ANISOU  527  HD1 TYR A  40    35203  19301  36261   -754  -1688    181       H  
ATOM    528  HD2 TYR A  40       0.526 -21.070  28.291  1.00241.08           H  
ANISOU  528  HD2 TYR A  40    36138  19371  36091   -750  -1297   -688       H  
ATOM    529  HE1 TYR A  40      -0.642 -24.797  31.245  1.00239.27           H  
ANISOU  529  HE1 TYR A  40    35192  19552  36168   -818  -1904   -130       H  
ATOM    530  HE2 TYR A  40       1.341 -23.312  27.779  1.00241.41           H  
ANISOU  530  HE2 TYR A  40    36132  19554  36040   -846  -1375  -1061       H  
ATOM    531  HH  TYR A  40       1.321 -25.496  28.378  1.00249.04           H  
ANISOU  531  HH  TYR A  40    36654  21209  36762   -881  -1144  -1024       H  
ATOM    532  N   ARG A  41      -0.106 -17.193  31.111  1.00239.95           N  
ANISOU  532  N   ARG A  41    35913  19011  36246   -664  -1172    -46       N  
ATOM    533  CA  ARG A  41      -0.473 -15.783  31.007  1.00240.85           C  
ANISOU  533  CA  ARG A  41    36110  19065  36338   -601  -1001     76       C  
ATOM    534  C   ARG A  41      -0.378 -15.264  29.581  1.00246.02           C  
ANISOU  534  C   ARG A  41    36784  19940  36754   -569   -372   -123       C  
ATOM    535  O   ARG A  41       0.461 -15.722  28.808  1.00246.04           O  
ANISOU  535  O   ARG A  41    36819  19898  36769   -663   -189   -459       O  
ATOM    536  CB  ARG A  41       0.334 -14.896  31.956  1.00239.92           C  
ANISOU  536  CB  ARG A  41    36058  18779  36323   -642   -998     21       C  
ATOM    537  CG  ARG A  41       1.756 -14.636  31.534  1.00242.31           C  
ANISOU  537  CG  ARG A  41    36493  19069  36506   -748   -587   -465       C  
ATOM    538  CD  ARG A  41       2.587 -14.012  32.606  1.00242.97           C  
ANISOU  538  CD  ARG A  41    36617  18988  36714   -749   -660   -594       C  
ATOM    539  NE  ARG A  41       4.011 -14.043  32.300  1.00244.78           N  
ANISOU  539  NE  ARG A  41    36870  19302  36833   -866    -58  -1183       N  
ATOM    540  CZ  ARG A  41       4.978 -13.552  33.064  1.00247.20           C  
ANISOU  540  CZ  ARG A  41    36648  20702  36576   -764    -63  -1318       C  
ATOM    541  NH1 ARG A  41       4.693 -12.977  34.218  1.00239.63           N  
ANISOU  541  NH1 ARG A  41    36245  18274  36528   -694   -608  -1210       N  
ATOM    542  NH2 ARG A  41       6.242 -13.635  32.678  1.00242.48           N  
ANISOU  542  NH2 ARG A  41    36439  19427  36264   -877   -100  -1936       N  
ATOM    543  H   ARG A  41       0.797 -17.393  30.716  1.00240.29           H  
ANISOU  543  H   ARG A  41    36070  19003  36224   -734  -1081   -354       H  
ATOM    544  HA  ARG A  41      -1.503 -15.699  31.321  1.00240.51           H  
ANISOU  544  HA  ARG A  41    35935  19091  36357   -523  -1040    346       H  
ATOM    545  HB2 ARG A  41      -0.170 -13.947  32.065  1.00240.30           H  
ANISOU  545  HB2 ARG A  41    36121  18800  36383   -583   -927    199       H  
ATOM    546  HB3 ARG A  41       0.341 -15.364  32.930  1.00239.51           H  
ANISOU  546  HB3 ARG A  41    35865  18758  36381   -639  -1091    130       H  
ATOM    547  HG2 ARG A  41       2.219 -15.567  31.245  1.00242.18           H  
ANISOU  547  HG2 ARG A  41    36474  19072  36473   -806   -600   -691       H  
ATOM    548  HG3 ARG A  41       1.772 -13.973  30.680  1.00242.68           H  
ANISOU  548  HG3 ARG A  41    36581  19106  36518   -763   -270   -564       H  
ATOM    549  HD2 ARG A  41       2.281 -12.983  32.726  1.00243.22           H  
ANISOU  549  HD2 ARG A  41    36687  18984  36742   -709   -568   -433       H  
ATOM    550  HD3 ARG A  41       2.413 -14.535  33.534  1.00242.16           H  
ANISOU  550  HD3 ARG A  41    36368  18929  36714   -689   -901   -427       H  
ATOM    551  HE  ARG A  41       4.279 -14.478  31.434  1.00243.97           H  
ANISOU  551  HE  ARG A  41    36681  19398  36619   -920    -73  -1384       H  
ATOM    552 HH11 ARG A  41       3.748 -12.904  34.552  1.00239.05           H  
ANISOU  552 HH11 ARG A  41    36094  18229  36505   -625   -846   -765       H  
ATOM    553 HH12 ARG A  41       5.428 -12.610  34.800  1.00239.53           H  
ANISOU  553 HH12 ARG A  41    36220  18203  36588   -639   -558  -1456       H  
ATOM    554 HH21 ARG A  41       6.496 -14.084  31.810  1.00241.23           H  
ANISOU  554 HH21 ARG A  41    36172  19523  35962   -926   -116  -2089       H  
ATOM    555 HH22 ARG A  41       6.978 -13.257  33.256  1.00242.46           H  
ANISOU  555 HH22 ARG A  41    36481  19394  36251   -835   -105  -2154       H  
ATOM    556  N   GLN A  42      -1.232 -14.292  29.248  1.00245.34           N  
ANISOU  556  N   GLN A  42    36726  19816  36677   -447   -373     67       N  
ATOM    557  CA  GLN A  42      -1.260 -13.620  27.963  1.00246.22           C  
ANISOU  557  CA  GLN A  42    36807  19958  36789   -395    -55    -62       C  
ATOM    558  C   GLN A  42      -1.391 -12.124  28.147  1.00247.03           C  
ANISOU  558  C   GLN A  42    36594  20666  36601   -327      1     33       C  
ATOM    559  O   GLN A  42      -2.424 -11.655  28.625  1.00247.37           O  
ANISOU  559  O   GLN A  42    36688  20618  36685   -195      3    287       O  
ATOM    560  CB  GLN A  42      -2.391 -14.114  27.061  1.00247.04           C  
ANISOU  560  CB  GLN A  42    36843  20213  36807   -231    -94     53       C  
ATOM    561  CG  GLN A  42      -2.392 -13.464  25.693  1.00253.28           C  
ANISOU  561  CG  GLN A  42    37023  22187  37024   -158     -1    -67       C  
ATOM    562  CD  GLN A  42      -3.054 -14.285  24.623  1.00263.59           C  
ANISOU  562  CD  GLN A  42    37947  24257  37947    -55      0    -67       C  
ATOM    563  OE1 GLN A  42      -3.873 -15.165  24.887  1.00261.01           O  
ANISOU  563  OE1 GLN A  42    37728  23716  37728     25      0     56       O  
ATOM    564  NE2 GLN A  42      -2.747 -13.986  23.382  1.00259.02           N  
ANISOU  564  NE2 GLN A  42    37560  23299  37557    -64     -1   -224       N  
ATOM    565  H   GLN A  42      -1.938 -13.942  29.874  1.00245.32           H  
ANISOU  565  H   GLN A  42    36665  19852  36693   -373   -448    292       H  
ATOM    566  HA  GLN A  42      -0.326 -13.833  27.460  1.00245.49           H  
ANISOU  566  HA  GLN A  42    36652  19964  36660   -504    -10   -347       H  
ATOM    567  HB2 GLN A  42      -2.307 -15.186  26.936  1.00246.81           H  
ANISOU  567  HB2 GLN A  42    36823  20210  36744   -265   -232     -5       H  
ATOM    568  HB3 GLN A  42      -3.341 -13.882  27.526  1.00246.84           H  
ANISOU  568  HB3 GLN A  42    36797  20237  36753   -114   -223    266       H  
ATOM    569  HG2 GLN A  42      -2.916 -12.516  25.755  1.00253.38           H  
ANISOU  569  HG2 GLN A  42    37026  22220  37027    -73      0     48       H  
ATOM    570  HG3 GLN A  42      -1.365 -13.274  25.402  1.00253.40           H  
ANISOU  570  HG3 GLN A  42    37040  22202  37040   -278     -5   -284       H  
ATOM    571 HE21 GLN A  42      -2.102 -13.235  23.180  1.00259.08           H  
ANISOU  571 HE21 GLN A  42    37568  23311  37561   -133     -3   -342       H  
ATOM    572 HE22 GLN A  42      -3.153 -14.507  22.616  1.00259.09           H  
ANISOU  572 HE22 GLN A  42    37554  23340  37550     -3      0   -230       H  
ATOM    573  N   ALA A  43      -0.343 -11.386  27.793  1.00244.91           N  
ANISOU  573  N   ALA A  43    36323  20398  36332   -436     -6   -208       N  
ATOM    574  CA  ALA A  43      -0.318  -9.935  27.821  1.00244.42           C  
ANISOU  574  CA  ALA A  43    36198  20466  36207   -408     -4   -161       C  
ATOM    575  C   ALA A  43      -0.855  -9.442  26.484  1.00247.12           C  
ANISOU  575  C   ALA A  43    36356  21178  36360   -307     -3   -170       C  
ATOM    576  O   ALA A  43      -0.784 -10.177  25.494  1.00246.99           O  
ANISOU  576  O   ALA A  43    36321  21202  36321   -312     -6   -310       O  
ATOM    577  CB  ALA A  43       1.097  -9.427  28.019  1.00244.45           C  
ANISOU  577  CB  ALA A  43    36163  20548  36170   -560    -17   -461       C  
ATOM    578  H   ALA A  43       0.534 -11.781  27.490  1.00244.14           H  
ANISOU  578  H   ALA A  43    36174  20411  36178   -537    -16   -465       H  
ATOM    579  HA  ALA A  43      -0.931  -9.571  28.637  1.00244.74           H  
ANISOU  579  HA  ALA A  43    36272  20440  36279   -333      2     73       H  
ATOM    580  HB1 ALA A  43       1.106  -8.344  28.054  1.00244.43           H  
ANISOU  580  HB1 ALA A  43    36156  20553  36164   -546    -15   -419       H  
ATOM    581  HB2 ALA A  43       1.509  -9.815  28.942  1.00244.30           H  
ANISOU  581  HB2 ALA A  43    36165  20485  36174   -610    -19   -484       H  
ATOM    582  HB3 ALA A  43       1.715  -9.763  27.196  1.00244.51           H  
ANISOU  582  HB3 ALA A  43    36143  20625  36134   -619    -29   -725       H  
ATOM    583  N   PRO A  44      -1.368  -8.204  26.404  1.00245.17           N  
ANISOU  583  N   PRO A  44    36171  20811  36174   -225     -1    -43       N  
ATOM    584  CA  PRO A  44      -1.867  -7.703  25.119  1.00245.20           C  
ANISOU  584  CA  PRO A  44    36143  20877  36144   -136     -1    -71       C  
ATOM    585  C   PRO A  44      -0.867  -7.822  23.970  1.00247.65           C  
ANISOU  585  C   PRO A  44    36362  21377  36357   -254     -6   -381       C  
ATOM    586  O   PRO A  44       0.283  -7.416  24.104  1.00246.97           O  
ANISOU  586  O   PRO A  44    36301  21249  36287   -391    -16   -603       O  
ATOM    587  CB  PRO A  44      -2.236  -6.251  25.424  1.00246.44           C  
ANISOU  587  CB  PRO A  44    36254  21129  36254    -69      0     61       C  
ATOM    588  CG  PRO A  44      -1.600  -5.941  26.724  1.00249.18           C  
ANISOU  588  CG  PRO A  44    36526  21624  36527   -158      1     95       C  
ATOM    589  CD  PRO A  44      -1.547  -7.205  27.466  1.00246.20           C  
ANISOU  589  CD  PRO A  44    36277  20991  36278   -192      2    130       C  
ATOM    590  HA  PRO A  44      -2.766  -8.249  24.845  1.00244.98           H  
ANISOU  590  HA  PRO A  44    36102  20879  36101    -14      0     40       H  
ATOM    591  HB2 PRO A  44      -1.848  -5.592  24.651  1.00246.54           H  
ANISOU  591  HB2 PRO A  44    36242  21188  36243   -112      0    -65       H  
ATOM    592  HB3 PRO A  44      -3.318  -6.165  25.497  1.00246.46           H  
ANISOU  592  HB3 PRO A  44    36235  21175  36232     89     -1    231       H  
ATOM    593  HG2 PRO A  44      -0.594  -5.560  26.566  1.00248.96           H  
ANISOU  593  HG2 PRO A  44    36487  21614  36492   -286     -2    -93       H  
ATOM    594  HG3 PRO A  44      -2.206  -5.216  27.260  1.00248.98           H  
ANISOU  594  HG3 PRO A  44    36494  21620  36489    -64      1    265       H  
ATOM    595  HD2 PRO A  44      -0.718  -7.203  28.166  1.00245.89           H  
ANISOU  595  HD2 PRO A  44    36259  20905  36265   -305      1     50       H  
ATOM    596  HD3 PRO A  44      -2.488  -7.377  27.980  1.00246.03           H  
ANISOU  596  HD3 PRO A  44    36247  20994  36240    -67      1    330       H  
ATOM    597  N   GLY A  45      -1.307  -8.454  22.890  1.00246.03           N  
ANISOU  597  N   GLY A  45    36207  21076  36198   -193     -5   -427       N  
ATOM    598  CA  GLY A  45      -0.523  -8.664  21.683  1.00246.08           C  
ANISOU  598  CA  GLY A  45    36181  21165  36152   -271    -13   -721       C  
ATOM    599  C   GLY A  45       0.707  -9.531  21.815  1.00248.04           C  
ANISOU  599  C   GLY A  45    36361  21579  36304   -402    -27  -1001       C  
ATOM    600  O   GLY A  45       1.751  -9.201  21.253  1.00248.12           O  
ANISOU  600  O   GLY A  45    36351  21670  36253   -475    -42  -1295       O  
ATOM    601  H   GLY A  45      -2.236  -8.846  22.812  1.00245.90           H  
ANISOU  601  H   GLY A  45    36185  21066  36181    -73     -1   -266       H  
ATOM    602  HA2 GLY A  45      -1.168  -9.126  20.940  1.00246.18           H  
ANISOU  602  HA2 GLY A  45    36172  21222  36144   -187     -8   -670       H  
ATOM    603  HA3 GLY A  45      -0.203  -7.693  21.315  1.00246.21           H  
ANISOU  603  HA3 GLY A  45    36175  21236  36138   -294    -16   -797       H  
ATOM    604  N   LYS A  46       0.601 -10.644  22.542  1.00245.06           N  
ANISOU  604  N   LYS A  46    36106  20946  36057   -425    -27   -960       N  
ATOM    605  CA  LYS A  46       1.714 -11.559  22.754  1.00244.64           C  
ANISOU  605  CA  LYS A  46    36062  20913  35978   -540    -45  -1251       C  
ATOM    606  C   LYS A  46       1.252 -13.006  22.817  1.00246.44           C  
ANISOU  606  C   LYS A  46    36222  21266  36149   -507    -39  -1159       C  
ATOM    607  O   LYS A  46       0.074 -13.276  23.048  1.00246.03           O  
ANISOU  607  O   LYS A  46    36181  21157  36143   -400    -23   -854       O  
ATOM    608  CB  LYS A  46       2.499 -11.194  24.018  1.00246.07           C  
ANISOU  608  CB  LYS A  46    36216  21151  36129   -628    -54  -1305       C  
ATOM    609  CG  LYS A  46       3.196  -9.852  23.959  1.00256.75           C  
ANISOU  609  CG  LYS A  46    37244  23168  37142   -622    -60  -1353       C  
ATOM    610  CD  LYS A  46       4.224  -9.646  25.035  1.00261.88           C  
ANISOU  610  CD  LYS A  46    37774  24076  37650   -679    -73  -1471       C  
ATOM    611  CE  LYS A  46       4.771  -8.255  25.015  1.00261.47           C  
ANISOU  611  CE  LYS A  46    37699  24091  37558   -689    -78  -1547       C  
ATOM    612  NZ  LYS A  46       5.787  -8.035  26.052  1.00263.06           N  
ANISOU  612  NZ  LYS A  46    37838  24446  37665   -723    -91  -1687       N  
ATOM    613  H   LYS A  46      -0.257 -10.943  22.982  1.00244.87           H  
ANISOU  613  H   LYS A  46    36102  20860  36076   -345    -16   -721       H  
ATOM    614  HA  LYS A  46       2.397 -11.468  21.916  1.00244.66           H  
ANISOU  614  HA  LYS A  46    36035  21021  35905   -564    -56  -1506       H  
ATOM    615  HB2 LYS A  46       1.816 -11.186  24.859  1.00245.65           H  
ANISOU  615  HB2 LYS A  46    36183  21019  36135   -596    -41  -1039       H  
ATOM    616  HB3 LYS A  46       3.255 -11.949  24.198  1.00245.75           H  
ANISOU  616  HB3 LYS A  46    36179  21139  36057   -690    -70  -1522       H  
ATOM    617  HG2 LYS A  46       3.690  -9.757  22.997  1.00256.99           H  
ANISOU  617  HG2 LYS A  46    37236  23318  37090   -615    -69  -1553       H  
ATOM    618  HG3 LYS A  46       2.459  -9.064  24.061  1.00256.74           H  
ANISOU  618  HG3 LYS A  46    37251  23113  37184   -573    -46  -1132       H  
ATOM    619  HD2 LYS A  46       3.779  -9.831  26.007  1.00261.87           H  
ANISOU  619  HD2 LYS A  46    37810  23967  37724   -685    -64  -1288       H  
ATOM    620  HD3 LYS A  46       5.047 -10.336  24.878  1.00262.12           H  
ANISOU  620  HD3 LYS A  46    37801  24171  37621   -704    -89  -1719       H  
ATOM    621  HE2 LYS A  46       5.232  -8.074  24.048  1.00261.56           H  
ANISOU  621  HE2 LYS A  46    37673  24222  37486   -671    -86  -1722       H  
ATOM    622  HE3 LYS A  46       3.964  -7.549  25.185  1.00261.41           H  
ANISOU  622  HE3 LYS A  46    37700  24015  37608   -660    -63  -1304       H  
ATOM    623  HZ1 LYS A  46       6.101  -7.073  26.003  1.00263.06           H  
ANISOU  623  HZ1 LYS A  46    37832  24469  37649   -724    -93  -1727       H  
ATOM    624  HZ2 LYS A  46       5.393  -8.213  26.968  1.00262.90           H  
ANISOU  624  HZ2 LYS A  46    37854  24317  37720   -735    -83  -1536       H  
ATOM    625  HZ3 LYS A  46       6.569  -8.660  25.894  1.00263.01           H  
ANISOU  625  HZ3 LYS A  46    37833  24502  37597   -727   -104  -1919       H  
ATOM    626  N   GLN A  47       2.193 -13.935  22.632  1.00243.58           N  
ANISOU  626  N   GLN A  47    35957  20756  35836   -598    -58  -1484       N  
ATOM    627  CA  GLN A  47       1.924 -15.369  22.653  1.00243.07           C  
ANISOU  627  CA  GLN A  47    35924  20625  35807   -597    -57  -1468       C  
ATOM    628  C   GLN A  47       1.660 -15.864  24.071  1.00244.28           C  
ANISOU  628  C   GLN A  47    36108  20680  36029   -629    -52  -1270       C  
ATOM    629  O   GLN A  47       1.935 -15.150  25.035  1.00243.69           O  
ANISOU  629  O   GLN A  47    36083  20494  36015   -677    -53  -1230       O  
ATOM    630  CB  GLN A  47       3.096 -16.165  22.053  1.00243.94           C  
ANISOU  630  CB  GLN A  47    35970  20946  35769   -654    -81  -1859       C  
ATOM    631  CG  GLN A  47       3.417 -15.856  20.608  1.00254.95           C  
ANISOU  631  CG  GLN A  47    36970  23172  36726   -563    -78  -1922       C  
ATOM    632  CD  GLN A  47       4.445 -16.790  20.023  1.00265.76           C  
ANISOU  632  CD  GLN A  47    37899  25494  37584   -522    -86  -2045       C  
ATOM    633  OE1 GLN A  47       5.145 -17.524  20.728  1.00262.62           O  
ANISOU  633  OE1 GLN A  47    37635  24874  37273   -582   -101  -2228       O  
ATOM    634  NE2 GLN A  47       4.574 -16.765  18.712  1.00259.95           N  
ANISOU  634  NE2 GLN A  47    37339  24474  36956   -494    -87  -2274       N  
ATOM    635  H   GLN A  47       3.168 -13.711  22.486  1.00243.56           H  
ANISOU  635  H   GLN A  47    35948  20819  35773   -652    -75  -1754       H  
ATOM    636  HA  GLN A  47       1.048 -15.561  22.040  1.00242.90           H  
ANISOU  636  HA  GLN A  47    35880  20625  35786   -503    -43  -1299       H  
ATOM    637  HB2 GLN A  47       3.987 -15.965  22.640  1.00243.71           H  
ANISOU  637  HB2 GLN A  47    35948  20943  35706   -716    -97  -2039       H  
ATOM    638  HB3 GLN A  47       2.859 -17.224  22.100  1.00243.66           H  
ANISOU  638  HB3 GLN A  47    35929  20915  35737   -655    -79  -1824       H  
ATOM    639  HG2 GLN A  47       2.505 -15.933  20.022  1.00255.05           H  
ANISOU  639  HG2 GLN A  47    36972  23167  36768   -501    -64  -1752       H  
ATOM    640  HG3 GLN A  47       3.819 -14.849  20.545  1.00255.02           H  
ANISOU  640  HG3 GLN A  47    36973  23214  36709   -566    -82  -1991       H  
ATOM    641 HE21 GLN A  47       4.000 -16.142  18.154  1.00260.00           H  
ANISOU  641 HE21 GLN A  47    37324  24489  36974   -460    -78  -2169       H  
ATOM    642 HE22 GLN A  47       5.252 -17.373  18.269  1.00260.00           H  
ANISOU  642 HE22 GLN A  47    37330  24588  36871   -481    -93  -2469       H  
ATOM    643  N   ARG A  48       1.137 -17.097  24.196  1.00243.89           N  
ANISOU  643  N   ARG A  48    36322  20090  36256   -635    -47  -1215       N  
ATOM    644  CA  ARG A  48       0.887 -17.742  25.482  1.00245.37           C  
ANISOU  644  CA  ARG A  48    36704  19862  36665   -685    -43  -1060       C  
ATOM    645  C   ARG A  48       2.233 -17.966  26.171  1.00244.97           C  
ANISOU  645  C   ARG A  48    36512  20127  36440   -821    -68  -1366       C  
ATOM    646  O   ARG A  48       3.184 -18.373  25.510  1.00242.68           O  
ANISOU  646  O   ARG A  48    36083  20177  35946   -859    -92  -1707       O  
ATOM    647  CB  ARG A  48       0.174 -19.099  25.329  1.00244.96           C  
ANISOU  647  CB  ARG A  48    36720  19832  36521   -616   -283   -903       C  
ATOM    648  CG  ARG A  48      -1.344 -19.076  25.285  1.00249.75           C  
ANISOU  648  CG  ARG A  48    36929  21041  36924   -410    -13   -490       C  
ATOM    649  CD  ARG A  48      -1.923 -20.432  24.940  1.00254.28           C  
ANISOU  649  CD  ARG A  48    37070  22478  37066   -325     -9   -396       C  
ATOM    650  NE  ARG A  48      -3.361 -20.532  25.171  1.00258.69           N  
ANISOU  650  NE  ARG A  48    37396  23499  37397   -160     -1   -109       N  
ATOM    651  CZ  ARG A  48      -4.152 -21.501  24.713  1.00265.66           C  
ANISOU  651  CZ  ARG A  48    37954  25028  37955    -66      0    -42       C  
ATOM    652  NH1 ARG A  48      -3.652 -22.485  23.969  1.00255.55           N  
ANISOU  652  NH1 ARG A  48    37206  22688  37204   -117     -2   -200       N  
ATOM    653  NH2 ARG A  48      -5.450 -21.488  24.981  1.00259.81           N  
ANISOU  653  NH2 ARG A  48    37557  23603  37556     55     -1    132       N  
ATOM    654  H   ARG A  48       0.874 -17.665  23.403  1.00244.38           H  
ANISOU  654  H   ARG A  48    36381  20166  36307   -591    -45  -1248       H  
ATOM    655  HA  ARG A  48       0.253 -17.095  26.077  1.00245.62           H  
ANISOU  655  HA  ARG A  48    36832  19780  36714   -618   -161   -784       H  
ATOM    656  HB2 ARG A  48       0.533 -19.592  24.432  1.00245.27           H  
ANISOU  656  HB2 ARG A  48    36660  19925  36608   -644    -44  -1136       H  
ATOM    657  HB3 ARG A  48       0.447 -19.714  26.178  1.00244.27           H  
ANISOU  657  HB3 ARG A  48    36657  19752  36401   -680   -506   -895       H  
ATOM    658  HG2 ARG A  48      -1.731 -18.770  26.251  1.00249.47           H  
ANISOU  658  HG2 ARG A  48    36931  20968  36891   -389   -163   -293       H  
ATOM    659  HG3 ARG A  48      -1.665 -18.376  24.522  1.00248.94           H  
ANISOU  659  HG3 ARG A  48    36756  21080  36749   -322    -10   -467       H  
ATOM    660  HD2 ARG A  48      -1.739 -20.613  23.886  1.00253.65           H  
ANISOU  660  HD2 ARG A  48    36922  22544  36909   -305    -11   -525       H  
ATOM    661  HD3 ARG A  48      -1.429 -21.199  25.525  1.00254.66           H  
ANISOU  661  HD3 ARG A  48    37174  22414  37171   -427    -14   -474       H  
ATOM    662  HE  ARG A  48      -3.786 -19.808  25.735  1.00258.66           H  
ANISOU  662  HE  ARG A  48    37397  23485  37398   -122      0     11       H  
ATOM    663 HH11 ARG A  48      -2.667 -22.565  23.751  1.00254.64           H  
ANISOU  663 HH11 ARG A  48    37056  22648  37048   -228     -6   -396       H  
ATOM    664 HH12 ARG A  48      -4.270 -23.210  23.623  1.00255.78           H  
ANISOU  664 HH12 ARG A  48    37241  22717  37227    -39   -114   -138       H  
ATOM    665 HH21 ARG A  48      -5.845 -20.746  25.547  1.00259.55           H  
ANISOU  665 HH21 ARG A  48    37496  23627  37493     78     -1    213       H  
ATOM    666 HH22 ARG A  48      -6.051 -22.219  24.622  1.00260.51           H  
ANISOU  666 HH22 ARG A  48    37665  23651  37664    122     -1    160       H  
ATOM    667  N   GLU A  49       2.317 -17.683  27.474  1.00244.64           N  
ANISOU  667  N   GLU A  49    36817  19408  36727   -900   -121  -1305       N  
ATOM    668  CA  GLU A  49       3.518 -17.867  28.276  1.00243.51           C  
ANISOU  668  CA  GLU A  49    36691  19235  36596  -1017    -95  -1643       C  
ATOM    669  C   GLU A  49       3.229 -18.667  29.553  1.00242.96           C  
ANISOU  669  C   GLU A  49    36640  19167  36505   -974   -645  -1385       C  
ATOM    670  O   GLU A  49       2.580 -18.158  30.471  1.00241.66           O  
ANISOU  670  O   GLU A  49    36395  19022  36403   -886   -979  -1002       O  
ATOM    671  CB  GLU A  49       4.163 -16.514  28.629  1.00242.01           C  
ANISOU  671  CB  GLU A  49    36337  19392  36222   -996   -101  -1719       C  
ATOM    672  CG  GLU A  49       5.055 -15.971  27.538  1.00245.00           C  
ANISOU  672  CG  GLU A  49    36263  20751  36076   -930   -116  -1943       C  
ATOM    673  CD  GLU A  49       5.472 -14.525  27.684  1.00257.26           C  
ANISOU  673  CD  GLU A  49    37456  23022  37267   -854   -110  -1860       C  
ATOM    674  OE1 GLU A  49       5.832 -14.119  28.812  1.00254.06           O  
ANISOU  674  OE1 GLU A  49    37274  22178  37080   -900   -115  -1936       O  
ATOM    675  OE2 GLU A  49       5.472 -13.804  26.659  1.00255.06           O  
ANISOU  675  OE2 GLU A  49    37349  22429  37134   -857   -114  -1987       O  
ATOM    676  H   GLU A  49       1.551 -17.297  28.005  1.00244.38           H  
ANISOU  676  H   GLU A  49    36860  19374  36620   -810   -476   -949       H  
ATOM    677  HA  GLU A  49       4.246 -18.415  27.687  1.00241.88           H  
ANISOU  677  HA  GLU A  49    36364  19335  36205  -1043   -119  -1948       H  
ATOM    678  HB2 GLU A  49       3.388 -15.787  28.835  1.00243.56           H  
ANISOU  678  HB2 GLU A  49    36635  19335  36571   -952    -78  -1423       H  
ATOM    679  HB3 GLU A  49       4.774 -16.625  29.516  1.00242.12           H  
ANISOU  679  HB3 GLU A  49    36409  19317  36270  -1034   -112  -1859       H  
ATOM    680  HG2 GLU A  49       5.951 -16.584  27.494  1.00244.85           H  
ANISOU  680  HG2 GLU A  49    36245  20809  35979   -959   -139  -2244       H  
ATOM    681  HG3 GLU A  49       4.526 -16.075  26.597  1.00245.12           H  
ANISOU  681  HG3 GLU A  49    36229  20849  36056   -887   -107  -1859       H  
ATOM    682  N   LEU A  50       3.731 -19.903  29.633  1.00238.18           N  
ANISOU  682  N   LEU A  50    36117  18375  36006  -1010  -1126  -1614       N  
ATOM    683  CA  LEU A  50       3.591 -20.701  30.837  1.00235.10           C  
ANISOU  683  CA  LEU A  50    35471  18109  35745   -948  -1618  -1418       C  
ATOM    684  C   LEU A  50       4.411 -20.048  31.928  1.00236.48           C  
ANISOU  684  C   LEU A  50    35570  18298  35984   -928  -1443  -1588       C  
ATOM    685  O   LEU A  50       5.557 -19.691  31.678  1.00237.81           O  
ANISOU  685  O   LEU A  50    35894  18317  36146  -1007  -1097  -2104       O  
ATOM    686  CB  LEU A  50       4.064 -22.135  30.651  1.00234.59           C  
ANISOU  686  CB  LEU A  50    35343  18136  35653   -989  -1721  -1671       C  
ATOM    687  CG  LEU A  50       3.935 -23.052  31.851  1.00235.83           C  
ANISOU  687  CG  LEU A  50    35205  18608  35790   -935  -1831  -1475       C  
ATOM    688  CD1 LEU A  50       3.394 -24.351  31.472  1.00235.42           C  
ANISOU  688  CD1 LEU A  50    35054  18724  35670   -944  -1995  -1345       C  
ATOM    689  CD2 LEU A  50       5.227 -23.230  32.596  1.00236.74           C  
ANISOU  689  CD2 LEU A  50    35294  18745  35910   -938  -1707  -1907       C  
ATOM    690  H   LEU A  50       4.217 -20.376  28.886  1.00239.07           H  
ANISOU  690  H   LEU A  50    36310  18452  36074  -1085   -819  -1932       H  
ATOM    691  HA  LEU A  50       2.543 -20.746  31.101  1.00234.07           H  
ANISOU  691  HA  LEU A  50    35214  18073  35651   -882  -1834   -983       H  
ATOM    692  HB2 LEU A  50       3.498 -22.569  29.836  1.00234.66           H  
ANISOU  692  HB2 LEU A  50    35398  18200  35561   -989  -1727  -1562       H  
ATOM    693  HB3 LEU A  50       5.109 -22.107  30.367  1.00235.87           H  
ANISOU  693  HB3 LEU A  50    35634  18190  35794  -1072  -1399  -2147       H  
ATOM    694  HG  LEU A  50       3.229 -22.596  32.530  1.00235.15           H  
ANISOU  694  HG  LEU A  50    35047  18521  35780   -874  -1908  -1104       H  
ATOM    695 HD11 LEU A  50       3.285 -24.971  32.351  1.00234.61           H  
ANISOU  695 HD11 LEU A  50    34831  18688  35624   -912  -2145  -1211       H  
ATOM    696 HD12 LEU A  50       2.409 -24.219  31.045  1.00235.36           H  
ANISOU  696 HD12 LEU A  50    35026  18764  35635   -915  -2007  -1035       H  
ATOM    697 HD13 LEU A  50       4.056 -24.826  30.757  1.00236.10           H  
ANISOU  697 HD13 LEU A  50    35227  18818  35661  -1008  -1853  -1702       H  
ATOM    698 HD21 LEU A  50       5.072 -23.874  33.451  1.00235.50           H  
ANISOU  698 HD21 LEU A  50    35030  18647  35802   -871  -1940  -1752       H  
ATOM    699 HD22 LEU A  50       5.970 -23.676  31.950  1.00237.49           H  
ANISOU  699 HD22 LEU A  50    35475  18816  35943  -1026  -1536  -2311       H  
ATOM    700 HD23 LEU A  50       5.600 -22.280  32.951  1.00237.21           H  
ANISOU  700 HD23 LEU A  50    35407  18710  36011   -916  -1558  -1999       H  
ATOM    701  N   VAL A  51       3.829 -19.881  33.117  1.00231.73           N  
ANISOU  701  N   VAL A  51    34832  17569  35646   -815  -1943  -1202       N  
ATOM    702  CA  VAL A  51       4.480 -19.337  34.295  1.00230.74           C  
ANISOU  702  CA  VAL A  51    34669  17339  35662   -721  -1973  -1315       C  
ATOM    703  C   VAL A  51       4.757 -20.415  35.350  1.00231.61           C  
ANISOU  703  C   VAL A  51    34700  17604  35697   -641  -1997  -1324       C  
ATOM    704  O   VAL A  51       5.806 -20.377  35.985  1.00231.80           O  
ANISOU  704  O   VAL A  51    34742  17602  35731   -561  -1953  -1706       O  
ATOM    705  CB  VAL A  51       3.798 -18.103  34.916  1.00233.15           C  
ANISOU  705  CB  VAL A  51    34984  17691  35912   -655  -1725   -907       C  
ATOM    706  CG1 VAL A  51       3.975 -16.888  34.061  1.00234.29           C  
ANISOU  706  CG1 VAL A  51    35266  17754  36001   -717  -1491  -1050       C  
ATOM    707  CG2 VAL A  51       2.352 -18.334  35.249  1.00232.66           C  
ANISOU  707  CG2 VAL A  51    34856  17642  35903   -649  -1778   -305       C  
ATOM    708  H   VAL A  51       2.870 -20.125  33.287  1.00231.24           H  
ANISOU  708  H   VAL A  51    34686  17567  35608   -793  -2063   -806       H  
ATOM    709  HA  VAL A  51       5.437 -18.980  33.945  1.00231.72           H  
ANISOU  709  HA  VAL A  51    34862  17403  35780   -759  -1760  -1771       H  
ATOM    710  HB  VAL A  51       4.284 -17.900  35.858  1.00232.85           H  
ANISOU  710  HB  VAL A  51    34961  17588  35924   -556  -1728   -989       H  
ATOM    711 HG11 VAL A  51       3.501 -16.042  34.535  1.00234.67           H  
ANISOU  711 HG11 VAL A  51    35309  17779  36077   -659  -1448   -769       H  
ATOM    712 HG12 VAL A  51       5.023 -16.673  33.915  1.00235.13           H  
ANISOU  712 HG12 VAL A  51    35440  17787  36111   -749  -1302  -1515       H  
ATOM    713 HG13 VAL A  51       3.524 -17.060  33.098  1.00234.83           H  
ANISOU  713 HG13 VAL A  51    35412  17852  35961   -787  -1444   -992       H  
ATOM    714 HG21 VAL A  51       1.925 -17.452  35.697  1.00233.05           H  
ANISOU  714 HG21 VAL A  51    34930  17617  36000   -608  -1652    -64       H  
ATOM    715 HG22 VAL A  51       1.795 -18.552  34.354  1.00232.45           H  
ANISOU  715 HG22 VAL A  51    34798  17675  35846   -708  -1828   -228       H  
ATOM    716 HG23 VAL A  51       2.252 -19.146  35.953  1.00232.51           H  
ANISOU  716 HG23 VAL A  51    34834  17610  35900   -624  -1803   -205       H  
ATOM    717  N   ALA A  52       3.828 -21.347  35.558  1.00226.77           N  
ANISOU  717  N   ALA A  52    34082  16825  35254   -648  -2430   -942       N  
ATOM    718  CA  ALA A  52       3.962 -22.408  36.531  1.00225.22           C  
ANISOU  718  CA  ALA A  52    33965  16552  35058   -583  -2576   -908       C  
ATOM    719  C   ALA A  52       3.097 -23.620  36.236  1.00226.82           C  
ANISOU  719  C   ALA A  52    34089  16932  35161   -676  -2479   -628       C  
ATOM    720  O   ALA A  52       2.057 -23.508  35.598  1.00226.37           O  
ANISOU  720  O   ALA A  52    33939  16875  35196   -759  -2482   -317       O  
ATOM    721  CB  ALA A  52       3.667 -21.896  37.914  1.00226.50           C  
ANISOU  721  CB  ALA A  52    34354  16534  35170   -466  -2314   -594       C  
ATOM    722  H   ALA A  52       2.958 -21.388  35.057  1.00227.02           H  
ANISOU  722  H   ALA A  52    34067  16904  35288   -710  -2411   -655       H  
ATOM    723  HA  ALA A  52       4.996 -22.714  36.506  1.00224.57           H  
ANISOU  723  HA  ALA A  52    33864  16497  34964   -547  -2679  -1368       H  
ATOM    724  HB1 ALA A  52       3.818 -22.677  38.643  1.00226.44           H  
ANISOU  724  HB1 ALA A  52    34500  16448  35088   -409  -2289   -586       H  
ATOM    725  HB2 ALA A  52       4.323 -21.076  38.159  1.00226.48           H  
ANISOU  725  HB2 ALA A  52    34389  16496  35169   -377  -2297   -819       H  
ATOM    726  HB3 ALA A  52       2.647 -21.550  37.966  1.00227.39           H  
ANISOU  726  HB3 ALA A  52    34482  16581  35335   -525  -2106   -166       H  
ATOM    727  N   ALA A  53       3.542 -24.779  36.696  1.00223.99           N  
ANISOU  727  N   ALA A  53    33812  16471  34821   -647  -2749   -783       N  
ATOM    728  CA  ALA A  53       2.861 -26.046  36.563  1.00223.78           C  
ANISOU  728  CA  ALA A  53    33758  16483  34787   -727  -2783   -571       C  
ATOM    729  C   ALA A  53       3.173 -26.986  37.720  1.00225.54           C  
ANISOU  729  C   ALA A  53    34186  16669  34840   -656  -2545   -573       C  
ATOM    730  O   ALA A  53       4.252 -26.913  38.301  1.00224.15           O  
ANISOU  730  O   ALA A  53    34123  16438  34605   -532  -2696   -931       O  
ATOM    731  CB  ALA A  53       3.212 -26.700  35.255  1.00223.38           C  
ANISOU  731  CB  ALA A  53    33506  16685  34684   -794  -3019   -890       C  
ATOM    732  H   ALA A  53       4.411 -24.876  37.191  1.00223.71           H  
ANISOU  732  H   ALA A  53    33850  16421  34730   -561  -2794  -1084       H  
ATOM    733  HA  ALA A  53       1.799 -25.846  36.553  1.00224.84           H  
ANISOU  733  HA  ALA A  53    33877  16558  34994   -792  -2556   -179       H  
ATOM    734  HB1 ALA A  53       2.665 -27.625  35.159  1.00223.43           H  
ANISOU  734  HB1 ALA A  53    33476  16740  34679   -841  -3045   -723       H  
ATOM    735  HB2 ALA A  53       2.937 -26.063  34.426  1.00223.73           H  
ANISOU  735  HB2 ALA A  53    33482  16778  34746   -830  -2989   -870       H  
ATOM    736  HB3 ALA A  53       4.272 -26.912  35.224  1.00223.05           H  
ANISOU  736  HB3 ALA A  53    33464  16695  34590   -761  -3116  -1324       H  
ATOM    737  N   ILE A  54       2.205 -27.828  38.072  1.00223.84           N  
ANISOU  737  N   ILE A  54    34119  16185  34746   -740  -2471   -191       N  
ATOM    738  CA  ILE A  54       2.287 -28.819  39.125  1.00224.57           C  
ANISOU  738  CA  ILE A  54    34500  16068  34761   -697  -2223   -117       C  
ATOM    739  C   ILE A  54       1.696 -30.156  38.648  1.00227.03           C  
ANISOU  739  C   ILE A  54    34660  16588  35014   -820  -2018    -27       C  
ATOM    740  O   ILE A  54       0.535 -30.221  38.238  1.00228.29           O  
ANISOU  740  O   ILE A  54    34752  16698  35291   -964  -1734    279       O  
ATOM    741  CB  ILE A  54       1.718 -28.324  40.471  1.00229.82           C  
ANISOU  741  CB  ILE A  54    35463  16426  35432   -641  -1295    277       C  
ATOM    742  CG1 ILE A  54       2.060 -29.278  41.614  1.00231.35           C  
ANISOU  742  CG1 ILE A  54    35858  16426  35619   -536   -936    283       C  
ATOM    743  CG2 ILE A  54       0.254 -28.016  40.410  1.00232.52           C  
ANISOU  743  CG2 ILE A  54    35826  16635  35886   -811   -492    732       C  
ATOM    744  CD1 ILE A  54       1.892 -28.721  42.970  1.00233.14           C  
ANISOU  744  CD1 ILE A  54    35783  17024  35776   -377     11    533       C  
ATOM    745  H   ILE A  54       1.307 -27.837  37.620  1.00224.49           H  
ANISOU  745  H   ILE A  54    34092  16283  34921   -846  -2328     59       H  
ATOM    746  HA  ILE A  54       3.335 -28.986  39.322  1.00223.25           H  
ANISOU  746  HA  ILE A  54    34350  15997  34477   -584  -2505   -493       H  
ATOM    747  HB  ILE A  54       2.215 -27.390  40.691  1.00229.03           H  
ANISOU  747  HB  ILE A  54    35396  16325  35301   -535  -1415    165       H  
ATOM    748 HG12 ILE A  54       1.433 -30.154  41.526  1.00232.02           H  
ANISOU  748 HG12 ILE A  54    35889  16501  35767   -643   -540    449       H  
ATOM    749 HG13 ILE A  54       3.080 -29.620  41.509  1.00229.15           H  
ANISOU  749 HG13 ILE A  54    35538  16362  35166   -443  -1454   -124       H  
ATOM    750 HG21 ILE A  54      -0.090 -27.658  41.366  1.00231.66           H  
ANISOU  750 HG21 ILE A  54    35715  16606  35697   -759     38    958       H  
ATOM    751 HG22 ILE A  54       0.058 -27.250  39.675  1.00232.10           H  
ANISOU  751 HG22 ILE A  54    35632  16660  35896   -866   -909    725       H  
ATOM    752 HG23 ILE A  54      -0.312 -28.901  40.158  1.00233.26           H  
ANISOU  752 HG23 ILE A  54    35908  16746  35976   -929   -274    808       H  
ATOM    753 HD11 ILE A  54       2.145 -29.453  43.725  1.00232.24           H  
ANISOU  753 HD11 ILE A  54    35610  17031  35600   -302      9    527       H  
ATOM    754 HD12 ILE A  54       2.542 -27.871  43.112  1.00234.47           H  
ANISOU  754 HD12 ILE A  54    36083  16924  36080   -263      5    361       H  
ATOM    755 HD13 ILE A  54       0.868 -28.407  43.113  1.00229.82           H  
ANISOU  755 HD13 ILE A  54    35116  17118  35088   -477     23    858       H  
ATOM    756  N   THR A  55       2.522 -31.199  38.635  1.00222.55           N  
ANISOU  756  N   THR A  55    34141  15999  34418   -775  -2602   -346       N  
ATOM    757  CA  THR A  55       2.127 -32.517  38.217  1.00222.32           C  
ANISOU  757  CA  THR A  55    34032  16040  34399   -875  -2687   -303       C  
ATOM    758  C   THR A  55       1.565 -33.314  39.363  1.00226.56           C  
ANISOU  758  C   THR A  55    34861  16297  34927   -893  -1902      0       C  
ATOM    759  O   THR A  55       1.894 -33.056  40.517  1.00227.87           O  
ANISOU  759  O   THR A  55    35290  16195  35096   -774  -1546     55       O  
ATOM    760  CB  THR A  55       3.279 -33.303  37.598  1.00231.39           C  
ANISOU  760  CB  THR A  55    34780  18045  35091   -827  -2487   -822       C  
ATOM    761  OG1 THR A  55       4.224 -33.625  38.610  1.00233.87           O  
ANISOU  761  OG1 THR A  55    35221  18393  35246   -717  -2311  -1057       O  
ATOM    762  CG2 THR A  55       3.884 -32.631  36.419  1.00230.71           C  
ANISOU  762  CG2 THR A  55    34439  18219  35003   -844  -2864  -1163       C  
ATOM    763  H   THR A  55       3.492 -31.157  38.894  1.00221.03           H  
ANISOU  763  H   THR A  55    33985  15871  34123   -667  -2836   -677       H  
ATOM    764  HA  THR A  55       1.362 -32.397  37.465  1.00222.28           H  
ANISOU  764  HA  THR A  55    33840  16116  34500   -978  -2671   -139       H  
ATOM    765  HB  THR A  55       2.895 -34.237  37.205  1.00231.13           H  
ANISOU  765  HB  THR A  55    34673  18093  35052   -896  -2542   -763       H  
ATOM    766  HG1 THR A  55       5.094 -33.223  38.381  1.00232.90           H  
ANISOU  766  HG1 THR A  55    35010  18404  35076   -683  -2563  -1408       H  
ATOM    767 HG21 THR A  55       4.683 -33.239  36.009  1.00229.84           H  
ANISOU  767 HG21 THR A  55    34233  18268  34827   -853  -3128  -1531       H  
ATOM    768 HG22 THR A  55       3.137 -32.484  35.650  1.00231.04           H  
ANISOU  768 HG22 THR A  55    34356  18327  35102   -910  -2853   -976       H  
ATOM    769 HG23 THR A  55       4.279 -31.663  36.693  1.00230.98           H  
ANISOU  769 HG23 THR A  55    34517  18193  35051   -789  -2795  -1253       H  
ATOM    770  N   SER A  56       0.827 -34.371  39.033  1.00223.66           N  
ANISOU  770  N   SER A  56    34541  15706  34733  -1044  -2031    164       N  
ATOM    771  CA  SER A  56       0.271 -35.325  39.974  1.00225.84           C  
ANISOU  771  CA  SER A  56    35131  15540  35137  -1107  -1340    421       C  
ATOM    772  C   SER A  56       1.352 -35.913  40.870  1.00227.58           C  
ANISOU  772  C   SER A  56    35433  15863  35176   -910  -1296    184       C  
ATOM    773  O   SER A  56       1.090 -36.235  42.018  1.00228.85           O  
ANISOU  773  O   SER A  56    35707  15692  35555   -858   -423    417       O  
ATOM    774  CB  SER A  56      -0.470 -36.408  39.225  1.00227.05           C  
ANISOU  774  CB  SER A  56    35117  15847  35303  -1269  -1238    462       C  
ATOM    775  OG  SER A  56       0.333 -36.854  38.153  1.00225.58           O  
ANISOU  775  OG  SER A  56    34486  16420  34802  -1181  -1868     71       O  
ATOM    776  H   SER A  56       0.612 -34.604  38.077  1.00222.59           H  
ANISOU  776  H   SER A  56    34146  15807  34621  -1111  -2387     95       H  
ATOM    777  HA  SER A  56      -0.447 -34.812  40.601  1.00228.03           H  
ANISOU  777  HA  SER A  56    35517  15587  35537  -1147   -335    707       H  
ATOM    778  HB2 SER A  56      -0.690 -37.226  39.896  1.00228.55           H  
ANISOU  778  HB2 SER A  56    35458  15854  35528  -1285   -552    558       H  
ATOM    779  HB3 SER A  56      -1.408 -36.007  38.858  1.00228.15           H  
ANISOU  779  HB3 SER A  56    35222  15940  35524  -1409   -880    638       H  
ATOM    780  HG  SER A  56      -0.156 -37.579  37.695  1.00225.46           H  
ANISOU  780  HG  SER A  56    34379  16477  34810  -1268  -1850    111       H  
ATOM    781  N   GLY A  57       2.579 -35.931  40.369  1.00222.11           N  
ANISOU  781  N   GLY A  57    34651  15496  34244   -804  -2308   -300       N  
ATOM    782  CA  GLY A  57       3.764 -36.345  41.093  1.00221.23           C  
ANISOU  782  CA  GLY A  57    34656  15469  33931   -642  -2527   -664       C  
ATOM    783  C   GLY A  57       4.361 -35.347  42.069  1.00226.78           C  
ANISOU  783  C   GLY A  57    35337  16280  34549   -475  -1983   -736       C  
ATOM    784  O   GLY A  57       5.461 -35.574  42.568  1.00225.31           O  
ANISOU  784  O   GLY A  57    35218  16185  34205   -358  -2284  -1128       O  
ATOM    785  H   GLY A  57       2.805 -35.695  39.415  1.00219.94           H  
ANISOU  785  H   GLY A  57    34132  15502  33934   -835  -2825   -498       H  
ATOM    786  HA2 GLY A  57       3.515 -37.250  41.632  1.00222.36           H  
ANISOU  786  HA2 GLY A  57    34922  15448  34118   -653  -2200   -525       H  
ATOM    787  HA3 GLY A  57       4.532 -36.587  40.365  1.00218.45           H  
ANISOU  787  HA3 GLY A  57    34108  15440  33454   -638  -3152  -1070       H  
ATOM    788  N   ASP A  58       3.671 -34.224  42.323  1.00227.78           N  
ANISOU  788  N   ASP A  58    35556  16126  34864   -473  -1605   -391       N  
ATOM    789  CA  ASP A  58       4.027 -33.151  43.237  1.00228.92           C  
ANISOU  789  CA  ASP A  58    35808  16123  35050   -315  -1355   -369       C  
ATOM    790  C   ASP A  58       5.244 -32.305  42.799  1.00230.36           C  
ANISOU  790  C   ASP A  58    35717  16849  34960   -234  -1671   -902       C  
ATOM    791  O   ASP A  58       5.690 -31.473  43.581  1.00230.55           O  
ANISOU  791  O   ASP A  58    35843  16758  34997    -93  -1550   -961       O  
ATOM    792  CB  ASP A  58       4.208 -33.669  44.675  1.00231.73           C  
ANISOU  792  CB  ASP A  58    36227  16253  35565   -178   -826   -249       C  
ATOM    793  CG  ASP A  58       3.110 -34.570  45.229  1.00234.50           C  
ANISOU  793  CG  ASP A  58    35866  17367  35866   -237      3    237       C  
ATOM    794  OD1 ASP A  58       2.045 -34.685  44.578  1.00232.57           O  
ANISOU  794  OD1 ASP A  58    35437  17496  35432   -399     11    495       O  
ATOM    795  OD2 ASP A  58       3.303 -35.133  46.330  1.00235.25           O  
ANISOU  795  OD2 ASP A  58    35740  17907  35736   -138      2    302       O  
ATOM    796  H   ASP A  58       2.797 -33.997  41.877  1.00229.27           H  
ANISOU  796  H   ASP A  58    35668  16257  35186   -592  -1331   -113       H  
ATOM    797  HA  ASP A  58       3.182 -32.472  43.245  1.00230.91           H  
ANISOU  797  HA  ASP A  58    36037  16189  35508   -372   -909     -7       H  
ATOM    798  HB2 ASP A  58       5.144 -34.218  44.728  1.00229.55           H  
ANISOU  798  HB2 ASP A  58    36023  16153  35042   -120  -1294   -654       H  
ATOM    799  HB3 ASP A  58       4.257 -32.809  45.336  1.00232.12           H  
ANISOU  799  HB3 ASP A  58    36230  16220  35744    -74   -526   -141       H  
ATOM    800  N   SER A  59       5.739 -32.453  41.565  1.00226.71           N  
ANISOU  800  N   SER A  59    35069  16662  34409   -325  -2363  -1280       N  
ATOM    801  CA  SER A  59       6.853 -31.665  41.057  1.00225.45           C  
ANISOU  801  CA  SER A  59    34712  16741  34207   -294  -2726  -1799       C  
ATOM    802  C   SER A  59       6.358 -30.364  40.459  1.00230.46           C  
ANISOU  802  C   SER A  59    35118  17599  34849   -348  -2323  -1609       C  
ATOM    803  O   SER A  59       5.442 -30.383  39.640  1.00230.21           O  
ANISOU  803  O   SER A  59    34982  17589  34896   -465  -2355  -1330       O  
ATOM    804  CB  SER A  59       7.659 -32.441  40.029  1.00226.23           C  
ANISOU  804  CB  SER A  59    34453  17291  34211   -422  -2944  -2270       C  
ATOM    805  OG  SER A  59       6.835 -33.059  39.061  1.00233.71           O  
ANISOU  805  OG  SER A  59    35045  18802  34953   -601  -2377  -1998       O  
ATOM    806  H   SER A  59       5.406 -33.119  40.888  1.00226.40           H  
ANISOU  806  H   SER A  59    34910  16737  34374   -432  -2508  -1246       H  
ATOM    807  HA  SER A  59       7.521 -31.454  41.885  1.00225.43           H  
ANISOU  807  HA  SER A  59    34842  16651  34160   -179  -2666  -1980       H  
ATOM    808  HB2 SER A  59       8.324 -31.751  39.520  1.00225.55           H  
ANISOU  808  HB2 SER A  59    34215  17296  34187   -443  -3054  -2601       H  
ATOM    809  HB3 SER A  59       8.260 -33.190  40.538  1.00225.57           H  
ANISOU  809  HB3 SER A  59    34443  17211  34051   -392  -3024  -2482       H  
ATOM    810  HG  SER A  59       7.408 -33.415  38.336  1.00232.64           H  
ANISOU  810  HG  SER A  59    34748  18855  34788   -678  -2603  -2319       H  
ATOM    811  N   THR A  60       6.982 -29.241  40.865  1.00230.05           N  
ANISOU  811  N   THR A  60    35126  17451  34829   -240  -2335  -1803       N  
ATOM    812  CA  THR A  60       6.643 -27.885  40.455  1.00231.42           C  
ANISOU  812  CA  THR A  60    35214  17646  35070   -251  -2186  -1673       C  
ATOM    813  C   THR A  60       7.719 -27.201  39.609  1.00235.28           C  
ANISOU  813  C   THR A  60    35377  18554  35463   -334  -2028  -2188       C  
ATOM    814  O   THR A  60       8.831 -27.030  40.091  1.00234.49           O  
ANISOU  814  O   THR A  60    35314  18416  35365   -270  -2077  -2602       O  
ATOM    815  CB  THR A  60       6.341 -27.022  41.677  1.00238.14           C  
ANISOU  815  CB  THR A  60    36154  18489  35840   -121  -1400  -1345       C  
ATOM    816  OG1 THR A  60       7.459 -26.968  42.540  1.00238.30           O  
ANISOU  816  OG1 THR A  60    36246  18489  35807      9  -1417  -1710       O  
ATOM    817  CG2 THR A  60       5.177 -27.481  42.441  1.00238.80           C  
ANISOU  817  CG2 THR A  60    36437  18229  36067   -103  -1010   -773       C  
ATOM    818  H   THR A  60       7.762 -29.249  41.505  1.00229.51           H  
ANISOU  818  H   THR A  60    35142  17338  34722   -150  -2366  -2062       H  
ATOM    819  HA  THR A  60       5.742 -27.945  39.862  1.00231.99           H  
ANISOU  819  HA  THR A  60    35214  17749  35185   -353  -2127  -1363       H  
ATOM    820  HB  THR A  60       6.108 -26.028  41.320  1.00238.29           H  
ANISOU  820  HB  THR A  60    36132  18505  35904   -131  -1376  -1268       H  
ATOM    821  HG1 THR A  60       8.284 -26.923  41.999  1.00237.20           H  
ANISOU  821  HG1 THR A  60    35985  18504  35635    -44  -1669  -2130       H  
ATOM    822 HG21 THR A  60       5.009 -26.842  43.298  1.00240.01           H  
ANISOU  822 HG21 THR A  60    36687  18169  36337      7   -684   -569       H  
ATOM    823 HG22 THR A  60       4.293 -27.468  41.820  1.00239.49           H  
ANISOU  823 HG22 THR A  60    36465  18319  36212   -225   -900   -494       H  
ATOM    824 HG23 THR A  60       5.333 -28.486  42.807  1.00238.83           H  
ANISOU  824 HG23 THR A  60    36482  18206  36054    -95   -998   -817       H  
ATOM    825  N   ASN A  61       7.371 -26.741  38.399  1.00234.71           N  
ANISOU  825  N   ASN A  61    35139  18558  35483   -455  -2124  -2181       N  
ATOM    826  CA  ASN A  61       8.258 -26.030  37.487  1.00235.71           C  
ANISOU  826  CA  ASN A  61    35123  18801  35635   -554  -2011  -2638       C  
ATOM    827  C   ASN A  61       7.769 -24.607  37.226  1.00241.98           C  
ANISOU  827  C   ASN A  61    35895  19785  36262   -588  -1445  -2382       C  
ATOM    828  O   ASN A  61       6.573 -24.341  37.319  1.00242.62           O  
ANISOU  828  O   ASN A  61    35992  19835  36357   -558  -1399  -1871       O  
ATOM    829  CB  ASN A  61       8.493 -26.775  36.181  1.00237.39           C  
ANISOU  829  CB  ASN A  61    35199  19240  35760   -747  -1919  -2877       C  
ATOM    830  CG  ASN A  61       7.322 -27.489  35.561  1.00261.75           C  
ANISOU  830  CG  ASN A  61    37888  23950  37615   -965   -150  -2179       C  
ATOM    831  OD1 ASN A  61       6.847 -28.512  36.058  1.00261.93           O  
ANISOU  831  OD1 ASN A  61    37892  23964  37667   -935   -134  -2007       O  
ATOM    832  ND2 ASN A  61       6.845 -26.989  34.448  1.00260.74           N  
ANISOU  832  ND2 ASN A  61    37817  23683  37569  -1039   -157  -2148       N  
ATOM    833  H   ASN A  61       6.441 -26.820  38.026  1.00234.86           H  
ANISOU  833  H   ASN A  61    35136  18582  35519   -507  -2108  -1834       H  
ATOM    834  HA  ASN A  61       9.231 -25.976  37.962  1.00235.28           H  
ANISOU  834  HA  ASN A  61    35106  18709  35581   -512  -1993  -2989       H  
ATOM    835  HB2 ASN A  61       8.886 -26.081  35.445  1.00238.14           H  
ANISOU  835  HB2 ASN A  61    35315  19291  35878   -833  -1724  -3108       H  
ATOM    836  HB3 ASN A  61       9.260 -27.521  36.363  1.00236.99           H  
ANISOU  836  HB3 ASN A  61    35141  19221  35682   -765  -1993  -3182       H  
ATOM    837 HD21 ASN A  61       6.096 -27.454  33.958  1.00260.84           H  
ANISOU  837 HD21 ASN A  61    37769  23761  37577  -1056   -146  -1953       H  
ATOM    838 HD22 ASN A  61       7.222 -26.137  34.057  1.00260.99           H  
ANISOU  838 HD22 ASN A  61    37873  23706  37586  -1050   -168  -2277       H  
ATOM    839  N   TYR A  62       8.702 -23.686  36.954  1.00241.34           N  
ANISOU  839  N   TYR A  62    35852  19584  36262   -611  -1377  -2791       N  
ATOM    840  CA  TYR A  62       8.412 -22.283  36.708  1.00242.47           C  
ANISOU  840  CA  TYR A  62    36042  19649  36436   -608  -1182  -2671       C  
ATOM    841  C   TYR A  62       9.270 -21.685  35.600  1.00248.48           C  
ANISOU  841  C   TYR A  62    36961  20577  36873   -825   -570  -3046       C  
ATOM    842  O   TYR A  62      10.404 -22.110  35.404  1.00248.73           O  
ANISOU  842  O   TYR A  62    37122  20596  36789   -913   -463  -3478       O  
ATOM    843  CB  TYR A  62       8.649 -21.456  37.959  1.00242.86           C  
ANISOU  843  CB  TYR A  62    36184  19606  36487   -426  -1104  -2608       C  
ATOM    844  CG  TYR A  62       7.976 -21.949  39.208  1.00243.79           C  
ANISOU  844  CG  TYR A  62    36383  19700  36545   -264  -1094  -2186       C  
ATOM    845  CD1 TYR A  62       8.597 -22.859  40.040  1.00244.72           C  
ANISOU  845  CD1 TYR A  62    36547  19872  36563   -200  -1048  -2349       C  
ATOM    846  CD2 TYR A  62       6.758 -21.434  39.612  1.00245.21           C  
ANISOU  846  CD2 TYR A  62    36634  19802  36732   -198   -916  -1612       C  
ATOM    847  CE1 TYR A  62       7.984 -23.308  41.199  1.00245.93           C  
ANISOU  847  CE1 TYR A  62    36827  19923  36694    -62   -874  -1962       C  
ATOM    848  CE2 TYR A  62       6.149 -21.849  40.781  1.00246.66           C  
ANISOU  848  CE2 TYR A  62    36958  19851  36911    -73   -673  -1220       C  
ATOM    849  CZ  TYR A  62       6.764 -22.784  41.579  1.00251.43           C  
ANISOU  849  CZ  TYR A  62    37486  20684  37364    -25   -291  -1371       C  
ATOM    850  OH  TYR A  62       6.117 -23.241  42.694  1.00251.72           O  
ANISOU  850  OH  TYR A  62    37484  20727  37429     86      5   -958       O  
ATOM    851  H   TYR A  62       9.688 -23.898  36.902  1.00241.42           H  
ANISOU  851  H   TYR A  62    35885  19606  36238   -658  -1310  -3190       H  
ATOM    852  HA  TYR A  62       7.370 -22.216  36.430  1.00242.53           H  
ANISOU  852  HA  TYR A  62    36016  19673  36460   -619  -1226  -2271       H  
ATOM    853  HB2 TYR A  62       9.714 -21.419  38.143  1.00242.69           H  
ANISOU  853  HB2 TYR A  62    36200  19560  36452   -426  -1057  -3015       H  
ATOM    854  HB3 TYR A  62       8.302 -20.450  37.779  1.00243.58           H  
ANISOU  854  HB3 TYR A  62    36299  19651  36600   -421   -981  -2464       H  
ATOM    855  HD1 TYR A  62       9.563 -23.269  39.761  1.00244.26           H  
ANISOU  855  HD1 TYR A  62    36444  19889  36476   -276  -1113  -2777       H  
ATOM    856  HD2 TYR A  62       6.253 -20.696  39.007  1.00245.74           H  
ANISOU  856  HD2 TYR A  62    36656  19893  36822   -261   -858  -1453       H  
ATOM    857  HE1 TYR A  62       8.478 -24.058  41.806  1.00245.55           H  
ANISOU  857  HE1 TYR A  62    36831  19852  36614    -17   -907  -2109       H  
ATOM    858  HE2 TYR A  62       5.194 -21.419  41.056  1.00248.03           H  
ANISOU  858  HE2 TYR A  62    37189  19906  37143    -54   -412   -778       H  
ATOM    859  HH  TYR A  62       6.624 -22.964  43.493  1.00251.37           H  
ANISOU  859  HH  TYR A  62    37466  20640  37402    206     13  -1052       H  
ATOM    860  N   ALA A  63       8.772 -20.643  34.947  1.00248.19           N  
ANISOU  860  N   ALA A  63    37011  20381  36909   -866   -483  -2926       N  
ATOM    861  CA  ALA A  63       9.506 -19.912  33.932  1.00247.44           C  
ANISOU  861  CA  ALA A  63    37018  20530  36470   -974   -186  -3163       C  
ATOM    862  C   ALA A  63      10.489 -18.981  34.631  1.00248.43           C  
ANISOU  862  C   ALA A  63    36990  21032  36369   -844   -172  -3264       C  
ATOM    863  O   ALA A  63      10.179 -18.466  35.704  1.00248.93           O  
ANISOU  863  O   ALA A  63    37141  20865  36574   -740   -142  -3129       O  
ATOM    864  CB  ALA A  63       8.561 -19.137  33.046  1.00246.62           C  
ANISOU  864  CB  ALA A  63    36718  20701  36286   -976   -171  -2812       C  
ATOM    865  H   ALA A  63       7.854 -20.269  35.119  1.00248.03           H  
ANISOU  865  H   ALA A  63    36901  20370  36968   -799   -572  -2541       H  
ATOM    866  HA  ALA A  63      10.040 -20.611  33.301  1.00246.35           H  
ANISOU  866  HA  ALA A  63    36807  20611  36183  -1026   -211  -3348       H  
ATOM    867  HB1 ALA A  63       9.116 -18.628  32.267  1.00246.58           H  
ANISOU  867  HB1 ALA A  63    36709  20777  36203   -989   -186  -3011       H  
ATOM    868  HB2 ALA A  63       7.874 -19.834  32.586  1.00247.34           H  
ANISOU  868  HB2 ALA A  63    36801  20749  36428  -1029   -170  -2659       H  
ATOM    869  HB3 ALA A  63       8.006 -18.416  33.632  1.00247.70           H  
ANISOU  869  HB3 ALA A  63    36923  20627  36564   -922   -146  -2591       H  
ATOM    870  N   ASP A  64      11.670 -18.775  34.033  1.00246.48           N  
ANISOU  870  N   ASP A  64    36831  20766  36056   -864   -195  -3639       N  
ATOM    871  CA  ASP A  64      12.751 -17.953  34.588  1.00246.60           C  
ANISOU  871  CA  ASP A  64    36910  20757  36029   -772   -184  -3854       C  
ATOM    872  C   ASP A  64      12.305 -16.546  35.071  1.00248.17           C  
ANISOU  872  C   ASP A  64    37049  20992  36252   -682   -155  -3647       C  
ATOM    873  O   ASP A  64      12.730 -16.143  36.155  1.00247.67           O  
ANISOU  873  O   ASP A  64    37074  20782  36246   -577   -132  -3720       O  
ATOM    874  CB  ASP A  64      13.946 -17.859  33.621  1.00248.32           C  
ANISOU  874  CB  ASP A  64    37072  21214  36063   -754   -193  -4074       C  
ATOM    875  CG  ASP A  64      15.238 -17.382  34.261  1.00256.39           C  
ANISOU  875  CG  ASP A  64    37800  22860  36754   -622   -166  -4005       C  
ATOM    876  OD1 ASP A  64      15.759 -18.098  35.145  1.00256.96           O  
ANISOU  876  OD1 ASP A  64    37920  22882  36831   -618   -168  -4096       O  
ATOM    877  OD2 ASP A  64      15.754 -16.315  33.842  1.00258.66           O  
ANISOU  877  OD2 ASP A  64    37929  23469  36881   -544   -148  -3932       O  
ATOM    878  H   ASP A  64      11.884 -19.156  33.123  1.00246.69           H  
ANISOU  878  H   ASP A  64    36844  20861  36023   -915   -213  -3742       H  
ATOM    879  HA  ASP A  64      13.098 -18.477  35.469  1.00246.36           H  
ANISOU  879  HA  ASP A  64    36949  20622  36033   -744   -179  -3942       H  
ATOM    880  HB2 ASP A  64      14.137 -18.849  33.216  1.00248.02           H  
ANISOU  880  HB2 ASP A  64    37034  21215  35987   -800   -210  -4154       H  
ATOM    881  HB3 ASP A  64      13.697 -17.182  32.809  1.00248.56           H  
ANISOU  881  HB3 ASP A  64    37030  21362  36050   -746   -190  -3992       H  
ATOM    882  N   PRO A  65      11.416 -15.818  34.365  1.00245.30           N  
ANISOU  882  N   PRO A  65    36716  20480  36005   -731   -156  -3478       N  
ATOM    883  CA  PRO A  65      10.968 -14.511  34.870  1.00244.75           C  
ANISOU  883  CA  PRO A  65    36664  20307  36025   -656   -132  -3301       C  
ATOM    884  C   PRO A  65      10.300 -14.520  36.244  1.00245.60           C  
ANISOU  884  C   PRO A  65    36807  20244  36267   -528    -97  -3038       C  
ATOM    885  O   PRO A  65      10.634 -13.691  37.088  1.00245.53           O  
ANISOU  885  O   PRO A  65    36909  20035  36347   -397    -73  -3106       O  
ATOM    886  CB  PRO A  65      10.005 -14.033  33.780  1.00246.35           C  
ANISOU  886  CB  PRO A  65    36722  20690  36190   -736   -138  -3013       C  
ATOM    887  CG  PRO A  65      10.416 -14.760  32.574  1.00249.38           C  
ANISOU  887  CG  PRO A  65    36959  21428  36368   -796   -160  -3136       C  
ATOM    888  CD  PRO A  65      10.806 -16.099  33.058  1.00246.49           C  
ANISOU  888  CD  PRO A  65    36743  20825  36086   -823   -172  -3340       C  
ATOM    889  HA  PRO A  65      11.818 -13.841  34.943  1.00244.67           H  
ANISOU  889  HA  PRO A  65    36703  20286  35973   -609   -130  -3518       H  
ATOM    890  HB2 PRO A  65       8.984 -14.290  34.036  1.00246.45           H  
ANISOU  890  HB2 PRO A  65    36703  20647  36288   -740   -124  -2689       H  
ATOM    891  HB3 PRO A  65      10.083 -12.959  33.648  1.00246.49           H  
ANISOU  891  HB3 PRO A  65    36734  20715  36204   -713   -134  -3004       H  
ATOM    892  HG2 PRO A  65       9.590 -14.836  31.875  1.00249.50           H  
ANISOU  892  HG2 PRO A  65    36903  21502  36394   -846   -160  -2928       H  
ATOM    893  HG3 PRO A  65      11.260 -14.259  32.111  1.00249.24           H  
ANISOU  893  HG3 PRO A  65    36945  21494  36260   -766   -166  -3346       H  
ATOM    894  HD2 PRO A  65       9.928 -16.721  33.167  1.00246.50           H  
ANISOU  894  HD2 PRO A  65    36711  20796  36151   -860   -168  -3109       H  
ATOM    895  HD3 PRO A  65      11.508 -16.571  32.381  1.00246.44           H  
ANISOU  895  HD3 PRO A  65    36740  20910  35987   -840   -188  -3560       H  
ATOM    896  N   VAL A  66       9.364 -15.449  36.459  1.00244.94           N  
ANISOU  896  N   VAL A  66    36956  19520  36590   -555   -146  -2898       N  
ATOM    897  CA  VAL A  66       8.615 -15.604  37.706  1.00243.08           C  
ANISOU  897  CA  VAL A  66    36489  19179  36692   -313   -520  -2530       C  
ATOM    898  C   VAL A  66       9.337 -16.432  38.784  1.00242.66           C  
ANISOU  898  C   VAL A  66    36435  19161  36606   -170   -612  -2721       C  
ATOM    899  O   VAL A  66       8.952 -16.340  39.948  1.00242.17           O  
ANISOU  899  O   VAL A  66    36428  19001  36586     36   -691  -2439       O  
ATOM    900  CB  VAL A  66       7.179 -16.132  37.499  1.00245.04           C  
ANISOU  900  CB  VAL A  66    36659  19622  36824   -358   -468  -1925       C  
ATOM    901  CG1 VAL A  66       6.347 -15.192  36.660  1.00245.66           C  
ANISOU  901  CG1 VAL A  66    36772  19719  36850   -464   -288  -1635       C  
ATOM    902  CG2 VAL A  66       7.159 -17.535  36.945  1.00244.13           C  
ANISOU  902  CG2 VAL A  66    36460  19598  36702   -466   -617  -2013       C  
ATOM    903  H   VAL A  66       9.087 -16.101  35.746  1.00245.44           H  
ANISOU  903  H   VAL A  66    37018  19591  36648   -673   -158  -2884       H  
ATOM    904  HA  VAL A  66       8.511 -14.605  38.106  1.00243.56           H  
ANISOU  904  HA  VAL A  66    36598  19166  36778   -222   -457  -2425       H  
ATOM    905  HB  VAL A  66       6.711 -16.175  38.471  1.00244.51           H  
ANISOU  905  HB  VAL A  66    36605  19503  36793   -205   -534  -1618       H  
ATOM    906 HG11 VAL A  66       5.348 -15.588  36.543  1.00245.58           H  
ANISOU  906 HG11 VAL A  66    36685  19741  36883   -472   -409  -1239       H  
ATOM    907 HG12 VAL A  66       6.283 -14.227  37.143  1.00245.79           H  
ANISOU  907 HG12 VAL A  66    36842  19695  36852   -376   -182  -1526       H  
ATOM    908 HG13 VAL A  66       6.799 -15.073  35.686  1.00245.80           H  
ANISOU  908 HG13 VAL A  66    36878  19828  36688   -620    -69  -1907       H  
ATOM    909 HG21 VAL A  66       6.139 -17.867  36.835  1.00243.64           H  
ANISOU  909 HG21 VAL A  66    36341  19572  36658   -476   -708  -1602       H  
ATOM    910 HG22 VAL A  66       7.637 -17.575  35.979  1.00244.47           H  
ANISOU  910 HG22 VAL A  66    36567  19647  36675   -621   -474  -2319       H  
ATOM    911 HG23 VAL A  66       7.666 -18.207  37.622  1.00243.22           H  
ANISOU  911 HG23 VAL A  66    36334  19493  36585   -386   -713  -2166       H  
ATOM    912  N   LYS A  67      10.348 -17.243  38.414  1.00238.27           N  
ANISOU  912  N   LYS A  67    35824  18459  36249   -233   -879  -3248       N  
ATOM    913  CA  LYS A  67      11.134 -18.072  39.333  1.00236.64           C  
ANISOU  913  CA  LYS A  67    35635  18218  36060   -119  -1050  -3484       C  
ATOM    914  C   LYS A  67      11.646 -17.254  40.512  1.00238.62           C  
ANISOU  914  C   LYS A  67    36027  18445  36193     58   -855  -3496       C  
ATOM    915  O   LYS A  67      12.048 -16.106  40.337  1.00239.13           O  
ANISOU  915  O   LYS A  67    36142  18458  36259     56   -695  -3635       O  
ATOM    916  CB  LYS A  67      12.283 -18.775  38.603  1.00238.54           C  
ANISOU  916  CB  LYS A  67    35907  18609  36118   -321   -843  -3935       C  
ATOM    917  CG  LYS A  67      13.123 -19.726  39.435  1.00248.84           C  
ANISOU  917  CG  LYS A  67    37388  20420  36739   -408   -277  -3897       C  
ATOM    918  CD  LYS A  67      12.395 -20.960  39.875  1.00253.54           C  
ANISOU  918  CD  LYS A  67    37705  21656  36972   -417    -90  -3456       C  
ATOM    919  CE  LYS A  67      13.290 -21.962  40.538  1.00256.35           C  
ANISOU  919  CE  LYS A  67    37935  22336  37129   -425    -97  -3571       C  
ATOM    920  NZ  LYS A  67      13.869 -21.463  41.796  1.00256.97           N  
ANISOU  920  NZ  LYS A  67    37946  22551  37140   -268    -61  -3534       N  
ATOM    921  H   LYS A  67      10.645 -17.348  37.459  1.00238.82           H  
ANISOU  921  H   LYS A  67    35917  18554  36268   -401   -749  -3456       H  
ATOM    922  HA  LYS A  67      10.478 -18.844  39.715  1.00236.09           H  
ANISOU  922  HA  LYS A  67    35559  18169  35977    -62  -1218  -3203       H  
ATOM    923  HB2 LYS A  67      11.878 -19.348  37.777  1.00238.90           H  
ANISOU  923  HB2 LYS A  67    35911  18729  36130   -454   -835  -3878       H  
ATOM    924  HB3 LYS A  67      12.949 -18.018  38.207  1.00239.11           H  
ANISOU  924  HB3 LYS A  67    36092  18640  36119   -382   -645  -4156       H  
ATOM    925  HG2 LYS A  67      13.969 -20.052  38.839  1.00249.05           H  
ANISOU  925  HG2 LYS A  67    37520  20465  36641   -548   -213  -4175       H  
ATOM    926  HG3 LYS A  67      13.500 -19.210  40.312  1.00248.50           H  
ANISOU  926  HG3 LYS A  67    37398  20275  36744   -276   -267  -3935       H  
ATOM    927  HD2 LYS A  67      11.605 -20.694  40.569  1.00253.73           H  
ANISOU  927  HD2 LYS A  67    37697  21624  37085   -273    -54  -3148       H  
ATOM    928  HD3 LYS A  67      11.959 -21.439  39.006  1.00253.77           H  
ANISOU  928  HD3 LYS A  67    37667  21796  36959   -533   -114  -3396       H  
ATOM    929  HE2 LYS A  67      12.712 -22.849  40.777  1.00256.54           H  
ANISOU  929  HE2 LYS A  67    37935  22347  37193   -422    -93  -3428       H  
ATOM    930  HE3 LYS A  67      14.104 -22.212  39.863  1.00255.99           H  
ANISOU  930  HE3 LYS A  67    37926  22334  37005   -554   -136  -3832       H  
ATOM    931  HZ1 LYS A  67      14.403 -22.206  42.227  1.00256.36           H  
ANISOU  931  HZ1 LYS A  67    37944  22385  37076   -299    -71  -3689       H  
ATOM    932  HZ2 LYS A  67      14.489 -20.681  41.619  1.00256.62           H  
ANISOU  932  HZ2 LYS A  67    37946  22484  37075   -272    -65  -3680       H  
ATOM    933  HZ3 LYS A  67      13.129 -21.182  42.427  1.00257.24           H  
ANISOU  933  HZ3 LYS A  67    37949  22537  37254   -130    -28  -3276       H  
ATOM    934  N   GLY A  68      11.509 -17.808  41.712  1.00235.18           N  
ANISOU  934  N   GLY A  68    35685  17786  35888    275  -1183  -3385       N  
ATOM    935  CA  GLY A  68      11.875 -17.149  42.958  1.00234.89           C  
ANISOU  935  CA  GLY A  68    35820  17571  35857    493  -1131  -3377       C  
ATOM    936  C   GLY A  68      10.795 -16.264  43.553  1.00237.84           C  
ANISOU  936  C   GLY A  68    36284  17932  36151    634   -870  -2828       C  
ATOM    937  O   GLY A  68      10.780 -16.049  44.763  1.00237.45           O  
ANISOU  937  O   GLY A  68    36398  17704  36119    836   -818  -2671       O  
ATOM    938  H   GLY A  68      11.130 -18.731  41.871  1.00234.72           H  
ANISOU  938  H   GLY A  68    35639  17754  35790    275  -1297  -3233       H  
ATOM    939  HA2 GLY A  68      12.108 -17.908  43.699  1.00234.27           H  
ANISOU  939  HA2 GLY A  68    35833  17439  35739    563  -1199  -3394       H  
ATOM    940  HA3 GLY A  68      12.760 -16.541  42.792  1.00235.00           H  
ANISOU  940  HA3 GLY A  68    35814  17582  35892    453  -1027  -3711       H  
ATOM    941  N   ARG A  69       9.888 -15.746  42.716  1.00235.81           N  
ANISOU  941  N   ARG A  69    35984  17596  36017    575  -1058  -2586       N  
ATOM    942  CA  ARG A  69       8.819 -14.855  43.110  1.00236.57           C  
ANISOU  942  CA  ARG A  69    36197  17580  36110    683   -939  -2054       C  
ATOM    943  C   ARG A  69       7.442 -15.498  43.239  1.00239.83           C  
ANISOU  943  C   ARG A  69    36602  18107  36418    620   -640  -1397       C  
ATOM    944  O   ARG A  69       6.679 -15.084  44.110  1.00240.83           O  
ANISOU  944  O   ARG A  69    36791  18117  36595    736   -348   -922       O  
ATOM    945  CB  ARG A  69       8.763 -13.669  42.151  1.00237.99           C  
ANISOU  945  CB  ARG A  69    36245  17834  36345    568   -860  -2130       C  
ATOM    946  CG  ARG A  69      10.019 -12.834  42.175  1.00247.09           C  
ANISOU  946  CG  ARG A  69    37352  19371  37159    504   -169  -2535       C  
ATOM    947  CD  ARG A  69       9.984 -11.598  41.321  1.00251.18           C  
ANISOU  947  CD  ARG A  69    37799  20191  37446    374     53  -2519       C  
ATOM    948  NE  ARG A  69       9.618 -11.873  39.937  1.00251.43           N  
ANISOU  948  NE  ARG A  69    37790  20316  37427    125     18  -2524       N  
ATOM    949  CZ  ARG A  69       8.431 -11.647  39.381  1.00253.03           C  
ANISOU  949  CZ  ARG A  69    37661  21063  37418     46      6  -2009       C  
ATOM    950  NH1 ARG A  69       7.445 -11.113  40.092  1.00247.80           N  
ANISOU  950  NH1 ARG A  69    37332  19324  37495    240   -367  -1695       N  
ATOM    951  NH2 ARG A  69       8.221 -11.949  38.113  1.00241.07           N  
ANISOU  951  NH2 ARG A  69    36214  18179  37205    -85   -831  -2396       N  
ATOM    952  H   ARG A  69       9.879 -15.904  41.722  1.00235.82           H  
ANISOU  952  H   ARG A  69    35838  17709  36052    404  -1096  -2707       H  
ATOM    953  HA  ARG A  69       9.069 -14.473  44.092  1.00236.58           H  
ANISOU  953  HA  ARG A  69    36325  17458  36107    860   -848  -2032       H  
ATOM    954  HB2 ARG A  69       8.608 -14.022  41.141  1.00237.94           H  
ANISOU  954  HB2 ARG A  69    36100  17933  36374    379   -925  -2192       H  
ATOM    955  HB3 ARG A  69       7.926 -13.037  42.410  1.00238.73           H  
ANISOU  955  HB3 ARG A  69    36420  17864  36425    628   -767  -1707       H  
ATOM    956  HG2 ARG A  69      10.206 -12.528  43.198  1.00247.05           H  
ANISOU  956  HG2 ARG A  69    37419  19263  37186    687    -96  -2484       H  
ATOM    957  HG3 ARG A  69      10.851 -13.438  41.834  1.00246.88           H  
ANISOU  957  HG3 ARG A  69    37311  19390  37102    402   -240  -2912       H  
ATOM    958  HD2 ARG A  69       9.314 -10.875  41.763  1.00251.07           H  
ANISOU  958  HD2 ARG A  69    37742  20169  37483    496     62  -2189       H  
ATOM    959  HD3 ARG A  69      10.978 -11.166  41.316  1.00250.80           H  
ANISOU  959  HD3 ARG A  69    37791  20171  37331    368     60  -2871       H  
ATOM    960  HE  ARG A  69      10.346 -12.272  39.360  1.00251.36           H  
ANISOU  960  HE  ARG A  69    37804  20363  37337     -1      0  -2856       H  
ATOM    961 HH11 ARG A  69       7.542 -10.870  41.063  1.00247.54           H  
ANISOU  961 HH11 ARG A  69    37386  19197  37471    431   -355  -1625       H  
ATOM    962 HH12 ARG A  69       6.547 -10.948  39.669  1.00248.18           H  
ANISOU  962 HH12 ARG A  69    37357  19387  37552    157   -371  -1333       H  
ATOM    963 HH21 ARG A  69       8.963 -12.335  37.552  1.00241.10           H  
ANISOU  963 HH21 ARG A  69    36200  18201  37207   -197   -732  -2803       H  
ATOM    964 HH22 ARG A  69       7.327 -11.778  37.683  1.00241.31           H  
ANISOU  964 HH22 ARG A  69    36242  18198  37247   -162   -861  -2025       H  
ATOM    965  N   PHE A  70       7.096 -16.458  42.368  1.00236.13           N  
ANISOU  965  N   PHE A  70    36111  17613  35993    456  -1000  -1391       N  
ATOM    966  CA  PHE A  70       5.803 -17.139  42.361  1.00236.26           C  
ANISOU  966  CA  PHE A  70    36205  17556  36009    367   -907   -816       C  
ATOM    967  C   PHE A  70       5.906 -18.586  42.873  1.00237.84           C  
ANISOU  967  C   PHE A  70    36418  17797  36152    375   -805   -820       C  
ATOM    968  O   PHE A  70       6.887 -19.260  42.580  1.00235.72           O  
ANISOU  968  O   PHE A  70    36091  17622  35850    356  -1124  -1320       O  
ATOM    969  CB  PHE A  70       5.193 -17.151  40.941  1.00237.16           C  
ANISOU  969  CB  PHE A  70    36085  17902  36121    123   -940   -721       C  
ATOM    970  CG  PHE A  70       4.666 -15.887  40.294  1.00238.40           C  
ANISOU  970  CG  PHE A  70    36152  18136  36292     45   -800   -537       C  
ATOM    971  CD1 PHE A  70       4.976 -14.651  40.797  1.00240.62           C  
ANISOU  971  CD1 PHE A  70    36463  18452  36511    172   -501   -572       C  
ATOM    972  CD2 PHE A  70       3.964 -15.936  39.105  1.00239.66           C  
ANISOU  972  CD2 PHE A  70    36133  18505  36422   -156   -756   -383       C  
ATOM    973  CE1 PHE A  70       4.508 -13.507  40.191  1.00241.50           C  
ANISOU  973  CE1 PHE A  70    36512  18647  36598     96   -357   -413       C  
ATOM    974  CE2 PHE A  70       3.518 -14.783  38.492  1.00241.92           C  
ANISOU  974  CE2 PHE A  70    36360  18916  36643   -218   -543   -243       C  
ATOM    975  CZ  PHE A  70       3.787 -13.578  39.042  1.00240.92           C  
ANISOU  975  CZ  PHE A  70    36332  18631  36574   -100   -508   -252       C  
ATOM    976  H   PHE A  70       7.704 -16.796  41.642  1.00235.49           H  
ANISOU  976  H   PHE A  70    35876  17668  35932    346  -1136  -1766       H  
ATOM    977  HA  PHE A  70       5.130 -16.592  43.007  1.00237.32           H  
ANISOU  977  HA  PHE A  70    36426  17564  36181    436   -591   -413       H  
ATOM    978  HB2 PHE A  70       5.944 -17.556  40.278  1.00236.21           H  
ANISOU  978  HB2 PHE A  70    35818  17923  36010     50  -1140  -1148       H  
ATOM    979  HB3 PHE A  70       4.364 -17.846  40.947  1.00237.72           H  
ANISOU  979  HB3 PHE A  70    36181  17954  36188     45   -820   -376       H  
ATOM    980  HD1 PHE A  70       5.548 -14.556  41.708  1.00240.40           H  
ANISOU  980  HD1 PHE A  70    36519  18341  36482    341   -428   -709       H  
ATOM    981  HD2 PHE A  70       3.741 -16.892  38.657  1.00239.31           H  
ANISOU  981  HD2 PHE A  70    36010  18552  36364   -251   -843   -375       H  
ATOM    982  HE1 PHE A  70       4.714 -12.549  40.641  1.00241.59           H  
ANISOU  982  HE1 PHE A  70    36576  18607  36610    207   -224   -422       H  
ATOM    983  HE2 PHE A  70       2.948 -14.830  37.574  1.00241.81           H  
ANISOU  983  HE2 PHE A  70    36256  18995  36626   -344   -581   -135       H  
ATOM    984  HZ  PHE A  70       3.427 -12.675  38.565  1.00241.13           H  
ANISOU  984  HZ  PHE A  70    36336  18689  36595   -149   -432   -136       H  
ATOM    985  N   THR A  71       4.873 -19.074  43.591  1.00237.09           N  
ANISOU  985  N   THR A  71    36515  17391  36176    385   -603   -279       N  
ATOM    986  CA  THR A  71       4.745 -20.446  44.065  1.00237.35           C  
ANISOU  986  CA  THR A  71    36569  17365  36247    368   -476   -188       C  
ATOM    987  C   THR A  71       3.402 -21.054  43.605  1.00239.63           C  
ANISOU  987  C   THR A  71    36575  17902  36571    158     -3    301       C  
ATOM    988  O   THR A  71       2.347 -20.481  43.871  1.00236.57           O  
ANISOU  988  O   THR A  71    36007  17902  35978     80     -3    732       O  
ATOM    989  CB  THR A  71       4.896 -20.629  45.587  1.00240.70           C  
ANISOU  989  CB  THR A  71    36481  18482  36495    509      1    -32       C  
ATOM    990  OG1 THR A  71       3.642 -20.462  46.237  1.00237.73           O  
ANISOU  990  OG1 THR A  71    35944  18443  35938    438    -13    539       O  
ATOM    991  CG2 THR A  71       5.960 -19.779  46.205  1.00240.90           C  
ANISOU  991  CG2 THR A  71    36645  18221  36664    701     15   -386       C  
ATOM    992  H   THR A  71       4.077 -18.527  43.868  1.00237.75           H  
ANISOU  992  H   THR A  71    36500  17439  36394    371   -153    127       H  
ATOM    993  HA  THR A  71       5.572 -20.992  43.633  1.00235.97           H  
ANISOU  993  HA  THR A  71    36403  17313  35943    357   -901   -632       H  
ATOM    994  HB  THR A  71       5.232 -21.650  45.748  1.00241.39           H  
ANISOU  994  HB  THR A  71    36636  18433  36648    509      5   -173       H  
ATOM    995  HG1 THR A  71       3.758 -20.633  47.202  1.00237.31           H  
ANISOU  995  HG1 THR A  71    35903  18366  35897    521    -18    612       H  
ATOM    996 HG21 THR A  71       6.003 -19.982  47.271  1.00239.71           H  
ANISOU  996 HG21 THR A  71    36450  18149  36481    797     11   -259       H  
ATOM    997 HG22 THR A  71       6.928 -19.995  45.762  1.00241.11           H  
ANISOU  997 HG22 THR A  71    36832  18142  36637    700   -203   -894       H  
ATOM    998 HG23 THR A  71       5.726 -18.732  46.065  1.00240.41           H  
ANISOU  998 HG23 THR A  71    36542  18235  36566    720     11   -280       H  
ATOM    999  N   ILE A  72       3.443 -22.227  42.978  1.00238.03           N  
ANISOU  999  N   ILE A  72    36597  17459  36387     40   -418    165       N  
ATOM   1000  CA  ILE A  72       2.273 -22.966  42.548  1.00238.89           C  
ANISOU 1000  CA  ILE A  72    36595  17592  36581   -157      4    536       C  
ATOM   1001  C   ILE A  72       1.989 -23.954  43.657  1.00237.86           C  
ANISOU 1001  C   ILE A  72    36093  18216  36065   -121      5    718       C  
ATOM   1002  O   ILE A  72       2.900 -24.635  44.112  1.00239.00           O  
ANISOU 1002  O   ILE A  72    36355  18112  36344      4      0    453       O  
ATOM   1003  CB  ILE A  72       2.316 -23.559  41.127  1.00239.77           C  
ANISOU 1003  CB  ILE A  72    36561  18024  36519   -322   -487    294       C  
ATOM   1004  CG1 ILE A  72       0.944 -24.065  40.683  1.00240.56           C  
ANISOU 1004  CG1 ILE A  72    36606  18199  36596   -515     19    662       C  
ATOM   1005  CG2 ILE A  72       3.372 -24.584  40.953  1.00238.66           C  
ANISOU 1005  CG2 ILE A  72    36327  18112  36242   -280   -894   -160       C  
ATOM   1006  CD1 ILE A  72       0.789 -24.415  39.270  1.00245.07           C  
ANISOU 1006  CD1 ILE A  72    36840  19427  36849   -622     17    468       C  
ATOM   1007  H   ILE A  72       4.296 -22.727  42.806  1.00236.99           H  
ANISOU 1007  H   ILE A  72    36530  17377  36138     81   -932   -232       H  
ATOM   1008  HA  ILE A  72       1.457 -22.268  42.455  1.00237.47           H  
ANISOU 1008  HA  ILE A  72    36306  17651  36273   -238     10    817       H  
ATOM   1009  HB  ILE A  72       2.574 -22.743  40.469  1.00238.68           H  
ANISOU 1009  HB  ILE A  72    36337  17972  36379   -336   -893    139       H  
ATOM   1010 HG12 ILE A  72       0.695 -24.935  41.272  1.00238.74           H  
ANISOU 1010 HG12 ILE A  72    36257  18214  36239   -521     22    774       H  
ATOM   1011 HG13 ILE A  72       0.191 -23.328  40.914  1.00238.40           H  
ANISOU 1011 HG13 ILE A  72    36188  18235  36159   -553     28    916       H  
ATOM   1012 HG21 ILE A  72       3.371 -24.954  39.941  1.00237.40           H  
ANISOU 1012 HG21 ILE A  72    35969  18197  36034   -394  -1170   -305       H  
ATOM   1013 HG22 ILE A  72       4.346 -24.159  41.129  1.00237.30           H  
ANISOU 1013 HG22 ILE A  72    36135  18028  35999   -171  -1092   -514       H  
ATOM   1014 HG23 ILE A  72       3.210 -25.408  41.629  1.00239.47           H  
ANISOU 1014 HG23 ILE A  72    36496  18120  36371   -253   -558    -32       H  
ATOM   1015 HD11 ILE A  72      -0.207 -24.776  39.062  1.00243.52           H  
ANISOU 1015 HD11 ILE A  72    36494  19534  36499   -726     29    674       H  
ATOM   1016 HD12 ILE A  72       0.992 -23.564  38.642  1.00244.53           H  
ANISOU 1016 HD12 ILE A  72    36663  19418  36829   -625   -353    366       H  
ATOM   1017 HD13 ILE A  72       1.484 -25.192  39.002  1.00244.46           H  
ANISOU 1017 HD13 ILE A  72    36673  19400  36812   -616   -438    209       H  
ATOM   1018  N   SER A  73       0.778 -23.925  44.179  1.00235.47           N  
ANISOU 1018  N   SER A  73    35809  17920  35738   -264     17   1160       N  
ATOM   1019  CA  SER A  73       0.292 -24.743  45.271  1.00235.57           C  
ANISOU 1019  CA  SER A  73    35827  17955  35722   -313     25   1407       C  
ATOM   1020  C   SER A  73      -0.972 -25.468  44.825  1.00236.48           C  
ANISOU 1020  C   SER A  73    35881  18216  35754   -604     55   1618       C  
ATOM   1021  O   SER A  73      -1.577 -25.101  43.817  1.00236.24           O  
ANISOU 1021  O   SER A  73    35806  18263  35690   -756     69   1614       O  
ATOM   1022  CB  SER A  73       0.052 -23.881  46.501  1.00239.25           C  
ANISOU 1022  CB  SER A  73    36161  18725  36016   -258     24   1608       C  
ATOM   1023  OG  SER A  73      -0.931 -24.379  47.386  1.00248.48           O  
ANISOU 1023  OG  SER A  73    36972  20655  36782   -415     46   1811       O  
ATOM   1024  H   SER A  73       0.052 -23.322  43.835  1.00235.72           H  
ANISOU 1024  H   SER A  73    35826  17999  35736   -389     29   1327       H  
ATOM   1025  HA  SER A  73       1.037 -25.478  45.555  1.00235.60           H  
ANISOU 1025  HA  SER A  73    35872  17854  35791   -188     13   1224       H  
ATOM   1026  HB2 SER A  73       0.991 -23.815  47.040  1.00239.43           H  
ANISOU 1026  HB2 SER A  73    36231  18629  36114    -47      4   1435       H  
ATOM   1027  HB3 SER A  73      -0.237 -22.886  46.188  1.00239.53           H  
ANISOU 1027  HB3 SER A  73    36177  18812  36023   -296     28   1663       H  
ATOM   1028  HG  SER A  73      -1.056 -23.711  48.104  1.00248.72           H  
ANISOU 1028  HG  SER A  73    36999  20722  36780   -396     47   1930       H  
ATOM   1029  N   ARG A  74      -1.334 -26.521  45.551  1.00232.13           N  
ANISOU 1029  N   ARG A  74    35496  17359  35344   -700     69   1804       N  
ATOM   1030  CA  ARG A  74      -2.498 -27.329  45.269  1.00231.22           C  
ANISOU 1030  CA  ARG A  74    35339  17331  35183   -997    108   1954       C  
ATOM   1031  C   ARG A  74      -3.137 -27.795  46.550  1.00233.79           C  
ANISOU 1031  C   ARG A  74    35549  17929  35350  -1101    135   2174       C  
ATOM   1032  O   ARG A  74      -2.434 -28.116  47.496  1.00232.79           O  
ANISOU 1032  O   ARG A  74    35509  17654  35286   -916    112   2198       O  
ATOM   1033  CB  ARG A  74      -2.092 -28.517  44.410  1.00229.07           C  
ANISOU 1033  CB  ARG A  74    35142  16866  35027   -982     94   1752       C  
ATOM   1034  CG  ARG A  74      -3.200 -29.460  43.984  1.00228.63           C  
ANISOU 1034  CG  ARG A  74    34989  16987  34894  -1260    127   1822       C  
ATOM   1035  CD  ARG A  74      -2.637 -30.640  43.263  1.00220.92           C  
ANISOU 1035  CD  ARG A  74    34279  15446  34214  -1239    109   1665       C  
ATOM   1036  NE  ARG A  74      -1.714 -31.382  44.100  1.00216.96           N  
ANISOU 1036  NE  ARG A  74    33886  14744  33806  -1032     87   1613       N  
ATOM   1037  CZ  ARG A  74      -0.621 -32.009  43.691  1.00223.88           C  
ANISOU 1037  CZ  ARG A  74    34437  16239  34390   -801     54   1218       C  
ATOM   1038  NH1 ARG A  74       0.153 -32.629  44.563  1.00216.65           N  
ANISOU 1038  NH1 ARG A  74    33697  14974  33648   -645     40   1159       N  
ATOM   1039  NH2 ARG A  74      -0.292 -32.022  42.408  1.00221.22           N  
ANISOU 1039  NH2 ARG A  74    34937  14194  34922   -935     49   1090       N  
ATOM   1040  H   ARG A  74      -0.811 -26.851  46.349  1.00231.76           H  
ANISOU 1040  H   ARG A  74    35503  17213  35344   -563     55   1796       H  
ATOM   1041  HA  ARG A  74      -3.218 -26.747  44.710  1.00231.39           H  
ANISOU 1041  HA  ARG A  74    35309  17447  35163  -1163    129   1996       H  
ATOM   1042  HB2 ARG A  74      -1.626 -28.151  43.505  1.00228.84           H  
ANISOU 1042  HB2 ARG A  74    35136  16765  35050   -912     77   1556       H  
ATOM   1043  HB3 ARG A  74      -1.358 -29.083  44.971  1.00228.91           H  
ANISOU 1043  HB3 ARG A  74    35172  16748  35056   -817     74   1676       H  
ATOM   1044  HG2 ARG A  74      -3.746 -29.816  44.847  1.00228.81           H  
ANISOU 1044  HG2 ARG A  74    34973  17110  34855  -1365    152   1996       H  
ATOM   1045  HG3 ARG A  74      -3.900 -28.950  43.336  1.00228.86           H  
ANISOU 1045  HG3 ARG A  74    34949  17132  34875  -1416    144   1823       H  
ATOM   1046  HD2 ARG A  74      -3.421 -31.312  42.948  1.00221.17           H  
ANISOU 1046  HD2 ARG A  74    34271  15538  34226  -1442    131   1712       H  
ATOM   1047  HD3 ARG A  74      -2.129 -30.276  42.382  1.00220.62           H  
ANISOU 1047  HD3 ARG A  74    34272  15322  34230  -1159     89   1466       H  
ATOM   1048  HE  ARG A  74      -1.904 -31.404  45.091  1.00216.57           H  
ANISOU 1048  HE  ARG A  74    33838  14721  33726  -1029     96   1794       H  
ATOM   1049 HH11 ARG A  74      -0.054 -32.627  45.551  1.00216.44           H  
ANISOU 1049 HH11 ARG A  74    33675  14963  33598   -623     45   1352       H  
ATOM   1050 HH12 ARG A  74       0.971 -33.122  44.245  1.00218.21           H  
ANISOU 1050 HH12 ARG A  74    34025  14885  34001   -556     26    883       H  
ATOM   1051 HH21 ARG A  74      -0.850 -31.595  41.686  1.00221.15           H  
ANISOU 1051 HH21 ARG A  74    34900  14235  34893  -1071     59   1136       H  
ATOM   1052 HH22 ARG A  74       0.530 -32.520  42.113  1.00221.01           H  
ANISOU 1052 HH22 ARG A  74    35050  14112  34814   -865   -648    800       H  
ATOM   1053  N   ASP A  75      -4.464 -27.818  46.578  1.00233.04           N  
ANISOU 1053  N   ASP A  75    35394  17954  35198  -1430    191   2343       N  
ATOM   1054  CA  ASP A  75      -5.284 -28.325  47.664  1.00233.63           C  
ANISOU 1054  CA  ASP A  75    35382  18228  35160  -1611    237   2540       C  
ATOM   1055  C   ASP A  75      -6.314 -29.300  47.076  1.00236.60           C  
ANISOU 1055  C   ASP A  75    35555  18938  35403  -1863    272   2454       C  
ATOM   1056  O   ASP A  75      -7.350 -28.890  46.550  1.00236.72           O  
ANISOU 1056  O   ASP A  75    35437  19156  35351  -2106    308   2419       O  
ATOM   1057  CB  ASP A  75      -5.976 -27.202  48.435  1.00235.25           C  
ANISOU 1057  CB  ASP A  75    35456  18725  35204  -1727    275   2690       C  
ATOM   1058  CG  ASP A  75      -6.532 -27.611  49.789  1.00242.97           C  
ANISOU 1058  CG  ASP A  75    36138  20328  35852  -1762    305   2771       C  
ATOM   1059  OD1 ASP A  75      -6.866 -28.808  49.959  1.00242.45           O  
ANISOU 1059  OD1 ASP A  75    36074  20242  35802  -1865    325   2801       O  
ATOM   1060  OD2 ASP A  75      -6.629 -26.732  50.680  1.00248.29           O  
ANISOU 1060  OD2 ASP A  75    36604  21458  36277  -1687    308   2801       O  
ATOM   1061  H   ASP A  75      -5.032 -27.467  45.824  1.00233.14           H  
ANISOU 1061  H   ASP A  75    35348  18046  35189  -1576    207   2294       H  
ATOM   1062  HA  ASP A  75      -4.656 -28.847  48.379  1.00233.48           H  
ANISOU 1062  HA  ASP A  75    35440  18094  35180  -1449    214   2576       H  
ATOM   1063  HB2 ASP A  75      -5.273 -26.394  48.594  1.00235.20           H  
ANISOU 1063  HB2 ASP A  75    35534  18582  35248  -1534    242   2691       H  
ATOM   1064  HB3 ASP A  75      -6.786 -26.810  47.834  1.00235.60           H  
ANISOU 1064  HB3 ASP A  75    35391  18932  35193  -1926    305   2645       H  
ATOM   1065  N   ASN A  76      -6.022 -30.589  47.175  1.00234.48           N  
ANISOU 1065  N   ASN A  76    35410  18428  35255  -1840    263   2459       N  
ATOM   1066  CA  ASN A  76      -6.879 -31.654  46.677  1.00234.62           C  
ANISOU 1066  CA  ASN A  76    35321  18590  35234  -2066    292   2397       C  
ATOM   1067  C   ASN A  76      -8.222 -31.754  47.429  1.00237.80           C  
ANISOU 1067  C   ASN A  76    35432  19538  35382  -2310    353   2479       C  
ATOM   1068  O   ASN A  76      -9.173 -32.302  46.876  1.00238.15           O  
ANISOU 1068  O   ASN A  76    35327  19788  35371  -2525    377   2381       O  
ATOM   1069  CB  ASN A  76      -6.153 -33.007  46.632  1.00234.04           C  
ANISOU 1069  CB  ASN A  76    35355  18315  35254  -1920    259   2331       C  
ATOM   1070  CG  ASN A  76      -4.963 -33.105  45.687  1.00244.59           C  
ANISOU 1070  CG  ASN A  76    36399  20223  36310  -1551    187   1965       C  
ATOM   1071  OD1 ASN A  76      -3.813 -32.863  46.069  1.00237.82           O  
ANISOU 1071  OD1 ASN A  76    35802  18881  35677  -1329    154   1974       O  
ATOM   1072  ND2 ASN A  76      -5.209 -33.337  44.404  1.00239.78           N  
ANISOU 1072  ND2 ASN A  76    35964  19214  35927  -1700    188   1874       N  
ATOM   1073  H   ASN A  76      -5.181 -30.928  47.613  1.00234.31           H  
ANISOU 1073  H   ASN A  76    35492  18237  35298  -1634    231   2461       H  
ATOM   1074  HA  ASN A  76      -7.125 -31.389  45.659  1.00234.59           H  
ANISOU 1074  HA  ASN A  76    35288  18590  35256  -2141    286   2264       H  
ATOM   1075  HB2 ASN A  76      -5.813 -33.259  47.632  1.00233.79           H  
ANISOU 1075  HB2 ASN A  76    35379  18228  35223  -1819    257   2451       H  
ATOM   1076  HB3 ASN A  76      -6.876 -33.760  46.333  1.00234.08           H  
ANISOU 1076  HB3 ASN A  76    35282  18427  35231  -2104    283   2303       H  
ATOM   1077 HD21 ASN A  76      -6.158 -33.325  44.047  1.00240.05           H  
ANISOU 1077 HD21 ASN A  76    35899  19402  35907  -1911    215   1877       H  
ATOM   1078 HD22 ASN A  76      -4.443 -33.455  43.751  1.00239.72           H  
ANISOU 1078 HD22 ASN A  76    36029  19059  35997  -1556    156   1721       H  
ATOM   1079  N   ALA A  77      -8.326 -31.185  48.643  1.00234.98           N  
ANISOU 1079  N   ALA A  77    35155  19085  35042  -2343    387   2713       N  
ATOM   1080  CA  ALA A  77      -9.570 -31.151  49.405  1.00234.75           C  
ANISOU 1080  CA  ALA A  77    34955  19359  34880  -2611    462   2832       C  
ATOM   1081  C   ALA A  77     -10.527 -30.148  48.796  1.00236.58           C  
ANISOU 1081  C   ALA A  77    34964  19933  34993  -2793    488   2712       C  
ATOM   1082  O   ALA A  77     -11.663 -30.487  48.468  1.00236.72           O  
ANISOU 1082  O   ALA A  77    34791  20211  34943  -3031    523   2621       O  
ATOM   1083  CB  ALA A  77      -9.312 -30.808  50.857  1.00235.12           C  
ANISOU 1083  CB  ALA A  77    35030  19460  34844  -2508    478   3040       C  
ATOM   1084  H   ALA A  77      -7.558 -30.753  49.135  1.00234.73           H  
ANISOU 1084  H   ALA A  77    35238  18898  35050  -2152    360   2782       H  
ATOM   1085  HA  ALA A  77     -10.022 -32.133  49.358  1.00234.83           H  
ANISOU 1085  HA  ALA A  77    34906  19444  34876  -2719    479   2805       H  
ATOM   1086  HB1 ALA A  77     -10.261 -30.807  51.385  1.00235.43           H  
ANISOU 1086  HB1 ALA A  77    34915  19775  34764  -2700    537   3106       H  
ATOM   1087  HB2 ALA A  77      -8.637 -31.542  51.286  1.00234.92           H  
ANISOU 1087  HB2 ALA A  77    35120  19267  34873  -2348    447   3084       H  
ATOM   1088  HB3 ALA A  77      -8.869 -29.821  50.930  1.00234.87           H  
ANISOU 1088  HB3 ALA A  77    35065  19337  34837  -2403    459   3073       H  
ATOM   1089  N   LYS A  78     -10.040 -28.926  48.589  1.00233.46           N  
ANISOU 1089  N   LYS A  78    34739  19237  34728  -2736    474   2765       N  
ATOM   1090  CA  LYS A  78     -10.799 -27.850  47.976  1.00233.21           C  
ANISOU 1090  CA  LYS A  78    34571  19383  34653  -2895    491   2664       C  
ATOM   1091  C   LYS A  78     -10.887 -27.968  46.450  1.00234.38           C  
ANISOU 1091  C   LYS A  78    34663  19558  34832  -2894    443   2395       C  
ATOM   1092  O   LYS A  78     -11.601 -27.187  45.831  1.00234.52           O  
ANISOU 1092  O   LYS A  78    34556  19737  34813  -3018    444   2269       O  
ATOM   1093  CB  LYS A  78     -10.237 -26.475  48.370  1.00234.64           C  
ANISOU 1093  CB  LYS A  78    34779  19598  34774  -2717    474   2730       C  
ATOM   1094  CG  LYS A  78     -10.191 -26.179  49.857  1.00246.30           C  
ANISOU 1094  CG  LYS A  78    35837  21999  35746  -2460    468   2712       C  
ATOM   1095  CD  LYS A  78      -9.394 -24.937  50.186  1.00255.04           C  
ANISOU 1095  CD  LYS A  78    36720  23629  36553  -2112    407   2589       C  
ATOM   1096  CE  LYS A  78      -9.269 -24.692  51.653  1.00263.88           C  
ANISOU 1096  CE  LYS A  78    37495  25508  37259  -1893    392   2546       C  
ATOM   1097  NZ  LYS A  78      -8.663 -23.383  51.960  1.00266.73           N  
ANISOU 1097  NZ  LYS A  78    37718  26190  37439  -1670    350   2465       N  
ATOM   1098  H   LYS A  78      -9.105 -28.654  48.844  1.00233.12           H  
ANISOU 1098  H   LYS A  78    34855  18965  34755  -2523    438   2828       H  
ATOM   1099  HA  LYS A  78     -11.809 -27.906  48.363  1.00233.64           H  
ANISOU 1099  HA  LYS A  78    34434  19745  34592  -3094    541   2676       H  
ATOM   1100  HB2 LYS A  78      -9.232 -26.382  47.981  1.00234.14           H  
ANISOU 1100  HB2 LYS A  78    34888  19251  34823  -2502    422   2702       H  
ATOM   1101  HB3 LYS A  78     -10.852 -25.712  47.908  1.00234.65           H  
ANISOU 1101  HB3 LYS A  78    34659  19771  34727  -2830    484   2636       H  
ATOM   1102  HG2 LYS A  78     -11.204 -26.038  50.215  1.00246.62           H  
ANISOU 1102  HG2 LYS A  78    35697  22340  35666  -2643    519   2721       H  
ATOM   1103  HG3 LYS A  78      -9.742 -27.009  50.391  1.00246.18           H  
ANISOU 1103  HG3 LYS A  78    35910  21867  35762  -2375    459   2789       H  
ATOM   1104  HD2 LYS A  78      -8.393 -25.028  49.779  1.00254.67           H  
ANISOU 1104  HD2 LYS A  78    36831  23306  36627  -1929    358   2558       H  
ATOM   1105  HD3 LYS A  78      -9.883 -24.076  49.743  1.00255.38           H  
ANISOU 1105  HD3 LYS A  78    36669  23813  36550  -2188    417   2521       H  
ATOM   1106  HE2 LYS A  78     -10.261 -24.722  52.093  1.00264.49           H  
ANISOU 1106  HE2 LYS A  78    37408  25876  37210  -2046    440   2559       H  
ATOM   1107  HE3 LYS A  78      -8.642 -25.464  52.090  1.00263.72           H  
ANISOU 1107  HE3 LYS A  78    37578  25329  37294  -1787    371   2599       H  
ATOM   1108  HZ1 LYS A  78      -8.597 -23.279  52.965  1.00266.76           H  
ANISOU 1108  HZ1 LYS A  78    37725  26239  37393  -1640    359   2566       H  
ATOM   1109  HZ2 LYS A  78      -7.734 -23.323  51.560  1.00266.02           H  
ANISOU 1109  HZ2 LYS A  78    37765  25848  37463  -1517    306   2440       H  
ATOM   1110  HZ3 LYS A  78      -9.244 -22.643  51.583  1.00266.88           H  
ANISOU 1110  HZ3 LYS A  78    37643  26355  37405  -1756    367   2415       H  
ATOM   1111  N   ASN A  79     -10.188 -28.925  45.841  1.00231.35           N  
ANISOU 1111  N   ASN A  79    34508  18737  34656  -2823    410   2360       N  
ATOM   1112  CA  ASN A  79     -10.131 -29.140  44.403  1.00230.80           C  
ANISOU 1112  CA  ASN A  79    34464  18559  34669  -2813    366   2131       C  
ATOM   1113  C   ASN A  79      -9.748 -27.837  43.716  1.00230.42           C  
ANISOU 1113  C   ASN A  79    34425  18518  34606  -2663    331   2031       C  
ATOM   1114  O   ASN A  79     -10.441 -27.369  42.816  1.00230.04           O  
ANISOU 1114  O   ASN A  79    34285  18576  34543  -2767    319   1864       O  
ATOM   1115  CB  ASN A  79     -11.423 -29.694  43.862  1.00233.27           C  
ANISOU 1115  CB  ASN A  79    34528  19233  34873  -3054    377   1962       C  
ATOM   1116  CG  ASN A  79     -11.808 -31.019  44.425  1.00250.94           C  
ANISOU 1116  CG  ASN A  79    36201  22610  36537  -2839    364   1816       C  
ATOM   1117  OD1 ASN A  79     -11.104 -32.008  44.261  1.00244.66           O  
ANISOU 1117  OD1 ASN A  79    35649  21361  35947  -2807    352   1861       O  
ATOM   1118  ND2 ASN A  79     -12.946 -31.073  45.073  1.00248.30           N  
ANISOU 1118  ND2 ASN A  79    35795  22322  36224  -3118    420   1909       N  
ATOM   1119  H   ASN A  79      -9.609 -29.590  46.322  1.00231.24           H  
ANISOU 1119  H   ASN A  79    34614  18548  34697  -2719    404   2453       H  
ATOM   1120  HA  ASN A  79      -9.374 -29.887  44.203  1.00230.64           H  
ANISOU 1120  HA  ASN A  79    34584  18305  34744  -2675    339   2117       H  
ATOM   1121  HB2 ASN A  79     -12.214 -28.977  44.045  1.00233.69           H  
ANISOU 1121  HB2 ASN A  79    34425  19535  34832  -3183    399   1950       H  
ATOM   1122  HB3 ASN A  79     -11.320 -29.812  42.791  1.00233.36           H  
ANISOU 1122  HB3 ASN A  79    34565  19169  34932  -3010    337   1788       H  
ATOM   1123 HD21 ASN A  79     -13.243 -31.952  45.474  1.00248.41           H  
ANISOU 1123 HD21 ASN A  79    35768  22400  36217  -3181    440   1950       H  
ATOM   1124 HD22 ASN A  79     -13.518 -30.246  45.188  1.00248.68           H  
ANISOU 1124 HD22 ASN A  79    35720  22574  36195  -3189    435   1893       H  
ATOM   1125  N   THR A  80      -8.635 -27.251  44.165  1.00226.27           N  
ANISOU 1125  N   THR A  80    34161  17575  34237  -2462    317   2183       N  
ATOM   1126  CA  THR A  80      -8.130 -25.979  43.719  1.00225.57           C  
ANISOU 1126  CA  THR A  80    34146  17374  34188  -2305    289   2144       C  
ATOM   1127  C   THR A  80      -6.615 -25.931  43.567  1.00225.70           C  
ANISOU 1127  C   THR A  80    34307  17178  34270  -1944    236   2104       C  
ATOM   1128  O   THR A  80      -5.880 -26.460  44.404  1.00224.97           O  
ANISOU 1128  O   THR A  80    34339  16894  34246  -1804    226   2209       O  
ATOM   1129  CB  THR A  80      -8.628 -24.908  44.687  1.00232.65           C  
ANISOU 1129  CB  THR A  80    34736  18900  34760  -2296    314   2208       C  
ATOM   1130  OG1 THR A  80     -10.019 -25.096  44.898  1.00235.13           O  
ANISOU 1130  OG1 THR A  80    34763  19689  34886  -2558    356   2156       O  
ATOM   1131  CG2 THR A  80      -8.357 -23.481  44.242  1.00229.97           C  
ANISOU 1131  CG2 THR A  80    34516  18344  34519  -2211    295   2199       C  
ATOM   1132  H   THR A  80      -8.038 -27.663  44.860  1.00225.73           H  
ANISOU 1132  H   THR A  80    34176  17402  34190  -2343    314   2292       H  
ATOM   1133  HA  THR A  80      -8.554 -25.784  42.745  1.00225.42           H  
ANISOU 1133  HA  THR A  80    34042  17467  34139  -2351    274   1972       H  
ATOM   1134  HB  THR A  80      -8.080 -25.048  45.609  1.00232.59           H  
ANISOU 1134  HB  THR A  80    34813  18792  34767  -2195    317   2359       H  
ATOM   1135  HG1 THR A  80     -10.356 -24.414  45.525  1.00235.40           H  
ANISOU 1135  HG1 THR A  80    34731  19862  34849  -2613    382   2241       H  
ATOM   1136 HG21 THR A  80      -8.736 -22.774  44.969  1.00229.92           H  
ANISOU 1136 HG21 THR A  80    34448  18470  34441  -2281    323   2307       H  
ATOM   1137 HG22 THR A  80      -7.300 -23.297  44.117  1.00229.52           H  
ANISOU 1137 HG22 THR A  80    34616  18030  34559  -1978    260   2207       H  
ATOM   1138 HG23 THR A  80      -8.850 -23.273  43.305  1.00229.96           H  
ANISOU 1138 HG23 THR A  80    34448  18415  34511  -2274    283   2038       H  
ATOM   1139  N   VAL A  81      -6.167 -25.250  42.496  1.00223.01           N  
ANISOU 1139  N   VAL A  81    34101  16563  34069  -1833    205   1979       N  
ATOM   1140  CA  VAL A  81      -4.774 -24.930  42.211  1.00222.34           C  
ANISOU 1140  CA  VAL A  81    34186  16178  34115  -1524    159   1897       C  
ATOM   1141  C   VAL A  81      -4.634 -23.426  42.468  1.00224.24           C  
ANISOU 1141  C   VAL A  81    34352  16595  34254  -1412    153   1938       C  
ATOM   1142  O   VAL A  81      -5.507 -22.645  42.074  1.00224.37           O  
ANISOU 1142  O   VAL A  81    34285  16756  34209  -1556    171   1941       O  
ATOM   1143  CB  VAL A  81      -4.287 -25.353  40.815  1.00225.24           C  
ANISOU 1143  CB  VAL A  81    34522  16574  34486  -1418    128   1629       C  
ATOM   1144  CG1 VAL A  81      -4.948 -24.556  39.717  1.00228.93           C  
ANISOU 1144  CG1 VAL A  81    35152  16690  35143  -1540    132   1594       C  
ATOM   1145  CG2 VAL A  81      -2.777 -25.300  40.708  1.00228.29           C  
ANISOU 1145  CG2 VAL A  81    35241  16306  35194  -1177     93   1510       C  
ATOM   1146  HA  VAL A  81      -4.134 -25.476  42.891  1.00221.57           H  
ANISOU 1146  HA  VAL A  81    34122  16040  34026  -1395    148   1923       H  
ATOM   1147  HB  VAL A  81      -4.571 -26.384  40.672  1.00224.83           H  
ANISOU 1147  HB  VAL A  81    34435  16570  34421  -1510    134   1595       H  
ATOM   1148 HG11 VAL A  81      -4.586 -24.875  38.752  1.00232.92           H  
ANISOU 1148 HG11 VAL A  81    35930  16632  35936  -1519    116   1478       H  
ATOM   1149 HG12 VAL A  81      -6.020 -24.691  39.748  1.00227.51           H  
ANISOU 1149 HG12 VAL A  81    34778  16865  34799  -1720    153   1606       H  
ATOM   1150 HG13 VAL A  81      -4.709 -23.510  39.823  1.00229.52           H  
ANISOU 1150 HG13 VAL A  81    35304  16632  35273  -1459    127   1642       H  
ATOM   1151 HG21 VAL A  81      -2.464 -25.593  39.718  1.00232.62           H  
ANISOU 1151 HG21 VAL A  81    36032  16293  36061  -1199     27   1366       H  
ATOM   1152 HG22 VAL A  81      -2.428 -24.296  40.882  1.00228.67           H  
ANISOU 1152 HG22 VAL A  81    35355  16237  35293  -1075     86   1528       H  
ATOM   1153 HG23 VAL A  81      -2.315 -25.957  41.430  1.00226.03           H  
ANISOU 1153 HG23 VAL A  81    34894  16149  34837  -1081     86   1500       H  
ATOM   1154  N   TYR A  82      -3.555 -23.029  43.140  1.00221.10           N  
ANISOU 1154  N   TYR A  82    34147  15852  34008  -1180    128   1985       N  
ATOM   1155  CA  TYR A  82      -3.265 -21.666  43.523  1.00220.66           C  
ANISOU 1155  CA  TYR A  82    34145  15719  33978  -1059    118   2054       C  
ATOM   1156  C   TYR A  82      -2.000 -21.112  42.891  1.00222.99           C  
ANISOU 1156  C   TYR A  82    34460  15948  34319   -771     74   1788       C  
ATOM   1157  O   TYR A  82      -1.087 -21.862  42.586  1.00225.00           O  
ANISOU 1157  O   TYR A  82    34893  15813  34784   -650     54   1585       O  
ATOM   1158  CB  TYR A  82      -3.122 -21.590  45.032  1.00221.20           C  
ANISOU 1158  CB  TYR A  82    34224  15818  34004   -991    120   2243       C  
ATOM   1159  CG  TYR A  82      -4.363 -21.972  45.793  1.00222.85           C  
ANISOU 1159  CG  TYR A  82    34286  16342  34046  -1289    175   2449       C  
ATOM   1160  CD1 TYR A  82      -5.388 -21.058  45.999  1.00224.52           C  
ANISOU 1160  CD1 TYR A  82    34335  16878  34095  -1492    215   2539       C  
ATOM   1161  CD2 TYR A  82      -4.523 -23.250  46.297  1.00223.57           C  
ANISOU 1161  CD2 TYR A  82    34341  16507  34099  -1363    189   2491       C  
ATOM   1162  CE1 TYR A  82      -6.540 -21.411  46.699  1.00225.82           C  
ANISOU 1162  CE1 TYR A  82    34334  17361  34107  -1779    276   2656       C  
ATOM   1163  CE2 TYR A  82      -5.667 -23.615  46.998  1.00224.51           C  
ANISOU 1163  CE2 TYR A  82    34312  16922  34069  -1646    248   2643       C  
ATOM   1164  CZ  TYR A  82      -6.679 -22.692  47.195  1.00229.61           C  
ANISOU 1164  CZ  TYR A  82    34705  18057  34481  -1827    289   2664       C  
ATOM   1165  OH  TYR A  82      -7.809 -23.037  47.900  1.00230.01           O  
ANISOU 1165  OH  TYR A  82    34659  18276  34461  -2130    358   2800       O  
ATOM   1166  H   TYR A  82      -2.830 -23.655  43.443  1.00221.07           H  
ANISOU 1166  H   TYR A  82    34188  15761  34048  -1037    108   1918       H  
ATOM   1167  HA  TYR A  82      -4.101 -21.057  43.212  1.00221.15           H  
ANISOU 1167  HA  TYR A  82    34134  15923  33972  -1220    141   2108       H  
ATOM   1168  HB2 TYR A  82      -2.314 -22.241  45.338  1.00220.72           H  
ANISOU 1168  HB2 TYR A  82    34233  15609  34020   -816     94   2155       H  
ATOM   1169  HB3 TYR A  82      -2.822 -20.591  45.309  1.00221.05           H  
ANISOU 1169  HB3 TYR A  82    34229  15767  33992   -872    107   2268       H  
ATOM   1170  HD1 TYR A  82      -5.302 -20.049  45.600  1.00224.31           H  
ANISOU 1170  HD1 TYR A  82    34312  16842  34073  -1427    203   2497       H  
ATOM   1171  HD2 TYR A  82      -3.728 -23.977  46.137  1.00223.27           H  
ANISOU 1171  HD2 TYR A  82    34370  16325  34138  -1190    156   2372       H  
ATOM   1172  HE1 TYR A  82      -7.339 -20.685  46.839  1.00225.94           H  
ANISOU 1172  HE1 TYR A  82    34226  17599  34021  -1940    309   2686       H  
ATOM   1173  HE2 TYR A  82      -5.755 -24.626  47.390  1.00224.06           H  
ANISOU 1173  HE2 TYR A  82    34247  16885  34000  -1693    259   2679       H  
ATOM   1174  HH  TYR A  82      -8.392 -22.248  48.049  1.00230.59           H  
ANISOU 1174  HH  TYR A  82    34654  18485  34474  -2250    387   2834       H  
ATOM   1175  N   LEU A  83      -1.936 -19.797  42.722  1.00222.44           N  
ANISOU 1175  N   LEU A  83    34612  15443  34460   -731     71   1858       N  
ATOM   1176  CA  LEU A  83      -0.758 -19.084  42.279  1.00226.94           C  
ANISOU 1176  CA  LEU A  83    35566  15217  35444   -513     42   1661       C  
ATOM   1177  C   LEU A  83      -0.560 -17.903  43.203  1.00226.23           C  
ANISOU 1177  C   LEU A  83    35177  15746  35035   -347     30   1699       C  
ATOM   1178  O   LEU A  83      -1.303 -16.937  43.097  1.00224.49           O  
ANISOU 1178  O   LEU A  83    34818  15829  34648   -442     43   1848       O  
ATOM   1179  CB  LEU A  83      -0.783 -18.638  40.827  1.00227.00           C  
ANISOU 1179  CB  LEU A  83    35269  15221  35760   -618   -670   1513       C  
ATOM   1180  CG  LEU A  83       0.567 -18.319  40.195  1.00227.23           C  
ANISOU 1180  CG  LEU A  83    35054  15586  35697   -461  -1330   1020       C  
ATOM   1181  CD1 LEU A  83       1.473 -19.522  40.147  1.00225.70           C  
ANISOU 1181  CD1 LEU A  83    34891  15511  35352   -403  -1639    651       C  
ATOM   1182  CD2 LEU A  83       0.415 -17.687  38.853  1.00226.12           C  
ANISOU 1182  CD2 LEU A  83    34452  15787  35678   -537  -1585    898       C  
ATOM   1183  H   LEU A  83      -2.713 -19.184  42.892  1.00222.30           H  
ANISOU 1183  H   LEU A  83    34508  15623  34334   -853     90   2007       H  
ATOM   1184  HA  LEU A  83       0.080 -19.757  42.359  1.00228.26           H  
ANISOU 1184  HA  LEU A  83    35876  15102  35751   -409   -229   1449       H  
ATOM   1185  HB2 LEU A  83      -1.264 -19.398  40.234  1.00227.22           H  
ANISOU 1185  HB2 LEU A  83    35086  15300  35948   -763   -842   1534       H  
ATOM   1186  HB3 LEU A  83      -1.407 -17.762  40.744  1.00227.82           H  
ANISOU 1186  HB3 LEU A  83    35317  15350  35893   -665   -458   1681       H  
ATOM   1187  HG  LEU A  83       1.059 -17.597  40.827  1.00227.56           H  
ANISOU 1187  HG  LEU A  83    35311  15524  35629   -315  -1269    963       H  
ATOM   1188 HD11 LEU A  83       2.429 -19.275  39.711  1.00223.72           H  
ANISOU 1188 HD11 LEU A  83    34515  15428  35060   -325  -2015    232       H  
ATOM   1189 HD12 LEU A  83       1.661 -19.908  41.137  1.00226.66           H  
ANISOU 1189 HD12 LEU A  83    35317  15464  35340   -301  -1338    704       H  
ATOM   1190 HD13 LEU A  83       1.014 -20.299  39.556  1.00225.62           H  
ANISOU 1190 HD13 LEU A  83    34695  15636  35394   -530  -1647    703       H  
ATOM   1191 HD21 LEU A  83       1.385 -17.465  38.436  1.00224.59           H  
ANISOU 1191 HD21 LEU A  83    34206  15694  35432   -471  -1930    519       H  
ATOM   1192 HD22 LEU A  83      -0.107 -18.349  38.181  1.00225.78           H  
ANISOU 1192 HD22 LEU A  83    34213  15866  35706   -644  -1648    939       H  
ATOM   1193 HD23 LEU A  83      -0.153 -16.772  38.920  1.00226.80           H  
ANISOU 1193 HD23 LEU A  83    34488  15845  35841   -545  -1355   1111       H  
ATOM   1194  N   GLN A  84       0.366 -18.015  44.162  1.00225.83           N  
ANISOU 1194  N   GLN A  84    35394  15150  35263   -116      9   1631       N  
ATOM   1195  CA  GLN A  84       0.714 -16.970  45.101  1.00225.50           C  
ANISOU 1195  CA  GLN A  84    35409  15002  35270     75     -6   1691       C  
ATOM   1196  C   GLN A  84       1.782 -16.161  44.424  1.00228.47           C  
ANISOU 1196  C   GLN A  84    35980  15203  35624    260   -187   1249       C  
ATOM   1197  O   GLN A  84       2.914 -16.621  44.293  1.00226.34           O  
ANISOU 1197  O   GLN A  84    36097  14874  35028    390   -892    737       O  
ATOM   1198  CB  GLN A  84       1.211 -17.509  46.442  1.00225.62           C  
ANISOU 1198  CB  GLN A  84    35393  15076  35257    247    -20   1678       C  
ATOM   1199  CG  GLN A  84       1.560 -16.464  47.463  1.00231.81           C  
ANISOU 1199  CG  GLN A  84    35781  16643  35654    420    -35   1612       C  
ATOM   1200  CD  GLN A  84       0.385 -15.596  47.808  1.00243.95           C  
ANISOU 1200  CD  GLN A  84    36681  19523  36487    206    -22   1835       C  
ATOM   1201  OE1 GLN A  84      -0.612 -16.055  48.364  1.00240.68           O  
ANISOU 1201  OE1 GLN A  84    36304  19104  36038    -10      1   2141       O  
ATOM   1202  NE2 GLN A  84       0.448 -14.337  47.446  1.00240.99           N  
ANISOU 1202  NE2 GLN A  84    36501  18757  36309    271    -28   1866       N  
ATOM   1203  H   GLN A  84       0.912 -18.845  44.315  1.00226.48           H  
ANISOU 1203  H   GLN A  84    35562  15033  35456    -38      3   1472       H  
ATOM   1204  HA  GLN A  84      -0.173 -16.387  45.312  1.00222.86           H  
ANISOU 1204  HA  GLN A  84    34876  15115  34685    -73      7   1946       H  
ATOM   1205  HB2 GLN A  84       0.446 -18.140  46.877  1.00222.69           H  
ANISOU 1205  HB2 GLN A  84    34796  15206  34611     69     -7   1901       H  
ATOM   1206  HB3 GLN A  84       2.097 -18.106  46.277  1.00226.96           H  
ANISOU 1206  HB3 GLN A  84    35676  14964  35596    388    -25   1344       H  
ATOM   1207  HG2 GLN A  84       1.912 -16.947  48.368  1.00232.09           H  
ANISOU 1207  HG2 GLN A  84    35863  16577  35744    525    -44   1602       H  
ATOM   1208  HG3 GLN A  84       2.369 -15.864  47.068  1.00233.87           H  
ANISOU 1208  HG3 GLN A  84    36205  16523  36133    594    -40   1328       H  
ATOM   1209 HE21 GLN A  84       1.254 -13.975  46.965  1.00241.01           H  
ANISOU 1209 HE21 GLN A  84    36536  18634  36404    428    -38   1598       H  
ATOM   1210 HE22 GLN A  84      -0.318 -13.711  47.636  1.00241.23           H  
ANISOU 1210 HE22 GLN A  84    36500  18902  36255    144    -17   2084       H  
ATOM   1211  N   MET A  85       1.409 -14.983  43.953  1.00226.84           N  
ANISOU 1211  N   MET A  85    35902  14922  35363    206   -289   1359       N  
ATOM   1212  CA  MET A  85       2.272 -14.063  43.243  1.00225.60           C  
ANISOU 1212  CA  MET A  85    35941  14836  34941    295   -982    925       C  
ATOM   1213  C   MET A  85       2.780 -13.024  44.239  1.00228.64           C  
ANISOU 1213  C   MET A  85    36212  15412  35250    558   -561    864       C  
ATOM   1214  O   MET A  85       1.997 -12.192  44.676  1.00228.77           O  
ANISOU 1214  O   MET A  85    36117  15407  35400    539   -219   1271       O  
ATOM   1215  CB  MET A  85       1.516 -13.370  42.104  1.00228.69           C  
ANISOU 1215  CB  MET A  85    36047  15225  35621     67  -1260   1106       C  
ATOM   1216  CG  MET A  85       0.793 -14.255  41.156  1.00229.82           C  
ANISOU 1216  CG  MET A  85    35610  15752  35959   -158   -956   1208       C  
ATOM   1217  SD  MET A  85      -0.507 -13.361  40.267  1.00232.15           S  
ANISOU 1217  SD  MET A  85    35479  16428  36299   -309   -502   1485       S  
ATOM   1218  CE  MET A  85       0.141 -13.353  38.675  1.00228.32           C  
ANISOU 1218  CE  MET A  85    34482  15965  36307   -388  -1448   1124       C  
ATOM   1219  H   MET A  85       0.469 -14.635  44.043  1.00226.12           H  
ANISOU 1219  H   MET A  85    35509  15041  35368     72     -6   1701       H  
ATOM   1220  HA  MET A  85       3.101 -14.606  42.810  1.00223.95           H  
ANISOU 1220  HA  MET A  85    35627  14735  34727    323  -1453    495       H  
ATOM   1221  HB2 MET A  85       0.786 -12.694  42.522  1.00229.77           H  
ANISOU 1221  HB2 MET A  85    36275  15276  35750     57   -748   1454       H  
ATOM   1222  HB3 MET A  85       2.229 -12.797  41.531  1.00226.40           H  
ANISOU 1222  HB3 MET A  85    35535  15134  35353    118  -1573    754       H  
ATOM   1223  HG2 MET A  85       1.491 -14.687  40.451  1.00228.05           H  
ANISOU 1223  HG2 MET A  85    35194  15697  35757   -173  -1419    845       H  
ATOM   1224  HG3 MET A  85       0.332 -15.066  41.699  1.00229.85           H  
ANISOU 1224  HG3 MET A  85    35770  15773  35789   -182   -330   1391       H  
ATOM   1225  HE1 MET A  85      -0.521 -12.827  38.001  1.00227.79           H  
ANISOU 1225  HE1 MET A  85    34196  16030  36322   -437  -1363   1235       H  
ATOM   1226  HE2 MET A  85       1.105 -12.864  38.655  1.00227.80           H  
ANISOU 1226  HE2 MET A  85    34527  15842  36183   -308  -1725    820       H  
ATOM   1227  HE3 MET A  85       0.260 -14.370  38.333  1.00226.99           H  
ANISOU 1227  HE3 MET A  85    34321  15955  35968   -441  -1495    991       H  
ATOM   1228  N   ASN A  86       4.059 -13.097  44.635  1.00225.79           N  
ANISOU 1228  N   ASN A  86    36122  14955  34713    789  -1039    338       N  
ATOM   1229  CA  ASN A  86       4.681 -12.170  45.567  1.00226.00           C  
ANISOU 1229  CA  ASN A  86    36223  14975  34672   1050   -958    190       C  
ATOM   1230  C   ASN A  86       5.677 -11.288  44.824  1.00230.83           C  
ANISOU 1230  C   ASN A  86    36299  16010  35398   1063   -880   -354       C  
ATOM   1231  O   ASN A  86       6.207 -11.698  43.789  1.00230.07           O  
ANISOU 1231  O   ASN A  86    36003  16030  35382    921  -1144   -758       O  
ATOM   1232  CB  ASN A  86       5.384 -12.897  46.714  1.00224.13           C  
ANISOU 1232  CB  ASN A  86    36143  14597  34420   1251  -1039     -2       C  
ATOM   1233  CG  ASN A  86       4.493 -13.439  47.806  1.00239.04           C  
ANISOU 1233  CG  ASN A  86    36268  18247  36310   1029    -31    545       C  
ATOM   1234  OD1 ASN A  86       3.314 -13.103  47.930  1.00237.31           O  
ANISOU 1234  OD1 ASN A  86    36175  17829  36162    913    -52   1041       O  
ATOM   1235  ND2 ASN A  86       5.057 -14.273  48.657  1.00238.60           N  
ANISOU 1235  ND2 ASN A  86    36519  17559  36581   1173    -27    430       N  
ATOM   1236  H   ASN A  86       4.705 -13.796  44.312  1.00224.41           H  
ANISOU 1236  H   ASN A  86    35845  14851  34570    784  -1323    -25       H  
ATOM   1237  HA  ASN A  86       3.918 -11.539  46.004  1.00226.90           H  
ANISOU 1237  HA  ASN A  86    36343  15077  34793   1040   -634    617       H  
ATOM   1238  HB2 ASN A  86       5.964 -13.719  46.312  1.00223.04           H  
ANISOU 1238  HB2 ASN A  86    35933  14503  34309   1216  -1287   -354       H  
ATOM   1239  HB3 ASN A  86       6.070 -12.205  47.193  1.00223.38           H  
ANISOU 1239  HB3 ASN A  86    36091  14479  34306   1436  -1127   -258       H  
ATOM   1240 HD21 ASN A  86       4.520 -14.653  49.426  1.00237.83           H  
ANISOU 1240 HD21 ASN A  86    36356  17615  36395   1129    -44    738       H  
ATOM   1241 HD22 ASN A  86       6.028 -14.536  48.544  1.00239.55           H  
ANISOU 1241 HD22 ASN A  86    36747  17442  36830   1268      1     -9       H  
ATOM   1242  N   SER A  87       5.932 -10.073  45.355  1.00230.08           N  
ANISOU 1242  N   SER A  87    36315  15834  35272   1241   -860   -390       N  
ATOM   1243  CA  SER A  87       6.892  -9.118  44.808  1.00229.39           C  
ANISOU 1243  CA  SER A  87    36070  15797  35291   1279  -1015   -921       C  
ATOM   1244  C   SER A  87       6.627  -8.854  43.314  1.00231.67           C  
ANISOU 1244  C   SER A  87    36026  16330  35668    990   -936   -971       C  
ATOM   1245  O   SER A  87       7.478  -9.109  42.461  1.00230.45           O  
ANISOU 1245  O   SER A  87    35609  16223  35730    861  -1103  -1513       O  
ATOM   1246  CB  SER A  87       8.308  -9.623  45.055  1.00231.62           C  
ANISOU 1246  CB  SER A  87    36076  16258  35670   1321   -872  -1550       C  
ATOM   1247  OG  SER A  87       8.443 -10.153  46.362  1.00239.02           O  
ANISOU 1247  OG  SER A  87    36688  17571  36558   1385   -105  -1349       O  
ATOM   1248  H   SER A  87       5.484  -9.730  46.192  1.00230.40           H  
ANISOU 1248  H   SER A  87    36434  15827  35281   1337   -657    -55       H  
ATOM   1249  HA  SER A  87       6.793  -8.186  45.352  1.00229.29           H  
ANISOU 1249  HA  SER A  87    36172  15724  35225   1417   -918   -785       H  
ATOM   1250  HB2 SER A  87       8.540 -10.399  44.335  1.00231.35           H  
ANISOU 1250  HB2 SER A  87    35910  16321  35673   1162   -977  -1770       H  
ATOM   1251  HB3 SER A  87       9.011  -8.805  44.936  1.00231.56           H  
ANISOU 1251  HB3 SER A  87    35991  16246  35746   1357   -848  -1888       H  
ATOM   1252  HG  SER A  87       9.318 -10.610  46.435  1.00238.40           H  
ANISOU 1252  HG  SER A  87    36657  17472  36453   1386   -197  -1739       H  
ATOM   1253  N   LEU A  88       5.412  -8.399  43.007  1.00230.51           N  
ANISOU 1253  N   LEU A  88    36086  16089  35409    888   -962   -417       N  
ATOM   1254  CA  LEU A  88       4.943  -8.192  41.643  1.00231.39           C  
ANISOU 1254  CA  LEU A  88    35995  16232  35691    613  -1161   -358       C  
ATOM   1255  C   LEU A  88       5.654  -7.044  40.898  1.00235.51           C  
ANISOU 1255  C   LEU A  88    36141  16951  36389    538   -885   -755       C  
ATOM   1256  O   LEU A  88       6.197  -6.140  41.530  1.00234.92           O  
ANISOU 1256  O   LEU A  88    36173  16815  36272    723   -788   -931       O  
ATOM   1257  CB  LEU A  88       3.409  -8.046  41.610  1.00230.70           C  
ANISOU 1257  CB  LEU A  88    35927  16326  35403    486   -655    359       C  
ATOM   1258  CG  LEU A  88       2.657  -9.354  41.762  1.00235.62           C  
ANISOU 1258  CG  LEU A  88    36521  16886  36118    383   -592    669       C  
ATOM   1259  CD1 LEU A  88       1.299  -9.184  42.392  1.00236.92           C  
ANISOU 1259  CD1 LEU A  88    36606  16987  36427    345    -46   1288       C  
ATOM   1260  CD2 LEU A  88       2.544 -10.065  40.453  1.00235.55           C  
ANISOU 1260  CD2 LEU A  88    36067  17163  36269    148   -684    535       C  
ATOM   1261  H   LEU A  88       4.724  -8.168  43.705  1.00230.93           H  
ANISOU 1261  H   LEU A  88    36376  16076  35292    967   -750      5       H  
ATOM   1262  HA  LEU A  88       5.194  -9.091  41.098  1.00231.18           H  
ANISOU 1262  HA  LEU A  88    35729  16256  35853    494  -1320   -568       H  
ATOM   1263  HB2 LEU A  88       3.088  -7.388  42.406  1.00231.32           H  
ANISOU 1263  HB2 LEU A  88    36328  16315  35247    631   -383    604       H  
ATOM   1264  HB3 LEU A  88       3.105  -7.599  40.673  1.00229.50           H  
ANISOU 1264  HB3 LEU A  88    35421  16438  35339    324   -460    393       H  
ATOM   1265  HG  LEU A  88       3.249  -9.962  42.432  1.00233.91           H  
ANISOU 1265  HG  LEU A  88    36247  16761  35867    511   -423    488       H  
ATOM   1266 HD11 LEU A  88       0.816 -10.145  42.484  1.00235.58           H  
ANISOU 1266 HD11 LEU A  88    36298  17017  36196    237    -17   1419       H  
ATOM   1267 HD12 LEU A  88       1.377  -8.739  43.374  1.00235.76           H  
ANISOU 1267 HD12 LEU A  88    36377  16922  36279    484    -34   1383       H  
ATOM   1268 HD13 LEU A  88       0.685  -8.558  41.762  1.00237.48           H  
ANISOU 1268 HD13 LEU A  88    36582  17105  36543    247     81   1435       H  
ATOM   1269 HD21 LEU A  88       2.011 -10.993  40.582  1.00235.19           H  
ANISOU 1269 HD21 LEU A  88    36006  17208  36148     91   -434    729       H  
ATOM   1270 HD22 LEU A  88       1.996  -9.462  39.740  1.00236.06           H  
ANISOU 1270 HD22 LEU A  88    35927  17250  36516     37   -738    686       H  
ATOM   1271 HD23 LEU A  88       3.528 -10.292  40.068  1.00234.50           H  
ANISOU 1271 HD23 LEU A  88    35847  17098  36152    150   -888     68       H  
ATOM   1272  N   LYS A  89       5.704  -7.140  39.551  1.00232.16           N  
ANISOU 1272  N   LYS A  89    35372  16731  36106    255   -650   -925       N  
ATOM   1273  CA  LYS A  89       6.360  -6.203  38.644  1.00232.37           C  
ANISOU 1273  CA  LYS A  89    35226  16822  36243     89   -198  -1317       C  
ATOM   1274  C   LYS A  89       5.467  -5.826  37.444  1.00237.78           C  
ANISOU 1274  C   LYS A  89    36078  17719  36547   -154    160   -972       C  
ATOM   1275  O   LYS A  89       4.593  -6.603  37.080  1.00236.84           O  
ANISOU 1275  O   LYS A  89    36008  17648  36330   -214    -88   -630       O  
ATOM   1276  CB  LYS A  89       7.668  -6.807  38.101  1.00235.34           C  
ANISOU 1276  CB  LYS A  89    35458  17115  36847    -23   -173  -2059       C  
ATOM   1277  CG  LYS A  89       8.628  -7.343  39.141  1.00240.62           C  
ANISOU 1277  CG  LYS A  89    36551  18193  36682    165   -101  -2269       C  
ATOM   1278  CD  LYS A  89       9.908  -7.876  38.544  1.00243.20           C  
ANISOU 1278  CD  LYS A  89    36759  19295  36352     19      3  -2666       C  
ATOM   1279  CE  LYS A  89      10.934  -8.216  39.568  1.00249.16           C  
ANISOU 1279  CE  LYS A  89    37227  20683  36760    175     29  -2785       C  
ATOM   1280  NZ  LYS A  89      12.257  -8.489  38.986  1.00254.89           N  
ANISOU 1280  NZ  LYS A  89    37737  21972  37137     62     12  -3075       N  
ATOM   1281  H   LYS A  89       5.272  -7.895  39.044  1.00232.09           H  
ANISOU 1281  H   LYS A  89    35315  16774  36096    129   -743   -792       H  
ATOM   1282  HA  LYS A  89       6.597  -5.312  39.211  1.00232.43           H  
ANISOU 1282  HA  LYS A  89    35280  16803  36229    220    -89  -1346       H  
ATOM   1283  HB2 LYS A  89       7.424  -7.618  37.426  1.00235.70           H  
ANISOU 1283  HB2 LYS A  89    35485  17160  36911   -166   -222  -2040       H  
ATOM   1284  HB3 LYS A  89       8.194  -6.047  37.536  1.00235.18           H  
ANISOU 1284  HB3 LYS A  89    35508  17196  36654   -148    148  -2311       H  
ATOM   1285  HG2 LYS A  89       8.875  -6.554  39.844  1.00240.64           H  
ANISOU 1285  HG2 LYS A  89    36607  18120  36707    333    -82  -2295       H  
ATOM   1286  HG3 LYS A  89       8.148  -8.153  39.675  1.00240.46           H  
ANISOU 1286  HG3 LYS A  89    36467  18127  36771    262   -254  -2038       H  
ATOM   1287  HD2 LYS A  89       9.694  -8.768  37.966  1.00243.28           H  
ANISOU 1287  HD2 LYS A  89    36744  19350  36340   -107    -16  -2652       H  
ATOM   1288  HD3 LYS A  89      10.339  -7.127  37.890  1.00242.83           H  
ANISOU 1288  HD3 LYS A  89    36680  19364  36219    -71    -12  -2827       H  
ATOM   1289  HE2 LYS A  89      11.031  -7.394  40.270  1.00249.16           H  
ANISOU 1289  HE2 LYS A  89    37255  20607  36806    321     53  -2753       H  
ATOM   1290  HE3 LYS A  89      10.617  -9.103  40.100  1.00249.15           H  
ANISOU 1290  HE3 LYS A  89    37240  20612  36815    236     38  -2668       H  
ATOM   1291  HZ1 LYS A  89      12.908  -8.718  39.728  1.00254.69           H  
ANISOU 1291  HZ1 LYS A  89    37784  21853  37133    156     31  -3222       H  
ATOM   1292  HZ2 LYS A  89      12.201  -9.259  38.330  1.00254.96           H  
ANISOU 1292  HZ2 LYS A  89    37721  22047  37105    -54    -11  -3108       H  
ATOM   1293  HZ3 LYS A  89      12.584  -7.665  38.497  1.00255.00           H  
ANISOU 1293  HZ3 LYS A  89    37737  22049  37102     19      4  -3156       H  
ATOM   1294  N   PRO A  90       5.693  -4.680  36.767  1.00237.22           N  
ANISOU 1294  N   PRO A  90    36179  17663  36290   -288    658  -1099       N  
ATOM   1295  CA  PRO A  90       4.864  -4.343  35.598  1.00238.54           C  
ANISOU 1295  CA  PRO A  90    36779  17849  36006   -465    790   -814       C  
ATOM   1296  C   PRO A  90       4.934  -5.330  34.428  1.00241.56           C  
ANISOU 1296  C   PRO A  90    36610  18626  36546   -581    -11   -968       C  
ATOM   1297  O   PRO A  90       3.966  -5.441  33.679  1.00241.34           O  
ANISOU 1297  O   PRO A  90    36539  18624  36537   -619    -23   -656       O  
ATOM   1298  CB  PRO A  90       5.330  -2.935  35.221  1.00237.88           C  
ANISOU 1298  CB  PRO A  90    36524  18117  35743   -514    792   -965       C  
ATOM   1299  CG  PRO A  90       6.088  -2.432  36.395  1.00240.23           C  
ANISOU 1299  CG  PRO A  90    36505  18544  36227   -326    691  -1167       C  
ATOM   1300  CD  PRO A  90       6.666  -3.614  37.052  1.00238.27           C  
ANISOU 1300  CD  PRO A  90    36191  17882  36460   -245    765  -1477       C  
ATOM   1301  HA  PRO A  90       3.822  -4.320  35.888  1.00237.57           H  
ANISOU 1301  HA  PRO A  90    36639  17839  35786   -358    509   -333       H  
ATOM   1302  HB2 PRO A  90       5.966  -2.970  34.343  1.00238.15           H  
ANISOU 1302  HB2 PRO A  90    36509  18229  35748   -664    757  -1302       H  
ATOM   1303  HB3 PRO A  90       4.475  -2.297  35.025  1.00237.67           H  
ANISOU 1303  HB3 PRO A  90    36669  18151  35485   -491    780   -593       H  
ATOM   1304  HG2 PRO A  90       6.879  -1.765  36.071  1.00239.98           H  
ANISOU 1304  HG2 PRO A  90    36401  18619  36163   -399    752  -1499       H  
ATOM   1305  HG3 PRO A  90       5.434  -1.890  37.070  1.00239.67           H  
ANISOU 1305  HG3 PRO A  90    36506  18482  36076   -181    787   -799       H  
ATOM   1306  HD2 PRO A  90       7.634  -3.852  36.629  1.00237.64           H  
ANISOU 1306  HD2 PRO A  90    36031  17921  36340   -319    531  -1946       H  
ATOM   1307  HD3 PRO A  90       6.759  -3.428  38.114  1.00238.54           H  
ANISOU 1307  HD3 PRO A  90    36136  17763  36735    -28    739  -1441       H  
ATOM   1308  N   GLU A  91       6.028  -6.083  34.305  1.00240.43           N  
ANISOU 1308  N   GLU A  91    36524  18403  36425   -636    -52  -1482       N  
ATOM   1309  CA  GLU A  91       6.186  -7.120  33.281  1.00239.56           C  
ANISOU 1309  CA  GLU A  91    36252  18639  36131   -744    -69  -1639       C  
ATOM   1310  C   GLU A  91       5.192  -8.290  33.461  1.00239.67           C  
ANISOU 1310  C   GLU A  91    36046  19033  35985   -694    -50  -1232       C  
ATOM   1311  O   GLU A  91       4.878  -8.992  32.499  1.00239.73           O  
ANISOU 1311  O   GLU A  91    36026  19090  35971   -768    -56  -1232       O  
ATOM   1312  CB  GLU A  91       7.624  -7.666  33.257  1.00239.47           C  
ANISOU 1312  CB  GLU A  91    36144  18945  35900   -742    -94  -2181       C  
ATOM   1313  CG  GLU A  91       8.660  -6.686  32.748  1.00246.98           C  
ANISOU 1313  CG  GLU A  91    36571  21011  36260   -690   -102  -2305       C  
ATOM   1314  CD  GLU A  91      10.113  -7.116  32.841  1.00262.94           C  
ANISOU 1314  CD  GLU A  91    37932  24440  37532   -562   -100  -2393       C  
ATOM   1315  OE1 GLU A  91      10.441  -7.940  33.726  1.00263.11           O  
ANISOU 1315  OE1 GLU A  91    37939  24519  37510   -497    -91  -2451       O  
ATOM   1316  OE2 GLU A  91      10.936  -6.576  32.066  1.00261.92           O  
ANISOU 1316  OE2 GLU A  91    37926  24152  37440   -587   -113  -2656       O  
ATOM   1317  H   GLU A  91       6.840  -5.980  34.893  1.00240.21           H  
ANISOU 1317  H   GLU A  91    36541  18316  36412   -575     12  -1784       H  
ATOM   1318  HA  GLU A  91       5.989  -6.659  32.320  1.00240.12           H  
ANISOU 1318  HA  GLU A  91    36296  18754  36185   -815    -75  -1618       H  
ATOM   1319  HB2 GLU A  91       7.906  -7.965  34.260  1.00239.57           H  
ANISOU 1319  HB2 GLU A  91    36200  18892  35935   -643    -83  -2239       H  
ATOM   1320  HB3 GLU A  91       7.649  -8.535  32.607  1.00238.44           H  
ANISOU 1320  HB3 GLU A  91    35908  19037  35650   -793   -105  -2234       H  
ATOM   1321  HG2 GLU A  91       8.434  -6.491  31.703  1.00247.36           H  
ANISOU 1321  HG2 GLU A  91    36557  21165  36263   -754   -110  -2260       H  
ATOM   1322  HG3 GLU A  91       8.567  -5.762  33.310  1.00246.97           H  
ANISOU 1322  HG3 GLU A  91    36584  20955  36297   -642    -91  -2215       H  
ATOM   1323  N   ASP A  92       4.712  -8.497  34.689  1.00241.43           N  
ANISOU 1323  N   ASP A  92    36703  18363  36668   -600    -33  -1003       N  
ATOM   1324  CA  ASP A  92       3.758  -9.537  35.039  1.00239.94           C  
ANISOU 1324  CA  ASP A  92    36429  18180  36559   -533   -389   -597       C  
ATOM   1325  C   ASP A  92       2.377  -9.269  34.449  1.00241.73           C  
ANISOU 1325  C   ASP A  92    36573  18682  36589   -527   -161   -123       C  
ATOM   1326  O   ASP A  92       1.720 -10.203  34.010  1.00241.23           O  
ANISOU 1326  O   ASP A  92    36469  18658  36531   -545   -380     20       O  
ATOM   1327  CB  ASP A  92       3.694  -9.748  36.569  1.00239.69           C  
ANISOU 1327  CB  ASP A  92    36223  18201  36648   -337   -553   -397       C  
ATOM   1328  CG  ASP A  92       4.993 -10.207  37.218  1.00241.77           C  
ANISOU 1328  CG  ASP A  92    36502  18708  36651   -265   -193   -884       C  
ATOM   1329  OD1 ASP A  92       5.780 -10.913  36.542  1.00241.10           O  
ANISOU 1329  OD1 ASP A  92    36441  18609  36555   -389   -186  -1330       O  
ATOM   1330  OD2 ASP A  92       5.225  -9.861  38.401  1.00243.94           O  
ANISOU 1330  OD2 ASP A  92    36742  19240  36704    -70     -3   -818       O  
ATOM   1331  H   ASP A  92       4.984  -7.949  35.488  1.00241.75           H  
ANISOU 1331  H   ASP A  92    36807  18283  36765   -498    -27  -1020       H  
ATOM   1332  HA  ASP A  92       4.119 -10.453  34.592  1.00239.45           H  
ANISOU 1332  HA  ASP A  92    36348  18191  36442   -612   -306   -833       H  
ATOM   1333  HB2 ASP A  92       3.378  -8.826  37.035  1.00240.27           H  
ANISOU 1333  HB2 ASP A  92    36322  18192  36777   -255   -551   -180       H  
ATOM   1334  HB3 ASP A  92       2.927 -10.477  36.796  1.00239.22           H  
ANISOU 1334  HB3 ASP A  92    36088  18207  36598   -323   -666    -81       H  
ATOM   1335  N   THR A  93       1.949  -8.008  34.407  1.00239.99           N  
ANISOU 1335  N   THR A  93    36469  18316  36399   -485   -235     73       N  
ATOM   1336  CA  THR A  93       0.661  -7.582  33.861  1.00239.91           C  
ANISOU 1336  CA  THR A  93    36418  18395  36342   -419   -240    422       C  
ATOM   1337  C   THR A  93       0.227  -8.409  32.645  1.00241.68           C  
ANISOU 1337  C   THR A  93    36451  18921  36456   -439      9    342       C  
ATOM   1338  O   THR A  93       0.890  -8.378  31.615  1.00240.88           O  
ANISOU 1338  O   THR A  93    36315  18876  36331   -537      1     33       O  
ATOM   1339  CB  THR A  93       0.672  -6.081  33.563  1.00243.28           C  
ANISOU 1339  CB  THR A  93    36483  19472  36481   -368      9    410       C  
ATOM   1340  OG1 THR A  93       0.961  -5.357  34.758  1.00242.96           O  
ANISOU 1340  OG1 THR A  93    36513  19295  36504   -302      9    501       O  
ATOM   1341  CG2 THR A  93      -0.619  -5.584  33.000  1.00243.43           C  
ANISOU 1341  CG2 THR A  93    36513  19491  36490   -248     10    666       C  
ATOM   1342  H   THR A  93       2.481  -7.241  34.785  1.00241.14           H  
ANISOU 1342  H   THR A  93    36759  18303  36560   -471   -264    -39       H  
ATOM   1343  HA  THR A  93      -0.068  -7.742  34.646  1.00239.86           H  
ANISOU 1343  HA  THR A  93    36310  18416  36410   -331   -345    713       H  
ATOM   1344  HB  THR A  93       1.431  -5.890  32.813  1.00243.10           H  
ANISOU 1344  HB  THR A  93    36443  19467  36455   -474      3    116       H  
ATOM   1345  HG1 THR A  93       1.925  -5.162  34.786  1.00242.96           H  
ANISOU 1345  HG1 THR A  93    36542  19226  36547   -365      5    221       H  
ATOM   1346 HG21 THR A  93      -0.551  -4.519  32.804  1.00243.40           H  
ANISOU 1346 HG21 THR A  93    36492  19518  36470   -231      9    662       H  
ATOM   1347 HG22 THR A  93      -0.872  -6.089  32.076  1.00243.66           H  
ANISOU 1347 HG22 THR A  93    36524  19548  36507   -257      9    591       H  
ATOM   1348 HG23 THR A  93      -1.420  -5.756  33.706  1.00243.57           H  
ANISOU 1348 HG23 THR A  93    36533  19525  36487   -148      8    895       H  
ATOM   1349  N   ALA A  94      -0.868  -9.167  32.796  1.00239.37           N  
ANISOU 1349  N   ALA A  94    36182  18564  36203   -365   -338    604       N  
ATOM   1350  CA  ALA A  94      -1.448 -10.026  31.768  1.00239.45           C  
ANISOU 1350  CA  ALA A  94    36155  18666  36161   -340   -398    563       C  
ATOM   1351  C   ALA A  94      -2.770 -10.680  32.233  1.00241.77           C  
ANISOU 1351  C   ALA A  94    36249  19248  36363   -228   -279    794       C  
ATOM   1352  O   ALA A  94      -3.196 -10.476  33.372  1.00241.52           O  
ANISOU 1352  O   ALA A  94    36171  19218  36378   -213   -266    981       O  
ATOM   1353  CB  ALA A  94      -0.455 -11.110  31.384  1.00239.83           C  
ANISOU 1353  CB  ALA A  94    36223  18726  36176   -476   -375    265       C  
ATOM   1354  H   ALA A  94      -1.383  -9.214  33.661  1.00239.12           H  
ANISOU 1354  H   ALA A  94    36060  18549  36244   -312   -400    816       H  
ATOM   1355  HA  ALA A  94      -1.655  -9.418  30.896  1.00239.68           H  
ANISOU 1355  HA  ALA A  94    36213  18713  36141   -288   -258    512       H  
ATOM   1356  HB1 ALA A  94      -0.874 -11.755  30.628  1.00239.83           H  
ANISOU 1356  HB1 ALA A  94    36200  18789  36134   -448   -419    245       H  
ATOM   1357  HB2 ALA A  94       0.467 -10.690  31.004  1.00240.04           H  
ANISOU 1357  HB2 ALA A  94    36279  18702  36222   -564   -138     -9       H  
ATOM   1358  HB3 ALA A  94      -0.232 -11.715  32.251  1.00239.42           H  
ANISOU 1358  HB3 ALA A  94    36111  18673  36184   -508   -521    304       H  
ATOM   1359  N   VAL A  95      -3.425 -11.429  31.333  1.00239.33           N  
ANISOU 1359  N   VAL A  95    35917  18840  36176   -184   -631    767       N  
ATOM   1360  CA  VAL A  95      -4.606 -12.228  31.625  1.00239.03           C  
ANISOU 1360  CA  VAL A  95    35686  18903  36230   -132   -737    885       C  
ATOM   1361  C   VAL A  95      -4.068 -13.597  32.004  1.00241.18           C  
ANISOU 1361  C   VAL A  95    35887  19325  36425   -264   -663    834       C  
ATOM   1362  O   VAL A  95      -3.426 -14.234  31.178  1.00240.88           O  
ANISOU 1362  O   VAL A  95    35908  19283  36335   -301   -760    663       O  
ATOM   1363  CB  VAL A  95      -5.616 -12.337  30.476  1.00241.64           C  
ANISOU 1363  CB  VAL A  95    35994  19520  36298     46   -499    805       C  
ATOM   1364  CG1 VAL A  95      -6.777 -13.236  30.853  1.00241.59           C  
ANISOU 1364  CG1 VAL A  95    35811  19646  36337     55   -566    840       C  
ATOM   1365  CG2 VAL A  95      -6.131 -10.980  30.084  1.00242.05           C  
ANISOU 1365  CG2 VAL A  95    36113  19593  36264    210   -321    820       C  
ATOM   1366  H   VAL A  95      -3.168 -11.471  30.361  1.00239.52           H  
ANISOU 1366  H   VAL A  95    36030  18862  36115   -175   -586    625       H  
ATOM   1367  HA  VAL A  95      -5.156 -11.780  32.441  1.00239.20           H  
ANISOU 1367  HA  VAL A  95    35645  18962  36276   -113   -616   1005       H  
ATOM   1368  HB  VAL A  95      -5.119 -12.771  29.619  1.00241.42           H  
ANISOU 1368  HB  VAL A  95    36028  19449  36250     29   -572    693       H  
ATOM   1369 HG11 VAL A  95      -7.478 -13.289  30.030  1.00241.75           H  
ANISOU 1369 HG11 VAL A  95    35804  19749  36300    189   -583    779       H  
ATOM   1370 HG12 VAL A  95      -6.427 -14.230  31.089  1.00241.21           H  
ANISOU 1370 HG12 VAL A  95    35704  19585  36361    -63   -664    836       H  
ATOM   1371 HG13 VAL A  95      -7.286 -12.834  31.717  1.00241.83           H  
ANISOU 1371 HG13 VAL A  95    35816  19730  36339     34   -435    907       H  
ATOM   1372 HG21 VAL A  95      -6.843 -11.100  29.275  1.00242.42           H  
ANISOU 1372 HG21 VAL A  95    36124  19727  36259    339   -314    772       H  
ATOM   1373 HG22 VAL A  95      -6.622 -10.535  30.939  1.00242.37           H  
ANISOU 1373 HG22 VAL A  95    36123  19684  36284    227   -246    902       H  
ATOM   1374 HG23 VAL A  95      -5.308 -10.347  29.775  1.00242.11           H  
ANISOU 1374 HG23 VAL A  95    36222  19504  36266    171   -228    776       H  
ATOM   1375  N   TYR A  96      -4.334 -14.061  33.219  1.00238.44           N  
ANISOU 1375  N   TYR A  96    35406  18827  36363   -363   -793    998       N  
ATOM   1376  CA  TYR A  96      -3.882 -15.345  33.720  1.00237.48           C  
ANISOU 1376  CA  TYR A  96    35221  18664  36348   -489   -878    994       C  
ATOM   1377  C   TYR A  96      -4.958 -16.415  33.538  1.00241.10           C  
ANISOU 1377  C   TYR A  96    35632  19420  36556   -502   -631    983       C  
ATOM   1378  O   TYR A  96      -6.092 -16.222  33.970  1.00241.79           O  
ANISOU 1378  O   TYR A  96    35729  19567  36571   -521   -446   1053       O  
ATOM   1379  CB  TYR A  96      -3.392 -15.245  35.165  1.00238.21           C  
ANISOU 1379  CB  TYR A  96    35402  18630  36476   -563   -674   1126       C  
ATOM   1380  CG  TYR A  96      -2.028 -14.611  35.301  1.00238.20           C  
ANISOU 1380  CG  TYR A  96    35492  18553  36461   -534   -748    984       C  
ATOM   1381  CD1 TYR A  96      -1.835 -13.278  35.024  1.00239.38           C  
ANISOU 1381  CD1 TYR A  96    35721  18719  36513   -467   -663    950       C  
ATOM   1382  CD2 TYR A  96      -0.911 -15.371  35.589  1.00238.13           C  
ANISOU 1382  CD2 TYR A  96    35522  18527  36431   -565   -837    783       C  
ATOM   1383  CE1 TYR A  96      -0.582 -12.702  35.081  1.00239.03           C  
ANISOU 1383  CE1 TYR A  96    35781  18578  36461   -472   -718    728       C  
ATOM   1384  CE2 TYR A  96       0.350 -14.807  35.654  1.00238.25           C  
ANISOU 1384  CE2 TYR A  96    35624  18504  36398   -538   -881    496       C  
ATOM   1385  CZ  TYR A  96       0.520 -13.474  35.386  1.00241.27           C  
ANISOU 1385  CZ  TYR A  96    36093  19005  36574   -498   -578    444       C  
ATOM   1386  OH  TYR A  96       1.788 -12.971  35.506  1.00239.71           O  
ANISOU 1386  OH  TYR A  96    35981  18674  36422   -498   -637     89       O  
ATOM   1387  H   TYR A  96      -4.880 -13.563  33.895  1.00239.13           H  
ANISOU 1387  H   TYR A  96    35488  18922  36450   -356   -630   1113       H  
ATOM   1388  HA  TYR A  96      -3.015 -15.632  33.145  1.00236.67           H  
ANISOU 1388  HA  TYR A  96    35172  18541  36210   -504  -1055    828       H  
ATOM   1389  HB2 TYR A  96      -4.103 -14.680  35.748  1.00238.86           H  
ANISOU 1389  HB2 TYR A  96    35553  18710  36492   -561   -452   1265       H  
ATOM   1390  HB3 TYR A  96      -3.354 -16.231  35.602  1.00238.35           H  
ANISOU 1390  HB3 TYR A  96    35442  18622  36500   -638   -626   1148       H  
ATOM   1391  HD1 TYR A  96      -2.683 -12.669  34.752  1.00239.82           H  
ANISOU 1391  HD1 TYR A  96    35767  18824  36530   -411   -587   1056       H  
ATOM   1392  HD2 TYR A  96      -1.004 -16.427  35.782  1.00238.11           H  
ANISOU 1392  HD2 TYR A  96    35495  18547  36430   -606   -848    792       H  
ATOM   1393  HE1 TYR A  96      -0.488 -11.643  34.896  1.00239.64           H  
ANISOU 1393  HE1 TYR A  96    35940  18622  36488   -439   -636    715       H  
ATOM   1394  HE2 TYR A  96       1.209 -15.408  35.912  1.00238.10           H  
ANISOU 1394  HE2 TYR A  96    35623  18480  36364   -539   -957    254       H  
ATOM   1395  HH  TYR A  96       1.820 -12.109  35.031  1.00240.14           H  
ANISOU 1395  HH  TYR A  96    36110  18726  36407   -513   -496     45       H  
ATOM   1396  N   TYR A  97      -4.599 -17.532  32.882  1.00238.38           N  
ANISOU 1396  N   TYR A  97    35193  19033  36349   -531   -943    879       N  
ATOM   1397  CA  TYR A  97      -5.461 -18.664  32.589  1.00238.55           C  
ANISOU 1397  CA  TYR A  97    35106  19173  36358   -557   -947    861       C  
ATOM   1398  C   TYR A  97      -5.002 -19.935  33.288  1.00239.84           C  
ANISOU 1398  C   TYR A  97    35301  19355  36473   -701   -836    868       C  
ATOM   1399  O   TYR A  97      -3.814 -20.240  33.297  1.00238.44           O  
ANISOU 1399  O   TYR A  97    35138  19097  36363   -716  -1047    782       O  
ATOM   1400  CB  TYR A  97      -5.513 -18.946  31.091  1.00239.26           C  
ANISOU 1400  CB  TYR A  97    35191  19442  36275   -413  -1078    700       C  
ATOM   1401  CG  TYR A  97      -6.084 -17.835  30.252  1.00241.37           C  
ANISOU 1401  CG  TYR A  97    35533  19823  36353   -226   -921    667       C  
ATOM   1402  CD1 TYR A  97      -7.433 -17.784  29.953  1.00243.44           C  
ANISOU 1402  CD1 TYR A  97    35721  20292  36485   -111   -755    660       C  
ATOM   1403  CD2 TYR A  97      -5.267 -16.860  29.714  1.00242.15           C  
ANISOU 1403  CD2 TYR A  97    35802  19855  36349   -172   -851    601       C  
ATOM   1404  CE1 TYR A  97      -7.962 -16.767  29.170  1.00244.86           C  
ANISOU 1404  CE1 TYR A  97    35962  20537  36535     87   -648    631       C  
ATOM   1405  CE2 TYR A  97      -5.777 -15.848  28.920  1.00243.69           C  
ANISOU 1405  CE2 TYR A  97    36071  20087  36432     -6   -699    588       C  
ATOM   1406  CZ  TYR A  97      -7.127 -15.797  28.647  1.00249.38           C  
ANISOU 1406  CZ  TYR A  97    36686  21273  36793    156   -194    599       C  
ATOM   1407  OH  TYR A  97      -7.606 -14.772  27.858  1.00250.29           O  
ANISOU 1407  OH  TYR A  97    36842  21400  36855    332    -64    591       O  
ATOM   1408  H   TYR A  97      -3.668 -17.691  32.534  1.00237.71           H  
ANISOU 1408  H   TYR A  97    35160  18924  36236   -540  -1083    758       H  
ATOM   1409  HA  TYR A  97      -6.459 -18.409  32.915  1.00239.44           H  
ANISOU 1409  HA  TYR A  97    35209  19338  36429   -568   -759    915       H  
ATOM   1410  HB2 TYR A  97      -4.511 -19.158  30.739  1.00238.79           H  
ANISOU 1410  HB2 TYR A  97    35211  19353  36166   -435  -1189    594       H  
ATOM   1411  HB3 TYR A  97      -6.110 -19.832  30.923  1.00239.35           H  
ANISOU 1411  HB3 TYR A  97    35110  19553  36280   -426  -1089    684       H  
ATOM   1412  HD1 TYR A  97      -8.091 -18.545  30.354  1.00243.63           H  
ANISOU 1412  HD1 TYR A  97    35650  20399  36520   -192   -716    661       H  
ATOM   1413  HD2 TYR A  97      -4.209 -16.878  29.936  1.00241.77           H  
ANISOU 1413  HD2 TYR A  97    35832  19721  36309   -275   -872    536       H  
ATOM   1414  HE1 TYR A  97      -9.026 -16.736  28.963  1.00245.43           H  
ANISOU 1414  HE1 TYR A  97    35963  20735  36555    180   -602    604       H  
ATOM   1415  HE2 TYR A  97      -5.112 -15.094  28.518  1.00243.98           H  
ANISOU 1415  HE2 TYR A  97    36239  20035  36429     -4   -597    529       H  
ATOM   1416  HH  TYR A  97      -8.438 -14.379  28.229  1.00250.45           H  
ANISOU 1416  HH  TYR A  97    36829  21516  36814    398    -16    620       H  
ATOM   1417  N   CYS A  98      -5.961 -20.709  33.782  1.00237.67           N  
ANISOU 1417  N   CYS A  98    34976  18919  36408   -839   -826    959       N  
ATOM   1418  CA  CYS A  98      -5.788 -21.979  34.445  1.00237.52           C  
ANISOU 1418  CA  CYS A  98    35048  18763  36435  -1001   -746   1000       C  
ATOM   1419  C   CYS A  98      -5.959 -23.104  33.444  1.00238.50           C  
ANISOU 1419  C   CYS A  98    35026  19162  36431   -952   -878    848       C  
ATOM   1420  O   CYS A  98      -6.917 -23.091  32.681  1.00237.83           O  
ANISOU 1420  O   CYS A  98    34799  19187  36379   -889   -977    790       O  
ATOM   1421  CB  CYS A  98      -6.752 -22.122  35.607  1.00239.49           C  
ANISOU 1421  CB  CYS A  98    35719  18970  36306  -1230   -164   1093       C  
ATOM   1422  SG  CYS A  98      -6.530 -23.646  36.554  1.00240.06           S  
ANISOU 1422  SG  CYS A  98    35881  19406  35924  -1379     91   1095       S  
ATOM   1423  H   CYS A  98      -6.933 -20.468  33.717  1.00238.61           H  
ANISOU 1423  H   CYS A  98    35085  19124  36453   -845   -689    955       H  
ATOM   1424  HA  CYS A  98      -4.802 -22.019  34.883  1.00237.31           H  
ANISOU 1424  HA  CYS A  98    35103  18626  36436   -993   -792   1013       H  
ATOM   1425  HB2 CYS A  98      -6.638 -21.279  36.276  1.00240.28           H  
ANISOU 1425  HB2 CYS A  98    36065  19012  36218  -1243     31   1174       H  
ATOM   1426  HB3 CYS A  98      -7.760 -22.074  35.219  1.00240.16           H  
ANISOU 1426  HB3 CYS A  98    35704  19188  36356  -1264   -166   1027       H  
ATOM   1427  N   ASN A  99      -5.037 -24.077  33.456  1.00235.06           N  
ANISOU 1427  N   ASN A  99    34543  18591  36178   -982  -1200    807       N  
ATOM   1428  CA  ASN A  99      -4.996 -25.228  32.570  1.00233.63           C  
ANISOU 1428  CA  ASN A  99    34221  18543  36005   -949  -1505    680       C  
ATOM   1429  C   ASN A  99      -4.879 -26.545  33.309  1.00236.21           C  
ANISOU 1429  C   ASN A  99    34669  18898  36182  -1084  -1205    689       C  
ATOM   1430  O   ASN A  99      -4.058 -26.659  34.204  1.00235.47           O  
ANISOU 1430  O   ASN A  99    34732  18599  36139  -1130  -1165    725       O  
ATOM   1431  CB  ASN A  99      -3.830 -25.110  31.596  1.00232.64           C  
ANISOU 1431  CB  ASN A  99    34099  18532  35764   -824  -1887    476       C  
ATOM   1432  CG  ASN A  99      -3.630 -26.294  30.688  1.00238.41           C  
ANISOU 1432  CG  ASN A  99    34789  19743  36054   -769  -1671    289       C  
ATOM   1433  OD1 ASN A  99      -2.666 -27.060  30.797  1.00225.60           O  
ANISOU 1433  OD1 ASN A  99    33207  17566  34944   -851  -2644    190       O  
ATOM   1434  ND2 ASN A  99      -4.565 -26.495  29.812  1.00234.22           N  
ANISOU 1434  ND2 ASN A  99    34180  19036  35777   -697  -2107    330       N  
ATOM   1435  H   ASN A  99      -4.274 -24.101  34.110  1.00235.19           H  
ANISOU 1435  H   ASN A  99    34676  18502  36184  -1011  -1147    825       H  
ATOM   1436  HA  ASN A  99      -5.917 -25.222  32.008  1.00234.02           H  
ANISOU 1436  HA  ASN A  99    34185  18705  36026   -907  -1471    668       H  
ATOM   1437  HB2 ASN A  99      -3.968 -24.225  30.992  1.00232.86           H  
ANISOU 1437  HB2 ASN A  99    34159  18594  35722   -728  -1891    451       H  
ATOM   1438  HB3 ASN A  99      -2.922 -24.973  32.165  1.00232.59           H  
ANISOU 1438  HB3 ASN A  99    34173  18460  35742   -859  -1886    424       H  
ATOM   1439 HD21 ASN A  99      -4.534 -27.275  29.180  1.00233.66           H  
ANISOU 1439 HD21 ASN A  99    34089  19044  35648   -663  -2276    249       H  
ATOM   1440 HD22 ASN A  99      -5.342 -25.865  29.732  1.00235.05           H  
ANISOU 1440 HD22 ASN A  99    34258  19148  35902   -647  -1970    405       H  
ATOM   1441  N   ALA A 100      -5.644 -27.553  32.894  1.00234.78           N  
ANISOU 1441  N   ALA A 100    34384  18723  36097  -1144  -1306    670       N  
ATOM   1442  CA  ALA A 100      -5.579 -28.906  33.421  1.00235.77           C  
ANISOU 1442  CA  ALA A 100    34629  18772  36178  -1281  -1145    673       C  
ATOM   1443  C   ALA A 100      -5.573 -29.946  32.300  1.00237.32           C  
ANISOU 1443  C   ALA A 100    34622  19369  36180  -1176  -1328    510       C  
ATOM   1444  O   ALA A 100      -6.341 -29.824  31.353  1.00237.08           O  
ANISOU 1444  O   ALA A 100    34434  19499  36147  -1083  -1464    465       O  
ATOM   1445  CB  ALA A 100      -6.712 -29.179  34.376  1.00239.16           C  
ANISOU 1445  CB  ALA A 100    35464  19058  36347  -1542   -426    758       C  
ATOM   1446  H   ALA A 100      -6.342 -27.463  32.176  1.00234.51           H  
ANISOU 1446  H   ALA A 100    34226  18824  36055  -1080  -1380    628       H  
ATOM   1447  HA  ALA A 100      -4.661 -28.986  33.984  1.00235.67           H  
ANISOU 1447  HA  ALA A 100    34727  18657  36159  -1272  -1162    675       H  
ATOM   1448  HB1 ALA A 100      -6.617 -30.173  34.787  1.00239.47           H  
ANISOU 1448  HB1 ALA A 100    35713  19018  36257  -1650   -197    751       H  
ATOM   1449  HB2 ALA A 100      -6.693 -28.466  35.185  1.00239.87           H  
ANISOU 1449  HB2 ALA A 100    35907  19061  36172  -1607    -11    832       H  
ATOM   1450  HB3 ALA A 100      -7.662 -29.113  33.868  1.00239.64           H  
ANISOU 1450  HB3 ALA A 100    35416  19256  36381  -1572   -430    704       H  
ATOM   1451  N   LYS A 101      -4.692 -30.946  32.406  1.00233.73           N  
ANISOU 1451  N   LYS A 101    34145  18805  35856  -1192  -1688    451       N  
ATOM   1452  CA  LYS A 101      -4.536 -32.059  31.487  1.00232.36           C  
ANISOU 1452  CA  LYS A 101    33814  18838  35634  -1128  -2048    317       C  
ATOM   1453  C   LYS A 101      -4.956 -33.359  32.186  1.00238.33           C  
ANISOU 1453  C   LYS A 101    34706  19722  36128  -1273  -1424    336       C  
ATOM   1454  O   LYS A 101      -4.680 -33.511  33.372  1.00239.96           O  
ANISOU 1454  O   LYS A 101    35191  19679  36304  -1389  -1036    411       O  
ATOM   1455  CB  LYS A 101      -3.109 -32.125  30.947  1.00231.72           C  
ANISOU 1455  CB  LYS A 101    33725  18944  35374  -1018  -2407     91       C  
ATOM   1456  CG  LYS A 101      -2.676 -30.849  30.265  1.00239.50           C  
ANISOU 1456  CG  LYS A 101    34734  20303  35964   -893  -2015    -28       C  
ATOM   1457  CD  LYS A 101      -1.425 -30.944  29.445  1.00244.85           C  
ANISOU 1457  CD  LYS A 101    35432  21333  36265   -849  -1845   -347       C  
ATOM   1458  CE  LYS A 101      -1.154 -29.743  28.596  1.00253.02           C  
ANISOU 1458  CE  LYS A 101    36503  22696  36937   -778  -1192   -461       C  
ATOM   1459  NZ  LYS A 101      -0.706 -28.595  29.372  1.00257.54           N  
ANISOU 1459  NZ  LYS A 101    37098  23383  37373   -806   -686   -463       N  
ATOM   1460  H   LYS A 101      -4.028 -31.003  33.158  1.00233.73           H  
ANISOU 1460  H   LYS A 101    34283  18673  35852  -1229  -1608    463       H  
ATOM   1461  HA  LYS A 101      -5.173 -31.905  30.629  1.00232.06           H  
ANISOU 1461  HA  LYS A 101    33664  18929  35580  -1044  -2146    299       H  
ATOM   1462  HB2 LYS A 101      -2.432 -32.334  31.761  1.00231.62           H  
ANISOU 1462  HB2 LYS A 101    33802  18840  35365  -1072  -2362     60       H  
ATOM   1463  HB3 LYS A 101      -3.020 -32.933  30.232  1.00230.93           H  
ANISOU 1463  HB3 LYS A 101    33559  18982  35202   -979  -2637    -13       H  
ATOM   1464  HG2 LYS A 101      -3.477 -30.511  29.623  1.00239.84           H  
ANISOU 1464  HG2 LYS A 101    34738  20392  35997   -823  -1981     40       H  
ATOM   1465  HG3 LYS A 101      -2.519 -30.092  31.019  1.00240.15           H  
ANISOU 1465  HG3 LYS A 101    34886  20266  36093   -925  -1840     40       H  
ATOM   1466  HD2 LYS A 101      -0.572 -31.087  30.096  1.00244.53           H  
ANISOU 1466  HD2 LYS A 101    35425  21248  36238   -909  -1879   -472       H  
ATOM   1467  HD3 LYS A 101      -1.495 -31.799  28.786  1.00244.39           H  
ANISOU 1467  HD3 LYS A 101    35334  21375  36151   -829  -1991   -415       H  
ATOM   1468  HE2 LYS A 101      -0.377 -29.976  27.876  1.00253.18           H  
ANISOU 1468  HE2 LYS A 101    36587  22727  36882   -802  -1191   -709       H  
ATOM   1469  HE3 LYS A 101      -2.055 -29.457  28.065  1.00253.37           H  
ANISOU 1469  HE3 LYS A 101    36533  22765  36972   -690  -1150   -323       H  
ATOM   1470  HZ1 LYS A 101      -0.269 -27.935  28.747  1.00258.01           H  
ANISOU 1470  HZ1 LYS A 101    37232  23391  37408   -801   -582   -606       H  
ATOM   1471  HZ2 LYS A 101      -1.492 -28.153  29.822  1.00257.83           H  
ANISOU 1471  HZ2 LYS A 101    37137  23380  37445   -773   -605   -251       H  
ATOM   1472  HZ3 LYS A 101      -0.043 -28.867  30.083  1.00257.12           H  
ANISOU 1472  HZ3 LYS A 101    37048  23299  37346   -868   -729   -551       H  
ATOM   1473  N   GLU A 102      -5.658 -34.268  31.465  1.00236.56           N  
ANISOU 1473  N   GLU A 102    34332  19550  35999  -1283  -1649    304       N  
ATOM   1474  CA  GLU A 102      -6.208 -35.538  31.948  1.00238.17           C  
ANISOU 1474  CA  GLU A 102    34671  19651  36173  -1463  -1330    318       C  
ATOM   1475  C   GLU A 102      -6.024 -36.660  30.931  1.00240.25           C  
ANISOU 1475  C   GLU A 102    34706  20374  36205  -1331  -1528    178       C  
ATOM   1476  O   GLU A 102      -6.473 -36.537  29.796  1.00238.82           O  
ANISOU 1476  O   GLU A 102    34318  20385  36036  -1185  -1847    135       O  
ATOM   1477  CB  GLU A 102      -7.708 -35.358  32.220  1.00241.81           C  
ANISOU 1477  CB  GLU A 102    35347  20057  36473  -1669   -725    342       C  
ATOM   1478  CG  GLU A 102      -8.467 -36.461  32.914  1.00246.06           C  
ANISOU 1478  CG  GLU A 102    35930  21413  36148  -1811     33    266       C  
ATOM   1479  CD  GLU A 102      -9.918 -36.144  33.245  1.00256.18           C  
ANISOU 1479  CD  GLU A 102    36578  23937  36822  -1788     34    249       C  
ATOM   1480  OE1 GLU A 102     -10.538 -35.346  32.505  1.00245.08           O  
ANISOU 1480  OE1 GLU A 102    35589  21684  35846  -1919     28    204       O  
ATOM   1481  OE2 GLU A 102     -10.445 -36.707  34.233  1.00256.57           O  
ANISOU 1481  OE2 GLU A 102    36574  24040  36870  -1976     49    317       O  
ATOM   1482  H   GLU A 102      -5.867 -34.130  30.492  1.00235.44           H  
ANISOU 1482  H   GLU A 102    34025  19589  35842  -1152  -1923    247       H  
ATOM   1483  HA  GLU A 102      -5.698 -35.804  32.864  1.00238.87           H  
ANISOU 1483  HA  GLU A 102    34989  19528  36244  -1552  -1094    360       H  
ATOM   1484  HB2 GLU A 102      -7.851 -34.463  32.806  1.00242.70           H  
ANISOU 1484  HB2 GLU A 102    35680  20053  36482  -1740   -412    400       H  
ATOM   1485  HB3 GLU A 102      -8.197 -35.204  31.270  1.00240.60           H  
ANISOU 1485  HB3 GLU A 102    34925  20124  36366  -1539  -1011    286       H  
ATOM   1486  HG2 GLU A 102      -8.446 -37.346  32.291  1.00247.57           H  
ANISOU 1486  HG2 GLU A 102    36209  21430  36427  -1818     22    185       H  
ATOM   1487  HG3 GLU A 102      -7.944 -36.704  33.829  1.00244.79           H  
ANISOU 1487  HG3 GLU A 102    35745  21298  35965  -1828     44    350       H  
ATOM   1488  N   LYS A 103      -5.313 -37.708  31.314  1.00238.66           N  
ANISOU 1488  N   LYS A 103    34545  20073  36062  -1377  -1701    143       N  
ATOM   1489  CA  LYS A 103      -5.102 -38.864  30.466  1.00237.28           C  
ANISOU 1489  CA  LYS A 103    34178  20137  35839  -1295  -2114     34       C  
ATOM   1490  C   LYS A 103      -6.396 -39.641  30.488  1.00243.18           C  
ANISOU 1490  C   LYS A 103    34984  21027  36384  -1423  -1472     51       C  
ATOM   1491  O   LYS A 103      -7.014 -39.743  31.543  1.00246.17           O  
ANISOU 1491  O   LYS A 103    35722  21100  36712  -1670   -810    110       O  
ATOM   1492  CB  LYS A 103      -3.941 -39.721  30.938  1.00237.75           C  
ANISOU 1492  CB  LYS A 103    34288  20274  35771  -1297  -2204    -72       C  
ATOM   1493  CG  LYS A 103      -2.637 -39.490  30.220  1.00243.14           C  
ANISOU 1493  CG  LYS A 103    34818  21575  35991  -1133  -2201   -314       C  
ATOM   1494  CD  LYS A 103      -1.699 -40.628  30.378  1.00247.44           C  
ANISOU 1494  CD  LYS A 103    35295  22490  36230  -1139  -2058   -503       C  
ATOM   1495  CE  LYS A 103      -0.440 -40.537  29.607  1.00251.07           C  
ANISOU 1495  CE  LYS A 103    35610  23491  36295  -1081  -1943   -805       C  
ATOM   1496  NZ  LYS A 103       0.438 -39.497  30.111  1.00257.47           N  
ANISOU 1496  NZ  LYS A 103    36409  24585  36833  -1095  -1317   -935       N  
ATOM   1497  H   LYS A 103      -4.877 -37.782  32.218  1.00239.61           H  
ANISOU 1497  H   LYS A 103    34862  20007  36171  -1454  -1454    176       H  
ATOM   1498  HA  LYS A 103      -4.862 -38.516  29.471  1.00235.82           H  
ANISOU 1498  HA  LYS A 103    33849  20155  35597  -1135  -2490    -39       H  
ATOM   1499  HB2 LYS A 103      -3.771 -39.528  31.989  1.00239.19           H  
ANISOU 1499  HB2 LYS A 103    34684  20225  35972  -1387  -1828     -7       H  
ATOM   1500  HB3 LYS A 103      -4.218 -40.761  30.816  1.00237.62           H  
ANISOU 1500  HB3 LYS A 103    34242  20293  35751  -1339  -2224    -86       H  
ATOM   1501  HG2 LYS A 103      -2.818 -39.361  29.162  1.00242.35           H  
ANISOU 1501  HG2 LYS A 103    34616  21629  35839  -1040  -2423   -358       H  
ATOM   1502  HG3 LYS A 103      -2.169 -38.585  30.590  1.00243.35           H  
ANISOU 1502  HG3 LYS A 103    34914  21529  36019  -1122  -2129   -333       H  
ATOM   1503  HD2 LYS A 103      -1.411 -40.695  31.418  1.00248.33           H  
ANISOU 1503  HD2 LYS A 103    35540  22435  36378  -1196  -1839   -480       H  
ATOM   1504  HD3 LYS A 103      -2.197 -41.549  30.100  1.00247.42           H  
ANISOU 1504  HD3 LYS A 103    35238  22540  36231  -1156  -2098   -466       H  
ATOM   1505  HE2 LYS A 103       0.088 -41.482  29.687  1.00250.10           H  
ANISOU 1505  HE2 LYS A 103    35457  23442  36126  -1112  -2125   -938       H  
ATOM   1506  HE3 LYS A 103      -0.667 -40.297  28.574  1.00250.83           H  
ANISOU 1506  HE3 LYS A 103    35533  23557  36213  -1018  -2037   -825       H  
ATOM   1507  HZ1 LYS A 103       1.268 -39.464  29.534  1.00256.71           H  
ANISOU 1507  HZ1 LYS A 103    36295  24577  36668  -1114  -1460  -1174       H  
ATOM   1508  HZ2 LYS A 103      -0.023 -38.599  30.049  1.00258.26           H  
ANISOU 1508  HZ2 LYS A 103    36548  24614  36964  -1062  -1158   -814       H  
ATOM   1509  HZ3 LYS A 103       0.697 -39.704  31.068  1.00257.76           H  
ANISOU 1509  HZ3 LYS A 103    36510  24522  36907  -1128  -1226   -928       H  
ATOM   1510  N   GLY A 104      -6.840 -40.139  29.350  1.00240.03           N  
ANISOU 1510  N   GLY A 104    34340  20765  36095  -1307  -1971      8       N  
ATOM   1511  CA  GLY A 104      -8.147 -40.788  29.270  1.00241.62           C  
ANISOU 1511  CA  GLY A 104    34564  20937  36304  -1447  -1675      0       C  
ATOM   1512  C   GLY A 104      -8.570 -42.087  29.939  1.00245.21           C  
ANISOU 1512  C   GLY A 104    35245  21282  36644  -1700  -1183    -37       C  
ATOM   1513  O   GLY A 104      -9.680 -42.174  30.471  1.00247.20           O  
ANISOU 1513  O   GLY A 104    35807  21303  36815  -1997   -630    -61       O  
ATOM   1514  H   GLY A 104      -6.369 -40.034  28.460  1.00238.31           H  
ANISOU 1514  H   GLY A 104    33978  20745  35823  -1122  -2400    -46       H  
ATOM   1515  HA2 GLY A 104      -8.845 -40.070  29.690  1.00243.86           H  
ANISOU 1515  HA2 GLY A 104    35003  21114  36536  -1570  -1264     22       H  
ATOM   1516  HA3 GLY A 104      -8.389 -40.890  28.218  1.00240.44           H  
ANISOU 1516  HA3 GLY A 104    34200  21019  36139  -1264  -2025    -36       H  
ATOM   1517  N   TRP A 105      -7.739 -43.083  29.867  1.00241.28           N  
ANISOU 1517  N   TRP A 105    34632  20703  36341  -1641  -1702    -42       N  
ATOM   1518  CA  TRP A 105      -7.877 -44.496  30.248  1.00242.08           C  
ANISOU 1518  CA  TRP A 105    34873  20704  36402  -1802  -1463    -80       C  
ATOM   1519  C   TRP A 105      -7.155 -45.153  29.104  1.00243.65           C  
ANISOU 1519  C   TRP A 105    34712  21559  36307  -1506  -1898   -172       C  
ATOM   1520  O   TRP A 105      -6.247 -45.947  29.326  1.00242.05           O  
ANISOU 1520  O   TRP A 105    34505  21351  36110  -1487  -2172   -212       O  
ATOM   1521  CB  TRP A 105      -9.299 -45.051  30.379  1.00243.45           C  
ANISOU 1521  CB  TRP A 105    35255  20686  36558  -2088   -976   -125       C  
ATOM   1522  CG  TRP A 105      -9.856 -44.985  31.761  1.00244.41           C  
ANISOU 1522  CG  TRP A 105    35841  20811  36214  -2400    -17   -112       C  
ATOM   1523  CD1 TRP A 105     -11.026 -44.402  32.135  1.00243.75           C  
ANISOU 1523  CD1 TRP A 105    35399  21405  35811  -2437    -12    -70       C  
ATOM   1524  CD2 TRP A 105      -9.324 -45.610  32.935  1.00240.91           C  
ANISOU 1524  CD2 TRP A 105    35290  20581  35664  -2374      2     10       C  
ATOM   1525  NE1 TRP A 105     -11.235 -44.581  33.477  1.00243.11           N  
ANISOU 1525  NE1 TRP A 105    35290  21328  35753  -2587     13     75       N  
ATOM   1526  CE2 TRP A 105     -10.220 -45.347  33.989  1.00243.31           C  
ANISOU 1526  CE2 TRP A 105    35408  21206  35834  -2498     24    139       C  
ATOM   1527  CE3 TRP A 105      -8.162 -46.349  33.205  1.00241.32           C  
ANISOU 1527  CE3 TRP A 105    35447  20461  35782  -2266      2     10       C  
ATOM   1528  CZ2 TRP A 105     -10.002 -45.812  35.289  1.00242.49           C  
ANISOU 1528  CZ2 TRP A 105    35348  21007  35782  -2550     52    301       C  
ATOM   1529  CZ3 TRP A 105      -7.947 -46.808  34.492  1.00241.70           C  
ANISOU 1529  CZ3 TRP A 105    35475  20547  35813  -2276     23    157       C  
ATOM   1530  CH2 TRP A 105      -8.846 -46.514  35.524  1.00242.24           C  
ANISOU 1530  CH2 TRP A 105    35446  20768  35825  -2411     51    317       C  
ATOM   1531  H   TRP A 105      -6.796 -42.887  29.545  1.00239.04           H  
ANISOU 1531  H   TRP A 105    34208  20527  36088  -1468  -2203    -57       H  
ATOM   1532  HA  TRP A 105      -7.352 -44.674  31.181  1.00243.30           H  
ANISOU 1532  HA  TRP A 105    35298  20590  36555  -1913  -1165    -47       H  
ATOM   1533  HB2 TRP A 105      -9.982 -44.535  29.710  1.00243.27           H  
ANISOU 1533  HB2 TRP A 105    35042  20844  36545  -2013  -1126   -149       H  
ATOM   1534  HB3 TRP A 105      -9.277 -46.104  30.104  1.00243.09           H  
ANISOU 1534  HB3 TRP A 105    35123  20713  36529  -2080  -1126   -166       H  
ATOM   1535  HD1 TRP A 105     -11.668 -43.827  31.470  1.00244.47           H  
ANISOU 1535  HD1 TRP A 105    35421  21636  35830  -2414    -24   -141       H  
ATOM   1536  HE1 TRP A 105     -12.042 -44.244  33.988  1.00243.86           H  
ANISOU 1536  HE1 TRP A 105    35265  21611  35781  -2708     23    121       H  
ATOM   1537  HE3 TRP A 105      -7.463 -46.608  32.413  1.00244.63           H  
ANISOU 1537  HE3 TRP A 105    36045  20374  36530  -2231   -214    -92       H  
ATOM   1538  HZ2 TRP A 105     -10.705 -45.598  36.092  1.00242.64           H  
ANISOU 1538  HZ2 TRP A 105    35274  21166  35750  -2666     74    404       H  
ATOM   1539  HZ3 TRP A 105      -7.053 -47.393  34.701  1.00241.37           H  
ANISOU 1539  HZ3 TRP A 105    35511  20383  35816  -2177     20    139       H  
ATOM   1540  HH2 TRP A 105      -8.663 -46.904  36.523  1.00242.07           H  
ANISOU 1540  HH2 TRP A 105    35443  20721  35812  -2402     70    443       H  
ATOM   1541  N   SER A 106      -7.502 -44.747  27.874  1.00241.66           N  
ANISOU 1541  N   SER A 106    34210  21582  36026  -1294  -2299   -185       N  
ATOM   1542  CA  SER A 106      -6.780 -45.126  26.678  1.00239.81           C  
ANISOU 1542  CA  SER A 106    33786  21697  35635  -1045  -2882   -251       C  
ATOM   1543  C   SER A 106      -5.644 -44.118  26.496  1.00243.07           C  
ANISOU 1543  C   SER A 106    34223  22399  35733   -923  -2747   -314       C  
ATOM   1544  O   SER A 106      -5.500 -43.194  27.291  1.00243.36           O  
ANISOU 1544  O   SER A 106    34373  22227  35866  -1003  -2530   -272       O  
ATOM   1545  CB  SER A 106      -7.693 -45.138  25.464  1.00242.61           C  
ANISOU 1545  CB  SER A 106    33992  22404  35784   -865  -2803   -242       C  
ATOM   1546  OG  SER A 106      -8.933 -45.745  25.778  1.00252.37           O  
ANISOU 1546  OG  SER A 106    35235  23993  36660  -1006  -1851   -263       O  
ATOM   1547  H   SER A 106      -8.326 -44.197  27.668  1.00242.62           H  
ANISOU 1547  H   SER A 106    34324  21695  36164  -1300  -2126   -164       H  
ATOM   1548  HA  SER A 106      -6.362 -46.124  26.783  1.00239.17           H  
ANISOU 1548  HA  SER A 106    33690  21662  35522  -1080  -3027   -298       H  
ATOM   1549  HB2 SER A 106      -7.853 -44.118  25.128  1.00242.83           H  
ANISOU 1549  HB2 SER A 106    34036  22436  35791   -766  -2772   -213       H  
ATOM   1550  HB3 SER A 106      -7.206 -45.708  24.676  1.00241.17           H  
ANISOU 1550  HB3 SER A 106    33752  22383  35498   -733  -3181   -285       H  
ATOM   1551  HG  SER A 106      -9.598 -45.471  25.096  1.00252.36           H  
ANISOU 1551  HG  SER A 106    35157  24095  36631   -896  -1901   -247       H  
ATOM   1552  N   PHE A 107      -4.863 -44.287  25.441  1.00241.00           N  
ANISOU 1552  N   PHE A 107    33940  22312  35317   -772  -3171   -426       N  
ATOM   1553  CA  PHE A 107      -3.681 -43.473  25.167  1.00241.27           C  
ANISOU 1553  CA  PHE A 107    34086  22391  35193   -731  -3199   -569       C  
ATOM   1554  C   PHE A 107      -3.905 -41.937  25.156  1.00245.69           C  
ANISOU 1554  C   PHE A 107    34686  23006  35661   -681  -2718   -502       C  
ATOM   1555  O   PHE A 107      -3.043 -41.212  25.649  1.00245.40           O  
ANISOU 1555  O   PHE A 107    34749  22854  35639   -741  -2685   -592       O  
ATOM   1556  CB  PHE A 107      -2.987 -43.926  23.861  1.00242.01           C  
ANISOU 1556  CB  PHE A 107    34232  22716  35003   -633  -3291   -751       C  
ATOM   1557  CG  PHE A 107      -3.510 -43.320  22.577  1.00244.08           C  
ANISOU 1557  CG  PHE A 107    34552  23074  35114   -464  -3081   -701       C  
ATOM   1558  CD1 PHE A 107      -2.914 -42.192  22.028  1.00247.50           C  
ANISOU 1558  CD1 PHE A 107    35127  23516  35395   -443  -2664   -809       C  
ATOM   1559  CD2 PHE A 107      -4.613 -43.863  21.932  1.00245.37           C  
ANISOU 1559  CD2 PHE A 107    34583  23430  35215   -339  -3020   -552       C  
ATOM   1560  CE1 PHE A 107      -3.429 -41.602  20.876  1.00248.94           C  
ANISOU 1560  CE1 PHE A 107    35396  23696  35493   -292  -2454   -748       C  
ATOM   1561  CE2 PHE A 107      -5.126 -43.271  20.775  1.00247.87           C  
ANISOU 1561  CE2 PHE A 107    34950  23844  35384   -168  -2762   -488       C  
ATOM   1562  CZ  PHE A 107      -4.525 -42.149  20.252  1.00247.70           C  
ANISOU 1562  CZ  PHE A 107    35158  23617  35341   -140  -2630   -580       C  
ATOM   1563  H   PHE A 107      -5.041 -45.001  24.746  1.00240.39           H  
ANISOU 1563  H   PHE A 107    33806  22358  35173   -699  -3362   -446       H  
ATOM   1564  HA  PHE A 107      -2.991 -43.692  25.972  1.00241.04           H  
ANISOU 1564  HA  PHE A 107    34084  22308  35191   -839  -3204   -640       H  
ATOM   1565  HB2 PHE A 107      -1.930 -43.679  23.941  1.00242.15           H  
ANISOU 1565  HB2 PHE A 107    34356  22704  34948   -697  -3264   -944       H  
ATOM   1566  HB3 PHE A 107      -3.093 -45.005  23.779  1.00241.00           H  
ANISOU 1566  HB3 PHE A 107    34027  22686  34855   -642  -3465   -760       H  
ATOM   1567  HD1 PHE A 107      -2.069 -41.729  22.535  1.00247.92           H  
ANISOU 1567  HD1 PHE A 107    35253  23484  35463   -551  -2566   -949       H  
ATOM   1568  HD2 PHE A 107      -5.105 -44.739  22.351  1.00244.72           H  
ANISOU 1568  HD2 PHE A 107    34362  23414  35206   -383  -3124   -492       H  
ATOM   1569  HE1 PHE A 107      -2.959 -40.707  20.471  1.00250.11           H  
ANISOU 1569  HE1 PHE A 107    35700  23712  35619   -296  -2200   -849       H  
ATOM   1570  HE2 PHE A 107      -5.988 -43.714  20.278  1.00247.55           H  
ANISOU 1570  HE2 PHE A 107    34829  23882  35344    -59  -2838   -383       H  
ATOM   1571  HZ  PHE A 107      -4.931 -41.677  19.360  1.00248.36           H  
ANISOU 1571  HZ  PHE A 107    35325  23663  35379    -11  -2508   -529       H  
ATOM   1572  N   SER A 108      -5.027 -41.453  24.600  1.00244.86           N  
ANISOU 1572  N   SER A 108    34569  22806  35662   -572  -2757   -369       N  
ATOM   1573  CA  SER A 108      -5.292 -40.023  24.441  1.00245.97           C  
ANISOU 1573  CA  SER A 108    34787  22861  35809   -500  -2558   -311       C  
ATOM   1574  C   SER A 108      -5.529 -39.222  25.742  1.00250.46           C  
ANISOU 1574  C   SER A 108    35350  23438  36374   -634  -2009   -232       C  
ATOM   1575  O   SER A 108      -5.844 -39.784  26.787  1.00251.22           O  
ANISOU 1575  O   SER A 108    35449  23444  36560   -799  -1819   -189       O  
ATOM   1576  CB  SER A 108      -6.455 -39.794  23.480  1.00248.78           C  
ANISOU 1576  CB  SER A 108    35077  23414  36033   -328  -2333   -219       C  
ATOM   1577  OG  SER A 108      -6.114 -40.138  22.147  1.00252.86           O  
ANISOU 1577  OG  SER A 108    35585  24317  36174   -183  -2044   -277       O  
ATOM   1578  H   SER A 108      -5.771 -42.036  24.244  1.00244.72           H  
ANISOU 1578  H   SER A 108    34468  22856  35659   -527  -2805   -315       H  
ATOM   1579  HA  SER A 108      -4.401 -39.623  23.968  1.00245.83           H  
ANISOU 1579  HA  SER A 108    34895  22821  35688   -467  -2611   -429       H  
ATOM   1580  HB2 SER A 108      -7.307 -40.379  23.815  1.00249.10           H  
ANISOU 1580  HB2 SER A 108    35011  23482  36152   -379  -2284   -166       H  
ATOM   1581  HB3 SER A 108      -6.740 -38.748  23.498  1.00249.64           H  
ANISOU 1581  HB3 SER A 108    35236  23455  36159   -286  -2167   -172       H  
ATOM   1582  HG  SER A 108      -6.766 -40.796  21.793  1.00252.90           H  
ANISOU 1582  HG  SER A 108    35548  24375  36169    -71  -2050   -202       H  
ATOM   1583  N   LEU A 109      -5.368 -37.885  25.641  1.00248.87           N  
ANISOU 1583  N   LEU A 109    35257  23034  36267   -580  -2076   -214       N  
ATOM   1584  CA  LEU A 109      -5.534 -36.921  26.731  1.00250.11           C  
ANISOU 1584  CA  LEU A 109    35478  23037  36517   -685  -1779   -135       C  
ATOM   1585  C   LEU A 109      -6.511 -35.793  26.417  1.00254.90           C  
ANISOU 1585  C   LEU A 109    36096  23808  36947   -585  -1322    -60       C  
ATOM   1586  O   LEU A 109      -6.812 -35.534  25.254  1.00254.71           O  
ANISOU 1586  O   LEU A 109    36052  23876  36852   -406  -1426    -64       O  
ATOM   1587  CB  LEU A 109      -4.192 -36.349  27.218  1.00249.73           C  
ANISOU 1587  CB  LEU A 109    35525  22904  36456   -737  -1819   -231       C  
ATOM   1588  CG  LEU A 109      -3.341 -35.531  26.246  1.00252.67           C  
ANISOU 1588  CG  LEU A 109    35966  23461  36577   -638  -1637   -384       C  
ATOM   1589  CD1 LEU A 109      -3.835 -34.136  26.095  1.00253.70           C  
ANISOU 1589  CD1 LEU A 109    36166  23508  36722   -561  -1436   -290       C  
ATOM   1590  CD2 LEU A 109      -1.903 -35.491  26.678  1.00253.80           C  
ANISOU 1590  CD2 LEU A 109    36156  23655  36621   -746  -1521   -602       C  
ATOM   1591  H   LEU A 109      -5.126 -37.439  24.766  1.00248.66           H  
ANISOU 1591  H   LEU A 109    35296  23030  36153   -463  -2144   -259       H  
ATOM   1592  HA  LEU A 109      -5.963 -37.467  27.559  1.00250.73           H  
ANISOU 1592  HA  LEU A 109    35561  23038  36667   -823  -1604    -86       H  
ATOM   1593  HB2 LEU A 109      -4.375 -35.733  28.090  1.00250.51           H  
ANISOU 1593  HB2 LEU A 109    35681  22874  36628   -811  -1596   -148       H  
ATOM   1594  HB3 LEU A 109      -3.587 -37.183  27.550  1.00249.23           H  
ANISOU 1594  HB3 LEU A 109    35445  22863  36389   -808  -1937   -309       H  
ATOM   1595  HG  LEU A 109      -3.385 -35.989  25.265  1.00252.28           H  
ANISOU 1595  HG  LEU A 109    35918  23493  36445   -558  -1739   -441       H  
ATOM   1596 HD11 LEU A 109      -3.191 -33.602  25.406  1.00254.03           H  
ANISOU 1596 HD11 LEU A 109    36313  23510  36695   -524  -1393   -414       H  
ATOM   1597 HD12 LEU A 109      -4.833 -34.135  25.676  1.00253.99           H  
ANISOU 1597 HD12 LEU A 109    36156  23587  36761   -472  -1415   -186       H  
ATOM   1598 HD13 LEU A 109      -3.834 -33.652  27.064  1.00254.09           H  
ANISOU 1598 HD13 LEU A 109    36232  23462  36847   -639  -1319   -225       H  
ATOM   1599 HD21 LEU A 109      -1.341 -34.895  25.964  1.00254.29           H  
ANISOU 1599 HD21 LEU A 109    36322  23679  36618   -726  -1417   -753       H  
ATOM   1600 HD22 LEU A 109      -1.848 -35.051  27.669  1.00253.96           H  
ANISOU 1600 HD22 LEU A 109    36189  23586  36717   -806  -1426   -533       H  
ATOM   1601 HD23 LEU A 109      -1.498 -36.498  26.710  1.00253.04           H  
ANISOU 1601 HD23 LEU A 109    36014  23634  36494   -792  -1672   -701       H  
ATOM   1602  N   TYR A 110      -6.956 -35.089  27.465  1.00253.92           N  
ANISOU 1602  N   TYR A 110    36068  23411  36998   -717  -1184     17       N  
ATOM   1603  CA  TYR A 110      -7.893 -33.982  27.406  1.00254.72           C  
ANISOU 1603  CA  TYR A 110    36215  23471  37094   -672  -1000     70       C  
ATOM   1604  C   TYR A 110      -7.300 -32.720  28.032  1.00256.59           C  
ANISOU 1604  C   TYR A 110    36578  23643  37271   -690   -773    103       C  
ATOM   1605  O   TYR A 110      -6.891 -32.767  29.187  1.00256.79           O  
ANISOU 1605  O   TYR A 110    36728  23491  37349   -861   -613    135       O  
ATOM   1606  CB  TYR A 110      -9.177 -34.333  28.177  1.00257.86           C  
ANISOU 1606  CB  TYR A 110    36731  23884  37361   -881   -536     64       C  
ATOM   1607  CG  TYR A 110      -9.886 -35.589  27.735  1.00259.45           C  
ANISOU 1607  CG  TYR A 110    36861  24297  37422   -911   -460     -1       C  
ATOM   1608  CD1 TYR A 110     -10.457 -35.681  26.472  1.00260.10           C  
ANISOU 1608  CD1 TYR A 110    36772  24657  37399   -680   -589    -21       C  
ATOM   1609  CD2 TYR A 110     -10.082 -36.647  28.612  1.00261.28           C  
ANISOU 1609  CD2 TYR A 110    37277  24443  37556  -1186   -148    -42       C  
ATOM   1610  CE1 TYR A 110     -11.148 -36.815  26.070  1.00260.84           C  
ANISOU 1610  CE1 TYR A 110    36783  24912  37411   -705   -575    -72       C  
ATOM   1611  CE2 TYR A 110     -10.777 -37.785  28.227  1.00262.14           C  
ANISOU 1611  CE2 TYR A 110    37332  24689  37578  -1244   -115   -111       C  
ATOM   1612  CZ  TYR A 110     -11.320 -37.863  26.954  1.00266.40           C  
ANISOU 1612  CZ  TYR A 110    37678  25770  37771   -983    -24   -147       C  
ATOM   1613  OH  TYR A 110     -12.017 -38.971  26.543  1.00267.31           O  
ANISOU 1613  OH  TYR A 110    37693  26094  37778  -1015    -18   -205       O  
ATOM   1614  H   TYR A 110      -6.660 -35.278  28.408  1.00254.60           H  
ANISOU 1614  H   TYR A 110    36238  23390  37109   -863  -1016     31       H  
ATOM   1615  HA  TYR A 110      -8.150 -33.785  26.371  1.00254.16           H  
ANISOU 1615  HA  TYR A 110    36079  23498  36991   -493  -1165     59       H  
ATOM   1616  HB2 TYR A 110      -8.927 -34.443  29.224  1.00259.01           H  
ANISOU 1616  HB2 TYR A 110    37066  23861  37486  -1078   -287     83       H  
ATOM   1617  HB3 TYR A 110      -9.881 -33.516  28.081  1.00258.77           H  
ANISOU 1617  HB3 TYR A 110    36885  24018  37419   -850   -419     68       H  
ATOM   1618  HD1 TYR A 110     -10.344 -34.859  25.769  1.00259.52           H  
ANISOU 1618  HD1 TYR A 110    36653  24627  37327   -478   -713     13       H  
ATOM   1619  HD2 TYR A 110      -9.685 -36.594  29.620  1.00260.72           H  
ANISOU 1619  HD2 TYR A 110    37278  24371  37413  -1326     -1     -6       H  
ATOM   1620  HE1 TYR A 110     -11.559 -36.865  25.065  1.00260.18           H  
ANISOU 1620  HE1 TYR A 110    36573  24974  37310   -505   -748    -63       H  
ATOM   1621  HE2 TYR A 110     -10.886 -38.601  28.937  1.00261.28           H  
ANISOU 1621  HE2 TYR A 110    37200  24715  37360  -1428    -14   -125       H  
ATOM   1622  HH  TYR A 110     -12.309 -39.488  27.338  1.00266.79           H  
ANISOU 1622  HH  TYR A 110    37565  26115  37688  -1211    -24   -226       H  
ATOM   1623  N   ASP A 111      -7.287 -31.593  27.300  1.00253.39           N  
ANISOU 1623  N   ASP A 111    36172  23098  37008   -527  -1057    121       N  
ATOM   1624  CA  ASP A 111      -6.846 -30.308  27.833  1.00253.40           C  
ANISOU 1624  CA  ASP A 111    36281  22952  37048   -542   -955    160       C  
ATOM   1625  C   ASP A 111      -8.088 -29.499  28.200  1.00256.31           C  
ANISOU 1625  C   ASP A 111    36710  23382  37296   -554   -586    213       C  
ATOM   1626  O   ASP A 111      -9.058 -29.495  27.451  1.00256.27           O  
ANISOU 1626  O   ASP A 111    36635  23481  37255   -438   -623    195       O  
ATOM   1627  CB  ASP A 111      -5.918 -29.525  26.893  1.00254.20           C  
ANISOU 1627  CB  ASP A 111    36444  23111  37027   -399   -980     83       C  
ATOM   1628  CG  ASP A 111      -6.480 -29.226  25.526  1.00262.90           C  
ANISOU 1628  CG  ASP A 111    37492  24738  37659   -188   -338     61       C  
ATOM   1629  OD1 ASP A 111      -6.862 -30.184  24.825  1.00263.68           O  
ANISOU 1629  OD1 ASP A 111    37501  25018  37668   -124   -358     45       O  
ATOM   1630  OD2 ASP A 111      -6.508 -28.035  25.143  1.00266.22           O  
ANISOU 1630  OD2 ASP A 111    37955  25244  37955    -94      1     77       O  
ATOM   1631  H   ASP A 111      -7.604 -31.542  26.343  1.00253.10           H  
ANISOU 1631  H   ASP A 111    36098  23146  36923   -378  -1161    105       H  
ATOM   1632  HA  ASP A 111      -6.253 -30.487  28.720  1.00253.52           H  
ANISOU 1632  HA  ASP A 111    36348  22876  37102   -675   -887    170       H  
ATOM   1633  HB2 ASP A 111      -5.670 -28.587  27.373  1.00254.59           H  
ANISOU 1633  HB2 ASP A 111    36567  23067  37099   -425   -862    112       H  
ATOM   1634  HB3 ASP A 111      -4.988 -30.070  26.772  1.00253.50           H  
ANISOU 1634  HB3 ASP A 111    36368  23021  36928   -446  -1111    -16       H  
ATOM   1635  N   TYR A 112      -8.078 -28.874  29.369  1.00254.12           N  
ANISOU 1635  N   TYR A 112    36551  22779  37225   -719   -569    288       N  
ATOM   1636  CA  TYR A 112      -9.165 -28.074  29.895  1.00255.28           C  
ANISOU 1636  CA  TYR A 112    36815  22876  37305   -802   -321    311       C  
ATOM   1637  C   TYR A 112      -8.637 -26.687  30.216  1.00256.28           C  
ANISOU 1637  C   TYR A 112    37057  22995  37320   -731   -159    363       C  
ATOM   1638  O   TYR A 112      -7.538 -26.570  30.747  1.00255.74           O  
ANISOU 1638  O   TYR A 112    37036  22766  37366   -776   -220    412       O  
ATOM   1639  CB  TYR A 112      -9.748 -28.700  31.155  1.00256.04           C  
ANISOU 1639  CB  TYR A 112    37008  23187  37089  -1103     24    304       C  
ATOM   1640  CG  TYR A 112     -10.316 -30.081  30.956  1.00256.74           C  
ANISOU 1640  CG  TYR A 112    36943  23561  37044  -1192     20    228       C  
ATOM   1641  CD1 TYR A 112     -11.602 -30.265  30.478  1.00257.54           C  
ANISOU 1641  CD1 TYR A 112    36815  24116  36923  -1180     12    133       C  
ATOM   1642  CD2 TYR A 112      -9.576 -31.205  31.267  1.00256.76           C  
ANISOU 1642  CD2 TYR A 112    36976  23492  37089  -1268     23    243       C  
ATOM   1643  CE1 TYR A 112     -12.133 -31.541  30.308  1.00258.26           C  
ANISOU 1643  CE1 TYR A 112    36815  24364  36946  -1285      7     65       C  
ATOM   1644  CE2 TYR A 112     -10.088 -32.479  31.096  1.00256.87           C  
ANISOU 1644  CE2 TYR A 112    36880  23702  37016  -1355     18    179       C  
ATOM   1645  CZ  TYR A 112     -11.367 -32.653  30.616  1.00261.73           C  
ANISOU 1645  CZ  TYR A 112    37194  24915  37335  -1329      9     89       C  
ATOM   1646  OH  TYR A 112     -11.823 -33.946  30.464  1.00261.99           O  
ANISOU 1646  OH  TYR A 112    37141  25095  37307  -1423      3     29       O  
ATOM   1647  H   TYR A 112      -7.291 -28.888  29.995  1.00253.84           H  
ANISOU 1647  H   TYR A 112    36585  22640  37222   -798   -536    314       H  
ATOM   1648  HA  TYR A 112      -9.964 -28.016  29.165  1.00255.30           H  
ANISOU 1648  HA  TYR A 112    36720  23018  37266   -689   -378    262       H  
ATOM   1649  HB2 TYR A 112      -8.973 -28.757  31.908  1.00255.11           H  
ANISOU 1649  HB2 TYR A 112    36907  23029  36996  -1172     31    373       H  
ATOM   1650  HB3 TYR A 112     -10.534 -28.063  31.539  1.00255.04           H  
ANISOU 1650  HB3 TYR A 112    36729  23354  36821  -1155     26    299       H  
ATOM   1651  HD1 TYR A 112     -12.203 -29.395  30.224  1.00257.66           H  
ANISOU 1651  HD1 TYR A 112    36779  24247  36873  -1097     10    110       H  
ATOM   1652  HD2 TYR A 112      -8.568 -31.096  31.646  1.00256.84           H  
ANISOU 1652  HD2 TYR A 112    37096  23290  37202  -1252     27    299       H  
ATOM   1653  HE1 TYR A 112     -13.138 -31.661  29.915  1.00258.51           H  
ANISOU 1653  HE1 TYR A 112    36734  24616  36870  -1292     -1    -10       H  
ATOM   1654  HE2 TYR A 112      -9.476 -33.331  31.350  1.00256.84           H  
ANISOU 1654  HE2 TYR A 112    36937  23571  37081  -1408     20    192       H  
ATOM   1655  HH  TYR A 112     -12.728 -33.973  30.060  1.00262.32           H  
ANISOU 1655  HH  TYR A 112    37078  25343  37249  -1425     -4    -34       H  
ATOM   1656  N   TRP A 113      -9.408 -25.647  29.912  1.00253.28           N  
ANISOU 1656  N   TRP A 113    36615  22486  37135   -636   -346    378       N  
ATOM   1657  CA  TRP A 113      -9.047 -24.277  30.189  1.00252.65           C  
ANISOU 1657  CA  TRP A 113    36611  22286  37098   -572   -328    439       C  
ATOM   1658  C   TRP A 113     -10.156 -23.548  30.916  1.00254.39           C  
ANISOU 1658  C   TRP A 113    36871  22896  36890   -660     19    411       C  
ATOM   1659  O   TRP A 113     -11.293 -23.999  30.935  1.00253.58           O  
ANISOU 1659  O   TRP A 113    36662  22991  36695   -752     18    334       O  
ATOM   1660  CB  TRP A 113      -8.670 -23.536  28.921  1.00250.65           C  
ANISOU 1660  CB  TRP A 113    36280  22015  36941   -305   -597    422       C  
ATOM   1661  CG  TRP A 113      -7.494 -24.096  28.194  1.00249.85           C  
ANISOU 1661  CG  TRP A 113    36179  21912  36841   -257   -779    373       C  
ATOM   1662  CD1 TRP A 113      -7.509 -25.100  27.286  1.00251.17           C  
ANISOU 1662  CD1 TRP A 113    36284  22275  36873   -186   -800    302       C  
ATOM   1663  CD2 TRP A 113      -6.142 -23.622  28.244  1.00249.22           C  
ANISOU 1663  CD2 TRP A 113    36203  21704  36784   -291   -833    339       C  
ATOM   1664  NE1 TRP A 113      -6.253 -25.296  26.777  1.00250.00           N  
ANISOU 1664  NE1 TRP A 113    36214  22046  36730   -195   -949    217       N  
ATOM   1665  CE2 TRP A 113      -5.391 -24.402  27.348  1.00251.24           C  
ANISOU 1665  CE2 TRP A 113    36465  22130  36866   -267   -781    204       C  
ATOM   1666  CE3 TRP A 113      -5.469 -22.691  29.031  1.00250.32           C  
ANISOU 1666  CE3 TRP A 113    36433  21766  36912   -360   -663    370       C  
ATOM   1667  CZ2 TRP A 113      -4.008 -24.234  27.187  1.00250.66           C  
ANISOU 1667  CZ2 TRP A 113    36509  21936  36796   -345   -811     50       C  
ATOM   1668  CZ3 TRP A 113      -4.117 -22.500  28.837  1.00250.95           C  
ANISOU 1668  CZ3 TRP A 113    36596  21814  36940   -406   -630    237       C  
ATOM   1669  CH2 TRP A 113      -3.400 -23.272  27.933  1.00251.03           C  
ANISOU 1669  CH2 TRP A 113    36625  21872  36881   -416   -692     50       C  
ATOM   1670  H   TRP A 113     -10.307 -25.723  29.460  1.00253.73           H  
ANISOU 1670  H   TRP A 113    36612  22667  37127   -583   -337    324       H  
ATOM   1671  HA  TRP A 113      -8.168 -24.282  30.817  1.00252.29           H  
ANISOU 1671  HA  TRP A 113    36642  22111  37107   -660   -309    493       H  
ATOM   1672  HB2 TRP A 113      -9.524 -23.539  28.252  1.00250.98           H  
ANISOU 1672  HB2 TRP A 113    36262  22169  36928   -186   -609    382       H  
ATOM   1673  HB3 TRP A 113      -8.431 -22.508  29.164  1.00251.03           H  
ANISOU 1673  HB3 TRP A 113    36408  21994  36978   -273   -517    460       H  
ATOM   1674  HD1 TRP A 113      -8.397 -25.654  26.995  1.00251.37           H  
ANISOU 1674  HD1 TRP A 113    36225  22410  36873   -146   -811    295       H  
ATOM   1675  HE1 TRP A 113      -6.011 -25.980  26.077  1.00249.56           H  
ANISOU 1675  HE1 TRP A 113    36158  22034  36630   -162  -1055    148       H  
ATOM   1676  HE3 TRP A 113      -6.015 -22.108  29.757  1.00251.01           H  
ANISOU 1676  HE3 TRP A 113    36541  21826  37004   -386   -518    464       H  
ATOM   1677  HZ2 TRP A 113      -3.422 -24.829  26.492  1.00250.53           H  
ANISOU 1677  HZ2 TRP A 113    36532  21932  36724   -361   -842   -101       H  
ATOM   1678  HZ3 TRP A 113      -3.595 -21.744  29.404  1.00251.12           H  
ANISOU 1678  HZ3 TRP A 113    36682  21742  36988   -453   -550    244       H  
ATOM   1679  HH2 TRP A 113      -2.336 -23.105  27.811  1.00251.22           H  
ANISOU 1679  HH2 TRP A 113    36736  21821  36895   -493   -628   -129       H  
ATOM   1680  N   GLY A 114      -9.800 -22.438  31.526  1.00253.10           N  
ANISOU 1680  N   GLY A 114    36842  22467  36857   -676     23    495       N  
ATOM   1681  CA  GLY A 114     -10.715 -21.572  32.241  1.00252.15           C  
ANISOU 1681  CA  GLY A 114    36537  22709  36561   -750     26    484       C  
ATOM   1682  C   GLY A 114     -11.061 -20.289  31.499  1.00253.88           C  
ANISOU 1682  C   GLY A 114    36614  23234  36617   -482     16    441       C  
ATOM   1683  O   GLY A 114     -10.623 -20.076  30.368  1.00254.75           O  
ANISOU 1683  O   GLY A 114    36872  23059  36862   -255      8    447       O  
ATOM   1684  H   GLY A 114      -8.851 -22.103  31.570  1.00253.02           H  
ANISOU 1684  H   GLY A 114    36946  22239  36952   -630     24    554       H  
ATOM   1685  HA2 GLY A 114     -11.626 -22.117  32.454  1.00251.70           H  
ANISOU 1685  HA2 GLY A 114    36319  22954  36363   -878     27    413       H  
ATOM   1686  HA3 GLY A 114     -10.271 -21.331  33.199  1.00251.01           H  
ANISOU 1686  HA3 GLY A 114    36350  22638  36382   -870     36    565       H  
ATOM   1687  N   GLN A 115     -11.851 -19.425  32.140  1.00252.27           N  
ANISOU 1687  N   GLN A 115    36431  22979  36440   -554     18    435       N  
ATOM   1688  CA  GLN A 115     -12.308 -18.144  31.602  1.00252.59           C  
ANISOU 1688  CA  GLN A 115    36482  23013  36478   -326     10    408       C  
ATOM   1689  C   GLN A 115     -11.178 -17.152  31.406  1.00252.63           C  
ANISOU 1689  C   GLN A 115    36569  22865  36553   -170      6    504       C  
ATOM   1690  O   GLN A 115     -11.148 -16.416  30.427  1.00252.73           O  
ANISOU 1690  O   GLN A 115    36649  22745  36631     70     -3    502       O  
ATOM   1691  CB  GLN A 115     -13.337 -17.486  32.533  1.00252.42           C  
ANISOU 1691  CB  GLN A 115    36160  23579  36167   -452     12    346       C  
ATOM   1692  CG  GLN A 115     -14.659 -18.210  32.704  1.00264.09           C  
ANISOU 1692  CG  GLN A 115    37056  26206  37081   -557     11    205       C  
ATOM   1693  CD  GLN A 115     -15.526 -17.635  33.803  1.00275.68           C  
ANISOU 1693  CD  GLN A 115    37922  28857  37964   -640     11    157       C  
ATOM   1694  OE1 GLN A 115     -15.056 -16.995  34.752  1.00273.28           O  
ANISOU 1694  OE1 GLN A 115    37746  28290  37798   -741     18    237       O  
ATOM   1695  NE2 GLN A 115     -16.816 -17.894  33.729  1.00272.74           N  
ANISOU 1695  NE2 GLN A 115    37590  28390  37649   -743      6     74       N  
ATOM   1696  H   GLN A 115     -12.184 -19.596  33.076  1.00251.28           H  
ANISOU 1696  H   GLN A 115    36164  23119  36193   -759     25    439       H  
ATOM   1697  HA  GLN A 115     -12.768 -18.337  30.640  1.00253.22           H  
ANISOU 1697  HA  GLN A 115    36558  23103  36551   -164      4    349       H  
ATOM   1698  HB2 GLN A 115     -12.887 -17.389  33.514  1.00252.25           H  
ANISOU 1698  HB2 GLN A 115    36155  23519  36171   -621     21    424       H  
ATOM   1699  HB3 GLN A 115     -13.554 -16.493  32.151  1.00252.49           H  
ANISOU 1699  HB3 GLN A 115    36155  23629  36152   -267      7    332       H  
ATOM   1700  HG2 GLN A 115     -15.197 -18.144  31.762  1.00264.26           H  
ANISOU 1700  HG2 GLN A 115    37045  26306  37057   -385      5    144       H  
ATOM   1701  HG3 GLN A 115     -14.476 -19.253  32.946  1.00263.95           H  
ANISOU 1701  HG3 GLN A 115    37052  26145  37094   -711     14    215       H  
ATOM   1702 HE21 GLN A 115     -17.183 -18.456  32.968  1.00272.88           H  
ANISOU 1702 HE21 GLN A 115    37596  28442  37646   -679      2     23       H  
ATOM   1703 HE22 GLN A 115     -17.435 -17.531  34.444  1.00273.22           H  
ANISOU 1703 HE22 GLN A 115    37515  28702  37595   -846      6     62       H  
ATOM   1704  N   GLY A 116     -10.319 -17.087  32.397  1.00250.64           N  
ANISOU 1704  N   GLY A 116    36610  22032  36590   -347     15    634       N  
ATOM   1705  CA  GLY A 116      -9.195 -16.182  32.482  1.00250.15           C  
ANISOU 1705  CA  GLY A 116    36714  21647  36683   -271     13    741       C  
ATOM   1706  C   GLY A 116      -9.450 -15.176  33.576  1.00249.69           C  
ANISOU 1706  C   GLY A 116    36475  21952  36441   -342     18    782       C  
ATOM   1707  O   GLY A 116     -10.606 -14.841  33.824  1.00249.61           O  
ANISOU 1707  O   GLY A 116    36326  22213  36300   -362     18    706       O  
ATOM   1708  H   GLY A 116     -10.391 -17.667  33.215  1.00250.10           H  
ANISOU 1708  H   GLY A 116    36476  22084  36467   -552     25    654       H  
ATOM   1709  HA2 GLY A 116      -8.290 -16.738  32.688  1.00250.13           H  
ANISOU 1709  HA2 GLY A 116    36808  21455  36776   -357     18    794       H  
ATOM   1710  HA3 GLY A 116      -9.046 -15.672  31.540  1.00250.55           H  
ANISOU 1710  HA3 GLY A 116    36819  21593  36786    -80      4    716       H  
ATOM   1711  N   THR A 117      -8.401 -14.728  34.272  1.00247.68           N  
ANISOU 1711  N   THR A 117    36541  21071  36494   -414     25    949       N  
ATOM   1712  CA  THR A 117      -8.497 -13.726  35.322  1.00246.50           C  
ANISOU 1712  CA  THR A 117    36361  20993  36305   -472     32   1038       C  
ATOM   1713  C   THR A 117      -7.471 -12.620  35.075  1.00247.34           C  
ANISOU 1713  C   THR A 117    36434  21181  36364   -310     22   1074       C  
ATOM   1714  O   THR A 117      -6.281 -12.905  34.925  1.00247.33           O  
ANISOU 1714  O   THR A 117    36563  20921  36491   -322     23   1110       O  
ATOM   1715  CB  THR A 117      -8.462 -14.335  36.718  1.00245.67           C  
ANISOU 1715  CB  THR A 117    35930  21534  35882   -694     52   1087       C  
ATOM   1716  OG1 THR A 117      -9.084 -13.425  37.608  1.00242.90           O  
ANISOU 1716  OG1 THR A 117    35625  21090  35575   -779     62   1155       O  
ATOM   1717  CG2 THR A 117      -7.082 -14.708  37.194  1.00244.83           C  
ANISOU 1717  CG2 THR A 117    35985  21118  35920   -720     59   1222       C  
ATOM   1718  H   THR A 117      -7.457 -15.039  34.116  1.00247.82           H  
ANISOU 1718  H   THR A 117    36678  20853  36627   -416     26    988       H  
ATOM   1719  HA  THR A 117      -9.483 -13.281  35.260  1.00246.60           H  
ANISOU 1719  HA  THR A 117    36269  21207  36221   -434     28    956       H  
ATOM   1720  HB  THR A 117      -9.038 -15.251  36.700  1.00245.79           H  
ANISOU 1720  HB  THR A 117    35869  21679  35841   -808     58   1029       H  
ATOM   1721  HG1 THR A 117      -9.091 -13.826  38.507  1.00242.35           H  
ANISOU 1721  HG1 THR A 117    35505  21118  35461   -943     81   1235       H  
ATOM   1722 HG21 THR A 117      -7.121 -15.161  38.174  1.00245.04           H  
ANISOU 1722 HG21 THR A 117    36001  21168  35935   -866     77   1316       H  
ATOM   1723 HG22 THR A 117      -6.620 -15.418  36.524  1.00245.41           H  
ANISOU 1723 HG22 THR A 117    36144  21017  36085   -688     53   1173       H  
ATOM   1724 HG23 THR A 117      -6.445 -13.841  37.265  1.00244.75           H  
ANISOU 1724 HG23 THR A 117    36048  20980  35966   -623     53   1272       H  
ATOM   1725  N   PRO A 118      -7.925 -11.355  34.991  1.00246.38           N  
ANISOU 1725  N   PRO A 118    36454  20780  36379   -188     13   1097       N  
ATOM   1726  CA  PRO A 118      -7.004 -10.253  34.711  1.00246.05           C  
ANISOU 1726  CA  PRO A 118    36528  20515  36445    -69      5   1154       C  
ATOM   1727  C   PRO A 118      -6.235  -9.741  35.919  1.00246.18           C  
ANISOU 1727  C   PRO A 118    36491  20654  36390   -159     13   1274       C  
ATOM   1728  O   PRO A 118      -6.835  -9.472  36.948  1.00245.79           O  
ANISOU 1728  O   PRO A 118    36372  20757  36261   -232     20   1338       O  
ATOM   1729  CB  PRO A 118      -7.936  -9.196  34.138  1.00246.57           C  
ANISOU 1729  CB  PRO A 118    36398  20963  36327    121     -8   1051       C  
ATOM   1730  CG  PRO A 118      -9.190  -9.405  34.850  1.00247.92           C  
ANISOU 1730  CG  PRO A 118    36202  21859  36139     49     -3    947       C  
ATOM   1731  CD  PRO A 118      -9.310 -10.861  35.091  1.00246.90           C  
ANISOU 1731  CD  PRO A 118    36280  21314  36217   -138      9    979       C  
ATOM   1732  HA  PRO A 118      -6.272 -10.536  33.966  1.00245.93           H  
ANISOU 1732  HA  PRO A 118    36608  20303  36531    -47      3   1120       H  
ATOM   1733  HB2 PRO A 118      -7.548  -8.200  34.322  1.00245.93           H  
ANISOU 1733  HB2 PRO A 118    36317  20883  36242    173    -12   1096       H  
ATOM   1734  HB3 PRO A 118      -8.078  -9.351  33.074  1.00246.66           H  
ANISOU 1734  HB3 PRO A 118    36404  20967  36347    231    -15    973       H  
ATOM   1735  HG2 PRO A 118      -9.175  -8.869  35.793  1.00247.32           H  
ANISOU 1735  HG2 PRO A 118    36076  21890  36005    -20      1   1003       H  
ATOM   1736  HG3 PRO A 118     -10.019  -9.060  34.241  1.00247.89           H  
ANISOU 1736  HG3 PRO A 118    36093  22050  36045    185    -11    840       H  
ATOM   1737  HD2 PRO A 118      -9.719 -11.060  36.075  1.00246.33           H  
ANISOU 1737  HD2 PRO A 118    36104  21448  36043   -312     21    997       H  
ATOM   1738  HD3 PRO A 118      -9.933 -11.303  34.321  1.00247.15           H  
ANISOU 1738  HD3 PRO A 118    36272  21411  36222    -65      4    872       H  
ATOM   1739  N   VAL A 119      -4.909  -9.600  35.784  1.00244.97           N  
ANISOU 1739  N   VAL A 119    36683  19816  36577   -168     13   1343       N  
ATOM   1740  CA  VAL A 119      -4.009  -9.090  36.802  1.00244.28           C  
ANISOU 1740  CA  VAL A 119    36664  19605  36544   -197     17   1445       C  
ATOM   1741  C   VAL A 119      -3.333  -7.853  36.234  1.00245.54           C  
ANISOU 1741  C   VAL A 119    36754  19894  36647   -107      9   1349       C  
ATOM   1742  O   VAL A 119      -2.665  -7.944  35.205  1.00245.59           O  
ANISOU 1742  O   VAL A 119    36825  19742  36744   -132      9   1185       O  
ATOM   1743  CB  VAL A 119      -2.967 -10.124  37.246  1.00244.92           C  
ANISOU 1743  CB  VAL A 119    36609  19946  36503   -268     22   1358       C  
ATOM   1744  CG1 VAL A 119      -1.973  -9.532  38.214  1.00243.93           C  
ANISOU 1744  CG1 VAL A 119    36521  19748  36411   -212     17   1372       C  
ATOM   1745  CG2 VAL A 119      -3.620 -11.348  37.839  1.00244.36           C  
ANISOU 1745  CG2 VAL A 119    36461  20040  36345   -374     33   1430       C  
ATOM   1746  H   VAL A 119      -4.410  -9.832  34.942  1.00244.87           H  
ANISOU 1746  H   VAL A 119    36615  19726  36697   -157    -78   1248       H  
ATOM   1747  HA  VAL A 119      -4.578  -8.835  37.686  1.00244.02           H  
ANISOU 1747  HA  VAL A 119    36570  19716  36430   -220     20   1551       H  
ATOM   1748  HB  VAL A 119      -2.411 -10.437  36.373  1.00245.50           H  
ANISOU 1748  HB  VAL A 119    36737  19888  36656   -280     20   1204       H  
ATOM   1749 HG11 VAL A 119      -1.257 -10.285  38.510  1.00243.62           H  
ANISOU 1749 HG11 VAL A 119    36500  19658  36406   -220     17   1277       H  
ATOM   1750 HG12 VAL A 119      -1.441  -8.717  37.750  1.00244.10           H  
ANISOU 1750 HG12 VAL A 119    36578  19683  36485   -170     13   1268       H  
ATOM   1751 HG13 VAL A 119      -2.507  -9.166  39.078  1.00243.03           H  
ANISOU 1751 HG13 VAL A 119    36342  19793  36204   -200     18   1526       H  
ATOM   1752 HG21 VAL A 119      -2.861 -12.058  38.133  1.00243.93           H  
ANISOU 1752 HG21 VAL A 119    36430  19931  36323   -391     33   1387       H  
ATOM   1753 HG22 VAL A 119      -4.196 -11.070  38.708  1.00243.50           H  
ANISOU 1753 HG22 VAL A 119    36253  20150  36117   -410     39   1538       H  
ATOM   1754 HG23 VAL A 119      -4.278 -11.806  37.115  1.00245.03           H  
ANISOU 1754 HG23 VAL A 119    36515  20174  36410   -397     33   1372       H  
ATOM   1755  N   THR A 120      -3.483  -6.714  36.904  1.00244.37           N  
ANISOU 1755  N   THR A 120    36787  19405  36657    -41      4   1503       N  
ATOM   1756  CA  THR A 120      -2.869  -5.464  36.486  1.00243.79           C  
ANISOU 1756  CA  THR A 120    36756  19236  36637     21     -2   1447       C  
ATOM   1757  C   THR A 120      -1.909  -4.929  37.531  1.00243.80           C  
ANISOU 1757  C   THR A 120    36715  19324  36593     32     -3   1452       C  
ATOM   1758  O   THR A 120      -2.318  -4.652  38.656  1.00243.78           O  
ANISOU 1758  O   THR A 120    36771  19239  36617     87     -8   1647       O  
ATOM   1759  CB  THR A 120      -3.918  -4.424  36.199  1.00246.25           C  
ANISOU 1759  CB  THR A 120    36496  20690  36379    140    -12   1366       C  
ATOM   1760  OG1 THR A 120      -4.763  -4.326  37.329  1.00247.12           O  
ANISOU 1760  OG1 THR A 120    36486  21061  36350    156    -15   1458       O  
ATOM   1761  CG2 THR A 120      -4.719  -4.742  34.990  1.00246.63           C  
ANISOU 1761  CG2 THR A 120    36575  20660  36474    207    -17   1283       C  
ATOM   1762  H   THR A 120      -4.036  -6.623  37.741  1.00244.61           H  
ANISOU 1762  H   THR A 120    36793  19506  36641    -46      4   1619       H  
ATOM   1763  HA  THR A 120      -2.331  -5.651  35.567  1.00244.01           H  
ANISOU 1763  HA  THR A 120    36821  19167  36727    -31      2   1288       H  
ATOM   1764  HB  THR A 120      -3.434  -3.469  36.025  1.00245.35           H  
ANISOU 1764  HB  THR A 120    36376  20582  36264    167    -14   1342       H  
ATOM   1765  HG1 THR A 120      -5.442  -3.633  37.152  1.00247.37           H  
ANISOU 1765  HG1 THR A 120    36459  21203  36328    244    -23   1433       H  
ATOM   1766 HG21 THR A 120      -5.438  -3.949  34.809  1.00246.54           H  
ANISOU 1766 HG21 THR A 120    36500  20771  36404    326    -26   1274       H  
ATOM   1767 HG22 THR A 120      -4.076  -4.827  34.121  1.00246.56           H  
ANISOU 1767 HG22 THR A 120    36601  20564  36515    165    -12   1188       H  
ATOM   1768 HG23 THR A 120      -5.243  -5.680  35.138  1.00247.21           H  
ANISOU 1768 HG23 THR A 120    36648  20733  36546    177    -14   1286       H  
ATOM   1769  N   VAL A 121      -0.648  -4.761  37.170  1.00243.01           N  
ANISOU 1769  N   VAL A 121    36681  18656  36995    -25    -98   1271       N  
ATOM   1770  CA  VAL A 121       0.339  -4.216  38.058  1.00241.84           C  
ANISOU 1770  CA  VAL A 121    36539  18486  36864     63    193   1151       C  
ATOM   1771  C   VAL A 121       0.575  -2.817  37.533  1.00245.26           C  
ANISOU 1771  C   VAL A 121    37115  19125  36948     57    175   1036       C  
ATOM   1772  O   VAL A 121       1.167  -2.676  36.466  1.00244.85           O  
ANISOU 1772  O   VAL A 121    37176  19091  36765    -89    132    744       O  
ATOM   1773  CB  VAL A 121       1.639  -5.022  38.084  1.00244.23           C  
ANISOU 1773  CB  VAL A 121    36954  18798  37045     10    104    720       C  
ATOM   1774  CG1 VAL A 121       2.642  -4.381  38.995  1.00242.90           C  
ANISOU 1774  CG1 VAL A 121    36917  18652  36722    166    328    472       C  
ATOM   1775  CG2 VAL A 121       1.406  -6.446  38.497  1.00244.23           C  
ANISOU 1775  CG2 VAL A 121    36894  18767  37134      3    -81    806       C  
ATOM   1776  H   VAL A 121      -0.275  -4.963  36.257  1.00243.04           H  
ANISOU 1776  H   VAL A 121    36790  18603  36952   -121   -225   1070       H  
ATOM   1777  HA  VAL A 121      -0.036  -4.204  39.072  1.00242.14           H  
ANISOU 1777  HA  VAL A 121    36488  18487  37027    181    431   1382       H  
ATOM   1778  HB  VAL A 121       2.052  -5.024  37.085  1.00244.49           H  
ANISOU 1778  HB  VAL A 121    37121  18815  36959   -129     35    459       H  
ATOM   1779 HG11 VAL A 121       3.567  -4.938  38.987  1.00243.14           H  
ANISOU 1779 HG11 VAL A 121    36930  18598  36855    150    176     85       H  
ATOM   1780 HG12 VAL A 121       2.843  -3.377  38.652  1.00242.47           H  
ANISOU 1780 HG12 VAL A 121    36948  18673  36509    145    541    385       H  
ATOM   1781 HG13 VAL A 121       2.249  -4.355  40.000  1.00243.28           H  
ANISOU 1781 HG13 VAL A 121    37039  18638  36759    324    410    734       H  
ATOM   1782 HG21 VAL A 121       2.342  -6.986  38.489  1.00244.26           H  
ANISOU 1782 HG21 VAL A 121    36904  18707  37196    -10   -220    458       H  
ATOM   1783 HG22 VAL A 121       0.990  -6.470  39.493  1.00244.35           H  
ANISOU 1783 HG22 VAL A 121    37028  18772  37043    112     -3   1051       H  
ATOM   1784 HG23 VAL A 121       0.727  -6.920  37.805  1.00243.78           H  
ANISOU 1784 HG23 VAL A 121    36825  18876  36922    -90    -59    908       H  
ATOM   1785  N   VAL A 122       0.116  -1.788  38.252  1.00242.82           N  
ANISOU 1785  N   VAL A 122    36875  18746  36638    226    631   1277       N  
ATOM   1786  CA  VAL A 122       0.280  -0.406  37.843  1.00241.96           C  
ANISOU 1786  CA  VAL A 122    37043  18690  36200    244    765   1207       C  
ATOM   1787  C   VAL A 122       0.851   0.427  38.963  1.00241.81           C  
ANISOU 1787  C   VAL A 122    36855  19001  36021    391    869   1165       C  
ATOM   1788  O   VAL A 122       0.385   0.363  40.099  1.00241.13           O  
ANISOU 1788  O   VAL A 122    36635  18963  36019    554    929   1404       O  
ATOM   1789  CB  VAL A 122      -1.015   0.234  37.310  1.00244.69           C  
ANISOU 1789  CB  VAL A 122    36876  19335  36762    246    -20   1432       C  
ATOM   1790  CG1 VAL A 122      -0.851   1.728  37.114  1.00244.26           C  
ANISOU 1790  CG1 VAL A 122    36944  19307  36557    299    126   1411       C  
ATOM   1791  CG2 VAL A 122      -1.455  -0.424  36.033  1.00241.93           C  
ANISOU 1791  CG2 VAL A 122    36320  19383  36221    164    -13   1305       C  
ATOM   1792  H   VAL A 122      -0.364  -1.879  39.133  1.00242.52           H  
ANISOU 1792  H   VAL A 122    36637  18804  36704    322    624   1486       H  
ATOM   1793  HA  VAL A 122       0.990  -0.415  37.023  1.00241.59           H  
ANISOU 1793  HA  VAL A 122    37212  18661  35922     88    680    912       H  
ATOM   1794  HB  VAL A 122      -1.801   0.081  38.038  1.00243.87           H  
ANISOU 1794  HB  VAL A 122    36686  19428  36545    338    -31   1597       H  
ATOM   1795 HG11 VAL A 122      -1.767   2.164  36.739  1.00243.12           H  
ANISOU 1795 HG11 VAL A 122    36551  19397  36427    363    -32   1503       H  
ATOM   1796 HG12 VAL A 122      -0.619   2.185  38.066  1.00243.65           H  
ANISOU 1796 HG12 VAL A 122    37009  19281  36286    426    528   1463       H  
ATOM   1797 HG13 VAL A 122      -0.034   1.911  36.427  1.00243.71           H  
ANISOU 1797 HG13 VAL A 122    37189  19234  36176    172    296   1161       H  
ATOM   1798 HG21 VAL A 122      -2.386   0.028  35.712  1.00241.41           H  
ANISOU 1798 HG21 VAL A 122    36165  19505  36055    265    -22   1377       H  
ATOM   1799 HG22 VAL A 122      -0.678  -0.284  35.289  1.00243.67           H  
ANISOU 1799 HG22 VAL A 122    36653  19351  36580     44     -3   1123       H  
ATOM   1800 HG23 VAL A 122      -1.615  -1.479  36.219  1.00241.52           H  
ANISOU 1800 HG23 VAL A 122    36223  19423  36122    139    -11   1309       H  
ATOM   1801  N   LYS A 123       1.822   1.260  38.614  1.00238.28           N  
ANISOU 1801  N   LYS A 123    36860  18413  35264    353   1287    861       N  
ATOM   1802  CA  LYS A 123       2.469   2.186  39.523  1.00236.38           C  
ANISOU 1802  CA  LYS A 123    36721  18195  34897    527   1553    760       C  
ATOM   1803  C   LYS A 123       2.592   3.504  38.846  1.00236.73           C  
ANISOU 1803  C   LYS A 123    36652  18534  34761    413   1390    670       C  
ATOM   1804  O   LYS A 123       3.103   3.569  37.731  1.00236.06           O  
ANISOU 1804  O   LYS A 123    36687  18423  34581    164   1408    394       O  
ATOM   1805  CB  LYS A 123       3.864   1.705  39.893  1.00237.58           C  
ANISOU 1805  CB  LYS A 123    36707  18316  35248    519   1395    259       C  
ATOM   1806  CG  LYS A 123       4.433   2.245  41.185  1.00241.92           C  
ANISOU 1806  CG  LYS A 123    36989  19033  35897    786    957    145       C  
ATOM   1807  CD  LYS A 123       5.883   1.867  41.362  1.00249.25           C  
ANISOU 1807  CD  LYS A 123    37446  20004  37253    800    257   -506       C  
ATOM   1808  CE  LYS A 123       6.354   1.964  42.786  1.00252.79           C  
ANISOU 1808  CE  LYS A 123    37500  20999  37549   1067     37   -573       C  
ATOM   1809  NZ  LYS A 123       7.815   1.921  42.927  1.00256.28           N  
ANISOU 1809  NZ  LYS A 123    37855  21669  37848   1087     76  -1140       N  
ATOM   1810  H   LYS A 123       2.202   1.301  37.679  1.00238.31           H  
ANISOU 1810  H   LYS A 123    36910  18462  35174    165   1156    638       H  
ATOM   1811  HA  LYS A 123       1.880   2.276  40.426  1.00236.18           H  
ANISOU 1811  HA  LYS A 123    36629  18200  34907    723   1567   1048       H  
ATOM   1812  HB2 LYS A 123       3.798   0.637  39.998  1.00238.61           H  
ANISOU 1812  HB2 LYS A 123    36806  18339  35518    514   1274    266       H  
ATOM   1813  HB3 LYS A 123       4.560   1.894  39.083  1.00237.16           H  
ANISOU 1813  HB3 LYS A 123    36543  18318  35248    314   1393    -96       H  
ATOM   1814  HG2 LYS A 123       4.348   3.321  41.168  1.00241.06           H  
ANISOU 1814  HG2 LYS A 123    36939  19017  35636    814   1113    210       H  
ATOM   1815  HG3 LYS A 123       3.880   1.872  42.039  1.00241.94           H  
ANISOU 1815  HG3 LYS A 123    37063  19007  35854    959    859    434       H  
ATOM   1816  HD2 LYS A 123       6.024   0.843  41.035  1.00249.61           H  
ANISOU 1816  HD2 LYS A 123    37411  20025  37403    710     45   -631       H  
ATOM   1817  HD3 LYS A 123       6.492   2.509  40.736  1.00249.15           H  
ANISOU 1817  HD3 LYS A 123    37407  20034  37224    665    350   -806       H  
ATOM   1818  HE2 LYS A 123       5.985   2.890  43.207  1.00253.49           H  
ANISOU 1818  HE2 LYS A 123    37620  20999  37695   1179     26   -372       H  
ATOM   1819  HE3 LYS A 123       5.951   1.144  43.370  1.00252.83           H  
ANISOU 1819  HE3 LYS A 123    37507  20977  37578   1150     25   -365       H  
ATOM   1820  HZ1 LYS A 123       8.081   2.122  43.882  1.00255.89           H  
ANISOU 1820  HZ1 LYS A 123    37836  21535  37855   1291     91  -1161       H  
ATOM   1821  HZ2 LYS A 123       8.151   1.001  42.681  1.00256.32           H  
ANISOU 1821  HZ2 LYS A 123    37873  21684  37832   1015     82  -1306       H  
ATOM   1822  HZ3 LYS A 123       8.244   2.596  42.310  1.00256.35           H  
ANISOU 1822  HZ3 LYS A 123    37867  21721  37814    972     81  -1347       H  
ATOM   1823  N   LEU A 124       2.180   4.555  39.520  1.00234.16           N  
ANISOU 1823  N   LEU A 124    36581  18122  34268    628   1688    902       N  
ATOM   1824  CA  LEU A 124       2.320   5.904  39.032  1.00233.10           C  
ANISOU 1824  CA  LEU A 124    36545  18112  33911    561   1687    836       C  
ATOM   1825  C   LEU A 124       3.619   6.442  39.614  1.00235.37           C  
ANISOU 1825  C   LEU A 124    36598  18535  34299    583   1673    449       C  
ATOM   1826  O   LEU A 124       3.747   6.560  40.830  1.00234.76           O  
ANISOU 1826  O   LEU A 124    36550  18376  34273    865   1689    507       O  
ATOM   1827  CB  LEU A 124       1.148   6.773  39.433  1.00233.16           C  
ANISOU 1827  CB  LEU A 124    36536  18172  33882    772   1622   1234       C  
ATOM   1828  CG  LEU A 124       0.891   7.987  38.587  1.00235.97           C  
ANISOU 1828  CG  LEU A 124    36828  18713  34116    661   1292   1230       C  
ATOM   1829  CD1 LEU A 124       0.951   7.667  37.120  1.00236.45           C  
ANISOU 1829  CD1 LEU A 124    36995  18711  34134    384   1031   1082       C  
ATOM   1830  CD2 LEU A 124      -0.415   8.609  38.938  1.00238.81           C  
ANISOU 1830  CD2 LEU A 124    36858  19151  34728    860    976   1554       C  
ATOM   1831  H   LEU A 124       1.749   4.509  40.427  1.00234.20           H  
ANISOU 1831  H   LEU A 124    36527  18125  34335    832   1735   1125       H  
ATOM   1832  HA  LEU A 124       2.347   5.861  37.952  1.00233.73           H  
ANISOU 1832  HA  LEU A 124    36695  18198  33915    339   1550    728       H  
ATOM   1833  HB2 LEU A 124       0.255   6.165  39.425  1.00234.66           H  
ANISOU 1833  HB2 LEU A 124    36556  18299  34307    815   1479   1455       H  
ATOM   1834  HB3 LEU A 124       1.304   7.111  40.447  1.00232.47           H  
ANISOU 1834  HB3 LEU A 124    36432  18118  33777    974   1785   1288       H  
ATOM   1835  HG  LEU A 124       1.666   8.710  38.803  1.00234.78           H  
ANISOU 1835  HG  LEU A 124    36792  18623  33793    649   1494   1055       H  
ATOM   1836 HD11 LEU A 124       0.777   8.554  36.531  1.00236.46           H  
ANISOU 1836 HD11 LEU A 124    37082  18739  34022    337    890   1091       H  
ATOM   1837 HD12 LEU A 124       1.929   7.292  36.858  1.00235.49           H  
ANISOU 1837 HD12 LEU A 124    36930  18611  33935    209   1225    789       H  
ATOM   1838 HD13 LEU A 124       0.211   6.916  36.884  1.00237.80           H  
ANISOU 1838 HD13 LEU A 124    37024  18775  34554    411    767   1226       H  
ATOM   1839 HD21 LEU A 124      -0.577   9.487  38.329  1.00239.07           H  
ANISOU 1839 HD21 LEU A 124    36973  19182  34681    820    805   1542       H  
ATOM   1840 HD22 LEU A 124      -1.211   7.899  38.763  1.00240.50           H  
ANISOU 1840 HD22 LEU A 124    36841  19259  35279    870    723   1680       H  
ATOM   1841 HD23 LEU A 124      -0.420   8.900  39.979  1.00237.92           H  
ANISOU 1841 HD23 LEU A 124    36686  19119  34595   1046   1190   1642       H  
ATOM   1842  N   VAL A 125       4.590   6.721  38.768  1.00233.29           N  
ANISOU 1842  N   VAL A 125    36427  18162  34049    322   1883     30       N  
ATOM   1843  CA  VAL A 125       5.892   7.177  39.196  1.00233.49           C  
ANISOU 1843  CA  VAL A 125    36250  18084  34383    329   1939   -453       C  
ATOM   1844  C   VAL A 125       6.101   8.601  38.756  1.00234.46           C  
ANISOU 1844  C   VAL A 125    36393  18356  34335    208   2002   -509       C  
ATOM   1845  O   VAL A 125       5.924   8.911  37.581  1.00233.61           O  
ANISOU 1845  O   VAL A 125    36445  18344  33972    -62   2084   -485       O  
ATOM   1846  CB  VAL A 125       7.014   6.267  38.684  1.00237.72           C  
ANISOU 1846  CB  VAL A 125    36298  18719  35306    135   1572  -1006       C  
ATOM   1847  CG1 VAL A 125       7.107   6.305  37.190  1.00237.59           C  
ANISOU 1847  CG1 VAL A 125    36298  18893  35082   -217   1638  -1102       C  
ATOM   1848  CG2 VAL A 125       8.333   6.626  39.310  1.00238.62           C  
ANISOU 1848  CG2 VAL A 125    36188  18645  35831    250   1343  -1554       C  
ATOM   1849  H   VAL A 125       4.490   6.661  37.769  1.00233.55           H  
ANISOU 1849  H   VAL A 125    36514  18255  33971    102   1838     -8       H  
ATOM   1850  HA  VAL A 125       5.925   7.127  40.276  1.00233.83           H  
ANISOU 1850  HA  VAL A 125    36294  18007  34546    614   1837   -398       H  
ATOM   1851  HB  VAL A 125       6.809   5.239  38.948  1.00238.25           H  
ANISOU 1851  HB  VAL A 125    36347  18701  35477    210   1462   -950       H  
ATOM   1852 HG11 VAL A 125       7.912   5.672  36.844  1.00238.28           H  
ANISOU 1852 HG11 VAL A 125    36201  18964  35371   -319   1526  -1479       H  
ATOM   1853 HG12 VAL A 125       6.187   5.982  36.730  1.00237.59           H  
ANISOU 1853 HG12 VAL A 125    36471  18959  34844   -256   1607   -760       H  
ATOM   1854 HG13 VAL A 125       7.293   7.331  36.913  1.00237.22           H  
ANISOU 1854 HG13 VAL A 125    36284  18936  34915   -292   1718  -1131       H  
ATOM   1855 HG21 VAL A 125       9.106   5.981  38.914  1.00239.22           H  
ANISOU 1855 HG21 VAL A 125    36126  18698  36069    143   1176  -1937       H  
ATOM   1856 HG22 VAL A 125       8.561   7.656  39.079  1.00238.21           H  
ANISOU 1856 HG22 VAL A 125    36139  18673  35699    172   1444  -1608       H  
ATOM   1857 HG23 VAL A 125       8.274   6.513  40.383  1.00239.29           H  
ANISOU 1857 HG23 VAL A 125    36322  18531  36066    552   1142  -1500       H  
ATOM   1858  N   ILE A 126       6.518   9.458  39.676  1.00231.52           N  
ANISOU 1858  N   ILE A 126    36183  17711  34074    423   2221   -600       N  
ATOM   1859  CA  ILE A 126       6.760  10.846  39.397  1.00230.69           C  
ANISOU 1859  CA  ILE A 126    36156  17655  33839    327   2342   -660       C  
ATOM   1860  C   ILE A 126       8.192  11.236  39.706  1.00235.01           C  
ANISOU 1860  C   ILE A 126    36174  18179  34942    312   1975  -1259       C  
ATOM   1861  O   ILE A 126       8.709  10.931  40.777  1.00235.96           O  
ANISOU 1861  O   ILE A 126    36189  18001  35465    613   1697  -1487       O  
ATOM   1862  CB  ILE A 126       5.782  11.762  40.140  1.00231.80           C  
ANISOU 1862  CB  ILE A 126    36482  17963  33628    632   2196   -173       C  
ATOM   1863  CG1 ILE A 126       4.355  11.283  40.040  1.00231.36           C  
ANISOU 1863  CG1 ILE A 126    36646  18031  33228    743   2139    357       C  
ATOM   1864  CG2 ILE A 126       5.903  13.151  39.626  1.00232.26           C  
ANISOU 1864  CG2 ILE A 126    36549  18175  33526    478   2187   -200       C  
ATOM   1865  CD1 ILE A 126       3.365  12.035  40.800  1.00235.86           C  
ANISOU 1865  CD1 ILE A 126    37003  18915  33698   1021   1807    756       C  
ATOM   1866  H   ILE A 126       6.683   9.224  40.639  1.00232.10           H  
ANISOU 1866  H   ILE A 126    36222  17626  34341    689   2084   -627       H  
ATOM   1867  HA  ILE A 126       6.590  10.977  38.338  1.00230.32           H  
ANISOU 1867  HA  ILE A 126    36201  17748  33563     55   2410   -630       H  
ATOM   1868  HB  ILE A 126       6.055  11.760  41.186  1.00232.11           H  
ANISOU 1868  HB  ILE A 126    36494  17849  33849    917   2089   -224       H  
ATOM   1869 HG12 ILE A 126       4.066  11.289  39.003  1.00231.37           H  
ANISOU 1869 HG12 ILE A 126    36732  18097  33082    506   2108    388       H  
ATOM   1870 HG13 ILE A 126       4.307  10.256  40.364  1.00231.77           H  
ANISOU 1870 HG13 ILE A 126    36616  18021  33427    816   2103    369       H  
ATOM   1871 HG21 ILE A 126       5.233  13.802  40.167  1.00231.97           H  
ANISOU 1871 HG21 ILE A 126    36684  18191  33262    709   2134    112       H  
ATOM   1872 HG22 ILE A 126       6.908  13.516  39.767  1.00232.99           H  
ANISOU 1872 HG22 ILE A 126    36406  18168  33951    417   2161   -591       H  
ATOM   1873 HG23 ILE A 126       5.655  13.176  38.576  1.00232.16           H  
ANISOU 1873 HG23 ILE A 126    36614  18283  33315    221   2197   -154       H  
ATOM   1874 HD11 ILE A 126       2.377  11.623  40.656  1.00236.18           H  
ANISOU 1874 HD11 ILE A 126    37031  19000  33707   1067   1722   1044       H  
ATOM   1875 HD12 ILE A 126       3.617  11.998  41.849  1.00235.84           H  
ANISOU 1875 HD12 ILE A 126    36982  18844  33782   1270   1787    744       H  
ATOM   1876 HD13 ILE A 126       3.343  13.066  40.478  1.00235.76           H  
ANISOU 1876 HD13 ILE A 126    37073  18961  33543    965   1803    764       H  
ATOM   1877  N   TRP A 127       8.814  11.948  38.773  1.00233.01           N  
ANISOU 1877  N   TRP A 127    35911  17943  34680     -8   2200  -1515       N  
ATOM   1878  CA  TRP A 127      10.164  12.458  38.906  1.00234.25           C  
ANISOU 1878  CA  TRP A 127    35760  17984  35262    -37   1946  -2058       C  
ATOM   1879  C   TRP A 127      10.106  13.967  39.130  1.00234.09           C  
ANISOU 1879  C   TRP A 127    35818  18003  35123      4   1932  -1943       C  
ATOM   1880  O   TRP A 127       9.615  14.685  38.269  1.00232.22           O  
ANISOU 1880  O   TRP A 127    35803  17947  34483   -235   2238  -1685       O  
ATOM   1881  CB  TRP A 127      11.039  12.098  37.697  1.00234.25           C  
ANISOU 1881  CB  TRP A 127    35593  18142  35270   -377   1961  -2387       C  
ATOM   1882  CG  TRP A 127      11.626  10.718  37.729  1.00236.31           C  
ANISOU 1882  CG  TRP A 127    35672  18392  35723   -320   1648  -2678       C  
ATOM   1883  CD1 TRP A 127      11.206   9.680  38.488  1.00239.06           C  
ANISOU 1883  CD1 TRP A 127    36013  18685  36132    -69   1343  -2591       C  
ATOM   1884  CD2 TRP A 127      12.736  10.225  36.968  1.00236.83           C  
ANISOU 1884  CD2 TRP A 127    35601  18564  35820   -478   1510  -3033       C  
ATOM   1885  NE1 TRP A 127      11.977   8.578  38.263  1.00239.76           N  
ANISOU 1885  NE1 TRP A 127    36029  18752  36319    -90   1126  -2921       N  
ATOM   1886  CE2 TRP A 127      12.927   8.879  37.332  1.00240.74           C  
ANISOU 1886  CE2 TRP A 127    36069  19105  36296   -299   1064  -3140       C  
ATOM   1887  CE3 TRP A 127      13.583  10.780  36.008  1.00237.80           C  
ANISOU 1887  CE3 TRP A 127    35646  18919  35788   -677   1469  -3153       C  
ATOM   1888  CZ2 TRP A 127      13.925   8.081  36.765  1.00240.77           C  
ANISOU 1888  CZ2 TRP A 127    36026  19163  36292   -379    958  -3437       C  
ATOM   1889  CZ3 TRP A 127      14.587  10.002  35.472  1.00239.53           C  
ANISOU 1889  CZ3 TRP A 127    35776  19270  35963   -704   1237  -3392       C  
ATOM   1890  CH2 TRP A 127      14.748   8.669  35.846  1.00240.58           C  
ANISOU 1890  CH2 TRP A 127    35927  19325  36156   -563   1024  -3537       C  
ATOM   1891  H   TRP A 127       8.385  12.204  37.900  1.00232.28           H  
ANISOU 1891  H   TRP A 127    35994  18030  34234   -216   2346  -1323       H  
ATOM   1892  HA  TRP A 127      10.630  11.992  39.763  1.00235.37           H  
ANISOU 1892  HA  TRP A 127    35798  17887  35746    216   1629  -2298       H  
ATOM   1893  HB2 TRP A 127      10.454  12.211  36.794  1.00233.45           H  
ANISOU 1893  HB2 TRP A 127    35658  18236  34804   -584   2194  -2123       H  
ATOM   1894  HB3 TRP A 127      11.859  12.800  37.649  1.00234.89           H  
ANISOU 1894  HB3 TRP A 127    35569  18216  35462   -415   1814  -2630       H  
ATOM   1895  HD1 TRP A 127      10.368   9.710  39.167  1.00238.99           H  
ANISOU 1895  HD1 TRP A 127    36112  18587  36105    120   1401  -2281       H  
ATOM   1896  HE1 TRP A 127      11.864   7.681  38.711  1.00240.41           H  
ANISOU 1896  HE1 TRP A 127    36145  18713  36485     52    970  -2946       H  
ATOM   1897  HE3 TRP A 127      13.456  11.807  35.693  1.00237.48           H  
ANISOU 1897  HE3 TRP A 127    35637  18965  35630   -782   1595  -3018       H  
ATOM   1898  HZ2 TRP A 127      14.056   7.039  37.043  1.00241.10           H  
ANISOU 1898  HZ2 TRP A 127    36109  19111  36387   -281    820  -3550       H  
ATOM   1899  HZ3 TRP A 127      15.256  10.433  34.740  1.00239.40           H  
ANISOU 1899  HZ3 TRP A 127    35707  19389  35865   -834   1277  -3448       H  
ATOM   1900  HH2 TRP A 127      15.548   8.082  35.409  1.00240.98           H  
ANISOU 1900  HH2 TRP A 127    35952  19444  36166   -589    932  -3712       H  
ATOM   1901  N   ILE A 128      10.554  14.427  40.308  1.00231.59           N  
ANISOU 1901  N   ILE A 128    35549  17223  35221    318   1852  -2155       N  
ATOM   1902  CA  ILE A 128      10.626  15.822  40.728  1.00231.11           C  
ANISOU 1902  CA  ILE A 128    35593  17053  35165    422   1825  -2119       C  
ATOM   1903  C   ILE A 128      11.933  16.042  41.495  1.00235.54           C  
ANISOU 1903  C   ILE A 128    36014  17411  36071    679    971  -2647       C  
ATOM   1904  O   ILE A 128      12.389  15.143  42.187  1.00236.59           O  
ANISOU 1904  O   ILE A 128    36293  17360  36240    967    486  -2862       O  
ATOM   1905  CB  ILE A 128       9.385  16.252  41.536  1.00232.06           C  
ANISOU 1905  CB  ILE A 128    36017  17278  34879    765   1842  -1531       C  
ATOM   1906  CG1 ILE A 128       9.337  17.767  41.713  1.00232.11           C  
ANISOU 1906  CG1 ILE A 128    36141  17292  34757    810   1834  -1431       C  
ATOM   1907  CG2 ILE A 128       9.297  15.514  42.860  1.00233.56           C  
ANISOU 1907  CG2 ILE A 128    36261  17178  35303   1255   1466  -1507       C  
ATOM   1908  CD1 ILE A 128       8.038  18.329  42.118  1.00235.89           C  
ANISOU 1908  CD1 ILE A 128    36825  18156  34645   1045   1745   -807       C  
ATOM   1909  H   ILE A 128      10.889  13.819  41.037  1.00232.64           H  
ANISOU 1909  H   ILE A 128    35618  17136  35640    569   1514  -2348       H  
ATOM   1910  HA  ILE A 128      10.657  16.443  39.842  1.00230.12           H  
ANISOU 1910  HA  ILE A 128    35484  17142  34808    116   2034  -2070       H  
ATOM   1911  HB  ILE A 128       8.508  15.977  40.967  1.00230.28           H  
ANISOU 1911  HB  ILE A 128    36024  17300  34173    636   2146  -1146       H  
ATOM   1912 HG12 ILE A 128      10.064  18.037  42.465  1.00233.85           H  
ANISOU 1912 HG12 ILE A 128    36217  17206  35431   1036   1430  -1760       H  
ATOM   1913 HG13 ILE A 128       9.626  18.246  40.786  1.00231.56           H  
ANISOU 1913 HG13 ILE A 128    36002  17372  34609    460   1980  -1535       H  
ATOM   1914 HG21 ILE A 128       8.413  15.825  43.398  1.00232.23           H  
ANISOU 1914 HG21 ILE A 128    36435  17109  34692   1504   1563  -1036       H  
ATOM   1915 HG22 ILE A 128       9.245  14.451  42.675  1.00233.66           H  
ANISOU 1915 HG22 ILE A 128    36207  17215  35358   1200   1477  -1534       H  
ATOM   1916 HG23 ILE A 128      10.166  15.710  43.472  1.00235.62           H  
ANISOU 1916 HG23 ILE A 128    36392  17092  36040   1451    973  -1923       H  
ATOM   1917 HD11 ILE A 128       8.109  19.403  42.220  1.00235.76           H  
ANISOU 1917 HD11 ILE A 128    36863  18125  34588   1066   1716   -790       H  
ATOM   1918 HD12 ILE A 128       7.283  18.091  41.381  1.00234.61           H  
ANISOU 1918 HD12 ILE A 128    36858  18235  34049    870   1977   -506       H  
ATOM   1919 HD13 ILE A 128       7.745  17.913  43.072  1.00236.15           H  
ANISOU 1919 HD13 ILE A 128    36952  18091  34681   1406   1576   -660       H  
ATOM   1920  N   ASN A 129      12.513  17.223  41.409  1.00232.66           N  
ANISOU 1920  N   ASN A 129    35693  16874  35832    584   1056  -2826       N  
ATOM   1921  CA  ASN A 129      13.784  17.521  42.062  1.00233.69           C  
ANISOU 1921  CA  ASN A 129    36082  16788  35921    814    403  -3228       C  
ATOM   1922  C   ASN A 129      13.699  17.509  43.585  1.00232.11           C  
ANISOU 1922  C   ASN A 129    35869  16856  35467   1293    207  -3060       C  
ATOM   1923  O   ASN A 129      12.673  17.871  44.145  1.00231.65           O  
ANISOU 1923  O   ASN A 129    35777  16729  35509   1528    218  -2732       O  
ATOM   1924  CB  ASN A 129      14.357  18.830  41.554  1.00235.41           C  
ANISOU 1924  CB  ASN A 129    36288  17185  35974    589    294  -3269       C  
ATOM   1925  CG  ASN A 129      15.849  18.978  41.660  1.00245.85           C  
ANISOU 1925  CG  ASN A 129    36828  20312  36272    477     88  -3068       C  
ATOM   1926  OD1 ASN A 129      16.614  18.034  41.462  1.00244.61           O  
ANISOU 1926  OD1 ASN A 129    36649  20258  36034    418     82  -3205       O  
ATOM   1927  ND2 ASN A 129      16.305  20.181  41.900  1.00237.96           N  
ANISOU 1927  ND2 ASN A 129    36165  18679  35568    490     92  -3269       N  
ATOM   1928  H   ASN A 129      12.119  17.994  40.895  1.00231.32           H  
ANISOU 1928  H   ASN A 129    35519  16889  35482    384   1350  -2610       H  
ATOM   1929  HA  ASN A 129      14.474  16.735  41.786  1.00233.48           H  
ANISOU 1929  HA  ASN A 129    36053  16809  35850    719    363  -3444       H  
ATOM   1930  HB2 ASN A 129      14.091  18.949  40.512  1.00234.93           H  
ANISOU 1930  HB2 ASN A 129    35941  17329  35990    199    793  -3160       H  
ATOM   1931  HB3 ASN A 129      13.884  19.635  42.098  1.00235.67           H  
ANISOU 1931  HB3 ASN A 129    36427  17108  36006    783    175  -3119       H  
ATOM   1932 HD21 ASN A 129      17.299  20.348  41.968  1.00237.76           H  
ANISOU 1932 HD21 ASN A 129    36170  18654  35514    435     85  -3420       H  
ATOM   1933 HD22 ASN A 129      15.665  20.948  42.031  1.00237.84           H  
ANISOU 1933 HD22 ASN A 129    36136  18639  35595    536     96  -3124       H  
ATOM   1934  N   GLY A 130      14.786  17.090  44.225  1.00228.69           N  
ANISOU 1934  N   GLY A 130    35588  16192  35111   1429    247  -3369       N  
ATOM   1935  CA  GLY A 130      14.920  16.981  45.672  1.00225.73           C  
ANISOU 1935  CA  GLY A 130    35166  15818  34782   1813    305  -3281       C  
ATOM   1936  C   GLY A 130      14.843  18.253  46.478  1.00226.35           C  
ANISOU 1936  C   GLY A 130    35204  15892  34908   2017    324  -3140       C  
ATOM   1937  O   GLY A 130      14.662  18.200  47.695  1.00225.36           O  
ANISOU 1937  O   GLY A 130    35120  15554  34954   2384    360  -2997       O  
ATOM   1938  H   GLY A 130      15.634  16.808  43.755  1.00229.11           H  
ANISOU 1938  H   GLY A 130    35693  16250  35107   1239    229  -3602       H  
ATOM   1939  HA2 GLY A 130      14.126  16.337  46.026  1.00225.55           H  
ANISOU 1939  HA2 GLY A 130    35108  15762  34829   1987    312  -3068       H  
ATOM   1940  HA3 GLY A 130      15.866  16.501  45.902  1.00225.55           H  
ANISOU 1940  HA3 GLY A 130    35195  15767  34735   1798    321  -3497       H  
ATOM   1941  N   ASP A 131      14.972  19.397  45.829  1.00223.72           N  
ANISOU 1941  N   ASP A 131    34933  15498  34573   1818    298  -3216       N  
ATOM   1942  CA  ASP A 131      14.821  20.664  46.507  1.00223.53           C  
ANISOU 1942  CA  ASP A 131    34913  15383  34634   2010    315  -3091       C  
ATOM   1943  C   ASP A 131      13.347  21.101  46.589  1.00225.68           C  
ANISOU 1943  C   ASP A 131    35071  15726  34950   2159    292  -2653       C  
ATOM   1944  O   ASP A 131      13.062  22.090  47.241  1.00225.52           O  
ANISOU 1944  O   ASP A 131    35040  15634  35014   2369    298  -2474       O  
ATOM   1945  CB  ASP A 131      15.717  21.745  45.891  1.00225.13           C  
ANISOU 1945  CB  ASP A 131    35077  15789  34673   1690    284  -3271       C  
ATOM   1946  CG  ASP A 131      15.304  22.284  44.545  1.00232.11           C  
ANISOU 1946  CG  ASP A 131    35646  17328  35215   1252    210  -3082       C  
ATOM   1947  OD1 ASP A 131      14.573  21.576  43.819  1.00232.38           O  
ANISOU 1947  OD1 ASP A 131    35645  17418  35232   1125    183  -2970       O  
ATOM   1948  OD2 ASP A 131      15.743  23.401  44.196  1.00235.93           O  
ANISOU 1948  OD2 ASP A 131    35958  18188  35499   1040    178  -3042       O  
ATOM   1949  H   ASP A 131      15.196  19.485  44.851  1.00224.03           H  
ANISOU 1949  H   ASP A 131    34969  15636  34518   1508    258  -3323       H  
ATOM   1950  HA  ASP A 131      15.170  20.541  47.526  1.00222.94           H  
ANISOU 1950  HA  ASP A 131    34870  15188  34650   2276    353  -3094       H  
ATOM   1951  HB2 ASP A 131      15.743  22.575  46.586  1.00224.88           H  
ANISOU 1951  HB2 ASP A 131    35043  15701  34698   1870    306  -3199       H  
ATOM   1952  HB3 ASP A 131      16.721  21.346  45.791  1.00224.89           H  
ANISOU 1952  HB3 ASP A 131    35066  15817  34566   1564    281  -3485       H  
ATOM   1953  N   LYS A 132      12.425  20.356  45.961  1.00223.96           N  
ANISOU 1953  N   LYS A 132    34958  15270  34866   2112    266  -2507       N  
ATOM   1954  CA  LYS A 132      10.992  20.604  45.940  1.00228.55           C  
ANISOU 1954  CA  LYS A 132    35778  15234  35828   2327    234  -2092       C  
ATOM   1955  C   LYS A 132      10.274  19.773  46.994  1.00231.64           C  
ANISOU 1955  C   LYS A 132    35977  15845  36190   2675    219  -1676       C  
ATOM   1956  O   LYS A 132      10.904  18.992  47.708  1.00228.37           O  
ANISOU 1956  O   LYS A 132    35424  15704  35642   2770    250  -1815       O  
ATOM   1957  CB  LYS A 132      10.405  20.341  44.551  1.00228.15           C  
ANISOU 1957  CB  LYS A 132    35998  15579  35109   1813   1100  -1809       C  
ATOM   1958  CG  LYS A 132      11.155  20.952  43.400  1.00239.51           C  
ANISOU 1958  CG  LYS A 132    36614  17924  36467   1311    148  -2118       C  
ATOM   1959  CD  LYS A 132      11.223  22.413  43.481  1.00245.60           C  
ANISOU 1959  CD  LYS A 132    36813  19818  36686   1175    130  -1885       C  
ATOM   1960  CE  LYS A 132      11.638  23.074  42.217  1.00252.91           C  
ANISOU 1960  CE  LYS A 132    37502  21281  37310    724     85  -1910       C  
ATOM   1961  NZ  LYS A 132      13.069  22.977  41.991  1.00257.00           N  
ANISOU 1961  NZ  LYS A 132    37892  22157  37600    559     79  -2214       N  
ATOM   1962  H   LYS A 132      12.644  19.526  45.437  1.00224.76           H  
ANISOU 1962  H   LYS A 132    35133  15298  34968   1961    262  -2674       H  
ATOM   1963  HA  LYS A 132      10.813  21.646  46.171  1.00228.51           H  
ANISOU 1963  HA  LYS A 132    35853  15189  35783   2412    297  -1947       H  
ATOM   1964  HB2 LYS A 132      10.374  19.272  44.397  1.00228.19           H  
ANISOU 1964  HB2 LYS A 132    35939  15619  35144   1766   1142  -1847       H  
ATOM   1965  HB3 LYS A 132       9.391  20.718  44.507  1.00225.52           H  
ANISOU 1965  HB3 LYS A 132    36066  15571  34049   1868   1446  -1260       H  
ATOM   1966  HG2 LYS A 132      12.163  20.562  43.375  1.00236.99           H  
ANISOU 1966  HG2 LYS A 132    36187  17908  35951   1213    159  -2409       H  
ATOM   1967  HG3 LYS A 132      10.670  20.694  42.469  1.00238.47           H  
ANISOU 1967  HG3 LYS A 132    36544  18007  36058    971    799  -1894       H  
ATOM   1968  HD2 LYS A 132      10.248  22.795  43.756  1.00246.09           H  
ANISOU 1968  HD2 LYS A 132    36859  19824  36821   1319    119  -1545       H  
ATOM   1969  HD3 LYS A 132      11.930  22.678  44.257  1.00245.47           H  
ANISOU 1969  HD3 LYS A 132    36834  19741  36692   1350    162  -2068       H  
ATOM   1970  HE2 LYS A 132      11.143  22.616  41.371  1.00253.20           H  
ANISOU 1970  HE2 LYS A 132    37501  21382  37324    530     58  -1773       H  
ATOM   1971  HE3 LYS A 132      11.357  24.117  42.263  1.00253.03           H  
ANISOU 1971  HE3 LYS A 132    37514  21274  37351    725     79  -1784       H  
ATOM   1972  HZ1 LYS A 132      13.382  23.766  41.453  1.00257.17           H  
ANISOU 1972  HZ1 LYS A 132    37890  22242  37582    372     53  -2228       H  
ATOM   1973  HZ2 LYS A 132      13.573  22.969  42.862  1.00256.66           H  
ANISOU 1973  HZ2 LYS A 132    37905  22019  37595    762    112  -2347       H  
ATOM   1974  HZ3 LYS A 132      13.285  22.141  41.474  1.00257.04           H  
ANISOU 1974  HZ3 LYS A 132    37886  22213  37564    439     64  -2288       H  
ATOM   1975  N   GLY A 133       8.965  19.960  47.087  1.00227.39           N  
ANISOU 1975  N   GLY A 133    36515  15606  34276   2892    497   -958       N  
ATOM   1976  CA  GLY A 133       8.111  19.306  48.060  1.00225.90           C  
ANISOU 1976  CA  GLY A 133    36594  15671  33565   3240    310   -497       C  
ATOM   1977  C   GLY A 133       7.520  17.986  47.638  1.00229.93           C  
ANISOU 1977  C   GLY A 133    36864  16570  33928   3028    467   -300       C  
ATOM   1978  O   GLY A 133       6.307  17.865  47.448  1.00227.82           O  
ANISOU 1978  O   GLY A 133    36904  16704  32954   3013    787    218       O  
ATOM   1979  H   GLY A 133       8.446  20.588  46.496  1.00225.54           H  
ANISOU 1979  H   GLY A 133    36511  15636  33548   2725    842   -706       H  
ATOM   1980  HA2 GLY A 133       8.688  19.138  48.960  1.00226.97           H  
ANISOU 1980  HA2 GLY A 133    36465  15560  34213   3452    -28   -699       H  
ATOM   1981  HA3 GLY A 133       7.301  19.976  48.318  1.00223.86           H  
ANISOU 1981  HA3 GLY A 133    36609  15709  32738   3365    410    -88       H  
ATOM   1982  N   TYR A 134       8.379  16.984  47.559  1.00230.67           N  
ANISOU 1982  N   TYR A 134    36813  16240  34590   2990    311   -743       N  
ATOM   1983  CA  TYR A 134       8.026  15.635  47.184  1.00230.94           C  
ANISOU 1983  CA  TYR A 134    36875  16403  34467   2858    430   -643       C  
ATOM   1984  C   TYR A 134       7.177  14.942  48.230  1.00233.19           C  
ANISOU 1984  C   TYR A 134    37008  17070  34522   3046    241   -192       C  
ATOM   1985  O   TYR A 134       6.326  14.139  47.862  1.00232.47           O  
ANISOU 1985  O   TYR A 134    37053  17258  34018   2921    476    135       O  
ATOM   1986  CB  TYR A 134       9.248  14.793  46.806  1.00235.14           C  
ANISOU 1986  CB  TYR A 134    36641  16608  36093   2636    234  -1332       C  
ATOM   1987  CG  TYR A 134      10.367  14.770  47.816  1.00234.06           C  
ANISOU 1987  CG  TYR A 134    35951  16794  36189   2709    228  -1646       C  
ATOM   1988  CD1 TYR A 134      10.327  13.918  48.908  1.00236.02           C  
ANISOU 1988  CD1 TYR A 134    36188  16974  36515   2939    223  -1491       C  
ATOM   1989  CD2 TYR A 134      11.497  15.550  47.647  1.00232.61           C  
ANISOU 1989  CD2 TYR A 134    35694  16869  35820   2557    271  -2029       C  
ATOM   1990  CE1 TYR A 134      11.377  13.852  49.811  1.00235.83           C  
ANISOU 1990  CE1 TYR A 134    36143  17002  36461   3038    268  -1727       C  
ATOM   1991  CE2 TYR A 134      12.539  15.520  48.562  1.00232.89           C  
ANISOU 1991  CE2 TYR A 134    35778  16819  35892   2703    315  -2256       C  
ATOM   1992  CZ  TYR A 134      12.487  14.654  49.636  1.00238.64           C  
ANISOU 1992  CZ  TYR A 134    36356  17750  36565   2861    309  -2054       C  
ATOM   1993  OH  TYR A 134      13.506  14.587  50.553  1.00239.14           O  
ANISOU 1993  OH  TYR A 134    36478  17709  36677   2969    345  -2232       O  
ATOM   1994  H   TYR A 134       9.353  17.102  47.775  1.00232.70           H  
ANISOU 1994  H   TYR A 134    36651  16129  35635   3000    136  -1208       H  
ATOM   1995  HA  TYR A 134       7.422  15.718  46.291  1.00229.32           H  
ANISOU 1995  HA  TYR A 134    36850  16475  33804   2611    895   -401       H  
ATOM   1996  HB2 TYR A 134       8.932  13.768  46.666  1.00235.07           H  
ANISOU 1996  HB2 TYR A 134    36822  16646  35847   2610    273  -1212       H  
ATOM   1997  HB3 TYR A 134       9.643  15.153  45.865  1.00235.55           H  
ANISOU 1997  HB3 TYR A 134    36535  16658  36307   2334    312  -1612       H  
ATOM   1998  HD1 TYR A 134       9.462  13.282  49.062  1.00237.99           H  
ANISOU 1998  HD1 TYR A 134    36576  16995  36854   3050    143  -1160       H  
ATOM   1999  HD2 TYR A 134      11.553  16.209  46.790  1.00232.08           H  
ANISOU 1999  HD2 TYR A 134    35604  16927  35651   2327    261  -2126       H  
ATOM   2000  HE1 TYR A 134      11.316  13.167  50.652  1.00237.65           H  
ANISOU 2000  HE1 TYR A 134    36493  16918  36884   3237    260  -1617       H  
ATOM   2001  HE2 TYR A 134      13.409  16.148  48.415  1.00231.86           H  
ANISOU 2001  HE2 TYR A 134    35672  16731  35692   2597    339  -2521       H  
ATOM   2002  HH  TYR A 134      14.247  15.189  50.291  1.00239.93           H  
ANISOU 2002  HH  TYR A 134    36613  17827  36724   2870    369  -2470       H  
ATOM   2003  N   ASN A 135       7.374  15.263  49.521  1.00230.53           N  
ANISOU 2003  N   ASN A 135    36895  16481  34213   3403    -33   -154       N  
ATOM   2004  CA  ASN A 135       6.586  14.692  50.617  1.00228.68           C  
ANISOU 2004  CA  ASN A 135    36914  16386  33587   3577    -77    269       C  
ATOM   2005  C   ASN A 135       5.134  15.156  50.496  1.00227.03           C  
ANISOU 2005  C   ASN A 135    36975  16630  32658   3527    324    823       C  
ATOM   2006  O   ASN A 135       4.205  14.370  50.625  1.00226.74           O  
ANISOU 2006  O   ASN A 135    36979  16806  32367   3432    556   1143       O  
ATOM   2007  CB  ASN A 135       7.143  15.045  52.001  1.00231.41           C  
ANISOU 2007  CB  ASN A 135    36971  16603  34352   3767   -324    204       C  
ATOM   2008  CG  ASN A 135       8.625  14.882  52.184  1.00249.46           C  
ANISOU 2008  CG  ASN A 135    37256  19685  37841   3272     47   -263       C  
ATOM   2009  OD1 ASN A 135       9.405  15.820  51.984  1.00248.07           O  
ANISOU 2009  OD1 ASN A 135    37179  19315  37762   3330    102   -564       O  
ATOM   2010  ND2 ASN A 135       9.047  13.695  52.559  1.00244.99           N  
ANISOU 2010  ND2 ASN A 135    37209  18252  37622   3507     15   -414       N  
ATOM   2011  H   ASN A 135       8.080  15.910  49.832  1.00231.29           H  
ANISOU 2011  H   ASN A 135    36770  16370  34742   3482   -159   -416       H  
ATOM   2012  HA  ASN A 135       6.622  13.612  50.524  1.00229.10           H  
ANISOU 2012  HA  ASN A 135    36881  16408  33760   3490    -94    227       H  
ATOM   2013  HB2 ASN A 135       6.889  16.069  52.240  1.00230.61           H  
ANISOU 2013  HB2 ASN A 135    36990  16593  34039   3859   -312    344       H  
ATOM   2014  HB3 ASN A 135       6.656  14.403  52.728  1.00230.98           H  
ANISOU 2014  HB3 ASN A 135    37018  16636  34109   3789   -328    460       H  
ATOM   2015 HD21 ASN A 135      10.037  13.545  52.695  1.00243.94           H  
ANISOU 2015 HD21 ASN A 135    36997  18098  37589   3484    135   -757       H  
ATOM   2016 HD22 ASN A 135       8.398  12.929  52.693  1.00244.04           H  
ANISOU 2016 HD22 ASN A 135    37263  18250  37212   3489   -121   -172       H  
ATOM   2017  N   GLY A 136       4.955  16.417  50.198  1.00221.50           N  
ANISOU 2017  N   GLY A 136    36821  15818  31522   3683    540    901       N  
ATOM   2018  CA  GLY A 136       3.640  16.982  49.981  1.00219.25           C  
ANISOU 2018  CA  GLY A 136    36710  15864  30730   3662   1046   1344       C  
ATOM   2019  C   GLY A 136       2.994  16.441  48.725  1.00219.46           C  
ANISOU 2019  C   GLY A 136    36578  16108  30699   3372   1489   1476       C  
ATOM   2020  O   GLY A 136       1.808  16.114  48.731  1.00219.33           O  
ANISOU 2020  O   GLY A 136    36391  16331  30614   3298   1806   1794       O  
ATOM   2021  H   GLY A 136       5.701  17.084  50.092  1.00222.00           H  
ANISOU 2021  H   GLY A 136    36811  15699  31839   3727    337    627       H  
ATOM   2022  HA2 GLY A 136       3.013  16.767  50.838  1.00218.98           H  
ANISOU 2022  HA2 GLY A 136    36692  15924  30588   3733   1091   1568       H  
ATOM   2023  HA3 GLY A 136       3.721  18.056  49.904  1.00219.12           H  
ANISOU 2023  HA3 GLY A 136    36739  15874  30644   3730   1031   1326       H  
ATOM   2024  N   LEU A 137       3.788  16.271  47.658  1.00215.21           N  
ANISOU 2024  N   LEU A 137    36454  15197  30117   3272   1688   1205       N  
ATOM   2025  CA  LEU A 137       3.335  15.686  46.403  1.00214.48           C  
ANISOU 2025  CA  LEU A 137    36408  15133  29954   2982   2200   1303       C  
ATOM   2026  C   LEU A 137       2.876  14.252  46.634  1.00217.79           C  
ANISOU 2026  C   LEU A 137    36361  15775  30615   2867   2071   1415       C  
ATOM   2027  O   LEU A 137       1.935  13.800  45.991  1.00217.41           O  
ANISOU 2027  O   LEU A 137    36165  15858  30582   2711   2403   1660       O  
ATOM   2028  CB  LEU A 137       4.418  15.761  45.324  1.00214.18           C  
ANISOU 2028  CB  LEU A 137    36223  14961  30194   2622   2229    866       C  
ATOM   2029  CG  LEU A 137       4.085  15.245  43.935  1.00216.81           C  
ANISOU 2029  CG  LEU A 137    36257  15516  30606   2161   2490    881       C  
ATOM   2030  CD1 LEU A 137       2.880  15.920  43.342  1.00216.18           C  
ANISOU 2030  CD1 LEU A 137    36294  15631  30213   2128   2617   1252       C  
ATOM   2031  CD2 LEU A 137       5.242  15.398  43.011  1.00219.27           C  
ANISOU 2031  CD2 LEU A 137    36414  15656  31241   1754   2646    392       C  
ATOM   2032  H   LEU A 137       4.755  16.546  47.636  1.00215.95           H  
ANISOU 2032  H   LEU A 137    36577  15050  30424   3284   1431    865       H  
ATOM   2033  HA  LEU A 137       2.488  16.263  46.060  1.00213.96           H  
ANISOU 2033  HA  LEU A 137    36274  15263  29757   2952   2409   1552       H  
ATOM   2034  HB2 LEU A 137       4.723  16.792  45.209  1.00214.56           H  
ANISOU 2034  HB2 LEU A 137    36358  14959  30206   2615   2231    770       H  
ATOM   2035  HB3 LEU A 137       5.274  15.207  45.684  1.00214.92           H  
ANISOU 2035  HB3 LEU A 137    36252  14811  30595   2667   1962    545       H  
ATOM   2036  HG  LEU A 137       3.865  14.189  44.025  1.00216.68           H  
ANISOU 2036  HG  LEU A 137    36102  15535  30691   2153   2456    940       H  
ATOM   2037 HD11 LEU A 137       2.669  15.508  42.365  1.00216.11           H  
ANISOU 2037 HD11 LEU A 137    36225  15664  30222   1842   2656   1237       H  
ATOM   2038 HD12 LEU A 137       2.015  15.750  43.967  1.00216.34           H  
ANISOU 2038 HD12 LEU A 137    36300  15711  30188   2383   2635   1548       H  
ATOM   2039 HD13 LEU A 137       3.065  16.982  43.248  1.00216.25           H  
ANISOU 2039 HD13 LEU A 137    36457  15622  30087   2131   2600   1207       H  
ATOM   2040 HD21 LEU A 137       4.981  15.010  42.037  1.00219.12           H  
ANISOU 2040 HD21 LEU A 137    36392  15717  31148   1450   2845    417       H  
ATOM   2041 HD22 LEU A 137       5.495  16.445  42.911  1.00219.46           H  
ANISOU 2041 HD22 LEU A 137    36473  15673  31238   1711   2649    313       H  
ATOM   2042 HD23 LEU A 137       6.095  14.854  43.392  1.00220.01           H  
ANISOU 2042 HD23 LEU A 137    36286  15545  31762   1784   2491     48       H  
ATOM   2043  N   ALA A 138       3.516  13.551  47.577  1.00216.87           N  
ANISOU 2043  N   ALA A 138    36467  15376  30559   3065   1737   1253       N  
ATOM   2044  CA  ALA A 138       3.154  12.205  47.978  1.00217.30           C  
ANISOU 2044  CA  ALA A 138    36451  15429  30686   3030   1703   1376       C  
ATOM   2045  C   ALA A 138       1.823  12.198  48.718  1.00221.53           C  
ANISOU 2045  C   ALA A 138    36459  16434  31277   2953   1758   1771       C  
ATOM   2046  O   ALA A 138       1.019  11.309  48.484  1.00221.46           O  
ANISOU 2046  O   ALA A 138    36274  16511  31360   2787   2013   1962       O  
ATOM   2047  CB  ALA A 138       4.238  11.574  48.827  1.00218.60           C  
ANISOU 2047  CB  ALA A 138    36664  15277  31118   3184   1059   1030       C  
ATOM   2048  H   ALA A 138       4.314  13.897  48.081  1.00217.62           H  
ANISOU 2048  H   ALA A 138    36626  15278  30784   3212   1350    999       H  
ATOM   2049  HA  ALA A 138       3.050  11.614  47.079  1.00217.35           H  
ANISOU 2049  HA  ALA A 138    36344  15463  30774   2813   1933   1360       H  
ATOM   2050  HB1 ALA A 138       3.944  10.564  49.083  1.00218.84           H  
ANISOU 2050  HB1 ALA A 138    36668  15306  31175   3130   1049   1139       H  
ATOM   2051  HB2 ALA A 138       5.170  11.552  48.279  1.00219.28           H  
ANISOU 2051  HB2 ALA A 138    36699  15143  31476   3131    863    634       H  
ATOM   2052  HB3 ALA A 138       4.379  12.139  49.739  1.00218.25           H  
ANISOU 2052  HB3 ALA A 138    36692  15170  31062   3385    812   1038       H  
ATOM   2053  N   GLU A 139       1.553  13.206  49.562  1.00220.39           N  
ANISOU 2053  N   GLU A 139    36439  16330  30969   3140   1745   1881       N  
ATOM   2054  CA  GLU A 139       0.279  13.319  50.270  1.00221.06           C  
ANISOU 2054  CA  GLU A 139    36264  16670  31060   3072   1972   2165       C  
ATOM   2055  C   GLU A 139      -0.903  13.462  49.294  1.00225.71           C  
ANISOU 2055  C   GLU A 139    36121  17672  31965   2793   2120   2273       C  
ATOM   2056  O   GLU A 139      -1.984  12.947  49.572  1.00226.56           O  
ANISOU 2056  O   GLU A 139    35897  17914  32273   2632   2256   2384       O  
ATOM   2057  CB  GLU A 139       0.286  14.425  51.344  1.00221.57           C  
ANISOU 2057  CB  GLU A 139    36375  16805  31005   3233   1788   2179       C  
ATOM   2058  CG  GLU A 139       1.293  14.265  52.474  1.00230.58           C  
ANISOU 2058  CG  GLU A 139    36935  18131  32545   3152    977   1971       C  
ATOM   2059  CD  GLU A 139       1.730  12.862  52.878  1.00252.19           C  
ANISOU 2059  CD  GLU A 139    37496  21805  36518   2478      6   1775       C  
ATOM   2060  OE1 GLU A 139       0.902  12.117  53.451  1.00249.81           O  
ANISOU 2060  OE1 GLU A 139    37468  21471  35978   2396    162   1975       O  
ATOM   2061  OE2 GLU A 139       2.907  12.510  52.629  1.00251.87           O  
ANISOU 2061  OE2 GLU A 139    37495  21436  36767   2616    -72   1530       O  
ATOM   2062  H   GLU A 139       2.198  13.941  49.793  1.00220.21           H  
ANISOU 2062  H   GLU A 139    36558  16205  30908   3288   1515   1728       H  
ATOM   2063  HA  GLU A 139       0.129  12.387  50.798  1.00221.65           H  
ANISOU 2063  HA  GLU A 139    36292  16722  31201   2979   1907   2210       H  
ATOM   2064  HB2 GLU A 139       0.486  15.373  50.862  1.00221.06           H  
ANISOU 2064  HB2 GLU A 139    36364  16754  30874   3330   1806   2129       H  
ATOM   2065  HB3 GLU A 139      -0.699  14.482  51.795  1.00221.83           H  
ANISOU 2065  HB3 GLU A 139    36202  17015  31069   3133   1996   2326       H  
ATOM   2066  HG2 GLU A 139       2.184  14.821  52.208  1.00230.32           H  
ANISOU 2066  HG2 GLU A 139    37005  17927  32578   3304    785   1774       H
[truncated: 3,205,657 more chars]
