# Supplementary material for: Development of a synthetic library of humanized nanobodies for targeted IL-6 inhibition
Source: Front Bioeng Biotechnol. 2024 Jul 23;12:1440150. doi: 10.3389/fbioe.2024.1440150 (PMC11300276; doi:10.3389/fbioe.2024.1440150)
Supplement: Supplementary file 2 [file DataSheet1.ZIP › Nanobody-antigen complexes/6tyl.pdb]

HEADER    SIGNALING PROTEIN                       09-AUG-19   6TYL              
TITLE     CRYSTAL STRUCTURE OF MAMMALIAN RIC-8A:GALPHA(I):NANOBODY COMPLEX      
COMPND    MOL_ID: 1;                                                            
COMPND   2 MOLECULE: RESISTANCE TO INHIBITORS OF CHOLINESTERASE 8 HOMOLOG A (C. 
COMPND   3 ELEGANS);                                                            
COMPND   4 CHAIN: A, F;                                                         
COMPND   5 SYNONYM: RIC8A PROTEIN,SYNEMBRYN-A;                                  
COMPND   6 ENGINEERED: YES;                                                     
COMPND   7 MUTATION: YES;                                                       
COMPND   8 MOL_ID: 2;                                                           
COMPND   9 MOLECULE: NANOBODY A;                                                
COMPND  10 CHAIN: C, H;                                                         
COMPND  11 ENGINEERED: YES;                                                     
COMPND  12 MOL_ID: 3;                                                           
COMPND  13 MOLECULE: NANOBODY B;                                                
COMPND  14 CHAIN: E, J;                                                         
COMPND  15 ENGINEERED: YES;                                                     
COMPND  16 MOL_ID: 4;                                                           
COMPND  17 MOLECULE: NANOBODY C;                                                
COMPND  18 CHAIN: D, I;                                                         
COMPND  19 ENGINEERED: YES;                                                     
COMPND  20 MOL_ID: 5;                                                           
COMPND  21 MOLECULE: GUANINE NUCLEOTIDE-BINDING PROTEIN G(I) SUBUNIT ALPHA-1;   
COMPND  22 CHAIN: B, G;                                                         
COMPND  23 SYNONYM: ADENYLATE CYCLASE-INHIBITING G ALPHA PROTEIN;               
COMPND  24 ENGINEERED: YES                                                      
SOURCE    MOL_ID: 1;                                                            
SOURCE   2 ORGANISM_SCIENTIFIC: RATTUS NORVEGICUS;                              
SOURCE   3 ORGANISM_COMMON: RAT;                                                
SOURCE   4 ORGANISM_TAXID: 10116;                                               
SOURCE   5 GENE: RIC8A, RCG_48458;                                              
SOURCE   6 EXPRESSION_SYSTEM: ESCHERICHIA COLI;                                 
SOURCE   7 EXPRESSION_SYSTEM_TAXID: 562;                                        
SOURCE   8 MOL_ID: 2;                                                           
SOURCE   9 ORGANISM_SCIENTIFIC: LAMA GLAMA;                                     
SOURCE  10 ORGANISM_TAXID: 9844;                                                
SOURCE  11 EXPRESSION_SYSTEM: ESCHERICHIA COLI;                                 
SOURCE  12 EXPRESSION_SYSTEM_TAXID: 562;                                        
SOURCE  13 MOL_ID: 3;                                                           
SOURCE  14 ORGANISM_SCIENTIFIC: LAMA GLAMA;                                     
SOURCE  15 ORGANISM_TAXID: 9844;                                                
SOURCE  16 EXPRESSION_SYSTEM: ESCHERICHIA COLI;                                 
SOURCE  17 EXPRESSION_SYSTEM_TAXID: 562;                                        
SOURCE  18 MOL_ID: 4;                                                           
SOURCE  19 ORGANISM_SCIENTIFIC: LAMA GLAMA;                                     
SOURCE  20 ORGANISM_TAXID: 9844;                                                
SOURCE  21 EXPRESSION_SYSTEM: ESCHERICHIA COLI;                                 
SOURCE  22 EXPRESSION_SYSTEM_TAXID: 562;                                        
SOURCE  23 MOL_ID: 5;                                                           
SOURCE  24 ORGANISM_SCIENTIFIC: RATTUS NORVEGICUS;                              
SOURCE  25 ORGANISM_COMMON: RAT;                                                
SOURCE  26 ORGANISM_TAXID: 10116;                                               
SOURCE  27 GENE: GNAI1, GNAI-1;                                                 
SOURCE  28 EXPRESSION_SYSTEM: ESCHERICHIA COLI;                                 
SOURCE  29 EXPRESSION_SYSTEM_TAXID: 562                                         
KEYWDS    RIC-8A, G PROTEIN, GEF, SIGNALING PROTEIN                             
EXPDTA    X-RAY DIFFRACTION                                                     
AUTHOR    T.C.MOU,L.MCCLELLAND,C.YATES-HANSEN,S.R.SPRANG                        
REVDAT   2   16-MAR-22 6TYL    1       REMARK                                   
REVDAT   1   11-MAR-20 6TYL    0                                                
JRNL        AUTH   L.J.MCCLELLAND,K.ZHANG,T.C.MOU,J.JOHNSTON,C.YATES-HANSEN,    
JRNL        AUTH 2 S.LI,C.J.THOMAS,T.I.DOUKOV,S.TRIEST,A.WOHLKONIG,G.G.TALL,    
JRNL        AUTH 3 J.STEYAERT,W.CHIU,S.R.SPRANG                                 
JRNL        TITL   STRUCTURE OF THE G PROTEIN CHAPERONE AND GUANINE NUCLEOTIDE  
JRNL        TITL 2 EXCHANGE FACTOR RIC-8A BOUND TO G ALPHA I1.                  
JRNL        REF    NAT COMMUN                    V.  11  1077 2020              
JRNL        REFN                   ESSN 2041-1723                               
JRNL        PMID   32103024                                                     
JRNL        DOI    10.1038/S41467-020-14943-4                                   
REMARK   2                                                                      
REMARK   2 RESOLUTION.    3.30 ANGSTROMS.                                       
REMARK   3                                                                      
REMARK   3 REFINEMENT.                                                          
REMARK   3   PROGRAM     : PHENIX                                               
REMARK   3   AUTHORS     : PAUL ADAMS,PAVEL AFONINE,VINCENT CHEN,IAN            
REMARK   3               : DAVIS,KRESHNA GOPAL,RALF GROSSE-KUNSTLEVE,           
REMARK   3               : LI-WEI HUNG,ROBERT IMMORMINO,TOM IOERGER,            
REMARK   3               : AIRLIE MCCOY,ERIK MCKEE,NIGEL MORIARTY,              
REMARK   3               : REETAL PAI,RANDY READ,JANE RICHARDSON,               
REMARK   3               : DAVID RICHARDSON,TOD ROMO,JIM SACCHETTINI,           
REMARK   3               : NICHOLAS SAUTER,JACOB SMITH,LAURENT                  
REMARK   3               : STORONI,TOM TERWILLIGER,PETER ZWART                  
REMARK   3                                                                      
REMARK   3    REFINEMENT TARGET : NULL                                          
REMARK   3                                                                      
REMARK   3  DATA USED IN REFINEMENT.                                            
REMARK   3   RESOLUTION RANGE HIGH (ANGSTROMS) : 3.30                           
REMARK   3   RESOLUTION RANGE LOW  (ANGSTROMS) : 39.53                          
REMARK   3   MIN(FOBS/SIGMA_FOBS)              : NULL                           
REMARK   3   COMPLETENESS FOR RANGE        (%) : 90.1                           
REMARK   3   NUMBER OF REFLECTIONS             : 20707                          
REMARK   3                                                                      
REMARK   3  FIT TO DATA USED IN REFINEMENT.                                     
REMARK   3   R VALUE     (WORKING + TEST SET) : NULL                            
REMARK   3   R VALUE            (WORKING SET) : 0.248                           
REMARK   3   FREE R VALUE                     : 0.287                           
REMARK   3   FREE R VALUE TEST SET SIZE   (%) : 5.000                           
REMARK   3   FREE R VALUE TEST SET COUNT      : NULL                            
REMARK   3                                                                      
REMARK   3  FIT TO DATA USED IN REFINEMENT (IN BINS).                           
REMARK   3   BIN  RESOLUTION RANGE  COMPL.    NWORK NFREE   RWORK  RFREE        
REMARK   3                                                                      
REMARK   3  BULK SOLVENT MODELLING.                                             
REMARK   3   METHOD USED        : NULL                                          
REMARK   3   SOLVENT RADIUS     : NULL                                          
REMARK   3   SHRINKAGE RADIUS   : NULL                                          
REMARK   3   K_SOL              : NULL                                          
REMARK   3   B_SOL              : NULL                                          
REMARK   3                                                                      
REMARK   3  ERROR ESTIMATES.                                                    
REMARK   3   COORDINATE ERROR (MAXIMUM-LIKELIHOOD BASED)     : NULL             
REMARK   3   PHASE ERROR (DEGREES, MAXIMUM-LIKELIHOOD BASED) : NULL             
REMARK   3                                                                      
REMARK   3  B VALUES.                                                           
REMARK   3   FROM WILSON PLOT           (A**2) : 91.88                          
REMARK   3   MEAN B VALUE      (OVERALL, A**2) : 109.9                          
REMARK   3   OVERALL ANISOTROPIC B VALUE.                                       
REMARK   3    B11 (A**2) : NULL                                                 
REMARK   3    B22 (A**2) : NULL                                                 
REMARK   3    B33 (A**2) : NULL                                                 
REMARK   3    B12 (A**2) : NULL                                                 
REMARK   3    B13 (A**2) : NULL                                                 
REMARK   3    B23 (A**2) : NULL                                                 
REMARK   3                                                                      
REMARK   3  TWINNING INFORMATION.                                               
REMARK   3   FRACTION: NULL                                                     
REMARK   3   OPERATOR: NULL                                                     
REMARK   3                                                                      
REMARK   3  DEVIATIONS FROM IDEAL VALUES.                                       
REMARK   3                 RMSD          COUNT                                  
REMARK   3   BOND      :  0.002          16223                                  
REMARK   3   ANGLE     :  0.548          21930                                  
REMARK   3   CHIRALITY :  0.038           2461                                  
REMARK   3   PLANARITY :  0.004           2841                                  
REMARK   3   DIHEDRAL  : 17.812           9825                                  
REMARK   3                                                                      
REMARK   3  TLS DETAILS                                                         
REMARK   3   NUMBER OF TLS GROUPS  : 1                                          
REMARK   3   TLS GROUP : 1                                                      
REMARK   3    SELECTION: ALL                                                    
REMARK   3    ORIGIN FOR THE GROUP (A):  25.8389 -18.0538  27.0874              
REMARK   3    T TENSOR                                                          
REMARK   3      T11:   0.5501 T22:   0.5406                                     
REMARK   3      T33:   0.4201 T12:  -0.1561                                     
REMARK   3      T13:  -0.0023 T23:  -0.0783                                     
REMARK   3    L TENSOR                                                          
REMARK   3      L11:   0.6963 L22:   1.1735                                     
REMARK   3      L33:   0.9410 L12:  -0.0485                                     
REMARK   3      L13:  -0.0697 L23:  -0.1776                                     
REMARK   3    S TENSOR                                                          
REMARK   3      S11:   0.1200 S12:  -0.0093 S13:  -0.0531                       
REMARK   3      S21:  -0.0238 S22:  -0.1963 S23:   0.2957                       
REMARK   3      S31:   0.1999 S32:   0.0576 S33:   0.0799                       
REMARK   3                                                                      
REMARK   3  NCS DETAILS                                                         
REMARK   3   NUMBER OF NCS GROUPS : NULL                                        
REMARK   3                                                                      
REMARK   3  OTHER REFINEMENT REMARKS: NULL                                      
REMARK   4                                                                      
REMARK   4 6TYL COMPLIES WITH FORMAT V. 3.30, 13-JUL-11                         
REMARK 100                                                                      
REMARK 100 THIS ENTRY HAS BEEN PROCESSED BY RCSB ON 12-AUG-19.                  
REMARK 100 THE DEPOSITION ID IS D_1000243543.                                   
REMARK 200                                                                      
REMARK 200 EXPERIMENTAL DETAILS                                                 
REMARK 200  EXPERIMENT TYPE                : X-RAY DIFFRACTION                  
REMARK 200  DATE OF DATA COLLECTION        : 09-NOV-18                          
REMARK 200  TEMPERATURE           (KELVIN) : 100                                
REMARK 200  PH                             : 6-8                                
REMARK 200  NUMBER OF CRYSTALS USED        : 1                                  
REMARK 200                                                                      
REMARK 200  SYNCHROTRON              (Y/N) : Y                                  
REMARK 200  RADIATION SOURCE               : NSLS-II                            
REMARK 200  BEAMLINE                       : 17-ID-2                            
REMARK 200  X-RAY GENERATOR MODEL          : NULL                               
REMARK 200  MONOCHROMATIC OR LAUE    (M/L) : M                                  
REMARK 200  WAVELENGTH OR RANGE        (A) : 0.987                              
REMARK 200  MONOCHROMATOR                  : SI(111)                            
REMARK 200  OPTICS                         : NULL                               
REMARK 200                                                                      
REMARK 200  DETECTOR TYPE                  : PIXEL                              
REMARK 200  DETECTOR MANUFACTURER          : DECTRIS EIGER X 16M                
REMARK 200  INTENSITY-INTEGRATION SOFTWARE : XDS                                
REMARK 200  DATA SCALING SOFTWARE          : STARANISO                          
REMARK 200                                                                      
REMARK 200  NUMBER OF UNIQUE REFLECTIONS   : 20707                              
REMARK 200  RESOLUTION RANGE HIGH      (A) : 3.300                              
REMARK 200  RESOLUTION RANGE LOW       (A) : 39.580                             
REMARK 200  REJECTION CRITERIA  (SIGMA(I)) : NULL                               
REMARK 200                                                                      
REMARK 200 OVERALL.                                                             
REMARK 200  COMPLETENESS FOR RANGE     (%) : 90.1                               
REMARK 200  DATA REDUNDANCY                : 3.600                              
REMARK 200  R MERGE                    (I) : NULL                               
REMARK 200  R SYM                      (I) : NULL                               
REMARK 200  <I/SIGMA(I)> FOR THE DATA SET  : 3.7000                             
REMARK 200                                                                      
REMARK 200 IN THE HIGHEST RESOLUTION SHELL.                                     
REMARK 200  HIGHEST RESOLUTION SHELL, RANGE HIGH (A) : 3.30                     
REMARK 200  HIGHEST RESOLUTION SHELL, RANGE LOW  (A) : 3.90                     
REMARK 200  COMPLETENESS FOR SHELL     (%) : NULL                               
REMARK 200  DATA REDUNDANCY IN SHELL       : NULL                               
REMARK 200  R MERGE FOR SHELL          (I) : NULL                               
REMARK 200  R SYM FOR SHELL            (I) : NULL                               
REMARK 200  <I/SIGMA(I)> FOR SHELL         : 1.700                              
REMARK 200                                                                      
REMARK 200 DIFFRACTION PROTOCOL: SINGLE WAVELENGTH                              
REMARK 200 METHOD USED TO DETERMINE THE STRUCTURE: MOLECULAR REPLACEMENT        
REMARK 200 SOFTWARE USED: PHASER                                                
REMARK 200 STARTING MODEL: 6NMG                                                 
REMARK 200                                                                      
REMARK 200 REMARK: NULL                                                         
REMARK 280                                                                      
REMARK 280 CRYSTAL                                                              
REMARK 280 SOLVENT CONTENT, VS   (%): 55.47                                     
REMARK 280 MATTHEWS COEFFICIENT, VM (ANGSTROMS**3/DA): 2.76                     
REMARK 280                                                                      
REMARK 280 CRYSTALLIZATION CONDITIONS: 1.2-1.4M SODIUM MALONATE, VAPOR          
REMARK 280  DIFFUSION, HANGING DROP, TEMPERATURE 285K                           
REMARK 290                                                                      
REMARK 290 CRYSTALLOGRAPHIC SYMMETRY                                            
REMARK 290 SYMMETRY OPERATORS FOR SPACE GROUP: P 1 21 1                         
REMARK 290                                                                      
REMARK 290      SYMOP   SYMMETRY                                                
REMARK 290     NNNMMM   OPERATOR                                                
REMARK 290       1555   X,Y,Z                                                   
REMARK 290       2555   -X,Y+1/2,-Z                                             
REMARK 290                                                                      
REMARK 290     WHERE NNN -> OPERATOR NUMBER                                     
REMARK 290           MMM -> TRANSLATION VECTOR                                  
REMARK 290                                                                      
REMARK 290 CRYSTALLOGRAPHIC SYMMETRY TRANSFORMATIONS                            
REMARK 290 THE FOLLOWING TRANSFORMATIONS OPERATE ON THE ATOM/HETATM             
REMARK 290 RECORDS IN THIS ENTRY TO PRODUCE CRYSTALLOGRAPHICALLY                
REMARK 290 RELATED MOLECULES.                                                   
REMARK 290   SMTRY1   1  1.000000  0.000000  0.000000        0.00000            
REMARK 290   SMTRY2   1  0.000000  1.000000  0.000000        0.00000            
REMARK 290   SMTRY3   1  0.000000  0.000000  1.000000        0.00000            
REMARK 290   SMTRY1   2 -1.000000  0.000000  0.000000        0.00000            
REMARK 290   SMTRY2   2  0.000000  1.000000  0.000000       72.36300            
REMARK 290   SMTRY3   2  0.000000  0.000000 -1.000000        0.00000            
REMARK 290                                                                      
REMARK 290 REMARK: NULL                                                         
REMARK 300                                                                      
REMARK 300 BIOMOLECULE: 1, 2                                                    
REMARK 300 SEE REMARK 350 FOR THE AUTHOR PROVIDED AND/OR PROGRAM                
REMARK 300 GENERATED ASSEMBLY INFORMATION FOR THE STRUCTURE IN                  
REMARK 300 THIS ENTRY. THE REMARK MAY ALSO PROVIDE INFORMATION ON               
REMARK 300 BURIED SURFACE AREA.                                                 
REMARK 350                                                                      
REMARK 350 COORDINATES FOR A COMPLETE MULTIMER REPRESENTING THE KNOWN           
REMARK 350 BIOLOGICALLY SIGNIFICANT OLIGOMERIZATION STATE OF THE                
REMARK 350 MOLECULE CAN BE GENERATED BY APPLYING BIOMT TRANSFORMATIONS          
REMARK 350 GIVEN BELOW.  BOTH NON-CRYSTALLOGRAPHIC AND                          
REMARK 350 CRYSTALLOGRAPHIC OPERATIONS ARE GIVEN.                               
REMARK 350                                                                      
REMARK 350 BIOMOLECULE: 1                                                       
REMARK 350 AUTHOR DETERMINED BIOLOGICAL UNIT: PENTAMERIC                        
REMARK 350 APPLY THE FOLLOWING TO CHAINS: A, C, E, D, B                         
REMARK 350   BIOMT1   1  1.000000  0.000000  0.000000        0.00000            
REMARK 350   BIOMT2   1  0.000000  1.000000  0.000000        0.00000            
REMARK 350   BIOMT3   1  0.000000  0.000000  1.000000        0.00000            
REMARK 350                                                                      
REMARK 350 BIOMOLECULE: 2                                                       
REMARK 350 AUTHOR DETERMINED BIOLOGICAL UNIT: PENTAMERIC                        
REMARK 350 APPLY THE FOLLOWING TO CHAINS: H, J, I, G, F                         
REMARK 350   BIOMT1   1  1.000000  0.000000  0.000000        0.00000            
REMARK 350   BIOMT2   1  0.000000  1.000000  0.000000        0.00000            
REMARK 350   BIOMT3   1  0.000000  0.000000  1.000000        0.00000            
REMARK 465                                                                      
REMARK 465 MISSING RESIDUES                                                     
REMARK 465 THE FOLLOWING RESIDUES WERE NOT LOCATED IN THE                       
REMARK 465 EXPERIMENT. (M=MODEL NUMBER; RES=RESIDUE NAME; C=CHAIN               
REMARK 465 IDENTIFIER; SSSEQ=SEQUENCE NUMBER; I=INSERTION CODE.)                
REMARK 465                                                                      
REMARK 465   M RES C SSSEQI                                                     
REMARK 465     GLY A     0                                                      
REMARK 465     GLY A   423                                                      
REMARK 465     LEU A   424                                                      
REMARK 465     MET A   425                                                      
REMARK 465     ALA A   426                                                      
REMARK 465     GLY A   427                                                      
REMARK 465     GLY A   428                                                      
REMARK 465     ARG A   429                                                      
REMARK 465     GLN C     1                                                      
REMARK 465     SER C   114                                                      
REMARK 465     HIS C   115                                                      
REMARK 465     HIS C   116                                                      
REMARK 465     HIS C   117                                                      
REMARK 465     HIS C   118                                                      
REMARK 465     HIS C   119                                                      
REMARK 465     HIS C   120                                                      
REMARK 465     GLU C   121                                                      
REMARK 465     PRO C   122                                                      
REMARK 465     GLU C   123                                                      
REMARK 465     ALA C   124                                                      
REMARK 465     GLN H     1                                                      
REMARK 465     SER H   113                                                      
REMARK 465     SER H   114                                                      
REMARK 465     HIS H   115                                                      
REMARK 465     HIS H   116                                                      
REMARK 465     HIS H   117                                                      
REMARK 465     HIS H   118                                                      
REMARK 465     HIS H   119                                                      
REMARK 465     HIS H   120                                                      
REMARK 465     GLU H   121                                                      
REMARK 465     PRO H   122                                                      
REMARK 465     GLU H   123                                                      
REMARK 465     ALA H   124                                                      
REMARK 465     GLN E     1                                                      
REMARK 465     VAL E     2                                                      
REMARK 465     ASP E    72                                                      
REMARK 465     ASN E    73                                                      
REMARK 465     ALA E    74                                                      
REMARK 465     LYS E    75                                                      
REMARK 465     ASN E    76                                                      
REMARK 465     THR E    77                                                      
REMARK 465     LEU E    99                                                      
REMARK 465     ARG E   100                                                      
REMARK 465     HIS E   101                                                      
REMARK 465     THR E   102                                                      
REMARK 465     ALA E   103                                                      
REMARK 465     SER E   104                                                      
REMARK 465     ALA E   105                                                      
REMARK 465     HIS E   122                                                      
REMARK 465     HIS E   123                                                      
REMARK 465     HIS E   124                                                      
REMARK 465     HIS E   125                                                      
REMARK 465     HIS E   126                                                      
REMARK 465     HIS E   127                                                      
REMARK 465     GLU E   128                                                      
REMARK 465     PRO E   129                                                      
REMARK 465     GLU E   130                                                      
REMARK 465     ALA E   131                                                      
REMARK 465     GLN J     1                                                      
REMARK 465     VAL J     2                                                      
REMARK 465     ASP J    72                                                      
REMARK 465     ASN J    73                                                      
REMARK 465     ALA J    74                                                      
REMARK 465     LYS J    75                                                      
REMARK 465     ASN J    76                                                      
REMARK 465     THR J    77                                                      
REMARK 465     HIS J   122                                                      
REMARK 465     HIS J   123                                                      
REMARK 465     HIS J   124                                                      
REMARK 465     HIS J   125                                                      
REMARK 465     HIS J   126                                                      
REMARK 465     HIS J   127                                                      
REMARK 465     GLU J   128                                                      
REMARK 465     PRO J   129                                                      
REMARK 465     GLU J   130                                                      
REMARK 465     ALA J   131                                                      
REMARK 465     GLN D     1                                                      
REMARK 465     VAL D     2                                                      
REMARK 465     SER D   124                                                      
REMARK 465     HIS D   125                                                      
REMARK 465     HIS D   126                                                      
REMARK 465     HIS D   127                                                      
REMARK 465     HIS D   128                                                      
REMARK 465     HIS D   129                                                      
REMARK 465     HIS D   130                                                      
REMARK 465     GLU D   131                                                      
REMARK 465     PRO D   132                                                      
REMARK 465     GLU D   133                                                      
REMARK 465     ALA D   134                                                      
REMARK 465     GLN I     1                                                      
REMARK 465     VAL I     2                                                      
REMARK 465     SER I   124                                                      
REMARK 465     HIS I   125                                                      
REMARK 465     HIS I   126                                                      
REMARK 465     HIS I   127                                                      
REMARK 465     HIS I   128                                                      
REMARK 465     HIS I   129                                                      
REMARK 465     HIS I   130                                                      
REMARK 465     GLU I   131                                                      
REMARK 465     PRO I   132                                                      
REMARK 465     GLU I   133                                                      
REMARK 465     ALA I   134                                                      
REMARK 465     MET B     1                                                      
REMARK 465     GLY B     2                                                      
REMARK 465     CYS B     3                                                      
REMARK 465     THR B     4                                                      
REMARK 465     LEU B     5                                                      
REMARK 465     SER B     6                                                      
REMARK 465     ALA B     7                                                      
REMARK 465     GLU B     8                                                      
REMARK 465     ASP B     9                                                      
REMARK 465     LYS B    10                                                      
REMARK 465     ALA B    11                                                      
REMARK 465     ALA B    12                                                      
REMARK 465     VAL B    13                                                      
REMARK 465     GLU B    14                                                      
REMARK 465     ARG B    15                                                      
REMARK 465     SER B    16                                                      
REMARK 465     LYS B    17                                                      
REMARK 465     MET B    18                                                      
REMARK 465     ILE B    19                                                      
REMARK 465     ASP B    20                                                      
REMARK 465     ARG B    21                                                      
REMARK 465     ASN B    22                                                      
REMARK 465     LEU B    23                                                      
REMARK 465     ARG B    24                                                      
REMARK 465     GLU B    25                                                      
REMARK 465     ASP B    26                                                      
REMARK 465     GLY B    27                                                      
REMARK 465     GLU B    28                                                      
REMARK 465     LYS B    29                                                      
REMARK 465     ALA B    30                                                      
REMARK 465     ALA B    31                                                      
REMARK 465     LYS B    51                                                      
REMARK 465     GLN B    52                                                      
REMARK 465     MET B    53                                                      
REMARK 465     LYS B    54                                                      
REMARK 465     ILE B    55                                                      
REMARK 465     ILE B    56                                                      
REMARK 465     HIS B    57                                                      
REMARK 465     GLU B    58                                                      
REMARK 465     ALA B    59                                                      
REMARK 465     GLY B    60                                                      
REMARK 465     TYR B    61                                                      
REMARK 465     SER B    62                                                      
REMARK 465     GLU B    63                                                      
REMARK 465     GLU B    64                                                      
REMARK 465     GLU B    65                                                      
REMARK 465     CYS B    66                                                      
REMARK 465     LYS B    67                                                      
REMARK 465     GLN B    68                                                      
REMARK 465     TYR B    69                                                      
REMARK 465     LYS B    70                                                      
REMARK 465     ALA B    71                                                      
REMARK 465     VAL B    72                                                      
REMARK 465     VAL B    73                                                      
REMARK 465     TYR B    74                                                      
REMARK 465     SER B    75                                                      
REMARK 465     ASN B    76                                                      
REMARK 465     THR B    77                                                      
REMARK 465     ILE B    78                                                      
REMARK 465     GLN B    79                                                      
REMARK 465     SER B    80                                                      
REMARK 465     ILE B    81                                                      
REMARK 465     ILE B    82                                                      
REMARK 465     ALA B    83                                                      
REMARK 465     ILE B    84                                                      
REMARK 465     ILE B    85                                                      
REMARK 465     ARG B    86                                                      
REMARK 465     ALA B    87                                                      
REMARK 465     MET B    88                                                      
REMARK 465     GLY B    89                                                      
REMARK 465     ARG B    90                                                      
REMARK 465     LEU B    91                                                      
REMARK 465     LYS B    92                                                      
REMARK 465     ILE B    93                                                      
REMARK 465     ASP B    94                                                      
REMARK 465     PHE B    95                                                      
REMARK 465     GLY B    96                                                      
REMARK 465     ASP B    97                                                      
REMARK 465     ALA B    98                                                      
REMARK 465     ALA B    99                                                      
REMARK 465     ARG B   100                                                      
REMARK 465     ALA B   101                                                      
REMARK 465     ASP B   102                                                      
REMARK 465     ASP B   103                                                      
REMARK 465     ALA B   104                                                      
REMARK 465     ARG B   105                                                      
REMARK 465     GLN B   106                                                      
REMARK 465     LEU B   107                                                      
REMARK 465     PHE B   108                                                      
REMARK 465     VAL B   109                                                      
REMARK 465     LEU B   110                                                      
REMARK 465     ALA B   111                                                      
REMARK 465     GLY B   112                                                      
REMARK 465     ALA B   113                                                      
REMARK 465     ALA B   114                                                      
REMARK 465     GLU B   115                                                      
REMARK 465     GLU B   116                                                      
REMARK 465     GLY B   117                                                      
REMARK 465     PHE B   118                                                      
REMARK 465     MET B   119                                                      
REMARK 465     THR B   120                                                      
REMARK 465     ALA B   121                                                      
REMARK 465     GLU B   122                                                      
REMARK 465     LEU B   123                                                      
REMARK 465     ALA B   124                                                      
REMARK 465     GLY B   125                                                      
REMARK 465     VAL B   126                                                      
REMARK 465     ILE B   127                                                      
REMARK 465     LYS B   128                                                      
REMARK 465     ARG B   129                                                      
REMARK 465     LEU B   130                                                      
REMARK 465     TRP B   131                                                      
REMARK 465     LYS B   132                                                      
REMARK 465     ASP B   133                                                      
REMARK 465     SER B   134                                                      
REMARK 465     GLY B   135                                                      
REMARK 465     VAL B   136                                                      
REMARK 465     GLN B   137                                                      
REMARK 465     ALA B   138                                                      
REMARK 465     CYS B   139                                                      
REMARK 465     PHE B   140                                                      
REMARK 465     ASN B   141                                                      
REMARK 465     ARG B   142                                                      
REMARK 465     SER B   143                                                      
REMARK 465     ARG B   144                                                      
REMARK 465     GLU B   145                                                      
REMARK 465     TYR B   146                                                      
REMARK 465     GLN B   147                                                      
REMARK 465     LEU B   148                                                      
REMARK 465     ASN B   149                                                      
REMARK 465     ASP B   150                                                      
REMARK 465     SER B   151                                                      
REMARK 465     ALA B   152                                                      
REMARK 465     ALA B   153                                                      
REMARK 465     TYR B   154                                                      
REMARK 465     TYR B   155                                                      
REMARK 465     LEU B   156                                                      
REMARK 465     ASN B   157                                                      
REMARK 465     ASP B   158                                                      
REMARK 465     LEU B   159                                                      
REMARK 465     ASP B   160                                                      
REMARK 465     ARG B   161                                                      
REMARK 465     ILE B   162                                                      
REMARK 465     ALA B   163                                                      
REMARK 465     GLN B   164                                                      
REMARK 465     PRO B   165                                                      
REMARK 465     ASN B   166                                                      
REMARK 465     TYR B   167                                                      
REMARK 465     ILE B   168                                                      
REMARK 465     PRO B   169                                                      
REMARK 465     THR B   170                                                      
REMARK 465     GLN B   171                                                      
REMARK 465     GLN B   172                                                      
REMARK 465     ASP B   173                                                      
REMARK 465     VAL B   174                                                      
REMARK 465     LEU B   175                                                      
REMARK 465     ARG B   176                                                      
REMARK 465     THR B   177                                                      
REMARK 465     ARG B   178                                                      
REMARK 465     VAL B   179                                                      
REMARK 465     LYS B   180                                                      
REMARK 465     THR B   181                                                      
REMARK 465     THR B   182                                                      
REMARK 465     GLY B   183                                                      
REMARK 465     MET G     1                                                      
REMARK 465     GLY G     2                                                      
REMARK 465     CYS G     3                                                      
REMARK 465     THR G     4                                                      
REMARK 465     LEU G     5                                                      
REMARK 465     SER G     6                                                      
REMARK 465     ALA G     7                                                      
REMARK 465     GLU G     8                                                      
REMARK 465     ASP G     9                                                      
REMARK 465     LYS G    10                                                      
REMARK 465     ALA G    11                                                      
REMARK 465     ALA G    12                                                      
REMARK 465     VAL G    13                                                      
REMARK 465     GLU G    14                                                      
REMARK 465     ARG G    15                                                      
REMARK 465     SER G    16                                                      
REMARK 465     LYS G    17                                                      
REMARK 465     MET G    18                                                      
REMARK 465     ILE G    19                                                      
REMARK 465     ASP G    20                                                      
REMARK 465     ARG G    21                                                      
REMARK 465     ASN G    22                                                      
REMARK 465     LEU G    23                                                      
REMARK 465     ARG G    24                                                      
REMARK 465     GLU G    25                                                      
REMARK 465     ASP G    26                                                      
REMARK 465     GLY G    27                                                      
REMARK 465     GLU G    28                                                      
REMARK 465     LYS G    29                                                      
REMARK 465     ALA G    30                                                      
REMARK 465     ALA G    31                                                      
REMARK 465     ARG G    32                                                      
REMARK 465     GLU G    33                                                      
REMARK 465     VAL G    34                                                      
REMARK 465     LYS G    51                                                      
REMARK 465     GLN G    52                                                      
REMARK 465     MET G    53                                                      
REMARK 465     LYS G    54                                                      
REMARK 465     ILE G    55                                                      
REMARK 465     ILE G    56                                                      
REMARK 465     HIS G    57                                                      
REMARK 465     GLU G    58                                                      
REMARK 465     ALA G    59                                                      
REMARK 465     GLY G    60                                                      
REMARK 465     TYR G    61                                                      
REMARK 465     SER G    62                                                      
REMARK 465     GLU G    63                                                      
REMARK 465     GLU G    64                                                      
REMARK 465     GLU G    65                                                      
REMARK 465     CYS G    66                                                      
REMARK 465     LYS G    67                                                      
REMARK 465     GLN G    68                                                      
REMARK 465     TYR G    69                                                      
REMARK 465     LYS G    70                                                      
REMARK 465     ALA G    71                                                      
REMARK 465     VAL G    72                                                      
REMARK 465     VAL G    73                                                      
REMARK 465     TYR G    74                                                      
REMARK 465     SER G    75                                                      
REMARK 465     ASN G    76                                                      
REMARK 465     THR G    77                                                      
REMARK 465     ILE G    78                                                      
REMARK 465     GLN G    79                                                      
REMARK 465     SER G    80                                                      
REMARK 465     ILE G    81                                                      
REMARK 465     ILE G    82                                                      
REMARK 465     ALA G    83                                                      
REMARK 465     ILE G    84                                                      
REMARK 465     ILE G    85                                                      
REMARK 465     ARG G    86                                                      
REMARK 465     ALA G    87                                                      
REMARK 465     MET G    88                                                      
REMARK 465     GLY G    89                                                      
REMARK 465     ARG G    90                                                      
REMARK 465     LEU G    91                                                      
REMARK 465     LYS G    92                                                      
REMARK 465     ILE G    93                                                      
REMARK 465     ASP G    94                                                      
REMARK 465     PHE G    95                                                      
REMARK 465     GLY G    96                                                      
REMARK 465     ASP G    97                                                      
REMARK 465     ALA G    98                                                      
REMARK 465     ALA G    99                                                      
REMARK 465     ARG G   100                                                      
REMARK 465     ALA G   101                                                      
REMARK 465     ASP G   102                                                      
REMARK 465     ASP G   103                                                      
REMARK 465     ALA G   104                                                      
REMARK 465     ARG G   105                                                      
REMARK 465     GLN G   106                                                      
REMARK 465     LEU G   107                                                      
REMARK 465     PHE G   108                                                      
REMARK 465     VAL G   109                                                      
REMARK 465     LEU G   110                                                      
REMARK 465     ALA G   111                                                      
REMARK 465     GLY G   112                                                      
REMARK 465     ALA G   113                                                      
REMARK 465     ALA G   114                                                      
REMARK 465     GLU G   115                                                      
REMARK 465     GLU G   116                                                      
REMARK 465     GLY G   117                                                      
REMARK 465     PHE G   118                                                      
REMARK 465     MET G   119                                                      
REMARK 465     THR G   120                                                      
REMARK 465     ALA G   121                                                      
REMARK 465     GLU G   122                                                      
REMARK 465     LEU G   123                                                      
REMARK 465     ALA G   124                                                      
REMARK 465     GLY G   125                                                      
REMARK 465     VAL G   126                                                      
REMARK 465     ILE G   127                                                      
REMARK 465     LYS G   128                                                      
REMARK 465     ARG G   129                                                      
REMARK 465     LEU G   130                                                      
REMARK 465     TRP G   131                                                      
REMARK 465     LYS G   132                                                      
REMARK 465     ASP G   133                                                      
REMARK 465     SER G   134                                                      
REMARK 465     GLY G   135                                                      
REMARK 465     VAL G   136                                                      
REMARK 465     GLN G   137                                                      
REMARK 465     ALA G   138                                                      
REMARK 465     CYS G   139                                                      
REMARK 465     PHE G   140                                                      
REMARK 465     ASN G   141                                                      
REMARK 465     ARG G   142                                                      
REMARK 465     SER G   143                                                      
REMARK 465     ARG G   144                                                      
REMARK 465     GLU G   145                                                      
REMARK 465     TYR G   146                                                      
REMARK 465     GLN G   147                                                      
REMARK 465     LEU G   148                                                      
REMARK 465     ASN G   149                                                      
REMARK 465     ASP G   150                                                      
REMARK 465     SER G   151                                                      
REMARK 465     ALA G   152                                                      
REMARK 465     ALA G   153                                                      
REMARK 465     TYR G   154                                                      
REMARK 465     TYR G   155                                                      
REMARK 465     LEU G   156                                                      
REMARK 465     ASN G   157                                                      
REMARK 465     ASP G   158                                                      
REMARK 465     LEU G   159                                                      
REMARK 465     ASP G   160                                                      
REMARK 465     ARG G   161                                                      
REMARK 465     ILE G   162                                                      
REMARK 465     ALA G   163                                                      
REMARK 465     GLN G   164                                                      
REMARK 465     PRO G   165                                                      
REMARK 465     ASN G   166                                                      
REMARK 465     TYR G   167                                                      
REMARK 465     ILE G   168                                                      
REMARK 465     PRO G   169                                                      
REMARK 465     THR G   170                                                      
REMARK 465     GLN G   171                                                      
REMARK 465     GLN G   172                                                      
REMARK 465     ASP G   173                                                      
REMARK 465     VAL G   174                                                      
REMARK 465     LEU G   175                                                      
REMARK 465     ARG G   176                                                      
REMARK 465     THR G   177                                                      
REMARK 465     ARG G   178                                                      
REMARK 465     VAL G   179                                                      
REMARK 465     LYS G   180                                                      
REMARK 465     THR G   181                                                      
REMARK 465     THR G   182                                                      
REMARK 465     GLY G   183                                                      
REMARK 465     GLY F     0                                                      
REMARK 465     ALA F   421                                                      
REMARK 465     ARG F   422                                                      
REMARK 465     GLY F   423                                                      
REMARK 465     LEU F   424                                                      
REMARK 465     MET F   425                                                      
REMARK 465     ALA F   426                                                      
REMARK 465     GLY F   427                                                      
REMARK 465     GLY F   428                                                      
REMARK 465     MET F   485                                                      
REMARK 465     PHE F   486                                                      
REMARK 465     ASP F   487                                                      
REMARK 465     LYS F   488                                                      
REMARK 465     LEU F   489                                                      
REMARK 465     SER F   490                                                      
REMARK 465     ARG F   491                                                      
REMARK 500                                                                      
REMARK 500 GEOMETRY AND STEREOCHEMISTRY                                         
REMARK 500 SUBTOPIC: CLOSE CONTACTS IN SAME ASYMMETRIC UNIT                     
REMARK 500                                                                      
REMARK 500 THE FOLLOWING ATOMS ARE IN CLOSE CONTACT.                            
REMARK 500                                                                      
REMARK 500  ATM1  RES C  SSEQI   ATM2  RES C  SSEQI           DISTANCE          
REMARK 500   NH1  ARG F   348     O3P  SEP F   435              1.30            
REMARK 500   NH2  ARG A   405     O3P  TPO A   440              1.30            
REMARK 500   NZ   LYS F   349     O2P  SEP F   435              1.30            
REMARK 500   CE   LYS F   349     O2P  SEP F   435              1.80            
REMARK 500   CZ   ARG A   405     O3P  TPO A   440              2.17            
REMARK 500                                                                      
REMARK 500 REMARK: NULL                                                         
REMARK 500                                                                      
REMARK 500 GEOMETRY AND STEREOCHEMISTRY                                         
REMARK 500 SUBTOPIC: TORSION ANGLES                                             
REMARK 500                                                                      
REMARK 500 TORSION ANGLES OUTSIDE THE EXPECTED RAMACHANDRAN REGIONS:            
REMARK 500 (M=MODEL NUMBER; RES=RESIDUE NAME; C=CHAIN IDENTIFIER;               
REMARK 500 SSEQ=SEQUENCE NUMBER; I=INSERTION CODE).                             
REMARK 500                                                                      
REMARK 500 STANDARD TABLE:                                                      
REMARK 500 FORMAT:(10X,I3,1X,A3,1X,A1,I4,A1,4X,F7.2,3X,F7.2)                    
REMARK 500                                                                      
REMARK 500 EXPECTED VALUES: GJ KLEYWEGT AND TA JONES (1996). PHI/PSI-           
REMARK 500 CHOLOGY: RAMACHANDRAN REVISITED. STRUCTURE 4, 1395 - 1400            
REMARK 500                                                                      
REMARK 500  M RES CSSEQI        PSI       PHI                                   
REMARK 500    ALA A  17      -50.95   -133.54                                   
REMARK 500    GLU A  28      -70.42    -68.31                                   
REMARK 500    SER A  30       19.21   -149.27                                   
REMARK 500    PHE A  33       70.97     56.09                                   
REMARK 500    THR A  34     -155.43    -84.58                                   
REMARK 500    ASP A  36      -69.07    -96.99                                   
REMARK 500    ALA A  84       41.12    -89.99                                   
REMARK 500    ALA A  99     -165.85    -78.55                                   
REMARK 500    PRO A 106       64.96    -67.95                                   
REMARK 500    PRO A 109       46.94    -91.44                                   
REMARK 500    SER A 127       21.40   -145.21                                   
REMARK 500    LEU A 150       50.58    -90.15                                   
REMARK 500    ALA A 203       75.92     52.05                                   
REMARK 500    PRO A 208     -164.42    -74.05                                   
REMARK 500    ARG A 237      -59.85   -134.56                                   
REMARK 500    LEU A 294       99.48    -68.41                                   
REMARK 500    HIS A 324      -78.53    -68.86                                   
REMARK 500    GLU A 367       34.21    -84.02                                   
REMARK 500    CYS A 399       30.75    -85.05                                   
REMARK 500    ALA A 450       74.07   -119.11                                   
REMARK 500    SER A 451       89.47   -163.35                                   
REMARK 500    THR A 456      102.14     63.38                                   
REMARK 500    GLU A 468      -18.33     78.89                                   
REMARK 500    ASP A 487      -80.34   -105.62                                   
REMARK 500    LEU C  11       74.49     60.81                                   
REMARK 500    PRO C  41       79.22    -65.29                                   
REMARK 500    VAL C  48      -74.50    -78.33                                   
REMARK 500    ASP C  72       70.36     55.79                                   
REMARK 500    ALA C  74       -1.06     63.37                                   
REMARK 500    ASN C  76       77.00    -62.49                                   
REMARK 500    SER C 102     -169.34    -77.29                                   
REMARK 500    PHE H  54       65.09   -154.22                                   
REMARK 500    ARG H  75       17.84     48.26                                   
REMARK 500    ASN H  96     -168.51   -126.32                                   
REMARK 500    LEU E  11       52.41   -148.78                                   
REMARK 500    SER E  32       -6.44     61.69                                   
REMARK 500    PRO E  41        3.69    -69.77                                   
REMARK 500    GLN E  44     -159.13    -92.93                                   
REMARK 500    ASN E  54       42.64   -146.58                                   
REMARK 500    GLU E  86       77.63     57.52                                   
REMARK 500    SER E  97     -178.39   -172.10                                   
REMARK 500    TYR E 111      -78.38   -102.80                                   
REMARK 500    GLN J  13      -76.12    -67.25                                   
REMARK 500    VAL J  29      -83.91    -98.57                                   
REMARK 500    LYS J  64       37.68    -81.52                                   
REMARK 500    ARG J  66       34.37    -85.13                                   
REMARK 500    GLN J 116      122.03   -171.41                                   
REMARK 500    VAL J 119     -168.15   -129.59                                   
REMARK 500    SER J 120       62.42     63.94                                   
REMARK 500    TYR D  32     -166.08   -100.04                                   
REMARK 500                                                                      
REMARK 500 THIS ENTRY HAS     106 RAMACHANDRAN OUTLIERS.                        
REMARK 500                                                                      
REMARK 500 REMARK: NULL                                                         
DBREF  6TYL A    1   491  UNP    B1H241   B1H241_RAT       1    491             
DBREF  6TYL C    1   124  PDB    6TYL     6TYL             1    124             
DBREF  6TYL H    1   124  PDB    6TYL     6TYL             1    124             
DBREF  6TYL E    1   131  PDB    6TYL     6TYL             1    131             
DBREF  6TYL J    1   131  PDB    6TYL     6TYL             1    131             
DBREF  6TYL D    1   134  PDB    6TYL     6TYL             1    134             
DBREF  6TYL I    1   134  PDB    6TYL     6TYL             1    134             
DBREF  6TYL B    1   354  UNP    P10824   GNAI1_RAT        1    354             
DBREF  6TYL G    1   354  UNP    P10824   GNAI1_RAT        1    354             
DBREF  6TYL F    1   491  UNP    B1H241   B1H241_RAT       1    491             
SEQADV 6TYL GLY A    0  UNP  B1H241              EXPRESSION TAG                 
SEQADV 6TYL PHE A  232  UNP  B1H241    TYR   232 ENGINEERED MUTATION            
SEQADV 6TYL GLY F    0  UNP  B1H241              EXPRESSION TAG                 
SEQADV 6TYL PHE F  232  UNP  B1H241    TYR   232 ENGINEERED MUTATION            
SEQRES   1 A  492  GLY MET GLU PRO ARG ALA VAL ALA ASP ALA LEU GLU THR          
SEQRES   2 A  492  GLY GLU GLU ASP ALA VAL THR GLU ALA LEU ARG SER PHE          
SEQRES   3 A  492  ASN ARG GLU HIS SER GLN SER PHE THR PHE ASP ASP ALA          
SEQRES   4 A  492  GLN GLN GLU ASP ARG LYS ARG LEU ALA LYS LEU LEU VAL          
SEQRES   5 A  492  SER VAL LEU GLU GLN GLY LEU SER PRO LYS HIS ARG VAL          
SEQRES   6 A  492  THR TRP LEU GLN THR ILE ARG ILE LEU SER ARG ASP ARG          
SEQRES   7 A  492  SER CYS LEU ASP SER PHE ALA SER ARG GLN SER LEU HIS          
SEQRES   8 A  492  ALA LEU ALA CYS TYR ALA ASP ILE ALA ILE SER GLU GLU          
SEQRES   9 A  492  PRO ILE PRO GLN PRO PRO ASP MET ASP VAL LEU LEU GLU          
SEQRES  10 A  492  SER LEU LYS CYS LEU CYS ASN LEU VAL LEU SER SER PRO          
SEQRES  11 A  492  THR ALA GLN MET LEU ALA ALA GLU ALA ARG LEU VAL VAL          
SEQRES  12 A  492  ARG LEU ALA GLU ARG VAL GLY LEU TYR ARG LYS ARG SER          
SEQRES  13 A  492  TYR PRO HIS GLU VAL GLN PHE PHE ASP LEU ARG LEU LEU          
SEQRES  14 A  492  PHE LEU LEU THR ALA LEU ARG THR ASP VAL ARG GLN GLN          
SEQRES  15 A  492  LEU PHE GLN GLU LEU HIS GLY VAL ARG LEU LEU THR ASP          
SEQRES  16 A  492  ALA LEU GLU LEU THR LEU GLY VAL ALA PRO LYS GLU ASN          
SEQRES  17 A  492  PRO LEU VAL ILE LEU PRO ALA GLN GLU THR GLU ARG ALA          
SEQRES  18 A  492  MET GLU ILE LEU LYS VAL LEU PHE ASN ILE THR PHE ASP          
SEQRES  19 A  492  SER VAL LYS ARG GLU VAL ASP GLU GLU ASP ALA ALA LEU          
SEQRES  20 A  492  TYR ARG TYR LEU GLY THR LEU LEU ARG HIS CYS VAL MET          
SEQRES  21 A  492  ALA ASP ALA ALA GLY ASP ARG THR GLU GLU PHE HIS GLY          
SEQRES  22 A  492  HIS THR VAL ASN LEU LEU GLY ASN LEU PRO LEU LYS CYS          
SEQRES  23 A  492  LEU ASP VAL LEU LEU ALA LEU GLU LEU HIS GLU GLY SER          
SEQRES  24 A  492  LEU GLU PHE MET GLY VAL ASN MET ASP VAL ILE ASN ALA          
SEQRES  25 A  492  LEU LEU ALA PHE LEU GLU LYS ARG LEU HIS GLN THR HIS          
SEQRES  26 A  492  ARG LEU LYS GLU CYS VAL ALA PRO VAL LEU SER VAL LEU          
SEQRES  27 A  492  THR GLU CYS ALA ARG MET HIS ARG PRO ALA ARG LYS PHE          
SEQRES  28 A  492  LEU LYS ALA GLN VAL LEU PRO PRO LEU ARG ASP VAL ARG          
SEQRES  29 A  492  THR ARG PRO GLU VAL GLY ASP LEU LEU ARG ASN LYS LEU          
SEQRES  30 A  492  VAL ARG LEU MET THR HIS LEU ASP THR ASP VAL LYS ARG          
SEQRES  31 A  492  VAL ALA ALA GLU PHE LEU PHE VAL LEU CYS SER GLU SER          
SEQRES  32 A  492  VAL PRO ARG PHE ILE LYS TYR THR GLY TYR GLY ASN ALA          
SEQRES  33 A  492  ALA GLY LEU LEU ALA ALA ARG GLY LEU MET ALA GLY GLY          
SEQRES  34 A  492  ARG PRO GLU GLY GLN TYR SEP GLU ASP GLU ASP TPO ASP          
SEQRES  35 A  492  THR GLU GLU TYR ARG GLU ALA LYS ALA SER ILE ASN PRO          
SEQRES  36 A  492  VAL THR GLY ARG VAL GLU GLU LYS PRO PRO ASN PRO MET          
SEQRES  37 A  492  GLU GLY MET THR GLU GLU GLN LYS GLU HIS GLU ALA MET          
SEQRES  38 A  492  LYS LEU VAL ASN MET PHE ASP LYS LEU SER ARG                  
SEQRES   1 C  124  GLN VAL GLN LEU GLN GLU SER GLY GLY GLY LEU VAL GLN          
SEQRES   2 C  124  PRO GLY GLY SER LEU ARG LEU SER CYS ALA ALA SER GLY          
SEQRES   3 C  124  ILE ILE PHE ARG SER ASN GLY MET ALA TRP TYR ARG GLN          
SEQRES   4 C  124  ALA PRO GLY LYS GLU ARG GLU TRP VAL ALA SER ILE THR          
SEQRES   5 C  124  SER PHE GLY ASP ALA ILE TYR ARG ASP SER VAL LYS GLY          
SEQRES   6 C  124  ARG PHE THR ILE SER ARG ASP ASN ALA ARG ASN ALA VAL          
SEQRES   7 C  124  SER LEU GLN THR ASN SER LEU LYS THR GLU ASP THR ALA          
SEQRES   8 C  124  VAL TYR TYR CYS ASN THR TYR PRO VAL ASN SER ALA TRP          
SEQRES   9 C  124  GLY GLN GLY THR GLN VAL THR VAL SER SER HIS HIS HIS          
SEQRES  10 C  124  HIS HIS HIS GLU PRO GLU ALA                                  
SEQRES   1 H  124  GLN VAL GLN LEU GLN GLU SER GLY GLY GLY LEU VAL GLN          
SEQRES   2 H  124  PRO GLY GLY SER LEU ARG LEU SER CYS ALA ALA SER GLY          
SEQRES   3 H  124  ILE ILE PHE ARG SER ASN GLY MET ALA TRP TYR ARG GLN          
SEQRES   4 H  124  ALA PRO GLY LYS GLU ARG GLU TRP VAL ALA SER ILE THR          
SEQRES   5 H  124  SER PHE GLY ASP ALA ILE TYR ARG ASP SER VAL LYS GLY          
SEQRES   6 H  124  ARG PHE THR ILE SER ARG ASP ASN ALA ARG ASN ALA VAL          
SEQRES   7 H  124  SER LEU GLN THR ASN SER LEU LYS THR GLU ASP THR ALA          
SEQRES   8 H  124  VAL TYR TYR CYS ASN THR TYR PRO VAL ASN SER ALA TRP          
SEQRES   9 H  124  GLY GLN GLY THR GLN VAL THR VAL SER SER HIS HIS HIS          
SEQRES  10 H  124  HIS HIS HIS GLU PRO GLU ALA                                  
SEQRES   1 E  131  GLN VAL GLN LEU GLN GLU SER GLY GLY GLY LEU VAL GLN          
SEQRES   2 E  131  ALA GLY GLY SER LEU ARG LEU SER CYS ALA ALA SER GLY          
SEQRES   3 E  131  GLY ILE VAL HIS ILE SER SER MET GLY TRP PHE ARG GLN          
SEQRES   4 E  131  ALA PRO GLY LYS GLN ARG GLU LEU VAL ALA THR SER PRO          
SEQRES   5 E  131  SER ASN GLY ASP ILE ARG TYR ALA ASP SER VAL LYS GLY          
SEQRES   6 E  131  ARG PHE THR LEU SER ARG ASP ASN ALA LYS ASN THR VAL          
SEQRES   7 E  131  SER LEU GLN MET ASN SER LEU GLU PRO GLU ASP THR ALA          
SEQRES   8 E  131  VAL TYR TYR CYS HIS SER PHE LEU ARG HIS THR ALA SER          
SEQRES   9 E  131  ALA SER TYR ASN ASN TYR TYR GLY GLN GLY THR GLN VAL          
SEQRES  10 E  131  THR VAL SER SER HIS HIS HIS HIS HIS HIS GLU PRO GLU          
SEQRES  11 E  131  ALA                                                          
SEQRES   1 J  131  GLN VAL GLN LEU GLN GLU SER GLY GLY GLY LEU VAL GLN          
SEQRES   2 J  131  ALA GLY GLY SER LEU ARG LEU SER CYS ALA ALA SER GLY          
SEQRES   3 J  131  GLY ILE VAL HIS ILE SER SER MET GLY TRP PHE ARG GLN          
SEQRES   4 J  131  ALA PRO GLY LYS GLN ARG GLU LEU VAL ALA THR SER PRO          
SEQRES   5 J  131  SER ASN GLY ASP ILE ARG TYR ALA ASP SER VAL LYS GLY          
SEQRES   6 J  131  ARG PHE THR LEU SER ARG ASP ASN ALA LYS ASN THR VAL          
SEQRES   7 J  131  SER LEU GLN MET ASN SER LEU GLU PRO GLU ASP THR ALA          
SEQRES   8 J  131  VAL TYR TYR CYS HIS SER PHE LEU ARG HIS THR ALA SER          
SEQRES   9 J  131  ALA SER TYR ASN ASN TYR TYR GLY GLN GLY THR GLN VAL          
SEQRES  10 J  131  THR VAL SER SER HIS HIS HIS HIS HIS HIS GLU PRO GLU          
SEQRES  11 J  131  ALA                                                          
SEQRES   1 D  134  GLN VAL GLN LEU GLN GLU SER GLY GLY GLY LEU GLU GLN          
SEQRES   2 D  134  ALA GLY ASP SER LEU ARG LEU SER CYS ALA ALA SER GLY          
SEQRES   3 D  134  LEU ILE VAL SER ASN TYR ALA MET GLY TRP PHE ARG GLN          
SEQRES   4 D  134  ALA PRO GLY LYS GLU ARG GLU PHE VAL ALA TYR ILE ASN          
SEQRES   5 D  134  TRP ASN GLY GLY VAL THR TYR TYR THR ASN SER VAL LYS          
SEQRES   6 D  134  GLY ARG PHE THR ILE SER ARG ASP ASN ALA LYS ASN THR          
SEQRES   7 D  134  VAL TYR LEU GLN MET ASN SER LEU LYS PRO GLU ASP THR          
SEQRES   8 D  134  ALA VAL TYR TYR CYS ALA ARG THR SER ARG ALA SER VAL          
SEQRES   9 D  134  THR THR ARG VAL ALA ASP PHE GLY TYR TRP GLY GLN GLY          
SEQRES  10 D  134  THR GLN VAL THR VAL SER SER HIS HIS HIS HIS HIS HIS          
SEQRES  11 D  134  GLU PRO GLU ALA                                              
SEQRES   1 I  134  GLN VAL GLN LEU GLN GLU SER GLY GLY GLY LEU GLU GLN          
SEQRES   2 I  134  ALA GLY ASP SER LEU ARG LEU SER CYS ALA ALA SER GLY          
SEQRES   3 I  134  LEU ILE VAL SER ASN TYR ALA MET GLY TRP PHE ARG GLN          
SEQRES   4 I  134  ALA PRO GLY LYS GLU ARG GLU PHE VAL ALA TYR ILE ASN          
SEQRES   5 I  134  TRP ASN GLY GLY VAL THR TYR TYR THR ASN SER VAL LYS          
SEQRES   6 I  134  GLY ARG PHE THR ILE SER ARG ASP ASN ALA LYS ASN THR          
SEQRES   7 I  134  VAL TYR LEU GLN MET ASN SER LEU LYS PRO GLU ASP THR          
SEQRES   8 I  134  ALA VAL TYR TYR CYS ALA ARG THR SER ARG ALA SER VAL          
SEQRES   9 I  134  THR THR ARG VAL ALA ASP PHE GLY TYR TRP GLY GLN GLY          
SEQRES  10 I  134  THR GLN VAL THR VAL SER SER HIS HIS HIS HIS HIS HIS          
SEQRES  11 I  134  GLU PRO GLU ALA                                              
SEQRES   1 B  354  MET GLY CYS THR LEU SER ALA GLU ASP LYS ALA ALA VAL          
SEQRES   2 B  354  GLU ARG SER LYS MET ILE ASP ARG ASN LEU ARG GLU ASP          
SEQRES   3 B  354  GLY GLU LYS ALA ALA ARG GLU VAL LYS LEU LEU LEU LEU          
SEQRES   4 B  354  GLY ALA GLY GLU SER GLY LYS SER THR ILE VAL LYS GLN          
SEQRES   5 B  354  MET LYS ILE ILE HIS GLU ALA GLY TYR SER GLU GLU GLU          
SEQRES   6 B  354  CYS LYS GLN TYR LYS ALA VAL VAL TYR SER ASN THR ILE          
SEQRES   7 B  354  GLN SER ILE ILE ALA ILE ILE ARG ALA MET GLY ARG LEU          
SEQRES   8 B  354  LYS ILE ASP PHE GLY ASP ALA ALA ARG ALA ASP ASP ALA          
SEQRES   9 B  354  ARG GLN LEU PHE VAL LEU ALA GLY ALA ALA GLU GLU GLY          
SEQRES  10 B  354  PHE MET THR ALA GLU LEU ALA GLY VAL ILE LYS ARG LEU          
SEQRES  11 B  354  TRP LYS ASP SER GLY VAL GLN ALA CYS PHE ASN ARG SER          
SEQRES  12 B  354  ARG GLU TYR GLN LEU ASN ASP SER ALA ALA TYR TYR LEU          
SEQRES  13 B  354  ASN ASP LEU ASP ARG ILE ALA GLN PRO ASN TYR ILE PRO          
SEQRES  14 B  354  THR GLN GLN ASP VAL LEU ARG THR ARG VAL LYS THR THR          
SEQRES  15 B  354  GLY ILE VAL GLU THR HIS PHE THR PHE LYS ASP LEU HIS          
SEQRES  16 B  354  PHE LYS MET PHE ASP VAL GLY GLY GLN ARG SER GLU ARG          
SEQRES  17 B  354  LYS LYS TRP ILE HIS CYS PHE GLU GLY VAL THR ALA ILE          
SEQRES  18 B  354  ILE PHE CYS VAL ALA LEU SER ASP TYR ASP LEU VAL LEU          
SEQRES  19 B  354  ALA GLU ASP GLU GLU MET ASN ARG MET HIS GLU SER MET          
SEQRES  20 B  354  LYS LEU PHE ASP SER ILE CYS ASN ASN LYS TRP PHE THR          
SEQRES  21 B  354  ASP THR SER ILE ILE LEU PHE LEU ASN LYS LYS ASP LEU          
SEQRES  22 B  354  PHE GLU GLU LYS ILE LYS LYS SER PRO LEU THR ILE CYS          
SEQRES  23 B  354  TYR PRO GLU TYR ALA GLY SER ASN THR TYR GLU GLU ALA          
SEQRES  24 B  354  ALA ALA TYR ILE GLN CYS GLN PHE GLU ASP LEU ASN LYS          
SEQRES  25 B  354  ARG LYS ASP THR LYS GLU ILE TYR THR HIS PHE THR CYS          
SEQRES  26 B  354  ALA THR ASP THR LYS ASN VAL GLN PHE VAL PHE ASP ALA          
SEQRES  27 B  354  VAL THR ASP VAL ILE ILE LYS ASN ASN LEU LYS ASP CYS          
SEQRES  28 B  354  GLY LEU PHE                                                  
SEQRES   1 G  354  MET GLY CYS THR LEU SER ALA GLU ASP LYS ALA ALA VAL          
SEQRES   2 G  354  GLU ARG SER LYS MET ILE ASP ARG ASN LEU ARG GLU ASP          
SEQRES   3 G  354  GLY GLU LYS ALA ALA ARG GLU VAL LYS LEU LEU LEU LEU          
SEQRES   4 G  354  GLY ALA GLY GLU SER GLY LYS SER THR ILE VAL LYS GLN          
SEQRES   5 G  354  MET LYS ILE ILE HIS GLU ALA GLY TYR SER GLU GLU GLU          
SEQRES   6 G  354  CYS LYS GLN TYR LYS ALA VAL VAL TYR SER ASN THR ILE          
SEQRES   7 G  354  GLN SER ILE ILE ALA ILE ILE ARG ALA MET GLY ARG LEU          
SEQRES   8 G  354  LYS ILE ASP PHE GLY ASP ALA ALA ARG ALA ASP ASP ALA          
SEQRES   9 G  354  ARG GLN LEU PHE VAL LEU ALA GLY ALA ALA GLU GLU GLY          
SEQRES  10 G  354  PHE MET THR ALA GLU LEU ALA GLY VAL ILE LYS ARG LEU          
SEQRES  11 G  354  TRP LYS ASP SER GLY VAL GLN ALA CYS PHE ASN ARG SER          
SEQRES  12 G  354  ARG GLU TYR GLN LEU ASN ASP SER ALA ALA TYR TYR LEU          
SEQRES  13 G  354  ASN ASP LEU ASP ARG ILE ALA GLN PRO ASN TYR ILE PRO          
SEQRES  14 G  354  THR GLN GLN ASP VAL LEU ARG THR ARG VAL LYS THR THR          
SEQRES  15 G  354  GLY ILE VAL GLU THR HIS PHE THR PHE LYS ASP LEU HIS          
SEQRES  16 G  354  PHE LYS MET PHE ASP VAL GLY GLY GLN ARG SER GLU ARG          
SEQRES  17 G  354  LYS LYS TRP ILE HIS CYS PHE GLU GLY VAL THR ALA ILE          
SEQRES  18 G  354  ILE PHE CYS VAL ALA LEU SER ASP TYR ASP LEU VAL LEU          
SEQRES  19 G  354  ALA GLU ASP GLU GLU MET ASN ARG MET HIS GLU SER MET          
SEQRES  20 G  354  LYS LEU PHE ASP SER ILE CYS ASN ASN LYS TRP PHE THR          
SEQRES  21 G  354  ASP THR SER ILE ILE LEU PHE LEU ASN LYS LYS ASP LEU          
SEQRES  22 G  354  PHE GLU GLU LYS ILE LYS LYS SER PRO LEU THR ILE CYS          
SEQRES  23 G  354  TYR PRO GLU TYR ALA GLY SER ASN THR TYR GLU GLU ALA          
SEQRES  24 G  354  ALA ALA TYR ILE GLN CYS GLN PHE GLU ASP LEU ASN LYS          
SEQRES  25 G  354  ARG LYS ASP THR LYS GLU ILE TYR THR HIS PHE THR CYS          
SEQRES  26 G  354  ALA THR ASP THR LYS ASN VAL GLN PHE VAL PHE ASP ALA          
SEQRES  27 G  354  VAL THR ASP VAL ILE ILE LYS ASN ASN LEU LYS ASP CYS          
SEQRES  28 G  354  GLY LEU PHE                                                  
SEQRES   1 F  492  GLY MET GLU PRO ARG ALA VAL ALA ASP ALA LEU GLU THR          
SEQRES   2 F  492  GLY GLU GLU ASP ALA VAL THR GLU ALA LEU ARG SER PHE          
SEQRES   3 F  492  ASN ARG GLU HIS SER GLN SER PHE THR PHE ASP ASP ALA          
SEQRES   4 F  492  GLN GLN GLU ASP ARG LYS ARG LEU ALA LYS LEU LEU VAL          
SEQRES   5 F  492  SER VAL LEU GLU GLN GLY LEU SER PRO LYS HIS ARG VAL          
SEQRES   6 F  492  THR TRP LEU GLN THR ILE ARG ILE LEU SER ARG ASP ARG          
SEQRES   7 F  492  SER CYS LEU ASP SER PHE ALA SER ARG GLN SER LEU HIS          
SEQRES   8 F  492  ALA LEU ALA CYS TYR ALA ASP ILE ALA ILE SER GLU GLU          
SEQRES   9 F  492  PRO ILE PRO GLN PRO PRO ASP MET ASP VAL LEU LEU GLU          
SEQRES  10 F  492  SER LEU LYS CYS LEU CYS ASN LEU VAL LEU SER SER PRO          
SEQRES  11 F  492  THR ALA GLN MET LEU ALA ALA GLU ALA ARG LEU VAL VAL          
SEQRES  12 F  492  ARG LEU ALA GLU ARG VAL GLY LEU TYR ARG LYS ARG SER          
SEQRES  13 F  492  TYR PRO HIS GLU VAL GLN PHE PHE ASP LEU ARG LEU LEU          
SEQRES  14 F  492  PHE LEU LEU THR ALA LEU ARG THR ASP VAL ARG GLN GLN          
SEQRES  15 F  492  LEU PHE GLN GLU LEU HIS GLY VAL ARG LEU LEU THR ASP          
SEQRES  16 F  492  ALA LEU GLU LEU THR LEU GLY VAL ALA PRO LYS GLU ASN          
SEQRES  17 F  492  PRO LEU VAL ILE LEU PRO ALA GLN GLU THR GLU ARG ALA          
SEQRES  18 F  492  MET GLU ILE LEU LYS VAL LEU PHE ASN ILE THR PHE ASP          
SEQRES  19 F  492  SER VAL LYS ARG GLU VAL ASP GLU GLU ASP ALA ALA LEU          
SEQRES  20 F  492  TYR ARG TYR LEU GLY THR LEU LEU ARG HIS CYS VAL MET          
SEQRES  21 F  492  ALA ASP ALA ALA GLY ASP ARG THR GLU GLU PHE HIS GLY          
SEQRES  22 F  492  HIS THR VAL ASN LEU LEU GLY ASN LEU PRO LEU LYS CYS          
SEQRES  23 F  492  LEU ASP VAL LEU LEU ALA LEU GLU LEU HIS GLU GLY SER          
SEQRES  24 F  492  LEU GLU PHE MET GLY VAL ASN MET ASP VAL ILE ASN ALA          
SEQRES  25 F  492  LEU LEU ALA PHE LEU GLU LYS ARG LEU HIS GLN THR HIS          
SEQRES  26 F  492  ARG LEU LYS GLU CYS VAL ALA PRO VAL LEU SER VAL LEU          
SEQRES  27 F  492  THR GLU CYS ALA ARG MET HIS ARG PRO ALA ARG LYS PHE          
SEQRES  28 F  492  LEU LYS ALA GLN VAL LEU PRO PRO LEU ARG ASP VAL ARG          
SEQRES  29 F  492  THR ARG PRO GLU VAL GLY ASP LEU LEU ARG ASN LYS LEU          
SEQRES  30 F  492  VAL ARG LEU MET THR HIS LEU ASP THR ASP VAL LYS ARG          
SEQRES  31 F  492  VAL ALA ALA GLU PHE LEU PHE VAL LEU CYS SER GLU SER          
SEQRES  32 F  492  VAL PRO ARG PHE ILE LYS TYR THR GLY TYR GLY ASN ALA          
SEQRES  33 F  492  ALA GLY LEU LEU ALA ALA ARG GLY LEU MET ALA GLY GLY          
SEQRES  34 F  492  ARG PRO GLU GLY GLN TYR SEP GLU ASP GLU ASP TPO ASP          
SEQRES  35 F  492  THR GLU GLU TYR ARG GLU ALA LYS ALA SER ILE ASN PRO          
SEQRES  36 F  492  VAL THR GLY ARG VAL GLU GLU LYS PRO PRO ASN PRO MET          
SEQRES  37 F  492  GLU GLY MET THR GLU GLU GLN LYS GLU HIS GLU ALA MET          
SEQRES  38 F  492  LYS LEU VAL ASN MET PHE ASP LYS LEU SER ARG                  
MODRES 6TYL SEP A  435  SER  MODIFIED RESIDUE                                   
MODRES 6TYL TPO A  440  THR  MODIFIED RESIDUE                                   
MODRES 6TYL SEP F  435  SER  MODIFIED RESIDUE                                   
MODRES 6TYL TPO F  440  THR  MODIFIED RESIDUE                                   
HET    SEP  A 435      10                                                       
HET    TPO  A 440      11                                                       
HET    SEP  F 435      10                                                       
HET    TPO  F 440      11                                                       
HETNAM     SEP PHOSPHOSERINE                                                    
HETNAM     TPO PHOSPHOTHREONINE                                                 
HETSYN     SEP PHOSPHONOSERINE                                                  
HETSYN     TPO PHOSPHONOTHREONINE                                               
FORMUL   1  SEP    2(C3 H8 N O6 P)                                              
FORMUL   1  TPO    2(C4 H10 N O6 P)                                             
HELIX    1 AA1 GLU A    2  GLY A   13  1                                  12    
HELIX    2 AA2 GLU A   14  HIS A   29  1                                  16    
HELIX    3 AA3 GLN A   39  GLN A   56  1                                  18    
HELIX    4 AA4 HIS A   62  SER A   74  1                                  13    
HELIX    5 AA5 ASP A   76  ALA A   84  1                                   9    
HELIX    6 AA6 SER A   85  ALA A   96  1                                  12    
HELIX    7 AA7 ASP A  110  LEU A  126  1                                  17    
HELIX    8 AA8 SER A  128  ARG A  139  1                                  12    
HELIX    9 AA9 LEU A  140  LEU A  150  1                                  11    
HELIX   10 AB1 PRO A  157  ARG A  175  1                                  19    
HELIX   11 AB2 ARG A  175  GLN A  184  1                                  10    
HELIX   12 AB3 HIS A  187  LEU A  200  1                                  14    
HELIX   13 AB4 PRO A  213  PHE A  232  1                                  20    
HELIX   14 AB5 ASP A  240  MET A  259  1                                  20    
HELIX   15 AB6 ARG A  266  LEU A  281  1                                  16    
HELIX   16 AB7 PRO A  282  CYS A  285  5                                   4    
HELIX   17 AB8 LEU A  286  ALA A  291  1                                   6    
HELIX   18 AB9 MET A  306  LEU A  320  1                                  15    
HELIX   19 AC1 ARG A  325  VAL A  330  1                                   6    
HELIX   20 AC2 VAL A  330  MET A  343  1                                  14    
HELIX   21 AC3 HIS A  344  ALA A  353  1                                  10    
HELIX   22 AC4 LEU A  371  MET A  380  1                                  10    
HELIX   23 AC5 ASP A  384  CYS A  399  1                                  16    
HELIX   24 AC6 SER A  402  ILE A  407  1                                   6    
HELIX   25 AC7 GLY A  411  LEU A  418  1                                   8    
HELIX   26 AC8 GLU A  444  ALA A  448  5                                   5    
HELIX   27 AC9 MET A  470  LYS A  475  1                                   6    
HELIX   28 AD1 LYS A  475  VAL A  483  1                                   9    
HELIX   29 AD2 GLU J   86  THR J   90  5                                   5    
HELIX   30 AD3 TRP D   53  GLY D   56  5                                   4    
HELIX   31 AD4 LYS D   87  THR D   91  5                                   5    
HELIX   32 AD5 TRP I   53  GLY I   56  5                                   4    
HELIX   33 AD6 LYS I   87  THR I   91  5                                   5    
HELIX   34 AD7 LYS B   46  VAL B   50  5                                   5    
HELIX   35 AD8 LEU B  227  ASP B  231  5                                   5    
HELIX   36 AD9 ARG B  242  ASN B  256  1                                  15    
HELIX   37 AE1 LYS B  270  LYS B  277  1                                   8    
HELIX   38 AE2 ILE B  278  LYS B  280  5                                   3    
HELIX   39 AE3 THR B  295  LEU B  310  1                                  16    
HELIX   40 AE4 GLN B  333  PHE B  336  5                                   4    
HELIX   41 AE5 ASP B  337  CYS B  351  1                                  15    
HELIX   42 AE6 GLY G   45  ILE G   49  5                                   5    
HELIX   43 AE7 ASN G  241  ASN G  255  1                                  15    
HELIX   44 AE8 ASN G  256  THR G  260  5                                   5    
HELIX   45 AE9 ASP G  272  LYS G  280  5                                   9    
HELIX   46 AF1 THR G  295  ASN G  311  1                                  17    
HELIX   47 AF2 PHE G  334  CYS G  351  1                                  18    
HELIX   48 AF3 GLU F    2  GLU F   11  1                                  10    
HELIX   49 AF4 ALA F   17  HIS F   29  1                                  13    
HELIX   50 AF5 GLN F   39  GLN F   56  1                                  18    
HELIX   51 AF6 HIS F   62  SER F   74  1                                  13    
HELIX   52 AF7 CYS F   79  ALA F   84  1                                   6    
HELIX   53 AF8 SER F   85  ALA F   96  1                                  12    
HELIX   54 AF9 ASP F  110  SER F  127  1                                  18    
HELIX   55 AG1 SER F  128  ARG F  139  1                                  12    
HELIX   56 AG2 LEU F  140  LEU F  150  1                                  11    
HELIX   57 AG3 PRO F  157  ARG F  175  1                                  19    
HELIX   58 AG4 THR F  176  GLU F  185  1                                  10    
HELIX   59 AG5 HIS F  187  GLY F  201  1                                  15    
HELIX   60 AG6 PRO F  213  PHE F  232  1                                  20    
HELIX   61 AG7 ASP F  240  MET F  259  1                                  20    
HELIX   62 AG8 ASP F  265  LEU F  281  1                                  17    
HELIX   63 AG9 CYS F  285  LEU F  290  5                                   6    
HELIX   64 AH1 MET F  306  LEU F  320  1                                  15    
HELIX   65 AH2 ARG F  325  ARG F  342  1                                  18    
HELIX   66 AH3 HIS F  344  VAL F  355  1                                  12    
HELIX   67 AH4 LEU F  371  THR F  381  1                                  11    
HELIX   68 AH5 ASP F  386  CYS F  399  1                                  14    
HELIX   69 AH6 SER F  402  ILE F  407  1                                   6    
HELIX   70 AH7 TYR F  412  GLY F  417  1                                   6    
HELIX   71 AH8 MET F  467  GLY F  469  5                                   3    
HELIX   72 AH9 MET F  470  LEU F  482  1                                  13    
SHEET    1 AA1 2 ILE A 211  LEU A 212  0                                        
SHEET    2 AA1 2 ASP A 261  ALA A 262  1  O  ASP A 261   N  LEU A 212           
SHEET    1 AA2 2 GLU A 300  PHE A 301  0                                        
SHEET    2 AA2 2 VAL A 304  ASN A 305 -1  O  VAL A 304   N  PHE A 301           
SHEET    1 AA3 4 GLN C   3  SER C   7  0                                        
SHEET    2 AA3 4 LEU C  18  SER C  25 -1  O  ALA C  23   N  GLN C   5           
SHEET    3 AA3 4 ALA C  77  THR C  82 -1  O  LEU C  80   N  LEU C  20           
SHEET    4 AA3 4 PHE C  67  SER C  70 -1  N  THR C  68   O  GLN C  81           
SHEET    1 AA4 5 ALA C  57  TYR C  59  0                                        
SHEET    2 AA4 5 GLU C  46  ILE C  51 -1  N  SER C  50   O  ILE C  58           
SHEET    3 AA4 5 MET C  34  GLN C  39 -1  N  ARG C  38   O  GLU C  46           
SHEET    4 AA4 5 ALA C  91  THR C  97 -1  O  VAL C  92   N  GLN C  39           
SHEET    5 AA4 5 THR C 108  VAL C 110 -1  O  THR C 108   N  TYR C  93           
SHEET    1 AA5 4 GLN H   3  SER H   7  0                                        
SHEET    2 AA5 4 LEU H  18  SER H  25 -1  O  SER H  25   N  GLN H   3           
SHEET    3 AA5 4 ALA H  77  THR H  82 -1  O  THR H  82   N  LEU H  18           
SHEET    4 AA5 4 PHE H  67  ASP H  72 -1  N  SER H  70   O  SER H  79           
SHEET    1 AA6 6 GLY H  10  LEU H  11  0                                        
SHEET    2 AA6 6 THR H 108  THR H 111  1  O  THR H 111   N  GLY H  10           
SHEET    3 AA6 6 ALA H  91  THR H  97 -1  N  TYR H  93   O  THR H 108           
SHEET    4 AA6 6 MET H  34  GLN H  39 -1  N  GLN H  39   O  VAL H  92           
SHEET    5 AA6 6 ARG H  45  ILE H  51 -1  O  GLU H  46   N  ARG H  38           
SHEET    6 AA6 6 ALA H  57  ILE H  58 -1  O  ILE H  58   N  SER H  50           
SHEET    1 AA7 4 GLN E   5  SER E   7  0                                        
SHEET    2 AA7 4 LEU E  18  ALA E  23 -1  O  SER E  21   N  SER E   7           
SHEET    3 AA7 4 SER E  79  MET E  82 -1  O  LEU E  80   N  LEU E  20           
SHEET    4 AA7 4 PHE E  67  SER E  70 -1  N  THR E  68   O  GLN E  81           
SHEET    1 AA8 3 ARG E  45  SER E  51  0                                        
SHEET    2 AA8 3 MET E  34  GLN E  39 -1  N  TRP E  36   O  ALA E  49           
SHEET    3 AA8 3 VAL E  92  SER E  97 -1  O  HIS E  96   N  GLY E  35           
SHEET    1 AA9 4 GLN J   5  GLY J   8  0                                        
SHEET    2 AA9 4 LEU J  20  ALA J  23 -1  O  SER J  21   N  SER J   7           
SHEET    3 AA9 4 SER J  79  GLN J  81 -1  O  LEU J  80   N  LEU J  20           
SHEET    4 AA9 4 THR J  68  SER J  70 -1  N  THR J  68   O  GLN J  81           
SHEET    1 AB1 4 ARG J  58  TYR J  59  0                                        
SHEET    2 AB1 4 ARG J  45  PRO J  52 -1  N  THR J  50   O  ARG J  58           
SHEET    3 AB1 4 SER J  33  GLN J  39 -1  N  MET J  34   O  SER J  51           
SHEET    4 AB1 4 VAL J  92  HIS J  96 -1  O  TYR J  94   N  PHE J  37           
SHEET    1 AB2 4 GLN D   5  SER D   7  0                                        
SHEET    2 AB2 4 SER D  17  ALA D  23 -1  O  SER D  21   N  SER D   7           
SHEET    3 AB2 4 THR D  78  ASN D  84 -1  O  MET D  83   N  LEU D  18           
SHEET    4 AB2 4 PHE D  68  ASP D  73 -1  N  SER D  71   O  TYR D  80           
SHEET    1 AB3 6 GLY D  10  GLU D  12  0                                        
SHEET    2 AB3 6 THR D 118  VAL D 122  1  O  GLN D 119   N  GLY D  10           
SHEET    3 AB3 6 ALA D  92  THR D  99 -1  N  TYR D  94   O  THR D 118           
SHEET    4 AB3 6 ALA D  33  GLN D  39 -1  N  PHE D  37   O  TYR D  95           
SHEET    5 AB3 6 ARG D  45  ILE D  51 -1  O  ILE D  51   N  MET D  34           
SHEET    6 AB3 6 THR D  58  TYR D  60 -1  O  TYR D  59   N  TYR D  50           
SHEET    1 AB4 4 GLN I   5  SER I   7  0                                        
SHEET    2 AB4 4 SER I  17  ALA I  23 -1  O  ALA I  23   N  GLN I   5           
SHEET    3 AB4 4 THR I  78  ASN I  84 -1  O  MET I  83   N  LEU I  18           
SHEET    4 AB4 4 PHE I  68  ASP I  73 -1  N  SER I  71   O  TYR I  80           
SHEET    1 AB5 6 GLY I  10  GLU I  12  0                                        
SHEET    2 AB5 6 THR I 118  VAL I 122  1  O  GLN I 119   N  GLY I  10           
SHEET    3 AB5 6 ALA I  92  THR I  99 -1  N  TYR I  94   O  THR I 118           
SHEET    4 AB5 6 ALA I  33  GLN I  39 -1  N  ALA I  33   O  THR I  99           
SHEET    5 AB5 6 GLU I  46  ILE I  51 -1  O  GLU I  46   N  ARG I  38           
SHEET    6 AB5 6 THR I  58  TYR I  60 -1  O  TYR I  59   N  TYR I  50           
SHEET    1 AB6 5 PHE B 196  MET B 198  0                                        
SHEET    2 AB6 5 LYS B  35  LEU B  38  1  N  LEU B  36   O  PHE B 196           
SHEET    3 AB6 5 ALA B 220  CYS B 224  1  O  ILE B 222   N  LEU B  37           
SHEET    4 AB6 5 SER B 263  LEU B 268  1  O  ILE B 265   N  PHE B 223           
SHEET    5 AB6 5 ILE B 319  PHE B 323  1  O  TYR B 320   N  LEU B 266           
SHEET    1 AB7 4 LEU G  38  GLY G  40  0                                        
SHEET    2 AB7 4 ALA G 220  VAL G 225  1  O  ILE G 222   N  LEU G  39           
SHEET    3 AB7 4 SER G 263  LEU G 268  1  O  PHE G 267   N  PHE G 223           
SHEET    4 AB7 4 TYR G 320  PHE G 323  1  O  TYR G 320   N  LEU G 266           
SHEET    1 AB8 2 ILE F 211  LEU F 212  0                                        
SHEET    2 AB8 2 ASP F 261  ALA F 262  1  O  ASP F 261   N  LEU F 212           
SHEET    1 AB9 2 GLU F 300  PHE F 301  0                                        
SHEET    2 AB9 2 VAL F 304  ASN F 305 -1  O  VAL F 304   N  PHE F 301           
SSBOND   1 CYS C   22    CYS C   95                          1555   1555  2.03  
SSBOND   2 CYS H   22    CYS H   95                          1555   1555  2.03  
SSBOND   3 CYS E   22    CYS E   95                          1555   1555  2.03  
SSBOND   4 CYS J   22    CYS J   95                          1555   1555  2.03  
SSBOND   5 CYS D   22    CYS D   96                          1555   1555  2.03  
SSBOND   6 CYS I   22    CYS I   96                          1555   1555  2.03  
LINK         C   TYR A 434                 N   SEP A 435     1555   1555  1.33  
LINK         C   SEP A 435                 N   GLU A 436     1555   1555  1.33  
LINK         C   ASP A 439                 N   TPO A 440     1555   1555  1.33  
LINK         C   TPO A 440                 N   ASP A 441     1555   1555  1.33  
LINK         C   TYR F 434                 N   SEP F 435     1555   1555  1.33  
LINK         C   SEP F 435                 N   GLU F 436     1555   1555  1.33  
LINK         C   ASP F 439                 N   TPO F 440     1555   1555  1.33  
LINK         C   TPO F 440                 N   ASP F 441     1555   1555  1.33  
CRYST1   93.048  144.726  114.420  90.00  94.66  90.00 P 1 21 1      4          
ORIGX1      1.000000  0.000000  0.000000        0.00000                         
ORIGX2      0.000000  1.000000  0.000000        0.00000                         
ORIGX3      0.000000  0.000000  1.000000        0.00000                         
SCALE1      0.010747  0.000000  0.000876        0.00000                         
SCALE2      0.000000  0.006910  0.000000        0.00000                         
SCALE3      0.000000  0.000000  0.008769        0.00000                         
ATOM      1  N   MET A   1      56.977  -8.499  52.482  1.00105.07           N  
ANISOU    1  N   MET A   1    13224  16368  10329  -3210  -1514    749       N  
ATOM      2  CA  MET A   1      57.656  -7.958  53.653  1.00111.14           C  
ANISOU    2  CA  MET A   1    14013  17221  10993  -3350  -1656    747       C  
ATOM      3  C   MET A   1      56.771  -6.935  54.359  1.00120.88           C  
ANISOU    3  C   MET A   1    15408  18363  12156  -3496  -1622    601       C  
ATOM      4  O   MET A   1      55.650  -6.667  53.927  1.00107.99           O  
ANISOU    4  O   MET A   1    13860  16607  10566  -3482  -1489    508       O  
ATOM      5  CB  MET A   1      58.991  -7.321  53.254  1.00109.20           C  
ANISOU    5  CB  MET A   1    13579  17091  10822  -3405  -1764    815       C  
ATOM      6  CG  MET A   1      60.076  -7.411  54.320  1.00113.02           C  
ANISOU    6  CG  MET A   1    14021  17711  11209  -3478  -1943    886       C  
ATOM      7  SD  MET A   1      61.497  -6.361  53.961  1.00117.76           S  
ANISOU    7  SD  MET A   1    14412  18430  11900  -3592  -2067    935       S  
ATOM      8  CE  MET A   1      62.626  -6.860  55.259  1.00120.84           C  
ANISOU    8  CE  MET A   1    14766  18982  12165  -3636  -2278   1033       C  
ATOM      9  N   GLU A   2      57.280  -6.367  55.449  1.00133.23           N  
ANISOU    9  N   GLU A   2    17017  19990  13614  -3635  -1746    579       N  
ATOM     10  CA  GLU A   2      56.553  -5.352  56.199  1.00138.36           C  
ANISOU   10  CA  GLU A   2    17825  20560  14186  -3780  -1724    439       C  
ATOM     11  C   GLU A   2      56.791  -3.971  55.594  1.00131.01           C  
ANISOU   11  C   GLU A   2    16824  19600  13355  -3889  -1723    375       C  
ATOM     12  O   GLU A   2      57.906  -3.669  55.156  1.00132.07           O  
ANISOU   12  O   GLU A   2    16794  19826  13560  -3915  -1814    449       O  
ATOM     13  CB  GLU A   2      56.987  -5.347  57.662  1.00153.38           C  
ANISOU   13  CB  GLU A   2    19823  22538  15917  -3884  -1860    438       C  
ATOM     14  CG  GLU A   2      56.503  -6.548  58.456  1.00159.53           C  
ANISOU   14  CG  GLU A   2    20727  23317  16572  -3802  -1844    475       C  
ATOM     15  CD  GLU A   2      55.001  -6.541  58.660  1.00160.52           C  
ANISOU   15  CD  GLU A   2    21033  23298  16660  -3793  -1683    361       C  
ATOM     16  OE1 GLU A   2      54.410  -5.442  58.705  1.00162.06           O  
ANISOU   16  OE1 GLU A   2    21302  23410  16864  -3895  -1626    235       O  
ATOM     17  OE2 GLU A   2      54.411  -7.635  58.767  1.00161.34           O  
ANISOU   17  OE2 GLU A   2    21201  23371  16731  -3683  -1612    398       O  
ATOM     18  N   PRO A   3      55.756  -3.128  55.553  1.00125.68           N  
ANISOU   18  N   PRO A   3    16267  18794  12690  -3950  -1617    243       N  
ATOM     19  CA  PRO A   3      55.960  -1.758  55.052  1.00117.66           C  
ANISOU   19  CA  PRO A   3    15202  17740  11764  -4062  -1618    179       C  
ATOM     20  C   PRO A   3      56.954  -0.966  55.882  1.00108.57           C  
ANISOU   20  C   PRO A   3    14036  16672  10544  -4228  -1778    172       C  
ATOM     21  O   PRO A   3      57.765  -0.218  55.322  1.00 95.78           O  
ANISOU   21  O   PRO A   3    12283  15090   9018  -4294  -1834    198       O  
ATOM     22  CB  PRO A   3      54.550  -1.152  55.113  1.00112.72           C  
ANISOU   22  CB  PRO A   3    14740  16956  11133  -4088  -1477     35       C  
ATOM     23  CG  PRO A   3      53.623  -2.329  55.111  1.00114.88           C  
ANISOU   23  CG  PRO A   3    15086  17187  11378  -3948  -1374     49       C  
ATOM     24  CD  PRO A   3      54.344  -3.404  55.863  1.00120.38           C  
ANISOU   24  CD  PRO A   3    15768  18003  11968  -3911  -1483    152       C  
ATOM     25  N   ARG A   4      56.917  -1.113  57.209  1.00112.35           N  
ANISOU   25  N   ARG A   4    14648  17180  10859  -4300  -1856    138       N  
ATOM     26  CA  ARG A   4      57.883  -0.421  58.056  1.00130.14           C  
ANISOU   26  CA  ARG A   4    16889  19479  13081  -4411  -1985    141       C  
ATOM     27  C   ARG A   4      59.299  -0.919  57.800  1.00148.78           C  
ANISOU   27  C   ARG A   4    19046  21998  15484  -4384  -2127    290       C  
ATOM     28  O   ARG A   4      60.245  -0.124  57.749  1.00152.43           O  
ANISOU   28  O   ARG A   4    19405  22497  16015  -4468  -2210    310       O  
ATOM     29  CB  ARG A   4      57.514  -0.596  59.529  1.00131.86           C  
ANISOU   29  CB  ARG A   4    17294  19664  13144  -4435  -2001     89       C  
ATOM     30  CG  ARG A   4      56.545   0.445  60.065  1.00131.27           C  
ANISOU   30  CG  ARG A   4    17402  19438  13037  -4516  -1903    -69       C  
ATOM     31  CD  ARG A   4      56.273   0.224  61.545  1.00130.66           C  
ANISOU   31  CD  ARG A   4    17501  19343  12801  -4537  -1925   -110       C  
ATOM     32  NE  ARG A   4      57.472   0.415  62.359  1.00130.26           N  
ANISOU   32  NE  ARG A   4    17408  19380  12703  -4602  -2089    -58       N  
ATOM     33  CZ  ARG A   4      57.609   1.366  63.278  1.00128.62           C  
ANISOU   33  CZ  ARG A   4    17306  19123  12442  -4708  -2129   -142       C  
ATOM     34  NH1 ARG A   4      56.620   2.218  63.508  1.00126.15           N  
ANISOU   34  NH1 ARG A   4    17146  18672  12115  -4757  -2012   -280       N  
ATOM     35  NH2 ARG A   4      58.736   1.462  63.971  1.00130.11           N  
ANISOU   35  NH2 ARG A   4    17446  19401  12590  -4763  -2288    -89       N  
ATOM     36  N   ALA A   5      59.466  -2.234  57.636  1.00144.76           N  
ANISOU   36  N   ALA A   5    18478  21583  14941  -4264  -2152    399       N  
ATOM     37  CA  ALA A   5      60.793  -2.784  57.379  1.00151.51           C  
ANISOU   37  CA  ALA A   5    19132  22592  15841  -4221  -2280    548       C  
ATOM     38  C   ALA A   5      61.343  -2.295  56.045  1.00145.37           C  
ANISOU   38  C   ALA A   5    18158  21837  15238  -4213  -2254    593       C  
ATOM     39  O   ALA A   5      62.518  -1.920  55.948  1.00150.11           O  
ANISOU   39  O   ALA A   5    18601  22539  15896  -4275  -2369    663       O  
ATOM     40  CB  ALA A   5      60.744  -4.312  57.414  1.00160.37           C  
ANISOU   40  CB  ALA A   5    20244  23773  16916  -4056  -2273    654       C  
ATOM     41  N   VAL A   6      60.505  -2.284  55.007  1.00149.44           N  
ANISOU   41  N   VAL A   6    18683  22241  15855  -4121  -2086    557       N  
ATOM     42  CA  VAL A   6      60.946  -1.794  53.705  1.00132.76           C  
ANISOU   42  CA  VAL A   6    16403  20129  13911  -4098  -2037    598       C  
ATOM     43  C   VAL A   6      61.274  -0.308  53.780  1.00127.56           C  
ANISOU   43  C   VAL A   6    15733  19447  13288  -4286  -2087    523       C  
ATOM     44  O   VAL A   6      62.267   0.153  53.203  1.00126.67           O  
ANISOU   44  O   VAL A   6    15445  19406  13276  -4331  -2144    591       O  
ATOM     45  CB  VAL A   6      59.877  -2.089  52.636  1.00117.41           C  
ANISOU   45  CB  VAL A   6    14496  18064  12051  -3963  -1850    566       C  
ATOM     46  CG1 VAL A   6      60.204  -1.366  51.344  1.00114.28           C  
ANISOU   46  CG1 VAL A   6    13960  17648  11813  -3963  -1792    586       C  
ATOM     47  CG2 VAL A   6      59.763  -3.587  52.400  1.00114.56           C  
ANISOU   47  CG2 VAL A   6    14112  17737  11679  -3775  -1810    657       C  
ATOM     48  N   ALA A   7      60.458   0.463  54.503  1.00127.74           N  
ANISOU   48  N   ALA A   7    15942  19365  13228  -4401  -2065    384       N  
ATOM     49  CA  ALA A   7      60.712   1.895  54.627  1.00132.19           C  
ANISOU   49  CA  ALA A   7    16521  19863  13841  -4549  -2084    308       C  
ATOM     50  C   ALA A   7      62.022   2.165  55.356  1.00136.61           C  
ANISOU   50  C   ALA A   7    16996  20516  14393  -4622  -2236    371       C  
ATOM     51  O   ALA A   7      62.768   3.080  54.990  1.00137.24           O  
ANISOU   51  O   ALA A   7    16972  20599  14573  -4703  -2270    385       O  
ATOM     52  CB  ALA A   7      59.546   2.574  55.344  1.00130.79           C  
ANISOU   52  CB  ALA A   7    16577  19528  13590  -4604  -1998    152       C  
ATOM     53  N   ASP A   8      62.320   1.378  56.394  1.00141.98           N  
ANISOU   53  N   ASP A   8    17720  21272  14955  -4593  -2328    411       N  
ATOM     54  CA  ASP A   8      63.582   1.546  57.106  1.00134.59           C  
ANISOU   54  CA  ASP A   8    16697  20432  14009  -4655  -2483    476       C  
ATOM     55  C   ASP A   8      64.767   1.097  56.261  1.00134.18           C  
ANISOU   55  C   ASP A   8    16387  20526  14069  -4604  -2552    628       C  
ATOM     56  O   ASP A   8      65.853   1.679  56.362  1.00135.21           O  
ANISOU   56  O   ASP A   8    16397  20713  14264  -4680  -2649    672       O  
ATOM     57  CB  ASP A   8      63.551   0.781  58.429  1.00129.73           C  
ANISOU   57  CB  ASP A   8    16201  19856  13235  -4629  -2561    483       C  
ATOM     58  CG  ASP A   8      62.781   1.516  59.509  1.00120.79           C  
ANISOU   58  CG  ASP A   8    15302  18598  11996  -4718  -2531    338       C  
ATOM     59  OD1 ASP A   8      62.287   2.629  59.234  1.00117.89           O  
ANISOU   59  OD1 ASP A   8    15001  18111  11680  -4797  -2452    233       O  
ATOM     60  OD2 ASP A   8      62.672   0.982  60.633  1.00118.53           O  
ANISOU   60  OD2 ASP A   8    15134  18330  11573  -4704  -2583    333       O  
ATOM     61  N   ALA A   9      64.584   0.069  55.429  1.00135.65           N  
ANISOU   61  N   ALA A   9    16484  20773  14283  -4473  -2502    710       N  
ATOM     62  CA  ALA A   9      65.647  -0.330  54.514  1.00137.61           C  
ANISOU   62  CA  ALA A   9    16481  21156  14650  -4413  -2546    853       C  
ATOM     63  C   ALA A   9      65.876   0.720  53.434  1.00141.48           C  
ANISOU   63  C   ALA A   9    16860  21604  15291  -4480  -2482    840       C  
ATOM     64  O   ALA A   9      66.992   0.844  52.918  1.00147.38           O  
ANISOU   64  O   ALA A   9    17402  22449  16146  -4485  -2536    943       O  
ATOM     65  CB  ALA A   9      65.317  -1.681  53.879  1.00136.25           C  
ANISOU   65  CB  ALA A   9    16260  21040  14470  -4240  -2490    937       C  
ATOM     66  N   LEU A  10      64.835   1.481  53.086  1.00141.45           N  
ANISOU   66  N   LEU A  10    16990  21453  15301  -4527  -2364    719       N  
ATOM     67  CA  LEU A  10      64.965   2.525  52.073  1.00137.27           C  
ANISOU   67  CA  LEU A  10    16378  20865  14913  -4588  -2294    702       C  
ATOM     68  C   LEU A  10      65.946   3.619  52.478  1.00140.44           C  
ANISOU   68  C   LEU A  10    16725  21267  15368  -4719  -2380    701       C  
ATOM     69  O   LEU A  10      66.409   4.370  51.612  1.00138.49           O  
ANISOU   69  O   LEU A  10    16361  21009  15251  -4762  -2345    729       O  
ATOM     70  CB  LEU A  10      63.595   3.141  51.777  1.00129.23           C  
ANISOU   70  CB  LEU A  10    15537  19677  13887  -4610  -2156    565       C  
ATOM     71  CG  LEU A  10      62.841   2.664  50.532  1.00122.02           C  
ANISOU   71  CG  LEU A  10    14603  18706  13052  -4462  -1998    581       C  
ATOM     72  CD1 LEU A  10      63.380   3.354  49.290  1.00119.88           C  
ANISOU   72  CD1 LEU A  10    14175  18434  12940  -4475  -1945    635       C  
ATOM     73  CD2 LEU A  10      62.920   1.154  50.376  1.00120.09           C  
ANISOU   73  CD2 LEU A  10    14303  18541  12783  -4270  -1981    683       C  
ATOM     74  N   GLU A  11      66.272   3.731  53.766  1.00138.91           N  
ANISOU   74  N   GLU A  11    16618  21086  15077  -4784  -2490    670       N  
ATOM     75  CA  GLU A  11      67.209   4.748  54.225  1.00144.01           C  
ANISOU   75  CA  GLU A  11    17219  21734  15766  -4914  -2584    663       C  
ATOM     76  C   GLU A  11      68.659   4.285  54.172  1.00153.55           C  
ANISOU   76  C   GLU A  11    18197  23110  17034  -4895  -2708    810       C  
ATOM     77  O   GLU A  11      69.561   5.120  54.031  1.00158.30           O  
ANISOU   77  O   GLU A  11    18690  23728  17729  -4987  -2760    835       O  
ATOM     78  CB  GLU A  11      66.864   5.178  55.653  1.00143.06           C  
ANISOU   78  CB  GLU A  11    17307  21540  15511  -5000  -2645    550       C  
ATOM     79  CG  GLU A  11      65.598   6.015  55.764  1.00141.07           C  
ANISOU   79  CG  GLU A  11    17271  21106  15223  -5049  -2528    393       C  
ATOM     80  CD  GLU A  11      65.735   7.371  55.098  1.00142.15           C  
ANISOU   80  CD  GLU A  11    17380  21146  15483  -5145  -2478    347       C  
ATOM     81  OE1 GLU A  11      64.735   7.860  54.532  1.00141.41           O  
ANISOU   81  OE1 GLU A  11    17385  20924  15420  -5137  -2346    264       O  
ATOM     82  OE2 GLU A  11      66.842   7.947  55.141  1.00144.94           O  
ANISOU   82  OE2 GLU A  11    17613  21550  15906  -5227  -2571    395       O  
ATOM     83  N   THR A  12      68.906   2.980  54.282  1.00152.94           N  
ANISOU   83  N   THR A  12    18045  23157  16910  -4776  -2754    910       N  
ATOM     84  CA  THR A  12      70.265   2.456  54.227  1.00158.13           C  
ANISOU   84  CA  THR A  12    18476  23978  17628  -4739  -2867   1057       C  
ATOM     85  C   THR A  12      70.832   2.585  52.819  1.00166.32           C  
ANISOU   85  C   THR A  12    19294  25068  18833  -4702  -2798   1152       C  
ATOM     86  O   THR A  12      71.785   3.338  52.591  1.00171.39           O  
ANISOU   86  O   THR A  12    19801  25740  19581  -4783  -2841   1191       O  
ATOM     87  CB  THR A  12      70.304   0.996  54.686  1.00146.89           C  
ANISOU   87  CB  THR A  12    17041  22662  16110  -4605  -2924   1140       C  
ATOM     88  OG1 THR A  12      69.580   0.181  53.755  1.00141.28           O  
ANISOU   88  OG1 THR A  12    16315  21953  15413  -4474  -2807   1170       O  
ATOM     89  CG2 THR A  12      69.683   0.855  56.069  1.00143.95           C  
ANISOU   89  CG2 THR A  12    16899  22230  15566  -4638  -2977   1047       C  
ATOM     90  N   GLY A  13      70.252   1.858  51.875  1.00168.59           N  
ANISOU   90  N   GLY A  13    19546  25367  19144  -4580  -2690   1189       N  
ATOM     91  CA  GLY A  13      70.665   1.903  50.492  1.00166.83           C  
ANISOU   91  CA  GLY A  13    19128  25190  19069  -4529  -2606   1277       C  
ATOM     92  C   GLY A  13      71.488   0.723  49.995  1.00165.08           C  
ANISOU   92  C   GLY A  13    18687  25138  18896  -4384  -2636   1441       C  
ATOM     93  O   GLY A  13      72.124   0.844  48.940  1.00164.96           O  
ANISOU   93  O   GLY A  13    18479  25182  19016  -4352  -2582   1531       O  
ATOM     94  N   GLU A  14      71.497  -0.399  50.713  1.00162.43           N  
ANISOU   94  N   GLU A  14    18379  24880  18458  -4291  -2713   1485       N  
ATOM     95  CA  GLU A  14      72.253  -1.567  50.277  1.00148.61           C  
ANISOU   95  CA  GLU A  14    16427  23286  16751  -4137  -2740   1642       C  
ATOM     96  C   GLU A  14      71.682  -2.101  48.969  1.00144.09           C  
ANISOU   96  C   GLU A  14    15830  22669  16248  -3973  -2561   1669       C  
ATOM     97  O   GLU A  14      70.488  -2.402  48.881  1.00142.23           O  
ANISOU   97  O   GLU A  14    15790  22303  15949  -3896  -2448   1581       O  
ATOM     98  CB  GLU A  14      72.220  -2.643  51.359  1.00136.67           C  
ANISOU   98  CB  GLU A  14    14995  21831  15103  -4058  -2845   1670       C  
ATOM     99  CG  GLU A  14      73.159  -3.813  51.111  1.00124.45           C  
ANISOU   99  CG  GLU A  14    13240  20447  13600  -3899  -2897   1839       C  
ATOM    100  CD  GLU A  14      74.547  -3.574  51.666  1.00116.18           C  
ANISOU  100  CD  GLU A  14    12034  19500  12608  -3949  -3032   1921       C  
ATOM    101  OE1 GLU A  14      74.680  -2.767  52.610  1.00114.33           O  
ANISOU  101  OE1 GLU A  14    11900  19215  12327  -4096  -3118   1841       O  
ATOM    102  OE2 GLU A  14      75.506  -4.192  51.158  1.00113.16           O  
ANISOU  102  OE2 GLU A  14    11427  19249  12321  -3839  -3050   2064       O  
ATOM    103  N   GLU A  15      72.540  -2.218  47.952  1.00140.48           N  
ANISOU  103  N   GLU A  15    15150  22296  15930  -3896  -2510   1785       N  
ATOM    104  CA  GLU A  15      72.074  -2.636  46.632  1.00151.60           C  
ANISOU  104  CA  GLU A  15    16550  23635  17415  -3722  -2315   1806       C  
ATOM    105  C   GLU A  15      71.533  -4.060  46.656  1.00164.31           C  
ANISOU  105  C   GLU A  15    18249  25225  18955  -3506  -2258   1831       C  
ATOM    106  O   GLU A  15      70.503  -4.351  46.036  1.00164.45           O  
ANISOU  106  O   GLU A  15    18404  25118  18962  -3401  -2110   1770       O  
ATOM    107  CB  GLU A  15      73.206  -2.511  45.612  1.00156.69           C  
ANISOU  107  CB  GLU A  15    16932  24389  18214  -3683  -2278   1935       C  
ATOM    108  CG  GLU A  15      73.664  -1.085  45.357  1.00160.28           C  
ANISOU  108  CG  GLU A  15    17299  24842  18758  -3887  -2299   1913       C  
ATOM    109  CD  GLU A  15      74.822  -1.011  44.380  1.00164.89           C  
ANISOU  109  CD  GLU A  15    17613  25543  19495  -3848  -2258   2051       C  
ATOM    110  OE1 GLU A  15      75.024  -1.983  43.622  1.00164.83           O  
ANISOU  110  OE1 GLU A  15    17520  25580  19529  -3641  -2162   2142       O  
ATOM    111  OE2 GLU A  15      75.529   0.018  44.369  1.00167.80           O  
ANISOU  111  OE2 GLU A  15    17864  25949  19942  -4018  -2315   2067       O  
ATOM    112  N   ASP A  16      72.211  -4.962  47.365  1.00163.50           N  
ANISOU  112  N   ASP A  16    18072  25244  18808  -3439  -2377   1923       N  
ATOM    113  CA  ASP A  16      71.818  -6.363  47.425  1.00165.02           C  
ANISOU  113  CA  ASP A  16    18337  25424  18939  -3234  -2333   1962       C  
ATOM    114  C   ASP A  16      70.898  -6.672  48.603  1.00165.09           C  
ANISOU  114  C   ASP A  16    18582  25358  18788  -3270  -2390   1869       C  
ATOM    115  O   ASP A  16      70.804  -7.835  49.014  1.00167.28           O  
ANISOU  115  O   ASP A  16    18907  25656  18997  -3133  -2411   1919       O  
ATOM    116  CB  ASP A  16      73.060  -7.256  47.482  1.00168.03           C  
ANISOU  116  CB  ASP A  16    18506  25973  19366  -3116  -2418   2125       C  
ATOM    117  CG  ASP A  16      73.766  -7.358  46.144  1.00166.01           C  
ANISOU  117  CG  ASP A  16    18042  25772  19261  -3002  -2307   2224       C  
ATOM    118  OD1 ASP A  16      73.337  -6.677  45.189  1.00165.65           O  
ANISOU  118  OD1 ASP A  16    18016  25641  19282  -3027  -2174   2169       O  
ATOM    119  OD2 ASP A  16      74.750  -8.122  46.046  1.00167.44           O  
ANISOU  119  OD2 ASP A  16    18042  26084  19494  -2882  -2350   2359       O  
ATOM    120  N   ALA A  17      70.217  -5.666  49.151  1.00162.18           N  
ANISOU  120  N   ALA A  17    18366  24900  18356  -3447  -2411   1738       N  
ATOM    121  CA  ALA A  17      69.310  -5.894  50.270  1.00150.28           C  
ANISOU  121  CA  ALA A  17    17088  23318  16693  -3488  -2452   1644       C  
ATOM    122  C   ALA A  17      67.975  -5.193  50.057  1.00143.08           C  
ANISOU  122  C   ALA A  17    16376  22231  15756  -3550  -2326   1490       C  
ATOM    123  O   ALA A  17      66.917  -5.817  50.182  1.00141.20           O  
ANISOU  123  O   ALA A  17    16311  21892  15448  -3461  -2240   1433       O  
ATOM    124  CB  ALA A  17      69.946  -5.432  51.582  1.00145.46           C  
ANISOU  124  CB  ALA A  17    16473  22801  15993  -3659  -2654   1642       C  
ATOM    125  N   VAL A  18      68.009  -3.898  49.733  1.00145.05           N  
ANISOU  125  N   VAL A  18    16603  22441  16069  -3703  -2313   1425       N  
ATOM    126  CA  VAL A  18      66.760  -3.160  49.564  1.00141.17           C  
ANISOU  126  CA  VAL A  18    16298  21782  15558  -3765  -2199   1279       C  
ATOM    127  C   VAL A  18      66.012  -3.639  48.324  1.00153.45           C  
ANISOU  127  C   VAL A  18    17874  23244  17186  -3597  -2014   1277       C  
ATOM    128  O   VAL A  18      64.776  -3.706  48.324  1.00159.25           O  
ANISOU  128  O   VAL A  18    18790  23846  17873  -3566  -1915   1177       O  
ATOM    129  CB  VAL A  18      67.029  -1.641  49.530  1.00120.49           C  
ANISOU  129  CB  VAL A  18    13649  19139  12991  -3970  -2236   1215       C  
ATOM    130  CG1 VAL A  18      67.943  -1.245  50.678  1.00117.06           C  
ANISOU  130  CG1 VAL A  18    13165  18817  12494  -4132  -2435   1233       C  
ATOM    131  CG2 VAL A  18      67.622  -1.203  48.196  1.00110.08           C  
ANISOU  131  CG2 VAL A  18    12147  17844  11834  -3943  -2158   1284       C  
ATOM    132  N   THR A  19      66.735  -4.016  47.266  1.00141.08           N  
ANISOU  132  N   THR A  19    16126  21747  15732  -3482  -1965   1388       N  
ATOM    133  CA  THR A  19      66.070  -4.514  46.067  1.00146.17           C  
ANISOU  133  CA  THR A  19    16793  22308  16438  -3317  -1796   1388       C  
ATOM    134  C   THR A  19      65.459  -5.888  46.310  1.00147.20           C  
ANISOU  134  C   THR A  19    17028  22409  16492  -3151  -1760   1399       C  
ATOM    135  O   THR A  19      64.351  -6.172  45.839  1.00152.60           O  
ANISOU  135  O   THR A  19    17843  22970  17168  -3070  -1637   1330       O  
ATOM    136  CB  THR A  19      67.052  -4.558  44.896  1.00156.82           C  
ANISOU  136  CB  THR A  19    17924  23742  17917  -3238  -1751   1504       C  
ATOM    137  OG1 THR A  19      68.078  -5.521  45.164  1.00166.18           O  
ANISOU  137  OG1 THR A  19    18966  25071  19103  -3142  -1835   1634       O  
ATOM    138  CG2 THR A  19      67.688  -3.190  44.686  1.00156.37           C  
ANISOU  138  CG2 THR A  19    17760  23713  17939  -3413  -1789   1500       C  
ATOM    139  N   GLU A  20      66.158  -6.751  47.051  1.00151.17           N  
ANISOU  139  N   GLU A  20    17475  23022  16942  -3101  -1869   1488       N  
ATOM    140  CA  GLU A  20      65.581  -8.040  47.417  1.00142.59           C  
ANISOU  140  CA  GLU A  20    16502  21901  15774  -2958  -1845   1499       C  
ATOM    141  C   GLU A  20      64.367  -7.863  48.320  1.00135.20           C  
ANISOU  141  C   GLU A  20    15799  20850  14721  -3039  -1836   1371       C  
ATOM    142  O   GLU A  20      63.397  -8.622  48.222  1.00143.94           O  
ANISOU  142  O   GLU A  20    17039  21861  15790  -2934  -1744   1333       O  
ATOM    143  CB  GLU A  20      66.633  -8.920  48.093  1.00146.32           C  
ANISOU  143  CB  GLU A  20    16866  22517  16211  -2897  -1975   1626       C  
ATOM    144  CG  GLU A  20      67.389  -9.843  47.143  1.00148.52           C  
ANISOU  144  CG  GLU A  20    16978  22869  16584  -2706  -1926   1756       C  
ATOM    145  CD  GLU A  20      68.313  -9.096  46.201  1.00152.39           C  
ANISOU  145  CD  GLU A  20    17261  23436  17206  -2737  -1908   1813       C  
ATOM    146  OE1 GLU A  20      68.675  -9.665  45.149  1.00153.25           O  
ANISOU  146  OE1 GLU A  20    17259  23568  17402  -2581  -1816   1890       O  
ATOM    147  OE2 GLU A  20      68.685  -7.945  46.512  1.00154.14           O  
ANISOU  147  OE2 GLU A  20    17433  23691  17444  -2918  -1982   1781       O  
ATOM    148  N   ALA A  21      64.397  -6.858  49.199  1.00134.37           N  
ANISOU  148  N   ALA A  21    15747  20750  14559  -3228  -1928   1300       N  
ATOM    149  CA  ALA A  21      63.237  -6.576  50.038  1.00125.60           C  
ANISOU  149  CA  ALA A  21    14858  19526  13338  -3312  -1907   1171       C  
ATOM    150  C   ALA A  21      62.047  -6.127  49.198  1.00121.80           C  
ANISOU  150  C   ALA A  21    14476  18891  12910  -3293  -1745   1066       C  
ATOM    151  O   ALA A  21      60.918  -6.586  49.410  1.00117.54           O  
ANISOU  151  O   ALA A  21    14098  18247  12313  -3243  -1664    996       O  
ATOM    152  CB  ALA A  21      63.590  -5.516  51.082  1.00118.26           C  
ANISOU  152  CB  ALA A  21    13960  18633  12340  -3520  -2037   1114       C  
ATOM    153  N   LEU A  22      62.283  -5.228  48.238  1.00120.74           N  
ANISOU  153  N   LEU A  22    14245  18741  12888  -3335  -1696   1057       N  
ATOM    154  CA  LEU A  22      61.212  -4.808  47.337  1.00119.55           C  
ANISOU  154  CA  LEU A  22    14176  18451  12797  -3305  -1546    969       C  
ATOM    155  C   LEU A  22      60.670  -5.986  46.535  1.00121.30           C  
ANISOU  155  C   LEU A  22    14414  18630  13046  -3106  -1435   1005       C  
ATOM    156  O   LEU A  22      59.456  -6.094  46.319  1.00119.58           O  
ANISOU  156  O   LEU A  22    14332  18287  12817  -3067  -1332    918       O  
ATOM    157  CB  LEU A  22      61.709  -3.709  46.398  1.00127.07           C  
ANISOU  157  CB  LEU A  22    15007  19408  13866  -3373  -1520    977       C  
ATOM    158  CG  LEU A  22      62.181  -2.397  47.025  1.00134.43           C  
ANISOU  158  CG  LEU A  22    15926  20360  14792  -3582  -1616    931       C  
ATOM    159  CD1 LEU A  22      62.567  -1.398  45.946  1.00141.56           C  
ANISOU  159  CD1 LEU A  22    16717  21249  15822  -3631  -1565    944       C  
ATOM    160  CD2 LEU A  22      61.100  -1.823  47.919  1.00134.93           C  
ANISOU  160  CD2 LEU A  22    16196  20308  14763  -3690  -1607    787       C  
ATOM    161  N   ARG A  23      61.555  -6.879  46.085  1.00119.70           N  
ANISOU  161  N   ARG A  23    14072  18527  12882  -2979  -1455   1130       N  
ATOM    162  CA  ARG A  23      61.111  -8.034  45.310  1.00124.01           C  
ANISOU  162  CA  ARG A  23    14635  19030  13453  -2788  -1354   1164       C  
ATOM    163  C   ARG A  23      60.272  -8.980  46.160  1.00122.93           C  
ANISOU  163  C   ARG A  23    14660  18836  13212  -2738  -1351   1129       C  
ATOM    164  O   ARG A  23      59.240  -9.482  45.701  1.00119.40           O  
ANISOU  164  O   ARG A  23    14316  18281  12770  -2650  -1244   1078       O  
ATOM    165  CB  ARG A  23      62.317  -8.764  44.718  1.00125.82           C  
ANISOU  165  CB  ARG A  23    14681  19382  13744  -2663  -1379   1307       C  
ATOM    166  CG  ARG A  23      62.958  -8.039  43.544  1.00130.93           C  
ANISOU  166  CG  ARG A  23    15174  20064  14508  -2666  -1331   1347       C  
ATOM    167  CD  ARG A  23      64.090  -8.845  42.927  1.00135.46           C  
ANISOU  167  CD  ARG A  23    15570  20756  15143  -2525  -1336   1487       C  
ATOM    168  NE  ARG A  23      63.642 -10.154  42.461  1.00137.37           N  
ANISOU  168  NE  ARG A  23    15868  20951  15374  -2332  -1256   1512       N  
ATOM    169  CZ  ARG A  23      64.407 -11.008  41.789  1.00139.20           C  
ANISOU  169  CZ  ARG A  23    15978  21256  15657  -2174  -1229   1621       C  
ATOM    170  NH1 ARG A  23      65.662 -10.692  41.499  1.00139.74           N  
ANISOU  170  NH1 ARG A  23    15848  21451  15794  -2184  -1272   1720       N  
ATOM    171  NH2 ARG A  23      63.917 -12.179  41.404  1.00140.02           N  
ANISOU  171  NH2 ARG A  23    16156  21301  15746  -2006  -1156   1630       N  
ATOM    172  N   SER A  24      60.695  -9.230  47.401  1.00124.40           N  
ANISOU  172  N   SER A  24    14870  19093  13302  -2797  -1470   1157       N  
ATOM    173  CA  SER A  24      59.908 -10.075  48.294  1.00129.67           C  
ANISOU  173  CA  SER A  24    15700  19706  13861  -2763  -1467   1127       C  
ATOM    174  C   SER A  24      58.562  -9.437  48.609  1.00126.07           C  
ANISOU  174  C   SER A  24    15421  19115  13364  -2855  -1392    982       C  
ATOM    175  O   SER A  24      57.547 -10.134  48.724  1.00130.61           O  
ANISOU  175  O   SER A  24    16125  19598  13901  -2787  -1314    940       O  
ATOM    176  CB  SER A  24      60.687 -10.350  49.580  1.00139.23           C  
ANISOU  176  CB  SER A  24    16904  21028  14970  -2820  -1619   1188       C  
ATOM    177  OG  SER A  24      59.951 -11.188  50.455  1.00138.47           O  
ANISOU  177  OG  SER A  24    16968  20880  14763  -2786  -1613   1168       O  
ATOM    178  N   PHE A  25      58.530  -8.109  48.744  1.00125.62           N  
ANISOU  178  N   PHE A  25    15369  19042  13319  -3008  -1411    905       N  
ATOM    179  CA  PHE A  25      57.269  -7.428  49.014  1.00113.10           C  
ANISOU  179  CA  PHE A  25    13945  17326  11703  -3091  -1334    766       C  
ATOM    180  C   PHE A  25      56.322  -7.522  47.823  1.00106.57           C  
ANISOU  180  C   PHE A  25    13140  16385  10967  -2994  -1188    721       C  
ATOM    181  O   PHE A  25      55.122  -7.765  47.996  1.00105.51           O  
ANISOU  181  O   PHE A  25    13143  16143  10803  -2973  -1105    641       O  
ATOM    182  CB  PHE A  25      57.527  -5.968  49.380  1.00106.22           C  
ANISOU  182  CB  PHE A  25    13070  16458  10831  -3272  -1390    698       C  
ATOM    183  CG  PHE A  25      56.280  -5.136  49.459  1.00 97.44           C  
ANISOU  183  CG  PHE A  25    12103  15207   9713  -3347  -1298    556       C  
ATOM    184  CD1 PHE A  25      55.342  -5.364  50.453  1.00 93.40           C  
ANISOU  184  CD1 PHE A  25    11764  14629   9094  -3378  -1274    478       C  
ATOM    185  CD2 PHE A  25      56.043  -4.129  48.539  1.00 93.86           C  
ANISOU  185  CD2 PHE A  25    11614  14688   9362  -3383  -1231    506       C  
ATOM    186  CE1 PHE A  25      54.192  -4.602  50.528  1.00 88.82           C  
ANISOU  186  CE1 PHE A  25    11310  13922   8514  -3440  -1183    349       C  
ATOM    187  CE2 PHE A  25      54.895  -3.363  48.609  1.00 90.27           C  
ANISOU  187  CE2 PHE A  25    11288  14103   8907  -3444  -1147    379       C  
ATOM    188  CZ  PHE A  25      53.968  -3.600  49.605  1.00 87.51           C  
ANISOU  188  CZ  PHE A  25    11103  13691   8456  -3471  -1122    299       C  
ATOM    189  N   ASN A  26      56.841  -7.328  46.609  1.00102.41           N  
ANISOU  189  N   ASN A  26    12479  15883  10551  -2934  -1155    772       N  
ATOM    190  CA  ASN A  26      55.998  -7.446  45.422  1.00110.39           C  
ANISOU  190  CA  ASN A  26    13508  16792  11642  -2836  -1025    735       C  
ATOM    191  C   ASN A  26      55.529  -8.881  45.218  1.00118.34           C  
ANISOU  191  C   ASN A  26    14561  17769  12632  -2677   -972    770       C  
ATOM    192  O   ASN A  26      54.404  -9.113  44.760  1.00119.12           O  
ANISOU  192  O   ASN A  26    14750  17756  12753  -2623   -873    703       O  
ATOM    193  CB  ASN A  26      56.749  -6.946  44.188  1.00110.11           C  
ANISOU  193  CB  ASN A  26    13321  16799  11716  -2806  -1004    792       C  
ATOM    194  CG  ASN A  26      57.109  -5.477  44.281  1.00109.30           C  
ANISOU  194  CG  ASN A  26    13181  16705  11644  -2966  -1043    752       C  
ATOM    195  OD1 ASN A  26      56.417  -4.697  44.936  1.00111.88           O  
ANISOU  195  OD1 ASN A  26    13620  16958  11931  -3084  -1042    649       O  
ATOM    196  ND2 ASN A  26      58.195  -5.091  43.623  1.00106.49           N  
ANISOU  196  ND2 ASN A  26    12666  16434  11361  -2972  -1072    833       N  
ATOM    197  N   ARG A  27      56.378  -9.856  45.551  1.00120.37           N  
ANISOU  197  N   ARG A  27    14757  18122  12855  -2602  -1040    875       N  
ATOM    198  CA  ARG A  27      55.985 -11.257  45.439  1.00121.77           C  
ANISOU  198  CA  ARG A  27    14987  18267  13013  -2454   -996    913       C  
ATOM    199  C   ARG A  27      54.884 -11.596  46.436  1.00121.40           C  
ANISOU  199  C   ARG A  27    15115  18136  12877  -2494   -974    837       C  
ATOM    200  O   ARG A  27      53.897 -12.254  46.088  1.00119.47           O  
ANISOU  200  O   ARG A  27    14957  17793  12644  -2415   -884    798       O  
ATOM    201  CB  ARG A  27      57.206 -12.154  45.651  1.00120.42           C  
ANISOU  201  CB  ARG A  27    14709  18219  12825  -2369  -1080   1047       C  
ATOM    202  CG  ARG A  27      56.907 -13.642  45.646  1.00118.01           C  
ANISOU  202  CG  ARG A  27    14462  17881  12494  -2218  -1046   1095       C  
ATOM    203  CD  ARG A  27      58.173 -14.449  45.886  1.00118.16           C  
ANISOU  203  CD  ARG A  27    14370  18025  12500  -2132  -1134   1232       C  
ATOM    204  NE  ARG A  27      58.978 -13.889  46.969  1.00119.98           N  
ANISOU  204  NE  ARG A  27    14557  18362  12667  -2256  -1266   1263       N  
ATOM    205  CZ  ARG A  27      58.731 -14.079  48.262  1.00126.58           C  
ANISOU  205  CZ  ARG A  27    15504  19201  13390  -2326  -1333   1248       C  
ATOM    206  NH1 ARG A  27      59.518 -13.529  49.176  1.00129.72           N  
ANISOU  206  NH1 ARG A  27    15857  19701  13729  -2440  -1461   1277       N  
ATOM    207  NH2 ARG A  27      57.699 -14.820  48.642  1.00128.39           N  
ANISOU  207  NH2 ARG A  27    15890  19330  13562  -2285  -1272   1206       N  
ATOM    208  N   GLU A  28      55.034 -11.149  47.682  1.00117.17           N  
ANISOU  208  N   GLU A  28    14634  17637  12247  -2620  -1055    814       N  
ATOM    209  CA  GLU A  28      54.030 -11.393  48.709  1.00121.39           C  
ANISOU  209  CA  GLU A  28    15338  18098  12686  -2668  -1032    743       C  
ATOM    210  C   GLU A  28      52.756 -10.617  48.404  1.00110.46           C  
ANISOU  210  C   GLU A  28    14045  16586  11338  -2725   -925    612       C  
ATOM    211  O   GLU A  28      51.732 -11.205  48.042  1.00110.14           O  
ANISOU  211  O   GLU A  28    14079  16449  11321  -2651   -828    573       O  
ATOM    212  CB  GLU A  28      54.572 -11.011  50.088  1.00133.01           C  
ANISOU  212  CB  GLU A  28    16848  19648  14043  -2793  -1148    749       C  
ATOM    213  CG  GLU A  28      54.011 -11.838  51.235  1.00132.19           C  
ANISOU  213  CG  GLU A  28    16891  19518  13817  -2790  -1153    745       C  
ATOM    214  CD  GLU A  28      54.532 -13.262  51.234  1.00128.37           C  
ANISOU  214  CD  GLU A  28    16373  19084  13316  -2649  -1184    867       C  
ATOM    215  OE1 GLU A  28      53.710 -14.199  51.142  1.00125.01           O  
ANISOU  215  OE1 GLU A  28    16036  18576  12886  -2561  -1102    862       O  
ATOM    216  OE2 GLU A  28      55.764 -13.445  51.325  1.00126.49           O  
ANISOU  216  OE2 GLU A  28    16020  18967  13075  -2626  -1292    969       O  
ATOM    217  N   HIS A  29      52.813  -9.295  48.542  1.00118.09           N  
ANISOU  217  N   HIS A  29    15005  17550  12314  -2855   -945    545       N  
ATOM    218  CA  HIS A  29      51.656  -8.437  48.319  1.00108.02           C  
ANISOU  218  CA  HIS A  29    13813  16156  11073  -2914   -851    421       C  
ATOM    219  C   HIS A  29      51.651  -7.960  46.872  1.00114.22           C  
ANISOU  219  C   HIS A  29    14502  16909  11988  -2862   -792    419       C  
ATOM    220  O   HIS A  29      52.579  -7.269  46.437  1.00118.68           O  
ANISOU  220  O   HIS A  29    14955  17539  12600  -2901   -843    458       O  
ATOM    221  CB  HIS A  29      51.673  -7.248  49.278  1.00 93.18           C  
ANISOU  221  CB  HIS A  29    11996  14277   9130  -3082   -899    343       C  
ATOM    222  CG  HIS A  29      51.631  -7.636  50.723  1.00 84.69           C  
ANISOU  222  CG  HIS A  29    11032  13232   7914  -3141   -954    337       C  
ATOM    223  ND1 HIS A  29      51.668  -6.710  51.743  1.00 84.67           N  
ANISOU  223  ND1 HIS A  29    11107  13235   7828  -3289  -1006    268       N  
ATOM    224  CD2 HIS A  29      51.549  -8.849  51.320  1.00 82.68           C  
ANISOU  224  CD2 HIS A  29    10834  12999   7583  -3071   -965    392       C  
ATOM    225  CE1 HIS A  29      51.615  -7.335  52.906  1.00 83.41           C  
ANISOU  225  CE1 HIS A  29    11047  13106   7540  -3307  -1047    281       C  
ATOM    226  NE2 HIS A  29      51.542  -8.634  52.677  1.00 84.46           N  
ANISOU  226  NE2 HIS A  29    11168  13248   7676  -3176  -1023    360       N  
ATOM    227  N   SER A  30      50.603  -8.333  46.127  1.00107.28           N  
ANISOU  227  N   SER A  30    13668  15929  11166  -2777   -686    375       N  
ATOM    228  CA  SER A  30      50.478  -7.876  44.747  1.00108.99           C  
ANISOU  228  CA  SER A  30    13811  16106  11495  -2725   -627    367       C  
ATOM    229  C   SER A  30      49.022  -7.730  44.314  1.00115.31           C  
ANISOU  229  C   SER A  30    14700  16772  12340  -2703   -520    267       C  
ATOM    230  O   SER A  30      48.753  -7.705  43.107  1.00115.04           O  
ANISOU  230  O   SER A  30    14622  16697  12392  -2626   -464    267       O  
ATOM    231  CB  SER A  30      51.201  -8.835  43.788  1.00102.75           C  
ANISOU  231  CB  SER A  30    12916  15375  10751  -2582   -631    473       C  
ATOM    232  OG  SER A  30      50.600 -10.119  43.800  1.00 98.19           O  
ANISOU  232  OG  SER A  30    12401  14754  10152  -2474   -589    485       O  
ATOM    233  N   GLN A  31      48.082  -7.634  45.252  1.00112.17           N  
ANISOU  233  N   GLN A  31    14425  16308  11887  -2767   -488    184       N  
ATOM    234  CA  GLN A  31      46.663  -7.565  44.939  1.00109.95           C  
ANISOU  234  CA  GLN A  31    14222  15903  11650  -2746   -387     93       C  
ATOM    235  C   GLN A  31      46.073  -6.260  45.457  1.00103.33           C  
ANISOU  235  C   GLN A  31    13448  15003  10808  -2869   -361    -12       C  
ATOM    236  O   GLN A  31      46.560  -5.679  46.432  1.00102.51           O  
ANISOU  236  O   GLN A  31    13375  14943  10632  -2978   -419    -27       O  
ATOM    237  CB  GLN A  31      45.908  -8.760  45.534  1.00110.59           C  
ANISOU  237  CB  GLN A  31    14393  15947  11681  -2694   -348     88       C  
ATOM    238  CG  GLN A  31      46.538 -10.107  45.205  1.00112.66           C  
ANISOU  238  CG  GLN A  31    14607  16266  11934  -2576   -379    193       C  
ATOM    239  CD  GLN A  31      46.876 -10.252  43.731  1.00112.62           C  
ANISOU  239  CD  GLN A  31    14501  16266  12023  -2471   -364    237       C  
ATOM    240  OE1 GLN A  31      48.018 -10.534  43.369  1.00113.54           O  
ANISOU  240  OE1 GLN A  31    14525  16473  12143  -2422   -420    329       O  
ATOM    241  NE2 GLN A  31      45.878 -10.066  42.872  1.00110.59           N  
ANISOU  241  NE2 GLN A  31    14263  15914  11844  -2434   -287    173       N  
ATOM    242  N   SER A  32      45.010  -5.810  44.792  1.00101.58           N  
ANISOU  242  N   SER A  32    13252  14679  10665  -2849   -277    -87       N  
ATOM    243  CA  SER A  32      44.415  -4.516  45.080  1.00 95.36           C  
ANISOU  243  CA  SER A  32    12517  13820   9894  -2948   -242   -187       C  
ATOM    244  C   SER A  32      43.637  -4.554  46.395  1.00 95.55           C  
ANISOU  244  C   SER A  32    12667  13803   9836  -3017   -208   -262       C  
ATOM    245  O   SER A  32      43.461  -5.604  47.021  1.00 97.04           O  
ANISOU  245  O   SER A  32    12903  14010   9959  -2985   -204   -237       O  
ATOM    246  CB  SER A  32      43.492  -4.087  43.939  1.00 85.23           C  
ANISOU  246  CB  SER A  32    11219  12441   8725  -2892   -164   -236       C  
ATOM    247  OG  SER A  32      44.199  -3.988  42.714  1.00 80.01           O  
ANISOU  247  OG  SER A  32    10452  11816   8131  -2831   -189   -168       O  
ATOM    248  N   PHE A  33      43.168  -3.373  46.807  1.00 98.25           N  
ANISOU  248  N   PHE A  33    13068  14083  10181  -3111   -178   -355       N  
ATOM    249  CA  PHE A  33      42.350  -3.188  48.007  1.00109.83           C  
ANISOU  249  CA  PHE A  33    14660  15498  11574  -3181   -128   -443       C  
ATOM    250  C   PHE A  33      43.066  -3.738  49.245  1.00103.96           C  
ANISOU  250  C   PHE A  33    13967  14842  10691  -3236   -200   -402       C  
ATOM    251  O   PHE A  33      42.694  -4.758  49.829  1.00 95.66           O  
ANISOU  251  O   PHE A  33    12971  13797   9577  -3200   -177   -383       O  
ATOM    252  CB  PHE A  33      40.967  -3.829  47.828  1.00127.54           C  
ANISOU  252  CB  PHE A  33    16946  17652  13861  -3107    -20   -488       C  
ATOM    253  CG  PHE A  33      40.129  -3.177  46.760  1.00133.51           C  
ANISOU  253  CG  PHE A  33    17666  18315  14745  -3065     49   -542       C  
ATOM    254  CD1 PHE A  33      39.053  -3.846  46.201  1.00135.67           C  
ANISOU  254  CD1 PHE A  33    17936  18523  15089  -2977    125   -559       C  
ATOM    255  CD2 PHE A  33      40.417  -1.895  46.319  1.00133.87           C  
ANISOU  255  CD2 PHE A  33    17683  18337  14843  -3115     33   -573       C  
ATOM    256  CE1 PHE A  33      38.280  -3.250  45.219  1.00134.55           C  
ANISOU  256  CE1 PHE A  33    17759  18299  15063  -2935    178   -605       C  
ATOM    257  CE2 PHE A  33      39.649  -1.294  45.338  1.00133.14           C  
ANISOU  257  CE2 PHE A  33    17562  18159  14867  -3071     92   -616       C  
ATOM    258  CZ  PHE A  33      38.579  -1.973  44.788  1.00133.14           C  
ANISOU  258  CZ  PHE A  33    17556  18100  14933  -2979    162   -631       C  
ATOM    259  N   THR A  34      44.115  -3.014  49.632  1.00107.86           N  
ANISOU  259  N   THR A  34    14441  15402  11137  -3327   -293   -386       N  
ATOM    260  CA  THR A  34      44.950  -3.415  50.756  1.00110.92           C  
ANISOU  260  CA  THR A  34    14866  15886  11393  -3386   -384   -341       C  
ATOM    261  C   THR A  34      44.361  -2.943  52.080  1.00130.12           C  
ANISOU  261  C   THR A  34    17447  18276  13715  -3487   -355   -437       C  
ATOM    262  O   THR A  34      43.150  -2.724  52.188  1.00134.48           O  
ANISOU  262  O   THR A  34    18078  18728  14292  -3482   -243   -526       O  
ATOM    263  CB  THR A  34      46.372  -2.873  50.584  1.00 86.80           C  
ANISOU  263  CB  THR A  34    11715  12928   8338  -3443   -506   -278       C  
ATOM    264  OG1 THR A  34      46.337  -1.441  50.532  1.00 82.24           O  
ANISOU  264  OG1 THR A  34    11154  12298   7796  -3545   -502   -359       O  
ATOM    265  CG2 THR A  34      46.992  -3.405  49.298  1.00 69.52           C  
ANISOU  265  CG2 THR A  34     9380  10786   6248  -3335   -527   -177       C  
ATOM    266  N   PHE A  35      45.214  -2.786  53.090  1.00123.99           N  
ANISOU  266  N   PHE A  35    16711  17581  12820  -3579   -454   -421       N  
ATOM    267  CA  PHE A  35      44.775  -2.384  54.417  1.00128.02           C  
ANISOU  267  CA  PHE A  35    17374  18064  13204  -3678   -436   -508       C  
ATOM    268  C   PHE A  35      44.359  -0.912  54.421  1.00134.47           C  
ANISOU  268  C   PHE A  35    18241  18793  14059  -3769   -393   -626       C  
ATOM    269  O   PHE A  35      44.515  -0.185  53.437  1.00139.69           O  
ANISOU  269  O   PHE A  35    18815  19421  14839  -3764   -391   -632       O  
ATOM    270  CB  PHE A  35      45.888  -2.636  55.437  1.00130.47           C  
ANISOU  270  CB  PHE A  35    17710  18492  13372  -3749   -572   -450       C  
ATOM    271  CG  PHE A  35      45.398  -2.843  56.841  1.00135.50           C  
ANISOU  271  CG  PHE A  35    18512  19120  13850  -3807   -549   -503       C  
ATOM    272  CD1 PHE A  35      45.368  -1.795  57.744  1.00137.86           C  
ANISOU  272  CD1 PHE A  35    18926  19396  14060  -3937   -565   -603       C  
ATOM    273  CD2 PHE A  35      44.976  -4.091  57.261  1.00140.83           C  
ANISOU  273  CD2 PHE A  35    19239  19808  14463  -3733   -509   -453       C  
ATOM    274  CE1 PHE A  35      44.915  -1.986  59.032  1.00140.83           C  
ANISOU  274  CE1 PHE A  35    19463  19765  14280  -3987   -538   -652       C  
ATOM    275  CE2 PHE A  35      44.528  -4.286  58.552  1.00145.05           C  
ANISOU  275  CE2 PHE A  35    19931  20336  14846  -3786   -482   -496       C  
ATOM    276  CZ  PHE A  35      44.501  -3.235  59.437  1.00143.99           C  
ANISOU  276  CZ  PHE A  35    19910  20183  14617  -3912   -495   -595       C  
ATOM    277  N   ASP A  36      43.814  -0.477  55.557  1.00139.06           N  
ANISOU  277  N   ASP A  36    18971  19331  14533  -3852   -354   -721       N  
ATOM    278  CA  ASP A  36      43.365   0.900  55.722  1.00138.44           C  
ANISOU  278  CA  ASP A  36    18964  19160  14475  -3939   -306   -844       C  
ATOM    279  C   ASP A  36      44.409   1.763  56.420  1.00141.41           C  
ANISOU  279  C   ASP A  36    19376  19591  14764  -4078   -430   -864       C  
ATOM    280  O   ASP A  36      45.003   2.651  55.800  1.00145.88           O  
ANISOU  280  O   ASP A  36    19867  20150  15410  -4125   -482   -866       O  
ATOM    281  CB  ASP A  36      42.054   0.943  56.509  1.00132.43           C  
ANISOU  281  CB  ASP A  36    18352  18307  13659  -3943   -170   -948       C  
ATOM    282  CG  ASP A  36      41.079   1.968  55.966  1.00128.67           C  
ANISOU  282  CG  ASP A  36    17891  17698  13299  -3937    -55  -1053       C  
ATOM    283  OD1 ASP A  36      41.388   2.597  54.932  1.00126.15           O  
ANISOU  283  OD1 ASP A  36    17471  17357  13105  -3926    -80  -1039       O  
ATOM    284  OD2 ASP A  36      40.005   2.149  56.578  1.00127.69           O  
ANISOU  284  OD2 ASP A  36    17880  17494  13143  -3943     62  -1146       O  
ATOM    285  N   ASP A  37      44.642   1.510  57.707  1.00131.42           N  
ANISOU  285  N   ASP A  37    18226  18377  13331  -4147   -480   -878       N  
ATOM    286  CA  ASP A  37      45.384   2.433  58.559  1.00137.27           C  
ANISOU  286  CA  ASP A  37    19041  19148  13969  -4294   -583   -931       C  
ATOM    287  C   ASP A  37      46.731   1.905  59.029  1.00134.95           C  
ANISOU  287  C   ASP A  37    18695  19001  13577  -4337   -756   -828       C  
ATOM    288  O   ASP A  37      47.675   2.688  59.155  1.00147.03           O  
ANISOU  288  O   ASP A  37    20183  20558  15125  -4414   -859   -818       O  
ATOM    289  CB  ASP A  37      44.535   2.808  59.777  1.00146.40           C  
ANISOU  289  CB  ASP A  37    20390  20228  15009  -4344   -497  -1046       C  
ATOM    290  CG  ASP A  37      44.829   4.205  60.292  1.00142.40           C  
ANISOU  290  CG  ASP A  37    19946  19654  14507  -4439   -521  -1126       C  
ATOM    291  OD1 ASP A  37      43.866   4.926  60.630  1.00141.92           O  
ANISOU  291  OD1 ASP A  37    19997  19474  14451  -4450   -400  -1240       O  
ATOM    292  OD2 ASP A  37      46.017   4.584  60.366  1.00141.76           O  
ANISOU  292  OD2 ASP A  37    19800  19639  14425  -4500   -659  -1074       O  
ATOM    293  N   ALA A  38      46.858   0.603  59.307  1.00145.75           N  
ANISOU  293  N   ALA A  38    20051  20449  14880  -4259   -779   -733       N  
ATOM    294  CA  ALA A  38      48.166   0.063  59.667  1.00132.25           C  
ANISOU  294  CA  ALA A  38    18273  18883  13093  -4284   -947   -623       C  
ATOM    295  C   ALA A  38      49.179   0.245  58.548  1.00122.69           C  
ANISOU  295  C   ALA A  38    16866  17732  12020  -4265  -1033   -536       C  
ATOM    296  O   ALA A  38      50.387   0.184  58.799  1.00122.14           O  
ANISOU  296  O   ALA A  38    16724  17778  11907  -4318  -1185   -461       O  
ATOM    297  CB  ALA A  38      48.061  -1.418  60.034  1.00123.94           C  
ANISOU  297  CB  ALA A  38    17236  17891  11964  -4184   -943   -529       C  
ATOM    298  N   GLN A  39      48.711   0.463  57.321  1.00132.94           N  
ANISOU  298  N   GLN A  39    18074  18956  13481  -4190   -937   -541       N  
ATOM    299  CA  GLN A  39      49.569   0.828  56.208  1.00125.35           C  
ANISOU  299  CA  GLN A  39    16939  18033  12654  -4180   -996   -473       C  
ATOM    300  C   GLN A  39      49.512   2.313  55.876  1.00123.59           C  
ANISOU  300  C   GLN A  39    16726  17728  12506  -4282   -979   -566       C  
ATOM    301  O   GLN A  39      50.301   2.771  55.049  1.00125.98           O  
ANISOU  301  O   GLN A  39    16893  18062  12910  -4299  -1034   -514       O  
ATOM    302  CB  GLN A  39      49.196   0.012  54.962  1.00118.27           C  
ANISOU  302  CB  GLN A  39    15932  17119  11888  -4021   -910   -401       C  
ATOM    303  CG  GLN A  39      47.753   0.189  54.506  1.00108.50           C  
ANISOU  303  CG  GLN A  39    14762  15741  10722  -3960   -745   -490       C  
ATOM    304  CD  GLN A  39      47.587   1.269  53.454  1.00 97.30           C  
ANISOU  304  CD  GLN A  39    13280  14242   9446  -3973   -698   -533       C  
ATOM    305  OE1 GLN A  39      48.557   1.891  53.029  1.00 91.53           O  
ANISOU  305  OE1 GLN A  39    12454  13558   8764  -4029   -782   -495       O  
ATOM    306  NE2 GLN A  39      46.349   1.496  53.030  1.00 90.37           N  
ANISOU  306  NE2 GLN A  39    12454  13245   8638  -3920   -563   -610       N  
ATOM    307  N   GLN A  40      48.617   3.077  56.499  1.00116.01           N  
ANISOU  307  N   GLN A  40    15921  16660  11497  -4349   -902   -699       N  
ATOM    308  CA  GLN A  40      48.429   4.467  56.102  1.00116.55           C  
ANISOU  308  CA  GLN A  40    16006  16628  11650  -4429   -867   -790       C  
ATOM    309  C   GLN A  40      49.701   5.287  56.296  1.00120.73           C  
ANISOU  309  C   GLN A  40    16476  17211  12184  -4543  -1003   -762       C  
ATOM    310  O   GLN A  40      50.303   5.735  55.317  1.00126.45           O  
ANISOU  310  O   GLN A  40    17070  17952  13025  -4559  -1039   -716       O  
ATOM    311  CB  GLN A  40      47.266   5.093  56.874  1.00121.93           C  
ANISOU  311  CB  GLN A  40    16872  17182  12272  -4467   -756   -935       C  
ATOM    312  CG  GLN A  40      47.037   6.562  56.557  1.00126.72           C  
ANISOU  312  CG  GLN A  40    17506  17664  12977  -4525   -707  -1024       C  
ATOM    313  CD  GLN A  40      45.599   6.988  56.774  1.00130.42           C  
ANISOU  313  CD  GLN A  40    18110  17990  13452  -4498   -548  -1150       C  
ATOM    314  OE1 GLN A  40      44.667   6.250  56.454  1.00130.61           O  
ANISOU  314  OE1 GLN A  40    18141  17991  13495  -4405   -448  -1155       O  
ATOM    315  NE2 GLN A  40      45.411   8.183  57.321  1.00133.06           N  
ANISOU  315  NE2 GLN A  40    18547  18223  13787  -4562   -516  -1243       N  
ATOM    316  N   GLU A  41      50.136   5.463  57.544  1.00119.00           N  
ANISOU  316  N   GLU A  41    16344  17015  11854  -4605  -1072   -778       N  
ATOM    317  CA  GLU A  41      51.257   6.359  57.820  1.00125.13           C  
ANISOU  317  CA  GLU A  41    17077  17818  12649  -4704  -1187   -761       C  
ATOM    318  C   GLU A  41      52.570   5.808  57.271  1.00127.47           C  
ANISOU  318  C   GLU A  41    17184  18263  12987  -4699  -1320   -619       C  
ATOM    319  O   GLU A  41      53.308   6.513  56.567  1.00129.97           O  
ANISOU  319  O   GLU A  41    17384  18589  13411  -4746  -1367   -586       O  
ATOM    320  CB  GLU A  41      51.365   6.607  59.325  1.00134.67           C  
ANISOU  320  CB  GLU A  41    18431  19018  13719  -4768  -1231   -814       C  
ATOM    321  CG  GLU A  41      50.283   7.515  59.886  1.00140.65           C  
ANISOU  321  CG  GLU A  41    19367  19621  14451  -4797  -1111   -960       C  
ATOM    322  CD  GLU A  41      50.400   8.941  59.386  1.00144.85           C  
ANISOU  322  CD  GLU A  41    19889  20053  15095  -4865  -1094  -1021       C  
ATOM    323  OE1 GLU A  41      49.356   9.612  59.247  1.00144.65           O  
ANISOU  323  OE1 GLU A  41    19960  19891  15108  -4852   -965  -1126       O  
ATOM    324  OE2 GLU A  41      51.537   9.392  59.131  1.00146.01           O  
ANISOU  324  OE2 GLU A  41    19929  20254  15293  -4928  -1209   -963       O  
ATOM    325  N   ASP A  42      52.884   4.549  57.586  1.00130.71           N  
ANISOU  325  N   ASP A  42    17558  18791  13315  -4639  -1380   -532       N  
ATOM    326  CA  ASP A  42      54.185   3.997  57.219  1.00126.74           C  
ANISOU  326  CA  ASP A  42    16877  18437  12840  -4631  -1514   -394       C  
ATOM    327  C   ASP A  42      54.322   3.848  55.707  1.00117.94           C  
ANISOU  327  C   ASP A  42    15599  17349  11865  -4578  -1484   -331       C  
ATOM    328  O   ASP A  42      55.350   4.220  55.130  1.00114.93           O  
ANISOU  328  O   ASP A  42    15066  17031  11572  -4615  -1561   -259       O  
ATOM    329  CB  ASP A  42      54.410   2.658  57.923  1.00130.83           C  
ANISOU  329  CB  ASP A  42    17407  19066  13237  -4566  -1577   -315       C  
ATOM    330  CG  ASP A  42      53.248   1.708  57.753  1.00129.27           C  
ANISOU  330  CG  ASP A  42    17287  18832  12997  -4464  -1461   -334       C  
ATOM    331  OD1 ASP A  42      52.136   2.187  57.451  1.00127.79           O  
ANISOU  331  OD1 ASP A  42    17188  18520  12846  -4459  -1328   -437       O  
ATOM    332  OD2 ASP A  42      53.444   0.486  57.919  1.00127.74           O  
ANISOU  332  OD2 ASP A  42    17067  18732  12738  -4386  -1501   -245       O  
ATOM    333  N   ARG A  43      53.295   3.317  55.041  1.00112.26           N  
ANISOU  333  N   ARG A  43    14902  16568  11185  -4470  -1356   -349       N  
ATOM    334  CA  ARG A  43      53.374   3.204  53.589  1.00107.44           C  
ANISOU  334  CA  ARG A  43    14141  15947  10736  -4366  -1291   -278       C  
ATOM    335  C   ARG A  43      53.208   4.553  52.897  1.00103.36           C  
ANISOU  335  C   ARG A  43    13614  15328  10330  -4440  -1243   -346       C  
ATOM    336  O   ARG A  43      53.686   4.714  51.773  1.00100.53           O  
ANISOU  336  O   ARG A  43    13113  14987  10098  -4400  -1233   -274       O  
ATOM    337  CB  ARG A  43      52.339   2.206  53.069  1.00 99.46           C  
ANISOU  337  CB  ARG A  43    13153  14883   9753  -4198  -1160   -266       C  
ATOM    338  CG  ARG A  43      52.450   1.877  51.595  1.00 97.94           C  
ANISOU  338  CG  ARG A  43    12812  14692   9707  -4074  -1102   -184       C  
ATOM    339  CD  ARG A  43      51.190   1.187  51.106  1.00 99.26           C  
ANISOU  339  CD  ARG A  43    13035  14771   9908  -3937   -962   -211       C  
ATOM    340  NE  ARG A  43      50.015   2.035  51.279  1.00103.85           N  
ANISOU  340  NE  ARG A  43    13749  15212  10499  -3981   -860   -345       N  
ATOM    341  CZ  ARG A  43      49.546   2.862  50.351  1.00108.06           C  
ANISOU  341  CZ  ARG A  43    14260  15648  11148  -3972   -783   -388       C  
ATOM    342  NH1 ARG A  43      50.151   2.959  49.175  1.00109.21           N  
ANISOU  342  NH1 ARG A  43    14264  15825  11405  -3925   -793   -308       N  
ATOM    343  NH2 ARG A  43      48.473   3.599  50.602  1.00109.89           N  
ANISOU  343  NH2 ARG A  43    14615  15754  11384  -4007   -694   -508       N  
ATOM    344  N   LYS A  44      52.576   5.535  53.546  1.00102.96           N  
ANISOU  344  N   LYS A  44    13715  15170  10234  -4546  -1211   -479       N  
ATOM    345  CA  LYS A  44      52.603   6.892  53.008  1.00106.45           C  
ANISOU  345  CA  LYS A  44    14150  15519  10777  -4632  -1186   -536       C  
ATOM    346  C   LYS A  44      54.022   7.446  53.006  1.00122.32           C  
ANISOU  346  C   LYS A  44    16041  17605  12829  -4714  -1309   -460       C  
ATOM    347  O   LYS A  44      54.464   8.045  52.018  1.00126.17           O  
ANISOU  347  O   LYS A  44    16416  18081  13440  -4732  -1304   -420       O  
ATOM    348  CB  LYS A  44      51.672   7.801  53.812  1.00109.88           C  
ANISOU  348  CB  LYS A  44    14775  15804  11170  -4676  -1105   -678       C  
ATOM    349  CG  LYS A  44      50.318   8.052  53.163  1.00109.35           C  
ANISOU  349  CG  LYS A  44    14776  15604  11168  -4618   -954   -763       C  
ATOM    350  CD  LYS A  44      49.404   8.849  54.085  1.00114.16           C  
ANISOU  350  CD  LYS A  44    15574  16078  11724  -4653   -874   -900       C  
ATOM    351  CE  LYS A  44      49.975  10.226  54.388  1.00118.49           C  
ANISOU  351  CE  LYS A  44    16154  16561  12305  -4756   -916   -941       C  
ATOM    352  NZ  LYS A  44      49.068  11.026  55.260  1.00118.07           N  
ANISOU  352  NZ  LYS A  44    16287  16373  12203  -4784   -832  -1077       N  
ATOM    353  N   ARG A  45      54.756   7.245  54.103  1.00109.95           N  
ANISOU  353  N   ARG A  45    14496  16118  11162  -4762  -1419   -436       N  
ATOM    354  CA  ARG A  45      56.158   7.657  54.129  1.00115.72           C  
ANISOU  354  CA  ARG A  45    15100  16935  11933  -4837  -1546   -356       C  
ATOM    355  C   ARG A  45      56.982   6.865  53.118  1.00121.31           C  
ANISOU  355  C   ARG A  45    15595  17780  12717  -4778  -1594   -214       C  
ATOM    356  O   ARG A  45      57.896   7.407  52.483  1.00133.52           O  
ANISOU  356  O   ARG A  45    17003  19363  14367  -4823  -1639   -149       O  
ATOM    357  CB  ARG A  45      56.730   7.497  55.538  1.00114.81           C  
ANISOU  357  CB  ARG A  45    15052  16882  11690  -4893  -1659   -358       C  
ATOM    358  CG  ARG A  45      58.171   7.965  55.672  1.00120.29           C  
ANISOU  358  CG  ARG A  45    15619  17661  12423  -4978  -1798   -284       C  
ATOM    359  CD  ARG A  45      58.351   9.352  55.072  1.00124.08           C  
ANISOU  359  CD  ARG A  45    16077  18042  13024  -5059  -1767   -326       C  
ATOM    360  NE  ARG A  45      59.755   9.686  54.857  1.00127.52           N  
ANISOU  360  NE  ARG A  45    16349  18571  13533  -5125  -1885   -233       N  
ATOM    361  CZ  ARG A  45      60.478  10.440  55.678  1.00134.86           C  
ANISOU  361  CZ  ARG A  45    17306  19497  14436  -5234  -1984   -258       C  
ATOM    362  NH1 ARG A  45      59.927  10.945  56.774  1.00139.41           N  
ANISOU  362  NH1 ARG A  45    18076  19983  14911  -5287  -1979   -376       N  
ATOM    363  NH2 ARG A  45      61.750  10.692  55.403  1.00138.77           N  
ANISOU  363  NH2 ARG A  45    17635  20081  15009  -5290  -2086   -167       N  
ATOM    364  N   LEU A  46      56.664   5.579  52.948  1.00122.27           N  
ANISOU  364  N   LEU A  46    15690  17976  12790  -4676  -1581   -163       N  
ATOM    365  CA  LEU A  46      57.358   4.760  51.959  1.00112.13           C  
ANISOU  365  CA  LEU A  46    14212  16805  11586  -4578  -1599    -24       C  
ATOM    366  C   LEU A  46      57.118   5.282  50.546  1.00106.10           C  
ANISOU  366  C   LEU A  46    13369  15965  10980  -4524  -1488    -10       C  
ATOM    367  O   LEU A  46      58.045   5.341  49.731  1.00106.69           O  
ANISOU  367  O   LEU A  46    13272  16114  11152  -4514  -1519     92       O  
ATOM    368  CB  LEU A  46      56.905   3.304  52.086  1.00106.59           C  
ANISOU  368  CB  LEU A  46    13532  16143  10823  -4415  -1558     27       C  
ATOM    369  CG  LEU A  46      57.655   2.196  51.341  1.00101.94           C  
ANISOU  369  CG  LEU A  46    12767  15672  10293  -4275  -1577    178       C  
ATOM    370  CD1 LEU A  46      57.490   0.889  52.093  1.00106.14           C  
ANISOU  370  CD1 LEU A  46    13355  16264  10710  -4183  -1604    218       C  
ATOM    371  CD2 LEU A  46      57.161   2.039  49.909  1.00 89.44           C  
ANISOU  371  CD2 LEU A  46    11119  14025   8841  -4142  -1440    206       C  
ATOM    372  N   ALA A  47      55.876   5.660  50.238  1.00 94.13           N  
ANISOU  372  N   ALA A  47    11974  14301   9489  -4485  -1355   -108       N  
ATOM    373  CA  ALA A  47      55.569   6.220  48.928  1.00 93.68           C  
ANISOU  373  CA  ALA A  47    11860  14162   9573  -4436  -1252   -100       C  
ATOM    374  C   ALA A  47      56.212   7.586  48.739  1.00 97.79           C  
ANISOU  374  C   ALA A  47    12341  14653  10162  -4591  -1299   -119       C  
ATOM    375  O   ALA A  47      56.592   7.937  47.619  1.00 99.12           O  
ANISOU  375  O   ALA A  47    12392  14818  10450  -4567  -1262    -54       O  
ATOM    376  CB  ALA A  47      54.057   6.313  48.734  1.00 89.98           C  
ANISOU  376  CB  ALA A  47    11534  13544   9112  -4361  -1110   -203       C  
ATOM    377  N   LYS A  48      56.344   8.367  49.814  1.00101.15           N  
ANISOU  377  N   LYS A  48    12870  15049  10515  -4742  -1371   -204       N  
ATOM    378  CA  LYS A  48      57.088   9.620  49.717  1.00104.29           C  
ANISOU  378  CA  LYS A  48    13231  15402  10991  -4843  -1406   -203       C  
ATOM    379  C   LYS A  48      58.550   9.360  49.371  1.00111.59           C  
ANISOU  379  C   LYS A  48    13953  16478  11967  -4864  -1511    -64       C  
ATOM    380  O   LYS A  48      59.120  10.032  48.503  1.00129.83           O  
ANISOU  380  O   LYS A  48    16154  18779  14396  -4896  -1498    -11       O  
ATOM    381  CB  LYS A  48      56.977  10.411  51.021  1.00107.77           C  
ANISOU  381  CB  LYS A  48    13834  15765  11349  -4934  -1443   -308       C  
ATOM    382  CG  LYS A  48      55.621  11.064  51.242  1.00105.83           C  
ANISOU  382  CG  LYS A  48    13778  15346  11087  -4929  -1326   -450       C  
ATOM    383  CD  LYS A  48      55.734  12.281  52.148  1.00107.45           C  
ANISOU  383  CD  LYS A  48    14107  15455  11265  -5038  -1355   -543       C  
ATOM    384  CE  LYS A  48      56.303  11.911  53.508  1.00109.57           C  
ANISOU  384  CE  LYS A  48    14424  15807  11402  -5088  -1469   -545       C  
ATOM    385  NZ  LYS A  48      56.424  13.095  54.403  1.00111.57           N  
ANISOU  385  NZ  LYS A  48    14802  15966  11624  -5196  -1501   -640       N  
ATOM    386  N   LEU A  49      59.170   8.382  50.036  1.00109.41           N  
ANISOU  386  N   LEU A  49    13622  16342  11608  -4843  -1611      2       N  
ATOM    387  CA  LEU A  49      60.549   8.025  49.708  1.00 98.59           C  
ANISOU  387  CA  LEU A  49    12045  15126  10290  -4848  -1709    141       C  
ATOM    388  C   LEU A  49      60.662   7.527  48.271  1.00 98.53           C  
ANISOU  388  C   LEU A  49    11875  15175  10388  -4762  -1644    239       C  
ATOM    389  O   LEU A  49      61.628   7.848  47.565  1.00 92.31           O  
ANISOU  389  O   LEU A  49    10922  14447   9703  -4784  -1666    333       O  
ATOM    390  CB  LEU A  49      61.066   6.969  50.685  1.00104.13           C  
ANISOU  390  CB  LEU A  49    12726  15961  10876  -4822  -1823    193       C  
ATOM    391  CG  LEU A  49      61.109   7.347  52.168  1.00108.74           C  
ANISOU  391  CG  LEU A  49    13457  16513  11345  -4905  -1902    114       C  
ATOM    392  CD1 LEU A  49      61.652   6.197  53.004  1.00109.84           C  
ANISOU  392  CD1 LEU A  49    13562  16794  11377  -4862  -2013    186       C  
ATOM    393  CD2 LEU A  49      61.934   8.607  52.385  1.00113.20           C  
ANISOU  393  CD2 LEU A  49    13996  17044  11972  -5032  -1964     99       C  
ATOM    394  N   LEU A  50      59.677   6.749  47.817  1.00115.62           N  
ANISOU  394  N   LEU A  50    14099  17290  12541  -4605  -1530    227       N  
ATOM    395  CA  LEU A  50      59.709   6.224  46.455  1.00 61.97           C  
ANISOU  395  CA  LEU A  50     7185  10512   5850  -4449  -1432    321       C  
ATOM    396  C   LEU A  50      59.561   7.335  45.424  1.00 61.70           C  
ANISOU  396  C   LEU A  50     7130  10379   5936  -4490  -1349    305       C  
ATOM    397  O   LEU A  50      60.271   7.346  44.414  1.00 83.44           O  
ANISOU  397  O   LEU A  50     9728  13187   8787  -4451  -1326    409       O  
ATOM    398  CB  LEU A  50      58.617   5.171  46.270  1.00 60.31           C  
ANISOU  398  CB  LEU A  50     7064  10254   5598  -4273  -1331    299       C  
ATOM    399  CG  LEU A  50      59.064   3.709  46.332  1.00 60.13           C  
ANISOU  399  CG  LEU A  50     6957  10358   5533  -4136  -1364    402       C  
ATOM    400  CD1 LEU A  50      59.930   3.369  45.133  1.00 60.05           C  
ANISOU  400  CD1 LEU A  50     6754  10433   5630  -4044  -1341    535       C  
ATOM    401  CD2 LEU A  50      59.805   3.421  47.628  1.00 73.53           C  
ANISOU  401  CD2 LEU A  50     8649  12164   7126  -4226  -1514    420       C  
ATOM    402  N   VAL A  51      58.656   8.287  45.659  1.00 67.63           N  
ANISOU  402  N   VAL A  51     8036  10980   6680  -4567  -1299    180       N  
ATOM    403  CA  VAL A  51      58.489   9.381  44.707  1.00 67.47           C  
ANISOU  403  CA  VAL A  51     8007  10855   6772  -4606  -1222    166       C  
ATOM    404  C   VAL A  51      59.686  10.324  44.758  1.00 69.18           C  
ANISOU  404  C   VAL A  51     8118  11121   7046  -4778  -1315    210       C  
ATOM    405  O   VAL A  51      60.019  10.967  43.756  1.00 83.54           O  
ANISOU  405  O   VAL A  51     9852  12912   8976  -4794  -1265    263       O  
ATOM    406  CB  VAL A  51      57.159  10.121  44.954  1.00 69.23           C  
ANISOU  406  CB  VAL A  51     8427  10899   6977  -4630  -1140     21       C  
ATOM    407  CG1 VAL A  51      57.256  11.046  46.159  1.00 72.37           C  
ANISOU  407  CG1 VAL A  51     8938  11246   7312  -4806  -1220    -82       C  
ATOM    408  CG2 VAL A  51      56.741  10.896  43.712  1.00 69.93           C  
ANISOU  408  CG2 VAL A  51     8508  10877   7186  -4595  -1030     25       C  
ATOM    409  N   SER A  52      60.369  10.404  45.903  1.00 64.51           N  
ANISOU  409  N   SER A  52     7539  10586   6387  -4861  -1433    198       N  
ATOM    410  CA  SER A  52      61.583  11.209  45.972  1.00 66.28           C  
ANISOU  410  CA  SER A  52     7664  10843   6676  -4959  -1508    253       C  
ATOM    411  C   SER A  52      62.715  10.561  45.186  1.00 66.56           C  
ANISOU  411  C   SER A  52     7464  11042   6784  -4916  -1540    413       C  
ATOM    412  O   SER A  52      63.440  11.243  44.453  1.00 67.29           O  
ANISOU  412  O   SER A  52     7444  11136   6987  -4956  -1525    479       O  
ATOM    413  CB  SER A  52      61.990  11.423  47.429  1.00 85.62           C  
ANISOU  413  CB  SER A  52    10193  13307   9030  -5047  -1626    198       C  
ATOM    414  OG  SER A  52      62.908  12.496  47.551  1.00 85.86           O  
ANISOU  414  OG  SER A  52    10177  13318   9129  -5161  -1685    210       O  
ATOM    415  N   VAL A  53      62.882   9.242  45.321  1.00 71.57           N  
ANISOU  415  N   VAL A  53     8020  11814   7359  -4830  -1580    479       N  
ATOM    416  CA  VAL A  53      63.915   8.549  44.560  1.00 71.83           C  
ANISOU  416  CA  VAL A  53     7825  12006   7461  -4771  -1600    633       C  
ATOM    417  C   VAL A  53      63.524   8.405  43.094  1.00 70.43           C  
ANISOU  417  C   VAL A  53     7601  11784   7376  -4633  -1448    685       C  
ATOM    418  O   VAL A  53      64.379   8.110  42.252  1.00 79.26           O  
ANISOU  418  O   VAL A  53     8539  13000   8575  -4574  -1429    811       O  
ATOM    419  CB  VAL A  53      64.220   7.175  45.190  1.00 74.79           C  
ANISOU  419  CB  VAL A  53     8151  12520   7746  -4675  -1677    691       C  
ATOM    420  CG1 VAL A  53      63.190   6.143  44.761  1.00 74.76           C  
ANISOU  420  CG1 VAL A  53     8234  12467   7705  -4469  -1559    678       C  
ATOM    421  CG2 VAL A  53      65.629   6.720  44.830  1.00 76.15           C  
ANISOU  421  CG2 VAL A  53     8082  12866   7985  -4656  -1745    846       C  
ATOM    422  N   LEU A  54      62.247   8.605  42.768  1.00 72.47           N  
ANISOU  422  N   LEU A  54     8020  11893   7623  -4568  -1336    592       N  
ATOM    423  CA  LEU A  54      61.789   8.601  41.385  1.00 67.93           C  
ANISOU  423  CA  LEU A  54     7426  11255   7131  -4440  -1194    629       C  
ATOM    424  C   LEU A  54      61.946   9.960  40.716  1.00109.02           C  
ANISOU  424  C   LEU A  54    12616  16372  12436  -4555  -1152    625       C  
ATOM    425  O   LEU A  54      62.183  10.020  39.503  1.00 68.18           O  
ANISOU  425  O   LEU A  54     7350  11206   7349  -4481  -1066    708       O  
ATOM    426  CB  LEU A  54      60.326   8.149  41.326  1.00 66.18           C  
ANISOU  426  CB  LEU A  54     7374  10917   6855  -4313  -1099    536       C  
ATOM    427  CG  LEU A  54      59.580   8.230  39.995  1.00 64.83           C  
ANISOU  427  CG  LEU A  54     7226  10652   6753  -4186   -956    544       C  
ATOM    428  CD1 LEU A  54      58.842   6.933  39.726  1.00 80.27           C  
ANISOU  428  CD1 LEU A  54     9222  12616   8662  -3992   -894    547       C  
ATOM    429  CD2 LEU A  54      58.614   9.397  40.005  1.00 64.54           C  
ANISOU  429  CD2 LEU A  54     7342  10444   6738  -4265   -903    428       C  
ATOM    430  N   GLU A  55      61.820  11.055  41.474  1.00 87.88           N  
ANISOU  430  N   GLU A  55    10035  13609   9747  -4733  -1208    529       N  
ATOM    431  CA  GLU A  55      62.140  12.372  40.932  1.00 93.97           C  
ANISOU  431  CA  GLU A  55    10792  14296  10618  -4841  -1179    534       C  
ATOM    432  C   GLU A  55      63.612  12.495  40.563  1.00107.94           C  
ANISOU  432  C   GLU A  55    12360  16185  12468  -4878  -1228    666       C  
ATOM    433  O   GLU A  55      63.972  13.364  39.763  1.00106.12           O  
ANISOU  433  O   GLU A  55    12082  15902  12338  -4915  -1174    710       O  
ATOM    434  CB  GLU A  55      61.762  13.469  41.927  1.00 97.25           C  
ANISOU  434  CB  GLU A  55    11383  14568  11001  -4950  -1217    401       C  
ATOM    435  CG  GLU A  55      60.272  13.738  42.026  1.00 98.10           C  
ANISOU  435  CG  GLU A  55    11688  14517  11069  -4920  -1134    271       C  
ATOM    436  CD  GLU A  55      59.951  14.847  43.008  1.00101.42           C  
ANISOU  436  CD  GLU A  55    12276  14800  11460  -5022  -1164    144       C  
ATOM    437  OE1 GLU A  55      60.885  15.570  43.415  1.00107.54           O  
ANISOU  437  OE1 GLU A  55    13013  15584  12264  -5124  -1240    159       O  
ATOM    438  OE2 GLU A  55      58.765  15.000  43.368  1.00101.79           O  
ANISOU  438  OE2 GLU A  55    12491  14727  11457  -4998  -1110     27       O  
ATOM    439  N   GLN A  56      64.470  11.670  41.147  1.00110.75           N  
ANISOU  439  N   GLN A  56    12600  16697  12783  -4868  -1328    732       N  
ATOM    440  CA  GLN A  56      65.825  11.475  40.660  1.00110.04           C  
ANISOU  440  CA  GLN A  56    12289  16749  12771  -4866  -1359    876       C  
ATOM    441  C   GLN A  56      65.859  10.236  39.773  1.00112.75           C  
ANISOU  441  C   GLN A  56    12497  17218  13123  -4722  -1297    983       C  
ATOM    442  O   GLN A  56      64.965   9.388  39.818  1.00123.50           O  
ANISOU  442  O   GLN A  56    13966  18547  14412  -4572  -1247    938       O  
ATOM    443  CB  GLN A  56      66.817  11.331  41.820  1.00107.27           C  
ANISOU  443  CB  GLN A  56    11878  16500  12380  -4936  -1510    892       C  
ATOM    444  CG  GLN A  56      67.347  12.648  42.378  1.00106.13           C  
ANISOU  444  CG  GLN A  56    11777  16272  12275  -5086  -1573    842       C  
ATOM    445  CD  GLN A  56      66.249  13.579  42.859  1.00107.93           C  
ANISOU  445  CD  GLN A  56    12240  16308  12461  -5151  -1542    686       C  
ATOM    446  OE1 GLN A  56      65.247  13.142  43.423  1.00105.02           O  
ANISOU  446  OE1 GLN A  56    12019  15893  11991  -5110  -1533    594       O  
ATOM    447  NE2 GLN A  56      66.434  14.874  42.631  1.00110.83           N  
ANISOU  447  NE2 GLN A  56    12641  16561  12908  -5249  -1520    657       N  
ATOM    448  N   GLY A  57      66.894  10.149  38.944  1.00117.99           N  
ANISOU  448  N   GLY A  57    12965  17987  13879  -4695  -1271   1119       N  
ATOM    449  CA  GLY A  57      67.072   8.969  38.123  1.00118.56           C  
ANISOU  449  CA  GLY A  57    12933  18154  13959  -4489  -1195   1221       C  
ATOM    450  C   GLY A  57      67.259   7.728  38.972  1.00118.22           C  
ANISOU  450  C   GLY A  57    12866  18225  13828  -4403  -1283   1236       C  
ATOM    451  O   GLY A  57      68.220   7.640  39.742  1.00119.31           O  
ANISOU  451  O   GLY A  57    12887  18483  13962  -4496  -1412   1281       O  
ATOM    452  N   LEU A  58      66.343   6.770  38.857  1.00119.18           N  
ANISOU  452  N   LEU A  58    13098  18307  13879  -4229  -1218   1198       N  
ATOM    453  CA  LEU A  58      66.429   5.570  39.673  1.00121.80           C  
ANISOU  453  CA  LEU A  58    13426  18729  14122  -4142  -1295   1209       C  
ATOM    454  C   LEU A  58      67.410   4.573  39.058  1.00123.51           C  
ANISOU  454  C   LEU A  58    13446  19100  14384  -4001  -1279   1357       C  
ATOM    455  O   LEU A  58      67.889   4.738  37.932  1.00122.12           O  
ANISOU  455  O   LEU A  58    13150  18951  14298  -3951  -1190   1443       O  
ATOM    456  CB  LEU A  58      65.046   4.942  39.860  1.00126.18           C  
ANISOU  456  CB  LEU A  58    14181  19175  14586  -4023  -1235   1107       C  
ATOM    457  CG  LEU A  58      64.187   4.584  38.645  1.00126.63           C  
ANISOU  457  CG  LEU A  58    14299  19146  14669  -3853  -1078   1103       C  
ATOM    458  CD1 LEU A  58      64.472   3.175  38.149  1.00128.52           C  
ANISOU  458  CD1 LEU A  58    14454  19481  14897  -3651  -1040   1196       C  
ATOM    459  CD2 LEU A  58      62.714   4.740  38.989  1.00126.19           C  
ANISOU  459  CD2 LEU A  58    14465  18934  14548  -3844  -1035    962       C  
ATOM    460  N   SER A  59      67.706   3.528  39.821  1.00126.90           N  
ANISOU  460  N   SER A  59    13845  19627  14745  -3933  -1364   1387       N  
ATOM    461  CA  SER A  59      68.718   2.561  39.413  1.00126.01           C  
ANISOU  461  CA  SER A  59    13539  19668  14672  -3804  -1366   1529       C  
ATOM    462  C   SER A  59      68.266   1.814  38.163  1.00121.47           C  
ANISOU  462  C   SER A  59    12975  19059  14120  -3591  -1208   1565       C  
ATOM    463  O   SER A  59      67.126   1.336  38.110  1.00120.81           O  
ANISOU  463  O   SER A  59    13062  18871  13971  -3493  -1146   1484       O  
ATOM    464  CB  SER A  59      68.993   1.573  40.546  1.00127.24           C  
ANISOU  464  CB  SER A  59    13688  19917  14739  -3767  -1491   1545       C  
ATOM    465  OG  SER A  59      69.437   2.243  41.712  1.00128.19           O  
ANISOU  465  OG  SER A  59    13802  20075  14828  -3965  -1647   1511       O  
ATOM    466  N   PRO A  60      69.120   1.689  37.143  1.00116.41           N  
ANISOU  466  N   PRO A  60    12158  18502  13569  -3517  -1138   1685       N  
ATOM    467  CA  PRO A  60      68.728   0.920  35.952  1.00113.02           C  
ANISOU  467  CA  PRO A  60    11746  18045  13151  -3307   -990   1719       C  
ATOM    468  C   PRO A  60      68.544  -0.560  36.229  1.00106.14           C  
ANISOU  468  C   PRO A  60    10903  17215  12209  -3126   -999   1737       C  
ATOM    469  O   PRO A  60      67.824  -1.228  35.477  1.00102.06           O  
ANISOU  469  O   PRO A  60    10476  16633  11671  -2964   -889   1718       O  
ATOM    470  CB  PRO A  60      69.885   1.168  34.976  1.00116.92           C  
ANISOU  470  CB  PRO A  60    12026  18644  13755  -3291   -930   1852       C  
ATOM    471  CG  PRO A  60      71.054   1.455  35.858  1.00121.70           C  
ANISOU  471  CG  PRO A  60    12463  19381  14395  -3432  -1073   1916       C  
ATOM    472  CD  PRO A  60      70.500   2.194  37.047  1.00120.81           C  
ANISOU  472  CD  PRO A  60    12491  19190  14221  -3617  -1191   1796       C  
ATOM    473  N   LYS A  61      69.168  -1.091  37.276  1.00105.88           N  
ANISOU  473  N   LYS A  61    10803  17286  12141  -3150  -1128   1774       N  
ATOM    474  CA  LYS A  61      68.953  -2.474  37.667  1.00115.06           C  
ANISOU  474  CA  LYS A  61    12010  18477  13232  -2988  -1146   1788       C  
ATOM    475  C   LYS A  61      67.609  -2.619  38.370  1.00119.24           C  
ANISOU  475  C   LYS A  61    12776  18873  13657  -3003  -1158   1653       C  
ATOM    476  O   LYS A  61      67.232  -1.785  39.199  1.00119.14           O  
ANISOU  476  O   LYS A  61    12855  18806  13607  -3171  -1231   1565       O  
ATOM    477  CB  LYS A  61      70.079  -2.952  38.585  1.00120.98           C  
ANISOU  477  CB  LYS A  61    12608  19382  13976  -3012  -1288   1878       C  
ATOM    478  CG  LYS A  61      71.284  -3.529  37.857  1.00118.76           C  
ANISOU  478  CG  LYS A  61    12100  19242  13781  -2889  -1253   2029       C  
ATOM    479  CD  LYS A  61      71.028  -4.961  37.416  1.00113.49           C  
ANISOU  479  CD  LYS A  61    11468  18573  13080  -2648  -1174   2065       C  
ATOM    480  CE  LYS A  61      72.292  -5.608  36.876  1.00110.58           C  
ANISOU  480  CE  LYS A  61    10871  18355  12791  -2521  -1153   2217       C  
ATOM    481  NZ  LYS A  61      72.076  -7.040  36.531  1.00107.55           N  
ANISOU  481  NZ  LYS A  61    10528  17964  12371  -2285  -1086   2251       N  
ATOM    482  N   HIS A  62      66.886  -3.685  38.023  1.00113.17           N  
ANISOU  482  N   HIS A  62    12107  18050  12844  -2826  -1082   1635       N  
ATOM    483  CA  HIS A  62      65.595  -4.005  38.635  1.00114.48           C  
ANISOU  483  CA  HIS A  62    12487  18095  12916  -2817  -1080   1518       C  
ATOM    484  C   HIS A  62      64.590  -2.869  38.454  1.00112.41           C  
ANISOU  484  C   HIS A  62    12361  17692  12657  -2932  -1029   1398       C  
ATOM    485  O   HIS A  62      63.784  -2.583  39.342  1.00111.38           O  
ANISOU  485  O   HIS A  62    12379  17483  12458  -3022  -1072   1295       O  
ATOM    486  CB  HIS A  62      65.757  -4.353  40.118  1.00124.67           C  
ANISOU  486  CB  HIS A  62    13812  19436  14121  -2888  -1222   1506       C  
ATOM    487  CG  HIS A  62      66.875  -5.308  40.398  1.00130.19           C  
ANISOU  487  CG  HIS A  62    14359  20284  14824  -2797  -1294   1632       C  
ATOM    488  ND1 HIS A  62      68.167  -4.892  40.638  1.00133.72           N  
ANISOU  488  ND1 HIS A  62    14615  20869  15325  -2883  -1389   1724       N  
ATOM    489  CD2 HIS A  62      66.894  -6.659  40.482  1.00131.93           C  
ANISOU  489  CD2 HIS A  62    14587  20535  15006  -2627  -1288   1684       C  
ATOM    490  CE1 HIS A  62      68.934  -5.945  40.855  1.00134.99           C  
ANISOU  490  CE1 HIS A  62    14667  21142  15481  -2764  -1438   1829       C  
ATOM    491  NE2 HIS A  62      68.186  -7.030  40.766  1.00133.57           N  
ANISOU  491  NE2 HIS A  62    14610  20897  15245  -2606  -1377   1807       N  
ATOM    492  N   ARG A  63      64.638  -2.212  37.291  1.00114.62           N  
ANISOU  492  N   ARG A  63    12594  17940  13015  -2925   -933   1415       N  
ATOM    493  CA  ARG A  63      63.663  -1.166  36.990  1.00106.99           C  
ANISOU  493  CA  ARG A  63    11757  16834  12061  -3013   -875   1310       C  
ATOM    494  C   ARG A  63      62.243  -1.714  37.022  1.00 99.79           C  
ANISOU  494  C   ARG A  63    11036  15796  11085  -2925   -816   1208       C  
ATOM    495  O   ARG A  63      61.313  -1.031  37.475  1.00100.31           O  
ANISOU  495  O   ARG A  63    11240  15751  11122  -3020   -818   1097       O  
ATOM    496  CB  ARG A  63      63.960  -0.548  35.624  1.00105.29           C  
ANISOU  496  CB  ARG A  63    11460  16609  11935  -2988   -772   1362       C  
ATOM    497  CG  ARG A  63      65.049   0.506  35.631  1.00113.05           C  
ANISOU  497  CG  ARG A  63    12295  17666  12992  -3142   -819   1424       C  
ATOM    498  CD  ARG A  63      65.517   0.803  34.216  1.00118.18           C  
ANISOU  498  CD  ARG A  63    12840  18336  13728  -3079   -707   1507       C  
ATOM    499  NE  ARG A  63      66.151   2.113  34.109  1.00124.42           N  
ANISOU  499  NE  ARG A  63    13544  19136  14593  -3251   -726   1532       N  
ATOM    500  CZ  ARG A  63      65.498   3.234  33.825  1.00127.30           C  
ANISOU  500  CZ  ARG A  63    14010  19378  14981  -3352   -685   1461       C  
ATOM    501  NH1 ARG A  63      64.189   3.203  33.618  1.00126.74           N  
ANISOU  501  NH1 ARG A  63    14120  19170  14865  -3293   -625   1360       N  
ATOM    502  NH2 ARG A  63      66.152   4.385  33.746  1.00129.59           N  
ANISOU  502  NH2 ARG A  63    14216  19678  15343  -3511   -705   1492       N  
ATOM    503  N   VAL A  64      62.057  -2.946  36.543  1.00107.90           N  
ANISOU  503  N   VAL A  64    12070  16834  12092  -2742   -762   1244       N  
ATOM    504  CA  VAL A  64      60.738  -3.571  36.572  1.00 97.89           C  
ANISOU  504  CA  VAL A  64    10973  15451  10770  -2657   -710   1154       C  
ATOM    505  C   VAL A  64      60.252  -3.723  38.008  1.00 98.40           C  
ANISOU  505  C   VAL A  64    11146  15492  10751  -2740   -797   1081       C  
ATOM    506  O   VAL A  64      59.067  -3.536  38.298  1.00 90.90           O  
ANISOU  506  O   VAL A  64    10349  14425   9764  -2767   -768    973       O  
ATOM    507  CB  VAL A  64      60.770  -4.920  35.827  1.00 98.17           C  
ANISOU  507  CB  VAL A  64    10989  15511  10801  -2450   -646   1213       C  
ATOM    508  CG1 VAL A  64      61.958  -5.758  36.281  1.00 97.93           C  
ANISOU  508  CG1 VAL A  64    10825  15623  10762  -2396   -717   1324       C  
ATOM    509  CG2 VAL A  64      59.463  -5.678  36.022  1.00 94.18           C  
ANISOU  509  CG2 VAL A  64    10653  14894  10237  -2373   -611   1124       C  
ATOM    510  N   THR A  65      61.165  -4.028  38.935  1.00104.20           N  
ANISOU  510  N   THR A  65    11800  16338  11452  -2785   -905   1141       N  
ATOM    511  CA  THR A  65      60.779  -4.167  40.337  1.00103.04           C  
ANISOU  511  CA  THR A  65    11760  16178  11213  -2868   -992   1079       C  
ATOM    512  C   THR A  65      60.363  -2.828  40.937  1.00122.33           C  
ANISOU  512  C   THR A  65    14283  18552  13645  -3056  -1024    979       C  
ATOM    513  O   THR A  65      59.357  -2.749  41.654  1.00125.84           O  
ANISOU  513  O   THR A  65    14884  18905  14024  -3101  -1021    876       O  
ATOM    514  CB  THR A  65      61.928  -4.781  41.138  1.00104.30           C  
ANISOU  514  CB  THR A  65    11808  16482  11340  -2869  -1109   1176       C  
ATOM    515  OG1 THR A  65      62.183  -6.111  40.669  1.00 60.36           O  
ANISOU  515  OG1 THR A  65     6194  10963   5777  -2682  -1073   1259       O  
ATOM    516  CG2 THR A  65      61.583  -4.828  42.618  1.00 60.93           C  
ANISOU  516  CG2 THR A  65     6430  10980   5741  -2968  -1205   1114       C  
ATOM    517  N   TRP A  66      61.132  -1.768  40.667  1.00108.96           N  
ANISOU  517  N   TRP A  66    12485  16899  12016  -3170  -1052   1008       N  
ATOM    518  CA  TRP A  66      60.755  -0.434  41.127  1.00113.35           C  
ANISOU  518  CA  TRP A  66    13119  17377  12572  -3347  -1075    912       C  
ATOM    519  C   TRP A  66      59.377  -0.049  40.606  1.00112.79           C  
ANISOU  519  C   TRP A  66    13197  17147  12512  -3319   -963    806       C  
ATOM    520  O   TRP A  66      58.510   0.401  41.368  1.00112.85           O  
ANISOU  520  O   TRP A  66    13348  17062  12467  -3402   -970    696       O  
ATOM    521  CB  TRP A  66      61.794   0.594  40.674  1.00124.15           C  
ANISOU  521  CB  TRP A  66    14343  18803  14027  -3457  -1103    971       C  
ATOM    522  CG  TRP A  66      63.110   0.521  41.388  1.00133.40           C  
ANISOU  522  CG  TRP A  66    15372  20122  15191  -3536  -1234   1056       C  
ATOM    523  CD1 TRP A  66      64.206  -0.200  41.014  1.00140.54           C  
ANISOU  523  CD1 TRP A  66    16099  21164  16136  -3448  -1258   1188       C  
ATOM    524  CD2 TRP A  66      63.476   1.211  42.589  1.00139.26           C  
ANISOU  524  CD2 TRP A  66    16135  20892  15887  -3719  -1363   1014       C  
ATOM    525  NE1 TRP A  66      65.228  -0.010  41.911  1.00145.53           N  
ANISOU  525  NE1 TRP A  66    16631  21911  16752  -3564  -1399   1235       N  
ATOM    526  CE2 TRP A  66      64.805   0.852  42.888  1.00143.84           C  
ANISOU  526  CE2 TRP A  66    16539  21632  16482  -3735  -1469   1128       C  
ATOM    527  CE3 TRP A  66      62.807   2.093  43.442  1.00139.60           C  
ANISOU  527  CE3 TRP A  66    16330  20839  15874  -3869  -1398    888       C  
ATOM    528  CZ2 TRP A  66      65.478   1.345  44.004  1.00144.58           C  
ANISOU  528  CZ2 TRP A  66    16604  21794  16534  -3902  -1619   1121       C  
ATOM    529  CZ3 TRP A  66      63.476   2.580  44.550  1.00141.20           C  
ANISOU  529  CZ3 TRP A  66    16515  21105  16030  -4033  -1540    877       C  
ATOM    530  CH2 TRP A  66      64.798   2.206  44.820  1.00143.58           C  
ANISOU  530  CH2 TRP A  66    16639  21568  16345  -4051  -1654    992       C  
ATOM    531  N   LEU A  67      59.160  -0.219  39.299  1.00116.78           N  
ANISOU  531  N   LEU A  67    13668  17620  13084  -3200   -859    840       N  
ATOM    532  CA  LEU A  67      57.880   0.156  38.711  1.00101.83           C  
ANISOU  532  CA  LEU A  67    11901  15581  11208  -3167   -759    748       C  
ATOM    533  C   LEU A  67      56.743  -0.713  39.230  1.00 93.03           C  
ANISOU  533  C   LEU A  67    10928  14397  10022  -3090   -734    673       C  
ATOM    534  O   LEU A  67      55.623  -0.224  39.390  1.00 98.02           O  
ANISOU  534  O   LEU A  67    11690  14910  10645  -3125   -690    567       O  
ATOM    535  CB  LEU A  67      57.960   0.087  37.186  1.00 98.73           C  
ANISOU  535  CB  LEU A  67    11441  15180  10893  -3050   -662    808       C  
ATOM    536  CG  LEU A  67      58.362   1.380  36.472  1.00 93.53           C  
ANISOU  536  CG  LEU A  67    10723  14500  10315  -3143   -635    827       C  
ATOM    537  CD1 LEU A  67      57.409   2.505  36.842  1.00 91.76           C  
ANISOU  537  CD1 LEU A  67    10632  14140  10091  -3261   -624    707       C  
ATOM    538  CD2 LEU A  67      59.801   1.769  36.783  1.00 94.19           C  
ANISOU  538  CD2 LEU A  67    10651  14709  10428  -3246   -717    916       C  
ATOM    539  N   GLN A  68      57.010  -1.987  39.526  1.00 95.60           N  
ANISOU  539  N   GLN A  68    11229  14795  10299  -2987   -761    728       N  
ATOM    540  CA  GLN A  68      55.976  -2.854  40.081  1.00 93.51           C  
ANISOU  540  CA  GLN A  68    11097  14467   9967  -2922   -739    665       C  
ATOM    541  C   GLN A  68      55.597  -2.423  41.492  1.00 97.29           C  
ANISOU  541  C   GLN A  68    11681  14917  10367  -3058   -802    581       C  
ATOM    542  O   GLN A  68      54.410  -2.395  41.844  1.00 99.43           O  
ANISOU  542  O   GLN A  68    12089  15082  10606  -3064   -755    482       O  
ATOM    543  CB  GLN A  68      56.462  -4.304  40.065  1.00 83.37           C  
ANISOU  543  CB  GLN A  68     9759  13266   8652  -2783   -756    753       C  
ATOM    544  CG  GLN A  68      55.403  -5.338  40.403  1.00 76.41           C  
ANISOU  544  CG  GLN A  68     9005  12314   7715  -2693   -717    703       C  
ATOM    545  CD  GLN A  68      55.874  -6.756  40.134  1.00 72.31           C  
ANISOU  545  CD  GLN A  68     8432  11860   7183  -2538   -718    795       C  
ATOM    546  OE1 GLN A  68      57.073  -7.037  40.146  1.00 81.52           O  
ANISOU  546  OE1 GLN A  68     9473  13144   8356  -2516   -775    896       O  
ATOM    547  NE2 GLN A  68      54.930  -7.656  39.883  1.00 64.18           N  
ANISOU  547  NE2 GLN A  68     7496  10751   6138  -2430   -653    760       N  
ATOM    548  N   THR A  69      56.593  -2.080  42.314  1.00102.62           N  
ANISOU  548  N   THR A  69    12295  15687  11010  -3168   -909    618       N  
ATOM    549  CA  THR A  69      56.304  -1.581  43.655  1.00103.27           C  
ANISOU  549  CA  THR A  69    12484  15745  11009  -3308   -974    536       C  
ATOM    550  C   THR A  69      55.502  -0.287  43.596  1.00 94.84           C  
ANISOU  550  C   THR A  69    11510  14554   9972  -3414   -924    423       C  
ATOM    551  O   THR A  69      54.526  -0.116  44.337  1.00 93.13           O  
ANISOU  551  O   THR A  69    11439  14251   9697  -3457   -901    320       O  
ATOM    552  CB  THR A  69      57.604  -1.371  44.433  1.00104.62           C  
ANISOU  552  CB  THR A  69    12559  16045  11148  -3412  -1109    601       C  
ATOM    553  OG1 THR A  69      58.293  -2.621  44.564  1.00108.90           O  
ANISOU  553  OG1 THR A  69    13020  16698  11659  -3304  -1156    706       O  
ATOM    554  CG2 THR A  69      57.314  -0.812  45.819  1.00 95.54           C  
ANISOU  554  CG2 THR A  69    11532  14868   9900  -3562  -1180    509       C  
ATOM    555  N   ILE A  70      55.886   0.631  42.706  1.00 95.50           N  
ANISOU  555  N   ILE A  70    11515  14625  10147  -3452   -900    443       N  
ATOM    556  CA  ILE A  70      55.145   1.883  42.589  1.00 84.89           C  
ANISOU  556  CA  ILE A  70    10259  13155   8839  -3546   -850    341       C  
ATOM    557  C   ILE A  70      53.740   1.637  42.046  1.00 73.19           C  
ANISOU  557  C   ILE A  70     8883  11550   7375  -3442   -735    270       C  
ATOM    558  O   ILE A  70      52.788   2.323  42.437  1.00 60.77           O  
ANISOU  558  O   ILE A  70     7432   9865   5792  -3503   -697    161       O  
ATOM    559  CB  ILE A  70      55.932   2.884  41.724  1.00 84.32           C  
ANISOU  559  CB  ILE A  70    10076  13099   8864  -3608   -851    392       C  
ATOM    560  CG1 ILE A  70      57.309   3.138  42.341  1.00 83.42           C  
ANISOU  560  CG1 ILE A  70     9849  13110   8736  -3724   -973    460       C  
ATOM    561  CG2 ILE A  70      55.173   4.192  41.589  1.00 86.61           C  
ANISOU  561  CG2 ILE A  70    10462  13251   9195  -3700   -799    291       C  
ATOM    562  CD1 ILE A  70      58.307   3.742  41.383  1.00 82.57           C  
ANISOU  562  CD1 ILE A  70     9589  13055   8730  -3752   -971    550       C  
ATOM    563  N   ARG A  71      53.576   0.649  41.162  1.00 67.95           N  
ANISOU  563  N   ARG A  71     8176  10902   6739  -3283   -680    327       N  
ATOM    564  CA  ARG A  71      52.251   0.305  40.657  1.00 69.07           C  
ANISOU  564  CA  ARG A  71     8411  10934   6898  -3183   -582    263       C  
ATOM    565  C   ARG A  71      51.357  -0.209  41.776  1.00 65.23           C  
ANISOU  565  C   ARG A  71     8054  10403   6328  -3193   -580    183       C  
ATOM    566  O   ARG A  71      50.189   0.181  41.884  1.00 62.73           O  
ANISOU  566  O   ARG A  71     7845   9972   6018  -3205   -517     85       O  
ATOM    567  CB  ARG A  71      52.371  -0.737  39.543  1.00 81.90           C  
ANISOU  567  CB  ARG A  71     9965  12596   8559  -3016   -536    344       C  
ATOM    568  CG  ARG A  71      51.115  -1.572  39.331  1.00 87.01           C  
ANISOU  568  CG  ARG A  71    10706  13159   9195  -2903   -464    290       C  
ATOM    569  CD  ARG A  71      51.152  -2.320  38.007  1.00 85.12           C  
ANISOU  569  CD  ARG A  71    10407  12930   9004  -2749   -411    354       C  
ATOM    570  NE  ARG A  71      52.207  -3.329  37.955  1.00 81.05           N  
ANISOU  570  NE  ARG A  71     9798  12534   8465  -2674   -452    461       N  
ATOM    571  CZ  ARG A  71      52.026  -4.613  38.250  1.00 81.52           C  
ANISOU  571  CZ  ARG A  71     9885  12612   8478  -2580   -455    480       C  
ATOM    572  NH1 ARG A  71      50.830  -5.047  38.622  1.00 94.41           N  
ANISOU  572  NH1 ARG A  71    11634  14155  10083  -2557   -417    400       N  
ATOM    573  NH2 ARG A  71      53.041  -5.463  38.172  1.00 76.09           N  
ANISOU  573  NH2 ARG A  71     9107  12030   7775  -2507   -492    581       N  
ATOM    574  N   ILE A  72      51.893  -1.096  42.619  1.00 73.21           N  
ANISOU  574  N   ILE A  72     9054  11503   7259  -3186   -647    229       N  
ATOM    575  CA  ILE A  72      51.119  -1.592  43.754  1.00 77.24           C  
ANISOU  575  CA  ILE A  72     9690  11978   7679  -3203   -647    161       C  
ATOM    576  C   ILE A  72      50.803  -0.459  44.723  1.00 89.58           C  
ANISOU  576  C   ILE A  72    11350  13486   9201  -3358   -666     61       C  
ATOM    577  O   ILE A  72      49.724  -0.431  45.328  1.00 89.93           O  
ANISOU  577  O   ILE A  72    11519  13444   9205  -3373   -615    -33       O  
ATOM    578  CB  ILE A  72      51.866  -2.748  44.449  1.00 72.93           C  
ANISOU  578  CB  ILE A  72     9111  11544   7054  -3164   -723    243       C  
ATOM    579  CG1 ILE A  72      52.121  -3.888  43.462  1.00 64.12           C  
ANISOU  579  CG1 ILE A  72     7912  10470   5982  -3000   -692    336       C  
ATOM    580  CG2 ILE A  72      51.072  -3.265  45.635  1.00 54.47           C  
ANISOU  580  CG2 ILE A  72     6911   9169   4616  -3184   -717    180       C  
ATOM    581  CD1 ILE A  72      52.885  -5.052  44.054  1.00 57.49           C  
ANISOU  581  CD1 ILE A  72     7033   9735   5074  -2946   -763    426       C  
ATOM    582  N   LEU A  73      51.723   0.498  44.877  1.00 90.36           N  
ANISOU  582  N   LEU A  73    11391  13629   9311  -3476   -737     76       N  
ATOM    583  CA  LEU A  73      51.458   1.646  45.740  1.00 94.02           C  
ANISOU  583  CA  LEU A  73    11953  14032   9739  -3627   -757    -25       C  
ATOM    584  C   LEU A  73      50.339   2.516  45.181  1.00 87.38           C  
ANISOU  584  C   LEU A  73    11186  13046   8969  -3627   -653   -120       C  
ATOM    585  O   LEU A  73      49.515   3.042  45.938  1.00 86.39           O  
ANISOU  585  O   LEU A  73    11188  12833   8802  -3693   -621   -228       O  
ATOM    586  CB  LEU A  73      52.730   2.476  45.922  1.00101.42           C  
ANISOU  586  CB  LEU A  73    12804  15046  10686  -3755   -860     17       C  
ATOM    587  CG  LEU A  73      53.840   1.895  46.800  1.00 99.76           C  
ANISOU  587  CG  LEU A  73    12538  14976  10391  -3799   -986     90       C  
ATOM    588  CD1 LEU A  73      54.953   2.913  47.004  1.00100.66           C  
ANISOU  588  CD1 LEU A  73    12576  15147  10525  -3949  -1086    111       C  
ATOM    589  CD2 LEU A  73      53.281   1.436  48.130  1.00 97.08           C  
ANISOU  589  CD2 LEU A  73    12339  14626   9921  -3829  -1008     25       C  
ATOM    590  N   SER A  74      50.296   2.682  43.862  1.00 84.65           N  
ANISOU  590  N   SER A  74    10764  12672   8728  -3550   -599    -80       N  
ATOM    591  CA  SER A  74      49.318   3.539  43.193  1.00 76.94           C  
ANISOU  591  CA  SER A  74     9842  11563   7829  -3542   -508   -154       C  
ATOM    592  C   SER A  74      47.903   2.965  43.189  1.00 74.11           C  
ANISOU  592  C   SER A  74     9577  11116   7467  -3447   -417   -223       C  
ATOM    593  O   SER A  74      47.074   3.477  42.426  1.00 77.38           O  
ANISOU  593  O   SER A  74    10014  11429   7957  -3406   -341   -267       O  
ATOM    594  CB  SER A  74      49.764   3.809  41.755  1.00 78.41           C  
ANISOU  594  CB  SER A  74     9916  11757   8118  -3482   -483    -77       C  
ATOM    595  OG  SER A  74      49.923   2.598  41.036  1.00 75.70           O  
ANISOU  595  OG  SER A  74     9500  11480   7784  -3339   -468      7       O  
ATOM    596  N   ARG A  75      47.576   1.943  43.976  1.00 83.50           N  
ANISOU  596  N   ARG A  75    10817  12334   8574  -3410   -421   -231       N  
ATOM    597  CA  ARG A  75      46.228   1.397  44.024  1.00 93.86           C  
ANISOU  597  CA  ARG A  75    12214  13562   9887  -3332   -333   -296       C  
ATOM    598  C   ARG A  75      45.433   1.889  45.225  1.00 95.69           C  
ANISOU  598  C   ARG A  75    12580  13722  10055  -3420   -304   -410       C  
ATOM    599  O   ARG A  75      44.250   1.556  45.347  1.00 99.16           O  
ANISOU  599  O   ARG A  75    13091  14086  10501  -3368   -223   -472       O  
ATOM    600  CB  ARG A  75      46.278  -0.135  44.029  1.00 49.63           C  
ANISOU  600  CB  ARG A  75     6587   8027   4245  -3223   -340   -229       C  
ATOM    601  CG  ARG A  75      46.832  -0.734  42.750  1.00 49.04           C  
ANISOU  601  CG  ARG A  75     6394   8004   4235  -3109   -344   -129       C  
ATOM    602  CD  ARG A  75      46.898  -2.249  42.823  1.00 55.53           C  
ANISOU  602  CD  ARG A  75     7202   8882   5013  -3004   -351    -68       C  
ATOM    603  NE  ARG A  75      47.457  -2.822  41.602  1.00 69.83           N  
ANISOU  603  NE  ARG A  75     8909  10741   6882  -2891   -351     23       N  
ATOM    604  CZ  ARG A  75      47.800  -4.098  41.464  1.00 74.31           C  
ANISOU  604  CZ  ARG A  75     9442  11369   7424  -2790   -366     97       C  
ATOM    605  NH1 ARG A  75      48.302  -4.532  40.315  1.00 75.54           N  
ANISOU  605  NH1 ARG A  75     9508  11562   7632  -2687   -358    172       N  
ATOM    606  NH2 ARG A  75      47.642  -4.941  42.475  1.00 78.62           N  
ANISOU  606  NH2 ARG A  75    10048  11934   7889  -2791   -386     95       N  
ATOM    607  N   ASP A  76      46.049   2.670  46.107  1.00102.91           N  
ANISOU  607  N   ASP A  76    13532  14660  10911  -3553   -367   -439       N  
ATOM    608  CA  ASP A  76      45.393   3.207  47.291  1.00 95.33           C  
ANISOU  608  CA  ASP A  76    12709  13634   9877  -3644   -342   -550       C  
ATOM    609  C   ASP A  76      45.359   4.725  47.192  1.00 97.55           C  
ANISOU  609  C   ASP A  76    13023  13831  10210  -3743   -332   -622       C  
ATOM    610  O   ASP A  76      46.366   5.351  46.844  1.00102.44           O  
ANISOU  610  O   ASP A  76    13571  14492  10861  -3808   -401   -575       O  
ATOM    611  CB  ASP A  76      46.118   2.765  48.564  1.00 93.52           C  
ANISOU  611  CB  ASP A  76    12521  13501   9513  -3721   -431   -532       C  
ATOM    612  CG  ASP A  76      45.363   3.135  49.825  1.00 92.41           C  
ANISOU  612  CG  ASP A  76    12537  13297   9278  -3800   -393   -646       C  
ATOM    613  OD1 ASP A  76      44.190   3.549  49.722  1.00 93.91           O  
ANISOU  613  OD1 ASP A  76    12798  13371   9512  -3777   -286   -735       O  
ATOM    614  OD2 ASP A  76      45.945   3.008  50.923  1.00 92.17           O  
ANISOU  614  OD2 ASP A  76    12558  13334   9127  -3883   -471   -646       O  
ATOM    615  N   ARG A  77      44.199   5.310  47.504  1.00 90.30           N  
ANISOU  615  N   ARG A  77    12213  12792   9305  -3755   -242   -734       N  
ATOM    616  CA  ARG A  77      44.010   6.750  47.355  1.00 92.00           C  
ANISOU  616  CA  ARG A  77    12472  12905   9579  -3833   -216   -808       C  
ATOM    617  C   ARG A  77      44.959   7.561  48.228  1.00 96.44           C  
ANISOU  617  C   ARG A  77    13074  13498  10069  -3990   -308   -833       C  
ATOM    618  O   ARG A  77      45.223   8.728  47.917  1.00 94.86           O  
ANISOU  618  O   ARG A  77    12875  13238   9928  -4065   -318   -860       O  
ATOM    619  CB  ARG A  77      42.560   7.116  47.681  1.00 88.26           C  
ANISOU  619  CB  ARG A  77    12111  12301   9122  -3808   -100   -925       C  
ATOM    620  CG  ARG A  77      42.130   8.496  47.207  1.00 91.88           C  
ANISOU  620  CG  ARG A  77    12602  12633   9675  -3841    -50   -994       C  
ATOM    621  CD  ARG A  77      41.843   8.508  45.716  1.00 97.13           C  
ANISOU  621  CD  ARG A  77    13169  13263  10473  -3732    -12   -937       C  
ATOM    622  NE  ARG A  77      41.224   9.759  45.289  1.00105.00           N  
ANISOU  622  NE  ARG A  77    14209  14125  11562  -3746     49  -1005       N  
ATOM    623  CZ  ARG A  77      39.912   9.967  45.251  1.00111.50           C  
ANISOU  623  CZ  ARG A  77    15090  14839  12435  -3683    151  -1084       C  
ATOM    624  NH1 ARG A  77      39.076   9.005  45.616  1.00116.27           N  
ANISOU  624  NH1 ARG A  77    15715  15454  13007  -3609    205  -1106       N  
ATOM    625  NH2 ARG A  77      39.435  11.138  44.849  1.00111.28           N  
ANISOU  625  NH2 ARG A  77    15098  14689  12493  -3693    199  -1138       N  
ATOM    626  N   SER A  78      45.482   6.971  49.306  1.00 96.49           N  
ANISOU  626  N   SER A  78    13116  13596   9948  -4044   -379   -822       N  
ATOM    627  CA  SER A  78      46.340   7.710  50.226  1.00 99.18           C  
ANISOU  627  CA  SER A  78    13507  13969  10209  -4200   -476   -854       C  
ATOM    628  C   SER A  78      47.643   8.163  49.580  1.00 98.86           C  
ANISOU  628  C   SER A  78    13338  13998  10228  -4260   -575   -767       C  
ATOM    629  O   SER A  78      48.263   9.112  50.071  1.00104.39           O  
ANISOU  629  O   SER A  78    14071  14689  10904  -4400   -644   -804       O  
ATOM    630  CB  SER A  78      46.644   6.856  51.457  1.00106.51           C  
ANISOU  630  CB  SER A  78    14493  14993  10983  -4232   -540   -845       C  
ATOM    631  OG  SER A  78      47.310   5.660  51.091  1.00111.59           O  
ANISOU  631  OG  SER A  78    15018  15762  11621  -4150   -597   -719       O  
ATOM    632  N   CYS A  79      48.072   7.514  48.499  1.00 96.05           N  
ANISOU  632  N   CYS A  79    12838  13708   9949  -4160   -582   -652       N  
ATOM    633  CA  CYS A  79      49.315   7.866  47.830  1.00 89.22           C  
ANISOU  633  CA  CYS A  79    11838  12917   9146  -4206   -664   -559       C  
ATOM    634  C   CYS A  79      49.111   8.475  46.451  1.00 85.33           C  
ANISOU  634  C   CYS A  79    11277  12350   8794  -4152   -596   -533       C  
ATOM    635  O   CYS A  79      50.090   8.917  45.838  1.00 85.10           O  
ANISOU  635  O   CYS A  79    11141  12367   8826  -4198   -649   -459       O  
ATOM    636  CB  CYS A  79      50.218   6.631  47.708  1.00 83.59           C  
ANISOU  636  CB  CYS A  79    11001  12359   8400  -4139   -738   -432       C  
ATOM    637  SG  CYS A  79      50.546   5.816  49.282  1.00 86.13           S  
ANISOU  637  SG  CYS A  79    11395  12779   8551  -4191   -830   -440       S  
ATOM    638  N   LEU A  80      47.877   8.504  45.945  1.00 80.32           N  
ANISOU  638  N   LEU A  80    10699  11606   8213  -4057   -482   -587       N  
ATOM    639  CA  LEU A  80      47.631   9.114  44.644  1.00 82.23           C  
ANISOU  639  CA  LEU A  80    10888  11774   8582  -4003   -421   -564       C  
ATOM    640  C   LEU A  80      47.862  10.617  44.679  1.00 90.79           C  
ANISOU  640  C   LEU A  80    12014  12769   9713  -4133   -432   -617       C  
ATOM    641  O   LEU A  80      48.295  11.198  43.679  1.00 88.49           O  
ANISOU  641  O   LEU A  80    11646  12461   9516  -4135   -428   -559       O  
ATOM    642  CB  LEU A  80      46.210   8.803  44.177  1.00 77.65           C  
ANISOU  642  CB  LEU A  80    10362  11097   8046  -3875   -307   -615       C  
ATOM    643  CG  LEU A  80      45.850   7.318  44.162  1.00 76.90           C  
ANISOU  643  CG  LEU A  80    10239  11070   7908  -3750   -289   -574       C  
ATOM    644  CD1 LEU A  80      44.491   7.101  43.519  1.00 86.66           C  
ANISOU  644  CD1 LEU A  80    11510  12209   9209  -3629   -182   -617       C  
ATOM    645  CD2 LEU A  80      46.924   6.518  43.441  1.00 69.89           C  
ANISOU  645  CD2 LEU A  80     9212  10311   7033  -3693   -348   -440       C  
ATOM    646  N   ASP A  81      47.586  11.261  45.815  1.00 95.27           N  
ANISOU  646  N   ASP A  81    12710  13275  10214  -4244   -442   -726       N  
ATOM    647  CA  ASP A  81      47.888  12.679  45.954  1.00 96.96           C  
ANISOU  647  CA  ASP A  81    12974  13402  10465  -4380   -462   -781       C  
ATOM    648  C   ASP A  81      49.387  12.942  45.993  1.00 91.22           C  
ANISOU  648  C   ASP A  81    12148  12779   9734  -4500   -582   -701       C  
ATOM    649  O   ASP A  81      49.810  14.083  45.781  1.00 89.31           O  
ANISOU  649  O   ASP A  81    11910  12474   9551  -4607   -602   -714       O  
ATOM    650  CB  ASP A  81      47.226  13.238  47.216  1.00107.18           C  
ANISOU  650  CB  ASP A  81    14439  14607  11677  -4466   -443   -923       C  
ATOM    651  CG  ASP A  81      45.758  12.867  47.319  1.00100.77           C  
ANISOU  651  CG  ASP A  81    13717  13710  10862  -4350   -324  -1000       C  
ATOM    652  OD1 ASP A  81      45.317  12.483  48.423  1.00 99.86           O  
ANISOU  652  OD1 ASP A  81    13703  13601  10640  -4367   -314  -1072       O  
ATOM    653  OD2 ASP A  81      45.045  12.955  46.297  1.00 99.58           O  
ANISOU  653  OD2 ASP A  81    13533  13487  10815  -4242   -240   -986       O  
ATOM    654  N   SER A  82      50.194  11.914  46.257  1.00 92.30           N  
ANISOU  654  N   SER A  82    12194  13070   9807  -4483   -662   -616       N  
ATOM    655  CA  SER A  82      51.643  12.055  46.304  1.00 88.56           C  
ANISOU  655  CA  SER A  82    11606  12710   9334  -4588   -780   -531       C  
ATOM    656  C   SER A  82      52.299  11.725  44.970  1.00 75.22           C  
ANISOU  656  C   SER A  82     9744  11091   7744  -4505   -771   -394       C  
ATOM    657  O   SER A  82      53.234  12.417  44.553  1.00 77.09           O  
ANISOU  657  O   SER A  82     9894  11352   8045  -4596   -819   -337       O  
ATOM    658  CB  SER A  82      52.223  11.159  47.401  1.00 91.02           C  
ANISOU  658  CB  SER A  82    11912  13155   9518  -4620   -882   -511       C  
ATOM    659  OG  SER A  82      51.968   9.792  47.129  1.00 92.63           O  
ANISOU  659  OG  SER A  82    12062  13436   9697  -4464   -851   -445       O  
ATOM    660  N   PHE A  83      51.830  10.678  44.291  1.00 78.54           N  
ANISOU  660  N   PHE A  83    10119  11545   8179  -4337   -708   -340       N  
ATOM    661  CA  PHE A  83      52.408  10.294  43.009  1.00 76.19           C  
ANISOU  661  CA  PHE A  83     9669  11313   7965  -4244   -691   -214       C  
ATOM    662  C   PHE A  83      51.939  11.167  41.852  1.00 80.84           C  
ANISOU  662  C   PHE A  83    10262  11786   8667  -4213   -602   -217       C  
ATOM    663  O   PHE A  83      52.515  11.078  40.763  1.00 77.95           O  
ANISOU  663  O   PHE A  83     9777  11468   8372  -4160   -587   -113       O  
ATOM    664  CB  PHE A  83      52.090   8.828  42.695  1.00 69.98           C  
ANISOU  664  CB  PHE A  83     8841  10600   7149  -4075   -658   -160       C  
ATOM    665  CG  PHE A  83      52.855   7.846  43.535  1.00 69.90           C  
ANISOU  665  CG  PHE A  83     8782  10731   7046  -4084   -752   -109       C  
ATOM    666  CD1 PHE A  83      54.212   7.655  43.336  1.00 74.14           C  
ANISOU  666  CD1 PHE A  83     9170  11400   7600  -4117   -835      3       C  
ATOM    667  CD2 PHE A  83      52.216   7.103  44.514  1.00 77.73           C  
ANISOU  667  CD2 PHE A  83     9872  11724   7936  -4055   -755   -169       C  
ATOM    668  CE1 PHE A  83      54.920   6.750  44.105  1.00 80.47           C  
ANISOU  668  CE1 PHE A  83     9923  12333   8320  -4118   -926     55       C  
ATOM    669  CE2 PHE A  83      52.918   6.196  45.286  1.00 83.53           C  
ANISOU  669  CE2 PHE A  83    10567  12586   8583  -4059   -844   -116       C  
ATOM    670  CZ  PHE A  83      54.271   6.019  45.081  1.00 85.86           C  
ANISOU  670  CZ  PHE A  83    10714  13012   8897  -4087   -933     -4       C  
ATOM    671  N   ALA A  84      50.922  12.003  42.053  1.00 77.65           N  
ANISOU  671  N   ALA A  84     9992  11232   8279  -4241   -542   -328       N  
ATOM    672  CA  ALA A  84      50.374  12.833  40.980  1.00100.00           C  
ANISOU  672  CA  ALA A  84    12838  13943  11216  -4202   -458   -332       C  
ATOM    673  C   ALA A  84      51.059  14.187  40.878  1.00102.75           C  
ANISOU  673  C   ALA A  84    13181  14236  11624  -4352   -489   -330       C  
ATOM    674  O   ALA A  84      50.395  15.207  40.677  1.00106.85           O  
ANISOU  674  O   ALA A  84    13791  14609  12198  -4380   -433   -397       O  
ATOM    675  CB  ALA A  84      48.872  13.004  41.171  1.00 54.11           C  
ANISOU  675  CB  ALA A  84     7164   7994   5403  -4137   -370   -447       C  
ATOM    676  N   SER A  85      52.379  14.233  41.021  1.00109.07           N  
ANISOU  676  N   SER A  85    13875  15147  12421  -4452   -578   -253       N  
ATOM    677  CA  SER A  85      53.131  15.451  40.770  1.00109.50           C  
ANISOU  677  CA  SER A  85    13900  15158  12546  -4594   -607   -230       C  
ATOM    678  C   SER A  85      53.604  15.469  39.322  1.00106.46           C  
ANISOU  678  C   SER A  85    13388  14804  12258  -4522   -560   -103       C  
ATOM    679  O   SER A  85      53.815  14.421  38.706  1.00109.37           O  
ANISOU  679  O   SER A  85    13657  15279  12621  -4393   -545    -14       O  
ATOM    680  CB  SER A  85      54.326  15.565  41.719  1.00113.01           C  
ANISOU  680  CB  SER A  85    14292  15705  12941  -4757   -734   -215       C  
ATOM    681  OG  SER A  85      55.360  14.666  41.356  1.00115.28           O  
ANISOU  681  OG  SER A  85    14409  16163  13228  -4714   -784    -85       O  
ATOM    682  N   ARG A  86      53.757  16.680  38.778  1.00117.87           N  
ANISOU  682  N   ARG A  86    14847  16149  13789  -4604   -534    -96       N  
ATOM    683  CA  ARG A  86      54.155  16.817  37.380  1.00 98.94           C  
ANISOU  683  CA  ARG A  86    12345  13766  11481  -4541   -479     24       C  
ATOM    684  C   ARG A  86      55.492  16.135  37.118  1.00 92.96           C  
ANISOU  684  C   ARG A  86    11407  13189  10724  -4549   -536    155       C  
ATOM    685  O   ARG A  86      55.680  15.501  36.073  1.00 88.61           O  
ANISOU  685  O   ARG A  86    10760  12706  10201  -4421   -485    256       O  
ATOM    686  CB  ARG A  86      54.215  18.296  36.997  1.00 81.49           C  
ANISOU  686  CB  ARG A  86    10185  11419   9360  -4654   -452     12       C  
ATOM    687  CG  ARG A  86      54.436  18.557  35.514  1.00 72.40           C  
ANISOU  687  CG  ARG A  86     8956  10255   8297  -4583   -379    127       C  
ATOM    688  CD  ARG A  86      55.863  19.007  35.238  1.00 78.71           C  
ANISOU  688  CD  ARG A  86     9619  11136   9151  -4712   -425    236       C  
ATOM    689  NE  ARG A  86      56.209  20.212  35.987  1.00 87.07           N  
ANISOU  689  NE  ARG A  86    10740  12104  10237  -4907   -479    173       N  
ATOM    690  CZ  ARG A  86      57.380  20.836  35.902  1.00 95.76           C  
ANISOU  690  CZ  ARG A  86    11752  13236  11396  -4995   -520    245       C  
ATOM    691  NH1 ARG A  86      57.606  21.926  36.623  1.00100.05           N  
ANISOU  691  NH1 ARG A  86    12376  13676  11961  -5104   -564    174       N  
ATOM    692  NH2 ARG A  86      58.325  20.372  35.096  1.00 97.99           N  
ANISOU  692  NH2 ARG A  86    11864  13653  11716  -4975   -514    387       N  
ATOM    693  N   GLN A  87      56.425  16.243  38.066  1.00 94.20           N  
ANISOU  693  N   GLN A  87    11516  13426  10848  -4696   -642    154       N  
ATOM    694  CA  GLN A  87      57.715  15.578  37.915  1.00 97.72           C  
ANISOU  694  CA  GLN A  87    11781  14051  11298  -4705   -703    279       C  
ATOM    695  C   GLN A  87      57.553  14.064  37.879  1.00 92.71           C  
ANISOU  695  C   GLN A  87    11097  13533  10597  -4535   -696    317       C  
ATOM    696  O   GLN A  87      58.149  13.386  37.033  1.00 93.08           O  
ANISOU  696  O   GLN A  87    11009  13686  10672  -4437   -670    435       O  
ATOM    697  CB  GLN A  87      58.649  15.997  39.050  1.00111.22           C  
ANISOU  697  CB  GLN A  87    13465  15813  12981  -4877   -827    258       C  
ATOM    698  CG  GLN A  87      58.783  17.504  39.211  1.00116.02           C  
ANISOU  698  CG  GLN A  87    14154  16277  13650  -4985   -828    206       C  
ATOM    699  CD  GLN A  87      59.751  17.891  40.310  1.00119.99           C  
ANISOU  699  CD  GLN A  87    14641  16823  14127  -5098   -946    188       C  
ATOM    700  OE1 GLN A  87      59.343  18.327  41.387  1.00122.63           O  
ANISOU  700  OE1 GLN A  87    15116  17077  14400  -5153   -987     70       O  
ATOM    701  NE2 GLN A  87      61.042  17.733  40.045  1.00120.44           N  
ANISOU  701  NE2 GLN A  87    14523  17008  14229  -5132  -1000    306       N  
ATOM    702  N   SER A  88      56.737  13.516  38.783  1.00 93.44           N  
ANISOU  702  N   SER A  88    11303  13602  10599  -4496   -713    218       N  
ATOM    703  CA  SER A  88      56.532  12.072  38.813  1.00 91.56           C  
ANISOU  703  CA  SER A  88    11031  13460  10296  -4340   -707    249       C  
ATOM    704  C   SER A  88      55.820  11.587  37.556  1.00 92.44           C  
ANISOU  704  C   SER A  88    11141  13535  10447  -4158   -594    286       C  
ATOM    705  O   SER A  88      56.159  10.527  37.013  1.00 96.66           O  
ANISOU  705  O   SER A  88    11579  14174  10972  -4031   -580    373       O  
ATOM    706  CB  SER A  88      55.745  11.678  40.064  1.00 85.93           C  
ANISOU  706  CB  SER A  88    10452  12716   9480  -4349   -740    132       C  
ATOM    707  OG  SER A  88      54.602  12.498  40.229  1.00 84.90           O  
ANISOU  707  OG  SER A  88    10482  12420   9358  -4373   -680     12       O  
ATOM    708  N   LEU A  89      54.833  12.348  37.077  1.00 89.39           N  
ANISOU  708  N   LEU A  89    10864  12998  10104  -4140   -516    221       N  
ATOM    709  CA  LEU A  89      54.139  11.960  35.854  1.00 82.93           C  
ANISOU  709  CA  LEU A  89    10047  12140   9321  -3973   -418    255       C  
ATOM    710  C   LEU A  89      55.075  11.996  34.655  1.00 83.91           C  
ANISOU  710  C   LEU A  89    10034  12337   9511  -3939   -390    391       C  
ATOM    711  O   LEU A  89      55.042  11.094  33.813  1.00 91.21           O  
ANISOU  711  O   LEU A  89    10903  13321  10432  -3788   -343    458       O  
ATOM    712  CB  LEU A  89      52.928  12.862  35.620  1.00 79.39           C  
ANISOU  712  CB  LEU A  89     9738  11515   8911  -3969   -350    161       C  
ATOM    713  CG  LEU A  89      51.596  12.315  36.138  1.00 76.94           C  
ANISOU  713  CG  LEU A  89     9549  11136   8548  -3882   -319     53       C  
ATOM    714  CD1 LEU A  89      50.454  13.253  35.788  1.00 82.19           C  
ANISOU  714  CD1 LEU A  89    10332  11630   9266  -3869   -248    -27       C  
ATOM    715  CD2 LEU A  89      51.342  10.921  35.588  1.00 70.32           C  
ANISOU  715  CD2 LEU A  89     8662  10378   7679  -3709   -290    103       C  
ATOM    716  N   HIS A  90      55.929  13.020  34.565  1.00 86.33           N  
ANISOU  716  N   HIS A  90    10284  12640   9876  -4079   -415    433       N  
ATOM    717  CA  HIS A  90      56.877  13.082  33.456  1.00 88.00           C  
ANISOU  717  CA  HIS A  90    10358  12927  10151  -4056   -381    569       C  
ATOM    718  C   HIS A  90      57.898  11.953  33.536  1.00 84.16           C  
ANISOU  718  C   HIS A  90     9721  12622   9634  -4005   -425    665       C  
ATOM    719  O   HIS A  90      58.313  11.411  32.505  1.00 85.00           O  
ANISOU  719  O   HIS A  90     9731  12801   9763  -3891   -370    768       O  
ATOM    720  CB  HIS A  90      57.578  14.439  33.435  1.00 98.01           C  
ANISOU  720  CB  HIS A  90    11599  14148  11493  -4234   -400    593       C  
ATOM    721  CG  HIS A  90      58.289  14.728  32.150  1.00107.92           C  
ANISOU  721  CG  HIS A  90    12743  15437  12823  -4208   -336    723       C  
ATOM    722  ND1 HIS A  90      59.419  15.515  32.084  1.00110.49           N  
ANISOU  722  ND1 HIS A  90    12965  15801  13215  -4357   -365    797       N  
ATOM    723  CD2 HIS A  90      58.031  14.334  30.880  1.00108.47           C  
ANISOU  723  CD2 HIS A  90    12793  15511  12909  -4052   -242    793       C  
ATOM    724  CE1 HIS A  90      59.826  15.594  30.829  1.00111.48           C  
ANISOU  724  CE1 HIS A  90    13010  15953  13396  -4292   -284    911       C  
ATOM    725  NE2 HIS A  90      59.001  14.886  30.079  1.00109.05           N  
ANISOU  725  NE2 HIS A  90    12755  15625  13053  -4105   -209    909       N  
ATOM    726  N   ALA A  91      58.311  11.582  34.751  1.00 83.15           N  
ANISOU  726  N   ALA A  91     9575  12569   9451  -4082   -524    633       N  
ATOM    727  CA  ALA A  91      59.238  10.466  34.907  1.00 82.58           C  
ANISOU  727  CA  ALA A  91     9363  12667   9346  -4024   -572    723       C  
ATOM    728  C   ALA A  91      58.598   9.157  34.458  1.00 80.18           C  
ANISOU  728  C   ALA A  91     9082  12390   8994  -3819   -517    731       C  
ATOM    729  O   ALA A  91      59.197   8.386  33.698  1.00 82.02           O  
ANISOU  729  O   ALA A  91     9200  12724   9240  -3706   -484    835       O  
ATOM    730  CB  ALA A  91      59.703  10.370  36.360  1.00 86.99           C  
ANISOU  730  CB  ALA A  91     9917  13288   9846  -4150   -698    679       C  
ATOM    731  N   LEU A  92      57.373   8.892  34.917  1.00 80.19           N  
ANISOU  731  N   LEU A  92     9231  12298   8940  -3769   -502    620       N  
ATOM    732  CA  LEU A  92      56.677   7.680  34.498  1.00 80.54           C  
ANISOU  732  CA  LEU A  92     9307  12353   8943  -3584   -450    620       C  
ATOM    733  C   LEU A  92      56.368   7.695  33.005  1.00 84.54           C  
ANISOU  733  C   LEU A  92     9802  12818   9500  -3460   -347    671       C  
ATOM    734  O   LEU A  92      56.257   6.630  32.386  1.00 83.19           O  
ANISOU  734  O   LEU A  92     9604  12696   9308  -3304   -307    714       O  
ATOM    735  CB  LEU A  92      55.394   7.504  35.309  1.00 75.63           C  
ANISOU  735  CB  LEU A  92     8844  11631   8262  -3572   -451    489       C  
ATOM    736  CG  LEU A  92      55.557   7.219  36.802  1.00 74.21           C  
ANISOU  736  CG  LEU A  92     8696  11495   8006  -3662   -544    436       C  
ATOM    737  CD1 LEU A  92      54.205   6.951  37.443  1.00 80.71           C  
ANISOU  737  CD1 LEU A  92     9675  12218   8772  -3626   -519    315       C  
ATOM    738  CD2 LEU A  92      56.501   6.050  37.022  1.00 66.38           C  
ANISOU  738  CD2 LEU A  92     7586  10661   6974  -3602   -600    528       C  
ATOM    739  N   ALA A  93      56.229   8.882  32.411  1.00 77.77           N  
ANISOU  739  N   ALA A  93     8972  11869   8707  -3526   -305    667       N  
ATOM    740  CA  ALA A  93      55.983   8.969  30.977  1.00 73.16           C  
ANISOU  740  CA  ALA A  93     8383  11250   8166  -3414   -211    722       C  
ATOM    741  C   ALA A  93      57.242   8.644  30.185  1.00 79.38           C  
ANISOU  741  C   ALA A  93     9011  12168   8983  -3377   -191    863       C  
ATOM    742  O   ALA A  93      57.208   7.833  29.252  1.00 87.22           O  
ANISOU  742  O   ALA A  93     9975  13203   9963  -3222   -132    919       O  
ATOM    743  CB  ALA A  93      55.466  10.363  30.619  1.00 58.79           C  
ANISOU  743  CB  ALA A  93     6645   9289   6405  -3498   -174    682       C  
ATOM    744  N   CYS A  94      58.367   9.272  30.540  1.00 75.71           N  
ANISOU  744  N   CYS A  94     8441  11768   8557  -3518   -239    920       N  
ATOM    745  CA  CYS A  94      59.611   8.994  29.830  1.00 88.55           C  
ANISOU  745  CA  CYS A  94     9901  13525  10220  -3489   -216   1058       C  
ATOM    746  C   CYS A  94      60.078   7.563  30.062  1.00 55.91           C  
ANISOU  746  C   CYS A  94     5684   9526   6035  -3373   -242   1104       C  
ATOM    747  O   CYS A  94      60.769   6.994  29.210  1.00 60.79           O  
ANISOU  747  O   CYS A  94     6192  10238   6668  -3270   -190   1209       O  
ATOM    748  CB  CYS A  94      60.695   9.990  30.243  1.00104.42           C  
ANISOU  748  CB  CYS A  94    11810  15574  12291  -3680   -270   1106       C  
ATOM    749  SG  CYS A  94      61.340   9.772  31.913  1.00123.64           S  
ANISOU  749  SG  CYS A  94    14193  18096  14687  -3818   -417   1068       S  
ATOM    750  N   TYR A  95      59.711   6.964  31.198  1.00 69.00           N  
ANISOU  750  N   TYR A  95     7395  11192   7629  -3382   -318   1029       N  
ATOM    751  CA  TYR A  95      59.963   5.539  31.377  1.00 68.65           C  
ANISOU  751  CA  TYR A  95     7298  11253   7531  -3250   -335   1065       C  
ATOM    752  C   TYR A  95      59.080   4.702  30.462  1.00 67.28           C  
ANISOU  752  C   TYR A  95     7201  11032   7329  -3060   -249   1051       C  
ATOM    753  O   TYR A  95      59.481   3.610  30.044  1.00 67.15           O  
ANISOU  753  O   TYR A  95     7118  11105   7292  -2924   -225   1118       O  
ATOM    754  CB  TYR A  95      59.747   5.140  32.836  1.00 68.62           C  
ANISOU  754  CB  TYR A  95     7347  11263   7464  -3312   -436    990       C  
ATOM    755  CG  TYR A  95      60.856   5.592  33.756  1.00 88.33           C  
ANISOU  755  CG  TYR A  95     9738  13850   9973  -3472   -540   1026       C  
ATOM    756  CD1 TYR A  95      62.145   5.786  33.277  1.00 89.63           C  
ANISOU  756  CD1 TYR A  95     9727  14127  10202  -3504   -544   1147       C  
ATOM    757  CD2 TYR A  95      60.616   5.826  35.104  1.00 87.36           C  
ANISOU  757  CD2 TYR A  95     9690  13703   9799  -3593   -636    939       C  
ATOM    758  CE1 TYR A  95      63.164   6.201  34.113  1.00 90.42           C  
ANISOU  758  CE1 TYR A  95     9721  14313  10320  -3656   -648   1181       C  
ATOM    759  CE2 TYR A  95      61.629   6.241  35.948  1.00 88.64           C  
ANISOU  759  CE2 TYR A  95     9761  13951   9969  -3744   -742    968       C  
ATOM    760  CZ  TYR A  95      62.902   6.426  35.447  1.00 89.52           C  
ANISOU  760  CZ  TYR A  95     9690  14173  10150  -3777   -752   1090       C  
ATOM    761  OH  TYR A  95      63.916   6.839  36.281  1.00 89.87           O  
ANISOU  761  OH  TYR A  95     9634  14306  10208  -3933   -867   1120       O  
ATOM    762  N   ALA A  96      57.886   5.195  30.140  1.00 88.78           N  
ANISOU  762  N   ALA A  96    10063  13616  10052  -3048   -203    965       N  
ATOM    763  CA  ALA A  96      56.992   4.541  29.196  1.00 94.41           C  
ANISOU  763  CA  ALA A  96    10854  14275  10744  -2881   -127    948       C  
ATOM    764  C   ALA A  96      57.232   4.984  27.760  1.00 51.84           C  
ANISOU  764  C   ALA A  96     5427   8874   5397  -2822    -38   1024       C  
ATOM    765  O   ALA A  96      56.472   4.588  26.870  1.00 50.96           O  
ANISOU  765  O   ALA A  96     5387   8708   5267  -2692     24   1008       O  
ATOM    766  CB  ALA A  96      55.534   4.803  29.577  1.00 94.22           C  
ANISOU  766  CB  ALA A  96    10992  14109  10700  -2889   -126    818       C  
ATOM    767  N   ASP A  97      58.262   5.800  27.522  1.00 73.74           N  
ANISOU  767  N   ASP A  97     8094  11698   8225  -2921    -33   1106       N  
ATOM    768  CA  ASP A  97      58.625   6.272  26.185  1.00 76.77           C  
ANISOU  768  CA  ASP A  97     8436  12082   8650  -2877     55   1193       C  
ATOM    769  C   ASP A  97      57.482   7.042  25.525  1.00 85.74           C  
ANISOU  769  C   ASP A  97     9711  13068   9797  -2864    106   1132       C  
ATOM    770  O   ASP A  97      57.339   7.039  24.300  1.00 84.29           O  
ANISOU  770  O   ASP A  97     9543  12867   9615  -2763    186   1180       O  
ATOM    771  CB  ASP A  97      59.084   5.109  25.295  1.00 71.26           C  
ANISOU  771  CB  ASP A  97     7669  11484   7923  -2701    116   1276       C  
ATOM    772  CG  ASP A  97      59.868   5.572  24.082  1.00 73.30           C  
ANISOU  772  CG  ASP A  97     7842  11785   8222  -2678    203   1392       C  
ATOM    773  OD1 ASP A  97      61.006   6.054  24.258  1.00 73.15           O  
ANISOU  773  OD1 ASP A  97     7688  11849   8255  -2781    192   1474       O  
ATOM    774  OD2 ASP A  97      59.347   5.450  22.953  1.00 69.58           O  
ANISOU  774  OD2 ASP A  97     7439  11267   7730  -2560    283   1402       O  
ATOM    775  N   ILE A  98      56.659   7.710  26.331  1.00 81.31           N  
ANISOU  775  N   ILE A  98     9254  12398   9242  -2962     60   1025       N  
ATOM    776  CA  ILE A  98      55.529   8.478  25.825  1.00 84.97           C  
ANISOU  776  CA  ILE A  98     9848  12714   9724  -2953    100    962       C  
ATOM    777  C   ILE A  98      55.615   9.945  26.245  1.00 89.87           C  
ANISOU  777  C   ILE A  98    10493  13249  10403  -3128     79    937       C  
ATOM    778  O   ILE A  98      54.624  10.665  26.187  1.00 90.43           O  
ANISOU  778  O   ILE A  98    10682  13186  10493  -3146     94    864       O  
ATOM    779  CB  ILE A  98      54.190   7.853  26.259  1.00 94.22           C  
ANISOU  779  CB  ILE A  98    11142  13808  10849  -2875     82    845       C  
ATOM    780  CG1 ILE A  98      54.127   7.724  27.781  1.00 90.63           C  
ANISOU  780  CG1 ILE A  98    10704  13362  10371  -2976      1    765       C  
ATOM    781  CG2 ILE A  98      53.995   6.498  25.597  1.00 97.68           C  
ANISOU  781  CG2 ILE A  98    11574  14305  11235  -2694    114    870       C  
ATOM    782  CD1 ILE A  98      52.882   7.025  28.279  1.00 90.11           C  
ANISOU  782  CD1 ILE A  98    10747  13232  10260  -2903    -11    658       C  
ATOM    783  N   ALA A  99      56.794  10.397  26.662  1.00 90.19           N  
ANISOU  783  N   ALA A  99    10424  13365  10479  -3258     45    999       N  
ATOM    784  CA  ALA A  99      56.974  11.772  27.104  1.00 88.48           C  
ANISOU  784  CA  ALA A  99    10228  13069  10320  -3438     19    977       C  
ATOM    785  C   ALA A  99      57.082  12.694  25.890  1.00 98.12           C  
ANISOU  785  C   ALA A  99    11453  14228  11599  -3439    100   1051       C  
ATOM    786  O   ALA A  99      56.765  12.317  24.758  1.00 95.16           O  
ANISOU  786  O   ALA A  99    11097  13852  11209  -3296    173   1097       O  
ATOM    787  CB  ALA A  99      58.194  11.879  28.015  1.00 76.00           C  
ANISOU  787  CB  ALA A  99     8525  11594   8756  -3583    -57   1015       C  
ATOM    788  N   ILE A 100      57.537  13.929  26.119  1.00111.74           N  
ANISOU  788  N   ILE A 100    13169  15899  13388  -3606     86   1064       N  
ATOM    789  CA  ILE A 100      57.698  14.887  25.028  1.00131.30           C  
ANISOU  789  CA  ILE A 100    15653  18312  15924  -3625    162   1141       C  
ATOM    790  C   ILE A 100      59.010  14.706  24.282  1.00151.12           C  
ANISOU  790  C   ILE A 100    18003  20955  18462  -3622    206   1290       C  
ATOM    791  O   ILE A 100      59.166  15.249  23.180  1.00153.70           O  
ANISOU  791  O   ILE A 100    18328  21250  18821  -3599    288   1374       O  
ATOM    792  CB  ILE A 100      57.587  16.328  25.563  1.00134.09           C  
ANISOU  792  CB  ILE A 100    16074  18533  16341  -3806    134   1090       C  
ATOM    793  CG1 ILE A 100      57.211  17.297  24.438  1.00128.58           C  
ANISOU  793  CG1 ILE A 100    15448  17715  15691  -3789    217   1136       C  
ATOM    794  CG2 ILE A 100      58.887  16.754  26.234  1.00138.93           C  
ANISOU  794  CG2 ILE A 100    16561  19227  16998  -3987     76   1140       C  
ATOM    795  CD1 ILE A 100      55.903  16.958  23.754  1.00123.29           C  
ANISOU  795  CD1 ILE A 100    14902  16962  14982  -3617    263   1088       C  
ATOM    796  N   SER A 101      59.955  13.948  24.841  1.00156.87           N  
ANISOU  796  N   SER A 101    18595  21832  19176  -3641    158   1330       N  
ATOM    797  CA  SER A 101      61.235  13.683  24.185  1.00158.27           C  
ANISOU  797  CA  SER A 101    18603  22149  19383  -3629    203   1473       C  
ATOM    798  C   SER A 101      60.999  12.703  23.039  1.00156.28           C  
ANISOU  798  C   SER A 101    18354  21948  19078  -3414    292   1528       C  
ATOM    799  O   SER A 101      61.211  11.493  23.151  1.00156.69           O  
ANISOU  799  O   SER A 101    18347  22108  19080  -3300    281   1539       O  
ATOM    800  CB  SER A 101      62.252  13.143  25.183  1.00160.96           C  
ANISOU  800  CB  SER A 101    18799  22632  19726  -3705    117   1494       C  
ATOM    801  OG  SER A 101      61.843  11.890  25.703  1.00159.37           O  
ANISOU  801  OG  SER A 101    18618  22487  19448  -3584     75   1437       O  
ATOM    802  N   GLU A 102      60.546  13.246  21.909  1.00163.23           N  
ANISOU  802  N   GLU A 102    19311  22743  19967  -3357    379   1562       N  
ATOM    803  CA  GLU A 102      60.248  12.447  20.728  1.00156.33           C  
ANISOU  803  CA  GLU A 102    18462  21900  19037  -3159    465   1608       C  
ATOM    804  C   GLU A 102      61.482  12.136  19.891  1.00163.99           C  
ANISOU  804  C   GLU A 102    19281  23007  20021  -3116    544   1755       C  
ATOM    805  O   GLU A 102      61.366  11.415  18.894  1.00168.69           O  
ANISOU  805  O   GLU A 102    19891  23641  20562  -2948    621   1800       O  
ATOM    806  CB  GLU A 102      59.209  13.161  19.858  1.00134.51           C  
ANISOU  806  CB  GLU A 102    15852  18987  16268  -3111    520   1583       C  
ATOM    807  CG  GLU A 102      59.732  14.420  19.184  1.00115.56           C  
ANISOU  807  CG  GLU A 102    13433  16538  13935  -3215    582   1676       C  
ATOM    808  CD  GLU A 102      58.702  15.071  18.282  1.00 98.23           C  
ANISOU  808  CD  GLU A 102    11394  14200  11730  -3152    633   1661       C  
ATOM    809  OE1 GLU A 102      57.658  14.440  18.017  1.00 90.90           O  
ANISOU  809  OE1 GLU A 102    10569  13229  10738  -3010    629   1591       O  
ATOM    810  OE2 GLU A 102      58.937  16.215  17.838  1.00 90.38           O  
ANISOU  810  OE2 GLU A 102    10415  13133  10792  -3246    675   1721       O  
ATOM    811  N   GLU A 103      62.648  12.658  20.263  1.00162.15           N  
ANISOU  811  N   GLU A 103    18904  22846  19858  -3262    530   1831       N  
ATOM    812  CA  GLU A 103      63.872  12.408  19.510  1.00169.97           C  
ANISOU  812  CA  GLU A 103    19734  23973  20874  -3230    611   1976       C  
ATOM    813  C   GLU A 103      64.351  10.967  19.687  1.00171.97           C  
ANISOU  813  C   GLU A 103    19887  24375  21080  -3096    601   1997       C  
ATOM    814  O   GLU A 103      64.724  10.330  18.694  1.00178.76           O  
ANISOU  814  O   GLU A 103    20700  25312  21909  -2953    698   2081       O  
ATOM    815  CB  GLU A 103      64.965  13.405  19.910  1.00181.92           C  
ANISOU  815  CB  GLU A 103    21114  25520  22488  -3437    591   2049       C  
ATOM    816  CG  GLU A 103      64.894  14.742  19.179  1.00188.58           C  
ANISOU  816  CG  GLU A 103    22015  26251  23387  -3532    659   2099       C  
ATOM    817  CD  GLU A 103      63.764  15.635  19.667  1.00189.55           C  
ANISOU  817  CD  GLU A 103    22316  26189  23514  -3616    601   1977       C  
ATOM    818  OE1 GLU A 103      63.037  15.236  20.601  1.00189.00           O  
ANISOU  818  OE1 GLU A 103    22322  26083  23406  -3607    510   1853       O  
ATOM    819  OE2 GLU A 103      63.601  16.741  19.110  1.00190.64           O  
ANISOU  819  OE2 GLU A 103    22520  26218  23697  -3688    652   2010       O  
ATOM    820  N   PRO A 104      64.373  10.402  20.919  1.00156.50           N  
ANISOU  820  N   PRO A 104    17896  22459  19109  -3134    490   1926       N  
ATOM    821  CA  PRO A 104      64.669   8.966  21.037  1.00154.45           C  
ANISOU  821  CA  PRO A 104    17566  22321  18796  -2984    484   1940       C  
ATOM    822  C   PRO A 104      63.585   8.110  20.403  1.00159.35           C  
ANISOU  822  C   PRO A 104    18333  22885  19328  -2789    527   1879       C  
ATOM    823  O   PRO A 104      62.519   7.910  20.993  1.00158.72           O  
ANISOU  823  O   PRO A 104    18385  22716  19207  -2776    463   1759       O  
ATOM    824  CB  PRO A 104      64.747   8.741  22.554  1.00142.69           C  
ANISOU  824  CB  PRO A 104    16047  20859  17310  -3087    346   1865       C  
ATOM    825  CG  PRO A 104      65.056  10.075  23.119  1.00142.44           C  
ANISOU  825  CG  PRO A 104    15992  20775  17353  -3308    294   1859       C  
ATOM    826  CD  PRO A 104      64.319  11.042  22.248  1.00147.42           C  
ANISOU  826  CD  PRO A 104    16754  21264  17996  -3319    370   1846       C  
ATOM    827  N   ILE A 105      63.848   7.605  19.201  1.00167.39           N  
ANISOU  827  N   ILE A 105    19330  23954  20316  -2639    637   1959       N  
ATOM    828  CA  ILE A 105      62.890   6.774  18.473  1.00167.12           C  
ANISOU  828  CA  ILE A 105    19431  23871  20195  -2450    682   1909       C  
ATOM    829  C   ILE A 105      62.704   5.463  19.229  1.00167.13           C  
ANISOU  829  C   ILE A 105    19429  23924  20147  -2358    615   1847       C  
ATOM    830  O   ILE A 105      63.578   5.078  20.021  1.00171.81           O  
ANISOU  830  O   ILE A 105    19887  24624  20769  -2403    564   1882       O  
ATOM    831  CB  ILE A 105      63.351   6.526  17.027  1.00174.86           C  
ANISOU  831  CB  ILE A 105    20385  24905  21148  -2315    816   2015       C  
ATOM    832  CG1 ILE A 105      64.494   5.508  16.991  1.00174.23           C  
ANISOU  832  CG1 ILE A 105    20143  24988  21067  -2226    852   2102       C  
ATOM    833  CG2 ILE A 105      63.774   7.833  16.371  1.00176.54           C  
ANISOU  833  CG2 ILE A 105    20571  25087  21419  -2425    884   2100       C  
ATOM    834  CD1 ILE A 105      64.801   4.984  15.604  1.00176.77           C  
ANISOU  834  CD1 ILE A 105    20464  25362  21340  -2055    988   2186       C  
ATOM    835  N   PRO A 106      61.589   4.752  19.036  1.00158.25           N  
ANISOU  835  N   PRO A 106    18449  22727  18951  -2231    609   1757       N  
ATOM    836  CA  PRO A 106      61.400   3.478  19.745  1.00150.37           C  
ANISOU  836  CA  PRO A 106    17455  21770  17907  -2144    551   1702       C  
ATOM    837  C   PRO A 106      62.363   2.396  19.283  1.00142.71           C  
ANISOU  837  C   PRO A 106    16370  20935  16917  -2005    609   1794       C  
ATOM    838  O   PRO A 106      61.940   1.383  18.718  1.00142.05           O  
ANISOU  838  O   PRO A 106    16357  20847  16769  -1838    648   1772       O  
ATOM    839  CB  PRO A 106      59.947   3.105  19.418  1.00147.46           C  
ANISOU  839  CB  PRO A 106    17271  21281  17476  -2044    548   1594       C  
ATOM    840  CG  PRO A 106      59.303   4.380  18.977  1.00148.32           C  
ANISOU  840  CG  PRO A 106    17470  21274  17611  -2128    566   1571       C  
ATOM    841  CD  PRO A 106      60.383   5.150  18.291  1.00153.43           C  
ANISOU  841  CD  PRO A 106    18008  21982  18305  -2182    641   1695       C  
ATOM    842  N   GLN A 107      63.658   2.594  19.517  1.00151.22           N  
ANISOU  842  N   GLN A 107    17271  22132  18054  -2073    616   1895       N  
ATOM    843  CA  GLN A 107      64.654   1.607  19.119  1.00154.38           C  
ANISOU  843  CA  GLN A 107    17545  22667  18447  -1942    675   1990       C  
ATOM    844  C   GLN A 107      64.849   0.540  20.197  1.00155.43           C  
ANISOU  844  C   GLN A 107    17629  22863  18565  -1906    586   1961       C  
ATOM    845  O   GLN A 107      64.833  -0.652  19.869  1.00155.16           O  
ANISOU  845  O   GLN A 107    17611  22863  18479  -1735    621   1964       O  
ATOM    846  CB  GLN A 107      65.986   2.283  18.771  1.00151.95           C  
ANISOU  846  CB  GLN A 107    17054  22465  18215  -2019    734   2124       C  
ATOM    847  CG  GLN A 107      67.025   1.342  18.175  1.00151.21           C  
ANISOU  847  CG  GLN A 107    16825  22509  18118  -1870    822   2232       C  
ATOM    848  CD  GLN A 107      66.683   0.904  16.762  1.00148.51           C  
ANISOU  848  CD  GLN A 107    16581  22140  17707  -1691    952   2250       C  
ATOM    849  OE1 GLN A 107      65.844   1.512  16.095  1.00146.70           O  
ANISOU  849  OE1 GLN A 107    16493  21802  17444  -1697    987   2208       O  
ATOM    850  NE2 GLN A 107      67.333  -0.157  16.299  1.00148.65           N  
ANISOU  850  NE2 GLN A 107    16526  22256  17700  -1526   1024   2312       N  
ATOM    851  N   PRO A 108      65.037   0.892  21.472  1.00151.69           N  
ANISOU  851  N   PRO A 108    17102  22404  18129  -2056    472   1932       N  
ATOM    852  CA  PRO A 108      65.160  -0.150  22.501  1.00154.51           C  
ANISOU  852  CA  PRO A 108    17429  22816  18461  -2016    384   1905       C  
ATOM    853  C   PRO A 108      63.808  -0.756  22.831  1.00152.17           C  
ANISOU  853  C   PRO A 108    17320  22406  18093  -1952    344   1777       C  
ATOM    854  O   PRO A 108      62.891  -0.051  23.280  1.00152.26           O  
ANISOU  854  O   PRO A 108    17445  22307  18098  -2058    294   1683       O  
ATOM    855  CB  PRO A 108      65.746   0.605  23.703  1.00151.50           C  
ANISOU  855  CB  PRO A 108    16947  22479  18138  -2216    274   1912       C  
ATOM    856  CG  PRO A 108      65.283   1.994  23.524  1.00149.31           C  
ANISOU  856  CG  PRO A 108    16737  22100  17893  -2363    280   1875       C  
ATOM    857  CD  PRO A 108      65.279   2.233  22.043  1.00149.65           C  
ANISOU  857  CD  PRO A 108    16800  22124  17938  -2271    416   1933       C  
ATOM    858  N   PRO A 109      63.638  -2.073  22.618  1.00139.67           N  
ANISOU  858  N   PRO A 109    15772  20841  16455  -1778    367   1770       N  
ATOM    859  CA  PRO A 109      62.372  -2.746  22.928  1.00133.28           C  
ANISOU  859  CA  PRO A 109    15132  19926  15581  -1716    331   1653       C  
ATOM    860  C   PRO A 109      62.334  -3.320  24.344  1.00131.24           C  
ANISOU  860  C   PRO A 109    14867  19688  15309  -1762    219   1612       C  
ATOM    861  O   PRO A 109      61.944  -4.473  24.561  1.00137.43           O  
ANISOU  861  O   PRO A 109    15713  20460  16045  -1647    205   1577       O  
ATOM    862  CB  PRO A 109      62.315  -3.849  21.868  1.00128.76           C  
ANISOU  862  CB  PRO A 109    14599  19363  14961  -1506    422   1677       C  
ATOM    863  CG  PRO A 109      63.755  -4.234  21.696  1.00129.65           C  
ANISOU  863  CG  PRO A 109    14529  19624  15108  -1451    461   1804       C  
ATOM    864  CD  PRO A 109      64.585  -2.984  21.949  1.00135.70           C  
ANISOU  864  CD  PRO A 109    15159  20449  15950  -1623    443   1871       C  
ATOM    865  N   ASP A 110      62.746  -2.517  25.322  1.00129.00           N  
ANISOU  865  N   ASP A 110    14514  19435  15064  -1935    136   1615       N  
ATOM    866  CA  ASP A 110      62.761  -2.938  26.723  1.00119.51           C  
ANISOU  866  CA  ASP A 110    13307  18258  13842  -1996     22   1579       C  
ATOM    867  C   ASP A 110      61.343  -2.816  27.268  1.00113.14           C  
ANISOU  867  C   ASP A 110    12682  17314  12991  -2040    -17   1444       C  
ATOM    868  O   ASP A 110      60.933  -1.772  27.777  1.00118.75           O  
ANISOU  868  O   ASP A 110    13439  17962  13718  -2192    -58   1385       O  
ATOM    869  CB  ASP A 110      63.752  -2.101  27.524  1.00124.39           C  
ANISOU  869  CB  ASP A 110    13786  18961  14514  -2167    -55   1632       C  
ATOM    870  CG  ASP A 110      63.852  -2.540  28.972  1.00127.80           C  
ANISOU  870  CG  ASP A 110    14212  19431  14916  -2230   -178   1603       C  
ATOM    871  OD1 ASP A 110      63.955  -3.760  29.219  1.00131.55           O  
ANISOU  871  OD1 ASP A 110    14682  19949  15352  -2104   -192   1621       O  
ATOM    872  OD2 ASP A 110      63.835  -1.665  29.862  1.00129.76           O  
ANISOU  872  OD2 ASP A 110    14465  19663  15175  -2404   -260   1561       O  
ATOM    873  N   MET A 111      60.583  -3.909  27.163  1.00107.82           N  
ANISOU  873  N   MET A 111    12113  16591  12263  -1906      0   1395       N  
ATOM    874  CA  MET A 111      59.164  -3.889  27.499  1.00104.11           C  
ANISOU  874  CA  MET A 111    11813  15989  11756  -1925    -18   1270       C  
ATOM    875  C   MET A 111      58.896  -4.003  28.994  1.00109.87           C  
ANISOU  875  C   MET A 111    12578  16709  12457  -2025   -119   1212       C  
ATOM    876  O   MET A 111      57.824  -3.581  29.447  1.00121.15           O  
ANISOU  876  O   MET A 111    14128  18033  13870  -2095   -139   1109       O  
ATOM    877  CB  MET A 111      58.438  -5.022  26.770  1.00 91.19           C  
ANISOU  877  CB  MET A 111    10273  14298  10076  -1749     39   1240       C  
ATOM    878  CG  MET A 111      58.611  -5.003  25.262  1.00 89.11           C  
ANISOU  878  CG  MET A 111     9998  14037   9822  -1636    141   1288       C  
ATOM    879  SD  MET A 111      57.844  -3.565  24.493  1.00 87.64           S  
ANISOU  879  SD  MET A 111     9888  13748   9665  -1722    183   1241       S  
ATOM    880  CE  MET A 111      58.568  -3.638  22.855  1.00 89.44           C  
ANISOU  880  CE  MET A 111    10055  14031   9897  -1592    298   1341       C  
ATOM    881  N   ASP A 112      59.835  -4.564  29.763  1.00107.32           N  
ANISOU  881  N   ASP A 112    12154  16495  12126  -2029   -181   1276       N  
ATOM    882  CA  ASP A 112      59.599  -4.789  31.187  1.00106.09           C  
ANISOU  882  CA  ASP A 112    12042  16337  11929  -2111   -278   1226       C  
ATOM    883  C   ASP A 112      59.328  -3.490  31.933  1.00102.10           C  
ANISOU  883  C   ASP A 112    11570  15786  11436  -2304   -332   1162       C  
ATOM    884  O   ASP A 112      58.565  -3.482  32.906  1.00 98.85           O  
ANISOU  884  O   ASP A 112    11264  15312  10981  -2370   -382   1075       O  
ATOM    885  CB  ASP A 112      60.788  -5.520  31.810  1.00106.42           C  
ANISOU  885  CB  ASP A 112    11955  16516  11965  -2083   -341   1322       C  
ATOM    886  CG  ASP A 112      60.637  -7.028  31.758  1.00109.72           C  
ANISOU  886  CG  ASP A 112    12409  16941  12339  -1911   -324   1339       C  
ATOM    887  OD1 ASP A 112      61.659  -7.725  31.587  1.00111.87           O  
ANISOU  887  OD1 ASP A 112    12561  17320  12625  -1818   -324   1440       O  
ATOM    888  OD2 ASP A 112      59.494  -7.515  31.892  1.00109.01           O  
ANISOU  888  OD2 ASP A 112    12465  16747  12206  -1870   -309   1252       O  
ATOM    889  N   VAL A 113      59.940  -2.389  31.506  1.00100.32           N  
ANISOU  889  N   VAL A 113    11261  15587  11269  -2398   -320   1202       N  
ATOM    890  CA  VAL A 113      59.624  -1.096  32.100  1.00 97.51           C  
ANISOU  890  CA  VAL A 113    10951  15168  10929  -2578   -361   1135       C  
ATOM    891  C   VAL A 113      58.440  -0.439  31.394  1.00 92.26           C  
ANISOU  891  C   VAL A 113    10415  14362  10279  -2574   -289   1051       C  
ATOM    892  O   VAL A 113      57.664   0.280  32.033  1.00 90.65           O  
ANISOU  892  O   VAL A 113    10311  14065  10065  -2681   -316    956       O  
ATOM    893  CB  VAL A 113      60.860  -0.177  32.090  1.00107.54           C  
ANISOU  893  CB  VAL A 113    12072  16528  12261  -2700   -393   1216       C  
ATOM    894  CG1 VAL A 113      61.284   0.156  30.664  1.00109.73           C  
ANISOU  894  CG1 VAL A 113    12275  16820  12599  -2636   -294   1293       C  
ATOM    895  CG2 VAL A 113      60.595   1.094  32.891  1.00109.90           C  
ANISOU  895  CG2 VAL A 113    12426  16761  12570  -2897   -453   1141       C  
ATOM    896  N   LEU A 114      58.266  -0.700  30.095  1.00 87.18           N  
ANISOU  896  N   LEU A 114     9773  13699   9653  -2446   -198   1084       N  
ATOM    897  CA  LEU A 114      57.195  -0.061  29.338  1.00 93.66           C  
ANISOU  897  CA  LEU A 114    10706  14392  10489  -2436   -134   1017       C  
ATOM    898  C   LEU A 114      55.825  -0.462  29.871  1.00 91.37           C  
ANISOU  898  C   LEU A 114    10565  13995  10155  -2412   -146    900       C  
ATOM    899  O   LEU A 114      54.983   0.398  30.155  1.00 95.89           O  
ANISOU  899  O   LEU A 114    11229  14465  10740  -2500   -149    815       O  
ATOM    900  CB  LEU A 114      57.315  -0.413  27.855  1.00102.36           C  
ANISOU  900  CB  LEU A 114    11784  15505  11603  -2290    -41   1080       C  
ATOM    901  CG  LEU A 114      58.431   0.266  27.059  1.00109.82           C  
ANISOU  901  CG  LEU A 114    12602  16524  12602  -2318      2   1187       C  
ATOM    902  CD1 LEU A 114      58.383  -0.155  25.597  1.00112.09           C  
ANISOU  902  CD1 LEU A 114    12896  16810  12883  -2161    102   1236       C  
ATOM    903  CD2 LEU A 114      58.335   1.774  27.185  1.00113.56           C  
ANISOU  903  CD2 LEU A 114    13091  16933  13125  -2481     -8   1162       C  
ATOM    904  N   LEU A 115      55.581  -1.769  30.012  1.00 84.90           N  
ANISOU  904  N   LEU A 115     9774  13196   9290  -2293   -148    895       N  
ATOM    905  CA  LEU A 115      54.252  -2.210  30.425  1.00 82.58           C  
ANISOU  905  CA  LEU A 115     9617  12799   8960  -2265   -149    790       C  
ATOM    906  C   LEU A 115      53.949  -1.781  31.857  1.00 93.66           C  
ANISOU  906  C   LEU A 115    11070  14177  10340  -2404   -218    719       C  
ATOM    907  O   LEU A 115      52.820  -1.381  32.164  1.00100.96           O  
ANISOU  907  O   LEU A 115    12105  14993  11262  -2446   -208    620       O  
ATOM    908  CB  LEU A 115      54.110  -3.726  30.261  1.00 77.61           C  
ANISOU  908  CB  LEU A 115     9007  12194   8289  -2112   -135    806       C  
ATOM    909  CG  LEU A 115      54.433  -4.684  31.412  1.00 93.40           C  
ANISOU  909  CG  LEU A 115    10996  14253  10239  -2109   -198    817       C  
ATOM    910  CD1 LEU A 115      53.826  -6.053  31.144  1.00 94.18           C  
ANISOU  910  CD1 LEU A 115    11163  14319  10304  -1961   -170    800       C  
ATOM    911  CD2 LEU A 115      55.927  -4.803  31.638  1.00101.15           C  
ANISOU  911  CD2 LEU A 115    11832  15373  11228  -2123   -239    927       C  
ATOM    912  N   GLU A 116      54.953  -1.817  32.738  1.00101.04           N  
ANISOU  912  N   GLU A 116    11923  15210  11258  -2479   -288    768       N  
ATOM    913  CA  GLU A 116      54.731  -1.408  34.122  1.00 84.69           C  
ANISOU  913  CA  GLU A 116     9906  13121   9152  -2615   -358    702       C  
ATOM    914  C   GLU A 116      54.472   0.091  34.223  1.00 91.20           C  
ANISOU  914  C   GLU A 116    10764  13872  10015  -2758   -358    645       C  
ATOM    915  O   GLU A 116      53.598   0.526  34.985  1.00 93.53           O  
ANISOU  915  O   GLU A 116    11167  14081  10288  -2834   -369    545       O  
ATOM    916  CB  GLU A 116      55.926  -1.809  34.986  1.00 70.85           C  
ANISOU  916  CB  GLU A 116     8053  11498   7368  -2658   -443    775       C  
ATOM    917  CG  GLU A 116      56.044  -3.306  35.226  1.00 66.36           C  
ANISOU  917  CG  GLU A 116     7479  10985   6750  -2531   -456    814       C  
ATOM    918  CD  GLU A 116      54.981  -3.831  36.171  1.00 73.94           C  
ANISOU  918  CD  GLU A 116     8576  11872   7647  -2536   -471    724       C  
ATOM    919  OE1 GLU A 116      54.435  -3.031  36.960  1.00 78.08           O  
ANISOU  919  OE1 GLU A 116     9178  12336   8153  -2661   -496    640       O  
ATOM    920  OE2 GLU A 116      54.690  -5.045  36.124  1.00 75.69           O  
ANISOU  920  OE2 GLU A 116     8830  12093   7836  -2414   -454    736       O  
ATOM    921  N   SER A 117      55.209   0.899  33.455  1.00 95.37           N  
ANISOU  921  N   SER A 117    11204  14429  10602  -2795   -339    708       N  
ATOM    922  CA  SER A 117      54.970   2.337  33.469  1.00 83.44           C  
ANISOU  922  CA  SER A 117     9731  12838   9136  -2927   -334    659       C  
ATOM    923  C   SER A 117      53.607   2.673  32.880  1.00 76.32           C  
ANISOU  923  C   SER A 117     8951  11796   8252  -2878   -263    575       C  
ATOM    924  O   SER A 117      52.929   3.588  33.359  1.00 76.72           O  
ANISOU  924  O   SER A 117     9088  11749   8314  -2975   -267    489       O  
ATOM    925  CB  SER A 117      56.080   3.061  32.711  1.00 77.96           C  
ANISOU  925  CB  SER A 117     8912  12205   8505  -2972   -322    756       C  
ATOM    926  OG  SER A 117      55.860   4.460  32.718  1.00 76.25           O  
ANISOU  926  OG  SER A 117     8737  11901   8334  -3102   -317    712       O  
ATOM    927  N   LEU A 118      53.181   1.941  31.848  1.00 70.23           N  
ANISOU  927  N   LEU A 118     8190  11011   7485  -2725   -201    597       N  
ATOM    928  CA  LEU A 118      51.842   2.157  31.308  1.00 74.89           C  
ANISOU  928  CA  LEU A 118     8890  11473   8090  -2671   -145    518       C  
ATOM    929  C   LEU A 118      50.769   1.774  32.321  1.00 80.97           C  
ANISOU  929  C   LEU A 118     9768  12177   8820  -2685   -164    412       C  
ATOM    930  O   LEU A 118      49.737   2.449  32.425  1.00 92.61           O  
ANISOU  930  O   LEU A 118    11334  13539  10316  -2721   -140    325       O  
ATOM    931  CB  LEU A 118      51.661   1.373  30.009  1.00 67.91           C  
ANISOU  931  CB  LEU A 118     7995  10597   7209  -2506    -86    564       C  
ATOM    932  CG  LEU A 118      52.481   1.854  28.813  1.00 70.05           C  
ANISOU  932  CG  LEU A 118     8184  10911   7521  -2479    -44    661       C  
ATOM    933  CD1 LEU A 118      52.154   1.026  27.582  1.00 80.22           C  
ANISOU  933  CD1 LEU A 118     9488  12196   8796  -2310     15    689       C  
ATOM    934  CD2 LEU A 118      52.240   3.333  28.552  1.00 68.58           C  
ANISOU  934  CD2 LEU A 118     8029  10641   7389  -2582    -26    638       C  
ATOM    935  N   LYS A 119      50.990   0.693  33.075  1.00 76.54           N  
ANISOU  935  N   LYS A 119     9197  11682   8202  -2654   -202    421       N  
ATOM    936  CA  LYS A 119      50.046   0.329  34.127  1.00 72.72           C  
ANISOU  936  CA  LYS A 119     8814  11142   7675  -2678   -216    328       C  
ATOM    937  C   LYS A 119      49.969   1.416  35.192  1.00 82.72           C  
ANISOU  937  C   LYS A 119    10127  12369   8935  -2839   -252    261       C  
ATOM    938  O   LYS A 119      48.877   1.755  35.666  1.00 84.35           O  
ANISOU  938  O   LYS A 119    10436  12475   9138  -2870   -229    162       O  
ATOM    939  CB  LYS A 119      50.443  -1.009  34.752  1.00 65.50           C  
ANISOU  939  CB  LYS A 119     7878  10312   6697  -2621   -254    365       C  
ATOM    940  CG  LYS A 119      50.310  -2.198  33.814  1.00 65.64           C  
ANISOU  940  CG  LYS A 119     7880  10346   6714  -2455   -214    409       C  
ATOM    941  CD  LYS A 119      50.806  -3.483  34.461  1.00 70.38           C  
ANISOU  941  CD  LYS A 119     8457  11027   7256  -2401   -253    455       C  
ATOM    942  CE  LYS A 119      50.952  -4.596  33.432  1.00 71.09           C  
ANISOU  942  CE  LYS A 119     8516  11144   7350  -2238   -215    514       C  
ATOM    943  NZ  LYS A 119      51.454  -5.864  34.033  1.00 73.01           N  
ANISOU  943  NZ  LYS A 119     8739  11459   7542  -2176   -251    564       N  
ATOM    944  N   CYS A 120      51.118   1.976  35.578  1.00 85.98           N  
ANISOU  944  N   CYS A 120    10465  12858   9347  -2942   -308    312       N  
ATOM    945  CA  CYS A 120      51.116   3.069  36.547  1.00 86.32           C  
ANISOU  945  CA  CYS A 120    10556  12860   9382  -3103   -347    247       C  
ATOM    946  C   CYS A 120      50.384   4.291  36.003  1.00 86.57           C  
ANISOU  946  C   CYS A 120    10648  12767   9479  -3143   -293    186       C  
ATOM    947  O   CYS A 120      49.621   4.942  36.728  1.00 94.00           O  
ANISOU  947  O   CYS A 120    11688  13616  10410  -3220   -287     87       O  
ATOM    948  CB  CYS A 120      52.548   3.436  36.938  1.00 85.60           C  
ANISOU  948  CB  CYS A 120    10359  12878   9286  -3208   -424    321       C  
ATOM    949  SG  CYS A 120      53.485   2.110  37.726  1.00 83.88           S  
ANISOU  949  SG  CYS A 120    10066  12811   8992  -3173   -504    395       S  
ATOM    950  N   LEU A 121      50.612   4.622  34.728  1.00 74.13           N  
ANISOU  950  N   LEU A 121     9016  11183   7966  -3088   -250    248       N  
ATOM    951  CA  LEU A 121      49.913   5.745  34.111  1.00 60.65           C  
ANISOU  951  CA  LEU A 121     7367   9355   6322  -3110   -198    202       C  
ATOM    952  C   LEU A 121      48.407   5.528  34.129  1.00 54.92           C  
ANISOU  952  C   LEU A 121     6752   8519   5597  -3039   -148    105       C  
ATOM    953  O   LEU A 121      47.642   6.432  34.485  1.00 51.47           O  
ANISOU  953  O   LEU A 121     6399   7973   5184  -3103   -129     20       O  
ATOM    954  CB  LEU A 121      50.401   5.953  32.678  1.00 66.41           C  
ANISOU  954  CB  LEU A 121     8021  10105   7108  -3043   -157    295       C  
ATOM    955  CG  LEU A 121      51.443   7.048  32.449  1.00 79.20           C  
ANISOU  955  CG  LEU A 121     9571  11748   8775  -3157   -173    357       C  
ATOM    956  CD1 LEU A 121      50.919   8.385  32.948  1.00 79.81           C  
ANISOU  956  CD1 LEU A 121     9736  11702   8885  -3284   -173    271       C  
ATOM    957  CD2 LEU A 121      52.758   6.703  33.113  1.00 83.38           C  
ANISOU  957  CD2 LEU A 121     9994  12412   9274  -3228   -244    424       C  
ATOM    958  N   CYS A 122      47.963   4.331  33.737  1.00 67.38           N  
ANISOU  958  N   CYS A 122     8329  10122   7152  -2906   -127    118       N  
ATOM    959  CA  CYS A 122      46.538   4.019  33.771  1.00 75.18           C  
ANISOU  959  CA  CYS A 122     9408  11013   8144  -2839    -84     30       C  
ATOM    960  C   CYS A 122      45.981   4.158  35.182  1.00 65.92           C  
ANISOU  960  C   CYS A 122     8317   9799   6930  -2928    -99    -66       C  
ATOM    961  O   CYS A 122      44.934   4.781  35.389  1.00 70.03           O  
ANISOU  961  O   CYS A 122     8919  10210   7481  -2949    -61   -155       O  
ATOM    962  CB  CYS A 122      46.292   2.609  33.228  1.00 67.02           C  
ANISOU  962  CB  CYS A 122     8356  10022   7085  -2695    -69     63       C  
ATOM    963  SG  CYS A 122      46.667   2.396  31.470  1.00 57.73           S  
ANISOU  963  SG  CYS A 122     7114   8874   5948  -2569    -35    157       S  
ATOM    964  N   ASN A 123      46.684   3.598  36.171  1.00 60.99           N  
ANISOU  964  N   ASN A 123     7674   9263   6238  -2979   -153    -48       N  
ATOM    965  CA  ASN A 123      46.210   3.665  37.551  1.00 55.20           C  
ANISOU  965  CA  ASN A 123     7025   8499   5448  -3062   -167   -134       C  
ATOM    966  C   ASN A 123      46.084   5.106  38.029  1.00 49.11           C  
ANISOU  966  C   ASN A 123     6310   7648   4701  -3192   -167   -203       C  
ATOM    967  O   ASN A 123      45.122   5.455  38.724  1.00 46.90           O  
ANISOU  967  O   ASN A 123     6128   7280   4411  -3226   -134   -304       O  
ATOM    968  CB  ASN A 123      47.149   2.883  38.468  1.00 63.06           C  
ANISOU  968  CB  ASN A 123     7985   9613   6361  -3098   -238    -87       C  
ATOM    969  CG  ASN A 123      47.095   1.392  38.219  1.00 69.99           C  
ANISOU  969  CG  ASN A 123     8834  10550   7209  -2970   -233    -37       C  
ATOM    970  OD1 ASN A 123      46.192   0.899  37.544  1.00 74.04           O  
ANISOU  970  OD1 ASN A 123     9373  11005   7753  -2866   -177    -58       O  
ATOM    971  ND2 ASN A 123      48.060   0.663  38.768  1.00 72.15           N  
ANISOU  971  ND2 ASN A 123     9056  10935   7422  -2978   -296     29       N  
ATOM    972  N   LEU A 124      47.043   5.960  37.665  1.00 47.64           N  
ANISOU  972  N   LEU A 124     6065   7488   4549  -3265   -198   -151       N  
ATOM    973  CA  LEU A 124      46.999   7.341  38.132  1.00 48.45           C  
ANISOU  973  CA  LEU A 124     6225   7509   4674  -3396   -202   -216       C  
ATOM    974  C   LEU A 124      45.908   8.137  37.427  1.00 48.00           C  
ANISOU  974  C   LEU A 124     6229   7312   4695  -3356   -127   -273       C  
ATOM    975  O   LEU A 124      45.182   8.903  38.070  1.00 48.30           O  
ANISOU  975  O   LEU A 124     6363   7249   4739  -3418   -101   -372       O  
ATOM    976  CB  LEU A 124      48.359   8.010  37.939  1.00 49.45           C  
ANISOU  976  CB  LEU A 124     6266   7701   4822  -3494   -259   -139       C  
ATOM    977  CG  LEU A 124      49.505   7.481  38.801  1.00 50.24           C  
ANISOU  977  CG  LEU A 124     6305   7934   4849  -3564   -349    -90       C  
ATOM    978  CD1 LEU A 124      50.732   8.364  38.649  1.00 51.40           C  
ANISOU  978  CD1 LEU A 124     6370   8126   5033  -3682   -403    -29       C  
ATOM    979  CD2 LEU A 124      49.082   7.383  40.259  1.00 50.60           C  
ANISOU  979  CD2 LEU A 124     6454   7963   4810  -3639   -379   -185       C  
ATOM    980  N   VAL A 125      45.768   7.971  36.112  1.00 47.35           N  
ANISOU  980  N   VAL A 125     6096   7224   4672  -3248    -90   -213       N  
ATOM    981  CA  VAL A 125      44.827   8.819  35.386  1.00 47.08           C  
ANISOU  981  CA  VAL A 125     6114   7061   4715  -3212    -30   -255       C  
ATOM    982  C   VAL A 125      43.379   8.409  35.642  1.00 56.71           C  
ANISOU  982  C   VAL A 125     7410   8201   5936  -3136     21   -346       C  
ATOM    983  O   VAL A 125      42.475   9.246  35.545  1.00 57.84           O  
ANISOU  983  O   VAL A 125     7619   8224   6134  -3139     66   -414       O  
ATOM    984  CB  VAL A 125      45.145   8.821  33.881  1.00 46.77           C  
ANISOU  984  CB  VAL A 125     6002   7038   4729  -3123    -10   -160       C  
ATOM    985  CG1 VAL A 125      46.574   9.287  33.640  1.00 47.63           C  
ANISOU  985  CG1 VAL A 125     6029   7225   4845  -3205    -50    -67       C  
ATOM    986  CG2 VAL A 125      44.905   7.446  33.274  1.00 45.81           C  
ANISOU  986  CG2 VAL A 125     5841   6983   4583  -2979      0   -118       C  
ATOM    987  N   LEU A 126      43.122   7.142  35.978  1.00 53.21           N  
ANISOU  987  N   LEU A 126     6960   7818   5440  -3070     17   -347       N  
ATOM    988  CA  LEU A 126      41.748   6.692  36.172  1.00 49.80           C  
ANISOU  988  CA  LEU A 126     6589   7314   5017  -2999     68   -426       C  
ATOM    989  C   LEU A 126      41.157   7.135  37.503  1.00 60.11           C  
ANISOU  989  C   LEU A 126     7988   8559   6293  -3087     87   -533       C  
ATOM    990  O   LEU A 126      39.942   7.013  37.688  1.00 45.22           O  
ANISOU  990  O   LEU A 126     6154   6596   4430  -3040    142   -607       O  
ATOM    991  CB  LEU A 126      41.658   5.164  36.052  1.00 51.37           C  
ANISOU  991  CB  LEU A 126     6753   7590   5174  -2899     61   -389       C  
ATOM    992  CG  LEU A 126      42.174   4.248  37.171  1.00 56.19           C  
ANISOU  992  CG  LEU A 126     7367   8291   5692  -2938     22   -382       C  
ATOM    993  CD1 LEU A 126      41.087   3.916  38.187  1.00 61.27           C  
ANISOU  993  CD1 LEU A 126     8095   8880   6306  -2948     61   -477       C  
ATOM    994  CD2 LEU A 126      42.742   2.965  36.585  1.00 69.02           C  
ANISOU  994  CD2 LEU A 126     8920  10015   7291  -2841     -4   -292       C  
ATOM    995  N   SER A 127      41.979   7.645  38.431  1.00 70.58           N  
ANISOU  995  N   SER A 127     9334   9917   7566  -3214     44   -544       N  
ATOM    996  CA  SER A 127      41.462   7.991  39.752  1.00 65.11           C  
ANISOU  996  CA  SER A 127     8741   9173   6826  -3297     62   -647       C  
ATOM    997  C   SER A 127      42.129   9.221  40.364  1.00 59.15           C  
ANISOU  997  C   SER A 127     8027   8388   6058  -3441     29   -679       C  
ATOM    998  O   SER A 127      42.078   9.381  41.590  1.00 64.19           O  
ANISOU  998  O   SER A 127     8744   9019   6626  -3529     20   -751       O  
ATOM    999  CB  SER A 127      41.622   6.799  40.709  1.00 56.94           C  
ANISOU  999  CB  SER A 127     7715   8228   5690  -3298     35   -644       C  
ATOM   1000  OG  SER A 127      42.969   6.362  40.757  1.00 48.79           O  
ANISOU 1000  OG  SER A 127     6610   7321   4607  -3333    -46   -553       O  
ATOM   1001  N   SER A 128      42.743  10.092  39.566  1.00 60.59           N  
ANISOU 1001  N   SER A 128     8166   8551   6303  -3473     11   -631       N  
ATOM   1002  CA  SER A 128      43.374  11.308  40.075  1.00 57.04           C  
ANISOU 1002  CA  SER A 128     7756   8062   5853  -3617    -22   -661       C  
ATOM   1003  C   SER A 128      43.141  12.436  39.077  1.00 57.63           C  
ANISOU 1003  C   SER A 128     7833   8029   6033  -3607     17   -654       C  
ATOM   1004  O   SER A 128      43.821  12.506  38.040  1.00 49.72           O  
ANISOU 1004  O   SER A 128     6745   7068   5078  -3581     -3   -556       O  
ATOM   1005  CB  SER A 128      44.865  11.101  40.329  1.00 58.27           C  
ANISOU 1005  CB  SER A 128     7836   8347   5957  -3704   -116   -580       C  
ATOM   1006  OG  SER A 128      45.445  12.242  40.934  1.00 63.47           O  
ANISOU 1006  OG  SER A 128     8539   8966   6610  -3856   -155   -618       O  
ATOM   1007  N   PRO A 129      42.193  13.336  39.353  1.00 56.09           N  
ANISOU 1007  N   PRO A 129     7737   7695   5879  -3623     75   -752       N  
ATOM   1008  CA  PRO A 129      41.924  14.429  38.404  1.00 67.68           C  
ANISOU 1008  CA  PRO A 129     9214   9050   7450  -3607    112   -743       C  
ATOM   1009  C   PRO A 129      43.111  15.349  38.193  1.00 76.18           C  
ANISOU 1009  C   PRO A 129    10263  10133   8548  -3726     61   -688       C  
ATOM   1010  O   PRO A 129      43.300  15.862  37.081  1.00 68.10           O  
ANISOU 1010  O   PRO A 129     9198   9075   7601  -3694     74   -620       O  
ATOM   1011  CB  PRO A 129      40.744  15.172  39.050  1.00 69.14           C  
ANISOU 1011  CB  PRO A 129     9519   9091   7660  -3615    180   -871       C  
ATOM   1012  CG  PRO A 129      40.147  14.196  40.020  1.00 65.11           C  
ANISOU 1012  CG  PRO A 129     9042   8625   7070  -3587    198   -933       C  
ATOM   1013  CD  PRO A 129      41.293  13.375  40.518  1.00 61.09           C  
ANISOU 1013  CD  PRO A 129     8480   8266   6467  -3647    117   -874       C  
ATOM   1014  N   THR A 130      43.918  15.579  39.231  1.00 76.55           N  
ANISOU 1014  N   THR A 130    10335  10222   8530  -3866      1   -715       N  
ATOM   1015  CA  THR A 130      45.109  16.404  39.063  1.00 80.28           C  
ANISOU 1015  CA  THR A 130    10769  10708   9026  -3991    -55   -660       C  
ATOM   1016  C   THR A 130      46.102  15.738  38.118  1.00 85.92           C  
ANISOU 1016  C   THR A 130    11338  11555   9752  -3948    -94   -518       C  
ATOM   1017  O   THR A 130      46.756  16.414  37.317  1.00 93.47           O  
ANISOU 1017  O   THR A 130    12244  12499  10773  -3985   -100   -444       O  
ATOM   1018  CB  THR A 130      45.749  16.700  40.423  1.00 82.08           C  
ANISOU 1018  CB  THR A 130    11052  10963   9173  -4151   -123   -723       C  
ATOM   1019  OG1 THR A 130      46.947  17.466  40.239  1.00 80.62           O  
ANISOU 1019  OG1 THR A 130    10817  10798   9018  -4281   -185   -664       O  
ATOM   1020  CG2 THR A 130      46.075  15.416  41.171  1.00 79.03           C  
ANISOU 1020  CG2 THR A 130    10626  10722   8680  -4136   -174   -708       C  
ATOM   1021  N   ALA A 131      46.204  14.407  38.168  1.00 91.78           N  
ANISOU 1021  N   ALA A 131    12016  12420  10435  -3864   -113   -476       N  
ATOM   1022  CA  ALA A 131      47.049  13.703  37.210  1.00 74.72           C  
ANISOU 1022  CA  ALA A 131     9723  10380   8287  -3799   -136   -344       C  
ATOM   1023  C   ALA A 131      46.511  13.857  35.794  1.00 63.04           C  
ANISOU 1023  C   ALA A 131     8222   8842   6889  -3677    -70   -295       C  
ATOM   1024  O   ALA A 131      47.285  13.962  34.835  1.00 56.62           O  
ANISOU 1024  O   ALA A 131     7321   8077   6114  -3664    -74   -190       O  
ATOM   1025  CB  ALA A 131      47.160  12.226  37.589  1.00 50.97           C  
ANISOU 1025  CB  ALA A 131     6667   7501   5200  -3724   -164   -318       C  
ATOM   1026  N   GLN A 132      45.185  13.892  35.645  1.00 65.63           N  
ANISOU 1026  N   GLN A 132     8629   9066   7243  -3588     -7   -368       N  
ATOM   1027  CA  GLN A 132      44.586  14.121  34.334  1.00 71.80           C  
ANISOU 1027  CA  GLN A 132     9401   9781   8098  -3475     48   -328       C  
ATOM   1028  C   GLN A 132      44.945  15.503  33.804  1.00 76.68           C  
ANISOU 1028  C   GLN A 132    10036  10308   8790  -3551     59   -301       C  
ATOM   1029  O   GLN A 132      45.380  15.649  32.655  1.00 81.69           O  
ANISOU 1029  O   GLN A 132    10610  10961   9467  -3508     71   -203       O  
ATOM   1030  CB  GLN A 132      43.067  13.958  34.418  1.00 63.42           C  
ANISOU 1030  CB  GLN A 132     8417   8622   7056  -3378    104   -420       C  
ATOM   1031  CG  GLN A 132      42.609  12.694  35.130  1.00 57.78           C  
ANISOU 1031  CG  GLN A 132     7705   7977   6271  -3323     99   -462       C  
ATOM   1032  CD  GLN A 132      41.114  12.680  35.396  1.00 50.49           C  
ANISOU 1032  CD  GLN A 132     6859   6950   5373  -3254    159   -562       C  
ATOM   1033  OE1 GLN A 132      40.347  13.384  34.739  1.00 47.76           O  
ANISOU 1033  OE1 GLN A 132     6546   6497   5105  -3203    203   -582       O  
ATOM   1034  NE2 GLN A 132      40.695  11.880  36.369  1.00 47.52           N  
ANISOU 1034  NE2 GLN A 132     6512   6609   4934  -3252    162   -623       N  
ATOM   1035  N   MET A 133      44.767  16.535  34.632  1.00 79.96           N  
ANISOU 1035  N   MET A 133    10541  10620   9220  -3666     60   -388       N  
ATOM   1036  CA  MET A 133      45.070  17.895  34.197  1.00 86.97           C  
ANISOU 1036  CA  MET A 133    11458  11405  10181  -3747     72   -369       C  
ATOM   1037  C   MET A 133      46.568  18.146  34.074  1.00 86.51           C  
ANISOU 1037  C   MET A 133    11313  11434  10121  -3863     17   -275       C  
ATOM   1038  O   MET A 133      46.967  19.149  33.474  1.00 94.51           O  
ANISOU 1038  O   MET A 133    12328  12381  11201  -3921     29   -228       O  
ATOM   1039  CB  MET A 133      44.443  18.911  35.154  1.00 95.61           C  
ANISOU 1039  CB  MET A 133    12682  12356  11291  -3835     90   -496       C  
ATOM   1040  CG  MET A 133      42.923  18.836  35.221  1.00105.86           C  
ANISOU 1040  CG  MET A 133    14061  13552  12610  -3721    156   -587       C  
ATOM   1041  SD  MET A 133      42.171  20.270  36.016  1.00112.61           S  
ANISOU 1041  SD  MET A 133    15068  14209  13510  -3803    199   -721       S  
ATOM   1042  CE  MET A 133      40.463  19.741  36.128  1.00113.33           C  
ANISOU 1042  CE  MET A 133    15209  14236  13614  -3646    274   -810       C  
ATOM   1043  N   LEU A 134      47.404  17.270  34.636  1.00 94.58           N  
ANISOU 1043  N   LEU A 134    12259  12605  11073  -3900    -43   -243       N  
ATOM   1044  CA  LEU A 134      48.842  17.369  34.403  1.00 82.64           C  
ANISOU 1044  CA  LEU A 134    10638  11196   9566  -3992    -94   -139       C  
ATOM   1045  C   LEU A 134      49.244  16.688  33.100  1.00 74.78           C  
ANISOU 1045  C   LEU A 134     9531  10292   8590  -3872    -68    -10       C  
ATOM   1046  O   LEU A 134      50.053  17.229  32.336  1.00 75.94           O  
ANISOU 1046  O   LEU A 134     9613  10454   8788  -3914    -62     85       O  
ATOM   1047  CB  LEU A 134      49.612  16.762  35.576  1.00 74.48           C  
ANISOU 1047  CB  LEU A 134     9565  10282   8451  -4084   -176   -156       C  
ATOM   1048  CG  LEU A 134      49.651  17.562  36.876  1.00 68.23           C  
ANISOU 1048  CG  LEU A 134     8870   9424   7632  -4246   -222   -264       C  
ATOM   1049  CD1 LEU A 134      50.523  16.860  37.899  1.00 65.61           C  
ANISOU 1049  CD1 LEU A 134     8483   9233   7213  -4325   -313   -258       C  
ATOM   1050  CD2 LEU A 134      50.150  18.971  36.622  1.00 67.85           C  
ANISOU 1050  CD2 LEU A 134     8842   9278   7660  -4379   -224   -252       C  
ATOM   1051  N   ALA A 135      48.696  15.500  32.832  1.00 72.07           N  
ANISOU 1051  N   ALA A 135     9167  10010   8205  -3724    -49     -5       N  
ATOM   1052  CA  ALA A 135      48.990  14.815  31.580  1.00 52.22           C  
ANISOU 1052  CA  ALA A 135     6564   7575   5701  -3598    -20    107       C  
ATOM   1053  C   ALA A 135      48.406  15.557  30.386  1.00 52.11           C  
ANISOU 1053  C   ALA A 135     6591   7451   5756  -3530     44    136       C  
ATOM   1054  O   ALA A 135      48.924  15.436  29.270  1.00 52.11           O  
ANISOU 1054  O   ALA A 135     6522   7502   5776  -3471     70    244       O  
ATOM   1055  CB  ALA A 135      48.464  13.381  31.627  1.00 51.00           C  
ANISOU 1055  CB  ALA A 135     6396   7496   5485  -3460    -18     93       C  
ATOM   1056  N   ALA A 136      47.333  16.325  30.594  1.00 64.75           N  
ANISOU 1056  N   ALA A 136     8306   8903   7394  -3533     73     43       N  
ATOM   1057  CA  ALA A 136      46.779  17.117  29.502  1.00 67.12           C  
ANISOU 1057  CA  ALA A 136     8650   9091   7763  -3473    128     73       C  
ATOM   1058  C   ALA A 136      47.700  18.268  29.119  1.00 76.39           C  
ANISOU 1058  C   ALA A 136     9804  10228   8992  -3591    131    145       C  
ATOM   1059  O   ALA A 136      47.707  18.694  27.958  1.00 77.91           O  
ANISOU 1059  O   ALA A 136     9992  10383   9229  -3536    172    224       O  
ATOM   1060  CB  ALA A 136      45.399  17.649  29.882  1.00 67.23           C  
ANISOU 1060  CB  ALA A 136     8784   8953   7807  -3443    157    -45       C  
ATOM   1061  N   GLU A 137      48.475  18.785  30.073  1.00 72.38           N  
ANISOU 1061  N   GLU A 137     9290   9731   8482  -3755     85    119       N  
ATOM   1062  CA  GLU A 137      49.439  19.840  29.786  1.00 77.62           C  
ANISOU 1062  CA  GLU A 137     9924  10365   9202  -3886     82    189       C  
ATOM   1063  C   GLU A 137      50.784  19.295  29.331  1.00 83.98           C  
ANISOU 1063  C   GLU A 137    10582  11332   9993  -3908     61    318       C  
ATOM   1064  O   GLU A 137      51.484  19.959  28.556  1.00 87.75           O  
ANISOU 1064  O   GLU A 137    11016  11802  10524  -3956     86    415       O  
ATOM   1065  CB  GLU A 137      49.637  20.729  31.019  1.00 75.19           C  
ANISOU 1065  CB  GLU A 137     9682   9982   8903  -4064     38     97       C  
ATOM   1066  CG  GLU A 137      48.459  21.641  31.334  1.00 76.36           C  
ANISOU 1066  CG  GLU A 137     9981   9943   9090  -4064     73    -17       C  
ATOM   1067  CD  GLU A 137      48.091  22.548  30.174  1.00 84.01           C  
ANISOU 1067  CD  GLU A 137    10991  10787  10141  -4015    136     39       C  
ATOM   1068  OE1 GLU A 137      47.212  22.166  29.372  1.00 88.19           O  
ANISOU 1068  OE1 GLU A 137    11539  11293  10677  -3855    181     53       O  
ATOM   1069  OE2 GLU A 137      48.683  23.642  30.062  1.00 87.60           O  
ANISOU 1069  OE2 GLU A 137    11464  11167  10654  -4140    136     71       O  
ATOM   1070  N   ALA A 138      51.164  18.101  29.793  1.00 80.37           N  
ANISOU 1070  N   ALA A 138    10048  11021   9467  -3872     20    324       N  
ATOM   1071  CA  ALA A 138      52.407  17.494  29.335  1.00 79.68           C  
ANISOU 1071  CA  ALA A 138     9814  11093   9369  -3871      7    448       C  
ATOM   1072  C   ALA A 138      52.284  16.926  27.927  1.00 76.21           C  
ANISOU 1072  C   ALA A 138     9333  10694   8931  -3706     73    543       C  
ATOM   1073  O   ALA A 138      53.308  16.641  27.296  1.00 75.05           O  
ANISOU 1073  O   ALA A 138     9069  10657   8788  -3700     85    660       O  
ATOM   1074  CB  ALA A 138      52.849  16.402  30.308  1.00 55.05           C  
ANISOU 1074  CB  ALA A 138     6630   8110   6176  -3880    -61    426       C  
ATOM   1075  N   ARG A 139      51.057  16.758  27.428  1.00 80.03           N  
ANISOU 1075  N   ARG A 139     9907  11093   9408  -3574    115    495       N  
ATOM   1076  CA  ARG A 139      50.778  16.315  26.060  1.00 71.57           C  
ANISOU 1076  CA  ARG A 139     8822  10038   8332  -3415    174    572       C  
ATOM   1077  C   ARG A 139      51.421  14.952  25.780  1.00 67.96           C  
ANISOU 1077  C   ARG A 139     8258   9749   7816  -3321    168    640       C  
ATOM   1078  O   ARG A 139      52.364  14.815  24.999  1.00 68.89           O  
ANISOU 1078  O   ARG A 139     8282   9955   7939  -3305    196    756       O  
ATOM   1079  CB  ARG A 139      51.234  17.368  25.041  1.00 70.15           C  
ANISOU 1079  CB  ARG A 139     8636   9803   8214  -3453    223    669       C  
ATOM   1080  CG  ARG A 139      50.436  18.663  25.089  1.00 68.28           C  
ANISOU 1080  CG  ARG A 139     8522   9384   8039  -3508    240    608       C  
ATOM   1081  CD  ARG A 139      50.968  19.682  24.090  1.00 75.55           C  
ANISOU 1081  CD  ARG A 139     9436  10251   9018  -3550    290    716       C  
ATOM   1082  NE  ARG A 139      50.277  20.965  24.194  1.00 79.58           N  
ANISOU 1082  NE  ARG A 139    10065  10579   9593  -3611    304    661       N  
ATOM   1083  CZ  ARG A 139      50.497  22.000  23.389  1.00 82.87           C  
ANISOU 1083  CZ  ARG A 139    10510  10909  10068  -3648    348    739       C  
ATOM   1084  NH1 ARG A 139      49.821  23.129  23.558  1.00 80.65           N  
ANISOU 1084  NH1 ARG A 139    10343  10454   9846  -3696    358    681       N  
ATOM   1085  NH2 ARG A 139      51.391  21.908  22.413  1.00 85.11           N  
ANISOU 1085  NH2 ARG A 139    10710  11277  10352  -3633    388    876       N  
ATOM   1086  N   LEU A 140      50.873  13.941  26.451  1.00 57.59           N  
ANISOU 1086  N   LEU A 140     6962   8473   6448  -3257    136    565       N  
ATOM   1087  CA  LEU A 140      51.259  12.557  26.213  1.00 59.03           C  
ANISOU 1087  CA  LEU A 140     7065   8792   6572  -3146    132    614       C  
ATOM   1088  C   LEU A 140      50.471  11.909  25.084  1.00 68.02           C  
ANISOU 1088  C   LEU A 140     8242   9914   7688  -2968    181    629       C  
ATOM   1089  O   LEU A 140      50.794  10.782  24.693  1.00 78.48           O  
ANISOU 1089  O   LEU A 140     9510  11344   8966  -2863    188    675       O  
ATOM   1090  CB  LEU A 140      51.082  11.722  27.486  1.00 64.83           C  
ANISOU 1090  CB  LEU A 140     7804   9575   7254  -3164     73    533       C  
ATOM   1091  CG  LEU A 140      52.208  11.717  28.522  1.00 71.28           C  
ANISOU 1091  CG  LEU A 140     8538  10487   8058  -3299     10    551       C  
ATOM   1092  CD1 LEU A 140      52.219  12.999  29.333  1.00 74.63           C  
ANISOU 1092  CD1 LEU A 140     9016  10818   8522  -3471    -21    489       C  
ATOM   1093  CD2 LEU A 140      52.068  10.507  29.433  1.00 72.21           C  
ANISOU 1093  CD2 LEU A 140     8649  10681   8106  -3257    -37    503       C  
ATOM   1094  N   VAL A 141      49.452  12.590  24.555  1.00 66.10           N  
ANISOU 1094  N   VAL A 141     8096   9542   7478  -2930    211    589       N  
ATOM   1095  CA  VAL A 141      48.614  11.990  23.523  1.00 58.05           C  
ANISOU 1095  CA  VAL A 141     7121   8502   6435  -2765    244    594       C  
ATOM   1096  C   VAL A 141      49.376  11.851  22.213  1.00 58.94           C  
ANISOU 1096  C   VAL A 141     7176   8684   6534  -2693    292    720       C  
ATOM   1097  O   VAL A 141      49.154  10.898  21.456  1.00 62.07           O  
ANISOU 1097  O   VAL A 141     7571   9131   6883  -2552    310    744       O  
ATOM   1098  CB  VAL A 141      47.329  12.818  23.336  1.00 48.59           C  
ANISOU 1098  CB  VAL A 141     6035   7146   5280  -2746    257    522       C  
ATOM   1099  CG1 VAL A 141      46.253  11.987  22.654  1.00 47.58           C  
ANISOU 1099  CG1 VAL A 141     5954   7000   5123  -2584    265    490       C  
ATOM   1100  CG2 VAL A 141      46.843  13.359  24.672  1.00 48.66           C  
ANISOU 1100  CG2 VAL A 141     6096   7076   5317  -2858    224    411       C  
ATOM   1101  N   VAL A 142      50.283  12.785  21.922  1.00 61.02           N  
ANISOU 1101  N   VAL A 142     7395   8951   6837  -2788    316    802       N  
ATOM   1102  CA  VAL A 142      50.971  12.780  20.634  1.00 52.97           C  
ANISOU 1102  CA  VAL A 142     6330   7989   5808  -2723    375    927       C  
ATOM   1103  C   VAL A 142      51.880  11.562  20.514  1.00 63.86           C  
ANISOU 1103  C   VAL A 142     7603   9527   7133  -2658    382    989       C  
ATOM   1104  O   VAL A 142      51.877  10.865  19.493  1.00 52.64           O  
ANISOU 1104  O   VAL A 142     6180   8155   5667  -2520    423   1041       O  
ATOM   1105  CB  VAL A 142      51.751  14.093  20.439  1.00 55.61           C  
ANISOU 1105  CB  VAL A 142     6638   8287   6206  -2856    403   1002       C  
ATOM   1106  CG1 VAL A 142      50.813  15.198  19.981  1.00 58.79           C  
ANISOU 1106  CG1 VAL A 142     7158   8529   6652  -2858    423    975       C  
ATOM   1107  CG2 VAL A 142      52.452  14.495  21.728  1.00 55.29           C  
ANISOU 1107  CG2 VAL A 142     6539   8269   6201  -3029    351    972       C  
ATOM   1108  N   ARG A 143      52.665  11.281  21.557  1.00 67.77           N  
ANISOU 1108  N   ARG A 143     8013  10105   7632  -2751    338    983       N  
ATOM   1109  CA  ARG A 143      53.566  10.136  21.498  1.00 71.73           C  
ANISOU 1109  CA  ARG A 143     8407  10758   8090  -2687    342   1046       C  
ATOM   1110  C   ARG A 143      52.801   8.820  21.522  1.00 69.09           C  
ANISOU 1110  C   ARG A 143     8117  10442   7692  -2543    327    984       C  
ATOM   1111  O   ARG A 143      53.219   7.850  20.880  1.00 73.18           O  
ANISOU 1111  O   ARG A 143     8589  11052   8165  -2425    358   1042       O  
ATOM   1112  CB  ARG A 143      54.570  10.191  22.647  1.00 75.72           C  
ANISOU 1112  CB  ARG A 143     8809  11344   8616  -2825    288   1057       C  
ATOM   1113  CG  ARG A 143      55.794   9.319  22.429  1.00 80.51           C  
ANISOU 1113  CG  ARG A 143     9276  12112   9201  -2779    303   1158       C  
ATOM   1114  CD  ARG A 143      56.728   9.915  21.388  1.00 85.58           C  
ANISOU 1114  CD  ARG A 143     9841  12797   9879  -2792    376   1286       C  
ATOM   1115  NE  ARG A 143      57.980   9.170  21.296  1.00 94.35           N  
ANISOU 1115  NE  ARG A 143    10801  14065  10981  -2763    392   1384       N  
ATOM   1116  CZ  ARG A 143      58.992   9.298  22.149  1.00105.90           C  
ANISOU 1116  CZ  ARG A 143    12143  15614  12481  -2885    342   1418       C  
ATOM   1117  NH1 ARG A 143      58.903  10.146  23.165  1.00111.77           N  
ANISOU 1117  NH1 ARG A 143    12908  16297  13264  -3051    271   1356       N  
ATOM   1118  NH2 ARG A 143      60.093   8.577  21.989  1.00109.88           N  
ANISOU 1118  NH2 ARG A 143    12504  16263  12982  -2840    361   1512       N  
ATOM   1119  N   LEU A 144      51.679   8.767  22.243  1.00 52.41           N  
ANISOU 1119  N   LEU A 144     6096   8242   5577  -2550    283    867       N  
ATOM   1120  CA  LEU A 144      50.838   7.575  22.206  1.00 47.98           C  
ANISOU 1120  CA  LEU A 144     5586   7683   4963  -2418    272    806       C  
ATOM   1121  C   LEU A 144      50.285   7.338  20.807  1.00 79.85           C  
ANISOU 1121  C   LEU A 144     9677  11688   8974  -2273    322    834       C  
ATOM   1122  O   LEU A 144      50.265   6.200  20.323  1.00 76.40           O  
ANISOU 1122  O   LEU A 144     9234  11310   8484  -2146    334    847       O  
ATOM   1123  CB  LEU A 144      49.700   7.702  23.217  1.00 47.28           C  
ANISOU 1123  CB  LEU A 144     5583   7498   4885  -2462    226    678       C  
ATOM   1124  CG  LEU A 144      50.063   7.457  24.680  1.00 74.59           C  
ANISOU 1124  CG  LEU A 144     9005  11000   8334  -2566    169    632       C  
ATOM   1125  CD1 LEU A 144      48.934   7.909  25.589  1.00 71.21           C  
ANISOU 1125  CD1 LEU A 144     8674  10459   7925  -2625    142    509       C  
ATOM   1126  CD2 LEU A 144      50.383   5.988  24.906  1.00 70.20           C  
ANISOU 1126  CD2 LEU A 144     8402  10550   7720  -2477    152    646       C  
ATOM   1127  N   ALA A 145      49.829   8.402  20.141  1.00 69.97           N  
ANISOU 1127  N   ALA A 145     8486  10341   7758  -2290    348    843       N  
ATOM   1128  CA  ALA A 145      49.334   8.261  18.776  1.00 47.75           C  
ANISOU 1128  CA  ALA A 145     5729   7498   4914  -2157    389    876       C  
ATOM   1129  C   ALA A 145      50.446   7.823  17.834  1.00 65.95           C  
ANISOU 1129  C   ALA A 145     7963   9916   7180  -2090    446    995       C  
ATOM   1130  O   ALA A 145      50.224   6.997  16.941  1.00 59.96           O  
ANISOU 1130  O   ALA A 145     7234   9186   6363  -1950    471   1011       O  
ATOM   1131  CB  ALA A 145      48.711   9.574  18.303  1.00 48.08           C  
ANISOU 1131  CB  ALA A 145     5847   7416   5005  -2196    404    873       C  
ATOM   1132  N   GLU A 146      51.653   8.364  18.019  1.00 66.79           N  
ANISOU 1132  N   GLU A 146     7973  10086   7317  -2191    469   1077       N  
ATOM   1133  CA  GLU A 146      52.783   7.942  17.197  1.00 70.12           C  
ANISOU 1133  CA  GLU A 146     8311  10625   7708  -2131    532   1195       C  
ATOM   1134  C   GLU A 146      53.101   6.467  17.413  1.00 65.89           C  
ANISOU 1134  C   GLU A 146     7725  10194   7117  -2032    522   1188       C  
ATOM   1135  O   GLU A 146      53.405   5.743  16.457  1.00 67.38           O  
ANISOU 1135  O   GLU A 146     7907  10444   7252  -1903    575   1244       O  
ATOM   1136  CB  GLU A 146      54.009   8.803  17.500  1.00 76.24           C  
ANISOU 1136  CB  GLU A 146     8977  11449   8540  -2273    552   1280       C  
ATOM   1137  CG  GLU A 146      53.874  10.256  17.075  1.00 80.25           C  
ANISOU 1137  CG  GLU A 146     9532  11858   9102  -2363    579   1312       C  
ATOM   1138  CD  GLU A 146      55.162  11.036  17.252  1.00 84.16           C  
ANISOU 1138  CD  GLU A 146     9912  12409   9655  -2502    605   1408       C  
ATOM   1139  OE1 GLU A 146      56.192  10.417  17.591  1.00 90.48           O  
ANISOU 1139  OE1 GLU A 146    10589  13338  10452  -2514    605   1459       O  
ATOM   1140  OE2 GLU A 146      55.147  12.269  17.048  1.00 85.92           O  
ANISOU 1140  OE2 GLU A 146    10168  12547   9931  -2598    623   1435       O  
ATOM   1141  N   ARG A 147      53.035   6.004  18.663  1.00 70.75           N  
ANISOU 1141  N   ARG A 147     8313  10827   7742  -2087    457   1119       N  
ATOM   1142  CA  ARG A 147      53.275   4.592  18.941  1.00 62.38           C  
ANISOU 1142  CA  ARG A 147     7215   9854   6632  -1993    442   1110       C  
ATOM   1143  C   ARG A 147      52.210   3.716  18.297  1.00 55.05           C  
ANISOU 1143  C   ARG A 147     6393   8877   5648  -1843    446   1050       C  
ATOM   1144  O   ARG A 147      52.524   2.676  17.706  1.00 59.95           O  
ANISOU 1144  O   ARG A 147     6999   9565   6215  -1717    478   1084       O  
ATOM   1145  CB  ARG A 147      53.322   4.350  20.449  1.00 52.11           C  
ANISOU 1145  CB  ARG A 147     5880   8571   5349  -2089    367   1048       C  
ATOM   1146  CG  ARG A 147      53.232   2.882  20.831  1.00 51.50           C  
ANISOU 1146  CG  ARG A 147     5799   8550   5220  -1988    342   1016       C  
ATOM   1147  CD  ARG A 147      53.148   2.702  22.336  1.00 58.80           C  
ANISOU 1147  CD  ARG A 147     6709   9479   6154  -2085    267    951       C  
ATOM   1148  NE  ARG A 147      54.399   3.044  23.002  1.00 64.12           N  
ANISOU 1148  NE  ARG A 147     7260  10247   6857  -2195    244   1018       N  
ATOM   1149  CZ  ARG A 147      54.558   3.066  24.321  1.00 69.82           C  
ANISOU 1149  CZ  ARG A 147     7957  10986   7584  -2301    174    977       C  
ATOM   1150  NH1 ARG A 147      53.542   2.767  25.116  1.00 78.50           N  
ANISOU 1150  NH1 ARG A 147     9150  12015   8663  -2310    131    871       N  
ATOM   1151  NH2 ARG A 147      55.733   3.389  24.845  1.00 77.66           N  
ANISOU 1151  NH2 ARG A 147     8834  12070   8605  -2400    147   1044       N  
ATOM   1152  N   VAL A 148      50.941   4.121  18.400  1.00 47.31           N  
ANISOU 1152  N   VAL A 148     5517   7777   4680  -1854    413    959       N  
ATOM   1153  CA  VAL A 148      49.862   3.335  17.807  1.00 46.49           C  
ANISOU 1153  CA  VAL A 148     5510   7622   4532  -1723    407    897       C  
ATOM   1154  C   VAL A 148      49.984   3.307  16.289  1.00 68.45           C  
ANISOU 1154  C   VAL A 148     8325  10414   7268  -1608    467    965       C  
ATOM   1155  O   VAL A 148      49.671   2.294  15.651  1.00 75.64           O  
ANISOU 1155  O   VAL A 148     9281  11340   8119  -1477    475    951       O  
ATOM   1156  CB  VAL A 148      48.493   3.879  18.261  1.00 57.13           C  
ANISOU 1156  CB  VAL A 148     6949   8842   5916  -1767    360    790       C  
ATOM   1157  CG1 VAL A 148      47.366   3.148  17.550  1.00 60.52           C  
ANISOU 1157  CG1 VAL A 148     7470   9217   6306  -1638    348    732       C  
ATOM   1158  CG2 VAL A 148      48.341   3.734  19.766  1.00 53.95           C  
ANISOU 1158  CG2 VAL A 148     6524   8433   5540  -1865    307    718       C  
ATOM   1159  N   GLY A 149      50.449   4.402  15.686  1.00 62.97           N  
ANISOU 1159  N   GLY A 149     7616   9712   6598  -1658    511   1041       N  
ATOM   1160  CA  GLY A 149      50.669   4.406  14.250  1.00 48.39           C  
ANISOU 1160  CA  GLY A 149     5802   7884   4700  -1552    576   1117       C  
ATOM   1161  C   GLY A 149      51.790   3.483  13.818  1.00105.52           C  
ANISOU 1161  C   GLY A 149    12962  15247  11885  -1469    634   1197       C  
ATOM   1162  O   GLY A 149      51.736   2.903  12.730  1.00 49.10           O  
ANISOU 1162  O   GLY A 149     5867   8121   4669  -1336    677   1223       O  
ATOM   1163  N   LEU A 150      52.812   3.329  14.656  1.00 79.18           N  
ANISOU 1163  N   LEU A 150     9506  11998   8581  -1541    634   1236       N  
ATOM   1164  CA  LEU A 150      53.943   2.448  14.364  1.00 77.95           C  
ANISOU 1164  CA  LEU A 150     9260  11968   8389  -1463    688   1315       C  
ATOM   1165  C   LEU A 150      53.702   1.033  14.883  1.00 76.40           C  
ANISOU 1165  C   LEU A 150     9073  11802   8155  -1376    648   1251       C  
ATOM   1166  O   LEU A 150      54.533   0.452  15.579  1.00 75.80           O  
ANISOU 1166  O   LEU A 150     8896  11813   8090  -1389    641   1279       O  
ATOM   1167  CB  LEU A 150      55.223   3.034  14.949  1.00 77.87           C  
ANISOU 1167  CB  LEU A 150     9104  12043   8440  -1585    706   1400       C  
ATOM   1168  CG  LEU A 150      55.638   4.420  14.456  1.00 77.26           C  
ANISOU 1168  CG  LEU A 150     9004  11944   8409  -1682    753   1478       C  
ATOM   1169  CD1 LEU A 150      57.027   4.774  14.968  1.00 78.06           C  
ANISOU 1169  CD1 LEU A 150     8943  12148   8567  -1789    773   1570       C  
ATOM   1170  CD2 LEU A 150      55.586   4.488  12.936  1.00 82.30           C  
ANISOU 1170  CD2 LEU A 150     9708  12576   8988  -1566    839   1540       C  
ATOM   1171  N   TYR A 151      52.545   0.468  14.544  1.00 72.44           N  
ANISOU 1171  N   TYR A 151     8691  11222   7609  -1287    619   1165       N  
ATOM   1172  CA  TYR A 151      52.209  -0.895  14.934  1.00 70.05           C  
ANISOU 1172  CA  TYR A 151     8415  10931   7270  -1200    585   1102       C  
ATOM   1173  C   TYR A 151      52.478  -1.914  13.839  1.00 68.55           C  
ANISOU 1173  C   TYR A 151     8259  10787   7001  -1033    643   1134       C  
ATOM   1174  O   TYR A 151      52.738  -3.082  14.146  1.00 75.07           O  
ANISOU 1174  O   TYR A 151     9066  11658   7800   -959    638   1121       O  
ATOM   1175  CB  TYR A 151      50.736  -0.982  15.348  1.00 68.00           C  
ANISOU 1175  CB  TYR A 151     8261  10557   7018  -1213    511    979       C  
ATOM   1176  CG  TYR A 151      50.464  -0.562  16.776  1.00 71.34           C  
ANISOU 1176  CG  TYR A 151     8653  10949   7505  -1352    447    922       C  
ATOM   1177  CD1 TYR A 151      51.505  -0.350  17.670  1.00 75.72           C  
ANISOU 1177  CD1 TYR A 151     9095  11582   8095  -1447    442    972       C  
ATOM   1178  CD2 TYR A 151      49.163  -0.379  17.229  1.00 73.30           C  
ANISOU 1178  CD2 TYR A 151     8984  11091   7776  -1387    391    818       C  
ATOM   1179  CE1 TYR A 151      51.259   0.032  18.978  1.00 67.78           C  
ANISOU 1179  CE1 TYR A 151     8072  10547   7134  -1574    381    916       C  
ATOM   1180  CE2 TYR A 151      48.908   0.003  18.535  1.00 65.54           C  
ANISOU 1180  CE2 TYR A 151     7981  10080   6843  -1509    341    763       C  
ATOM   1181  CZ  TYR A 151      49.960   0.207  19.403  1.00 66.38           C  
ANISOU 1181  CZ  TYR A 151     7987  10262   6972  -1603    336    811       C  
ATOM   1182  OH  TYR A 151      49.712   0.587  20.701  1.00 44.97           O  
ANISOU 1182  OH  TYR A 151     5266   7521   4298  -1725    285    753       O  
ATOM   1183  N   ARG A 152      52.420  -1.505  12.571  1.00 69.77           N  
ANISOU 1183  N   ARG A 152     8470  10927   7113   -969    700   1176       N  
ATOM   1184  CA  ARG A 152      52.712  -2.434  11.487  1.00 75.60           C  
ANISOU 1184  CA  ARG A 152     9250  11709   7766   -808    762   1207       C  
ATOM   1185  C   ARG A 152      54.206  -2.506  11.202  1.00 94.26           C  
ANISOU 1185  C   ARG A 152    11495  14195  10125   -781    854   1327       C  
ATOM   1186  O   ARG A 152      54.752  -3.599  11.016  1.00 96.48           O  
ANISOU 1186  O   ARG A 152    11755  14540  10363   -669    892   1346       O  
ATOM   1187  CB  ARG A 152      51.947  -2.029  10.228  1.00 73.60           C  
ANISOU 1187  CB  ARG A 152     9122  11386   7455   -742    779   1196       C  
ATOM   1188  CG  ARG A 152      50.442  -2.085  10.373  1.00 69.80           C  
ANISOU 1188  CG  ARG A 152     8755  10789   6977   -746    690   1078       C  
ATOM   1189  CD  ARG A 152      49.804  -2.628   9.108  1.00 77.48           C  
ANISOU 1189  CD  ARG A 152     9857  11725   7856   -607    698   1050       C  
ATOM   1190  NE  ARG A 152      48.351  -2.518   9.144  1.00 91.06           N  
ANISOU 1190  NE  ARG A 152    11677  13335   9587   -618    610    948       N  
ATOM   1191  CZ  ARG A 152      47.676  -1.439   8.760  1.00101.28           C  
ANISOU 1191  CZ  ARG A 152    13021  14560  10902   -664    587    946       C  
ATOM   1192  NH1 ARG A 152      48.324  -0.372   8.311  1.00105.24           N  
ANISOU 1192  NH1 ARG A 152    13490  15085  11411   -706    646   1040       N  
ATOM   1193  NH2 ARG A 152      46.352  -1.427   8.824  1.00103.02           N  
ANISOU 1193  NH2 ARG A 152    13320  14685  11139   -665    505    852       N  
ATOM   1194  N   LYS A 153      54.882  -1.355  11.160  1.00 96.60           N  
ANISOU 1194  N   LYS A 153    11711  14523  10469   -882    893   1411       N  
ATOM   1195  CA  LYS A 153      56.317  -1.346  10.904  1.00100.73           C  
ANISOU 1195  CA  LYS A 153    12105  15167  11001   -869    983   1532       C  
ATOM   1196  C   LYS A 153      57.115  -1.915  12.070  1.00101.45           C  
ANISOU 1196  C   LYS A 153    12062  15341  11145   -911    952   1546       C  
ATOM   1197  O   LYS A 153      58.277  -2.293  11.884  1.00105.26           O  
ANISOU 1197  O   LYS A 153    12433  15933  11628   -862   1022   1636       O  
ATOM   1198  CB  LYS A 153      56.788   0.076  10.592  1.00107.55           C  
ANISOU 1198  CB  LYS A 153    12918  16035  11912   -981   1028   1617       C  
ATOM   1199  CG  LYS A 153      56.181   0.666   9.328  1.00110.16           C  
ANISOU 1199  CG  LYS A 153    13374  16298  12185   -930   1072   1629       C  
ATOM   1200  CD  LYS A 153      56.507  -0.180   8.105  1.00111.23           C  
ANISOU 1200  CD  LYS A 153    13559  16486  12218   -754   1164   1670       C  
ATOM   1201  CE  LYS A 153      57.935   0.047   7.633  1.00112.93           C  
ANISOU 1201  CE  LYS A 153    13649  16818  12442   -746   1284   1808       C  
ATOM   1202  NZ  LYS A 153      58.120   1.411   7.065  1.00113.06           N  
ANISOU 1202  NZ  LYS A 153    13665  16812  12482   -835   1335   1889       N  
ATOM   1203  N   ARG A 154      56.522  -1.984  13.260  1.00102.70           N  
ANISOU 1203  N   ARG A 154    12226  15451  11344   -997    851   1462       N  
ATOM   1204  CA  ARG A 154      57.166  -2.573  14.428  1.00 99.10           C  
ANISOU 1204  CA  ARG A 154    11660  15066  10928  -1035    807   1468       C  
ATOM   1205  C   ARG A 154      56.111  -3.315  15.232  1.00 94.41           C  
ANISOU 1205  C   ARG A 154    11155  14397  10321  -1026    717   1349       C  
ATOM   1206  O   ARG A 154      55.115  -2.717  15.649  1.00 92.41           O  
ANISOU 1206  O   ARG A 154    10975  14047  10089  -1112    655   1270       O  
ATOM   1207  CB  ARG A 154      57.847  -1.504  15.288  1.00 94.60           C  
ANISOU 1207  CB  ARG A 154    10966  14534  10442  -1211    778   1516       C  
ATOM   1208  CG  ARG A 154      59.139  -0.955  14.704  1.00 90.58           C  
ANISOU 1208  CG  ARG A 154    10329  14125   9961  -1229    866   1649       C  
ATOM   1209  CD  ARG A 154      59.705   0.148  15.582  1.00 97.55           C  
ANISOU 1209  CD  ARG A 154    11101  15031  10932  -1419    823   1684       C  
ATOM   1210  NE  ARG A 154      59.370  -0.061  16.989  1.00103.60           N  
ANISOU 1210  NE  ARG A 154    11860  15778  11726  -1507    712   1606       N  
ATOM   1211  CZ  ARG A 154      60.084  -0.806  17.827  1.00110.37           C  
ANISOU 1211  CZ  ARG A 154    12613  16726  12598  -1503    674   1628       C  
ATOM   1212  NH1 ARG A 154      61.180  -1.420  17.403  1.00123.02           N  
ANISOU 1212  NH1 ARG A 154    14100  18445  14197  -1413    739   1726       N  
ATOM   1213  NH2 ARG A 154      59.702  -0.939  19.089  1.00107.20           N  
ANISOU 1213  NH2 ARG A 154    12223  16299  12211  -1586    573   1555       N  
ATOM   1214  N   SER A 155      56.329  -4.610  15.450  1.00 96.21           N  
ANISOU 1214  N   SER A 155    11375  14666  10516   -920    714   1339       N  
ATOM   1215  CA  SER A 155      55.363  -5.462  16.135  1.00 96.46           C  
ANISOU 1215  CA  SER A 155    11494  14627  10530   -897    639   1233       C  
ATOM   1216  C   SER A 155      55.582  -5.359  17.641  1.00 98.71           C  
ANISOU 1216  C   SER A 155    11701  14936  10869  -1021    562   1219       C  
ATOM   1217  O   SER A 155      56.600  -5.828  18.162  1.00101.49           O  
ANISOU 1217  O   SER A 155    11941  15385  11235  -1013    563   1283       O  
ATOM   1218  CB  SER A 155      55.490  -6.906  15.659  1.00 98.63           C  
ANISOU 1218  CB  SER A 155    11808  14924  10744   -726    673   1230       C  
ATOM   1219  OG  SER A 155      55.308  -6.997  14.257  1.00100.82           O  
ANISOU 1219  OG  SER A 155    12167  15180  10961   -611    744   1240       O  
ATOM   1220  N   TYR A 156      54.609  -4.741  18.350  1.00 97.68           N  
ANISOU 1220  N   TYR A 156    11632  14717  10766  -1135    493   1134       N  
ATOM   1221  CA  TYR A 156      54.616  -4.597  19.798  1.00 90.24           C  
ANISOU 1221  CA  TYR A 156    10646  13779   9861  -1258    416   1102       C  
ATOM   1222  C   TYR A 156      53.846  -5.737  20.457  1.00 94.44           C  
ANISOU 1222  C   TYR A 156    11254  14264  10364  -1206    367   1020       C  
ATOM   1223  O   TYR A 156      52.895  -6.270  19.875  1.00 95.59           O  
ANISOU 1223  O   TYR A 156    11511  14333  10477  -1120    374    956       O  
ATOM   1224  CB  TYR A 156      53.994  -3.264  20.206  1.00 82.83           C  
ANISOU 1224  CB  TYR A 156     9737  12766   8968  -1408    381   1054       C  
ATOM   1225  CG  TYR A 156      54.954  -2.097  20.165  1.00 80.48           C  
ANISOU 1225  CG  TYR A 156     9336  12525   8718  -1516    402   1137       C  
ATOM   1226  CD1 TYR A 156      55.963  -1.972  21.110  1.00 80.16           C  
ANISOU 1226  CD1 TYR A 156     9173  12573   8710  -1607    367   1188       C  
ATOM   1227  CD2 TYR A 156      54.846  -1.117  19.187  1.00 87.47           C  
ANISOU 1227  CD2 TYR A 156    10246  13372   9617  -1530    453   1166       C  
ATOM   1228  CE1 TYR A 156      56.842  -0.907  21.080  1.00 81.22           C  
ANISOU 1228  CE1 TYR A 156     9208  12756   8894  -1716    382   1262       C  
ATOM   1229  CE2 TYR A 156      55.721  -0.048  19.149  1.00 87.20           C  
ANISOU 1229  CE2 TYR A 156    10119  13382   9631  -1636    476   1244       C  
ATOM   1230  CZ  TYR A 156      56.716   0.051  20.098  1.00 84.60           C  
ANISOU 1230  CZ  TYR A 156     9665  13141   9340  -1732    440   1290       C  
ATOM   1231  OH  TYR A 156      57.587   1.113  20.065  1.00 84.19           O  
ANISOU 1231  OH  TYR A 156     9515  13131   9342  -1846    458   1367       O  
ATOM   1232  N   PRO A 157      54.242  -6.129  21.668  1.00 92.66           N  
ANISOU 1232  N   PRO A 157    10972  14085  10150  -1261    313   1024       N  
ATOM   1233  CA  PRO A 157      53.517  -7.190  22.374  1.00 88.34           C  
ANISOU 1233  CA  PRO A 157    10499  13490   9576  -1222    268    952       C  
ATOM   1234  C   PRO A 157      52.067  -6.807  22.632  1.00 82.94           C  
ANISOU 1234  C   PRO A 157     9931  12683   8900  -1282    234    839       C  
ATOM   1235  O   PRO A 157      51.672  -5.642  22.542  1.00 82.30           O  
ANISOU 1235  O   PRO A 157     9865  12555   8850  -1374    232    814       O  
ATOM   1236  CB  PRO A 157      54.295  -7.341  23.687  1.00 94.64           C  
ANISOU 1236  CB  PRO A 157    11206  14366  10388  -1300    212    987       C  
ATOM   1237  CG  PRO A 157      55.663  -6.833  23.371  1.00101.56           C  
ANISOU 1237  CG  PRO A 157    11943  15355  11290  -1317    243   1099       C  
ATOM   1238  CD  PRO A 157      55.459  -5.717  22.388  1.00102.61           C  
ANISOU 1238  CD  PRO A 157    12093  15451  11444  -1349    292   1104       C  
ATOM   1239  N   HIS A 158      51.265  -7.821  22.962  1.00 84.27           N  
ANISOU 1239  N   HIS A 158    10182  12794   9043  -1227    211    772       N  
ATOM   1240  CA  HIS A 158      49.841  -7.594  23.182  1.00 75.22           C  
ANISOU 1240  CA  HIS A 158     9140  11533   7909  -1271    184    665       C  
ATOM   1241  C   HIS A 158      49.592  -6.765  24.436  1.00 69.71           C  
ANISOU 1241  C   HIS A 158     8428  10815   7242  -1427    137    626       C  
ATOM   1242  O   HIS A 158      48.713  -5.896  24.445  1.00 60.66           O  
ANISOU 1242  O   HIS A 158     7332   9590   6125  -1496    130    563       O  
ATOM   1243  CB  HIS A 158      49.104  -8.929  23.273  1.00 70.74           C  
ANISOU 1243  CB  HIS A 158     8654  10912   7311  -1182    172    609       C  
ATOM   1244  CG  HIS A 158      47.795  -8.847  23.996  1.00 65.43           C  
ANISOU 1244  CG  HIS A 158     8061  10142   6659  -1252    135    507       C  
ATOM   1245  ND1 HIS A 158      46.818  -7.932  23.665  1.00 63.12           N  
ANISOU 1245  ND1 HIS A 158     7816   9768   6397  -1303    134    445       N  
ATOM   1246  CD2 HIS A 158      47.304  -9.561  25.036  1.00 63.52           C  
ANISOU 1246  CD2 HIS A 158     7855   9869   6410  -1279    102    460       C  
ATOM   1247  CE1 HIS A 158      45.781  -8.089  24.468  1.00 61.48           C  
ANISOU 1247  CE1 HIS A 158     7665   9488   6207  -1356    105    362       C  
ATOM   1248  NE2 HIS A 158      46.050  -9.071  25.309  1.00 63.25           N  
ANISOU 1248  NE2 HIS A 158     7886   9741   6406  -1345     88    370       N  
ATOM   1249  N   GLU A 159      50.351  -7.019  25.505  1.00 66.73           N  
ANISOU 1249  N   GLU A 159     7987  10509   6857  -1480    102    662       N  
ATOM   1250  CA  GLU A 159      50.106  -6.328  26.767  1.00 68.23           C  
ANISOU 1250  CA  GLU A 159     8179  10682   7064  -1625     54    617       C  
ATOM   1251  C   GLU A 159      50.401  -4.837  26.649  1.00 69.01           C  
ANISOU 1251  C   GLU A 159     8235  10782   7203  -1736     58    632       C  
ATOM   1252  O   GLU A 159      49.587  -4.003  27.059  1.00 77.04           O  
ANISOU 1252  O   GLU A 159     9307  11721   8245  -1828     45    560       O  
ATOM   1253  CB  GLU A 159      50.938  -6.956  27.886  1.00 79.97           C  
ANISOU 1253  CB  GLU A 159     9608  12252   8524  -1652     10    661       C  
ATOM   1254  CG  GLU A 159      50.627  -8.420  28.152  1.00 93.04           C  
ANISOU 1254  CG  GLU A 159    11314  13896  10141  -1553      3    647       C  
ATOM   1255  CD  GLU A 159      51.481  -9.358  27.324  1.00107.30           C  
ANISOU 1255  CD  GLU A 159    13071  15770  11930  -1410     36    729       C  
ATOM   1256  OE1 GLU A 159      52.431  -8.879  26.669  1.00112.76           O  
ANISOU 1256  OE1 GLU A 159    13673  16533  12636  -1395     62    804       O  
ATOM   1257  OE2 GLU A 159      51.204 -10.576  27.328  1.00110.13           O  
ANISOU 1257  OE2 GLU A 159    13480  16104  12260  -1312     39    717       O  
ATOM   1258  N   VAL A 160      51.567  -4.484  26.101  1.00 71.12           N  
ANISOU 1258  N   VAL A 160     8406  11136   7482  -1730     79    727       N  
ATOM   1259  CA  VAL A 160      51.924  -3.074  25.952  1.00 72.41           C  
ANISOU 1259  CA  VAL A 160     8526  11300   7688  -1839     86    749       C  
ATOM   1260  C   VAL A 160      50.918  -2.363  25.058  1.00 71.59           C  
ANISOU 1260  C   VAL A 160     8505  11090   7605  -1825    122    698       C  
ATOM   1261  O   VAL A 160      50.464  -1.253  25.364  1.00 77.82           O  
ANISOU 1261  O   VAL A 160     9324  11815   8430  -1932    111    654       O  
ATOM   1262  CB  VAL A 160      53.358  -2.942  25.406  1.00 68.90           C  
ANISOU 1262  CB  VAL A 160     7955  10969   7253  -1821    113    869       C  
ATOM   1263  CG1 VAL A 160      53.632  -1.512  24.960  1.00 51.92           C  
ANISOU 1263  CG1 VAL A 160     5774   8804   5151  -1918    135    897       C  
ATOM   1264  CG2 VAL A 160      54.367  -3.381  26.455  1.00 76.25           C  
ANISOU 1264  CG2 VAL A 160     8791  12004   8175  -1867     60    919       C  
ATOM   1265  N   GLN A 161      50.555  -2.996  23.940  1.00 64.71           N  
ANISOU 1265  N   GLN A 161     7676  10198   6712  -1690    164    703       N  
ATOM   1266  CA  GLN A 161      49.579  -2.420  23.021  1.00 73.65           C  
ANISOU 1266  CA  GLN A 161     8890  11235   7859  -1661    191    659       C  
ATOM   1267  C   GLN A 161      48.249  -2.163  23.722  1.00 88.56           C  
ANISOU 1267  C   GLN A 161    10864  13015   9768  -1720    156    547       C  
ATOM   1268  O   GLN A 161      47.705  -1.052  23.665  1.00 98.35           O  
ANISOU 1268  O   GLN A 161    12137  14185  11048  -1791    157    513       O  
ATOM   1269  CB  GLN A 161      49.399  -3.358  21.827  1.00 61.72           C  
ANISOU 1269  CB  GLN A 161     7418   9725   6307  -1501    229    675       C  
ATOM   1270  CG  GLN A 161      48.658  -2.773  20.641  1.00 58.21           C  
ANISOU 1270  CG  GLN A 161     7044   9207   5868  -1456    257    657       C  
ATOM   1271  CD  GLN A 161      49.021  -3.473  19.343  1.00 55.98           C  
ANISOU 1271  CD  GLN A 161     6773   8962   5534  -1310    306    710       C  
ATOM   1272  OE1 GLN A 161      49.983  -4.240  19.289  1.00 44.42           O  
ANISOU 1272  OE1 GLN A 161     5249   7586   4041  -1249    329    772       O  
ATOM   1273  NE2 GLN A 161      48.249  -3.219  18.293  1.00 47.34           N  
ANISOU 1273  NE2 GLN A 161     5758   7802   4427  -1250    320    685       N  
ATOM   1274  N   PHE A 162      47.719  -3.181  24.403  1.00 81.39           N  
ANISOU 1274  N   PHE A 162     9995  12093   8837  -1691    130    493       N  
ATOM   1275  CA  PHE A 162      46.431  -3.046  25.074  1.00 76.51           C  
ANISOU 1275  CA  PHE A 162     9454  11377   8240  -1739    107    388       C  
ATOM   1276  C   PHE A 162      46.480  -1.991  26.172  1.00 59.74           C  
ANISOU 1276  C   PHE A 162     7317   9236   6144  -1889     83    359       C  
ATOM   1277  O   PHE A 162      45.524  -1.228  26.352  1.00 56.92           O  
ANISOU 1277  O   PHE A 162     7015   8788   5824  -1942     84    288       O  
ATOM   1278  CB  PHE A 162      46.004  -4.400  25.642  1.00 60.27           C  
ANISOU 1278  CB  PHE A 162     7433   9317   6150  -1684     88    349       C  
ATOM   1279  CG  PHE A 162      45.047  -4.306  26.796  1.00 48.69           C  
ANISOU 1279  CG  PHE A 162     6018   7784   4699  -1766     65    259       C  
ATOM   1280  CD1 PHE A 162      43.751  -3.856  26.607  1.00 49.61           C  
ANISOU 1280  CD1 PHE A 162     6200   7796   4854  -1775     72    177       C  
ATOM   1281  CD2 PHE A 162      45.443  -4.679  28.070  1.00 51.66           C  
ANISOU 1281  CD2 PHE A 162     6377   8203   5049  -1831     37    259       C  
ATOM   1282  CE1 PHE A 162      42.871  -3.773  27.668  1.00 44.71           C  
ANISOU 1282  CE1 PHE A 162     5623   7116   4249  -1847     62     96       C  
ATOM   1283  CE2 PHE A 162      44.568  -4.599  29.133  1.00 49.53           C  
ANISOU 1283  CE2 PHE A 162     6162   7874   4785  -1904     24    178       C  
ATOM   1284  CZ  PHE A 162      43.280  -4.145  28.932  1.00 49.83           C  
ANISOU 1284  CZ  PHE A 162     6261   7807   4865  -1912     42     96       C  
ATOM   1285  N   PHE A 163      47.592  -1.915  26.906  1.00 65.33           N  
ANISOU 1285  N   PHE A 163     7953  10031   6838  -1958     61    413       N  
ATOM   1286  CA  PHE A 163      47.659  -0.972  28.017  1.00 72.22           C  
ANISOU 1286  CA  PHE A 163     8823  10888   7729  -2106     31    378       C  
ATOM   1287  C   PHE A 163      47.807   0.462  27.525  1.00 76.47           C  
ANISOU 1287  C   PHE A 163     9350  11390   8316  -2178     49    393       C  
ATOM   1288  O   PHE A 163      47.233   1.382  28.119  1.00 93.07           O  
ANISOU 1288  O   PHE A 163    11498  13417  10447  -2275     41    327       O  
ATOM   1289  CB  PHE A 163      48.794  -1.348  28.968  1.00 62.98           C  
ANISOU 1289  CB  PHE A 163     7580   9824   6525  -2161    -10    431       C  
ATOM   1290  CG  PHE A 163      48.384  -2.330  30.031  1.00 61.08           C  
ANISOU 1290  CG  PHE A 163     7381   9585   6242  -2156    -41    384       C  
ATOM   1291  CD1 PHE A 163      47.692  -1.906  31.152  1.00 60.99           C  
ANISOU 1291  CD1 PHE A 163     7433   9515   6226  -2257    -62    300       C  
ATOM   1292  CD2 PHE A 163      48.683  -3.676  29.906  1.00 61.16           C  
ANISOU 1292  CD2 PHE A 163     7374   9650   6213  -2048    -43    424       C  
ATOM   1293  CE1 PHE A 163      47.307  -2.806  32.129  1.00 61.97           C  
ANISOU 1293  CE1 PHE A 163     7600   9640   6305  -2253    -83    262       C  
ATOM   1294  CE2 PHE A 163      48.303  -4.580  30.879  1.00 62.12           C  
ANISOU 1294  CE2 PHE A 163     7539   9767   6295  -2045    -68    387       C  
ATOM   1295  CZ  PHE A 163      47.615  -4.144  31.993  1.00 62.33           C  
ANISOU 1295  CZ  PHE A 163     7627   9739   6315  -2149    -88    308       C  
ATOM   1296  N   ASP A 164      48.546   0.684  26.433  1.00 71.77           N  
ANISOU 1296  N   ASP A 164     8700  10840   7731  -2130     80    478       N  
ATOM   1297  CA  ASP A 164      48.591   2.044  25.902  1.00 62.94           C  
ANISOU 1297  CA  ASP A 164     7582   9672   6660  -2195    102    494       C  
ATOM   1298  C   ASP A 164      47.264   2.425  25.256  1.00 45.14           C  
ANISOU 1298  C   ASP A 164     5421   7298   4431  -2146    125    427       C  
ATOM   1299  O   ASP A 164      46.873   3.597  25.300  1.00 61.45           O  
ANISOU 1299  O   ASP A 164     7521   9285   6543  -2223    131    397       O  
ATOM   1300  CB  ASP A 164      49.761   2.227  24.926  1.00 65.29           C  
ANISOU 1300  CB  ASP A 164     7795  10052   6962  -2164    136    610       C  
ATOM   1301  CG  ASP A 164      49.661   1.352  23.689  1.00 68.44           C  
ANISOU 1301  CG  ASP A 164     8205  10472   7328  -2003    178    649       C  
ATOM   1302  OD1 ASP A 164      48.655   1.444  22.956  1.00 77.98           O  
ANISOU 1302  OD1 ASP A 164     9493  11595   8539  -1938    196    605       O  
ATOM   1303  OD2 ASP A 164      50.619   0.597  23.425  1.00 76.17           O  
ANISOU 1303  OD2 ASP A 164     9111  11553   8278  -1941    192    725       O  
ATOM   1304  N   LEU A 165      46.542   1.454  24.685  1.00 63.59           N  
ANISOU 1304  N   LEU A 165     7801   9616   6743  -2022    135    402       N  
ATOM   1305  CA  LEU A 165      45.195   1.741  24.196  1.00 62.64           C  
ANISOU 1305  CA  LEU A 165     7765   9384   6651  -1980    144    331       C  
ATOM   1306  C   LEU A 165      44.266   2.129  25.342  1.00 64.01           C  
ANISOU 1306  C   LEU A 165     7988   9478   6854  -2066    123    230       C  
ATOM   1307  O   LEU A 165      43.466   3.063  25.215  1.00 68.44           O  
ANISOU 1307  O   LEU A 165     8596   9944   7463  -2095    132    182       O  
ATOM   1308  CB  LEU A 165      44.637   0.536  23.438  1.00 65.98           C  
ANISOU 1308  CB  LEU A 165     8223   9808   7040  -1839    148    319       C  
ATOM   1309  CG  LEU A 165      45.278   0.200  22.089  1.00 42.40           C  
ANISOU 1309  CG  LEU A 165     5214   6876   4019  -1732    179    403       C  
ATOM   1310  CD1 LEU A 165      44.640  -1.041  21.482  1.00 41.89           C  
ANISOU 1310  CD1 LEU A 165     5199   6801   3918  -1602    175    374       C  
ATOM   1311  CD2 LEU A 165      45.185   1.381  21.135  1.00 42.76           C  
ANISOU 1311  CD2 LEU A 165     5278   6875   4095  -1739    204    436       C  
ATOM   1312  N   ARG A 166      44.364   1.425  26.471  1.00 59.55           N  
ANISOU 1312  N   ARG A 166     7417   8950   6261  -2102     99    198       N  
ATOM   1313  CA  ARG A 166      43.550   1.769  27.634  1.00 58.35           C  
ANISOU 1313  CA  ARG A 166     7314   8730   6127  -2187     87    104       C  
ATOM   1314  C   ARG A 166      43.926   3.138  28.188  1.00 63.17           C  
ANISOU 1314  C   ARG A 166     7920   9313   6768  -2318     84     97       C  
ATOM   1315  O   ARG A 166      43.052   3.904  28.614  1.00 70.21           O  
ANISOU 1315  O   ARG A 166     8869  10109   7698  -2370     94     20       O  
ATOM   1316  CB  ARG A 166      43.697   0.693  28.709  1.00 53.95           C  
ANISOU 1316  CB  ARG A 166     6753   8227   5519  -2198     63     84       C  
ATOM   1317  CG  ARG A 166      42.542  -0.288  28.765  1.00 55.33           C  
ANISOU 1317  CG  ARG A 166     6981   8352   5690  -2121     70     19       C  
ATOM   1318  CD  ARG A 166      41.327   0.339  29.420  1.00 60.57           C  
ANISOU 1318  CD  ARG A 166     7707   8913   6395  -2179     84    -81       C  
ATOM   1319  NE  ARG A 166      41.522   0.505  30.855  1.00 72.87           N  
ANISOU 1319  NE  ARG A 166     9279  10485   7925  -2288     72   -117       N  
ATOM   1320  CZ  ARG A 166      41.249  -0.432  31.758  1.00 90.55           C  
ANISOU 1320  CZ  ARG A 166    11541  12740  10124  -2290     66   -149       C  
ATOM   1321  NH1 ARG A 166      41.459  -0.197  33.046  1.00100.05           N  
ANISOU 1321  NH1 ARG A 166    12765  13958  11293  -2392     54   -180       N  
ATOM   1322  NH2 ARG A 166      40.761  -1.604  31.373  1.00 91.61           N  
ANISOU 1322  NH2 ARG A 166    11685  12874  10249  -2193     71   -150       N  
ATOM   1323  N   LEU A 167      45.222   3.459  28.198  1.00 64.03           N  
ANISOU 1323  N   LEU A 167     7961   9502   6864  -2374     71    176       N  
ATOM   1324  CA  LEU A 167      45.659   4.780  28.636  1.00 60.35           C  
ANISOU 1324  CA  LEU A 167     7490   9008   6431  -2506     64    175       C  
ATOM   1325  C   LEU A 167      45.097   5.869  27.732  1.00 53.57           C  
ANISOU 1325  C   LEU A 167     6671   8051   5632  -2496     98    169       C  
ATOM   1326  O   LEU A 167      44.614   6.902  28.214  1.00 44.48           O  
ANISOU 1326  O   LEU A 167     5570   6809   4521  -2580    103    109       O  
ATOM   1327  CB  LEU A 167      47.185   4.842  28.665  1.00 44.92           C  
ANISOU 1327  CB  LEU A 167     5441   7166   4459  -2560     43    272       C  
ATOM   1328  CG  LEU A 167      47.811   6.194  29.007  1.00 45.85           C  
ANISOU 1328  CG  LEU A 167     5542   7264   4615  -2704     31    285       C  
ATOM   1329  CD1 LEU A 167      47.437   6.617  30.419  1.00 47.24           C  
ANISOU 1329  CD1 LEU A 167     5775   7392   4781  -2822     -2    190       C  
ATOM   1330  CD2 LEU A 167      49.321   6.139  28.841  1.00 46.67           C  
ANISOU 1330  CD2 LEU A 167     5533   7489   4710  -2741     13    393       C  
ATOM   1331  N   LEU A 168      45.151   5.654  26.416  1.00 57.55           N  
ANISOU 1331  N   LEU A 168     7158   8567   6140  -2391    124    232       N  
ATOM   1332  CA  LEU A 168      44.589   6.624  25.483  1.00 58.19           C  
ANISOU 1332  CA  LEU A 168     7282   8556   6272  -2368    153    235       C  
ATOM   1333  C   LEU A 168      43.085   6.769  25.679  1.00 63.48           C  
ANISOU 1333  C   LEU A 168     8032   9112   6975  -2337    157    133       C  
ATOM   1334  O   LEU A 168      42.548   7.879  25.606  1.00 64.46           O  
ANISOU 1334  O   LEU A 168     8202   9136   7153  -2377    170    101       O  
ATOM   1335  CB  LEU A 168      44.907   6.215  24.046  1.00 54.61           C  
ANISOU 1335  CB  LEU A 168     6804   8146   5799  -2250    177    321       C  
ATOM   1336  CG  LEU A 168      44.395   7.156  22.956  1.00 52.13           C  
ANISOU 1336  CG  LEU A 168     6535   7746   5526  -2214    205    340       C  
ATOM   1337  CD1 LEU A 168      45.011   8.537  23.117  1.00 50.21           C  
ANISOU 1337  CD1 LEU A 168     6282   7468   5329  -2336    217    376       C  
ATOM   1338  CD2 LEU A 168      44.686   6.589  21.576  1.00 57.24           C  
ANISOU 1338  CD2 LEU A 168     7169   8445   6134  -2089    228    420       C  
ATOM   1339  N   PHE A 169      42.390   5.658  25.936  1.00 58.81           N  
ANISOU 1339  N   PHE A 169     7458   8531   6357  -2267    146     81       N  
ATOM   1340  CA  PHE A 169      40.950   5.720  26.168  1.00 55.62           C  
ANISOU 1340  CA  PHE A 169     7117   8026   5991  -2240    152    -15       C  
ATOM   1341  C   PHE A 169      40.629   6.531  27.417  1.00 58.19           C  
ANISOU 1341  C   PHE A 169     7478   8287   6344  -2357    156    -92       C  
ATOM   1342  O   PHE A 169      39.754   7.404  27.396  1.00 58.58           O  
ANISOU 1342  O   PHE A 169     7576   8231   6452  -2368    174   -147       O  
ATOM   1343  CB  PHE A 169      40.371   4.311  26.281  1.00 54.39           C  
ANISOU 1343  CB  PHE A 169     6965   7899   5800  -2156    141    -50       C  
ATOM   1344  CG  PHE A 169      39.021   4.265  26.939  1.00 41.40           C  
ANISOU 1344  CG  PHE A 169     5369   6168   4192  -2159    148   -154       C  
ATOM   1345  CD1 PHE A 169      37.955   4.977  26.416  1.00 41.39           C  
ANISOU 1345  CD1 PHE A 169     5405   6066   4256  -2125    161   -196       C  
ATOM   1346  CD2 PHE A 169      38.818   3.510  28.079  1.00 41.17           C  
ANISOU 1346  CD2 PHE A 169     5347   6161   4134  -2194    145   -206       C  
ATOM   1347  CE1 PHE A 169      36.715   4.939  27.022  1.00 41.18           C  
ANISOU 1347  CE1 PHE A 169     5411   5963   4271  -2125    174   -289       C  
ATOM   1348  CE2 PHE A 169      37.580   3.469  28.686  1.00 40.94           C  
ANISOU 1348  CE2 PHE A 169     5360   6056   4141  -2198    162   -299       C  
ATOM   1349  CZ  PHE A 169      36.528   4.183  28.156  1.00 40.95           C  
ANISOU 1349  CZ  PHE A 169     5387   5959   4214  -2163    178   -341       C  
ATOM   1350  N   LEU A 170      41.322   6.244  28.522  1.00 64.31           N  
ANISOU 1350  N   LEU A 170     8233   9125   7076  -2442    138    -99       N  
ATOM   1351  CA  LEU A 170      41.102   6.999  29.752  1.00 43.39           C  
ANISOU 1351  CA  LEU A 170     5627   6422   4439  -2559    140   -175       C  
ATOM   1352  C   LEU A 170      41.391   8.480  29.546  1.00 50.18           C  
ANISOU 1352  C   LEU A 170     6503   7213   5349  -2638    151   -164       C  
ATOM   1353  O   LEU A 170      40.622   9.342  29.994  1.00 51.02           O  
ANISOU 1353  O   LEU A 170     6672   7215   5500  -2681    172   -240       O  
ATOM   1354  CB  LEU A 170      41.973   6.436  30.877  1.00 43.63           C  
ANISOU 1354  CB  LEU A 170     5631   6545   4402  -2637    108   -168       C  
ATOM   1355  CG  LEU A 170      41.417   5.325  31.774  1.00 43.16           C  
ANISOU 1355  CG  LEU A 170     5594   6508   4295  -2615    104   -225       C  
ATOM   1356  CD1 LEU A 170      40.636   4.287  30.986  1.00 45.62           C  
ANISOU 1356  CD1 LEU A 170     5904   6815   4614  -2480    118   -224       C  
ATOM   1357  CD2 LEU A 170      42.549   4.661  32.540  1.00 43.46           C  
ANISOU 1357  CD2 LEU A 170     5590   6662   4261  -2667     61   -180       C  
ATOM   1358  N   LEU A 171      42.484   8.793  28.846  1.00 44.58           N  
ANISOU 1358  N   LEU A 171     5741   6560   4637  -2654    141    -67       N  
ATOM   1359  CA  LEU A 171      42.875  10.184  28.654  1.00 45.41           C  
ANISOU 1359  CA  LEU A 171     5860   6602   4791  -2740    151    -46       C  
ATOM   1360  C   LEU A 171      41.876  10.931  27.778  1.00 65.82           C  
ANISOU 1360  C   LEU A 171     8498   9068   7442  -2674    185    -64       C  
ATOM   1361  O   LEU A 171      41.517  12.076  28.078  1.00 70.15           O  
ANISOU 1361  O   LEU A 171     9101   9511   8042  -2740    200   -109       O  
ATOM   1362  CB  LEU A 171      44.277  10.245  28.053  1.00 45.93           C  
ANISOU 1362  CB  LEU A 171     5846   6764   4842  -2767    139     70       C  
ATOM   1363  CG  LEU A 171      45.007  11.581  28.156  1.00 63.27           C  
ANISOU 1363  CG  LEU A 171     8041   8920   7079  -2895    139     99       C  
ATOM   1364  CD1 LEU A 171      44.953  12.100  29.582  1.00 62.62           C  
ANISOU 1364  CD1 LEU A 171     8003   8796   6992  -3028    115     10       C  
ATOM   1365  CD2 LEU A 171      46.445  11.421  27.701  1.00 62.97           C  
ANISOU 1365  CD2 LEU A 171     7903   8999   7022  -2924    127    216       C  
ATOM   1366  N   THR A 172      41.409  10.305  26.694  1.00 50.12           N  
ANISOU 1366  N   THR A 172     6499   7091   5452  -2541    193    -29       N  
ATOM   1367  CA  THR A 172      40.443  10.959  25.821  1.00 50.67           C  
ANISOU 1367  CA  THR A 172     6617   7054   5581  -2470    215    -40       C  
ATOM   1368  C   THR A 172      39.040  10.980  26.410  1.00 56.92           C  
ANISOU 1368  C   THR A 172     7463   7752   6411  -2445    225   -152       C  
ATOM   1369  O   THR A 172      38.216  11.792  25.980  1.00 66.94           O  
ANISOU 1369  O   THR A 172     8776   8914   7744  -2413    242   -176       O  
ATOM   1370  CB  THR A 172      40.409  10.279  24.448  1.00 56.12           C  
ANISOU 1370  CB  THR A 172     7283   7790   6249  -2338    213     32       C  
ATOM   1371  OG1 THR A 172      39.678  11.100  23.529  1.00 70.36           O  
ANISOU 1371  OG1 THR A 172     9132   9495   8107  -2281    227     41       O  
ATOM   1372  CG2 THR A 172      39.736   8.917  24.534  1.00 44.67           C  
ANISOU 1372  CG2 THR A 172     5826   6382   4763  -2246    197    -13       C  
ATOM   1373  N   ALA A 173      38.748  10.118  27.382  1.00 53.10           N  
ANISOU 1373  N   ALA A 173     6976   7305   5893  -2457    218   -217       N  
ATOM   1374  CA  ALA A 173      37.430  10.126  27.998  1.00 43.72           C  
ANISOU 1374  CA  ALA A 173     5834   6034   4744  -2438    238   -321       C  
ATOM   1375  C   ALA A 173      37.335  11.125  29.142  1.00 71.75           C  
ANISOU 1375  C   ALA A 173     9435   9509   8319  -2553    259   -394       C  
ATOM   1376  O   ALA A 173      36.286  11.752  29.327  1.00 44.57           O  
ANISOU 1376  O   ALA A 173     6039   5957   4937  -2539    290   -465       O  
ATOM   1377  CB  ALA A 173      37.075   8.724  28.497  1.00 43.01           C  
ANISOU 1377  CB  ALA A 173     5724   6009   4607  -2395    228   -356       C  
ATOM   1378  N   LEU A 174      38.411  11.297  29.910  1.00 61.98           N  
ANISOU 1378  N   LEU A 174     8189   8326   7034  -2667    243   -380       N  
ATOM   1379  CA  LEU A 174      38.339  12.155  31.087  1.00 72.81           C  
ANISOU 1379  CA  LEU A 174     9621   9631   8414  -2782    259   -459       C  
ATOM   1380  C   LEU A 174      38.635  13.619  30.767  1.00 63.53           C  
ANISOU 1380  C   LEU A 174     8479   8363   7296  -2846    270   -443       C  
ATOM   1381  O   LEU A 174      37.914  14.511  31.225  1.00 63.03           O  
ANISOU 1381  O   LEU A 174     8484   8181   7282  -2876    303   -520       O  
ATOM   1382  CB  LEU A 174      39.292  11.636  32.168  1.00 81.55           C  
ANISOU 1382  CB  LEU A 174    10710  10837   9439  -2881    226   -460       C  
ATOM   1383  CG  LEU A 174      38.907  10.265  32.729  1.00 75.75           C  
ANISOU 1383  CG  LEU A 174     9961  10173   8646  -2831    221   -490       C  
ATOM   1384  CD1 LEU A 174      39.785   9.880  33.905  1.00 69.53           C  
ANISOU 1384  CD1 LEU A 174     9171   9472   7777  -2933    187   -497       C  
ATOM   1385  CD2 LEU A 174      37.439  10.244  33.126  1.00 77.96           C  
ANISOU 1385  CD2 LEU A 174    10296  10361   8966  -2784    269   -590       C  
ATOM   1386  N   ARG A 175      39.681  13.887  29.990  1.00 77.51           N  
ANISOU 1386  N   ARG A 175    10206  10182   9064  -2867    248   -342       N  
ATOM   1387  CA  ARG A 175      40.052  15.255  29.657  1.00 75.71           C  
ANISOU 1387  CA  ARG A 175    10009   9867   8890  -2936    259   -315       C  
ATOM   1388  C   ARG A 175      39.367  15.698  28.371  1.00 75.87           C  
ANISOU 1388  C   ARG A 175    10043   9808   8975  -2826    283   -274       C  
ATOM   1389  O   ARG A 175      39.322  14.954  27.387  1.00 80.95           O  
ANISOU 1389  O   ARG A 175    10642  10514   9603  -2719    275   -209       O  
ATOM   1390  CB  ARG A 175      41.569  15.387  29.523  1.00 48.16           C  
ANISOU 1390  CB  ARG A 175     6462   6468   5370  -3028    227   -222       C  
ATOM   1391  CG  ARG A 175      42.291  15.463  30.858  1.00 60.79           C  
ANISOU 1391  CG  ARG A 175     8066   8109   6923  -3171    195   -267       C  
ATOM   1392  CD  ARG A 175      41.892  16.716  31.619  1.00 63.66           C  
ANISOU 1392  CD  ARG A 175     8524   8334   7328  -3271    214   -357       C  
ATOM   1393  NE  ARG A 175      42.321  17.925  30.923  1.00 71.37           N  
ANISOU 1393  NE  ARG A 175     9515   9231   8370  -3321    225   -302       N  
ATOM   1394  CZ  ARG A 175      41.938  19.155  31.250  1.00 77.44           C  
ANISOU 1394  CZ  ARG A 175    10372   9856   9195  -3387    250   -364       C  
ATOM   1395  NH1 ARG A 175      42.385  20.194  30.558  1.00 75.03           N  
ANISOU 1395  NH1 ARG A 175    10079   9480   8949  -3431    260   -301       N  
ATOM   1396  NH2 ARG A 175      41.107  19.347  32.265  1.00 92.58           N  
ANISOU 1396  NH2 ARG A 175    12371  11697  11110  -3407    270   -486       N  
ATOM   1397  N   THR A 176      38.835  16.922  28.389  1.00 71.77           N  
ANISOU 1397  N   THR A 176     9593   9149   8527  -2853    312   -313       N  
ATOM   1398  CA  THR A 176      38.072  17.426  27.252  1.00 71.71           C  
ANISOU 1398  CA  THR A 176     9609   9053   8585  -2747    331   -280       C  
ATOM   1399  C   THR A 176      38.982  17.913  26.131  1.00 66.51           C  
ANISOU 1399  C   THR A 176     8926   8412   7932  -2752    326   -156       C  
ATOM   1400  O   THR A 176      38.729  17.625  24.956  1.00 70.61           O  
ANISOU 1400  O   THR A 176     9427   8948   8455  -2639    324    -89       O  
ATOM   1401  CB  THR A 176      37.145  18.556  27.699  1.00 86.03           C  
ANISOU 1401  CB  THR A 176    11507  10704  10477  -2763    367   -366       C  
ATOM   1402  OG1 THR A 176      37.915  19.742  27.935  1.00 94.94           O  
ANISOU 1402  OG1 THR A 176    12678  11765  11630  -2887    374   -349       O  
ATOM   1403  CG2 THR A 176      36.421  18.174  28.981  1.00 88.67           C  
ANISOU 1403  CG2 THR A 176    11868  11024  10797  -2784    385   -490       C  
ATOM   1404  N   ASP A 177      40.039  18.653  26.474  1.00 64.63           N  
ANISOU 1404  N   ASP A 177     8690   8171   7694  -2885    323   -125       N  
ATOM   1405  CA  ASP A 177      40.925  19.200  25.451  1.00 66.13           C  
ANISOU 1405  CA  ASP A 177     8857   8372   7898  -2903    327     -4       C  
ATOM   1406  C   ASP A 177      41.657  18.102  24.691  1.00 55.64           C  
ANISOU 1406  C   ASP A 177     7440   7198   6503  -2840    311     93       C  
ATOM   1407  O   ASP A 177      42.017  18.291  23.523  1.00 51.35           O  
ANISOU 1407  O   ASP A 177     6881   6667   5964  -2790    325    195       O  
ATOM   1408  CB  ASP A 177      41.926  20.165  26.088  1.00 77.59           C  
ANISOU 1408  CB  ASP A 177    10320   9792   9367  -3074    324      5       C  
ATOM   1409  CG  ASP A 177      42.540  19.613  27.362  1.00 89.13           C  
ANISOU 1409  CG  ASP A 177    11748  11344  10772  -3180    291    -52       C  
ATOM   1410  OD1 ASP A 177      42.136  18.510  27.788  1.00 93.38           O  
ANISOU 1410  OD1 ASP A 177    12261  11959  11259  -3118    277    -99       O  
ATOM   1411  OD2 ASP A 177      43.425  20.280  27.937  1.00 94.07           O  
ANISOU 1411  OD2 ASP A 177    12375  11963  11404  -3327    275    -47       O  
ATOM   1412  N   VAL A 178      41.888  16.954  25.335  1.00 54.42           N  
ANISOU 1412  N   VAL A 178     7233   7159   6285  -2838    286     62       N  
ATOM   1413  CA  VAL A 178      42.551  15.838  24.665  1.00 54.16           C  
ANISOU 1413  CA  VAL A 178     7120   7270   6190  -2768    274    146       C  
ATOM   1414  C   VAL A 178      41.709  15.334  23.501  1.00 62.94           C  
ANISOU 1414  C   VAL A 178     8245   8371   7298  -2606    284    171       C  
ATOM   1415  O   VAL A 178      42.249  14.934  22.463  1.00 73.51           O  
ANISOU 1415  O   VAL A 178     9544   9782   8603  -2540    290    267       O  
ATOM   1416  CB  VAL A 178      42.858  14.718  25.681  1.00 47.76           C  
ANISOU 1416  CB  VAL A 178     6261   6568   5316  -2795    244    101       C  
ATOM   1417  CG1 VAL A 178      43.128  13.398  24.977  1.00 47.01           C  
ANISOU 1417  CG1 VAL A 178     6103   6598   5162  -2682    236    162       C  
ATOM   1418  CG2 VAL A 178      44.044  15.109  26.551  1.00 48.55           C  
ANISOU 1418  CG2 VAL A 178     6325   6717   5404  -2951    222    115       C  
ATOM   1419  N   ARG A 179      40.381  15.368  23.640  1.00 61.79           N  
ANISOU 1419  N   ARG A 179     8155   8136   7188  -2539    285     86       N  
ATOM   1420  CA  ARG A 179      39.506  14.948  22.549  1.00 65.13           C  
ANISOU 1420  CA  ARG A 179     8591   8541   7613  -2390    282    104       C  
ATOM   1421  C   ARG A 179      39.740  15.788  21.299  1.00 74.44           C  
ANISOU 1421  C   ARG A 179     9795   9674   8815  -2355    299    202       C  
ATOM   1422  O   ARG A 179      39.965  15.251  20.209  1.00 79.93           O  
ANISOU 1422  O   ARG A 179    10470  10434   9466  -2264    297    280       O  
ATOM   1423  CB  ARG A 179      38.043  15.030  22.987  1.00 60.69           C  
ANISOU 1423  CB  ARG A 179     8077   7879   7102  -2341    281     -3       C  
ATOM   1424  CG  ARG A 179      37.542  13.784  23.689  1.00 58.88           C  
ANISOU 1424  CG  ARG A 179     7821   7715   6837  -2307    265    -79       C  
ATOM   1425  CD  ARG A 179      36.128  13.964  24.213  1.00 45.44           C  
ANISOU 1425  CD  ARG A 179     6159   5912   5196  -2273    274   -185       C  
ATOM   1426  NE  ARG A 179      36.096  14.760  25.436  1.00 45.96           N  
ANISOU 1426  NE  ARG A 179     6262   5907   5294  -2386    300   -260       N  
ATOM   1427  CZ  ARG A 179      35.014  14.921  26.189  1.00 62.90           C  
ANISOU 1427  CZ  ARG A 179     8441   7973   7486  -2379    321   -362       C  
ATOM   1428  NH1 ARG A 179      33.875  14.335  25.847  1.00 69.20           N  
ANISOU 1428  NH1 ARG A 179     9227   8755   8311  -2270    317   -398       N  
ATOM   1429  NH2 ARG A 179      35.069  15.661  27.288  1.00 69.54           N  
ANISOU 1429  NH2 ARG A 179     9325   8751   8345  -2484    348   -431       N  
ATOM   1430  N   GLN A 180      39.695  17.115  21.441  1.00 67.02           N  
ANISOU 1430  N   GLN A 180     8906   8619   7941  -2427    319    201       N  
ATOM   1431  CA  GLN A 180      39.912  17.988  20.292  1.00 67.44           C  
ANISOU 1431  CA  GLN A 180     8990   8617   8019  -2401    339    299       C  
ATOM   1432  C   GLN A 180      41.340  17.873  19.771  1.00 63.45           C  
ANISOU 1432  C   GLN A 180     8429   8216   7464  -2449    355    415       C  
ATOM   1433  O   GLN A 180      41.567  17.893  18.553  1.00 65.63           O  
ANISOU 1433  O   GLN A 180     8708   8514   7716  -2375    370    513       O  
ATOM   1434  CB  GLN A 180      39.590  19.434  20.669  1.00 82.34           C  
ANISOU 1434  CB  GLN A 180    10947  10348   9990  -2477    359    268       C  
ATOM   1435  CG  GLN A 180      39.467  20.377  19.485  1.00 95.53           C  
ANISOU 1435  CG  GLN A 180    12669  11930  11697  -2427    378    357       C  
ATOM   1436  CD  GLN A 180      38.267  20.060  18.613  1.00108.34           C  
ANISOU 1436  CD  GLN A 180    14322  13518  13325  -2264    358    352       C  
ATOM   1437  OE1 GLN A 180      38.330  20.162  17.388  1.00116.15           O  
ANISOU 1437  OE1 GLN A 180    15327  14513  14292  -2184    360    447       O  
ATOM   1438  NE2 GLN A 180      37.163  19.675  19.244  1.00110.10           N  
ANISOU 1438  NE2 GLN A 180    14551  13707  13575  -2217    339    242       N  
ATOM   1439  N   GLN A 181      42.312  17.743  20.679  1.00 74.69           N  
ANISOU 1439  N   GLN A 181     9799   9708   8872  -2571    352    408       N  
ATOM   1440  CA  GLN A 181      43.709  17.630  20.272  1.00 50.15           C  
ANISOU 1440  CA  GLN A 181     6620   6706   5727  -2624    368    518       C  
ATOM   1441  C   GLN A 181      43.940  16.383  19.430  1.00 49.48           C  
ANISOU 1441  C   GLN A 181     6485   6750   5566  -2500    369    577       C  
ATOM   1442  O   GLN A 181      44.674  16.422  18.436  1.00 62.85           O  
ANISOU 1442  O   GLN A 181     8151   8496   7232  -2472    399    688       O  
ATOM   1443  CB  GLN A 181      44.603  17.621  21.513  1.00 59.92           C  
ANISOU 1443  CB  GLN A 181     7805   7999   6963  -2773    351    486       C  
ATOM   1444  CG  GLN A 181      46.096  17.654  21.231  1.00 57.57           C  
ANISOU 1444  CG  GLN A 181     7422   7806   6647  -2850    366    599       C  
ATOM   1445  CD  GLN A 181      46.923  17.670  22.506  1.00 56.46           C  
ANISOU 1445  CD  GLN A 181     7227   7718   6507  -3001    334    562       C  
ATOM   1446  OE1 GLN A 181      46.381  17.699  23.612  1.00 51.26           O  
ANISOU 1446  OE1 GLN A 181     6608   7013   5856  -3050    303    451       O  
ATOM   1447  NE2 GLN A 181      48.242  17.648  22.356  1.00 61.21           N  
ANISOU 1447  NE2 GLN A 181     7737   8420   7099  -3073    340    657       N  
ATOM   1448  N   LEU A 182      43.316  15.268  19.807  1.00 48.46           N  
ANISOU 1448  N   LEU A 182     6346   6668   5399  -2426    339    503       N  
ATOM   1449  CA  LEU A 182      43.452  14.031  19.053  1.00 47.85           C  
ANISOU 1449  CA  LEU A 182     6231   6700   5248  -2305    337    545       C  
ATOM   1450  C   LEU A 182      42.570  14.007  17.811  1.00 47.70           C  
ANISOU 1450  C   LEU A 182     6273   6632   5220  -2165    339    567       C  
ATOM   1451  O   LEU A 182      42.886  13.288  16.858  1.00 47.59           O  
ANISOU 1451  O   LEU A 182     6242   6697   5142  -2070    349    633       O  
ATOM   1452  CB  LEU A 182      43.122  12.837  19.953  1.00 46.90           C  
ANISOU 1452  CB  LEU A 182     6083   6642   5095  -2284    303    458       C  
ATOM   1453  CG  LEU A 182      43.489  11.436  19.462  1.00 46.33           C  
ANISOU 1453  CG  LEU A 182     5964   6696   4945  -2184    299    494       C  
ATOM   1454  CD1 LEU A 182      44.979  11.331  19.191  1.00 46.94           C  
ANISOU 1454  CD1 LEU A 182     5963   6884   4989  -2225    327    601       C  
ATOM   1455  CD2 LEU A 182      43.047  10.386  20.469  1.00 45.49           C  
ANISOU 1455  CD2 LEU A 182     5843   6624   4817  -2176    266    401       C  
ATOM   1456  N   PHE A 183      41.482  14.780  17.796  1.00 51.27           N  
ANISOU 1456  N   PHE A 183     6796   6954   5732  -2149    329    514       N  
ATOM   1457  CA  PHE A 183      40.602  14.820  16.633  1.00 52.97           C  
ANISOU 1457  CA  PHE A 183     7068   7118   5941  -2018    319    536       C  
ATOM   1458  C   PHE A 183      41.208  15.652  15.508  1.00 58.74           C  
ANISOU 1458  C   PHE A 183     7825   7830   6664  -2010    355    659       C  
ATOM   1459  O   PHE A 183      41.414  15.156  14.395  1.00 68.01           O  
ANISOU 1459  O   PHE A 183     9004   9065   7772  -1913    363    732       O  
ATOM   1460  CB  PHE A 183      39.232  15.375  17.036  1.00 52.93           C  
ANISOU 1460  CB  PHE A 183     7119   6981   6010  -1999    295    442       C  
ATOM   1461  CG  PHE A 183      38.140  15.103  16.036  1.00 50.94           C  
ANISOU 1461  CG  PHE A 183     6911   6693   5751  -1855    264    439       C  
ATOM   1462  CD1 PHE A 183      38.357  14.268  14.951  1.00 50.76           C  
ANISOU 1462  CD1 PHE A 183     6883   6756   5646  -1752    253    502       C  
ATOM   1463  CD2 PHE A 183      36.893  15.687  16.184  1.00 54.64           C  
ANISOU 1463  CD2 PHE A 183     7424   7042   6294  -1821    243    373       C  
ATOM   1464  CE1 PHE A 183      37.353  14.022  14.035  1.00 50.67           C  
ANISOU 1464  CE1 PHE A 183     6916   6713   5624  -1625    214    496       C  
ATOM   1465  CE2 PHE A 183      35.885  15.445  15.271  1.00 56.32           C  
ANISOU 1465  CE2 PHE A 183     7669   7225   6505  -1691    204    372       C  
ATOM   1466  CZ  PHE A 183      36.115  14.611  14.196  1.00 56.55           C  
ANISOU 1466  CZ  PHE A 183     7697   7342   6447  -1596    184    433       C  
ATOM   1467  N   GLN A 184      41.497  16.926  15.779  1.00 49.60           N  
ANISOU 1467  N   GLN A 184     6690   6583   5571  -2113    380    683       N  
ATOM   1468  CA  GLN A 184      41.964  17.816  14.721  1.00 67.04           C  
ANISOU 1468  CA  GLN A 184     8936   8756   7782  -2110    418    800       C  
ATOM   1469  C   GLN A 184      43.465  17.682  14.486  1.00 51.14           C  
ANISOU 1469  C   GLN A 184     6853   6853   5725  -2176    463    904       C  
ATOM   1470  O   GLN A 184      43.908  17.419  13.364  1.00 51.46           O  
ANISOU 1470  O   GLN A 184     6893   6955   5705  -2102    493   1002       O  
ATOM   1471  CB  GLN A 184      41.608  19.267  15.057  1.00 74.41           C  
ANISOU 1471  CB  GLN A 184     9930   9533   8809  -2190    428    786       C  
ATOM   1472  CG  GLN A 184      40.185  19.660  14.708  1.00 82.18           C  
ANISOU 1472  CG  GLN A 184    10993  10395   9835  -2089    399    737       C  
ATOM   1473  CD  GLN A 184      39.924  21.139  14.923  1.00 91.27           C  
ANISOU 1473  CD  GLN A 184    12211  11388  11080  -2159    417    738       C  
ATOM   1474  OE1 GLN A 184      40.521  21.766  15.799  1.00 88.97           O  
ANISOU 1474  OE1 GLN A 184    11910  11062  10834  -2298    438    717       O  
ATOM   1475  NE2 GLN A 184      39.031  21.705  14.119  1.00101.44           N  
ANISOU 1475  NE2 GLN A 184    13571  12575  12396  -2061    406    762       N  
ATOM   1476  N   GLU A 185      44.262  17.862  15.540  1.00 51.32           N  
ANISOU 1476  N   GLU A 185     6816   6905   5779  -2316    469    883       N  
ATOM   1477  CA  GLU A 185      45.704  17.990  15.385  1.00 52.09           C  
ANISOU 1477  CA  GLU A 185     6840   7091   5861  -2401    512    986       C  
ATOM   1478  C   GLU A 185      46.402  16.662  15.120  1.00 84.01           C  
ANISOU 1478  C   GLU A 185    10801  11298   9820  -2336    520   1023       C  
ATOM   1479  O   GLU A 185      47.521  16.661  14.595  1.00 79.07           O  
ANISOU 1479  O   GLU A 185    10116  10756   9170  -2360    568   1132       O  
ATOM   1480  CB  GLU A 185      46.301  18.650  16.630  1.00 52.57           C  
ANISOU 1480  CB  GLU A 185     6864   7125   5986  -2578    504    947       C  
ATOM   1481  CG  GLU A 185      47.708  19.190  16.444  1.00 53.72           C  
ANISOU 1481  CG  GLU A 185     6942   7324   6147  -2693    547   1060       C  
ATOM   1482  CD  GLU A 185      48.108  20.157  17.538  1.00 59.97           C  
ANISOU 1482  CD  GLU A 185     7727   8045   7013  -2874    532   1020       C  
ATOM   1483  OE1 GLU A 185      47.221  20.585  18.306  1.00 59.47           O  
ANISOU 1483  OE1 GLU A 185     7734   7871   6992  -2902    499    910       O  
ATOM   1484  OE2 GLU A 185      49.308  20.493  17.628  1.00 60.67           O  
ANISOU 1484  OE2 GLU A 185     7742   8190   7121  -2990    554   1096       O  
ATOM   1485  N   LEU A 186      45.775  15.535  15.456  1.00 50.47           N  
ANISOU 1485  N   LEU A 186     6548   7097   5533  -2252    480    940       N  
ATOM   1486  CA  LEU A 186      46.422  14.236  15.337  1.00 66.04           C  
ANISOU 1486  CA  LEU A 186     8446   9216   7431  -2192    485    964       C  
ATOM   1487  C   LEU A 186      45.757  13.301  14.336  1.00 59.82           C  
ANISOU 1487  C   LEU A 186     7702   8456   6570  -2021    479    964       C  
ATOM   1488  O   LEU A 186      46.237  12.174  14.163  1.00 49.07           O  
ANISOU 1488  O   LEU A 186     6292   7210   5144  -1957    486    981       O  
ATOM   1489  CB  LEU A 186      46.483  13.544  16.708  1.00 64.55           C  
ANISOU 1489  CB  LEU A 186     8203   9075   7248  -2254    442    872       C  
ATOM   1490  CG  LEU A 186      47.645  13.874  17.655  1.00 63.78           C  
ANISOU 1490  CG  LEU A 186     8020   9033   7181  -2408    444    894       C  
ATOM   1491  CD1 LEU A 186      48.976  13.464  17.038  1.00 62.99           C  
ANISOU 1491  CD1 LEU A 186     7827   9065   7042  -2398    489   1015       C  
ATOM   1492  CD2 LEU A 186      47.665  15.343  18.059  1.00 50.78           C  
ANISOU 1492  CD2 LEU A 186     6408   7271   5614  -2544    448    890       C  
ATOM   1493  N   HIS A 187      44.687  13.732  13.665  1.00 59.12           N  
ANISOU 1493  N   HIS A 187     7705   8268   6490  -1945    463    946       N  
ATOM   1494  CA  HIS A 187      43.926  12.877  12.752  1.00 59.61           C  
ANISOU 1494  CA  HIS A 187     7818   8346   6485  -1788    441    932       C  
ATOM   1495  C   HIS A 187      43.543  11.568  13.438  1.00 53.93           C  
ANISOU 1495  C   HIS A 187     7067   7685   5738  -1747    398    837       C  
ATOM   1496  O   HIS A 187      43.832  10.471  12.955  1.00 53.75           O  
ANISOU 1496  O   HIS A 187     7027   7755   5640  -1658    404    855       O  
ATOM   1497  CB  HIS A 187      44.704  12.613  11.460  1.00 62.93           C  
ANISOU 1497  CB  HIS A 187     8240   8847   6824  -1709    494   1050       C  
ATOM   1498  CG  HIS A 187      45.160  13.855  10.759  1.00 72.79           C  
ANISOU 1498  CG  HIS A 187     9519  10045   8094  -1753    546   1157       C  
ATOM   1499  ND1 HIS A 187      46.336  14.500  11.077  1.00 76.74           N  
ANISOU 1499  ND1 HIS A 187     9952  10575   8629  -1876    598   1231       N  
ATOM   1500  CD2 HIS A 187      44.601  14.568   9.752  1.00 76.33           C  
ANISOU 1500  CD2 HIS A 187    10057  10412   8533  -1691    550   1205       C  
ATOM   1501  CE1 HIS A 187      46.481  15.558  10.297  1.00 77.76           C  
ANISOU 1501  CE1 HIS A 187    10131  10640   8773  -1892    640   1321       C  
ATOM   1502  NE2 HIS A 187      45.442  15.621   9.484  1.00 76.56           N  
ANISOU 1502  NE2 HIS A 187    10078  10420   8592  -1778    612   1309       N  
ATOM   1503  N   GLY A 188      42.886  11.699  14.592  1.00 47.27           N  
ANISOU 1503  N   GLY A 188     6222   6782   4957  -1812    360    734       N  
ATOM   1504  CA  GLY A 188      42.636  10.536  15.427  1.00 49.18           C  
ANISOU 1504  CA  GLY A 188     6429   7078   5180  -1798    326    649       C  
ATOM   1505  C   GLY A 188      41.738   9.507  14.770  1.00 58.05           C  
ANISOU 1505  C   GLY A 188     7592   8209   6254  -1659    292    608       C  
ATOM   1506  O   GLY A 188      41.937   8.303  14.938  1.00 77.81           O  
ANISOU 1506  O   GLY A 188    10065  10794   8707  -1614    282    586       O  
ATOM   1507  N   VAL A 189      40.741   9.963  14.011  1.00 52.82           N  
ANISOU 1507  N   VAL A 189     7000   7461   5607  -1589    269    597       N  
ATOM   1508  CA  VAL A 189      39.798   9.026  13.411  1.00 45.36           C  
ANISOU 1508  CA  VAL A 189     6095   6517   4623  -1465    224    550       C  
ATOM   1509  C   VAL A 189      40.494   8.155  12.370  1.00 45.53           C  
ANISOU 1509  C   VAL A 189     6120   6637   4541  -1371    244    620       C  
ATOM   1510  O   VAL A 189      40.275   6.938  12.315  1.00 44.99           O  
ANISOU 1510  O   VAL A 189     6050   6618   4425  -1301    220    578       O  
ATOM   1511  CB  VAL A 189      38.592   9.783  12.824  1.00 45.62           C  
ANISOU 1511  CB  VAL A 189     6196   6437   4699  -1413    188    529       C  
ATOM   1512  CG1 VAL A 189      39.052  10.958  11.970  1.00 52.26           C  
ANISOU 1512  CG1 VAL A 189     7074   7241   5540  -1421    223    632       C  
ATOM   1513  CG2 VAL A 189      37.698   8.839  12.035  1.00 45.29           C  
ANISOU 1513  CG2 VAL A 189     6194   6404   4610  -1285    134    492       C  
ATOM   1514  N   ARG A 190      41.365   8.750  11.551  1.00 46.35           N  
ANISOU 1514  N   ARG A 190     6231   6769   4611  -1369    296    730       N  
ATOM   1515  CA  ARG A 190      42.098   7.974  10.553  1.00 46.65           C  
ANISOU 1515  CA  ARG A 190     6275   6903   4548  -1279    329    801       C  
ATOM   1516  C   ARG A 190      43.007   6.946  11.217  1.00 72.79           C  
ANISOU 1516  C   ARG A 190     9507  10320   7829  -1299    353    797       C  
ATOM   1517  O   ARG A 190      43.023   5.769  10.834  1.00 74.11           O  
ANISOU 1517  O   ARG A 190     9685  10546   7926  -1205    346    781       O  
ATOM   1518  CB  ARG A 190      42.915   8.906   9.656  1.00 47.72           C  
ANISOU 1518  CB  ARG A 190     6425   7047   4660  -1288    393    925       C  
ATOM   1519  CG  ARG A 190      42.114  10.006   8.980  1.00 48.24           C  
ANISOU 1519  CG  ARG A 190     6572   7004   4754  -1269    373    946       C  
ATOM   1520  CD  ARG A 190      42.963  10.761   7.967  1.00 49.38           C  
ANISOU 1520  CD  ARG A 190     6740   7166   4855  -1264    443   1079       C  
ATOM   1521  NE  ARG A 190      43.314   9.935   6.813  1.00 72.05           N  
ANISOU 1521  NE  ARG A 190     9648  10120   7609  -1143    469   1133       N  
ATOM   1522  CZ  ARG A 190      42.819  10.103   5.591  1.00 69.74           C  
ANISOU 1522  CZ  ARG A 190     9452   9798   7249  -1041    457   1173       C  
ATOM   1523  NH1 ARG A 190      41.950  11.076   5.352  1.00 73.56           N  
ANISOU 1523  NH1 ARG A 190     9999  10171   7779  -1043    416   1171       N  
ATOM   1524  NH2 ARG A 190      43.197   9.302   4.604  1.00 66.02           N  
ANISOU 1524  NH2 ARG A 190     9018   9405   6660   -934    486   1215       N  
ATOM   1525  N   LEU A 191      43.779   7.380  12.216  1.00 58.43           N  
ANISOU 1525  N   LEU A 191     7612   8524   6063  -1420    378    811       N  
ATOM   1526  CA  LEU A 191      44.706   6.481  12.894  1.00 61.87           C  
ANISOU 1526  CA  LEU A 191     7966   9064   6476  -1444    396    816       C  
ATOM   1527  C   LEU A 191      43.967   5.346  13.593  1.00 66.43           C  
ANISOU 1527  C   LEU A 191     8549   9642   7049  -1409    342    711       C  
ATOM   1528  O   LEU A 191      44.416   4.193  13.575  1.00 68.80           O  
ANISOU 1528  O   LEU A 191     8824  10023   7295  -1349    350    714       O  
ATOM   1529  CB  LEU A 191      45.551   7.278  13.889  1.00 68.03           C  
ANISOU 1529  CB  LEU A 191     8669   9859   7322  -1593    417    844       C  
ATOM   1530  CG  LEU A 191      46.608   6.557  14.724  1.00 71.76           C  
ANISOU 1530  CG  LEU A 191     9043  10439   7783  -1640    428    859       C  
ATOM   1531  CD1 LEU A 191      47.856   7.415  14.812  1.00 78.42           C  
ANISOU 1531  CD1 LEU A 191     9811  11329   8657  -1744    476    956       C  
ATOM   1532  CD2 LEU A 191      46.077   6.253  16.114  1.00 66.79           C  
ANISOU 1532  CD2 LEU A 191     8401   9782   7194  -1709    373    755       C  
ATOM   1533  N   LEU A 192      42.821   5.651  14.203  1.00 68.01           N  
ANISOU 1533  N   LEU A 192     8784   9748   7308  -1442    292    618       N  
ATOM   1534  CA  LEU A 192      42.064   4.619  14.900  1.00 61.52           C  
ANISOU 1534  CA  LEU A 192     7967   8920   6489  -1417    246    519       C  
ATOM   1535  C   LEU A 192      41.392   3.655  13.930  1.00 72.62           C  
ANISOU 1535  C   LEU A 192     9432  10326   7834  -1281    219    496       C  
ATOM   1536  O   LEU A 192      41.298   2.460  14.223  1.00 79.86           O  
ANISOU 1536  O   LEU A 192    10343  11281   8721  -1239    202    452       O  
ATOM   1537  CB  LEU A 192      41.035   5.260  15.827  1.00 45.10           C  
ANISOU 1537  CB  LEU A 192     5902   6741   4492  -1492    211    430       C  
ATOM   1538  CG  LEU A 192      41.454   5.511  17.278  1.00 50.38           C  
ANISOU 1538  CG  LEU A 192     6518   7421   5205  -1620    216    398       C  
ATOM   1539  CD1 LEU A 192      41.785   4.198  17.967  1.00 62.81           C  
ANISOU 1539  CD1 LEU A 192     8053   9073   6740  -1608    205    370       C  
ATOM   1540  CD2 LEU A 192      42.629   6.471  17.371  1.00 44.13           C  
ANISOU 1540  CD2 LEU A 192     5681   6659   4427  -1713    256    481       C  
ATOM   1541  N   THR A 193      40.932   4.136  12.770  1.00 66.71           N  
ANISOU 1541  N   THR A 193     8746   9534   7065  -1213    213    525       N  
ATOM   1542  CA  THR A 193      40.429   3.214  11.755  1.00 65.44           C  
ANISOU 1542  CA  THR A 193     8648   9384   6833  -1084    185    509       C  
ATOM   1543  C   THR A 193      41.548   2.322  11.230  1.00 84.33           C  
ANISOU 1543  C   THR A 193    11025  11880   9135  -1019    233    573       C  
ATOM   1544  O   THR A 193      41.327   1.139  10.937  1.00 79.21           O  
ANISOU 1544  O   THR A 193    10406  11258   8432   -934    212    535       O  
ATOM   1545  CB  THR A 193      39.774   3.983  10.607  1.00 52.94           C  
ANISOU 1545  CB  THR A 193     7138   7737   5239  -1025    164    536       C  
ATOM   1546  OG1 THR A 193      40.681   4.975  10.110  1.00 58.08           O  
ANISOU 1546  OG1 THR A 193     7783   8406   5877  -1055    225    642       O  
ATOM   1547  CG2 THR A 193      38.488   4.650  11.071  1.00 44.22           C  
ANISOU 1547  CG2 THR A 193     6051   6525   4225  -1062    108    461       C  
ATOM   1548  N   ASP A 194      42.759   2.872  11.108  1.00 79.11           N  
ANISOU 1548  N   ASP A 194    10317  11280   8462  -1059    300    669       N  
ATOM   1549  CA  ASP A 194      43.908   2.056  10.727  1.00 84.60           C  
ANISOU 1549  CA  ASP A 194    10980  12082   9083  -1002    356    734       C  
ATOM   1550  C   ASP A 194      44.158   0.958  11.751  1.00 87.36           C  
ANISOU 1550  C   ASP A 194    11275  12479   9440  -1016    342    684       C  
ATOM   1551  O   ASP A 194      44.333  -0.214  11.397  1.00 96.13           O  
ANISOU 1551  O   ASP A 194    12404  13635  10486   -922    348    675       O  
ATOM   1552  CB  ASP A 194      45.149   2.934  10.576  1.00 87.83           C  
ANISOU 1552  CB  ASP A 194    11327  12545   9498  -1062    431    847       C  
ATOM   1553  CG  ASP A 194      46.345   2.160  10.058  1.00 90.45           C  
ANISOU 1553  CG  ASP A 194    11620  12989   9756   -992    499    924       C  
ATOM   1554  OD1 ASP A 194      46.200   1.457   9.037  1.00 91.29           O  
ANISOU 1554  OD1 ASP A 194    11796  13112   9777   -867    511    929       O  
ATOM   1555  OD2 ASP A 194      47.425   2.247  10.679  1.00 93.22           O  
ANISOU 1555  OD2 ASP A 194    11872  13412  10135  -1060    541    977       O  
ATOM   1556  N   ALA A 195      44.182   1.325  13.035  1.00 96.30           N  
ANISOU 1556  N   ALA A 195    12346  13596  10646  -1133    325    651       N  
ATOM   1557  CA  ALA A 195      44.374   0.329  14.085  1.00 77.38           C  
ANISOU 1557  CA  ALA A 195     9903  11241   8256  -1152    308    605       C  
ATOM   1558  C   ALA A 195      43.252  -0.702  14.094  1.00 59.94           C  
ANISOU 1558  C   ALA A 195     7758   8983   6032  -1082    254    509       C  
ATOM   1559  O   ALA A 195      43.494  -1.880  14.381  1.00 56.51           O  
ANISOU 1559  O   ALA A 195     7315   8593   5565  -1036    251    490       O  
ATOM   1560  CB  ALA A 195      44.481   1.012  15.448  1.00 74.00           C  
ANISOU 1560  CB  ALA A 195     9415  10796   7904  -1294    293    581       C  
ATOM   1561  N   LEU A 196      42.024  -0.282  13.777  1.00 64.08           N  
ANISOU 1561  N   LEU A 196     8346   9416   6586  -1072    210    450       N  
ATOM   1562  CA  LEU A 196      40.904  -1.216  13.749  1.00 51.29           C  
ANISOU 1562  CA  LEU A 196     6780   7747   4960  -1013    154    358       C  
ATOM   1563  C   LEU A 196      41.049  -2.216  12.612  1.00 45.68           C  
ANISOU 1563  C   LEU A 196     6126   7070   4159   -882    158    374       C  
ATOM   1564  O   LEU A 196      40.817  -3.415  12.800  1.00 48.72           O  
ANISOU 1564  O   LEU A 196     6530   7461   4520   -835    136    324       O  
ATOM   1565  CB  LEU A 196      39.584  -0.454  13.631  1.00 50.68           C  
ANISOU 1565  CB  LEU A 196     6745   7568   4942  -1032    105    299       C  
ATOM   1566  CG  LEU A 196      38.308  -1.300  13.625  1.00 47.06           C  
ANISOU 1566  CG  LEU A 196     6331   7052   4496   -985     42    202       C  
ATOM   1567  CD1 LEU A 196      38.297  -2.273  14.792  1.00 44.02           C  
ANISOU 1567  CD1 LEU A 196     5912   6684   4131  -1023     37    147       C  
ATOM   1568  CD2 LEU A 196      37.077  -0.410  13.663  1.00 49.41           C  
ANISOU 1568  CD2 LEU A 196     6647   7255   4871  -1015     -1    150       C  
ATOM   1569  N   GLU A 197      41.427  -1.745  11.422  1.00 45.81           N  
ANISOU 1569  N   GLU A 197     6178   7105   4121   -822    188    443       N  
ATOM   1570  CA  GLU A 197      41.702  -2.676  10.333  1.00 46.23           C  
ANISOU 1570  CA  GLU A 197     6292   7197   4075   -697    202    462       C  
ATOM   1571  C   GLU A 197      42.873  -3.588  10.672  1.00 61.77           C  
ANISOU 1571  C   GLU A 197     8209   9255   6004   -671    257    502       C  
ATOM   1572  O   GLU A 197      42.895  -4.753  10.258  1.00 46.43           O  
ANISOU 1572  O   GLU A 197     6312   7330   3999   -576    255    478       O  
ATOM   1573  CB  GLU A 197      41.977  -1.917   9.035  1.00 59.03           C  
ANISOU 1573  CB  GLU A 197     7962   8828   5638   -643    235    538       C  
ATOM   1574  CG  GLU A 197      42.245  -2.829   7.849  1.00 67.12           C  
ANISOU 1574  CG  GLU A 197     9063   9891   6548   -508    254    556       C  
ATOM   1575  CD  GLU A 197      42.155  -2.107   6.523  1.00 84.39           C  
ANISOU 1575  CD  GLU A 197    11326  12067   8671   -449    266    611       C  
ATOM   1576  OE1 GLU A 197      42.359  -0.876   6.499  1.00 90.67           O  
ANISOU 1576  OE1 GLU A 197    12094  12851   9506   -512    292    673       O  
ATOM   1577  OE2 GLU A 197      41.874  -2.771   5.503  1.00 91.34           O  
ANISOU 1577  OE2 GLU A 197    12300  12945   9459   -340    249    593       O  
ATOM   1578  N   LEU A 198      43.847  -3.081  11.433  1.00 57.43           N  
ANISOU 1578  N   LEU A 198     7566   8762   5494   -753    302    562       N  
ATOM   1579  CA  LEU A 198      44.980  -3.907  11.838  1.00 59.62           C  
ANISOU 1579  CA  LEU A 198     7779   9128   5745   -732    349    605       C  
ATOM   1580  C   LEU A 198      44.544  -5.026  12.776  1.00 64.98           C  
ANISOU 1580  C   LEU A 198     8458   9790   6442   -733    304    526       C  
ATOM   1581  O   LEU A 198      44.988  -6.171  12.633  1.00 61.43           O  
ANISOU 1581  O   LEU A 198     8017   9381   5942   -650    323    531       O  
ATOM   1582  CB  LEU A 198      46.046  -3.039  12.504  1.00 60.68           C  
ANISOU 1582  CB  LEU A 198     7805   9323   5926   -834    393    684       C  
ATOM   1583  CG  LEU A 198      47.194  -3.792  13.173  1.00 69.15           C  
ANISOU 1583  CG  LEU A 198     8790  10491   6993   -833    427    728       C  
ATOM   1584  CD1 LEU A 198      48.114  -4.406  12.128  1.00 66.07           C  
ANISOU 1584  CD1 LEU A 198     8401  10177   6524   -710    498    803       C  
ATOM   1585  CD2 LEU A 198      47.962  -2.873  14.105  1.00 82.21           C  
ANISOU 1585  CD2 LEU A 198    10338  12186   8713   -966    438    779       C  
ATOM   1586  N   THR A 199      43.681  -4.712  13.746  1.00 66.01           N  
ANISOU 1586  N   THR A 199     8579   9856   6644   -826    251    455       N  
ATOM   1587  CA  THR A 199      43.197  -5.736  14.668  1.00 68.02           C  
ANISOU 1587  CA  THR A 199     8839  10088   6918   -835    212    382       C  
ATOM   1588  C   THR A 199      42.351  -6.774  13.940  1.00 67.81           C  
ANISOU 1588  C   THR A 199     8905  10011   6848   -732    178    318       C  
ATOM   1589  O   THR A 199      42.530  -7.983  14.133  1.00 69.96           O  
ANISOU 1589  O   THR A 199     9192  10299   7089   -677    178    299       O  
ATOM   1590  CB  THR A 199      42.392  -5.096  15.799  1.00 69.34           C  
ANISOU 1590  CB  THR A 199     8984  10194   7167   -955    171    320       C  
ATOM   1591  OG1 THR A 199      41.277  -4.383  15.250  1.00 73.36           O  
ANISOU 1591  OG1 THR A 199     9547  10621   7706   -957    137    274       O  
ATOM   1592  CG2 THR A 199      43.257  -4.134  16.596  1.00 69.37           C  
ANISOU 1592  CG2 THR A 199     8903  10244   7209  -1063    199    376       C  
ATOM   1593  N   LEU A 200      41.423  -6.319  13.098  1.00 72.41           N  
ANISOU 1593  N   LEU A 200     9553  10532   7429   -706    143    283       N  
ATOM   1594  CA  LEU A 200      40.544  -7.214  12.345  1.00 62.89           C  
ANISOU 1594  CA  LEU A 200     8439   9274   6184   -617     97    217       C  
ATOM   1595  C   LEU A 200      41.280  -7.786  11.131  1.00 65.32           C  
ANISOU 1595  C   LEU A 200     8799   9631   6388   -493    138    267       C  
ATOM   1596  O   LEU A 200      40.927  -7.554   9.976  1.00 67.93           O  
ANISOU 1596  O   LEU A 200     9202   9942   6668   -429    124    268       O  
ATOM   1597  CB  LEU A 200      39.276  -6.479  11.930  1.00 55.73           C  
ANISOU 1597  CB  LEU A 200     7574   8285   5315   -636     37    164       C  
ATOM   1598  CG  LEU A 200      38.549  -5.705  13.033  1.00 51.06           C  
ANISOU 1598  CG  LEU A 200     6931   7642   4828   -753     11    120       C  
ATOM   1599  CD1 LEU A 200      37.264  -5.081  12.506  1.00 44.40           C  
ANISOU 1599  CD1 LEU A 200     6129   6718   4024   -751    -50     70       C  
ATOM   1600  CD2 LEU A 200      38.267  -6.604  14.225  1.00 49.33           C  
ANISOU 1600  CD2 LEU A 200     6686   7410   4649   -798     -4     60       C  
ATOM   1601  N   GLY A 201      42.328  -8.552  11.420  1.00 65.76           N  
ANISOU 1601  N   GLY A 201     8821   9755   6411   -458    190    309       N  
ATOM   1602  CA  GLY A 201      43.142  -9.140  10.376  1.00 74.05           C  
ANISOU 1602  CA  GLY A 201     9912  10858   7365   -337    244    359       C  
ATOM   1603  C   GLY A 201      43.556 -10.565  10.674  1.00 84.85           C  
ANISOU 1603  C   GLY A 201    11293  12245   8702   -269    259    341       C  
ATOM   1604  O   GLY A 201      44.424 -11.120   9.993  1.00100.56           O  
ANISOU 1604  O   GLY A 201    13301  14288  10618   -168    319    390       O  
ATOM   1605  N   VAL A 202      42.946 -11.168  11.690  1.00 89.16           N  
ANISOU 1605  N   VAL A 202    11830  12744   9303   -321    210    275       N  
ATOM   1606  CA  VAL A 202      43.230 -12.554  12.047  1.00 94.18           C  
ANISOU 1606  CA  VAL A 202    12487  13382   9917   -261    217    254       C  
ATOM   1607  C   VAL A 202      42.532 -13.458  11.034  1.00110.56           C  
ANISOU 1607  C   VAL A 202    14687  15393  11929   -160    185    186       C  
ATOM   1608  O   VAL A 202      41.301 -13.529  10.995  1.00115.97           O  
ANISOU 1608  O   VAL A 202    15426  15996  12642   -191    112    102       O  
ATOM   1609  CB  VAL A 202      42.789 -12.871  13.480  1.00 78.26           C  
ANISOU 1609  CB  VAL A 202    10426  11333   7977   -355    178    210       C  
ATOM   1610  CG1 VAL A 202      43.840 -12.392  14.467  1.00 74.82           C  
ANISOU 1610  CG1 VAL A 202     9875  10978   7576   -424    218    287       C  
ATOM   1611  CG2 VAL A 202      41.454 -12.212  13.783  1.00 72.81           C  
ANISOU 1611  CG2 VAL A 202     9749  10562   7352   -447    112    136       C  
ATOM   1612  N   ALA A 203      43.327 -14.153  10.211  1.00114.55           N  
ANISOU 1612  N   ALA A 203    15238  15938  12349    -38    240    221       N  
ATOM   1613  CA  ALA A 203      42.839 -14.955   9.094  1.00118.75           C  
ANISOU 1613  CA  ALA A 203    15901  16418  12801     68    218    163       C  
ATOM   1614  C   ALA A 203      41.920 -14.105   8.224  1.00132.16           C  
ANISOU 1614  C   ALA A 203    17657  18075  14484     52    165    131       C  
ATOM   1615  O   ALA A 203      40.693 -14.256   8.283  1.00134.43           O  
ANISOU 1615  O   ALA A 203    17992  18280  14806     14     79     44       O  
ATOM   1616  CB  ALA A 203      42.115 -16.209   9.590  1.00111.48           C  
ANISOU 1616  CB  ALA A 203    15039  15417  11903     74    163     74       C  
ATOM   1617  N   PRO A 204      42.471 -13.205   7.414  1.00127.03           N  
ANISOU 1617  N   PRO A 204    17001  17480  13786     80    213    202       N  
ATOM   1618  CA  PRO A 204      41.631 -12.253   6.677  1.00136.85           C  
ANISOU 1618  CA  PRO A 204    18290  18686  15021     57    161    184       C  
ATOM   1619  C   PRO A 204      40.779 -12.943   5.619  1.00149.21           C  
ANISOU 1619  C   PRO A 204    19996  20188  16510    140     97    106       C  
ATOM   1620  O   PRO A 204      40.979 -14.107   5.265  1.00162.16           O  
ANISOU 1620  O   PRO A 204    21710  21817  18086    228    109     72       O  
ATOM   1621  CB  PRO A 204      42.645 -11.298   6.037  1.00134.15           C  
ANISOU 1621  CB  PRO A 204    17915  18425  14632     81    246    294       C  
ATOM   1622  CG  PRO A 204      43.922 -11.512   6.800  1.00131.16           C  
ANISOU 1622  CG  PRO A 204    17431  18126  14276     72    331    367       C  
ATOM   1623  CD  PRO A 204      43.905 -12.949   7.205  1.00129.19           C  
ANISOU 1623  CD  PRO A 204    17214  17853  14018    126    320    310       C  
ATOM   1624  N   LYS A 205      39.804 -12.181   5.117  1.00156.20           N  
ANISOU 1624  N   LYS A 205    20916  21027  17404    110     25     76       N  
ATOM   1625  CA  LYS A 205      38.888 -12.631   4.066  1.00147.85           C  
ANISOU 1625  CA  LYS A 205    19988  19910  16277    175    -55      2       C  
ATOM   1626  C   LYS A 205      38.099 -13.869   4.489  1.00141.91           C  
ANISOU 1626  C   LYS A 205    19279  19085  15557    171   -126   -104       C  
ATOM   1627  O   LYS A 205      37.933 -14.816   3.717  1.00142.22           O  
ANISOU 1627  O   LYS A 205    19432  19094  15513    256   -151   -156       O  
ATOM   1628  CB  LYS A 205      39.628 -12.882   2.749  1.00143.31           C  
ANISOU 1628  CB  LYS A 205    19515  19379  15556    303      3     44       C  
ATOM   1629  CG  LYS A 205      39.758 -11.646   1.876  1.00135.22           C  
ANISOU 1629  CG  LYS A 205    18507  18388  14481    314     22    116       C  
ATOM   1630  CD  LYS A 205      39.741 -12.011   0.403  1.00126.97           C  
ANISOU 1630  CD  LYS A 205    17613  17344  13285    436     16    105       C  
ATOM   1631  CE  LYS A 205      38.999 -10.963  -0.410  1.00118.88           C  
ANISOU 1631  CE  LYS A 205    16639  16297  12234    426    -51    118       C  
ATOM   1632  NZ  LYS A 205      38.863 -11.363  -1.838  1.00115.31           N  
ANISOU 1632  NZ  LYS A 205    16348  15840  11625    542    -73     98       N  
ATOM   1633  N   GLU A 206      37.602 -13.860   5.723  1.00143.30           N  
ANISOU 1633  N   GLU A 206    19367  19228  15852     68   -156   -136       N  
ATOM   1634  CA  GLU A 206      36.689 -14.899   6.186  1.00141.71           C  
ANISOU 1634  CA  GLU A 206    19197  18949  15699     43   -228   -236       C  
ATOM   1635  C   GLU A 206      35.284 -14.542   5.715  1.00138.56           C  
ANISOU 1635  C   GLU A 206    18834  18480  15331     11   -342   -307       C  
ATOM   1636  O   GLU A 206      34.652 -13.630   6.260  1.00139.88           O  
ANISOU 1636  O   GLU A 206    18924  18632  15592    -77   -374   -307       O  
ATOM   1637  CB  GLU A 206      36.751 -15.040   7.704  1.00145.95           C  
ANISOU 1637  CB  GLU A 206    19628  19482  16345    -53   -206   -235       C  
ATOM   1638  CG  GLU A 206      37.896 -15.915   8.197  1.00148.74           C  
ANISOU 1638  CG  GLU A 206    19968  19879  16669     -8   -124   -195       C  
ATOM   1639  CD  GLU A 206      38.007 -15.942   9.710  1.00149.42           C  
ANISOU 1639  CD  GLU A 206    19950  19970  16853   -105   -105   -184       C  
ATOM   1640  OE1 GLU A 206      38.935 -15.306  10.253  1.00149.58           O  
ANISOU 1640  OE1 GLU A 206    19883  20064  16888   -135    -39   -104       O  
ATOM   1641  OE2 GLU A 206      37.166 -16.601  10.356  1.00149.80           O  
ANISOU 1641  OE2 GLU A 206    20007  19950  16962   -155   -155   -256       O  
ATOM   1642  N   ASN A 207      34.800 -15.254   4.698  1.00138.78           N  
ANISOU 1642  N   ASN A 207    18983  18467  15280     84   -405   -368       N  
ATOM   1643  CA  ASN A 207      33.514 -14.911   4.093  1.00142.11           C  
ANISOU 1643  CA  ASN A 207    19443  18832  15720     64   -523   -430       C  
ATOM   1644  C   ASN A 207      32.345 -15.027   5.065  1.00150.24           C  
ANISOU 1644  C   ASN A 207    20400  19795  16890    -42   -596   -501       C  
ATOM   1645  O   ASN A 207      31.529 -14.091   5.122  1.00152.24           O  
ANISOU 1645  O   ASN A 207    20600  20031  17214    -97   -652   -506       O  
ATOM   1646  CB  ASN A 207      33.298 -15.762   2.837  1.00133.18           C  
ANISOU 1646  CB  ASN A 207    18463  17672  14468    163   -579   -485       C  
ATOM   1647  CG  ASN A 207      34.446 -15.647   1.851  1.00125.87           C  
ANISOU 1647  CG  ASN A 207    17615  16813  13397    273   -496   -414       C  
ATOM   1648  OD1 ASN A 207      35.154 -14.640   1.819  1.00122.89           O  
ANISOU 1648  OD1 ASN A 207    17182  16502  13008    273   -423   -321       O  
ATOM   1649  ND2 ASN A 207      34.636 -16.682   1.041  1.00122.87           N  
ANISOU 1649  ND2 ASN A 207    17366  16415  12905    367   -502   -459       N  
ATOM   1650  N   PRO A 208      32.188 -16.114   5.850  1.00152.03           N  
ANISOU 1650  N   PRO A 208    20620  19980  17166    -74   -595   -554       N  
ATOM   1651  CA  PRO A 208      31.109 -16.125   6.849  1.00149.53           C  
ANISOU 1651  CA  PRO A 208    20221  19605  16987   -182   -648   -611       C  
ATOM   1652  C   PRO A 208      31.429 -15.234   8.038  1.00148.31           C  
ANISOU 1652  C   PRO A 208    19941  19488  16922   -265   -579   -555       C  
ATOM   1653  O   PRO A 208      32.334 -14.396   7.962  1.00148.58           O  
ANISOU 1653  O   PRO A 208    19944  19589  16919   -247   -511   -472       O  
ATOM   1654  CB  PRO A 208      31.021 -17.601   7.255  1.00150.89           C  
ANISOU 1654  CB  PRO A 208    20441  19724  17165   -181   -654   -672       C  
ATOM   1655  CG  PRO A 208      32.396 -18.111   7.051  1.00154.44           C  
ANISOU 1655  CG  PRO A 208    20941  20226  17513    -94   -560   -616       C  
ATOM   1656  CD  PRO A 208      32.915 -17.399   5.831  1.00157.80           C  
ANISOU 1656  CD  PRO A 208    21422  20707  17829     -9   -548   -566       C  
ATOM   1657  N   LEU A 209      30.700 -15.397   9.140  1.00147.92           N  
ANISOU 1657  N   LEU A 209    19819  19395  16989   -359   -595   -598       N  
ATOM   1658  CA  LEU A 209      30.976 -14.603  10.329  1.00130.44           C  
ANISOU 1658  CA  LEU A 209    17496  17212  14854   -442   -531   -553       C  
ATOM   1659  C   LEU A 209      32.328 -14.999  10.912  1.00127.77           C  
ANISOU 1659  C   LEU A 209    17146  16932  14467   -423   -433   -490       C  
ATOM   1660  O   LEU A 209      32.597 -16.181  11.150  1.00126.21           O  
ANISOU 1660  O   LEU A 209    16991  16717  14246   -398   -420   -511       O  
ATOM   1661  CB  LEU A 209      29.857 -14.769  11.362  1.00111.04           C  
ANISOU 1661  CB  LEU A 209    14974  14693  12523   -542   -564   -618       C  
ATOM   1662  CG  LEU A 209      29.505 -16.136  11.957  1.00 92.90           C  
ANISOU 1662  CG  LEU A 209    12701  12342  10256   -567   -574   -676       C  
ATOM   1663  CD1 LEU A 209      30.249 -16.384  13.263  1.00 82.19           C  
ANISOU 1663  CD1 LEU A 209    11293  11014   8921   -616   -487   -637       C  
ATOM   1664  CD2 LEU A 209      28.002 -16.252  12.167  1.00 83.80           C  
ANISOU 1664  CD2 LEU A 209    11516  11114   9211   -635   -652   -758       C  
ATOM   1665  N   VAL A 210      33.186 -14.009  11.117  1.00118.25           N  
ANISOU 1665  N   VAL A 210    15886  15794  13251   -434   -369   -410       N  
ATOM   1666  CA  VAL A 210      34.545 -14.233  11.593  1.00123.47           C  
ANISOU 1666  CA  VAL A 210    16522  16524  13867   -415   -281   -339       C  
ATOM   1667  C   VAL A 210      34.550 -14.215  13.115  1.00134.23           C  
ANISOU 1667  C   VAL A 210    17802  17887  15314   -514   -250   -338       C  
ATOM   1668  O   VAL A 210      33.898 -13.375  13.745  1.00145.80           O  
ANISOU 1668  O   VAL A 210    19205  19332  16861   -601   -264   -355       O  
ATOM   1669  CB  VAL A 210      35.506 -13.178  11.007  1.00117.77           C  
ANISOU 1669  CB  VAL A 210    15780  15877  13090   -381   -228   -250       C  
ATOM   1670  CG1 VAL A 210      34.920 -11.782  11.146  1.00111.73           C  
ANISOU 1670  CG1 VAL A 210    14959  15101  12393   -453   -250   -243       C  
ATOM   1671  CG2 VAL A 210      36.873 -13.257  11.673  1.00112.63           C  
ANISOU 1671  CG2 VAL A 210    15074  15304  12418   -382   -141   -172       C  
ATOM   1672  N   ILE A 211      35.275 -15.160  13.710  1.00125.94           N  
ANISOU 1672  N   ILE A 211    16754  16856  14241   -498   -208   -319       N  
ATOM   1673  CA  ILE A 211      35.418 -15.255  15.158  1.00111.80           C  
ANISOU 1673  CA  ILE A 211    14896  15073  12510   -583   -177   -310       C  
ATOM   1674  C   ILE A 211      36.694 -14.534  15.566  1.00104.12           C  
ANISOU 1674  C   ILE A 211    13856  14192  11513   -595   -110   -219       C  
ATOM   1675  O   ILE A 211      37.762 -14.765  14.982  1.00111.41           O  
ANISOU 1675  O   ILE A 211    14794  15174  12363   -514    -70   -159       O  
ATOM   1676  CB  ILE A 211      35.436 -16.721  15.623  1.00109.55           C  
ANISOU 1676  CB  ILE A 211    14656  14752  12217   -561   -175   -339       C  
ATOM   1677  CG1 ILE A 211      34.255 -17.485  15.020  1.00110.12           C  
ANISOU 1677  CG1 ILE A 211    14803  14733  12306   -543   -245   -428       C  
ATOM   1678  CG2 ILE A 211      35.402 -16.799  17.141  1.00100.31           C  
ANISOU 1678  CG2 ILE A 211    13423  13581  11108   -657   -151   -334       C  
ATOM   1679  CD1 ILE A 211      34.477 -18.978  14.923  1.00112.97           C  
ANISOU 1679  CD1 ILE A 211    15242  15056  12625   -480   -243   -449       C  
ATOM   1680  N   LEU A 212      36.588 -13.662  16.565  1.00 95.76           N  
ANISOU 1680  N   LEU A 212    12722  13146  10518   -697    -98   -209       N  
ATOM   1681  CA  LEU A 212      37.725 -12.871  17.013  1.00 86.77           C  
ANISOU 1681  CA  LEU A 212    11513  12089   9366   -728    -46   -127       C  
ATOM   1682  C   LEU A 212      38.340 -13.470  18.270  1.00 88.94           C  
ANISOU 1682  C   LEU A 212    11749  12396   9647   -769    -17   -103       C  
ATOM   1683  O   LEU A 212      37.615 -13.852  19.195  1.00 92.22           O  
ANISOU 1683  O   LEU A 212    12166  12763  10112   -832    -35   -154       O  
ATOM   1684  CB  LEU A 212      37.298 -11.431  17.301  1.00 73.04           C  
ANISOU 1684  CB  LEU A 212     9723  10342   7686   -817    -51   -130       C  
ATOM   1685  CG  LEU A 212      37.508 -10.402  16.192  1.00 63.83           C  
ANISOU 1685  CG  LEU A 212     8562   9196   6495   -781    -47    -91       C  
ATOM   1686  CD1 LEU A 212      37.066  -9.029  16.668  1.00 68.43           C  
ANISOU 1686  CD1 LEU A 212     9095   9758   7147   -876    -51    -96       C  
ATOM   1687  CD2 LEU A 212      38.960 -10.376  15.746  1.00 51.86           C  
ANISOU 1687  CD2 LEU A 212     7026   7769   4908   -725      8      3       C  
ATOM   1688  N   PRO A 213      39.672 -13.562  18.334  1.00 82.57           N  
ANISOU 1688  N   PRO A 213    10906  11673   8793   -733     27    -21       N  
ATOM   1689  CA  PRO A 213      40.320 -14.073  19.551  1.00 85.00           C  
ANISOU 1689  CA  PRO A 213    11173  12020   9105   -771     46     11       C  
ATOM   1690  C   PRO A 213      40.174 -13.117  20.725  1.00 81.81           C  
ANISOU 1690  C   PRO A 213    10705  11625   8753   -900     44      9       C  
ATOM   1691  O   PRO A 213      39.600 -12.033  20.583  1.00 83.75           O  
ANISOU 1691  O   PRO A 213    10937  11846   9038   -957     33    -17       O  
ATOM   1692  CB  PRO A 213      41.790 -14.230  19.132  1.00 90.71           C  
ANISOU 1692  CB  PRO A 213    11861  12837   9769   -694     90    104       C  
ATOM   1693  CG  PRO A 213      41.781 -14.188  17.627  1.00 87.08           C  
ANISOU 1693  CG  PRO A 213    11453  12371   9264   -596     99    106       C  
ATOM   1694  CD  PRO A 213      40.644 -13.294  17.262  1.00 82.85           C  
ANISOU 1694  CD  PRO A 213    10939  11773   8767   -649     62     47       C  
ATOM   1695  N   ALA A 214      40.700 -13.505  21.888  1.00 75.01           N  
ANISOU 1695  N   ALA A 214     9810  10799   7890   -944     53     36       N  
ATOM   1696  CA  ALA A 214      40.528 -12.695  23.090  1.00 76.83           C  
ANISOU 1696  CA  ALA A 214     9995  11035   8161  -1069     49     25       C  
ATOM   1697  C   ALA A 214      41.288 -11.377  22.988  1.00 75.30           C  
ANISOU 1697  C   ALA A 214     9735  10905   7970  -1116     65     78       C  
ATOM   1698  O   ALA A 214      40.728 -10.303  23.241  1.00 88.98           O  
ANISOU 1698  O   ALA A 214    11456  12607   9747  -1199     59     45       O  
ATOM   1699  CB  ALA A 214      40.979 -13.483  24.320  1.00 78.45           C  
ANISOU 1699  CB  ALA A 214    10190  11268   8350  -1098     51     47       C  
ATOM   1700  N   GLN A 215      42.570 -11.440  22.621  1.00 72.14           N  
ANISOU 1700  N   GLN A 215     9291  10591   7528  -1065     88    163       N  
ATOM   1701  CA  GLN A 215      43.389 -10.233  22.559  1.00 62.33           C  
ANISOU 1701  CA  GLN A 215     7978   9412   6291  -1117    104    222       C  
ATOM   1702  C   GLN A 215      42.878  -9.272  21.492  1.00 63.27           C  
ANISOU 1702  C   GLN A 215     8117   9492   6429  -1108    110    206       C  
ATOM   1703  O   GLN A 215      42.786  -8.057  21.724  1.00 61.81           O  
ANISOU 1703  O   GLN A 215     7904   9300   6281  -1195    109    204       O  
ATOM   1704  CB  GLN A 215      44.843 -10.616  22.288  1.00 59.82           C  
ANISOU 1704  CB  GLN A 215     7601   9196   5930  -1053    132    320       C  
ATOM   1705  CG  GLN A 215      45.323 -11.798  23.115  1.00 70.12           C  
ANISOU 1705  CG  GLN A 215     8899  10534   7211  -1025    124    341       C  
ATOM   1706  CD  GLN A 215      46.737 -12.219  22.772  1.00 80.32           C  
ANISOU 1706  CD  GLN A 215    10126  11926   8466   -945    153    439       C  
ATOM   1707  OE1 GLN A 215      47.361 -11.661  21.869  1.00 86.54           O  
ANISOU 1707  OE1 GLN A 215    10876  12760   9245   -909    187    491       O  
ATOM   1708  NE2 GLN A 215      47.251 -13.209  23.493  1.00 83.90           N  
ANISOU 1708  NE2 GLN A 215    10565  12412   8900   -915    144    469       N  
ATOM   1709  N   GLU A 216      42.550  -9.802  20.311  1.00 72.65           N  
ANISOU 1709  N   GLU A 216     9362  10652   7589  -1002    113    193       N  
ATOM   1710  CA  GLU A 216      42.028  -8.964  19.238  1.00 71.72           C  
ANISOU 1710  CA  GLU A 216     9273  10496   7480   -983    111    181       C  
ATOM   1711  C   GLU A 216      40.707  -8.324  19.637  1.00 51.88           C  
ANISOU 1711  C   GLU A 216     6785   7896   5031  -1060     77     99       C  
ATOM   1712  O   GLU A 216      40.479  -7.140  19.369  1.00 47.13           O  
ANISOU 1712  O   GLU A 216     6172   7274   4460  -1104     78    102       O  
ATOM   1713  CB  GLU A 216      41.863  -9.786  17.958  1.00 78.28           C  
ANISOU 1713  CB  GLU A 216    10173  11311   8258   -853    113    174       C  
ATOM   1714  CG  GLU A 216      43.148  -9.990  17.160  1.00 81.32           C  
ANISOU 1714  CG  GLU A 216    10536  11781   8580   -766    163    264       C  
ATOM   1715  CD  GLU A 216      44.174 -10.849  17.880  1.00 83.43           C  
ANISOU 1715  CD  GLU A 216    10755  12117   8827   -746    186    312       C  
ATOM   1716  OE1 GLU A 216      43.803 -11.556  18.842  1.00 85.59           O  
ANISOU 1716  OE1 GLU A 216    11037  12362   9120   -778    159    270       O  
ATOM   1717  OE2 GLU A 216      45.358 -10.815  17.483  1.00 83.76           O  
ANISOU 1717  OE2 GLU A 216    10748  12243   8835   -698    233    397       O  
ATOM   1718  N   THR A 217      39.826  -9.088  20.288  1.00 44.54           N  
ANISOU 1718  N   THR A 217     5887   6910   4125  -1076     51     28       N  
ATOM   1719  CA  THR A 217      38.559  -8.525  20.742  1.00 51.50           C  
ANISOU 1719  CA  THR A 217     6782   7711   5073  -1148     26    -50       C  
ATOM   1720  C   THR A 217      38.782  -7.420  21.765  1.00 68.33           C  
ANISOU 1720  C   THR A 217     8863   9856   7244  -1264     42    -42       C  
ATOM   1721  O   THR A 217      38.129  -6.371  21.708  1.00 72.16           O  
ANISOU 1721  O   THR A 217     9347  10292   7779  -1311     37    -72       O  
ATOM   1722  CB  THR A 217      37.673  -9.624  21.328  1.00 54.31           C  
ANISOU 1722  CB  THR A 217     7174   8012   5448  -1149      5   -119       C  
ATOM   1723  OG1 THR A 217      37.623 -10.733  20.423  1.00 45.86           O  
ANISOU 1723  OG1 THR A 217     6156   6931   4336  -1044     -9   -124       O  
ATOM   1724  CG2 THR A 217      36.263  -9.105  21.563  1.00 53.79           C  
ANISOU 1724  CG2 THR A 217     7119   7862   5458  -1204    -17   -200       C  
ATOM   1725  N   GLU A 218      39.704  -7.633  22.707  1.00 62.21           N  
ANISOU 1725  N   GLU A 218     8047   9144   6445  -1309     57     -1       N  
ATOM   1726  CA  GLU A 218      39.987  -6.615  23.715  1.00 66.13           C  
ANISOU 1726  CA  GLU A 218     8502   9655   6968  -1425     66      3       C  
ATOM   1727  C   GLU A 218      40.477  -5.327  23.069  1.00 60.66           C  
ANISOU 1727  C   GLU A 218     7781   8979   6288  -1446     79     49       C  
ATOM   1728  O   GLU A 218      39.951  -4.238  23.343  1.00 63.07           O  
ANISOU 1728  O   GLU A 218     8088   9235   6642  -1518     79     16       O  
ATOM   1729  CB  GLU A 218      41.020  -7.136  24.716  1.00 75.03           C  
ANISOU 1729  CB  GLU A 218     9591  10860   8057  -1460     69     50       C  
ATOM   1730  CG  GLU A 218      40.479  -8.144  25.715  1.00 81.76           C  
ANISOU 1730  CG  GLU A 218    10474  11686   8905  -1476     59      2       C  
ATOM   1731  CD  GLU A 218      41.578  -8.832  26.505  1.00 79.64           C  
ANISOU 1731  CD  GLU A 218    10173  11499   8587  -1483     56     62       C  
ATOM   1732  OE1 GLU A 218      42.758  -8.460  26.335  1.00 77.46           O  
ANISOU 1732  OE1 GLU A 218     9840  11305   8288  -1483     60    137       O  
ATOM   1733  OE2 GLU A 218      41.261  -9.749  27.292  1.00 77.44           O  
ANISOU 1733  OE2 GLU A 218     9924  11205   8295  -1487     49     37       O  
ATOM   1734  N   ARG A 219      41.488  -5.431  22.204  1.00 58.58           N  
ANISOU 1734  N   ARG A 219     7493   8783   5982  -1381     96    129       N  
ATOM   1735  CA  ARG A 219      42.038  -4.229  21.588  1.00 61.25           C  
ANISOU 1735  CA  ARG A 219     7802   9139   6330  -1405    115    184       C  
ATOM   1736  C   ARG A 219      41.030  -3.560  20.659  1.00 67.71           C  
ANISOU 1736  C   ARG A 219     8670   9877   7179  -1374    107    147       C  
ATOM   1737  O   ARG A 219      40.992  -2.325  20.575  1.00 78.50           O  
ANISOU 1737  O   ARG A 219    10027  11216   8582  -1433    115    158       O  
ATOM   1738  CB  ARG A 219      43.336  -4.564  20.851  1.00 57.63           C  
ANISOU 1738  CB  ARG A 219     7303   8774   5818  -1336    144    280       C  
ATOM   1739  CG  ARG A 219      44.490  -4.865  21.799  1.00 41.17           C  
ANISOU 1739  CG  ARG A 219     5147   6779   3717  -1384    149    333       C  
ATOM   1740  CD  ARG A 219      45.802  -5.117  21.071  1.00 41.81           C  
ANISOU 1740  CD  ARG A 219     5173   6956   3757  -1316    185    434       C  
ATOM   1741  NE  ARG A 219      45.752  -6.309  20.231  1.00 41.81           N  
ANISOU 1741  NE  ARG A 219     5214   6963   3708  -1178    198    438       N  
ATOM   1742  CZ  ARG A 219      45.776  -6.286  18.902  1.00 49.76           C  
ANISOU 1742  CZ  ARG A 219     6254   7967   4684  -1086    227    465       C  
ATOM   1743  NH1 ARG A 219      45.859  -5.129  18.261  1.00 52.24           N  
ANISOU 1743  NH1 ARG A 219     6560   8274   5014  -1116    247    497       N  
ATOM   1744  NH2 ARG A 219      45.725  -7.419  18.215  1.00 52.13           N  
ANISOU 1744  NH2 ARG A 219     6603   8270   4935   -964    237    459       N  
ATOM   1745  N   ALA A 220      40.184  -4.347  19.986  1.00 57.25           N  
ANISOU 1745  N   ALA A 220     7400   8509   5842  -1287     87    103       N  
ATOM   1746  CA  ALA A 220      39.146  -3.768  19.142  1.00 49.36           C  
ANISOU 1746  CA  ALA A 220     6447   7434   4874  -1256     67     66       C  
ATOM   1747  C   ALA A 220      38.125  -3.004  19.974  1.00 52.03           C  
ANISOU 1747  C   ALA A 220     6785   7694   5290  -1344     52     -6       C  
ATOM   1748  O   ALA A 220      37.705  -1.907  19.593  1.00 55.30           O  
ANISOU 1748  O   ALA A 220     7208   8060   5745  -1363     50     -8       O  
ATOM   1749  CB  ALA A 220      38.464  -4.862  18.321  1.00 40.52           C  
ANISOU 1749  CB  ALA A 220     5384   6287   3724  -1151     37     28       C  
ATOM   1750  N   MET A 221      37.722  -3.561  21.118  1.00 48.16           N  
ANISOU 1750  N   MET A 221     6288   7189   4820  -1394     47    -62       N  
ATOM   1751  CA  MET A 221      36.787  -2.853  21.987  1.00 39.21           C  
ANISOU 1751  CA  MET A 221     5154   5985   3758  -1477     45   -131       C  
ATOM   1752  C   MET A 221      37.402  -1.568  22.523  1.00 59.20           C  
ANISOU 1752  C   MET A 221     7657   8525   6310  -1570     70   -102       C  
ATOM   1753  O   MET A 221      36.725  -0.537  22.616  1.00 64.97           O  
ANISOU 1753  O   MET A 221     8397   9187   7100  -1611     73   -138       O  
ATOM   1754  CB  MET A 221      36.348  -3.761  23.134  1.00 38.89           C  
ANISOU 1754  CB  MET A 221     5117   5937   3724  -1514     45   -189       C  
ATOM   1755  CG  MET A 221      35.478  -4.921  22.693  1.00 38.68           C  
ANISOU 1755  CG  MET A 221     5122   5875   3699  -1439     19   -234       C  
ATOM   1756  SD  MET A 221      34.789  -5.833  24.082  1.00 38.41           S  
ANISOU 1756  SD  MET A 221     5094   5814   3687  -1496     27   -303       S  
ATOM   1757  CE  MET A 221      36.282  -6.339  24.932  1.00 38.95           C  
ANISOU 1757  CE  MET A 221     5141   5979   3681  -1528     46   -235       C  
ATOM   1758  N   GLU A 222      38.692  -1.603  22.864  1.00 50.69           N  
ANISOU 1758  N   GLU A 222     6543   7530   5188  -1604     85    -37       N  
ATOM   1759  CA  GLU A 222      39.342  -0.398  23.375  1.00 47.94           C  
ANISOU 1759  CA  GLU A 222     6166   7191   4858  -1703    102     -9       C  
ATOM   1760  C   GLU A 222      39.414   0.688  22.306  1.00 49.42           C  
ANISOU 1760  C   GLU A 222     6360   7349   5068  -1684    112     34       C  
ATOM   1761  O   GLU A 222      39.107   1.859  22.571  1.00 52.58           O  
ANISOU 1761  O   GLU A 222     6769   7689   5520  -1752    120     13       O  
ATOM   1762  CB  GLU A 222      40.736  -0.734  23.906  1.00 46.17           C  
ANISOU 1762  CB  GLU A 222     5890   7068   4584  -1741    109     58       C  
ATOM   1763  CG  GLU A 222      40.738  -1.730  25.055  1.00 50.22           C  
ANISOU 1763  CG  GLU A 222     6401   7611   5071  -1766     97     24       C  
ATOM   1764  CD  GLU A 222      39.841  -1.307  26.202  1.00 58.61           C  
ANISOU 1764  CD  GLU A 222     7492   8605   6173  -1854     97    -62       C  
ATOM   1765  OE1 GLU A 222      39.821  -0.103  26.534  1.00 69.00           O  
ANISOU 1765  OE1 GLU A 222     8808   9885   7524  -1936    105    -77       O  
ATOM   1766  OE2 GLU A 222      39.152  -2.181  26.770  1.00 64.04           O  
ANISOU 1766  OE2 GLU A 222     8205   9271   6856  -1841     92   -116       O  
ATOM   1767  N   ILE A 223      39.810   0.323  21.083  1.00 42.65           N  
ANISOU 1767  N   ILE A 223     5506   6529   4170  -1589    114     94       N  
ATOM   1768  CA  ILE A 223      39.896   1.338  20.036  1.00 46.35           C  
ANISOU 1768  CA  ILE A 223     5989   6971   4651  -1568    126    143       C  
ATOM   1769  C   ILE A 223      38.506   1.814  19.628  1.00 52.52           C  
ANISOU 1769  C   ILE A 223     6821   7649   5486  -1538    104     80       C  
ATOM   1770  O   ILE A 223      38.339   2.966  19.210  1.00 73.66           O  
ANISOU 1770  O   ILE A 223     9514  10275   8200  -1557    111    100       O  
ATOM   1771  CB  ILE A 223      40.705   0.822  18.830  1.00 44.39           C  
ANISOU 1771  CB  ILE A 223     5738   6794   4335  -1471    142    226       C  
ATOM   1772  CG1 ILE A 223      40.054  -0.415  18.216  1.00 46.48           C  
ANISOU 1772  CG1 ILE A 223     6045   7053   4561  -1358    117    190       C  
ATOM   1773  CG2 ILE A 223      42.143   0.533  19.236  1.00 45.19           C  
ANISOU 1773  CG2 ILE A 223     5773   6998   4398  -1505    170    298       C  
ATOM   1774  CD1 ILE A 223      40.976  -1.193  17.308  1.00 48.00           C  
ANISOU 1774  CD1 ILE A 223     6235   7327   4676  -1265    140    261       C  
ATOM   1775  N   LEU A 224      37.483   0.966  19.772  1.00 47.02           N  
ANISOU 1775  N   LEU A 224     6147   6918   4800  -1494     75      7       N  
ATOM   1776  CA  LEU A 224      36.117   1.416  19.520  1.00 40.37           C  
ANISOU 1776  CA  LEU A 224     5337   5980   4021  -1472     50    -57       C  
ATOM   1777  C   LEU A 224      35.669   2.427  20.567  1.00 41.01           C  
ANISOU 1777  C   LEU A 224     5410   5997   4176  -1572     67   -106       C  
ATOM   1778  O   LEU A 224      35.003   3.417  20.237  1.00 44.91           O  
ANISOU 1778  O   LEU A 224     5923   6415   4727  -1571     63   -120       O  
ATOM   1779  CB  LEU A 224      35.168   0.221  19.491  1.00 39.96           C  
ANISOU 1779  CB  LEU A 224     5302   5911   3970  -1412     16   -123       C  
ATOM   1780  CG  LEU A 224      34.707  -0.240  18.112  1.00 40.09           C  
ANISOU 1780  CG  LEU A 224     5357   5918   3957  -1299    -23   -113       C  
ATOM   1781  CD1 LEU A 224      35.894  -0.628  17.250  1.00 40.33           C  
ANISOU 1781  CD1 LEU A 224     5397   6030   3898  -1240     -7    -28       C  
ATOM   1782  CD2 LEU A 224      33.752  -1.402  18.263  1.00 39.75           C  
ANISOU 1782  CD2 LEU A 224     5326   5852   3927  -1262    -59   -187       C  
ATOM   1783  N   LYS A 225      36.012   2.189  21.836  1.00 40.25           N  
ANISOU 1783  N   LYS A 225     5290   5926   4076  -1655     85   -134       N  
ATOM   1784  CA  LYS A 225      35.742   3.184  22.870  1.00 40.43           C  
ANISOU 1784  CA  LYS A 225     5313   5893   4155  -1755    107   -180       C  
ATOM   1785  C   LYS A 225      36.440   4.501  22.555  1.00 47.76           C  
ANISOU 1785  C   LYS A 225     6243   6807   5098  -1802    125   -123       C  
ATOM   1786  O   LYS A 225      35.848   5.579  22.699  1.00 51.33           O  
ANISOU 1786  O   LYS A 225     6716   7173   5614  -1837    135   -155       O  
ATOM   1787  CB  LYS A 225      36.186   2.667  24.238  1.00 40.26           C  
ANISOU 1787  CB  LYS A 225     5274   5917   4106  -1836    120   -208       C  
ATOM   1788  CG  LYS A 225      35.452   1.434  24.736  1.00 39.79           C  
ANISOU 1788  CG  LYS A 225     5219   5859   4039  -1806    111   -268       C  
ATOM   1789  CD  LYS A 225      36.101   0.919  26.015  1.00 55.41           C  
ANISOU 1789  CD  LYS A 225     7185   7894   5973  -1882    123   -275       C  
ATOM   1790  CE  LYS A 225      35.614  -0.471  26.383  1.00 51.57           C  
ANISOU 1790  CE  LYS A 225     6705   7423   5466  -1844    115   -310       C  
ATOM   1791  NZ  LYS A 225      36.337  -1.024  27.564  1.00 39.35           N  
ANISOU 1791  NZ  LYS A 225     5149   5937   3864  -1909    121   -303       N  
ATOM   1792  N   VAL A 226      37.705   4.432  22.127  1.00 41.23           N  
ANISOU 1792  N   VAL A 226     5389   6060   4215  -1805    132    -36       N  
ATOM   1793  CA  VAL A 226      38.450   5.647  21.793  1.00 41.86           C  
ANISOU 1793  CA  VAL A 226     5466   6130   4309  -1857    152     29       C  
ATOM   1794  C   VAL A 226      37.776   6.393  20.646  1.00 42.13           C  
ANISOU 1794  C   VAL A 226     5539   6089   4380  -1790    148     47       C  
ATOM   1795  O   VAL A 226      37.629   7.622  20.681  1.00 42.61           O  
ANISOU 1795  O   VAL A 226     5621   6076   4493  -1840    162     48       O  
ATOM   1796  CB  VAL A 226      39.913   5.306  21.458  1.00 42.12           C  
ANISOU 1796  CB  VAL A 226     5453   6272   4279  -1861    164    125       C  
ATOM   1797  CG1 VAL A 226      40.642   6.542  20.955  1.00 42.86           C  
ANISOU 1797  CG1 VAL A 226     5541   6353   4392  -1910    188    200       C  
ATOM   1798  CG2 VAL A 226      40.618   4.731  22.670  1.00 42.01           C  
ANISOU 1798  CG2 VAL A 226     5396   6329   4235  -1936    161    113       C  
ATOM   1799  N   LEU A 227      37.362   5.661  19.608  1.00 46.28           N  
ANISOU 1799  N   LEU A 227     6081   6629   4873  -1675    126     61       N  
ATOM   1800  CA  LEU A 227      36.688   6.286  18.475  1.00 42.24           C  
ANISOU 1800  CA  LEU A 227     5610   6052   4386  -1603    111     80       C  
ATOM   1801  C   LEU A 227      35.379   6.939  18.897  1.00 53.08           C  
ANISOU 1801  C   LEU A 227     7006   7314   5847  -1615     98     -1       C  
ATOM   1802  O   LEU A 227      35.067   8.056  18.467  1.00 54.02           O  
ANISOU 1802  O   LEU A 227     7153   7358   6013  -1615    102     18       O  
ATOM   1803  CB  LEU A 227      36.444   5.249  17.380  1.00 42.04           C  
ANISOU 1803  CB  LEU A 227     5604   6067   4302  -1480     81     98       C  
ATOM   1804  CG  LEU A 227      37.573   5.141  16.359  1.00 42.43           C  
ANISOU 1804  CG  LEU A 227     5656   6193   4274  -1435    103    202       C  
ATOM   1805  CD1 LEU A 227      37.354   3.979  15.406  1.00 42.26           C  
ANISOU 1805  CD1 LEU A 227     5661   6212   4183  -1316     75    205       C  
ATOM   1806  CD2 LEU A 227      37.694   6.450  15.592  1.00 43.15           C  
ANISOU 1806  CD2 LEU A 227     5775   6233   4386  -1439    119    267       C  
ATOM   1807  N   PHE A 228      34.595   6.258  19.737  1.00 52.73           N  
ANISOU 1807  N   PHE A 228     6950   7256   5828  -1624     86    -89       N  
ATOM   1808  CA  PHE A 228      33.342   6.843  20.201  1.00 57.58           C  
ANISOU 1808  CA  PHE A 228     7576   7770   6532  -1634     83   -168       C  
ATOM   1809  C   PHE A 228      33.594   8.117  20.997  1.00 57.88           C  
ANISOU 1809  C   PHE A 228     7624   7749   6619  -1734    123   -178       C  
ATOM   1810  O   PHE A 228      32.872   9.109  20.841  1.00 59.39           O  
ANISOU 1810  O   PHE A 228     7839   7844   6881  -1726    127   -197       O  
ATOM   1811  CB  PHE A 228      32.564   5.833  21.041  1.00 41.29           C  
ANISOU 1811  CB  PHE A 228     5494   5712   4484  -1635     76   -255       C  
ATOM   1812  CG  PHE A 228      31.329   6.404  21.673  1.00 41.45           C  
ANISOU 1812  CG  PHE A 228     5515   5635   4598  -1653     87   -338       C  
ATOM   1813  CD1 PHE A 228      30.195   6.634  20.917  1.00 41.67           C  
ANISOU 1813  CD1 PHE A 228     5548   5598   4687  -1572     55   -358       C  
ATOM   1814  CD2 PHE A 228      31.309   6.727  23.018  1.00 54.30           C  
ANISOU 1814  CD2 PHE A 228     7141   7239   6252  -1747    130   -396       C  
ATOM   1815  CE1 PHE A 228      29.060   7.165  21.490  1.00 43.33           C  
ANISOU 1815  CE1 PHE A 228     5750   5721   4991  -1582     70   -432       C  
ATOM   1816  CE2 PHE A 228      30.177   7.262  23.595  1.00 52.88           C  
ANISOU 1816  CE2 PHE A 228     6963   6971   6159  -1758    152   -473       C  
ATOM   1817  CZ  PHE A 228      29.051   7.478  22.830  1.00 45.37           C  
ANISOU 1817  CZ  PHE A 228     6007   5956   5277  -1673    124   -490       C  
ATOM   1818  N   ASN A 229      34.619   8.111  21.856  1.00 64.99           N  
ANISOU 1818  N   ASN A 229     8507   8702   7483  -1830    149   -166       N  
ATOM   1819  CA  ASN A 229      34.937   9.310  22.626  1.00 57.92           C  
ANISOU 1819  CA  ASN A 229     7628   7751   6627  -1935    181   -179       C  
ATOM   1820  C   ASN A 229      35.417  10.446  21.734  1.00 58.83           C  
ANISOU 1820  C   ASN A 229     7766   7827   6760  -1936    189   -100       C  
ATOM   1821  O   ASN A 229      35.167  11.617  22.039  1.00 66.41           O  
ANISOU 1821  O   ASN A 229     8757   8693   7781  -1988    209   -121       O  
ATOM   1822  CB  ASN A 229      35.998   9.004  23.682  1.00 47.20           C  
ANISOU 1822  CB  ASN A 229     6245   6469   5218  -2039    194   -177       C  
ATOM   1823  CG  ASN A 229      35.538   7.980  24.693  1.00 44.77           C  
ANISOU 1823  CG  ASN A 229     5926   6192   4893  -2049    192   -253       C  
ATOM   1824  OD1 ASN A 229      34.723   8.274  25.565  1.00 50.31           O  
ANISOU 1824  OD1 ASN A 229     6650   6827   5640  -2086    211   -337       O  
ATOM   1825  ND2 ASN A 229      36.064   6.771  24.587  1.00 42.21           N  
ANISOU 1825  ND2 ASN A 229     5571   5966   4502  -2016    174   -221       N  
ATOM   1826  N   ILE A 230      36.108  10.128  20.640  1.00 53.06           N  
ANISOU 1826  N   ILE A 230     7025   7162   5975  -1879    178     -9       N  
ATOM   1827  CA  ILE A 230      36.720  11.171  19.826  1.00 59.85           C  
ANISOU 1827  CA  ILE A 230     7904   7994   6841  -1890    194     79       C  
ATOM   1828  C   ILE A 230      35.819  11.680  18.703  1.00 66.21           C  
ANISOU 1828  C   ILE A 230     8753   8721   7681  -1791    176     98       C  
ATOM   1829  O   ILE A 230      36.079  12.762  18.157  1.00 66.29           O  
ANISOU 1829  O   ILE A 230     8795   8675   7717  -1805    192    159       O  
ATOM   1830  CB  ILE A 230      38.054  10.669  19.241  1.00 60.94           C  
ANISOU 1830  CB  ILE A 230     8007   8248   6899  -1887    203    178       C  
ATOM   1831  CG1 ILE A 230      38.947  11.841  18.833  1.00 58.84           C  
ANISOU 1831  CG1 ILE A 230     7748   7960   6647  -1951    235    265       C  
ATOM   1832  CG2 ILE A 230      37.810   9.750  18.053  1.00 64.74           C  
ANISOU 1832  CG2 ILE A 230     8495   8779   7325  -1754    180    214       C  
ATOM   1833  CD1 ILE A 230      40.177  11.424  18.064  1.00 56.55           C  
ANISOU 1833  CD1 ILE A 230     7421   7780   6286  -1932    253    373       C  
ATOM   1834  N   THR A 231      34.760  10.951  18.353  1.00 69.07           N  
ANISOU 1834  N   THR A 231     9120   9075   8049  -1694    139     51       N  
ATOM   1835  CA  THR A 231      34.004  11.272  17.147  1.00 69.78           C  
ANISOU 1835  CA  THR A 231     9247   9112   8156  -1588    108     82       C  
ATOM   1836  C   THR A 231      32.719  12.049  17.394  1.00 84.27           C  
ANISOU 1836  C   THR A 231    11103  10824  10090  -1570     97     16       C  
ATOM   1837  O   THR A 231      32.283  12.779  16.501  1.00 88.94           O  
ANISOU 1837  O   THR A 231    11731  11351  10710  -1509     79     59       O  
ATOM   1838  CB  THR A 231      33.656   9.992  16.380  1.00 51.69           C  
ANISOU 1838  CB  THR A 231     6948   6888   5803  -1482     63     80       C  
ATOM   1839  OG1 THR A 231      33.191   8.993  17.297  1.00 58.78           O  
ANISOU 1839  OG1 THR A 231     7811   7813   6708  -1497     53     -8       O  
ATOM   1840  CG2 THR A 231      34.874   9.472  15.632  1.00 47.33           C  
ANISOU 1840  CG2 THR A 231     6395   6439   5151  -1461     76    172       C  
ATOM   1841  N   PHE A 232      32.107  11.931  18.576  1.00 82.73           N  
ANISOU 1841  N   PHE A 232    10888  10597   9950  -1619    110    -81       N  
ATOM   1842  CA  PHE A 232      30.743  12.419  18.770  1.00 91.48           C  
ANISOU 1842  CA  PHE A 232    12003  11601  11155  -1579    100   -151       C  
ATOM   1843  C   PHE A 232      30.598  13.928  18.604  1.00108.52           C  
ANISOU 1843  C   PHE A 232    14206  13645  13383  -1594    122   -125       C  
ATOM   1844  O   PHE A 232      29.468  14.427  18.649  1.00107.27           O  
ANISOU 1844  O   PHE A 232    14053  13394  13311  -1548    115   -173       O  
ATOM   1845  CB  PHE A 232      30.229  12.017  20.154  1.00 87.37           C  
ANISOU 1845  CB  PHE A 232    11453  11071  10672  -1638    127   -258       C  
ATOM   1846  CG  PHE A 232      30.823  12.814  21.279  1.00 89.93           C  
ANISOU 1846  CG  PHE A 232    11795  11361  11013  -1759    183   -284       C  
ATOM   1847  CD1 PHE A 232      32.070  12.497  21.788  1.00 90.36           C  
ANISOU 1847  CD1 PHE A 232    11840  11498  10993  -1848    200   -256       C  
ATOM   1848  CD2 PHE A 232      30.127  13.876  21.835  1.00 93.87           C  
ANISOU 1848  CD2 PHE A 232    12322  11743  11602  -1783    215   -339       C  
ATOM   1849  CE1 PHE A 232      32.616  13.230  22.825  1.00 90.55           C  
ANISOU 1849  CE1 PHE A 232    11884  11491  11029  -1965    240   -283       C  
ATOM   1850  CE2 PHE A 232      30.668  14.611  22.870  1.00 94.18           C  
ANISOU 1850  CE2 PHE A 232    12389  11746  11651  -1897    263   -371       C  
ATOM   1851  CZ  PHE A 232      31.913  14.288  23.365  1.00 92.61           C  
ANISOU 1851  CZ  PHE A 232    12182  11632  11374  -1992    271   -344       C  
ATOM   1852  N   ASP A 233      31.689  14.663  18.412  1.00105.22           N  
ANISOU 1852  N   ASP A 233    13815  13227  12936  -1657    150    -50       N  
ATOM   1853  CA  ASP A 233      31.648  16.117  18.341  1.00113.54           C  
ANISOU 1853  CA  ASP A 233    14919  14165  14057  -1686    177    -25       C  
ATOM   1854  C   ASP A 233      31.833  16.595  16.907  1.00122.69           C  
ANISOU 1854  C   ASP A 233    16115  15308  15194  -1610    154     85       C  
ATOM   1855  O   ASP A 233      32.669  16.066  16.167  1.00120.68           O  
ANISOU 1855  O   ASP A 233    15854  15146  14852  -1594    145    163       O  
ATOM   1856  CB  ASP A 233      32.724  16.735  19.237  1.00114.21           C  
ANISOU 1856  CB  ASP A 233    15015  14245  14136  -1828    227    -22       C  
ATOM   1857  CG  ASP A 233      34.070  16.054  19.084  1.00115.41           C  
ANISOU 1857  CG  ASP A 233    15134  14527  14191  -1877    229     45       C  
ATOM   1858  OD1 ASP A 233      34.134  15.005  18.408  1.00116.30           O  
ANISOU 1858  OD1 ASP A 233    15219  14732  14239  -1800    199     76       O  
ATOM   1859  OD2 ASP A 233      35.064  16.568  19.638  1.00116.49           O  
ANISOU 1859  OD2 ASP A 233    15272  14670  14318  -1991    261     67       O  
ATOM   1860  N   SER A 234      31.037  17.598  16.525  1.00136.19           N  
ANISOU 1860  N   SER A 234    17866  16898  16982  -1560    147     91       N  
ATOM   1861  CA  SER A 234      31.188  18.305  15.249  1.00139.77           C  
ANISOU 1861  CA  SER A 234    18370  17312  17423  -1498    131    200       C  
ATOM   1862  C   SER A 234      31.084  17.358  14.055  1.00137.75           C  
ANISOU 1862  C   SER A 234    18107  17147  17084  -1387     75    253       C  
ATOM   1863  O   SER A 234      31.820  17.483  13.073  1.00137.62           O  
ANISOU 1863  O   SER A 234    18124  17168  16998  -1365     76    357       O  
ATOM   1864  CB  SER A 234      32.504  19.087  15.209  1.00137.46           C  
ANISOU 1864  CB  SER A 234    18110  17015  17104  -1598    182    283       C  
ATOM   1865  OG  SER A 234      32.507  20.029  14.150  1.00136.61           O  
ANISOU 1865  OG  SER A 234    18064  16835  17008  -1549    179    381       O  
ATOM   1866  N   VAL A 235      30.161  16.401  14.136  1.00140.42           N  
ANISOU 1866  N   VAL A 235    18406  17520  17428  -1319     27    180       N  
ATOM   1867  CA  VAL A 235      29.920  15.463  13.044  1.00130.39           C  
ANISOU 1867  CA  VAL A 235    17135  16326  16083  -1212    -36    214       C  
ATOM   1868  C   VAL A 235      28.421  15.353  12.807  1.00128.40           C  
ANISOU 1868  C   VAL A 235    16868  16016  15901  -1114   -102    156       C  
ATOM   1869  O   VAL A 235      27.924  14.309  12.367  1.00127.59           O  
ANISOU 1869  O   VAL A 235    16743  15977  15760  -1045   -161    131       O  
ATOM   1870  CB  VAL A 235      30.530  14.082  13.343  1.00116.10           C  
ANISOU 1870  CB  VAL A 235    15282  14645  14187  -1237    -34    187       C  
ATOM   1871  CG1 VAL A 235      32.048  14.169  13.432  1.00109.86           C  
ANISOU 1871  CG1 VAL A 235    14495  13920  13326  -1321     24    258       C
[truncated: 2,284,849 more chars]
