# Supplementary material for: Development of a synthetic library of humanized nanobodies for targeted IL-6 inhibition
Source: Front Bioeng Biotechnol. 2024 Jul 23;12:1440150. doi: 10.3389/fbioe.2024.1440150 (PMC11300276; doi:10.3389/fbioe.2024.1440150)
Supplement: Supplementary file 2 [file DataSheet1.ZIP › Nanobody-antigen complexes/6war.pdb]

HEADER    VIRAL PROTEIN/IMMUNE SYSTEM             25-MAR-20   6WAR              
TITLE     CRYSTAL STRUCTURE OF THE MERS-COV RBD BOUND BY THE NEUTRALIZING       
TITLE    2 SINGLE-DOMAIN ANTIBODY MERS VHH-55                                   
COMPND    MOL_ID: 1;                                                            
COMPND   2 MOLECULE: SPIKE PROTEIN;                                             
COMPND   3 CHAIN: A, C, E, G, I, K, M, O;                                       
COMPND   4 ENGINEERED: YES;                                                     
COMPND   5 MOL_ID: 2;                                                           
COMPND   6 MOLECULE: NANOBODY MERS VHH-55;                                      
COMPND   7 CHAIN: B, D, F, H, J, L, N, P;                                       
COMPND   8 ENGINEERED: YES                                                      
SOURCE    MOL_ID: 1;                                                            
SOURCE   2 ORGANISM_SCIENTIFIC: MIDDLE EAST RESPIRATORY SYNDROME-RELATED        
SOURCE   3 CORONAVIRUS;                                                         
SOURCE   4 ORGANISM_COMMON: MERS-COV;                                           
SOURCE   5 ORGANISM_TAXID: 1335626;                                             
SOURCE   6 EXPRESSION_SYSTEM: HOMO SAPIENS;                                     
SOURCE   7 EXPRESSION_SYSTEM_TAXID: 9606;                                       
SOURCE   8 MOL_ID: 2;                                                           
SOURCE   9 ORGANISM_SCIENTIFIC: LAMA GLAMA;                                     
SOURCE  10 ORGANISM_TAXID: 9844;                                                
SOURCE  11 EXPRESSION_SYSTEM: HOMO SAPIENS;                                     
SOURCE  12 EXPRESSION_SYSTEM_TAXID: 9606                                        
KEYWDS    MERS-COV, NANOBODY, CORONAVIRUS, RBD, VIRAL PROTEIN, VIRAL PROTEIN-   
KEYWDS   2 IMMUNE SYSTEM COMPLEX                                                
EXPDTA    X-RAY DIFFRACTION                                                     
AUTHOR    D.WRAPP,G.M.TORRES,J.S.MCLELLAN                                       
REVDAT   4   29-JUL-20 6WAR    1       COMPND REMARK HETNAM LINK                
REVDAT   4 2                   1       SITE                                     
REVDAT   3   10-JUN-20 6WAR    1       JRNL   REMARK LINK                       
REVDAT   2   20-MAY-20 6WAR    1       JRNL                                     
REVDAT   1   08-APR-20 6WAR    0                                                
JRNL        AUTH   D.WRAPP,D.DE VLIEGER,K.S.CORBETT,G.M.TORRES,N.WANG,          
JRNL        AUTH 2 W.VAN BREEDAM,K.ROOSE,L.VAN SCHIE,M.HOFFMANN,S.POHLMANN,     
JRNL        AUTH 3 B.S.GRAHAM,N.CALLEWAERT,B.SCHEPENS,X.SAELENS,J.S.MCLELLAN    
JRNL        TITL   STRUCTURAL BASIS FOR POTENT NEUTRALIZATION OF                
JRNL        TITL 2 BETACORONAVIRUSES BY SINGLE-DOMAIN CAMELID ANTIBODIES.       
JRNL        REF    CELL                          V. 181  1004 2020              
JRNL        REFN                   ISSN 1097-4172                               
JRNL        PMID   32375025                                                     
JRNL        DOI    10.1016/J.CELL.2020.04.031                                   
REMARK   2                                                                      
REMARK   2 RESOLUTION.    3.40 ANGSTROMS.                                       
REMARK   3                                                                      
REMARK   3 REFINEMENT.                                                          
REMARK   3   PROGRAM     : PHENIX DEV_3758                                      
REMARK   3   AUTHORS     : PAUL ADAMS,PAVEL AFONINE,VINCENT CHEN,IAN            
REMARK   3               : DAVIS,KRESHNA GOPAL,RALF GROSSE-KUNSTLEVE,           
REMARK   3               : LI-WEI HUNG,ROBERT IMMORMINO,TOM IOERGER,            
REMARK   3               : AIRLIE MCCOY,ERIK MCKEE,NIGEL MORIARTY,              
REMARK   3               : REETAL PAI,RANDY READ,JANE RICHARDSON,               
REMARK   3               : DAVID RICHARDSON,TOD ROMO,JIM SACCHETTINI,           
REMARK   3               : NICHOLAS SAUTER,JACOB SMITH,LAURENT                  
REMARK   3               : STORONI,TOM TERWILLIGER,PETER ZWART                  
REMARK   3                                                                      
REMARK   3    REFINEMENT TARGET : ML                                            
REMARK   3                                                                      
REMARK   3  DATA USED IN REFINEMENT.                                            
REMARK   3   RESOLUTION RANGE HIGH (ANGSTROMS) : 3.40                           
REMARK   3   RESOLUTION RANGE LOW  (ANGSTROMS) : 54.90                          
REMARK   3   MIN(FOBS/SIGMA_FOBS)              : 1.330                          
REMARK   3   COMPLETENESS FOR RANGE        (%) : 93.2                           
REMARK   3   NUMBER OF REFLECTIONS             : 47698                          
REMARK   3                                                                      
REMARK   3  FIT TO DATA USED IN REFINEMENT.                                     
REMARK   3   R VALUE     (WORKING + TEST SET) : 0.217                           
REMARK   3   R VALUE            (WORKING SET) : 0.214                           
REMARK   3   FREE R VALUE                     : 0.268                           
REMARK   3   FREE R VALUE TEST SET SIZE   (%) : 5.190                           
REMARK   3   FREE R VALUE TEST SET COUNT      : 2474                            
REMARK   3                                                                      
REMARK   3  FIT TO DATA USED IN REFINEMENT (IN BINS).                           
REMARK   3   BIN  RESOLUTION RANGE  COMPL.    NWORK NFREE   RWORK  RFREE        
REMARK   3     1 54.9000 -  8.9000    0.98     2793   169  0.2019 0.2579        
REMARK   3     2  8.9000 -  7.0700    0.97     2674   153  0.1967 0.2351        
REMARK   3     3  7.0700 -  6.1800    0.99     2688   160  0.2074 0.2689        
REMARK   3     4  6.1800 -  5.6100    0.97     2667   121  0.1990 0.2666        
REMARK   3     5  5.6100 -  5.2100    0.97     2623   142  0.1949 0.2464        
REMARK   3     6  5.2100 -  4.9000    0.99     2673   149  0.1883 0.2374        
REMARK   3     7  4.9000 -  4.6600    1.00     2693   147  0.1699 0.2389        
REMARK   3     8  4.6600 -  4.4500    0.99     2626   158  0.1742 0.2126        
REMARK   3     9  4.4500 -  4.2800    0.98     2636   162  0.1968 0.2808        
REMARK   3    10  4.2800 -  4.1400    0.92     2480   130  0.2123 0.2448        
REMARK   3    11  4.1400 -  4.0100    0.93     2457   140  0.2185 0.2720        
REMARK   3    12  4.0100 -  3.8900    0.91     2460   121  0.2284 0.2421        
REMARK   3    13  3.8900 -  3.7900    0.89     2400   114  0.2670 0.3409        
REMARK   3    14  3.7900 -  3.7000    0.90     2391   124  0.2656 0.3417        
REMARK   3    15  3.7000 -  3.6100    0.88     2342   123  0.2901 0.3985        
REMARK   3    16  3.6100 -  3.5400    0.86     2271   142  0.2965 0.3150        
REMARK   3    17  3.5400 -  3.4700    0.82     2218   105  0.2776 0.3283        
REMARK   3    18  3.4700 -  3.4000    0.80     2132   114  0.2894 0.3110        
REMARK   3                                                                      
REMARK   3  BULK SOLVENT MODELLING.                                             
REMARK   3   METHOD USED        : FLAT BULK SOLVENT MODEL                       
REMARK   3   SOLVENT RADIUS     : 1.11                                          
REMARK   3   SHRINKAGE RADIUS   : 0.90                                          
REMARK   3   K_SOL              : NULL                                          
REMARK   3   B_SOL              : NULL                                          
REMARK   3                                                                      
REMARK   3  ERROR ESTIMATES.                                                    
REMARK   3   COORDINATE ERROR (MAXIMUM-LIKELIHOOD BASED)     : 0.410            
REMARK   3   PHASE ERROR (DEGREES, MAXIMUM-LIKELIHOOD BASED) : 27.210           
REMARK   3                                                                      
REMARK   3  B VALUES.                                                           
REMARK   3   FROM WILSON PLOT           (A**2) : NULL                           
REMARK   3   MEAN B VALUE      (OVERALL, A**2) : 84.37                          
REMARK   3   OVERALL ANISOTROPIC B VALUE.                                       
REMARK   3    B11 (A**2) : NULL                                                 
REMARK   3    B22 (A**2) : NULL                                                 
REMARK   3    B33 (A**2) : NULL                                                 
REMARK   3    B12 (A**2) : NULL                                                 
REMARK   3    B13 (A**2) : NULL                                                 
REMARK   3    B23 (A**2) : NULL                                                 
REMARK   3                                                                      
REMARK   3  TWINNING INFORMATION.                                               
REMARK   3   FRACTION: NULL                                                     
REMARK   3   OPERATOR: NULL                                                     
REMARK   3                                                                      
REMARK   3  DEVIATIONS FROM IDEAL VALUES.                                       
REMARK   3                 RMSD          COUNT                                  
REMARK   3   BOND      :  0.007          20689                                  
REMARK   3   ANGLE     :  1.046          28170                                  
REMARK   3   CHIRALITY :  0.066           3144                                  
REMARK   3   PLANARITY :  0.007           3639                                  
REMARK   3   DIHEDRAL  : 16.373           2871                                  
REMARK   3                                                                      
REMARK   3  TLS DETAILS                                                         
REMARK   3   NUMBER OF TLS GROUPS  : 16                                         
REMARK   3   TLS GROUP : 1                                                      
REMARK   3    SELECTION: ( CHAIN A AND RESID 378:588 )                          
REMARK   3    ORIGIN FOR THE GROUP (A):  -46.203  -21.719   29.181              
REMARK   3    T TENSOR                                                          
REMARK   3      T11:   0.2575 T22:   0.2543                                     
REMARK   3      T33:   0.3003 T12:   0.0432                                     
REMARK   3      T13:   0.0066 T23:   0.0579                                     
REMARK   3    L TENSOR                                                          
REMARK   3      L11:   0.9830 L22:   1.4283                                     
REMARK   3      L33:   2.9729 L12:   0.2166                                     
REMARK   3      L13:   0.3263 L23:   0.8127                                     
REMARK   3    S TENSOR                                                          
REMARK   3      S11:   0.0938 S12:   0.0279 S13:  -0.0360                       
REMARK   3      S21:  -0.0704 S22:  -0.0982 S23:  -0.0355                       
REMARK   3      S31:  -0.4431 S32:  -0.1637 S33:   0.0157                       
REMARK   3   TLS GROUP : 2                                                      
REMARK   3    SELECTION: ( CHAIN B AND RESID 2:115 )                            
REMARK   3    ORIGIN FOR THE GROUP (A):  -45.706  -40.519   -4.447              
REMARK   3    T TENSOR                                                          
REMARK   3      T11:   0.3692 T22:   0.6702                                     
REMARK   3      T33:   0.3706 T12:   0.1932                                     
REMARK   3      T13:  -0.0837 T23:   0.0309                                     
REMARK   3    L TENSOR                                                          
REMARK   3      L11:   1.2180 L22:   2.2009                                     
REMARK   3      L33:   2.2721 L12:   0.1726                                     
REMARK   3      L13:  -0.2992 L23:   0.1588                                     
REMARK   3    S TENSOR                                                          
REMARK   3      S11:   0.1474 S12:   0.7150 S13:   0.5497                       
REMARK   3      S21:  -0.3901 S22:  -0.4554 S23:  -0.1557                       
REMARK   3      S31:  -0.1677 S32:  -0.3236 S33:   0.2174                       
REMARK   3   TLS GROUP : 3                                                      
REMARK   3    SELECTION: ( CHAIN C AND RESID 378:588 )                          
REMARK   3    ORIGIN FOR THE GROUP (A):  -39.797  -35.158   65.198              
REMARK   3    T TENSOR                                                          
REMARK   3      T11:   0.4868 T22:   0.3601                                     
REMARK   3      T33:   0.1731 T12:   0.0489                                     
REMARK   3      T13:   0.0248 T23:   0.0279                                     
REMARK   3    L TENSOR                                                          
REMARK   3      L11:   1.0928 L22:   1.9762                                     
REMARK   3      L33:   0.8279 L12:  -0.3513                                     
REMARK   3      L13:  -0.2743 L23:  -0.3171                                     
REMARK   3    S TENSOR                                                          
REMARK   3      S11:  -0.0334 S12:  -0.2066 S13:   0.1255                       
REMARK   3      S21:   0.0917 S22:   0.0099 S23:  -0.1445                       
REMARK   3      S31:  -0.1361 S32:   0.1407 S33:   0.0263                       
REMARK   3   TLS GROUP : 4                                                      
REMARK   3    SELECTION: ( CHAIN D AND RESID 2:118 )                            
REMARK   3    ORIGIN FOR THE GROUP (A):  -39.397  -71.705   79.090              
REMARK   3    T TENSOR                                                          
REMARK   3      T11:   0.7692 T22:   0.5854                                     
REMARK   3      T33:   0.3978 T12:   0.2940                                     
REMARK   3      T13:   0.1934 T23:   0.5045                                     
REMARK   3    L TENSOR                                                          
REMARK   3      L11:   0.3307 L22:   1.7420                                     
REMARK   3      L33:   1.6902 L12:  -0.0083                                     
REMARK   3      L13:  -0.4412 L23:  -1.0016                                     
REMARK   3    S TENSOR                                                          
REMARK   3      S11:  -0.0974 S12:  -0.2420 S13:  -0.1374                       
REMARK   3      S21:   0.2568 S22:   0.0048 S23:  -0.4057                       
REMARK   3      S31:   0.0098 S32:  -0.0853 S33:   0.0984                       
REMARK   3   TLS GROUP : 5                                                      
REMARK   3    SELECTION: ( CHAIN E AND ( RESID 378:588 OR RESID 601:601 ) )     
REMARK   3    ORIGIN FOR THE GROUP (A):  -24.561  -54.854   30.803              
REMARK   3    T TENSOR                                                          
REMARK   3      T11:   0.2594 T22:   0.3775                                     
REMARK   3      T33:   0.3154 T12:  -0.0019                                     
REMARK   3      T13:  -0.0324 T23:  -0.1374                                     
REMARK   3    L TENSOR                                                          
REMARK   3      L11:   1.3775 L22:   2.3303                                     
REMARK   3      L33:   1.7501 L12:   0.0072                                     
REMARK   3      L13:  -0.4131 L23:  -0.6189                                     
REMARK   3    S TENSOR                                                          
REMARK   3      S11:  -0.0556 S12:   0.3522 S13:  -0.2496                       
REMARK   3      S21:  -0.1718 S22:  -0.0806 S23:   0.3650                       
REMARK   3      S31:   0.1677 S32:  -0.0268 S33:   0.1116                       
REMARK   3   TLS GROUP : 6                                                      
REMARK   3    SELECTION: ( CHAIN F AND RESID 2:114 )                            
REMARK   3    ORIGIN FOR THE GROUP (A):  -23.153  -83.514   56.562              
REMARK   3    T TENSOR                                                          
REMARK   3      T11:   0.8989 T22:   0.5779                                     
REMARK   3      T33:   1.6721 T12:   0.5181                                     
REMARK   3      T13:   0.7218 T23:   0.5574                                     
REMARK   3    L TENSOR                                                          
REMARK   3      L11:   0.1967 L22:   1.3093                                     
REMARK   3      L33:   1.4666 L12:  -0.0218                                     
REMARK   3      L13:  -0.4315 L23:   0.0631                                     
REMARK   3    S TENSOR                                                          
REMARK   3      S11:  -0.7533 S12:  -0.4865 S13:  -0.8215                       
REMARK   3      S21:   0.3370 S22:  -0.2551 S23:   0.0053                       
REMARK   3      S31:   1.0418 S32:   0.6429 S33:  -0.9277                       
REMARK   3   TLS GROUP : 7                                                      
REMARK   3    SELECTION: ( CHAIN G AND ( RESID 378:588 OR RESID 601:601 ) )     
REMARK   3    ORIGIN FOR THE GROUP (A):  -65.917  -25.282   65.537              
REMARK   3    T TENSOR                                                          
REMARK   3      T11:   0.6446 T22:   0.2891                                     
REMARK   3      T33:   0.6150 T12:   0.0074                                     
REMARK   3      T13:   0.2446 T23:   0.0181                                     
REMARK   3    L TENSOR                                                          
REMARK   3      L11:   1.4439 L22:   1.8302                                     
REMARK   3      L33:   0.9865 L12:  -0.2449                                     
REMARK   3      L13:   0.1347 L23:  -0.7357                                     
REMARK   3    S TENSOR                                                          
REMARK   3      S11:   0.0111 S12:  -0.3097 S13:  -0.2656                       
REMARK   3      S21:   0.3119 S22:   0.2164 S23:   0.6786                       
REMARK   3      S31:  -0.1046 S32:  -0.0872 S33:  -0.1433                       
REMARK   3   TLS GROUP : 8                                                      
REMARK   3    SELECTION: ( CHAIN H AND RESID 2:114 )                            
REMARK   3    ORIGIN FOR THE GROUP (A):  -64.231   10.982   52.640              
REMARK   3    T TENSOR                                                          
REMARK   3      T11:   0.4018 T22:   0.2681                                     
REMARK   3      T33:   0.5564 T12:   0.0115                                     
REMARK   3      T13:   0.0532 T23:   0.0350                                     
REMARK   3    L TENSOR                                                          
REMARK   3      L11:   1.4159 L22:   1.8748                                     
REMARK   3      L33:   1.5822 L12:   0.2104                                     
REMARK   3      L13:   0.4017 L23:  -0.1964                                     
REMARK   3    S TENSOR                                                          
REMARK   3      S11:  -0.1033 S12:  -0.0558 S13:   0.1289                       
REMARK   3      S21:   0.0745 S22:  -0.1145 S23:  -0.2402                       
REMARK   3      S31:  -0.1647 S32:   0.0269 S33:   0.1140                       
REMARK   3   TLS GROUP : 9                                                      
REMARK   3    SELECTION: ( CHAIN I AND RESID 378:588 )                          
REMARK   3    ORIGIN FOR THE GROUP (A):  -61.087  -58.045   42.425              
REMARK   3    T TENSOR                                                          
REMARK   3      T11:   0.3664 T22:   0.3792                                     
REMARK   3      T33:   0.4405 T12:   0.1334                                     
REMARK   3      T13:   0.1551 T23:  -0.0451                                     
REMARK   3    L TENSOR                                                          
REMARK   3      L11:   0.7469 L22:   0.9046                                     
REMARK   3      L33:   2.5919 L12:   0.4026                                     
REMARK   3      L13:   0.3434 L23:  -0.5626                                     
REMARK   3    S TENSOR                                                          
REMARK   3      S11:   0.1574 S12:  -0.0362 S13:  -0.0757                       
REMARK   3      S21:  -0.0132 S22:  -0.0480 S23:   0.0435                       
REMARK   3      S31:   0.1418 S32:   0.4140 S33:  -0.0663                       
REMARK   3   TLS GROUP : 10                                                     
REMARK   3    SELECTION: ( CHAIN J AND RESID 2:114 )                            
REMARK   3    ORIGIN FOR THE GROUP (A):  -59.016  -63.442    4.143              
REMARK   3    T TENSOR                                                          
REMARK   3      T11:   0.7255 T22:   0.7267                                     
REMARK   3      T33:   0.9402 T12:   0.2142                                     
REMARK   3      T13:   0.1079 T23:  -0.2164                                     
REMARK   3    L TENSOR                                                          
REMARK   3      L11:   0.3801 L22:   1.7104                                     
REMARK   3      L33:   1.7477 L12:   0.4109                                     
REMARK   3      L13:  -0.2198 L23:   0.6146                                     
REMARK   3    S TENSOR                                                          
REMARK   3      S11:  -0.0076 S12:   0.3527 S13:  -0.5539                       
REMARK   3      S21:  -0.5679 S22:  -0.4508 S23:   0.3930                       
REMARK   3      S31:   0.2973 S32:  -0.3308 S33:   0.3762                       
REMARK   3   TLS GROUP : 11                                                     
REMARK   3    SELECTION: ( CHAIN K AND RESID 378:587 )                          
REMARK   3    ORIGIN FOR THE GROUP (A):  -19.090  -16.773   37.264              
REMARK   3    T TENSOR                                                          
REMARK   3      T11:   0.2831 T22:   0.4526                                     
REMARK   3      T33:   0.6670 T12:  -0.0515                                     
REMARK   3      T13:  -0.0625 T23:  -0.0785                                     
REMARK   3    L TENSOR                                                          
REMARK   3      L11:   1.8655 L22:   1.3805                                     
REMARK   3      L33:   1.9831 L12:  -0.0933                                     
REMARK   3      L13:   0.1277 L23:   1.0759                                     
REMARK   3    S TENSOR                                                          
REMARK   3      S11:   0.1848 S12:   0.0336 S13:   0.7659                       
REMARK   3      S21:   0.0126 S22:   0.1369 S23:  -0.2963                       
REMARK   3      S31:  -0.0124 S32:   0.1842 S33:  -0.2260                       
REMARK   3   TLS GROUP : 12                                                     
REMARK   3    SELECTION: ( CHAIN L AND RESID 2:114 )                            
REMARK   3    ORIGIN FOR THE GROUP (A):  -16.915    3.726   69.196              
REMARK   3    T TENSOR                                                          
REMARK   3      T11:   0.8346 T22:   1.3675                                     
REMARK   3      T33:   1.3073 T12:   0.1585                                     
REMARK   3      T13:  -0.2884 T23:  -0.7280                                     
REMARK   3    L TENSOR                                                          
REMARK   3      L11:   0.0276 L22:   1.8593                                     
REMARK   3      L33:   0.8808 L12:   0.0016                                     
REMARK   3      L13:   0.1558 L23:  -0.0820                                     
REMARK   3    S TENSOR                                                          
REMARK   3      S11:  -0.0917 S12:  -0.8398 S13:   0.5484                       
REMARK   3      S21:   0.4497 S22:  -0.1095 S23:  -0.2570                       
REMARK   3      S31:  -0.4549 S32:  -0.0791 S33:  -0.0612                       
REMARK   3   TLS GROUP : 13                                                     
REMARK   3    SELECTION: ( CHAIN M AND RESID 378:588 )                          
REMARK   3    ORIGIN FOR THE GROUP (A):   -2.642  -46.525   62.514              
REMARK   3    T TENSOR                                                          
REMARK   3      T11:   0.4193 T22:   0.7574                                     
REMARK   3      T33:   0.5018 T12:  -0.0450                                     
REMARK   3      T13:  -0.1197 T23:   0.1697                                     
REMARK   3    L TENSOR                                                          
REMARK   3      L11:   2.6326 L22:   2.3577                                     
REMARK   3      L33:   2.2247 L12:  -0.4245                                     
REMARK   3      L13:   0.2866 L23:   0.5668                                     
REMARK   3    S TENSOR                                                          
REMARK   3      S11:   0.4354 S12:  -1.0297 S13:  -0.4350                       
REMARK   3      S21:   0.0831 S22:  -0.1112 S23:   0.0815                       
REMARK   3      S31:   0.3519 S32:  -0.5365 S33:  -0.2284                       
REMARK   3   TLS GROUP : 14                                                     
REMARK   3    SELECTION: ( CHAIN N AND RESID 2:114 )                            
REMARK   3    ORIGIN FOR THE GROUP (A):   -3.694  -17.711   87.664              
REMARK   3    T TENSOR                                                          
REMARK   3      T11:   0.8289 T22:   1.8034                                     
REMARK   3      T33:   1.2025 T12:   0.2948                                     
REMARK   3      T13:   0.0674 T23:  -0.9365                                     
REMARK   3    L TENSOR                                                          
REMARK   3      L11:   0.2064 L22:   0.8011                                     
REMARK   3      L33:   0.9870 L12:  -0.3812                                     
REMARK   3      L13:   0.3623 L23:  -0.3614                                     
REMARK   3    S TENSOR                                                          
REMARK   3      S11:   0.0941 S12:  -0.1393 S13:   0.3982                       
REMARK   3      S21:   0.3562 S22:  -0.1935 S23:  -0.0003                       
REMARK   3      S31:  -0.1077 S32:  -0.0287 S33:  -0.3613                       
REMARK   3   TLS GROUP : 15                                                     
REMARK   3    SELECTION: ( CHAIN O AND ( RESID 378:588 OR RESID 601:601 ) )     
REMARK   3    ORIGIN FOR THE GROUP (A):  -62.940   34.808   54.349              
REMARK   3    T TENSOR                                                          
REMARK   3      T11:   0.9197 T22:   0.4180                                     
REMARK   3      T33:   0.6183 T12:   0.0077                                     
REMARK   3      T13:  -0.2262 T23:   0.1806                                     
REMARK   3    L TENSOR                                                          
REMARK   3      L11:   2.9461 L22:   1.4773                                     
REMARK   3      L33:   2.0314 L12:  -0.2227                                     
REMARK   3      L13:   0.1664 L23:  -0.4259                                     
REMARK   3    S TENSOR                                                          
REMARK   3      S11:  -0.7573 S12:  -0.4137 S13:   0.1483                       
REMARK   3      S21:  -0.1677 S22:   0.2014 S23:   0.1790                       
REMARK   3      S31:  -0.7175 S32:  -0.0369 S33:   0.3126                       
REMARK   3   TLS GROUP : 16                                                     
REMARK   3    SELECTION: ( CHAIN P AND RESID 2:114 )                            
REMARK   3    ORIGIN FOR THE GROUP (A):  -35.258   29.776   27.471              
REMARK   3    T TENSOR                                                          
REMARK   3      T11:   0.7196 T22:   1.5408                                     
REMARK   3      T33:   0.8354 T12:  -0.2334                                     
REMARK   3      T13:  -0.0086 T23:   0.4444                                     
REMARK   3    L TENSOR                                                          
REMARK   3      L11:   1.0419 L22:   0.4815                                     
REMARK   3      L33:   0.9001 L12:  -0.0141                                     
REMARK   3      L13:  -0.1778 L23:  -0.1696                                     
REMARK   3    S TENSOR                                                          
REMARK   3      S11:  -0.0421 S12:   0.2290 S13:  -0.1682                       
REMARK   3      S21:  -0.2759 S22:  -0.0901 S23:  -0.2855                       
REMARK   3      S31:  -0.1756 S32:   1.0195 S33:   0.0353                       
REMARK   3                                                                      
REMARK   3  NCS DETAILS                                                         
REMARK   3   NUMBER OF NCS GROUPS : 2                                           
REMARK   3   NCS GROUP : 1                                                      
REMARK   3    NCS OPERATOR : 1                                                  
REMARK   3     REFERENCE SELECTION: (CHAIN A AND RESID 378 THROUGH 587)         
REMARK   3     SELECTION          : (CHAIN C AND RESID 378 THROUGH 587)         
REMARK   3     ATOM PAIRS NUMBER  : 5048                                        
REMARK   3     RMSD               : NULL                                        
REMARK   3    NCS OPERATOR : 2                                                  
REMARK   3     REFERENCE SELECTION: (CHAIN A AND RESID 378 THROUGH 587)         
REMARK   3     SELECTION          : (CHAIN E AND RESID 378 THROUGH 587)         
REMARK   3     ATOM PAIRS NUMBER  : 5048                                        
REMARK   3     RMSD               : NULL                                        
REMARK   3    NCS OPERATOR : 3                                                  
REMARK   3     REFERENCE SELECTION: (CHAIN A AND RESID 378 THROUGH 587)         
REMARK   3     SELECTION          : (CHAIN G AND (RESID 378 THROUGH 586 OR      
REMARK   3                          (RESID 587 AND (NAME N OR NAME CA OR NAME   
REMARK   3                          C OR NAME O OR NAME CB ))))                 
REMARK   3     ATOM PAIRS NUMBER  : 5048                                        
REMARK   3     RMSD               : NULL                                        
REMARK   3    NCS OPERATOR : 4                                                  
REMARK   3     REFERENCE SELECTION: (CHAIN A AND RESID 378 THROUGH 587)         
REMARK   3     SELECTION          : (CHAIN I AND (RESID 378 THROUGH 586 OR      
REMARK   3                          (RESID 587 AND (NAME N OR NAME CA OR NAME   
REMARK   3                          C OR NAME O OR NAME CB ))))                 
REMARK   3     ATOM PAIRS NUMBER  : 5048                                        
REMARK   3     RMSD               : NULL                                        
REMARK   3    NCS OPERATOR : 5                                                  
REMARK   3     REFERENCE SELECTION: (CHAIN A AND RESID 378 THROUGH 587)         
REMARK   3     SELECTION          : (CHAIN K AND (RESID 378 THROUGH 586 OR      
REMARK   3                          (RESID 587 AND (NAME N OR NAME CA OR NAME   
REMARK   3                          C OR NAME O OR NAME CB ))))                 
REMARK   3     ATOM PAIRS NUMBER  : 5048                                        
REMARK   3     RMSD               : NULL                                        
REMARK   3    NCS OPERATOR : 6                                                  
REMARK   3     REFERENCE SELECTION: (CHAIN A AND RESID 378 THROUGH 587)         
REMARK   3     SELECTION          : (CHAIN M AND RESID 378 THROUGH 587)         
REMARK   3     ATOM PAIRS NUMBER  : 5048                                        
REMARK   3     RMSD               : NULL                                        
REMARK   3    NCS OPERATOR : 7                                                  
REMARK   3     REFERENCE SELECTION: (CHAIN A AND RESID 378 THROUGH 587)         
REMARK   3     SELECTION          : (CHAIN O AND (RESID 378 THROUGH 586 OR      
REMARK   3                          (RESID 587 AND (NAME N OR NAME CA OR NAME   
REMARK   3                          C OR NAME O OR NAME CB ))))                 
REMARK   3     ATOM PAIRS NUMBER  : 5048                                        
REMARK   3     RMSD               : NULL                                        
REMARK   3   NCS GROUP : 2                                                      
REMARK   3    NCS OPERATOR : 1                                                  
REMARK   3     REFERENCE SELECTION: (CHAIN B AND (RESID 2 THROUGH 39 OR RESID   
REMARK   3                          45 THROUGH 114))                            
REMARK   3     SELECTION          : (CHAIN D AND (RESID 2 THROUGH 39 OR RESID   
REMARK   3                          45 THROUGH 114))                            
REMARK   3     ATOM PAIRS NUMBER  : 2757                                        
REMARK   3     RMSD               : NULL                                        
REMARK   3    NCS OPERATOR : 2                                                  
REMARK   3     REFERENCE SELECTION: (CHAIN B AND (RESID 2 THROUGH 39 OR RESID   
REMARK   3                          45 THROUGH 114))                            
REMARK   3     SELECTION          : (CHAIN F AND (RESID 2 THROUGH 39 OR RESID   
REMARK   3                          45 THROUGH 114))                            
REMARK   3     ATOM PAIRS NUMBER  : 2757                                        
REMARK   3     RMSD               : NULL                                        
REMARK   3    NCS OPERATOR : 3                                                  
REMARK   3     REFERENCE SELECTION: (CHAIN B AND (RESID 2 THROUGH 39 OR RESID   
REMARK   3                          45 THROUGH 114))                            
REMARK   3     SELECTION          : (CHAIN H AND (RESID 2 THROUGH 39 OR RESID   
REMARK   3                          45 THROUGH 114))                            
REMARK   3     ATOM PAIRS NUMBER  : 2757                                        
REMARK   3     RMSD               : NULL                                        
REMARK   3    NCS OPERATOR : 4                                                  
REMARK   3     REFERENCE SELECTION: (CHAIN B AND (RESID 2 THROUGH 39 OR RESID   
REMARK   3                          45 THROUGH 114))                            
REMARK   3     SELECTION          : (CHAIN J AND (RESID 2 THROUGH 39 OR RESID   
REMARK   3                          45 THROUGH 114))                            
REMARK   3     ATOM PAIRS NUMBER  : 2757                                        
REMARK   3     RMSD               : NULL                                        
REMARK   3    NCS OPERATOR : 5                                                  
REMARK   3     REFERENCE SELECTION: (CHAIN B AND (RESID 2 THROUGH 39 OR RESID   
REMARK   3                          45 THROUGH 114))                            
REMARK   3     SELECTION          : CHAIN L                                     
REMARK   3     ATOM PAIRS NUMBER  : 2757                                        
REMARK   3     RMSD               : NULL                                        
REMARK   3    NCS OPERATOR : 6                                                  
REMARK   3     REFERENCE SELECTION: (CHAIN B AND (RESID 2 THROUGH 39 OR RESID   
REMARK   3                          45 THROUGH 114))                            
REMARK   3     SELECTION          : (CHAIN N AND (RESID 2 THROUGH 39 OR RESID   
REMARK   3                          45 THROUGH 114))                            
REMARK   3     ATOM PAIRS NUMBER  : 2757                                        
REMARK   3     RMSD               : NULL                                        
REMARK   3    NCS OPERATOR : 7                                                  
REMARK   3     REFERENCE SELECTION: (CHAIN B AND (RESID 2 THROUGH 39 OR RESID   
REMARK   3                          45 THROUGH 114))                            
REMARK   3     SELECTION          : (CHAIN P AND (RESID 2 THROUGH 39 OR RESID   
REMARK   3                          45 THROUGH 114))                            
REMARK   3     ATOM PAIRS NUMBER  : 2757                                        
REMARK   3     RMSD               : NULL                                        
REMARK   3                                                                      
REMARK   3  OTHER REFINEMENT REMARKS: NULL                                      
REMARK   4                                                                      
REMARK   4 6WAR COMPLIES WITH FORMAT V. 3.30, 13-JUL-11                         
REMARK 100                                                                      
REMARK 100 THIS ENTRY HAS BEEN PROCESSED BY RCSB ON 26-MAR-20.                  
REMARK 100 THE DEPOSITION ID IS D_1000247921.                                   
REMARK 200                                                                      
REMARK 200 EXPERIMENTAL DETAILS                                                 
REMARK 200  EXPERIMENT TYPE                : X-RAY DIFFRACTION                  
REMARK 200  DATE OF DATA COLLECTION        : 17-NOV-17                          
REMARK 200  TEMPERATURE           (KELVIN) : 80                                 
REMARK 200  PH                             : 7.5                                
REMARK 200  NUMBER OF CRYSTALS USED        : 1                                  
REMARK 200                                                                      
REMARK 200  SYNCHROTRON              (Y/N) : Y                                  
REMARK 200  RADIATION SOURCE               : APS                                
REMARK 200  BEAMLINE                       : 19-ID                              
REMARK 200  X-RAY GENERATOR MODEL          : NULL                               
REMARK 200  MONOCHROMATIC OR LAUE    (M/L) : M                                  
REMARK 200  WAVELENGTH OR RANGE        (A) : 0.979                              
REMARK 200  MONOCHROMATOR                  : NULL                               
REMARK 200  OPTICS                         : NULL                               
REMARK 200                                                                      
REMARK 200  DETECTOR TYPE                  : CCD                                
REMARK 200  DETECTOR MANUFACTURER          : ADSC QUANTUM 315R                  
REMARK 200  INTENSITY-INTEGRATION SOFTWARE : MOSFLM                             
REMARK 200  DATA SCALING SOFTWARE          : AIMLESS                            
REMARK 200                                                                      
REMARK 200  NUMBER OF UNIQUE REFLECTIONS   : 50369                              
REMARK 200  RESOLUTION RANGE HIGH      (A) : 3.400                              
REMARK 200  RESOLUTION RANGE LOW       (A) : 66.300                             
REMARK 200  REJECTION CRITERIA  (SIGMA(I)) : NULL                               
REMARK 200                                                                      
REMARK 200 OVERALL.                                                             
REMARK 200  COMPLETENESS FOR RANGE     (%) : 98.5                               
REMARK 200  DATA REDUNDANCY                : 5.800                              
REMARK 200  R MERGE                    (I) : NULL                               
REMARK 200  R SYM                      (I) : NULL                               
REMARK 200  <I/SIGMA(I)> FOR THE DATA SET  : 6.2000                             
REMARK 200                                                                      
REMARK 200 IN THE HIGHEST RESOLUTION SHELL.                                     
REMARK 200  HIGHEST RESOLUTION SHELL, RANGE HIGH (A) : 3.40                     
REMARK 200  HIGHEST RESOLUTION SHELL, RANGE LOW  (A) : 3.51                     
REMARK 200  COMPLETENESS FOR SHELL     (%) : NULL                               
REMARK 200  DATA REDUNDANCY IN SHELL       : NULL                               
REMARK 200  R MERGE FOR SHELL          (I) : NULL                               
REMARK 200  R SYM FOR SHELL            (I) : NULL                               
REMARK 200  <I/SIGMA(I)> FOR SHELL         : 2.100                              
REMARK 200                                                                      
REMARK 200 DIFFRACTION PROTOCOL: SINGLE WAVELENGTH                              
REMARK 200 METHOD USED TO DETERMINE THE STRUCTURE: MOLECULAR REPLACEMENT        
REMARK 200 SOFTWARE USED: PHASER                                                
REMARK 200 STARTING MODEL: 4L72, 5F1O                                           
REMARK 200                                                                      
REMARK 200 REMARK: NULL                                                         
REMARK 280                                                                      
REMARK 280 CRYSTAL                                                              
REMARK 280 SOLVENT CONTENT, VS   (%): 58.42                                     
REMARK 280 MATTHEWS COEFFICIENT, VM (ANGSTROMS**3/DA): 2.96                     
REMARK 280                                                                      
REMARK 280 CRYSTALLIZATION CONDITIONS: 1.0 M NA/K PHOSPHATE PH 7.5, VAPOR       
REMARK 280  DIFFUSION, TEMPERATURE 293K                                         
REMARK 290                                                                      
REMARK 290 CRYSTALLOGRAPHIC SYMMETRY                                            
REMARK 290 SYMMETRY OPERATORS FOR SPACE GROUP: C 2 2 21                         
REMARK 290                                                                      
REMARK 290      SYMOP   SYMMETRY                                                
REMARK 290     NNNMMM   OPERATOR                                                
REMARK 290       1555   X,Y,Z                                                   
REMARK 290       2555   -X,-Y,Z+1/2                                             
REMARK 290       3555   -X,Y,-Z+1/2                                             
REMARK 290       4555   X,-Y,-Z                                                 
REMARK 290       5555   X+1/2,Y+1/2,Z                                           
REMARK 290       6555   -X+1/2,-Y+1/2,Z+1/2                                     
REMARK 290       7555   -X+1/2,Y+1/2,-Z+1/2                                     
REMARK 290       8555   X+1/2,-Y+1/2,-Z                                         
REMARK 290                                                                      
REMARK 290     WHERE NNN -> OPERATOR NUMBER                                     
REMARK 290           MMM -> TRANSLATION VECTOR                                  
REMARK 290                                                                      
REMARK 290 CRYSTALLOGRAPHIC SYMMETRY TRANSFORMATIONS                            
REMARK 290 THE FOLLOWING TRANSFORMATIONS OPERATE ON THE ATOM/HETATM             
REMARK 290 RECORDS IN THIS ENTRY TO PRODUCE CRYSTALLOGRAPHICALLY                
REMARK 290 RELATED MOLECULES.                                                   
REMARK 290   SMTRY1   1  1.000000  0.000000  0.000000        0.00000            
REMARK 290   SMTRY2   1  0.000000  1.000000  0.000000        0.00000            
REMARK 290   SMTRY3   1  0.000000  0.000000  1.000000        0.00000            
REMARK 290   SMTRY1   2 -1.000000  0.000000  0.000000        0.00000            
REMARK 290   SMTRY2   2  0.000000 -1.000000  0.000000        0.00000            
REMARK 290   SMTRY3   2  0.000000  0.000000  1.000000       86.88000            
REMARK 290   SMTRY1   3 -1.000000  0.000000  0.000000        0.00000            
REMARK 290   SMTRY2   3  0.000000  1.000000  0.000000        0.00000            
REMARK 290   SMTRY3   3  0.000000  0.000000 -1.000000       86.88000            
REMARK 290   SMTRY1   4  1.000000  0.000000  0.000000        0.00000            
REMARK 290   SMTRY2   4  0.000000 -1.000000  0.000000        0.00000            
REMARK 290   SMTRY3   4  0.000000  0.000000 -1.000000        0.00000            
REMARK 290   SMTRY1   5  1.000000  0.000000  0.000000       75.02350            
REMARK 290   SMTRY2   5  0.000000  1.000000  0.000000      141.68900            
REMARK 290   SMTRY3   5  0.000000  0.000000  1.000000        0.00000            
REMARK 290   SMTRY1   6 -1.000000  0.000000  0.000000       75.02350            
REMARK 290   SMTRY2   6  0.000000 -1.000000  0.000000      141.68900            
REMARK 290   SMTRY3   6  0.000000  0.000000  1.000000       86.88000            
REMARK 290   SMTRY1   7 -1.000000  0.000000  0.000000       75.02350            
REMARK 290   SMTRY2   7  0.000000  1.000000  0.000000      141.68900            
REMARK 290   SMTRY3   7  0.000000  0.000000 -1.000000       86.88000            
REMARK 290   SMTRY1   8  1.000000  0.000000  0.000000       75.02350            
REMARK 290   SMTRY2   8  0.000000 -1.000000  0.000000      141.68900            
REMARK 290   SMTRY3   8  0.000000  0.000000 -1.000000        0.00000            
REMARK 290                                                                      
REMARK 290 REMARK: NULL                                                         
REMARK 300                                                                      
REMARK 300 BIOMOLECULE: 1, 2, 3, 4, 5, 6, 7, 8                                  
REMARK 300 SEE REMARK 350 FOR THE AUTHOR PROVIDED AND/OR PROGRAM                
REMARK 300 GENERATED ASSEMBLY INFORMATION FOR THE STRUCTURE IN                  
REMARK 300 THIS ENTRY. THE REMARK MAY ALSO PROVIDE INFORMATION ON               
REMARK 300 BURIED SURFACE AREA.                                                 
REMARK 350                                                                      
REMARK 350 COORDINATES FOR A COMPLETE MULTIMER REPRESENTING THE KNOWN           
REMARK 350 BIOLOGICALLY SIGNIFICANT OLIGOMERIZATION STATE OF THE                
REMARK 350 MOLECULE CAN BE GENERATED BY APPLYING BIOMT TRANSFORMATIONS          
REMARK 350 GIVEN BELOW.  BOTH NON-CRYSTALLOGRAPHIC AND                          
REMARK 350 CRYSTALLOGRAPHIC OPERATIONS ARE GIVEN.                               
REMARK 350                                                                      
REMARK 350 BIOMOLECULE: 1                                                       
REMARK 350 AUTHOR DETERMINED BIOLOGICAL UNIT: DIMERIC                           
REMARK 350 APPLY THE FOLLOWING TO CHAINS: A, B                                  
REMARK 350   BIOMT1   1  1.000000  0.000000  0.000000        0.00000            
REMARK 350   BIOMT2   1  0.000000  1.000000  0.000000        0.00000            
REMARK 350   BIOMT3   1  0.000000  0.000000  1.000000        0.00000            
REMARK 350                                                                      
REMARK 350 BIOMOLECULE: 2                                                       
REMARK 350 AUTHOR DETERMINED BIOLOGICAL UNIT: DIMERIC                           
REMARK 350 APPLY THE FOLLOWING TO CHAINS: C, D                                  
REMARK 350   BIOMT1   1  1.000000  0.000000  0.000000        0.00000            
REMARK 350   BIOMT2   1  0.000000  1.000000  0.000000        0.00000            
REMARK 350   BIOMT3   1  0.000000  0.000000  1.000000        0.00000            
REMARK 350                                                                      
REMARK 350 BIOMOLECULE: 3                                                       
REMARK 350 AUTHOR DETERMINED BIOLOGICAL UNIT: DIMERIC                           
REMARK 350 APPLY THE FOLLOWING TO CHAINS: E, F                                  
REMARK 350   BIOMT1   1  1.000000  0.000000  0.000000        0.00000            
REMARK 350   BIOMT2   1  0.000000  1.000000  0.000000        0.00000            
REMARK 350   BIOMT3   1  0.000000  0.000000  1.000000        0.00000            
REMARK 350                                                                      
REMARK 350 BIOMOLECULE: 4                                                       
REMARK 350 AUTHOR DETERMINED BIOLOGICAL UNIT: DIMERIC                           
REMARK 350 APPLY THE FOLLOWING TO CHAINS: G, H                                  
REMARK 350   BIOMT1   1  1.000000  0.000000  0.000000        0.00000            
REMARK 350   BIOMT2   1  0.000000  1.000000  0.000000        0.00000            
REMARK 350   BIOMT3   1  0.000000  0.000000  1.000000        0.00000            
REMARK 350                                                                      
REMARK 350 BIOMOLECULE: 5                                                       
REMARK 350 AUTHOR DETERMINED BIOLOGICAL UNIT: DIMERIC                           
REMARK 350 APPLY THE FOLLOWING TO CHAINS: I, J                                  
REMARK 350   BIOMT1   1  1.000000  0.000000  0.000000        0.00000            
REMARK 350   BIOMT2   1  0.000000  1.000000  0.000000        0.00000            
REMARK 350   BIOMT3   1  0.000000  0.000000  1.000000        0.00000            
REMARK 350                                                                      
REMARK 350 BIOMOLECULE: 6                                                       
REMARK 350 AUTHOR DETERMINED BIOLOGICAL UNIT: DIMERIC                           
REMARK 350 APPLY THE FOLLOWING TO CHAINS: K, L                                  
REMARK 350   BIOMT1   1  1.000000  0.000000  0.000000        0.00000            
REMARK 350   BIOMT2   1  0.000000  1.000000  0.000000        0.00000            
REMARK 350   BIOMT3   1  0.000000  0.000000  1.000000        0.00000            
REMARK 350                                                                      
REMARK 350 BIOMOLECULE: 7                                                       
REMARK 350 AUTHOR DETERMINED BIOLOGICAL UNIT: DIMERIC                           
REMARK 350 APPLY THE FOLLOWING TO CHAINS: M, N                                  
REMARK 350   BIOMT1   1  1.000000  0.000000  0.000000        0.00000            
REMARK 350   BIOMT2   1  0.000000  1.000000  0.000000        0.00000            
REMARK 350   BIOMT3   1  0.000000  0.000000  1.000000        0.00000            
REMARK 350                                                                      
REMARK 350 BIOMOLECULE: 8                                                       
REMARK 350 AUTHOR DETERMINED BIOLOGICAL UNIT: DIMERIC                           
REMARK 350 APPLY THE FOLLOWING TO CHAINS: O, P                                  
REMARK 350   BIOMT1   1  1.000000  0.000000  0.000000        0.00000            
REMARK 350   BIOMT2   1  0.000000  1.000000  0.000000        0.00000            
REMARK 350   BIOMT3   1  0.000000  0.000000  1.000000        0.00000            
REMARK 465                                                                      
REMARK 465 MISSING RESIDUES                                                     
REMARK 465 THE FOLLOWING RESIDUES WERE NOT LOCATED IN THE                       
REMARK 465 EXPERIMENT. (M=MODEL NUMBER; RES=RESIDUE NAME; C=CHAIN               
REMARK 465 IDENTIFIER; SSSEQ=SEQUENCE NUMBER; I=INSERTION CODE.)                
REMARK 465                                                                      
REMARK 465   M RES C SSSEQI                                                     
REMARK 465     GLU A   367                                                      
REMARK 465     ALA A   368                                                      
REMARK 465     LYS A   369                                                      
REMARK 465     PRO A   370                                                      
REMARK 465     SER A   371                                                      
REMARK 465     GLY A   372                                                      
REMARK 465     SER A   373                                                      
REMARK 465     VAL A   374                                                      
REMARK 465     VAL A   375                                                      
REMARK 465     GLU A   376                                                      
REMARK 465     GLN A   377                                                      
REMARK 465     GLU A   589                                                      
REMARK 465     GLY A   590                                                      
REMARK 465     SER A   591                                                      
REMARK 465     LEU A   592                                                      
REMARK 465     GLU A   593                                                      
REMARK 465     VAL A   594                                                      
REMARK 465     LEU A   595                                                      
REMARK 465     PHE A   596                                                      
REMARK 465     GLN A   597                                                      
REMARK 465     GLN B     1                                                      
REMARK 465     LEU B   116                                                      
REMARK 465     GLU B   117                                                      
REMARK 465     VAL B   118                                                      
REMARK 465     LEU B   119                                                      
REMARK 465     PHE B   120                                                      
REMARK 465     GLN B   121                                                      
REMARK 465     GLU C   367                                                      
REMARK 465     ALA C   368                                                      
REMARK 465     LYS C   369                                                      
REMARK 465     PRO C   370                                                      
REMARK 465     SER C   371                                                      
REMARK 465     GLY C   372                                                      
REMARK 465     SER C   373                                                      
REMARK 465     VAL C   374                                                      
REMARK 465     VAL C   375                                                      
REMARK 465     GLU C   376                                                      
REMARK 465     GLN C   377                                                      
REMARK 465     GLU C   589                                                      
REMARK 465     GLY C   590                                                      
REMARK 465     SER C   591                                                      
REMARK 465     LEU C   592                                                      
REMARK 465     GLU C   593                                                      
REMARK 465     VAL C   594                                                      
REMARK 465     LEU C   595                                                      
REMARK 465     PHE C   596                                                      
REMARK 465     GLN C   597                                                      
REMARK 465     GLN D     1                                                      
REMARK 465     LEU D   119                                                      
REMARK 465     PHE D   120                                                      
REMARK 465     GLN D   121                                                      
REMARK 465     GLU E   367                                                      
REMARK 465     ALA E   368                                                      
REMARK 465     LYS E   369                                                      
REMARK 465     PRO E   370                                                      
REMARK 465     SER E   371                                                      
REMARK 465     GLY E   372                                                      
REMARK 465     SER E   373                                                      
REMARK 465     VAL E   374                                                      
REMARK 465     VAL E   375                                                      
REMARK 465     GLU E   376                                                      
REMARK 465     GLN E   377                                                      
REMARK 465     GLU E   589                                                      
REMARK 465     GLY E   590                                                      
REMARK 465     SER E   591                                                      
REMARK 465     LEU E   592                                                      
REMARK 465     GLU E   593                                                      
REMARK 465     VAL E   594                                                      
REMARK 465     LEU E   595                                                      
REMARK 465     PHE E   596                                                      
REMARK 465     GLN E   597                                                      
REMARK 465     GLN F     1                                                      
REMARK 465     SER F   115                                                      
REMARK 465     LEU F   116                                                      
REMARK 465     GLU F   117                                                      
REMARK 465     VAL F   118                                                      
REMARK 465     LEU F   119                                                      
REMARK 465     PHE F   120                                                      
REMARK 465     GLN F   121                                                      
REMARK 465     GLU G   367                                                      
REMARK 465     ALA G   368                                                      
REMARK 465     LYS G   369                                                      
REMARK 465     PRO G   370                                                      
REMARK 465     SER G   371                                                      
REMARK 465     GLY G   372                                                      
REMARK 465     SER G   373                                                      
REMARK 465     VAL G   374                                                      
REMARK 465     VAL G   375                                                      
REMARK 465     GLU G   376                                                      
REMARK 465     GLN G   377                                                      
REMARK 465     GLU G   589                                                      
REMARK 465     GLY G   590                                                      
REMARK 465     SER G   591                                                      
REMARK 465     LEU G   592                                                      
REMARK 465     GLU G   593                                                      
REMARK 465     VAL G   594                                                      
REMARK 465     LEU G   595                                                      
REMARK 465     PHE G   596                                                      
REMARK 465     GLN G   597                                                      
REMARK 465     GLN H     1                                                      
REMARK 465     SER H   115                                                      
REMARK 465     LEU H   116                                                      
REMARK 465     GLU H   117                                                      
REMARK 465     VAL H   118                                                      
REMARK 465     LEU H   119                                                      
REMARK 465     PHE H   120                                                      
REMARK 465     GLN H   121                                                      
REMARK 465     GLU I   367                                                      
REMARK 465     ALA I   368                                                      
REMARK 465     LYS I   369                                                      
REMARK 465     PRO I   370                                                      
REMARK 465     SER I   371                                                      
REMARK 465     GLY I   372                                                      
REMARK 465     SER I   373                                                      
REMARK 465     VAL I   374                                                      
REMARK 465     VAL I   375                                                      
REMARK 465     GLU I   376                                                      
REMARK 465     GLN I   377                                                      
REMARK 465     GLU I   589                                                      
REMARK 465     GLY I   590                                                      
REMARK 465     SER I   591                                                      
REMARK 465     LEU I   592                                                      
REMARK 465     GLU I   593                                                      
REMARK 465     VAL I   594                                                      
REMARK 465     LEU I   595                                                      
REMARK 465     PHE I   596                                                      
REMARK 465     GLN I   597                                                      
REMARK 465     GLN J     1                                                      
REMARK 465     SER J   115                                                      
REMARK 465     LEU J   116                                                      
REMARK 465     GLU J   117                                                      
REMARK 465     VAL J   118                                                      
REMARK 465     LEU J   119                                                      
REMARK 465     PHE J   120                                                      
REMARK 465     GLN J   121                                                      
REMARK 465     GLU K   367                                                      
REMARK 465     ALA K   368                                                      
REMARK 465     LYS K   369                                                      
REMARK 465     PRO K   370                                                      
REMARK 465     SER K   371                                                      
REMARK 465     GLY K   372                                                      
REMARK 465     SER K   373                                                      
REMARK 465     VAL K   374                                                      
REMARK 465     VAL K   375                                                      
REMARK 465     GLU K   376                                                      
REMARK 465     GLN K   377                                                      
REMARK 465     LEU K   588                                                      
REMARK 465     GLU K   589                                                      
REMARK 465     GLY K   590                                                      
REMARK 465     SER K   591                                                      
REMARK 465     LEU K   592                                                      
REMARK 465     GLU K   593                                                      
REMARK 465     VAL K   594                                                      
REMARK 465     LEU K   595                                                      
REMARK 465     PHE K   596                                                      
REMARK 465     GLN K   597                                                      
REMARK 465     GLN L     1                                                      
REMARK 465     ALA L    40                                                      
REMARK 465     PRO L    41                                                      
REMARK 465     GLY L    42                                                      
REMARK 465     LYS L    43                                                      
REMARK 465     GLN L    44                                                      
REMARK 465     SER L   115                                                      
REMARK 465     LEU L   116                                                      
REMARK 465     GLU L   117                                                      
REMARK 465     VAL L   118                                                      
REMARK 465     LEU L   119                                                      
REMARK 465     PHE L   120                                                      
REMARK 465     GLN L   121                                                      
REMARK 465     GLU M   367                                                      
REMARK 465     ALA M   368                                                      
REMARK 465     LYS M   369                                                      
REMARK 465     PRO M   370                                                      
REMARK 465     SER M   371                                                      
REMARK 465     GLY M   372                                                      
REMARK 465     SER M   373                                                      
REMARK 465     VAL M   374                                                      
REMARK 465     VAL M   375                                                      
REMARK 465     GLU M   376                                                      
REMARK 465     GLN M   377                                                      
REMARK 465     GLU M   589                                                      
REMARK 465     GLY M   590                                                      
REMARK 465     SER M   591                                                      
REMARK 465     LEU M   592                                                      
REMARK 465     GLU M   593                                                      
REMARK 465     VAL M   594                                                      
REMARK 465     LEU M   595                                                      
REMARK 465     PHE M   596                                                      
REMARK 465     GLN M   597                                                      
REMARK 465     GLN N     1                                                      
REMARK 465     SER N   115                                                      
REMARK 465     LEU N   116                                                      
REMARK 465     GLU N   117                                                      
REMARK 465     VAL N   118                                                      
REMARK 465     LEU N   119                                                      
REMARK 465     PHE N   120                                                      
REMARK 465     GLN N   121                                                      
REMARK 465     GLU O   367                                                      
REMARK 465     ALA O   368                                                      
REMARK 465     LYS O   369                                                      
REMARK 465     PRO O   370                                                      
REMARK 465     SER O   371                                                      
REMARK 465     GLY O   372                                                      
REMARK 465     SER O   373                                                      
REMARK 465     VAL O   374                                                      
REMARK 465     VAL O   375                                                      
REMARK 465     GLU O   376                                                      
REMARK 465     GLN O   377                                                      
REMARK 465     GLU O   589                                                      
REMARK 465     GLY O   590                                                      
REMARK 465     SER O   591                                                      
REMARK 465     LEU O   592                                                      
REMARK 465     GLU O   593                                                      
REMARK 465     VAL O   594                                                      
REMARK 465     LEU O   595                                                      
REMARK 465     PHE O   596                                                      
REMARK 465     GLN O   597                                                      
REMARK 465     GLN P     1                                                      
REMARK 465     SER P   115                                                      
REMARK 465     LEU P   116                                                      
REMARK 465     GLU P   117                                                      
REMARK 465     VAL P   118                                                      
REMARK 465     LEU P   119                                                      
REMARK 465     PHE P   120                                                      
REMARK 465     GLN P   121                                                      
REMARK 470                                                                      
REMARK 470 MISSING ATOM                                                         
REMARK 470 THE FOLLOWING RESIDUES HAVE MISSING ATOMS (M=MODEL NUMBER;           
REMARK 470 RES=RESIDUE NAME; C=CHAIN IDENTIFIER; SSEQ=SEQUENCE NUMBER;          
REMARK 470 I=INSERTION CODE):                                                   
REMARK 470   M RES CSSEQI  ATOMS                                                
REMARK 470     LYS A 587    CG   CD   CE   NZ                                   
REMARK 470     LYS C 587    CG   CD   CE   NZ                                   
REMARK 470     LYS E 587    CG   CD   CE   NZ                                   
REMARK 470     LYS M 587    CG   CD   CE   NZ                                   
REMARK 500                                                                      
REMARK 500 GEOMETRY AND STEREOCHEMISTRY                                         
REMARK 500 SUBTOPIC: CLOSE CONTACTS IN SAME ASYMMETRIC UNIT                     
REMARK 500                                                                      
REMARK 500 THE FOLLOWING ATOMS ARE IN CLOSE CONTACT.                            
REMARK 500                                                                      
REMARK 500  ATM1  RES C  SSEQI   ATM2  RES C  SSEQI           DISTANCE          
REMARK 500   CD   ARG L    38     OH   TYR L    90              1.24            
REMARK 500   CB   ARG L    38     CE1  TYR L    90              1.25            
REMARK 500   CB   ARG L    38     CD1  TYR L    90              1.38            
REMARK 500   NZ   LYS O   587     C3   NAG O   601              1.43            
REMARK 500   CD   ARG L    38     CZ   TYR L    90              1.49            
REMARK 500   NE   ARG L    38     OH   TYR L    90              1.61            
REMARK 500   CG   ARG L    38     CE1  TYR L    90              1.62            
REMARK 500   CD   ARG L    38     CE1  TYR L    90              1.68            
REMARK 500   NH1  ARG L    38     OH   TYR L    90              1.76            
REMARK 500   CZ   ARG L    38     OH   TYR L    90              1.87            
REMARK 500   NH2  ARG K   511     OD2  ASP N   101              2.09            
REMARK 500   NH1  ARG D    66     OD2  ASP D    86              2.14            
REMARK 500   OG1  THR E   392     OG1  THR E   492              2.16            
REMARK 500   OG1  THR A   392     OG1  THR A   492              2.16            
REMARK 500                                                                      
REMARK 500 REMARK: NULL                                                         
REMARK 500                                                                      
REMARK 500 GEOMETRY AND STEREOCHEMISTRY                                         
REMARK 500 SUBTOPIC: CLOSE CONTACTS                                             
REMARK 500                                                                      
REMARK 500 THE FOLLOWING ATOMS THAT ARE RELATED BY CRYSTALLOGRAPHIC             
REMARK 500 SYMMETRY ARE IN CLOSE CONTACT.  AN ATOM LOCATED WITHIN 0.15          
REMARK 500 ANGSTROMS OF A SYMMETRY RELATED ATOM IS ASSUMED TO BE ON A           
REMARK 500 SPECIAL POSITION AND IS, THEREFORE, LISTED IN REMARK 375             
REMARK 500 INSTEAD OF REMARK 500.  ATOMS WITH NON-BLANK ALTERNATE               
REMARK 500 LOCATION INDICATORS ARE NOT INCLUDED IN THE CALCULATIONS.            
REMARK 500                                                                      
REMARK 500 DISTANCE CUTOFF:                                                     
REMARK 500 2.2 ANGSTROMS FOR CONTACTS NOT INVOLVING HYDROGEN ATOMS              
REMARK 500 1.6 ANGSTROMS FOR CONTACTS INVOLVING HYDROGEN ATOMS                  
REMARK 500                                                                      
REMARK 500  ATM1  RES C  SSEQI   ATM2  RES C  SSEQI  SSYMOP   DISTANCE          
REMARK 500   OG   SER D     7     NE2  GLN J     5     6445     2.10            
REMARK 500   O    ALA B    14     NE2  HIS P   105     4555     2.16            
REMARK 500                                                                      
REMARK 500 REMARK: NULL                                                         
REMARK 500                                                                      
REMARK 500 GEOMETRY AND STEREOCHEMISTRY                                         
REMARK 500 SUBTOPIC: TORSION ANGLES                                             
REMARK 500                                                                      
REMARK 500 TORSION ANGLES OUTSIDE THE EXPECTED RAMACHANDRAN REGIONS:            
REMARK 500 (M=MODEL NUMBER; RES=RESIDUE NAME; C=CHAIN IDENTIFIER;               
REMARK 500 SSEQ=SEQUENCE NUMBER; I=INSERTION CODE).                             
REMARK 500                                                                      
REMARK 500 STANDARD TABLE:                                                      
REMARK 500 FORMAT:(10X,I3,1X,A3,1X,A1,I4,A1,4X,F7.2,3X,F7.2)                    
REMARK 500                                                                      
REMARK 500 EXPECTED VALUES: GJ KLEYWEGT AND TA JONES (1996). PHI/PSI-           
REMARK 500 CHOLOGY: RAMACHANDRAN REVISITED. STRUCTURE 4, 1395 - 1400            
REMARK 500                                                                      
REMARK 500  M RES CSSEQI        PSI       PHI                                   
REMARK 500    LEU A 456       79.71   -112.86                                   
REMARK 500    ARG A 511       33.39    -83.64                                   
REMARK 500    PRO B  41       94.60    -40.36                                   
REMARK 500    LEU C 456       78.70   -112.20                                   
REMARK 500    ARG C 511      -44.26   -131.21                                   
REMARK 500    ASP D  61       41.92    -74.90                                   
REMARK 500    PHE D  62       -9.02   -163.20                                   
REMARK 500    LYS D  64       69.52   -101.53                                   
REMARK 500    LYS D  75       54.83   -146.67                                   
REMARK 500    ASN E 487        0.67    -68.40                                   
REMARK 500    ARG E 511      -45.83   -131.55                                   
REMARK 500    PRO F  41       96.71    -52.37                                   
REMARK 500    LYS F  64       72.01   -102.94                                   
REMARK 500    LEU G 456       79.53   -109.87                                   
REMARK 500    ARG G 511      -53.30   -131.83                                   
REMARK 500    LEU I 456       77.08   -111.98                                   
REMARK 500    ASN I 468      -58.25   -120.43                                   
REMARK 500    ASP I 510       30.62     70.24                                   
REMARK 500    ARG I 511      -38.65   -135.88                                   
REMARK 500    PRO I 547       -8.23    -59.48                                   
REMARK 500    LYS I 587     -136.27     54.60                                   
REMARK 500    PRO J  41        4.64    -67.78                                   
REMARK 500    SER J 113       72.43   -116.08                                   
REMARK 500    LEU K 456       76.78   -112.66                                   
REMARK 500    ARG K 511      -35.97   -143.18                                   
REMARK 500    ASP L  61       47.84    -78.34                                   
REMARK 500    PHE L  62      -10.27   -168.94                                   
REMARK 500    LYS L  64       73.84   -100.65                                   
REMARK 500    THR M 405      -71.25   -114.67                                   
REMARK 500    LEU M 456       78.82   -109.18                                   
REMARK 500    PRO N  41       96.05    -57.39                                   
REMARK 500    LEU O 456       77.51   -111.71                                   
REMARK 500    ASN O 468      -59.70   -120.54                                   
REMARK 500    ARG O 511      -35.67   -132.52                                   
REMARK 500    LYS O 587      167.98    -44.46                                   
REMARK 500    PHE P  29       60.51   -108.68                                   
REMARK 500    PRO P  41       90.09    -53.75                                   
REMARK 500    LYS P  64       64.77   -100.96                                   
REMARK 500                                                                      
REMARK 500 REMARK: NULL                                                         
DBREF1 6WAR A  367   589  UNP                  A0A0U2MS80_9BETC                 
DBREF2 6WAR A     A0A0U2MS80                        367         589             
DBREF  6WAR B    1   121  PDB    6WAR     6WAR             1    121             
DBREF1 6WAR C  367   589  UNP                  A0A0U2MS80_9BETC                 
DBREF2 6WAR C     A0A0U2MS80                        367         589             
DBREF  6WAR D    1   121  PDB    6WAR     6WAR             1    121             
DBREF1 6WAR E  367   589  UNP                  A0A0U2MS80_9BETC                 
DBREF2 6WAR E     A0A0U2MS80                        367         589             
DBREF  6WAR F    1   121  PDB    6WAR     6WAR             1    121             
DBREF1 6WAR G  367   589  UNP                  A0A0U2MS80_9BETC                 
DBREF2 6WAR G     A0A0U2MS80                        367         589             
DBREF  6WAR H    1   121  PDB    6WAR     6WAR             1    121             
DBREF1 6WAR I  367   589  UNP                  A0A0U2MS80_9BETC                 
DBREF2 6WAR I     A0A0U2MS80                        367         589             
DBREF  6WAR J    1   121  PDB    6WAR     6WAR             1    121             
DBREF1 6WAR K  367   589  UNP                  A0A0U2MS80_9BETC                 
DBREF2 6WAR K     A0A0U2MS80                        367         589             
DBREF  6WAR L    1   121  PDB    6WAR     6WAR             1    121             
DBREF1 6WAR M  367   589  UNP                  A0A0U2MS80_9BETC                 
DBREF2 6WAR M     A0A0U2MS80                        367         589             
DBREF  6WAR N    1   121  PDB    6WAR     6WAR             1    121             
DBREF1 6WAR O  367   589  UNP                  A0A0U2MS80_9BETC                 
DBREF2 6WAR O     A0A0U2MS80                        367         589             
DBREF  6WAR P    1   121  PDB    6WAR     6WAR             1    121             
SEQADV 6WAR PHE A  506  UNP  A0A0U2MS8 LEU   506 CONFLICT                       
SEQADV 6WAR GLY A  590  UNP  A0A0U2MS8           EXPRESSION TAG                 
SEQADV 6WAR SER A  591  UNP  A0A0U2MS8           EXPRESSION TAG                 
SEQADV 6WAR LEU A  592  UNP  A0A0U2MS8           EXPRESSION TAG                 
SEQADV 6WAR GLU A  593  UNP  A0A0U2MS8           EXPRESSION TAG                 
SEQADV 6WAR VAL A  594  UNP  A0A0U2MS8           EXPRESSION TAG                 
SEQADV 6WAR LEU A  595  UNP  A0A0U2MS8           EXPRESSION TAG                 
SEQADV 6WAR PHE A  596  UNP  A0A0U2MS8           EXPRESSION TAG                 
SEQADV 6WAR GLN A  597  UNP  A0A0U2MS8           EXPRESSION TAG                 
SEQADV 6WAR PHE C  506  UNP  A0A0U2MS8 LEU   506 CONFLICT                       
SEQADV 6WAR GLY C  590  UNP  A0A0U2MS8           EXPRESSION TAG                 
SEQADV 6WAR SER C  591  UNP  A0A0U2MS8           EXPRESSION TAG                 
SEQADV 6WAR LEU C  592  UNP  A0A0U2MS8           EXPRESSION TAG                 
SEQADV 6WAR GLU C  593  UNP  A0A0U2MS8           EXPRESSION TAG                 
SEQADV 6WAR VAL C  594  UNP  A0A0U2MS8           EXPRESSION TAG                 
SEQADV 6WAR LEU C  595  UNP  A0A0U2MS8           EXPRESSION TAG                 
SEQADV 6WAR PHE C  596  UNP  A0A0U2MS8           EXPRESSION TAG                 
SEQADV 6WAR GLN C  597  UNP  A0A0U2MS8           EXPRESSION TAG                 
SEQADV 6WAR PHE E  506  UNP  A0A0U2MS8 LEU   506 CONFLICT                       
SEQADV 6WAR GLY E  590  UNP  A0A0U2MS8           EXPRESSION TAG                 
SEQADV 6WAR SER E  591  UNP  A0A0U2MS8           EXPRESSION TAG                 
SEQADV 6WAR LEU E  592  UNP  A0A0U2MS8           EXPRESSION TAG                 
SEQADV 6WAR GLU E  593  UNP  A0A0U2MS8           EXPRESSION TAG                 
SEQADV 6WAR VAL E  594  UNP  A0A0U2MS8           EXPRESSION TAG                 
SEQADV 6WAR LEU E  595  UNP  A0A0U2MS8           EXPRESSION TAG                 
SEQADV 6WAR PHE E  596  UNP  A0A0U2MS8           EXPRESSION TAG                 
SEQADV 6WAR GLN E  597  UNP  A0A0U2MS8           EXPRESSION TAG                 
SEQADV 6WAR PHE G  506  UNP  A0A0U2MS8 LEU   506 CONFLICT                       
SEQADV 6WAR GLY G  590  UNP  A0A0U2MS8           EXPRESSION TAG                 
SEQADV 6WAR SER G  591  UNP  A0A0U2MS8           EXPRESSION TAG                 
SEQADV 6WAR LEU G  592  UNP  A0A0U2MS8           EXPRESSION TAG                 
SEQADV 6WAR GLU G  593  UNP  A0A0U2MS8           EXPRESSION TAG                 
SEQADV 6WAR VAL G  594  UNP  A0A0U2MS8           EXPRESSION TAG                 
SEQADV 6WAR LEU G  595  UNP  A0A0U2MS8           EXPRESSION TAG                 
SEQADV 6WAR PHE G  596  UNP  A0A0U2MS8           EXPRESSION TAG                 
SEQADV 6WAR GLN G  597  UNP  A0A0U2MS8           EXPRESSION TAG                 
SEQADV 6WAR PHE I  506  UNP  A0A0U2MS8 LEU   506 CONFLICT                       
SEQADV 6WAR GLY I  590  UNP  A0A0U2MS8           EXPRESSION TAG                 
SEQADV 6WAR SER I  591  UNP  A0A0U2MS8           EXPRESSION TAG                 
SEQADV 6WAR LEU I  592  UNP  A0A0U2MS8           EXPRESSION TAG                 
SEQADV 6WAR GLU I  593  UNP  A0A0U2MS8           EXPRESSION TAG                 
SEQADV 6WAR VAL I  594  UNP  A0A0U2MS8           EXPRESSION TAG                 
SEQADV 6WAR LEU I  595  UNP  A0A0U2MS8           EXPRESSION TAG                 
SEQADV 6WAR PHE I  596  UNP  A0A0U2MS8           EXPRESSION TAG                 
SEQADV 6WAR GLN I  597  UNP  A0A0U2MS8           EXPRESSION TAG                 
SEQADV 6WAR PHE K  506  UNP  A0A0U2MS8 LEU   506 CONFLICT                       
SEQADV 6WAR GLY K  590  UNP  A0A0U2MS8           EXPRESSION TAG                 
SEQADV 6WAR SER K  591  UNP  A0A0U2MS8           EXPRESSION TAG                 
SEQADV 6WAR LEU K  592  UNP  A0A0U2MS8           EXPRESSION TAG                 
SEQADV 6WAR GLU K  593  UNP  A0A0U2MS8           EXPRESSION TAG                 
SEQADV 6WAR VAL K  594  UNP  A0A0U2MS8           EXPRESSION TAG                 
SEQADV 6WAR LEU K  595  UNP  A0A0U2MS8           EXPRESSION TAG                 
SEQADV 6WAR PHE K  596  UNP  A0A0U2MS8           EXPRESSION TAG                 
SEQADV 6WAR GLN K  597  UNP  A0A0U2MS8           EXPRESSION TAG                 
SEQADV 6WAR PHE M  506  UNP  A0A0U2MS8 LEU   506 CONFLICT                       
SEQADV 6WAR GLY M  590  UNP  A0A0U2MS8           EXPRESSION TAG                 
SEQADV 6WAR SER M  591  UNP  A0A0U2MS8           EXPRESSION TAG                 
SEQADV 6WAR LEU M  592  UNP  A0A0U2MS8           EXPRESSION TAG                 
SEQADV 6WAR GLU M  593  UNP  A0A0U2MS8           EXPRESSION TAG                 
SEQADV 6WAR VAL M  594  UNP  A0A0U2MS8           EXPRESSION TAG                 
SEQADV 6WAR LEU M  595  UNP  A0A0U2MS8           EXPRESSION TAG                 
SEQADV 6WAR PHE M  596  UNP  A0A0U2MS8           EXPRESSION TAG                 
SEQADV 6WAR GLN M  597  UNP  A0A0U2MS8           EXPRESSION TAG                 
SEQADV 6WAR PHE O  506  UNP  A0A0U2MS8 LEU   506 CONFLICT                       
SEQADV 6WAR GLY O  590  UNP  A0A0U2MS8           EXPRESSION TAG                 
SEQADV 6WAR SER O  591  UNP  A0A0U2MS8           EXPRESSION TAG                 
SEQADV 6WAR LEU O  592  UNP  A0A0U2MS8           EXPRESSION TAG                 
SEQADV 6WAR GLU O  593  UNP  A0A0U2MS8           EXPRESSION TAG                 
SEQADV 6WAR VAL O  594  UNP  A0A0U2MS8           EXPRESSION TAG                 
SEQADV 6WAR LEU O  595  UNP  A0A0U2MS8           EXPRESSION TAG                 
SEQADV 6WAR PHE O  596  UNP  A0A0U2MS8           EXPRESSION TAG                 
SEQADV 6WAR GLN O  597  UNP  A0A0U2MS8           EXPRESSION TAG                 
SEQRES   1 A  231  GLU ALA LYS PRO SER GLY SER VAL VAL GLU GLN ALA GLU          
SEQRES   2 A  231  GLY VAL GLU CYS ASP PHE SER PRO LEU LEU SER GLY THR          
SEQRES   3 A  231  PRO PRO GLN VAL TYR ASN PHE LYS ARG LEU VAL PHE THR          
SEQRES   4 A  231  ASN CYS ASN TYR ASN LEU THR LYS LEU LEU SER LEU PHE          
SEQRES   5 A  231  SER VAL ASN ASP PHE THR CYS SER GLN ILE SER PRO ALA          
SEQRES   6 A  231  ALA ILE ALA SER ASN CYS TYR SER SER LEU ILE LEU ASP          
SEQRES   7 A  231  TYR PHE SER TYR PRO LEU SER MET LYS SER ASP LEU SER          
SEQRES   8 A  231  VAL SER SER ALA GLY PRO ILE SER GLN PHE ASN TYR LYS          
SEQRES   9 A  231  GLN SER PHE SER ASN PRO THR CYS LEU ILE LEU ALA THR          
SEQRES  10 A  231  VAL PRO HIS ASN LEU THR THR ILE THR LYS PRO LEU LYS          
SEQRES  11 A  231  TYR SER TYR ILE ASN LYS CYS SER ARG PHE LEU SER ASP          
SEQRES  12 A  231  ASP ARG THR GLU VAL PRO GLN LEU VAL ASN ALA ASN GLN          
SEQRES  13 A  231  TYR SER PRO CYS VAL SER ILE VAL PRO SER THR VAL TRP          
SEQRES  14 A  231  GLU ASP GLY ASP TYR TYR ARG LYS GLN LEU SER PRO LEU          
SEQRES  15 A  231  GLU GLY GLY GLY TRP LEU VAL ALA SER GLY SER THR VAL          
SEQRES  16 A  231  ALA MET THR GLU GLN LEU GLN MET GLY PHE GLY ILE THR          
SEQRES  17 A  231  VAL GLN TYR GLY THR ASP THR ASN SER VAL CYS PRO LYS          
SEQRES  18 A  231  LEU GLU GLY SER LEU GLU VAL LEU PHE GLN                      
SEQRES   1 B  128  GLN VAL GLN LEU GLN GLU SER GLY GLY GLY SER VAL GLN          
SEQRES   2 B  128  ALA GLY GLY SER LEU ARG LEU SER CYS VAL ALA SER GLY          
SEQRES   3 B  128  SER ILE PHE SER ILE ASN ALA MET ASP TRP TYR ARG GLN          
SEQRES   4 B  128  ALA PRO GLY LYS GLN ARG GLU LEU VAL ALA GLY ILE THR          
SEQRES   5 B  128  SER GLY GLY SER THR ASN TYR GLY ASP PHE VAL LYS GLY          
SEQRES   6 B  128  ARG PHE THR ILE SER ARG ASP ASN ALA LYS ASN THR VAL          
SEQRES   7 B  128  TYR LEU GLN MET ASP SER LEU LYS PRO GLU ASP THR ALA          
SEQRES   8 B  128  VAL TYR TYR CYS ALA ALA GLU VAL GLY GLY TRP GLY PRO          
SEQRES   9 B  128  PRO ARG PRO ASP TYR TRP GLY HIS GLY THR GLN VAL THR          
SEQRES  10 B  128  VAL SER SER GLY SER LEU GLU VAL LEU PHE GLN                  
SEQRES   1 C  231  GLU ALA LYS PRO SER GLY SER VAL VAL GLU GLN ALA GLU          
SEQRES   2 C  231  GLY VAL GLU CYS ASP PHE SER PRO LEU LEU SER GLY THR          
SEQRES   3 C  231  PRO PRO GLN VAL TYR ASN PHE LYS ARG LEU VAL PHE THR          
SEQRES   4 C  231  ASN CYS ASN TYR ASN LEU THR LYS LEU LEU SER LEU PHE          
SEQRES   5 C  231  SER VAL ASN ASP PHE THR CYS SER GLN ILE SER PRO ALA          
SEQRES   6 C  231  ALA ILE ALA SER ASN CYS TYR SER SER LEU ILE LEU ASP          
SEQRES   7 C  231  TYR PHE SER TYR PRO LEU SER MET LYS SER ASP LEU SER          
SEQRES   8 C  231  VAL SER SER ALA GLY PRO ILE SER GLN PHE ASN TYR LYS          
SEQRES   9 C  231  GLN SER PHE SER ASN PRO THR CYS LEU ILE LEU ALA THR          
SEQRES  10 C  231  VAL PRO HIS ASN LEU THR THR ILE THR LYS PRO LEU LYS          
SEQRES  11 C  231  TYR SER TYR ILE ASN LYS CYS SER ARG PHE LEU SER ASP          
SEQRES  12 C  231  ASP ARG THR GLU VAL PRO GLN LEU VAL ASN ALA ASN GLN          
SEQRES  13 C  231  TYR SER PRO CYS VAL SER ILE VAL PRO SER THR VAL TRP          
SEQRES  14 C  231  GLU ASP GLY ASP TYR TYR ARG LYS GLN LEU SER PRO LEU          
SEQRES  15 C  231  GLU GLY GLY GLY TRP LEU VAL ALA SER GLY SER THR VAL          
SEQRES  16 C  231  ALA MET THR GLU GLN LEU GLN MET GLY PHE GLY ILE THR          
SEQRES  17 C  231  VAL GLN TYR GLY THR ASP THR ASN SER VAL CYS PRO LYS          
SEQRES  18 C  231  LEU GLU GLY SER LEU GLU VAL LEU PHE GLN                      
SEQRES   1 D  128  GLN VAL GLN LEU GLN GLU SER GLY GLY GLY SER VAL GLN          
SEQRES   2 D  128  ALA GLY GLY SER LEU ARG LEU SER CYS VAL ALA SER GLY          
SEQRES   3 D  128  SER ILE PHE SER ILE ASN ALA MET ASP TRP TYR ARG GLN          
SEQRES   4 D  128  ALA PRO GLY LYS GLN ARG GLU LEU VAL ALA GLY ILE THR          
SEQRES   5 D  128  SER GLY GLY SER THR ASN TYR GLY ASP PHE VAL LYS GLY          
SEQRES   6 D  128  ARG PHE THR ILE SER ARG ASP ASN ALA LYS ASN THR VAL          
SEQRES   7 D  128  TYR LEU GLN MET ASP SER LEU LYS PRO GLU ASP THR ALA          
SEQRES   8 D  128  VAL TYR TYR CYS ALA ALA GLU VAL GLY GLY TRP GLY PRO          
SEQRES   9 D  128  PRO ARG PRO ASP TYR TRP GLY HIS GLY THR GLN VAL THR          
SEQRES  10 D  128  VAL SER SER GLY SER LEU GLU VAL LEU PHE GLN                  
SEQRES   1 E  231  GLU ALA LYS PRO SER GLY SER VAL VAL GLU GLN ALA GLU          
SEQRES   2 E  231  GLY VAL GLU CYS ASP PHE SER PRO LEU LEU SER GLY THR          
SEQRES   3 E  231  PRO PRO GLN VAL TYR ASN PHE LYS ARG LEU VAL PHE THR          
SEQRES   4 E  231  ASN CYS ASN TYR ASN LEU THR LYS LEU LEU SER LEU PHE          
SEQRES   5 E  231  SER VAL ASN ASP PHE THR CYS SER GLN ILE SER PRO ALA          
SEQRES   6 E  231  ALA ILE ALA SER ASN CYS TYR SER SER LEU ILE LEU ASP          
SEQRES   7 E  231  TYR PHE SER TYR PRO LEU SER MET LYS SER ASP LEU SER          
SEQRES   8 E  231  VAL SER SER ALA GLY PRO ILE SER GLN PHE ASN TYR LYS          
SEQRES   9 E  231  GLN SER PHE SER ASN PRO THR CYS LEU ILE LEU ALA THR          
SEQRES  10 E  231  VAL PRO HIS ASN LEU THR THR ILE THR LYS PRO LEU LYS          
SEQRES  11 E  231  TYR SER TYR ILE ASN LYS CYS SER ARG PHE LEU SER ASP          
SEQRES  12 E  231  ASP ARG THR GLU VAL PRO GLN LEU VAL ASN ALA ASN GLN          
SEQRES  13 E  231  TYR SER PRO CYS VAL SER ILE VAL PRO SER THR VAL TRP          
SEQRES  14 E  231  GLU ASP GLY ASP TYR TYR ARG LYS GLN LEU SER PRO LEU          
SEQRES  15 E  231  GLU GLY GLY GLY TRP LEU VAL ALA SER GLY SER THR VAL          
SEQRES  16 E  231  ALA MET THR GLU GLN LEU GLN MET GLY PHE GLY ILE THR          
SEQRES  17 E  231  VAL GLN TYR GLY THR ASP THR ASN SER VAL CYS PRO LYS          
SEQRES  18 E  231  LEU GLU GLY SER LEU GLU VAL LEU PHE GLN                      
SEQRES   1 F  128  GLN VAL GLN LEU GLN GLU SER GLY GLY GLY SER VAL GLN          
SEQRES   2 F  128  ALA GLY GLY SER LEU ARG LEU SER CYS VAL ALA SER GLY          
SEQRES   3 F  128  SER ILE PHE SER ILE ASN ALA MET ASP TRP TYR ARG GLN          
SEQRES   4 F  128  ALA PRO GLY LYS GLN ARG GLU LEU VAL ALA GLY ILE THR          
SEQRES   5 F  128  SER GLY GLY SER THR ASN TYR GLY ASP PHE VAL LYS GLY          
SEQRES   6 F  128  ARG PHE THR ILE SER ARG ASP ASN ALA LYS ASN THR VAL          
SEQRES   7 F  128  TYR LEU GLN MET ASP SER LEU LYS PRO GLU ASP THR ALA          
SEQRES   8 F  128  VAL TYR TYR CYS ALA ALA GLU VAL GLY GLY TRP GLY PRO          
SEQRES   9 F  128  PRO ARG PRO ASP TYR TRP GLY HIS GLY THR GLN VAL THR          
SEQRES  10 F  128  VAL SER SER GLY SER LEU GLU VAL LEU PHE GLN                  
SEQRES   1 G  231  GLU ALA LYS PRO SER GLY SER VAL VAL GLU GLN ALA GLU          
SEQRES   2 G  231  GLY VAL GLU CYS ASP PHE SER PRO LEU LEU SER GLY THR          
SEQRES   3 G  231  PRO PRO GLN VAL TYR ASN PHE LYS ARG LEU VAL PHE THR          
SEQRES   4 G  231  ASN CYS ASN TYR ASN LEU THR LYS LEU LEU SER LEU PHE          
SEQRES   5 G  231  SER VAL ASN ASP PHE THR CYS SER GLN ILE SER PRO ALA          
SEQRES   6 G  231  ALA ILE ALA SER ASN CYS TYR SER SER LEU ILE LEU ASP          
SEQRES   7 G  231  TYR PHE SER TYR PRO LEU SER MET LYS SER ASP LEU SER          
SEQRES   8 G  231  VAL SER SER ALA GLY PRO ILE SER GLN PHE ASN TYR LYS          
SEQRES   9 G  231  GLN SER PHE SER ASN PRO THR CYS LEU ILE LEU ALA THR          
SEQRES  10 G  231  VAL PRO HIS ASN LEU THR THR ILE THR LYS PRO LEU LYS          
SEQRES  11 G  231  TYR SER TYR ILE ASN LYS CYS SER ARG PHE LEU SER ASP          
SEQRES  12 G  231  ASP ARG THR GLU VAL PRO GLN LEU VAL ASN ALA ASN GLN          
SEQRES  13 G  231  TYR SER PRO CYS VAL SER ILE VAL PRO SER THR VAL TRP          
SEQRES  14 G  231  GLU ASP GLY ASP TYR TYR ARG LYS GLN LEU SER PRO LEU          
SEQRES  15 G  231  GLU GLY GLY GLY TRP LEU VAL ALA SER GLY SER THR VAL          
SEQRES  16 G  231  ALA MET THR GLU GLN LEU GLN MET GLY PHE GLY ILE THR          
SEQRES  17 G  231  VAL GLN TYR GLY THR ASP THR ASN SER VAL CYS PRO LYS          
SEQRES  18 G  231  LEU GLU GLY SER LEU GLU VAL LEU PHE GLN                      
SEQRES   1 H  128  GLN VAL GLN LEU GLN GLU SER GLY GLY GLY SER VAL GLN          
SEQRES   2 H  128  ALA GLY GLY SER LEU ARG LEU SER CYS VAL ALA SER GLY          
SEQRES   3 H  128  SER ILE PHE SER ILE ASN ALA MET ASP TRP TYR ARG GLN          
SEQRES   4 H  128  ALA PRO GLY LYS GLN ARG GLU LEU VAL ALA GLY ILE THR          
SEQRES   5 H  128  SER GLY GLY SER THR ASN TYR GLY ASP PHE VAL LYS GLY          
SEQRES   6 H  128  ARG PHE THR ILE SER ARG ASP ASN ALA LYS ASN THR VAL          
SEQRES   7 H  128  TYR LEU GLN MET ASP SER LEU LYS PRO GLU ASP THR ALA          
SEQRES   8 H  128  VAL TYR TYR CYS ALA ALA GLU VAL GLY GLY TRP GLY PRO          
SEQRES   9 H  128  PRO ARG PRO ASP TYR TRP GLY HIS GLY THR GLN VAL THR          
SEQRES  10 H  128  VAL SER SER GLY SER LEU GLU VAL LEU PHE GLN                  
SEQRES   1 I  231  GLU ALA LYS PRO SER GLY SER VAL VAL GLU GLN ALA GLU          
SEQRES   2 I  231  GLY VAL GLU CYS ASP PHE SER PRO LEU LEU SER GLY THR          
SEQRES   3 I  231  PRO PRO GLN VAL TYR ASN PHE LYS ARG LEU VAL PHE THR          
SEQRES   4 I  231  ASN CYS ASN TYR ASN LEU THR LYS LEU LEU SER LEU PHE          
SEQRES   5 I  231  SER VAL ASN ASP PHE THR CYS SER GLN ILE SER PRO ALA          
SEQRES   6 I  231  ALA ILE ALA SER ASN CYS TYR SER SER LEU ILE LEU ASP          
SEQRES   7 I  231  TYR PHE SER TYR PRO LEU SER MET LYS SER ASP LEU SER          
SEQRES   8 I  231  VAL SER SER ALA GLY PRO ILE SER GLN PHE ASN TYR LYS          
SEQRES   9 I  231  GLN SER PHE SER ASN PRO THR CYS LEU ILE LEU ALA THR          
SEQRES  10 I  231  VAL PRO HIS ASN LEU THR THR ILE THR LYS PRO LEU LYS          
SEQRES  11 I  231  TYR SER TYR ILE ASN LYS CYS SER ARG PHE LEU SER ASP          
SEQRES  12 I  231  ASP ARG THR GLU VAL PRO GLN LEU VAL ASN ALA ASN GLN          
SEQRES  13 I  231  TYR SER PRO CYS VAL SER ILE VAL PRO SER THR VAL TRP          
SEQRES  14 I  231  GLU ASP GLY ASP TYR TYR ARG LYS GLN LEU SER PRO LEU          
SEQRES  15 I  231  GLU GLY GLY GLY TRP LEU VAL ALA SER GLY SER THR VAL          
SEQRES  16 I  231  ALA MET THR GLU GLN LEU GLN MET GLY PHE GLY ILE THR          
SEQRES  17 I  231  VAL GLN TYR GLY THR ASP THR ASN SER VAL CYS PRO LYS          
SEQRES  18 I  231  LEU GLU GLY SER LEU GLU VAL LEU PHE GLN                      
SEQRES   1 J  128  GLN VAL GLN LEU GLN GLU SER GLY GLY GLY SER VAL GLN          
SEQRES   2 J  128  ALA GLY GLY SER LEU ARG LEU SER CYS VAL ALA SER GLY          
SEQRES   3 J  128  SER ILE PHE SER ILE ASN ALA MET ASP TRP TYR ARG GLN          
SEQRES   4 J  128  ALA PRO GLY LYS GLN ARG GLU LEU VAL ALA GLY ILE THR          
SEQRES   5 J  128  SER GLY GLY SER THR ASN TYR GLY ASP PHE VAL LYS GLY          
SEQRES   6 J  128  ARG PHE THR ILE SER ARG ASP ASN ALA LYS ASN THR VAL          
SEQRES   7 J  128  TYR LEU GLN MET ASP SER LEU LYS PRO GLU ASP THR ALA          
SEQRES   8 J  128  VAL TYR TYR CYS ALA ALA GLU VAL GLY GLY TRP GLY PRO          
SEQRES   9 J  128  PRO ARG PRO ASP TYR TRP GLY HIS GLY THR GLN VAL THR          
SEQRES  10 J  128  VAL SER SER GLY SER LEU GLU VAL LEU PHE GLN                  
SEQRES   1 K  231  GLU ALA LYS PRO SER GLY SER VAL VAL GLU GLN ALA GLU          
SEQRES   2 K  231  GLY VAL GLU CYS ASP PHE SER PRO LEU LEU SER GLY THR          
SEQRES   3 K  231  PRO PRO GLN VAL TYR ASN PHE LYS ARG LEU VAL PHE THR          
SEQRES   4 K  231  ASN CYS ASN TYR ASN LEU THR LYS LEU LEU SER LEU PHE          
SEQRES   5 K  231  SER VAL ASN ASP PHE THR CYS SER GLN ILE SER PRO ALA          
SEQRES   6 K  231  ALA ILE ALA SER ASN CYS TYR SER SER LEU ILE LEU ASP          
SEQRES   7 K  231  TYR PHE SER TYR PRO LEU SER MET LYS SER ASP LEU SER          
SEQRES   8 K  231  VAL SER SER ALA GLY PRO ILE SER GLN PHE ASN TYR LYS          
SEQRES   9 K  231  GLN SER PHE SER ASN PRO THR CYS LEU ILE LEU ALA THR          
SEQRES  10 K  231  VAL PRO HIS ASN LEU THR THR ILE THR LYS PRO LEU LYS          
SEQRES  11 K  231  TYR SER TYR ILE ASN LYS CYS SER ARG PHE LEU SER ASP          
SEQRES  12 K  231  ASP ARG THR GLU VAL PRO GLN LEU VAL ASN ALA ASN GLN          
SEQRES  13 K  231  TYR SER PRO CYS VAL SER ILE VAL PRO SER THR VAL TRP          
SEQRES  14 K  231  GLU ASP GLY ASP TYR TYR ARG LYS GLN LEU SER PRO LEU          
SEQRES  15 K  231  GLU GLY GLY GLY TRP LEU VAL ALA SER GLY SER THR VAL          
SEQRES  16 K  231  ALA MET THR GLU GLN LEU GLN MET GLY PHE GLY ILE THR          
SEQRES  17 K  231  VAL GLN TYR GLY THR ASP THR ASN SER VAL CYS PRO LYS          
SEQRES  18 K  231  LEU GLU GLY SER LEU GLU VAL LEU PHE GLN                      
SEQRES   1 L  128  GLN VAL GLN LEU GLN GLU SER GLY GLY GLY SER VAL GLN          
SEQRES   2 L  128  ALA GLY GLY SER LEU ARG LEU SER CYS VAL ALA SER GLY          
SEQRES   3 L  128  SER ILE PHE SER ILE ASN ALA MET ASP TRP TYR ARG GLN          
SEQRES   4 L  128  ALA PRO GLY LYS GLN ARG GLU LEU VAL ALA GLY ILE THR          
SEQRES   5 L  128  SER GLY GLY SER THR ASN TYR GLY ASP PHE VAL LYS GLY          
SEQRES   6 L  128  ARG PHE THR ILE SER ARG ASP ASN ALA LYS ASN THR VAL          
SEQRES   7 L  128  TYR LEU GLN MET ASP SER LEU LYS PRO GLU ASP THR ALA          
SEQRES   8 L  128  VAL TYR TYR CYS ALA ALA GLU VAL GLY GLY TRP GLY PRO          
SEQRES   9 L  128  PRO ARG PRO ASP TYR TRP GLY HIS GLY THR GLN VAL THR          
SEQRES  10 L  128  VAL SER SER GLY SER LEU GLU VAL LEU PHE GLN                  
SEQRES   1 M  231  GLU ALA LYS PRO SER GLY SER VAL VAL GLU GLN ALA GLU          
SEQRES   2 M  231  GLY VAL GLU CYS ASP PHE SER PRO LEU LEU SER GLY THR          
SEQRES   3 M  231  PRO PRO GLN VAL TYR ASN PHE LYS ARG LEU VAL PHE THR          
SEQRES   4 M  231  ASN CYS ASN TYR ASN LEU THR LYS LEU LEU SER LEU PHE          
SEQRES   5 M  231  SER VAL ASN ASP PHE THR CYS SER GLN ILE SER PRO ALA          
SEQRES   6 M  231  ALA ILE ALA SER ASN CYS TYR SER SER LEU ILE LEU ASP          
SEQRES   7 M  231  TYR PHE SER TYR PRO LEU SER MET LYS SER ASP LEU SER          
SEQRES   8 M  231  VAL SER SER ALA GLY PRO ILE SER GLN PHE ASN TYR LYS          
SEQRES   9 M  231  GLN SER PHE SER ASN PRO THR CYS LEU ILE LEU ALA THR          
SEQRES  10 M  231  VAL PRO HIS ASN LEU THR THR ILE THR LYS PRO LEU LYS          
SEQRES  11 M  231  TYR SER TYR ILE ASN LYS CYS SER ARG PHE LEU SER ASP          
SEQRES  12 M  231  ASP ARG THR GLU VAL PRO GLN LEU VAL ASN ALA ASN GLN          
SEQRES  13 M  231  TYR SER PRO CYS VAL SER ILE VAL PRO SER THR VAL TRP          
SEQRES  14 M  231  GLU ASP GLY ASP TYR TYR ARG LYS GLN LEU SER PRO LEU          
SEQRES  15 M  231  GLU GLY GLY GLY TRP LEU VAL ALA SER GLY SER THR VAL          
SEQRES  16 M  231  ALA MET THR GLU GLN LEU GLN MET GLY PHE GLY ILE THR          
SEQRES  17 M  231  VAL GLN TYR GLY THR ASP THR ASN SER VAL CYS PRO LYS          
SEQRES  18 M  231  LEU GLU GLY SER LEU GLU VAL LEU PHE GLN                      
SEQRES   1 N  128  GLN VAL GLN LEU GLN GLU SER GLY GLY GLY SER VAL GLN          
SEQRES   2 N  128  ALA GLY GLY SER LEU ARG LEU SER CYS VAL ALA SER GLY          
SEQRES   3 N  128  SER ILE PHE SER ILE ASN ALA MET ASP TRP TYR ARG GLN          
SEQRES   4 N  128  ALA PRO GLY LYS GLN ARG GLU LEU VAL ALA GLY ILE THR          
SEQRES   5 N  128  SER GLY GLY SER THR ASN TYR GLY ASP PHE VAL LYS GLY          
SEQRES   6 N  128  ARG PHE THR ILE SER ARG ASP ASN ALA LYS ASN THR VAL          
SEQRES   7 N  128  TYR LEU GLN MET ASP SER LEU LYS PRO GLU ASP THR ALA          
SEQRES   8 N  128  VAL TYR TYR CYS ALA ALA GLU VAL GLY GLY TRP GLY PRO          
SEQRES   9 N  128  PRO ARG PRO ASP TYR TRP GLY HIS GLY THR GLN VAL THR          
SEQRES  10 N  128  VAL SER SER GLY SER LEU GLU VAL LEU PHE GLN                  
SEQRES   1 O  231  GLU ALA LYS PRO SER GLY SER VAL VAL GLU GLN ALA GLU          
SEQRES   2 O  231  GLY VAL GLU CYS ASP PHE SER PRO LEU LEU SER GLY THR          
SEQRES   3 O  231  PRO PRO GLN VAL TYR ASN PHE LYS ARG LEU VAL PHE THR          
SEQRES   4 O  231  ASN CYS ASN TYR ASN LEU THR LYS LEU LEU SER LEU PHE          
SEQRES   5 O  231  SER VAL ASN ASP PHE THR CYS SER GLN ILE SER PRO ALA          
SEQRES   6 O  231  ALA ILE ALA SER ASN CYS TYR SER SER LEU ILE LEU ASP          
SEQRES   7 O  231  TYR PHE SER TYR PRO LEU SER MET LYS SER ASP LEU SER          
SEQRES   8 O  231  VAL SER SER ALA GLY PRO ILE SER GLN PHE ASN TYR LYS          
SEQRES   9 O  231  GLN SER PHE SER ASN PRO THR CYS LEU ILE LEU ALA THR          
SEQRES  10 O  231  VAL PRO HIS ASN LEU THR THR ILE THR LYS PRO LEU LYS          
SEQRES  11 O  231  TYR SER TYR ILE ASN LYS CYS SER ARG PHE LEU SER ASP          
SEQRES  12 O  231  ASP ARG THR GLU VAL PRO GLN LEU VAL ASN ALA ASN GLN          
SEQRES  13 O  231  TYR SER PRO CYS VAL SER ILE VAL PRO SER THR VAL TRP          
SEQRES  14 O  231  GLU ASP GLY ASP TYR TYR ARG LYS GLN LEU SER PRO LEU          
SEQRES  15 O  231  GLU GLY GLY GLY TRP LEU VAL ALA SER GLY SER THR VAL          
SEQRES  16 O  231  ALA MET THR GLU GLN LEU GLN MET GLY PHE GLY ILE THR          
SEQRES  17 O  231  VAL GLN TYR GLY THR ASP THR ASN SER VAL CYS PRO LYS          
SEQRES  18 O  231  LEU GLU GLY SER LEU GLU VAL LEU PHE GLN                      
SEQRES   1 P  128  GLN VAL GLN LEU GLN GLU SER GLY GLY GLY SER VAL GLN          
SEQRES   2 P  128  ALA GLY GLY SER LEU ARG LEU SER CYS VAL ALA SER GLY          
SEQRES   3 P  128  SER ILE PHE SER ILE ASN ALA MET ASP TRP TYR ARG GLN          
SEQRES   4 P  128  ALA PRO GLY LYS GLN ARG GLU LEU VAL ALA GLY ILE THR          
SEQRES   5 P  128  SER GLY GLY SER THR ASN TYR GLY ASP PHE VAL LYS GLY          
SEQRES   6 P  128  ARG PHE THR ILE SER ARG ASP ASN ALA LYS ASN THR VAL          
SEQRES   7 P  128  TYR LEU GLN MET ASP SER LEU LYS PRO GLU ASP THR ALA          
SEQRES   8 P  128  VAL TYR TYR CYS ALA ALA GLU VAL GLY GLY TRP GLY PRO          
SEQRES   9 P  128  PRO ARG PRO ASP TYR TRP GLY HIS GLY THR GLN VAL THR          
SEQRES  10 P  128  VAL SER SER GLY SER LEU GLU VAL LEU PHE GLN                  
HET    NAG  E 601      14                                                       
HET    NAG  G 601      14                                                       
HET    NAG  O 601      14                                                       
HETNAM     NAG 2-ACETAMIDO-2-DEOXY-BETA-D-GLUCOPYRANOSE                         
FORMUL  17  NAG    3(C8 H15 N O6)                                               
HELIX    1 AA1 PHE A  385  SER A  390  1                                   6    
HELIX    2 AA2 GLN A  395  PHE A  399  5                                   5    
HELIX    3 AA3 ASN A  410  SER A  416  1                                   7    
HELIX    4 AA4 SER A  429  ALA A  434  1                                   6    
HELIX    5 AA5 PRO A  449  LEU A  456  5                                   8    
HELIX    6 AA6 PRO A  463  ASN A  468  1                                   6    
HELIX    7 AA7 SER A  524  ILE A  529  5                                   6    
HELIX    8 AA8 LYS B   83  THR B   87  5                                   5    
HELIX    9 AA9 PHE C  385  LEU C  389  5                                   5    
HELIX   10 AB1 GLN C  395  PHE C  399  5                                   5    
HELIX   11 AB2 ASN C  410  SER C  416  1                                   7    
HELIX   12 AB3 SER C  429  ALA C  434  1                                   6    
HELIX   13 AB4 PRO C  449  LEU C  456  5                                   8    
HELIX   14 AB5 GLY C  462  ASN C  468  1                                   7    
HELIX   15 AB6 SER C  524  ILE C  529  5                                   6    
HELIX   16 AB7 ASN D   73  LYS D   75  5                                   3    
HELIX   17 AB8 LYS D   83  THR D   87  5                                   5    
HELIX   18 AB9 PHE E  385  SER E  390  1                                   6    
HELIX   19 AC1 GLN E  395  PHE E  399  5                                   5    
HELIX   20 AC2 ASN E  410  SER E  416  1                                   7    
HELIX   21 AC3 SER E  429  ALA E  434  1                                   6    
HELIX   22 AC4 PRO E  449  LEU E  456  5                                   8    
HELIX   23 AC5 GLY E  462  ASN E  468  1                                   7    
HELIX   24 AC6 SER E  524  ILE E  529  5                                   6    
HELIX   25 AC7 ASN F   73  LYS F   75  5                                   3    
HELIX   26 AC8 LYS F   83  THR F   87  5                                   5    
HELIX   27 AC9 PHE G  385  SER G  390  1                                   6    
HELIX   28 AD1 GLN G  395  PHE G  399  5                                   5    
HELIX   29 AD2 ASN G  410  SER G  416  1                                   7    
HELIX   30 AD3 SER G  429  ALA G  434  1                                   6    
HELIX   31 AD4 PRO G  449  LEU G  456  5                                   8    
HELIX   32 AD5 GLY G  462  ASN G  468  1                                   7    
HELIX   33 AD6 SER G  524  ILE G  529  5                                   6    
HELIX   34 AD7 LYS H   83  THR H   87  5                                   5    
HELIX   35 AD8 PHE I  385  SER I  390  1                                   6    
HELIX   36 AD9 GLN I  395  PHE I  399  5                                   5    
HELIX   37 AE1 ASN I  410  SER I  416  1                                   7    
HELIX   38 AE2 SER I  429  ALA I  434  1                                   6    
HELIX   39 AE3 PRO I  449  LEU I  456  5                                   8    
HELIX   40 AE4 GLY I  462  ASN I  468  1                                   7    
HELIX   41 AE5 SER I  524  ILE I  529  5                                   6    
HELIX   42 AE6 ASN J   73  LYS J   75  5                                   3    
HELIX   43 AE7 LYS J   83  THR J   87  5                                   5    
HELIX   44 AE8 PHE K  385  LEU K  389  5                                   5    
HELIX   45 AE9 GLN K  395  PHE K  399  5                                   5    
HELIX   46 AF1 ASN K  410  SER K  416  1                                   7    
HELIX   47 AF2 SER K  429  ALA K  434  1                                   6    
HELIX   48 AF3 PRO K  449  LEU K  456  5                                   8    
HELIX   49 AF4 PRO K  463  ASN K  468  1                                   6    
HELIX   50 AF5 SER K  524  ILE K  529  5                                   6    
HELIX   51 AF6 ASN L   73  LYS L   75  5                                   3    
HELIX   52 AF7 LYS L   83  THR L   87  5                                   5    
HELIX   53 AF8 PHE M  385  LEU M  389  5                                   5    
HELIX   54 AF9 GLN M  395  PHE M  399  5                                   5    
HELIX   55 AG1 ASN M  410  SER M  416  1                                   7    
HELIX   56 AG2 SER M  429  ALA M  434  1                                   6    
HELIX   57 AG3 PRO M  449  LEU M  456  5                                   8    
HELIX   58 AG4 GLY M  462  ASN M  468  1                                   7    
HELIX   59 AG5 SER M  524  ILE M  529  5                                   6    
HELIX   60 AG6 LYS N   83  THR N   87  5                                   5    
HELIX   61 AG7 PHE O  385  SER O  390  1                                   6    
HELIX   62 AG8 GLN O  395  PHE O  399  5                                   5    
HELIX   63 AG9 ASN O  410  SER O  416  1                                   7    
HELIX   64 AH1 SER O  429  ALA O  434  1                                   6    
HELIX   65 AH2 PRO O  449  LEU O  456  5                                   8    
HELIX   66 AH3 GLY O  462  ASN O  468  1                                   7    
HELIX   67 AH4 SER O  524  ILE O  529  5                                   6    
HELIX   68 AH5 LYS P   83  THR P   87  5                                   5    
SHEET    1 AA1 5 LYS A 400  PHE A 404  0                                        
SHEET    2 AA1 5 SER A 440  SER A 447 -1  O  LEU A 443   N  LEU A 402           
SHEET    3 AA1 5 GLN A 568  GLN A 576 -1  O  GLY A 572   N  ASP A 444           
SHEET    4 AA1 5 THR A 477  THR A 483 -1  N  ILE A 480   O  PHE A 571           
SHEET    5 AA1 5 SER A 419  SER A 426 -1  N  SER A 426   O  THR A 477           
SHEET    1 AA2 2 CYS A 407  TYR A 409  0                                        
SHEET    2 AA2 2 VAL A 584  PRO A 586  1  O  CYS A 585   N  CYS A 407           
SHEET    1 AA3 4 GLU A 513  PRO A 515  0                                        
SHEET    2 AA3 4 LYS A 496  PHE A 506 -1  N  ARG A 505   O  VAL A 514           
SHEET    3 AA3 4 TRP A 553  ALA A 562 -1  O  VAL A 561   N  TYR A 497           
SHEET    4 AA3 4 TYR A 540  GLN A 544 -1  N  LYS A 543   O  LEU A 554           
SHEET    1 AA4 4 GLN B   5  SER B   7  0                                        
SHEET    2 AA4 4 LEU B  18  VAL B  23 -1  O  SER B  21   N  SER B   7           
SHEET    3 AA4 4 THR B  77  MET B  82 -1  O  MET B  82   N  LEU B  18           
SHEET    4 AA4 4 PHE B  67  ASP B  72 -1  N  SER B  70   O  TYR B  79           
SHEET    1 AA5 6 SER B  11  GLN B  13  0                                        
SHEET    2 AA5 6 THR B 107  SER B 112  1  O  THR B 110   N  VAL B  12           
SHEET    3 AA5 6 ALA B  88  VAL B  96 -1  N  TYR B  90   O  THR B 107           
SHEET    4 AA5 6 ILE B  31  GLN B  39 -1  N  ASP B  35   O  ALA B  93           
SHEET    5 AA5 6 GLU B  46  THR B  52 -1  O  ALA B  49   N  TRP B  36           
SHEET    6 AA5 6 THR B  57  TYR B  59 -1  O  ASN B  58   N  GLY B  50           
SHEET    1 AA6 4 SER B  11  GLN B  13  0                                        
SHEET    2 AA6 4 THR B 107  SER B 112  1  O  THR B 110   N  VAL B  12           
SHEET    3 AA6 4 ALA B  88  VAL B  96 -1  N  TYR B  90   O  THR B 107           
SHEET    4 AA6 4 TYR B 102  TRP B 103 -1  O  TYR B 102   N  ALA B  94           
SHEET    1 AA7 5 LYS C 400  PHE C 404  0                                        
SHEET    2 AA7 5 SER C 440  SER C 447 -1  O  LEU C 443   N  LEU C 402           
SHEET    3 AA7 5 GLN C 568  GLN C 576 -1  O  GLY C 572   N  ASP C 444           
SHEET    4 AA7 5 THR C 477  THR C 483 -1  N  ALA C 482   O  MET C 569           
SHEET    5 AA7 5 SER C 419  SER C 426 -1  N  SER C 419   O  THR C 483           
SHEET    1 AA8 2 CYS C 407  TYR C 409  0                                        
SHEET    2 AA8 2 VAL C 584  PRO C 586  1  O  CYS C 585   N  CYS C 407           
SHEET    1 AA9 4 GLU C 513  PRO C 515  0                                        
SHEET    2 AA9 4 LYS C 496  PHE C 506 -1  N  ARG C 505   O  VAL C 514           
SHEET    3 AA9 4 TRP C 553  ALA C 562 -1  O  VAL C 555   N  SER C 504           
SHEET    4 AA9 4 TYR C 540  GLN C 544 -1  N  TYR C 541   O  ALA C 556           
SHEET    1 AB1 4 GLN D   3  SER D   7  0                                        
SHEET    2 AB1 4 LEU D  18  SER D  25 -1  O  VAL D  23   N  GLN D   5           
SHEET    3 AB1 4 THR D  77  MET D  82 -1  O  MET D  82   N  LEU D  18           
SHEET    4 AB1 4 PHE D  67  ASP D  72 -1  N  THR D  68   O  GLN D  81           
SHEET    1 AB2 6 SER D  11  GLN D  13  0                                        
SHEET    2 AB2 6 THR D 107  SER D 112  1  O  THR D 110   N  VAL D  12           
SHEET    3 AB2 6 ALA D  88  VAL D  96 -1  N  TYR D  90   O  THR D 107           
SHEET    4 AB2 6 ILE D  31  GLN D  39 -1  N  TYR D  37   O  TYR D  91           
SHEET    5 AB2 6 GLU D  46  THR D  52 -1  O  ALA D  49   N  TRP D  36           
SHEET    6 AB2 6 THR D  57  TYR D  59 -1  O  ASN D  58   N  GLY D  50           
SHEET    1 AB3 4 SER D  11  GLN D  13  0                                        
SHEET    2 AB3 4 THR D 107  SER D 112  1  O  THR D 110   N  VAL D  12           
SHEET    3 AB3 4 ALA D  88  VAL D  96 -1  N  TYR D  90   O  THR D 107           
SHEET    4 AB3 4 TYR D 102  TRP D 103 -1  O  TYR D 102   N  ALA D  94           
SHEET    1 AB4 5 LYS E 400  PHE E 404  0                                        
SHEET    2 AB4 5 SER E 440  SER E 447 -1  O  LEU E 443   N  LEU E 402           
SHEET    3 AB4 5 GLN E 568  GLN E 576 -1  O  GLY E 572   N  ASP E 444           
SHEET    4 AB4 5 THR E 477  THR E 483 -1  N  ALA E 482   O  MET E 569           
SHEET    5 AB4 5 SER E 419  SER E 426 -1  N  ASN E 421   O  LEU E 481           
SHEET    1 AB5 2 CYS E 407  TYR E 409  0                                        
SHEET    2 AB5 2 VAL E 584  PRO E 586  1  O  CYS E 585   N  CYS E 407           
SHEET    1 AB6 4 GLU E 513  PRO E 515  0                                        
SHEET    2 AB6 4 LYS E 496  PHE E 506 -1  N  ARG E 505   O  VAL E 514           
SHEET    3 AB6 4 TRP E 553  ALA E 562 -1  O  SER E 557   N  LYS E 502           
SHEET    4 AB6 4 TYR E 540  GLN E 544 -1  N  LYS E 543   O  LEU E 554           
SHEET    1 AB7 4 GLN F   3  SER F   7  0                                        
SHEET    2 AB7 4 LEU F  18  SER F  25 -1  O  SER F  21   N  SER F   7           
SHEET    3 AB7 4 THR F  77  MET F  82 -1  O  MET F  82   N  LEU F  18           
SHEET    4 AB7 4 THR F  68  ASP F  72 -1  N  THR F  68   O  GLN F  81           
SHEET    1 AB8 6 SER F  11  GLN F  13  0                                        
SHEET    2 AB8 6 THR F 107  SER F 112  1  O  THR F 110   N  VAL F  12           
SHEET    3 AB8 6 ALA F  88  VAL F  96 -1  N  TYR F  90   O  THR F 107           
SHEET    4 AB8 6 ILE F  31  GLN F  39 -1  N  ALA F  33   O  GLU F  95           
SHEET    5 AB8 6 GLU F  46  THR F  52 -1  O  ALA F  49   N  TRP F  36           
SHEET    6 AB8 6 THR F  57  TYR F  59 -1  O  ASN F  58   N  GLY F  50           
SHEET    1 AB9 4 SER F  11  GLN F  13  0                                        
SHEET    2 AB9 4 THR F 107  SER F 112  1  O  THR F 110   N  VAL F  12           
SHEET    3 AB9 4 ALA F  88  VAL F  96 -1  N  TYR F  90   O  THR F 107           
SHEET    4 AB9 4 TYR F 102  TRP F 103 -1  O  TYR F 102   N  ALA F  94           
SHEET    1 AC1 5 LYS G 400  PHE G 404  0                                        
SHEET    2 AC1 5 SER G 440  SER G 447 -1  O  LEU G 443   N  LEU G 402           
SHEET    3 AC1 5 GLN G 568  GLN G 576 -1  O  GLY G 572   N  ASP G 444           
SHEET    4 AC1 5 THR G 477  THR G 483 -1  N  ILE G 480   O  PHE G 571           
SHEET    5 AC1 5 SER G 419  SER G 426 -1  N  SER G 426   O  THR G 477           
SHEET    1 AC2 4 GLU G 513  PRO G 515  0                                        
SHEET    2 AC2 4 LYS G 496  PHE G 506 -1  N  ARG G 505   O  VAL G 514           
SHEET    3 AC2 4 TRP G 553  ALA G 562 -1  O  TRP G 553   N  PHE G 506           
SHEET    4 AC2 4 TYR G 540  GLN G 544 -1  N  TYR G 541   O  ALA G 556           
SHEET    1 AC3 4 LEU H   4  SER H   7  0                                        
SHEET    2 AC3 4 LEU H  18  ALA H  24 -1  O  VAL H  23   N  GLN H   5           
SHEET    3 AC3 4 THR H  77  MET H  82 -1  O  MET H  82   N  LEU H  18           
SHEET    4 AC3 4 PHE H  67  ASP H  72 -1  N  SER H  70   O  TYR H  79           
SHEET    1 AC4 6 SER H  11  GLN H  13  0                                        
SHEET    2 AC4 6 THR H 107  SER H 112  1  O  THR H 110   N  VAL H  12           
SHEET    3 AC4 6 ALA H  88  VAL H  96 -1  N  TYR H  90   O  THR H 107           
SHEET    4 AC4 6 ILE H  31  GLN H  39 -1  N  TYR H  37   O  TYR H  91           
SHEET    5 AC4 6 GLU H  46  THR H  52 -1  O  VAL H  48   N  TRP H  36           
SHEET    6 AC4 6 THR H  57  TYR H  59 -1  O  ASN H  58   N  GLY H  50           
SHEET    1 AC5 4 SER H  11  GLN H  13  0                                        
SHEET    2 AC5 4 THR H 107  SER H 112  1  O  THR H 110   N  VAL H  12           
SHEET    3 AC5 4 ALA H  88  VAL H  96 -1  N  TYR H  90   O  THR H 107           
SHEET    4 AC5 4 TYR H 102  TRP H 103 -1  O  TYR H 102   N  ALA H  94           
SHEET    1 AC6 5 LYS I 400  PHE I 404  0                                        
SHEET    2 AC6 5 SER I 440  SER I 447 -1  O  LEU I 443   N  LEU I 402           
SHEET    3 AC6 5 GLN I 568  GLN I 576 -1  O  GLY I 572   N  ASP I 444           
SHEET    4 AC6 5 THR I 477  THR I 483 -1  N  ALA I 482   O  MET I 569           
SHEET    5 AC6 5 SER I 419  SER I 426 -1  N  ASN I 421   O  LEU I 481           
SHEET    1 AC7 2 ASN I 408  TYR I 409  0                                        
SHEET    2 AC7 2 CYS I 585  PRO I 586  1  O  CYS I 585   N  TYR I 409           
SHEET    1 AC8 4 GLU I 513  PRO I 515  0                                        
SHEET    2 AC8 4 LYS I 496  PHE I 506 -1  N  ARG I 505   O  VAL I 514           
SHEET    3 AC8 4 TRP I 553  ALA I 562 -1  O  TRP I 553   N  PHE I 506           
SHEET    4 AC8 4 TYR I 540  GLN I 544 -1  N  TYR I 541   O  ALA I 556           
SHEET    1 AC9 4 GLN J   3  SER J   7  0                                        
SHEET    2 AC9 4 LEU J  18  SER J  25 -1  O  VAL J  23   N  GLN J   5           
SHEET    3 AC9 4 THR J  77  MET J  82 -1  O  MET J  82   N  LEU J  18           
SHEET    4 AC9 4 PHE J  67  ASP J  72 -1  N  SER J  70   O  TYR J  79           
SHEET    1 AD1 6 GLY J  10  GLN J  13  0                                        
SHEET    2 AD1 6 THR J 107  SER J 112  1  O  THR J 110   N  VAL J  12           
SHEET    3 AD1 6 ALA J  88  VAL J  96 -1  N  TYR J  90   O  THR J 107           
SHEET    4 AD1 6 ILE J  31  GLN J  39 -1  N  ALA J  33   O  GLU J  95           
SHEET    5 AD1 6 GLU J  46  THR J  52 -1  O  ALA J  49   N  TRP J  36           
SHEET    6 AD1 6 THR J  57  TYR J  59 -1  O  ASN J  58   N  GLY J  50           
SHEET    1 AD2 4 GLY J  10  GLN J  13  0                                        
SHEET    2 AD2 4 THR J 107  SER J 112  1  O  THR J 110   N  VAL J  12           
SHEET    3 AD2 4 ALA J  88  VAL J  96 -1  N  TYR J  90   O  THR J 107           
SHEET    4 AD2 4 TYR J 102  TRP J 103 -1  O  TYR J 102   N  ALA J  94           
SHEET    1 AD3 5 LYS K 400  PHE K 404  0                                        
SHEET    2 AD3 5 SER K 440  SER K 447 -1  O  LEU K 443   N  LEU K 402           
SHEET    3 AD3 5 GLN K 568  GLN K 576 -1  O  GLY K 570   N  PHE K 446           
SHEET    4 AD3 5 THR K 477  THR K 483 -1  N  ILE K 480   O  PHE K 571           
SHEET    5 AD3 5 SER K 419  SER K 426 -1  N  ASN K 421   O  LEU K 481           
SHEET    1 AD4 2 ASN K 408  TYR K 409  0                                        
SHEET    2 AD4 2 CYS K 585  PRO K 586  1  O  CYS K 585   N  TYR K 409           
SHEET    1 AD5 4 GLU K 513  PRO K 515  0                                        
SHEET    2 AD5 4 LYS K 496  PHE K 506 -1  N  ARG K 505   O  VAL K 514           
SHEET    3 AD5 4 TRP K 553  ALA K 562 -1  O  VAL K 561   N  TYR K 497           
SHEET    4 AD5 4 TYR K 540  GLN K 544 -1  N  TYR K 541   O  ALA K 556           
SHEET    1 AD6 4 GLN L   3  SER L   7  0                                        
SHEET    2 AD6 4 LEU L  18  SER L  25 -1  O  SER L  21   N  SER L   7           
SHEET    3 AD6 4 THR L  77  MET L  82 -1  O  LEU L  80   N  LEU L  20           
SHEET    4 AD6 4 THR L  68  ASP L  72 -1  N  SER L  70   O  TYR L  79           
SHEET    1 AD7 6 SER L  11  GLN L  13  0                                        
SHEET    2 AD7 6 THR L 107  SER L 112  1  O  THR L 110   N  VAL L  12           
SHEET    3 AD7 6 ALA L  88  VAL L  96 -1  N  ALA L  88   O  VAL L 109           
SHEET    4 AD7 6 ILE L  31  GLN L  39 -1  N  ASP L  35   O  ALA L  93           
SHEET    5 AD7 6 GLU L  46  THR L  52 -1  O  ALA L  49   N  TRP L  36           
SHEET    6 AD7 6 ASN L  58  TYR L  59 -1  O  ASN L  58   N  GLY L  50           
SHEET    1 AD8 4 SER L  11  GLN L  13  0                                        
SHEET    2 AD8 4 THR L 107  SER L 112  1  O  THR L 110   N  VAL L  12           
SHEET    3 AD8 4 ALA L  88  VAL L  96 -1  N  ALA L  88   O  VAL L 109           
SHEET    4 AD8 4 TYR L 102  TRP L 103 -1  O  TYR L 102   N  ALA L  94           
SHEET    1 AD9 5 LYS M 400  PHE M 404  0                                        
SHEET    2 AD9 5 SER M 440  SER M 447 -1  O  LEU M 443   N  LEU M 402           
SHEET    3 AD9 5 GLN M 568  GLN M 576 -1  O  THR M 574   N  ILE M 442           
SHEET    4 AD9 5 THR M 477  THR M 483 -1  N  ALA M 482   O  MET M 569           
SHEET    5 AD9 5 SER M 419  SER M 426 -1  N  ASN M 421   O  LEU M 481           
SHEET    1 AE1 2 CYS M 407  TYR M 409  0                                        
SHEET    2 AE1 2 VAL M 584  PRO M 586  1  O  CYS M 585   N  CYS M 407           
SHEET    1 AE2 4 GLU M 513  PRO M 515  0                                        
SHEET    2 AE2 4 LYS M 496  PHE M 506 -1  N  ARG M 505   O  VAL M 514           
SHEET    3 AE2 4 TRP M 553  ALA M 562 -1  O  VAL M 555   N  SER M 504           
SHEET    4 AE2 4 TYR M 540  GLN M 544 -1  N  TYR M 541   O  ALA M 556           
SHEET    1 AE3 4 LEU N   4  SER N   7  0                                        
SHEET    2 AE3 4 LEU N  18  ALA N  24 -1  O  SER N  21   N  SER N   7           
SHEET    3 AE3 4 THR N  77  MET N  82 -1  O  MET N  82   N  LEU N  18           
SHEET    4 AE3 4 PHE N  67  ASP N  72 -1  N  THR N  68   O  GLN N  81           
SHEET    1 AE4 6 GLY N  10  GLN N  13  0                                        
SHEET    2 AE4 6 THR N 107  SER N 112  1  O  THR N 110   N  VAL N  12           
SHEET    3 AE4 6 ALA N  88  VAL N  96 -1  N  ALA N  88   O  VAL N 109           
SHEET    4 AE4 6 ILE N  31  ALA N  40 -1  N  ASP N  35   O  ALA N  93           
SHEET    5 AE4 6 LYS N  43  THR N  52 -1  O  ALA N  49   N  TRP N  36           
SHEET    6 AE4 6 ASN N  58  TYR N  59 -1  O  ASN N  58   N  GLY N  50           
SHEET    1 AE5 4 GLY N  10  GLN N  13  0                                        
SHEET    2 AE5 4 THR N 107  SER N 112  1  O  THR N 110   N  VAL N  12           
SHEET    3 AE5 4 ALA N  88  VAL N  96 -1  N  ALA N  88   O  VAL N 109           
SHEET    4 AE5 4 TYR N 102  TRP N 103 -1  O  TYR N 102   N  ALA N  94           
SHEET    1 AE6 5 LYS O 400  PHE O 404  0                                        
SHEET    2 AE6 5 SER O 440  SER O 447 -1  O  LEU O 443   N  LEU O 402           
SHEET    3 AE6 5 GLN O 568  GLN O 576 -1  O  GLY O 572   N  ASP O 444           
SHEET    4 AE6 5 THR O 477  THR O 483 -1  N  ILE O 480   O  PHE O 571           
SHEET    5 AE6 5 SER O 419  SER O 426 -1  N  SER O 426   O  THR O 477           
SHEET    1 AE7 2 CYS O 407  TYR O 409  0                                        
SHEET    2 AE7 2 VAL O 584  PRO O 586  1  O  CYS O 585   N  CYS O 407           
SHEET    1 AE8 4 GLU O 513  PRO O 515  0                                        
SHEET    2 AE8 4 TYR O 497  PHE O 506 -1  N  ARG O 505   O  VAL O 514           
SHEET    3 AE8 4 TRP O 553  VAL O 561 -1  O  VAL O 561   N  TYR O 497           
SHEET    4 AE8 4 TYR O 540  GLN O 544 -1  N  TYR O 541   O  ALA O 556           
SHEET    1 AE9 4 GLN P   3  SER P   7  0                                        
SHEET    2 AE9 4 SER P  17  SER P  25 -1  O  VAL P  23   N  GLN P   5           
SHEET    3 AE9 4 THR P  77  ASP P  82A-1  O  MET P  82   N  LEU P  18           
SHEET    4 AE9 4 THR P  68  ASP P  72 -1  N  ASP P  72   O  THR P  77           
SHEET    1 AF1 6 SER P  11  GLN P  13  0                                        
SHEET    2 AF1 6 THR P 107  SER P 112  1  O  SER P 112   N  VAL P  12           
SHEET    3 AF1 6 ALA P  88  VAL P  96 -1  N  TYR P  90   O  THR P 107           
SHEET    4 AF1 6 ILE P  31  GLN P  39 -1  N  TYR P  37   O  TYR P  91           
SHEET    5 AF1 6 GLU P  46  THR P  52 -1  O  ALA P  49   N  TRP P  36           
SHEET    6 AF1 6 ASN P  58  TYR P  59 -1  O  ASN P  58   N  GLY P  50           
SHEET    1 AF2 4 SER P  11  GLN P  13  0                                        
SHEET    2 AF2 4 THR P 107  SER P 112  1  O  SER P 112   N  VAL P  12           
SHEET    3 AF2 4 ALA P  88  VAL P  96 -1  N  TYR P  90   O  THR P 107           
SHEET    4 AF2 4 TYR P 102  TRP P 103 -1  O  TYR P 102   N  ALA P  94           
SSBOND   1 CYS A  383    CYS A  407                          1555   1555  2.03  
SSBOND   2 CYS A  425    CYS A  478                          1555   1555  2.06  
SSBOND   3 CYS A  437    CYS A  585                          1555   1555  2.07  
SSBOND   4 CYS A  503    CYS A  526                          1555   1555  2.04  
SSBOND   5 CYS B   22    CYS B   92                          1555   1555  2.06  
SSBOND   6 CYS C  383    CYS C  407                          1555   1555  2.03  
SSBOND   7 CYS C  425    CYS C  478                          1555   1555  2.07  
SSBOND   8 CYS C  437    CYS C  585                          1555   1555  2.08  
SSBOND   9 CYS C  503    CYS C  526                          1555   1555  2.04  
SSBOND  10 CYS D   22    CYS D   92                          1555   1555  2.04  
SSBOND  11 CYS E  383    CYS E  407                          1555   1555  2.06  
SSBOND  12 CYS E  425    CYS E  478                          1555   1555  2.06  
SSBOND  13 CYS E  437    CYS E  585                          1555   1555  2.06  
SSBOND  14 CYS E  503    CYS E  526                          1555   1555  2.02  
SSBOND  15 CYS F   22    CYS F   92                          1555   1555  2.03  
SSBOND  16 CYS G  383    CYS G  407                          1555   1555  2.04  
SSBOND  17 CYS G  425    CYS G  478                          1555   1555  2.05  
SSBOND  18 CYS G  437    CYS G  585                          1555   1555  2.06  
SSBOND  19 CYS G  503    CYS G  526                          1555   1555  2.03  
SSBOND  20 CYS H   22    CYS H   92                          1555   1555  2.05  
SSBOND  21 CYS I  383    CYS I  407                          1555   1555  2.06  
SSBOND  22 CYS I  425    CYS I  478                          1555   1555  2.05  
SSBOND  23 CYS I  437    CYS I  585                          1555   1555  2.07  
SSBOND  24 CYS I  503    CYS I  526                          1555   1555  2.05  
SSBOND  25 CYS J   22    CYS J   92                          1555   1555  2.05  
SSBOND  26 CYS K  383    CYS K  407                          1555   1555  2.06  
SSBOND  27 CYS K  425    CYS K  478                          1555   1555  2.05  
SSBOND  28 CYS K  437    CYS K  585                          1555   1555  2.06  
SSBOND  29 CYS K  503    CYS K  526                          1555   1555  2.03  
SSBOND  30 CYS L   22    CYS L   92                          1555   1555  2.04  
SSBOND  31 CYS M  383    CYS M  407                          1555   1555  2.03  
SSBOND  32 CYS M  425    CYS M  478                          1555   1555  2.05  
SSBOND  33 CYS M  437    CYS M  585                          1555   1555  2.06  
SSBOND  34 CYS M  503    CYS M  526                          1555   1555  2.04  
SSBOND  35 CYS N   22    CYS N   92                          1555   1555  2.03  
SSBOND  36 CYS O  383    CYS O  407                          1555   1555  2.04  
SSBOND  37 CYS O  425    CYS O  478                          1555   1555  2.07  
SSBOND  38 CYS O  437    CYS O  585                          1555   1555  2.04  
SSBOND  39 CYS O  503    CYS O  526                          1555   1555  2.05  
SSBOND  40 CYS P   22    CYS P   92                          1555   1555  2.05  
LINK         ND2 ASN E 487                 C1  NAG E 601     1555   1555  1.44  
LINK         ND2 ASN G 410                 C1  NAG G 601     1555   1555  1.44  
LINK         ND2 ASN O 410                 C1  NAG O 601     1555   1555  1.45  
CRYST1  150.047  283.378  173.760  90.00  90.00  90.00 C 2 2 21     64          
ORIGX1      1.000000  0.000000  0.000000        0.00000                         
ORIGX2      0.000000  1.000000  0.000000        0.00000                         
ORIGX3      0.000000  0.000000  1.000000        0.00000                         
SCALE1      0.006665  0.000000  0.000000        0.00000                         
SCALE2      0.000000  0.003529  0.000000        0.00000                         
SCALE3      0.000000  0.000000  0.005755        0.00000                         
ATOM      1  N   ALA A 378     -31.084   1.907  47.079  1.00188.21           N  
ANISOU    1  N   ALA A 378    27512  21483  22517  -2960    -57   -214       N  
ATOM      2  CA  ALA A 378     -31.390   0.507  46.806  1.00185.76           C  
ANISOU    2  CA  ALA A 378    26894  21351  22335  -2820    -68   -153       C  
ATOM      3  C   ALA A 378     -30.642   0.034  45.570  1.00183.86           C  
ANISOU    3  C   ALA A 378    26460  21218  22181  -2956    -12    -96       C  
ATOM      4  O   ALA A 378     -31.123   0.185  44.448  1.00185.81           O  
ANISOU    4  O   ALA A 378    26802  21368  22428  -2849     58    -32       O  
ATOM      5  CB  ALA A 378     -32.880   0.300  46.637  1.00184.37           C  
ANISOU    5  CB  ALA A 378    26794  21098  22158  -2454    -49   -111       C  
ATOM      6  N   GLU A 379     -29.453  -0.526  45.788  1.00166.50           N  
ANISOU    6  N   GLU A 379    23974  19243  20047  -3172    -46   -125       N  
ATOM      7  CA  GLU A 379     -28.626  -1.039  44.702  1.00145.81           C  
ANISOU    7  CA  GLU A 379    21103  16788  17508  -3278      8    -91       C  
ATOM      8  C   GLU A 379     -28.951  -2.486  44.355  1.00132.19           C  
ANISOU    8  C   GLU A 379    19060  15250  15916  -3080     -9    -31       C  
ATOM      9  O   GLU A 379     -29.262  -3.307  45.224  1.00128.44           O  
ANISOU    9  O   GLU A 379    18411  14903  15489  -2918    -91    -33       O  
ATOM     10  CB  GLU A 379     -27.136  -0.924  45.007  1.00136.77           C  
ANISOU   10  CB  GLU A 379    19754  15843  16370  -3546    -15   -164       C  
ATOM     11  CG  GLU A 379     -26.332  -0.702  43.726  1.00128.59           C  
ANISOU   11  CG  GLU A 379    18634  14879  15344  -3679     85   -149       C  
ATOM     12  CD  GLU A 379     -24.840  -0.667  43.946  1.00124.36           C  
ANISOU   12  CD  GLU A 379    17861  14567  14824  -3930     71   -228       C  
ATOM     13  OE1 GLU A 379     -24.352  -1.440  44.798  1.00120.91           O  
ANISOU   13  OE1 GLU A 379    17162  14322  14456  -3955    -26   -275       O  
ATOM     14  OE2 GLU A 379     -24.161   0.132  43.268  1.00125.34           O1-
ANISOU   14  OE2 GLU A 379    18062  14678  14882  -4097    153   -244       O1-
ATOM     15  N   GLY A 380     -28.911  -2.765  43.067  1.00122.04           N  
ANISOU   15  N   GLY A 380    17709  13982  14678  -3068     71     24       N  
ATOM     16  CA  GLY A 380     -29.207  -4.071  42.515  1.00109.95           C  
ANISOU   16  CA  GLY A 380    15888  12621  13268  -2864     70     81       C  
ATOM     17  C   GLY A 380     -29.910  -3.758  41.215  1.00 99.34           C  
ANISOU   17  C   GLY A 380    14723  11126  11898  -2764    165    150       C  
ATOM     18  O   GLY A 380     -30.649  -2.780  41.091  1.00 97.47           O  
ANISOU   18  O   GLY A 380    14824  10649  11560  -2707    194    166       O  
ATOM     19  N   VAL A 381     -29.688  -4.600  40.224  1.00 92.42           N  
ANISOU   19  N   VAL A 381    13622  10386  11106  -2727    207    188       N  
ATOM     20  CA  VAL A 381     -30.321  -4.381  38.936  1.00 88.97           C  
ANISOU   20  CA  VAL A 381    13339   9825  10640  -2633    292    254       C  
ATOM     21  C   VAL A 381     -31.753  -4.874  39.061  1.00 88.96           C  
ANISOU   21  C   VAL A 381    13364   9776  10663  -2285    254    303       C  
ATOM     22  O   VAL A 381     -32.012  -5.912  39.679  1.00 91.54           O  
ANISOU   22  O   VAL A 381    13450  10254  11076  -2136    190    302       O  
ATOM     23  CB  VAL A 381     -29.545  -5.084  37.806  1.00 86.86           C  
ANISOU   23  CB  VAL A 381    12829   9730  10444  -2730    357    266       C  
ATOM     24  CG1 VAL A 381     -28.245  -4.341  37.493  1.00 86.69           C  
ANISOU   24  CG1 VAL A 381    12831   9741  10367  -3074    421    213       C  
ATOM     25  CG2 VAL A 381     -29.200  -6.522  38.195  1.00 86.76           C  
ANISOU   25  CG2 VAL A 381    12411   9981  10572  -2629    290    246       C  
ATOM     26  N   GLU A 382     -32.696  -4.087  38.564  1.00 88.85           N  
ANISOU   26  N   GLU A 382    13653   9546  10562  -2160    287    339       N  
ATOM     27  CA  GLU A 382     -34.095  -4.479  38.640  1.00 91.97           C  
ANISOU   27  CA  GLU A 382    14065   9909  10971  -1833    256    371       C  
ATOM     28  C   GLU A 382     -34.424  -5.578  37.635  1.00 95.59           C  
ANISOU   28  C   GLU A 382    14300  10501  11521  -1688    279    424       C  
ATOM     29  O   GLU A 382     -33.860  -5.644  36.542  1.00 96.31           O  
ANISOU   29  O   GLU A 382    14359  10616  11618  -1800    340    450       O  
ATOM     30  CB  GLU A 382     -35.001  -3.285  38.381  1.00 94.42           C  
ANISOU   30  CB  GLU A 382    14762   9954  11157  -1718    271    382       C  
ATOM     31  CG  GLU A 382     -36.482  -3.582  38.593  1.00 96.63           C  
ANISOU   31  CG  GLU A 382    15053  10219  11444  -1376    234    391       C  
ATOM     32  CD  GLU A 382     -37.368  -2.455  38.106  1.00100.61           C  
ANISOU   32  CD  GLU A 382    15924  10472  11830  -1228    243    400       C  
ATOM     33  OE1 GLU A 382     -37.366  -1.374  38.738  1.00103.56           O  
ANISOU   33  OE1 GLU A 382    16577  10665  12106  -1276    227    355       O  
ATOM     34  OE2 GLU A 382     -38.047  -2.646  37.075  1.00100.23           O1-
ANISOU   34  OE2 GLU A 382    15895  10404  11782  -1059    257    449       O1-
ATOM     35  N   CYS A 383     -35.340  -6.459  38.022  1.00 99.64           N  
ANISOU   35  N   CYS A 383    14657  11105  12096  -1449    233    436       N  
ATOM     36  CA  CYS A 383     -35.798  -7.488  37.100  1.00 98.57           C  
ANISOU   36  CA  CYS A 383    14334  11079  12039  -1298    248    481       C  
ATOM     37  C   CYS A 383     -36.421  -6.891  35.850  1.00 92.80           C  
ANISOU   37  C   CYS A 383    13817  10206  11238  -1207    298    523       C  
ATOM     38  O   CYS A 383     -37.291  -6.021  35.923  1.00 88.08           O  
ANISOU   38  O   CYS A 383    13478   9439  10550  -1078    288    523       O  
ATOM     39  CB  CYS A 383     -36.785  -8.425  37.777  1.00102.14           C  
ANISOU   39  CB  CYS A 383    14624  11632  12551  -1073    193    483       C  
ATOM     40  SG  CYS A 383     -36.047  -9.985  38.330  1.00102.03           S  
ANISOU   40  SG  CYS A 383    14232  11861  12673  -1122    142    479       S  
ATOM     41  N   ASP A 384     -35.981  -7.406  34.700  1.00 88.37           N  
ANISOU   41  N   ASP A 384    13140   9720  10715  -1261    346    554       N  
ATOM     42  CA  ASP A 384     -36.330  -6.868  33.389  1.00 85.40           C  
ANISOU   42  CA  ASP A 384    12965   9222  10261  -1223    397    600       C  
ATOM     43  C   ASP A 384     -37.476  -7.696  32.812  1.00 76.96           C  
ANISOU   43  C   ASP A 384    11785   8219   9237   -952    373    628       C  
ATOM     44  O   ASP A 384     -37.264  -8.639  32.045  1.00 72.54           O  
ANISOU   44  O   ASP A 384    11020   7794   8747   -945    395    644       O  
ATOM     45  CB  ASP A 384     -35.091  -6.898  32.495  1.00 88.30           C  
ANISOU   45  CB  ASP A 384    13274   9648  10627  -1473    475    607       C  
ATOM     46  CG  ASP A 384     -35.294  -6.188  31.178  1.00 93.89           C  
ANISOU   46  CG  ASP A 384    14241  10211  11224  -1487    535    658       C  
ATOM     47  OD1 ASP A 384     -36.260  -5.404  31.059  1.00 96.17           O  
ANISOU   47  OD1 ASP A 384    14812  10310  11419  -1328    507    686       O  
ATOM     48  OD2 ASP A 384     -34.468  -6.397  30.263  1.00 96.81           O1-
ANISOU   48  OD2 ASP A 384    14536  10656  11590  -1655    610    667       O1-
ATOM     49  N   PHE A 385     -38.704  -7.274  33.100  1.00 76.14           N  
ANISOU   49  N   PHE A 385    11831   8014   9083   -728    329    627       N  
ATOM     50  CA  PHE A 385     -39.869  -7.945  32.541  1.00 80.55           C  
ANISOU   50  CA  PHE A 385    12296   8638   9671   -476    303    644       C  
ATOM     51  C   PHE A 385     -40.209  -7.446  31.148  1.00 87.70           C  
ANISOU   51  C   PHE A 385    13397   9435  10492   -410    327    688       C  
ATOM     52  O   PHE A 385     -41.213  -7.891  30.579  1.00 90.19           O  
ANISOU   52  O   PHE A 385    13658   9795  10815   -195    297    698       O  
ATOM     53  CB  PHE A 385     -41.097  -7.759  33.446  1.00 81.31           C  
ANISOU   53  CB  PHE A 385    12433   8711   9748   -251    247    608       C  
ATOM     54  CG  PHE A 385     -41.013  -8.460  34.787  1.00 81.18           C  
ANISOU   54  CG  PHE A 385    12205   8828   9810   -276    220    570       C  
ATOM     55  CD1 PHE A 385     -41.375  -9.796  34.911  1.00 77.51           C  
ANISOU   55  CD1 PHE A 385    11454   8549   9448   -199    202    573       C  
ATOM     56  CD2 PHE A 385     -40.619  -7.770  35.933  1.00 82.57           C  
ANISOU   56  CD2 PHE A 385    12494   8935   9946   -376    208    533       C  
ATOM     57  CE1 PHE A 385     -41.317 -10.440  36.141  1.00 75.20           C  
ANISOU   57  CE1 PHE A 385    10998   8364   9209   -225    173    548       C  
ATOM     58  CE2 PHE A 385     -40.558  -8.411  37.170  1.00 79.35           C  
ANISOU   58  CE2 PHE A 385    11908   8648   9592   -397    177    502       C  
ATOM     59  CZ  PHE A 385     -40.908  -9.746  37.270  1.00 76.47           C  
ANISOU   59  CZ  PHE A 385    11269   8463   9323   -321    160    515       C  
ATOM     60  N   SER A 386     -39.368  -6.588  30.568  1.00 91.21           N  
ANISOU   60  N   SER A 386    14059   9748  10850   -604    378    715       N  
ATOM     61  CA  SER A 386     -39.716  -5.947  29.300  1.00 90.30           C  
ANISOU   61  CA  SER A 386    14197   9493  10620   -546    395    765       C  
ATOM     62  C   SER A 386     -39.932  -6.899  28.125  1.00 83.03           C  
ANISOU   62  C   SER A 386    13103   8705   9739   -468    411    795       C  
ATOM     63  O   SER A 386     -40.841  -6.629  27.322  1.00 86.06           O  
ANISOU   63  O   SER A 386    13639   9013  10048   -277    378    824       O  
ATOM     64  CB  SER A 386     -38.656  -4.897  28.945  1.00 94.96           C  
ANISOU   64  CB  SER A 386    15055   9923  11102   -821    461    791       C  
ATOM     65  OG  SER A 386     -37.358  -5.464  28.909  1.00 97.04           O  
ANISOU   65  OG  SER A 386    15097  10339  11436  -1091    531    776       O  
ATOM     66  N   PRO A 387     -39.172  -7.982  27.941  1.00 70.17           N  
ANISOU   66  N   PRO A 387    11177   7269   8217   -592    453    783       N  
ATOM     67  CA  PRO A 387     -39.357  -8.780  26.720  1.00 68.93           C  
ANISOU   67  CA  PRO A 387    10900   7214   8077   -525    472    806       C  
ATOM     68  C   PRO A 387     -40.774  -9.262  26.481  1.00 67.95           C  
ANISOU   68  C   PRO A 387    10722   7127   7968   -228    398    805       C  
ATOM     69  O   PRO A 387     -41.148  -9.500  25.319  1.00 69.33           O  
ANISOU   69  O   PRO A 387    10923   7319   8101   -145    401    832       O  
ATOM     70  CB  PRO A 387     -38.403  -9.957  26.935  1.00 67.89           C  
ANISOU   70  CB  PRO A 387    10425   7289   8079   -664    508    770       C  
ATOM     71  CG  PRO A 387     -37.349  -9.407  27.792  1.00 66.43           C  
ANISOU   71  CG  PRO A 387    10267   7077   7896   -890    537    746       C  
ATOM     72  CD  PRO A 387     -38.025  -8.466  28.723  1.00 66.55           C  
ANISOU   72  CD  PRO A 387    10499   6934   7853   -803    482    745       C  
ATOM     73  N   LEU A 388     -41.586  -9.398  27.532  1.00 63.18           N  
ANISOU   73  N   LEU A 388    10044   6547   7414    -74    335    771       N  
ATOM     74  CA  LEU A 388     -42.971  -9.801  27.319  1.00 58.95           C  
ANISOU   74  CA  LEU A 388     9447   6065   6885    197    269    758       C  
ATOM     75  C   LEU A 388     -43.859  -8.632  26.914  1.00 60.01           C  
ANISOU   75  C   LEU A 388     9894   6026   6883    377    222    773       C  
ATOM     76  O   LEU A 388     -44.921  -8.859  26.325  1.00 60.52           O  
ANISOU   76  O   LEU A 388     9938   6132   6926    596    168    767       O  
ATOM     77  CB  LEU A 388     -43.534 -10.505  28.551  1.00 54.01           C  
ANISOU   77  CB  LEU A 388     8598   5563   6361    285    229    710       C  
ATOM     78  CG  LEU A 388     -43.819  -9.748  29.831  1.00 54.41           C  
ANISOU   78  CG  LEU A 388     8757   5535   6383    321    205    676       C  
ATOM     79  CD1 LEU A 388     -45.226  -9.206  29.826  1.00 55.92           C  
ANISOU   79  CD1 LEU A 388     9064   5679   6505    591    146    648       C  
ATOM     80  CD2 LEU A 388     -43.664 -10.725  30.950  1.00 54.78           C  
ANISOU   80  CD2 LEU A 388     8537   5733   6543    266    200    646       C  
ATOM     81  N   LEU A 389     -43.463  -7.395  27.226  1.00 62.07           N  
ANISOU   81  N   LEU A 389    10447   6090   7047    296    233    787       N  
ATOM     82  CA  LEU A 389     -44.274  -6.249  26.840  1.00 63.46           C  
ANISOU   82  CA  LEU A 389    10955   6073   7085    482    177    800       C  
ATOM     83  C   LEU A 389     -44.144  -5.932  25.358  1.00 68.93           C  
ANISOU   83  C   LEU A 389    11847   6676   7669    469    188    866       C  
ATOM     84  O   LEU A 389     -45.032  -5.286  24.793  1.00 69.79           O  
ANISOU   84  O   LEU A 389    12170   6676   7672    685    118    876       O  
ATOM     85  CB  LEU A 389     -43.885  -4.993  27.625  1.00 59.46           C  
ANISOU   85  CB  LEU A 389    10740   5354   6498    396    181    793       C  
ATOM     86  CG  LEU A 389     -44.260  -4.838  29.101  1.00 56.61           C  
ANISOU   86  CG  LEU A 389    10317   5009   6183    468    151    723       C  
ATOM     87  CD1 LEU A 389     -45.650  -5.380  29.441  1.00 53.81           C  
ANISOU   87  CD1 LEU A 389     9775   4793   5876    770     85    666       C  
ATOM     88  CD2 LEU A 389     -43.202  -5.426  29.998  1.00 60.44           C  
ANISOU   88  CD2 LEU A 389    10584   5609   6773    214    207    706       C  
ATOM     89  N   SER A 390     -43.071  -6.377  24.719  1.00 74.30           N  
ANISOU   89  N   SER A 390    12448   7417   8366    227    272    901       N  
ATOM     90  CA  SER A 390     -42.789  -6.057  23.332  1.00 79.11           C  
ANISOU   90  CA  SER A 390    13258   7945   8856    164    303    965       C  
ATOM     91  C   SER A 390     -42.846  -7.339  22.514  1.00 83.29           C  
ANISOU   91  C   SER A 390    13497   8688   9462    190    321    960       C  
ATOM     92  O   SER A 390     -42.089  -8.285  22.774  1.00 84.46           O  
ANISOU   92  O   SER A 390    13355   9004   9732     34    381    932       O  
ATOM     93  CB  SER A 390     -41.415  -5.408  23.201  1.00 80.61           C  
ANISOU   93  CB  SER A 390    13592   8048   8987   -169    402    988       C  
ATOM     94  OG  SER A 390     -40.420  -6.351  23.551  1.00 80.21           O  
ANISOU   94  OG  SER A 390    13241   8175   9062   -380    481    965       O  
ATOM     95  N   GLY A 391     -43.767  -7.374  21.562  1.00 85.22           N  
ANISOU   95  N   GLY A 391    13822   8926   9632    400    257    980       N  
ATOM     96  CA  GLY A 391     -43.880  -8.440  20.593  1.00 83.65           C  
ANISOU   96  CA  GLY A 391    13416   8896   9469    429    267    977       C  
ATOM     97  C   GLY A 391     -45.188  -9.186  20.766  1.00 82.14           C  
ANISOU   97  C   GLY A 391    13011   8843   9354    706    169    926       C  
ATOM     98  O   GLY A 391     -46.098  -8.762  21.485  1.00 83.32           O  
ANISOU   98  O   GLY A 391    13202   8953   9505    900     91    895       O  
ATOM     99  N   THR A 392     -45.262 -10.335  20.101  1.00 73.90           N  
ANISOU   99  N   THR A 392    11729   7975   8375    714    178    907       N  
ATOM    100  CA  THR A 392     -46.403 -11.218  20.242  1.00 64.70           C  
ANISOU  100  CA  THR A 392    10322   6969   7294    925     98    851       C  
ATOM    101  C   THR A 392     -46.025 -12.330  21.199  1.00 58.51           C  
ANISOU  101  C   THR A 392     9206   6340   6685    819    137    803       C  
ATOM    102  O   THR A 392     -45.080 -13.083  20.912  1.00 59.66           O  
ANISOU  102  O   THR A 392     9211   6564   6894    642    209    804       O  
ATOM    103  CB  THR A 392     -46.829 -11.815  18.905  1.00 63.55           C  
ANISOU  103  CB  THR A 392    10136   6911   7100   1009     68    854       C  
ATOM    104  OG1 THR A 392     -46.920 -10.797  17.908  1.00 66.51           O  
ANISOU  104  OG1 THR A 392    10850   7128   7292   1062     43    914       O  
ATOM    105  CG2 THR A 392     -48.173 -12.495  19.038  1.00 62.80           C  
ANISOU  105  CG2 THR A 392     9837   6962   7063   1241    -30    791       C  
ATOM    106  N   PRO A 393     -46.708 -12.467  22.327  1.00 51.50           N  
ANISOU  106  N   PRO A 393     8195   5501   5871    922     93    759       N  
ATOM    107  CA  PRO A 393     -46.488 -13.619  23.203  1.00 48.18           C  
ANISOU  107  CA  PRO A 393     7471   5229   5605    839    116    720       C  
ATOM    108  C   PRO A 393     -46.732 -14.919  22.458  1.00 44.67           C  
ANISOU  108  C   PRO A 393     6806   4941   5227    859    107    696       C  
ATOM    109  O   PRO A 393     -47.668 -15.036  21.654  1.00 40.69           O  
ANISOU  109  O   PRO A 393     6309   4481   4672   1017     49    681       O  
ATOM    110  CB  PRO A 393     -47.499 -13.399  24.338  1.00 46.22           C  
ANISOU  110  CB  PRO A 393     7178   5005   5379    990     60    676       C  
ATOM    111  CG  PRO A 393     -47.702 -11.914  24.341  1.00 47.10           C  
ANISOU  111  CG  PRO A 393     7601   4934   5361   1079     36    696       C  
ATOM    112  CD  PRO A 393     -47.614 -11.477  22.922  1.00 50.16           C  
ANISOU  112  CD  PRO A 393     8186   5238   5634   1107     26    743       C  
ATOM    113  N   PRO A 394     -45.867 -15.901  22.647  1.00 45.09           N  
ANISOU  113  N   PRO A 394     6671   5075   5388    702    157    687       N  
ATOM    114  CA  PRO A 394     -45.952 -17.117  21.837  1.00 45.21           C  
ANISOU  114  CA  PRO A 394     6508   5212   5457    706    154    661       C  
ATOM    115  C   PRO A 394     -47.167 -17.937  22.222  1.00 44.73           C  
ANISOU  115  C   PRO A 394     6266   5270   5459    840     86    614       C  
ATOM    116  O   PRO A 394     -47.897 -17.595  23.159  1.00 43.24           O  
ANISOU  116  O   PRO A 394     6068   5085   5275    923     52    598       O  
ATOM    117  CB  PRO A 394     -44.655 -17.857  22.178  1.00 44.83           C  
ANISOU  117  CB  PRO A 394     6318   5203   5512    517    218    656       C  
ATOM    118  CG  PRO A 394     -44.406 -17.466  23.602  1.00 44.43           C  
ANISOU  118  CG  PRO A 394     6263   5113   5506    464    218    661       C  
ATOM    119  CD  PRO A 394     -44.861 -16.026  23.717  1.00 45.70           C  
ANISOU  119  CD  PRO A 394     6672   5144   5547    536    203    688       C  
ATOM    120  N   GLN A 395     -47.389 -19.015  21.466  1.00 41.85           N  
ANISOU  120  N   GLN A 395     5760   5007   5135    851     73    585       N  
ATOM    121  CA  GLN A 395     -48.424 -19.967  21.815  1.00 40.78           C  
ANISOU  121  CA  GLN A 395     5433   4994   5067    928     19    535       C  
ATOM    122  C   GLN A 395     -47.983 -20.803  23.025  1.00 40.78           C  
ANISOU  122  C   GLN A 395     5273   5029   5192    814     40    528       C  
ATOM    123  O   GLN A 395     -46.814 -20.802  23.418  1.00 44.53           O  
ANISOU  123  O   GLN A 395     5758   5451   5710    685     87    553       O  
ATOM    124  CB  GLN A 395     -48.748 -20.839  20.603  1.00 38.31           C  
ANISOU  124  CB  GLN A 395     5042   4763   4749    960     -5    503       C  
ATOM    125  CG  GLN A 395     -49.390 -20.078  19.456  1.00 35.47           C  
ANISOU  125  CG  GLN A 395     4836   4387   4255   1097    -48    507       C  
ATOM    126  CD  GLN A 395     -50.749 -19.478  19.847  1.00 35.84           C  
ANISOU  126  CD  GLN A 395     4894   4472   4251   1280   -126    480       C  
ATOM    127  OE1 GLN A 395     -51.419 -19.957  20.773  1.00 34.33           O  
ANISOU  127  OE1 GLN A 395     4540   4370   4132   1298   -145    438       O  
ATOM    128  NE2 GLN A 395     -51.166 -18.439  19.125  1.00 34.69           N  
ANISOU  128  NE2 GLN A 395     4943   4263   3973   1418   -172    498       N  
ATOM    129  N   VAL A 396     -48.939 -21.538  23.612  1.00 36.63           N  
ANISOU  129  N   VAL A 396     4598   4602   4718    856      1    490       N  
ATOM    130  CA  VAL A 396     -48.693 -22.200  24.897  1.00 38.12           C  
ANISOU  130  CA  VAL A 396     4673   4812   4999    760     12    492       C  
ATOM    131  C   VAL A 396     -47.620 -23.283  24.797  1.00 43.06           C  
ANISOU  131  C   VAL A 396     5213   5430   5718    633     32    500       C  
ATOM    132  O   VAL A 396     -46.878 -23.515  25.760  1.00 47.13           O  
ANISOU  132  O   VAL A 396     5697   5915   6293    541     45    520       O  
ATOM    133  CB  VAL A 396     -50.002 -22.772  25.474  1.00 38.03           C  
ANISOU  133  CB  VAL A 396     4529   4915   5005    814    -24    449       C  
ATOM    134  CG1 VAL A 396     -50.564 -23.869  24.575  1.00 41.51           C  
ANISOU  134  CG1 VAL A 396     4854   5446   5473    823    -55    408       C  
ATOM    135  CG2 VAL A 396     -49.769 -23.295  26.877  1.00 33.10           C  
ANISOU  135  CG2 VAL A 396     3830   4298   4448    710    -10    462       C  
ATOM    136  N   TYR A 397     -47.536 -23.993  23.674  1.00 42.87           N  
ANISOU  136  N   TYR A 397     5147   5436   5705    638     27    476       N  
ATOM    137  CA  TYR A 397     -46.513 -25.027  23.556  1.00 42.98           C  
ANISOU  137  CA  TYR A 397     5081   5442   5807    543     42    469       C  
ATOM    138  C   TYR A 397     -45.121 -24.475  23.251  1.00 45.82           C  
ANISOU  138  C   TYR A 397     5510   5742   6157    473     97    489       C  
ATOM    139  O   TYR A 397     -44.157 -25.248  23.255  1.00 47.48           O  
ANISOU  139  O   TYR A 397     5642   5956   6443    405    109    473       O  
ATOM    140  CB  TYR A 397     -46.919 -26.043  22.494  1.00 36.98           C  
ANISOU  140  CB  TYR A 397     4251   4737   5062    571     18    422       C  
ATOM    141  CG  TYR A 397     -47.418 -25.446  21.195  1.00 29.86           C  
ANISOU  141  CG  TYR A 397     3432   3856   4057    658     17    407       C  
ATOM    142  CD1 TYR A 397     -46.547 -25.088  20.177  1.00 23.95           C  
ANISOU  142  CD1 TYR A 397     2767   3074   3260    638     63    412       C  
ATOM    143  CD2 TYR A 397     -48.773 -25.246  20.992  1.00 34.41           C  
ANISOU  143  CD2 TYR A 397     4000   4496   4577    759    -32    385       C  
ATOM    144  CE1 TYR A 397     -47.023 -24.561  18.980  1.00 25.85           C  
ANISOU  144  CE1 TYR A 397     3105   3327   3389    716     55    406       C  
ATOM    145  CE2 TYR A 397     -49.260 -24.719  19.806  1.00 34.51           C  
ANISOU  145  CE2 TYR A 397     4096   4529   4488    855    -53    372       C  
ATOM    146  CZ  TYR A 397     -48.389 -24.380  18.806  1.00 29.43           C  
ANISOU  146  CZ  TYR A 397     3559   3834   3788    833    -11    388       C  
ATOM    147  OH  TYR A 397     -48.916 -23.863  17.644  1.00 27.69           O  
ANISOU  147  OH  TYR A 397     3441   3629   3450    929    -39    382       O  
ATOM    148  N   ASN A 398     -45.001 -23.184  22.951  1.00 47.17           N  
ANISOU  148  N   ASN A 398     5827   5861   6234    487    129    517       N  
ATOM    149  CA  ASN A 398     -43.730 -22.497  22.745  1.00 47.84           C  
ANISOU  149  CA  ASN A 398     5992   5894   6293    390    191    537       C  
ATOM    150  C   ASN A 398     -43.520 -21.436  23.815  1.00 49.38           C  
ANISOU  150  C   ASN A 398     6282   6019   6461    350    200    573       C  
ATOM    151  O   ASN A 398     -42.968 -20.365  23.542  1.00 55.74           O  
ANISOU  151  O   ASN A 398     7234   6757   7189    296    245    598       O  
ATOM    152  CB  ASN A 398     -43.660 -21.850  21.362  1.00 48.48           C  
ANISOU  152  CB  ASN A 398     6205   5952   6262    408    230    543       C  
ATOM    153  CG  ASN A 398     -43.451 -22.855  20.265  1.00 49.48           C  
ANISOU  153  CG  ASN A 398     6245   6146   6411    411    242    499       C  
ATOM    154  OD1 ASN A 398     -42.880 -23.916  20.495  1.00 50.29           O  
ANISOU  154  OD1 ASN A 398     6199   6293   6617    367    242    463       O  
ATOM    155  ND2 ASN A 398     -43.911 -22.528  19.055  1.00 50.46           N  
ANISOU  155  ND2 ASN A 398     6471   6272   6430    471    245    498       N  
ATOM    156  N   PHE A 399     -43.992 -21.709  25.034  1.00 37.84           N  
ANISOU  156  N   PHE A 399     4754   4571   5052    366    159    575       N  
ATOM    157  CA  PHE A 399     -43.985 -20.713  26.097  1.00 31.58           C  
ANISOU  157  CA  PHE A 399     4058   3718   4225    346    160    599       C  
ATOM    158  C   PHE A 399     -42.618 -20.064  26.238  1.00 34.10           C  
ANISOU  158  C   PHE A 399     4442   3981   4534    210    209    615       C  
ATOM    159  O   PHE A 399     -41.586 -20.744  26.240  1.00 39.03           O  
ANISOU  159  O   PHE A 399     4952   4646   5231    119    223    600       O  
ATOM    160  CB  PHE A 399     -44.397 -21.347  27.425  1.00 28.62           C  
ANISOU  160  CB  PHE A 399     3576   3384   3916    345    120    595       C  
ATOM    161  CG  PHE A 399     -43.543 -22.515  27.853  1.00 29.64           C  
ANISOU  161  CG  PHE A 399     3563   3550   4151    259    105    590       C  
ATOM    162  CD1 PHE A 399     -43.857 -23.806  27.464  1.00 31.65           C  
ANISOU  162  CD1 PHE A 399     3696   3859   4469    285     76    568       C  
ATOM    163  CD2 PHE A 399     -42.438 -22.323  28.671  1.00 32.94           C  
ANISOU  163  CD2 PHE A 399     3974   3942   4599    157    108    601       C  
ATOM    164  CE1 PHE A 399     -43.077 -24.893  27.878  1.00 32.87           C  
ANISOU  164  CE1 PHE A 399     3744   4029   4717    226     49    563       C  
ATOM    165  CE2 PHE A 399     -41.649 -23.401  29.081  1.00 35.90           C  
ANISOU  165  CE2 PHE A 399     4221   4351   5068    104     77    592       C  
ATOM    166  CZ  PHE A 399     -41.971 -24.688  28.680  1.00 34.81           C  
ANISOU  166  CZ  PHE A 399     3981   4252   4992    147     45    575       C  
ATOM    167  N   LYS A 400     -42.612 -18.738  26.324  1.00 30.70           N  
ANISOU  167  N   LYS A 400     4196   3458   4010    199    231    638       N  
ATOM    168  CA  LYS A 400     -41.366 -18.019  26.516  1.00 32.34           C  
ANISOU  168  CA  LYS A 400     4478   3612   4197     45    280    648       C  
ATOM    169  C   LYS A 400     -40.955 -18.096  27.977  1.00 34.33           C  
ANISOU  169  C   LYS A 400     4663   3872   4508    -23    253    643       C  
ATOM    170  O   LYS A 400     -41.795 -17.981  28.874  1.00 35.69           O  
ANISOU  170  O   LYS A 400     4853   4032   4675     55    212    645       O  
ATOM    171  CB  LYS A 400     -41.509 -16.563  26.082  1.00 36.16           C  
ANISOU  171  CB  LYS A 400     5219   3970   4548     43    309    677       C  
ATOM    172  CG  LYS A 400     -40.194 -15.779  26.150  1.00 45.03           C  
ANISOU  172  CG  LYS A 400     6436   5038   5637   -154    372    685       C  
ATOM    173  CD  LYS A 400     -39.073 -16.486  25.362  1.00 48.87           C  
ANISOU  173  CD  LYS A 400     6778   5620   6169   -277    429    662       C  
ATOM    174  CE  LYS A 400     -37.806 -15.650  25.305  1.00 47.95           C  
ANISOU  174  CE  LYS A 400     6746   5470   6002   -489    503    660       C  
ATOM    175  NZ  LYS A 400     -38.019 -14.453  24.431  1.00 47.47           N  
ANISOU  175  NZ  LYS A 400     6969   5279   5790   -518    550    702       N  
ATOM    176  N   ARG A 401     -39.663 -18.337  28.210  1.00 35.21           N  
ANISOU  176  N   ARG A 401     4685   4020   4672   -164    274    629       N  
ATOM    177  CA  ARG A 401     -39.131 -18.567  29.550  1.00 37.11           C  
ANISOU  177  CA  ARG A 401     4842   4287   4973   -232    234    620       C  
ATOM    178  C   ARG A 401     -38.105 -17.498  29.891  1.00 42.93           C  
ANISOU  178  C   ARG A 401     5676   4974   5661   -390    271    616       C  
ATOM    179  O   ARG A 401     -37.078 -17.384  29.212  1.00 47.46           O  
ANISOU  179  O   ARG A 401     6220   5580   6233   -508    324    597       O  
ATOM    180  CB  ARG A 401     -38.501 -19.955  29.637  1.00 34.91           C  
ANISOU  180  CB  ARG A 401     4345   4112   4809   -242    201    595       C  
ATOM    181  CG  ARG A 401     -38.099 -20.436  31.010  1.00 30.43           C  
ANISOU  181  CG  ARG A 401     3685   3576   4303   -277    135    593       C  
ATOM    182  CD  ARG A 401     -37.880 -21.931  30.884  1.00 29.52           C  
ANISOU  182  CD  ARG A 401     3391   3535   4289   -226     88    575       C  
ATOM    183  NE  ARG A 401     -37.757 -22.633  32.154  1.00 30.66           N  
ANISOU  183  NE  ARG A 401     3465   3698   4487   -223      6    585       N  
ATOM    184  CZ  ARG A 401     -38.790 -23.106  32.856  1.00 30.18           C  
ANISOU  184  CZ  ARG A 401     3424   3619   4423   -157    -37    615       C  
ATOM    185  NH1 ARG A 401     -40.045 -22.927  32.436  1.00 25.84           N  
ANISOU  185  NH1 ARG A 401     2941   3049   3828    -82     -7    628       N  
ATOM    186  NH2 ARG A 401     -38.567 -23.764  33.987  1.00 31.87           N  
ANISOU  186  NH2 ARG A 401     3590   3847   4673   -171   -111    630       N  
ATOM    187  N   LEU A 402     -38.362 -16.758  30.972  1.00 42.26           N  
ANISOU  187  N   LEU A 402     5698   4823   5535   -403    245    624       N  
ATOM    188  CA  LEU A 402     -37.450 -15.748  31.494  1.00 39.55           C  
ANISOU  188  CA  LEU A 402     5457   4427   5145   -565    267    614       C  
ATOM    189  C   LEU A 402     -37.024 -16.179  32.886  1.00 41.54           C  
ANISOU  189  C   LEU A 402     5593   4735   5455   -609    203    597       C  
ATOM    190  O   LEU A 402     -37.877 -16.370  33.761  1.00 47.46           O  
ANISOU  190  O   LEU A 402     6355   5473   6203   -511    155    608       O  
ATOM    191  CB  LEU A 402     -38.116 -14.377  31.561  1.00 39.18           C  
ANISOU  191  CB  LEU A 402     5679   4229   4979   -540    286    632       C  
ATOM    192  CG  LEU A 402     -38.699 -13.874  30.254  1.00 42.71           C  
ANISOU  192  CG  LEU A 402     6282   4600   5348   -466    329    658       C  
ATOM    193  CD1 LEU A 402     -39.405 -12.548  30.497  1.00 48.11           C  
ANISOU  193  CD1 LEU A 402     7243   5120   5915   -407    324    671       C  
ATOM    194  CD2 LEU A 402     -37.589 -13.735  29.226  1.00 45.10           C  
ANISOU  194  CD2 LEU A 402     6583   4920   5631   -629    401    657       C  
ATOM    195  N   VAL A 403     -35.719 -16.286  33.113  1.00 35.40           N  
ANISOU  195  N   VAL A 403     4708   4026   4717   -758    202    566       N  
ATOM    196  CA  VAL A 403     -35.196 -16.725  34.399  1.00 31.73           C  
ANISOU  196  CA  VAL A 403     4130   3623   4301   -799    125    548       C  
ATOM    197  C   VAL A 403     -34.488 -15.555  35.049  1.00 35.20           C  
ANISOU  197  C   VAL A 403     4687   4013   4674   -965    135    525       C  
ATOM    198  O   VAL A 403     -33.783 -14.790  34.379  1.00 42.84           O  
ANISOU  198  O   VAL A 403     5720   4959   5598  -1106    203    507       O  
ATOM    199  CB  VAL A 403     -34.245 -17.925  34.267  1.00 29.42           C  
ANISOU  199  CB  VAL A 403     3592   3469   4117   -813     87    517       C  
ATOM    200  CG1 VAL A 403     -33.687 -18.338  35.652  1.00 26.42           C  
ANISOU  200  CG1 VAL A 403     3116   3148   3776   -845    -12    503       C  
ATOM    201  CG2 VAL A 403     -34.974 -19.051  33.595  1.00 30.13           C  
ANISOU  201  CG2 VAL A 403     3596   3586   4265   -658     77    536       C  
ATOM    202  N   PHE A 404     -34.711 -15.394  36.346  1.00 31.27           N  
ANISOU  202  N   PHE A 404     4231   3494   4156   -959     73    525       N  
ATOM    203  CA  PHE A 404     -34.121 -14.313  37.114  1.00 36.04           C  
ANISOU  203  CA  PHE A 404     4956   4045   4691  -1113     69    496       C  
ATOM    204  C   PHE A 404     -33.348 -14.903  38.281  1.00 45.13           C  
ANISOU  204  C   PHE A 404     5952   5304   5891  -1169    -24    469       C  
ATOM    205  O   PHE A 404     -33.908 -15.661  39.077  1.00 46.39           O  
ANISOU  205  O   PHE A 404     6058   5492   6076  -1056    -92    492       O  
ATOM    206  CB  PHE A 404     -35.219 -13.353  37.572  1.00 32.95           C  
ANISOU  206  CB  PHE A 404     4809   3508   4201  -1040     83    513       C  
ATOM    207  CG  PHE A 404     -36.025 -12.790  36.432  1.00 35.20           C  
ANISOU  207  CG  PHE A 404     5255   3686   4433   -954    153    539       C  
ATOM    208  CD1 PHE A 404     -35.398 -12.082  35.406  1.00 39.28           C  
ANISOU  208  CD1 PHE A 404     5869   4148   4908  -1079    223    538       C  
ATOM    209  CD2 PHE A 404     -37.390 -12.973  36.368  1.00 36.25           C  
ANISOU  209  CD2 PHE A 404     5440   3783   4550   -753    147    563       C  
ATOM    210  CE1 PHE A 404     -36.122 -11.566  34.346  1.00 39.28           C  
ANISOU  210  CE1 PHE A 404     6038   4043   4846   -994    275    569       C  
ATOM    211  CE2 PHE A 404     -38.128 -12.460  35.308  1.00 37.78           C  
ANISOU  211  CE2 PHE A 404     5777   3888   4690   -656    194    583       C  
ATOM    212  CZ  PHE A 404     -37.492 -11.759  34.297  1.00 40.26           C  
ANISOU  212  CZ  PHE A 404     6209   4131   4958   -771    253    591       C  
ATOM    213  N   THR A 405     -32.059 -14.553  38.375  1.00 51.39           N  
ANISOU  213  N   THR A 405     6675   6162   6690  -1351    -28    419       N  
ATOM    214  CA  THR A 405     -31.158 -15.118  39.378  1.00 54.83           C  
ANISOU  214  CA  THR A 405     6941   6721   7172  -1406   -130    383       C  
ATOM    215  C   THR A 405     -30.714 -14.092  40.385  1.00 56.24           C  
ANISOU  215  C   THR A 405     7238   6861   7270  -1561   -158    346       C  
ATOM    216  O   THR A 405     -30.467 -14.442  41.541  1.00 58.43           O  
ANISOU  216  O   THR A 405     7455   7196   7551  -1558   -260    334       O  
ATOM    217  CB  THR A 405     -29.899 -15.740  38.749  1.00 59.16           C  
ANISOU  217  CB  THR A 405     7244   7429   7805  -1479   -135    331       C  
ATOM    218  OG1 THR A 405     -29.457 -14.957  37.633  1.00 65.89           O  
ANISOU  218  OG1 THR A 405     8146   8267   8624  -1619    -18    306       O  
ATOM    219  CG2 THR A 405     -30.154 -17.178  38.326  1.00 57.96           C  
ANISOU  219  CG2 THR A 405     6919   7349   7753  -1296   -174    354       C  
ATOM    220  N   ASN A 406     -30.624 -12.832  39.981  1.00 54.59           N  
ANISOU  220  N   ASN A 406     7217   6545   6979  -1700    -75    330       N  
ATOM    221  CA  ASN A 406     -30.222 -11.788  40.910  1.00 57.68           C  
ANISOU  221  CA  ASN A 406     7750   6880   7286  -1862    -99    288       C  
ATOM    222  C   ASN A 406     -30.975 -10.522  40.521  1.00 61.54           C  
ANISOU  222  C   ASN A 406     8553   7162   7669  -1881    -13    307       C  
ATOM    223  O   ASN A 406     -30.765  -9.968  39.437  1.00 61.70           O  
ANISOU  223  O   ASN A 406     8656   7123   7662  -1970     78    311       O  
ATOM    224  CB  ASN A 406     -28.714 -11.588  40.888  1.00 53.07           C  
ANISOU  224  CB  ASN A 406     7017   6427   6721  -2094   -110    214       C  
ATOM    225  CG  ASN A 406     -28.264 -10.642  41.927  1.00 47.81           C  
ANISOU  225  CG  ASN A 406     6475   5720   5972  -2266   -151    163       C  
ATOM    226  OD1 ASN A 406     -28.924  -9.653  42.218  1.00 47.30           O  
ANISOU  226  OD1 ASN A 406     6684   5477   5809  -2283   -119    175       O  
ATOM    227  ND2 ASN A 406     -27.145 -10.961  42.542  1.00 49.85           N  
ANISOU  227  ND2 ASN A 406     6530   6147   6266  -2384   -235     99       N  
ATOM    228  N   CYS A 407     -31.951 -10.158  41.344  1.00 64.98           N  
ANISOU  228  N   CYS A 407     9161   7487   8040  -1768    -40    321       N  
ATOM    229  CA  CYS A 407     -32.940  -9.177  40.950  1.00 70.88           C  
ANISOU  229  CA  CYS A 407    10193   8039   8698  -1695     25    343       C  
ATOM    230  C   CYS A 407     -33.499  -8.414  42.128  1.00 70.23           C  
ANISOU  230  C   CYS A 407    10314   7847   8522  -1667    -10    314       C  
ATOM    231  O   CYS A 407     -33.488  -8.878  43.264  1.00 73.50           O  
ANISOU  231  O   CYS A 407    10639   8344   8944  -1643    -84    297       O  
ATOM    232  CB  CYS A 407     -34.087  -9.833  40.246  1.00 81.53           C  
ANISOU  232  CB  CYS A 407    11512   9381  10085  -1459     51    398       C  
ATOM    233  SG  CYS A 407     -34.035  -9.758  38.522  1.00 93.65           S  
ANISOU  233  SG  CYS A 407    13067  10882  11633  -1463    141    433       S  
ATOM    234  N   ASN A 408     -33.990  -7.226  41.824  1.00 69.58           N  
ANISOU  234  N   ASN A 408    10523   7570   8343  -1666     42    308       N  
ATOM    235  CA  ASN A 408     -35.046  -6.594  42.593  1.00 70.43           C  
ANISOU  235  CA  ASN A 408    10844   7553   8365  -1523     29    288       C  
ATOM    236  C   ASN A 408     -36.278  -6.719  41.707  1.00 61.48           C  
ANISOU  236  C   ASN A 408     9767   6358   7233  -1284     72    332       C  
ATOM    237  O   ASN A 408     -36.192  -6.456  40.505  1.00 57.49           O  
ANISOU  237  O   ASN A 408     9330   5787   6728  -1301    124    365       O  
ATOM    238  CB  ASN A 408     -34.701  -5.130  42.909  1.00 81.37           C  
ANISOU  238  CB  ASN A 408    12536   8748   9633  -1679     43    237       C  
ATOM    239  CG  ASN A 408     -33.637  -5.001  44.010  1.00 88.22           C  
ANISOU  239  CG  ASN A 408    13346   9688  10485  -1899    -16    177       C  
ATOM    240  OD1 ASN A 408     -32.968  -5.983  44.339  1.00 90.37           O  
ANISOU  240  OD1 ASN A 408    13340  10157  10841  -1954    -66    180       O  
ATOM    241  ND2 ASN A 408     -33.455  -3.787  44.552  1.00 90.10           N  
ANISOU  241  ND2 ASN A 408    13856   9764  10614  -2024    -17    120       N  
ATOM    242  N   TYR A 409     -37.393  -7.199  42.256  1.00 61.17           N  
ANISOU  242  N   TYR A 409     9679   6364   7197  -1070     51    332       N  
ATOM    243  CA  TYR A 409     -38.580  -7.427  41.434  1.00 63.84           C  
ANISOU  243  CA  TYR A 409    10027   6684   7545   -840     82    364       C  
ATOM    244  C   TYR A 409     -39.808  -6.797  42.084  1.00 64.51           C  
ANISOU  244  C   TYR A 409    10283   6686   7543   -647     80    319       C  
ATOM    245  O   TYR A 409     -39.848  -6.566  43.298  1.00 62.52           O  
ANISOU  245  O   TYR A 409    10073   6440   7242   -668     54    270       O  
ATOM    246  CB  TYR A 409     -38.841  -8.941  41.188  1.00 61.72           C  
ANISOU  246  CB  TYR A 409     9456   6606   7388   -750     69    407       C  
ATOM    247  CG  TYR A 409     -39.482  -9.666  42.361  1.00 56.14           C  
ANISOU  247  CG  TYR A 409     8629   6012   6688   -656     30    392       C  
ATOM    248  CD1 TYR A 409     -38.713 -10.164  43.411  1.00 53.94           C  
ANISOU  248  CD1 TYR A 409     8237   5827   6429   -784    -24    384       C  
ATOM    249  CD2 TYR A 409     -40.861  -9.837  42.421  1.00 52.16           C  
ANISOU  249  CD2 TYR A 409     8128   5530   6161   -444     48    384       C  
ATOM    250  CE1 TYR A 409     -39.301 -10.798  44.490  1.00 51.67           C  
ANISOU  250  CE1 TYR A 409     7872   5634   6128   -712    -55    378       C  
ATOM    251  CE2 TYR A 409     -41.456 -10.469  43.493  1.00 51.24           C  
ANISOU  251  CE2 TYR A 409     7911   5522   6034   -384     28    369       C  
ATOM    252  CZ  TYR A 409     -40.676 -10.949  44.524  1.00 50.53           C  
ANISOU  252  CZ  TYR A 409     7737   5507   5955   -522    -21    372       C  
ATOM    253  OH  TYR A 409     -41.286 -11.583  45.584  1.00 48.36           O  
ANISOU  253  OH  TYR A 409     7387   5335   5653   -472    -37    365       O  
ATOM    254  N   ASN A 410     -40.820  -6.522  41.251  1.00 65.82           N  
ANISOU  254  N   ASN A 410    10542   6782   7684   -448    106    329       N  
ATOM    255  CA  ASN A 410     -42.121  -6.042  41.727  1.00 71.14           C  
ANISOU  255  CA  ASN A 410    11332   7412   8285   -217    104    275       C  
ATOM    256  C   ASN A 410     -43.214  -6.724  40.907  1.00 72.03           C  
ANISOU  256  C   ASN A 410    11307   7618   8442      1    115    298       C  
ATOM    257  O   ASN A 410     -43.502  -6.295  39.785  1.00 71.67           O  
ANISOU  257  O   ASN A 410    11379   7476   8377     91    124    322       O  
ATOM    258  CB  ASN A 410     -42.236  -4.526  41.633  1.00 78.31           C  
ANISOU  258  CB  ASN A 410    12597   8080   9076   -186    107    233       C  
ATOM    259  CG  ASN A 410     -43.464  -3.970  42.388  1.00 84.65           C  
ANISOU  259  CG  ASN A 410    13518   8847   9797     52     99    149       C  
ATOM    260  OD1 ASN A 410     -44.612  -4.288  42.067  1.00 85.92           O  
ANISOU  260  OD1 ASN A 410    13595   9085   9967    289    103    136       O  
ATOM    261  ND2 ASN A 410     -43.211  -3.110  43.377  1.00 88.13           N  
ANISOU  261  ND2 ASN A 410    14154   9178  10154    -13     88     83       N  
ATOM    262  N   LEU A 411     -43.811  -7.791  41.459  1.00 72.00           N  
ANISOU  262  N   LEU A 411    11064   7802   8490     75    111    293       N  
ATOM    263  CA  LEU A 411     -44.918  -8.469  40.776  1.00 65.12           C  
ANISOU  263  CA  LEU A 411    10048   7038   7657    269    121    302       C  
ATOM    264  C   LEU A 411     -46.157  -7.607  40.689  1.00 59.74           C  
ANISOU  264  C   LEU A 411     9518   6291   6889    515    124    236       C  
ATOM    265  O   LEU A 411     -46.923  -7.739  39.730  1.00 59.87           O  
ANISOU  265  O   LEU A 411     9500   6332   6917    679    121    243       O  
ATOM    266  CB  LEU A 411     -45.271  -9.782  41.456  1.00 63.03           C  
ANISOU  266  CB  LEU A 411     9514   6980   7454    263    120    309       C  
ATOM    267  CG  LEU A 411     -44.524 -10.872  40.716  1.00 59.21           C  
ANISOU  267  CG  LEU A 411     8845   6571   7079    145    111    384       C  
ATOM    268  CD1 LEU A 411     -44.679 -12.193  41.433  1.00 60.41           C  
ANISOU  268  CD1 LEU A 411     8769   6894   7289    107     99    401       C  
ATOM    269  CD2 LEU A 411     -45.113 -10.906  39.312  1.00 54.00           C  
ANISOU  269  CD2 LEU A 411     8180   5897   6439    279    122    403       C  
ATOM    270  N   THR A 412     -46.408  -6.782  41.699  1.00 59.04           N  
ANISOU  270  N   THR A 412     9583   6136   6714    559    124    162       N  
ATOM    271  CA  THR A 412     -47.535  -5.864  41.619  1.00 64.37           C  
ANISOU  271  CA  THR A 412    10421   6736   7301    816    120     84       C  
ATOM    272  C   THR A 412     -47.368  -4.910  40.439  1.00 67.07           C  
ANISOU  272  C   THR A 412    11017   6863   7601    875     97    113       C  
ATOM    273  O   THR A 412     -48.336  -4.627  39.719  1.00 67.90           O  
ANISOU  273  O   THR A 412    11169   6953   7677   1113     77     89       O  
ATOM    274  CB  THR A 412     -47.677  -5.109  42.939  1.00 68.70           C  
ANISOU  274  CB  THR A 412    11111   7234   7758    833    126     -7       C  
ATOM    275  OG1 THR A 412     -47.663  -6.048  44.024  1.00 70.77           O  
ANISOU  275  OG1 THR A 412    11151   7690   8049    735    147    -16       O  
ATOM    276  CG2 THR A 412     -48.968  -4.326  42.976  1.00 69.59           C  
ANISOU  276  CG2 THR A 412    11340   7315   7787   1135    122   -109       C  
ATOM    277  N   LYS A 413     -46.130  -4.452  40.198  1.00 67.04           N  
ANISOU  277  N   LYS A 413    11174   6706   7591    650     97    166       N  
ATOM    278  CA  LYS A 413     -45.835  -3.574  39.066  1.00 66.14           C  
ANISOU  278  CA  LYS A 413    11325   6380   7425    653     84    208       C  
ATOM    279  C   LYS A 413     -46.161  -4.244  37.749  1.00 60.67           C  
ANISOU  279  C   LYS A 413    10500   5765   6787    736     81    271       C  
ATOM    280  O   LYS A 413     -46.734  -3.627  36.848  1.00 62.27           O  
ANISOU  280  O   LYS A 413    10882   5849   6927    909     54    278       O  
ATOM    281  CB  LYS A 413     -44.349  -3.221  39.054  1.00 69.90           C  
ANISOU  281  CB  LYS A 413    11922   6737   7898    338    102    255       C  
ATOM    282  CG  LYS A 413     -43.924  -2.150  38.057  1.00 72.17           C  
ANISOU  282  CG  LYS A 413    12542   6776   8103    285    101    296       C  
ATOM    283  CD  LYS A 413     -44.265  -0.772  38.591  1.00 75.68           C  
ANISOU  283  CD  LYS A 413    13348   6984   8422    380     73    228       C  
ATOM    284  CE  LYS A 413     -43.426  -0.488  39.842  1.00 76.34           C  
ANISOU  284  CE  LYS A 413    13468   7046   8491    156     84    181       C  
ATOM    285  NZ  LYS A 413     -41.992  -0.191  39.518  1.00 75.85           N  
ANISOU  285  NZ  LYS A 413    13505   6889   8424   -187    111    233       N  
ATOM    286  N   LEU A 414     -45.807  -5.516  37.626  1.00 58.49           N  
ANISOU  286  N   LEU A 414     9921   5683   6620    621    102    317       N  
ATOM    287  CA  LEU A 414     -46.051  -6.216  36.379  1.00 59.97           C  
ANISOU  287  CA  LEU A 414     9978   5949   6859    680    101    371       C  
ATOM    288  C   LEU A 414     -47.544  -6.442  36.180  1.00 62.31           C  
ANISOU  288  C   LEU A 414    10181   6350   7146    974     73    322       C  
ATOM    289  O   LEU A 414     -48.060  -6.280  35.069  1.00 64.43           O  
ANISOU  289  O   LEU A 414    10512   6582   7387   1120     47    342       O  
ATOM    290  CB  LEU A 414     -45.283  -7.537  36.380  1.00 58.63           C  
ANISOU  290  CB  LEU A 414     9516   5952   6808    490    125    419       C  
ATOM    291  CG  LEU A 414     -45.362  -8.361  35.108  1.00 57.69           C  
ANISOU  291  CG  LEU A 414     9253   5919   6749    516    129    472       C  
ATOM    292  CD1 LEU A 414     -44.627  -7.617  33.997  1.00 60.53           C  
ANISOU  292  CD1 LEU A 414     9833   6112   7052    421    145    524       C  
ATOM    293  CD2 LEU A 414     -44.770  -9.723  35.338  1.00 54.28           C  
ANISOU  293  CD2 LEU A 414     8528   5662   6433    372    142    499       C  
ATOM    294  N   LEU A 415     -48.256  -6.799  37.252  1.00 62.31           N  
ANISOU  294  N   LEU A 415    10029   6489   7157   1060     78    253       N  
ATOM    295  CA  LEU A 415     -49.667  -7.143  37.138  1.00 61.68           C  
ANISOU  295  CA  LEU A 415     9802   6558   7074   1312     62    193       C  
ATOM    296  C   LEU A 415     -50.579  -5.930  37.031  1.00 69.43           C  
ANISOU  296  C   LEU A 415    11013   7419   7948   1582     22    117       C  
ATOM    297  O   LEU A 415     -51.712  -6.065  36.552  1.00 73.62           O  
ANISOU  297  O   LEU A 415    11450   8055   8468   1818     -8     70       O  
ATOM    298  CB  LEU A 415     -50.115  -7.997  38.316  1.00 53.74           C  
ANISOU  298  CB  LEU A 415     8547   5763   6110   1288     93    143       C  
ATOM    299  CG  LEU A 415     -50.015  -9.488  38.033  1.00 44.14           C  
ANISOU  299  CG  LEU A 415     7035   4734   5001   1174    109    197       C  
ATOM    300  CD1 LEU A 415     -48.579  -9.903  37.703  1.00 34.93           C  
ANISOU  300  CD1 LEU A 415     5871   3501   3901    924    114    291       C  
ATOM    301  CD2 LEU A 415     -50.580 -10.223  39.220  1.00 48.21           C  
ANISOU  301  CD2 LEU A 415     7350   5437   5529   1158    141    148       C  
ATOM    302  N   SER A 416     -50.132  -4.755  37.461  1.00 71.52           N  
ANISOU  302  N   SER A 416    11577   7469   8131   1561     14     97       N  
ATOM    303  CA  SER A 416     -50.977  -3.587  37.285  1.00 74.19           C  
ANISOU  303  CA  SER A 416    12164   7664   8362   1839    -36     25       C  
ATOM    304  C   SER A 416     -51.187  -3.260  35.808  1.00 74.15           C  
ANISOU  304  C   SER A 416    12302   7549   8323   1967    -91     80       C  
ATOM    305  O   SER A 416     -52.147  -2.562  35.460  1.00 78.08           O  
ANISOU  305  O   SER A 416    12937   7987   8745   2261   -152     20       O  
ATOM    306  CB  SER A 416     -50.365  -2.388  38.028  1.00 76.54           C  
ANISOU  306  CB  SER A 416    12789   7722   8572   1766    -36     -5       C  
ATOM    307  OG  SER A 416     -48.997  -2.182  37.694  1.00 74.89           O  
ANISOU  307  OG  SER A 416    12733   7352   8369   1474    -18     90       O  
ATOM    308  N   LEU A 417     -50.353  -3.800  34.927  1.00 71.10           N  
ANISOU  308  N   LEU A 417    11874   7153   7988   1768    -73    188       N  
ATOM    309  CA  LEU A 417     -50.484  -3.505  33.509  1.00 72.50           C  
ANISOU  309  CA  LEU A 417    12203   7226   8119   1865   -120    247       C  
ATOM    310  C   LEU A 417     -51.611  -4.285  32.844  1.00 72.99           C  
ANISOU  310  C   LEU A 417    12015   7499   8218   2085   -158    220       C  
ATOM    311  O   LEU A 417     -52.221  -3.783  31.894  1.00 76.50           O  
ANISOU  311  O   LEU A 417    12611   7866   8590   2300   -229    222       O  
ATOM    312  CB  LEU A 417     -49.163  -3.827  32.806  1.00 71.84           C  
ANISOU  312  CB  LEU A 417    12149   7077   8069   1560    -74    360       C  
ATOM    313  CG  LEU A 417     -47.879  -3.277  33.431  1.00 68.71           C  
ANISOU  313  CG  LEU A 417    11927   6524   7655   1275    -25    389       C  
ATOM    314  CD1 LEU A 417     -46.691  -3.546  32.519  1.00 64.88           C  
ANISOU  314  CD1 LEU A 417    11463   5997   7190   1007     20    488       C  
ATOM    315  CD2 LEU A 417     -48.026  -1.785  33.721  1.00 70.87           C  
ANISOU  315  CD2 LEU A 417    12602   6526   7798   1376    -63    351       C  
ATOM    316  N   PHE A 418     -51.935  -5.470  33.353  1.00 69.47           N  
ANISOU  316  N   PHE A 418    11206   7316   7873   2040   -121    189       N  
ATOM    317  CA  PHE A 418     -52.937  -6.354  32.775  1.00 66.69           C  
ANISOU  317  CA  PHE A 418    10583   7189   7566   2195   -149    160       C  
ATOM    318  C   PHE A 418     -54.177  -6.391  33.660  1.00 72.62           C  
ANISOU  318  C   PHE A 418    11167   8117   8309   2410   -156     31       C  
ATOM    319  O   PHE A 418     -54.187  -5.898  34.795  1.00 78.50           O  
ANISOU  319  O   PHE A 418    11973   8830   9023   2414   -128    -30       O  
ATOM    320  CB  PHE A 418     -52.402  -7.783  32.618  1.00 60.29           C  
ANISOU  320  CB  PHE A 418     9481   6551   6876   1964    -97    219       C  
ATOM    321  CG  PHE A 418     -51.136  -7.899  31.819  1.00 56.74           C  
ANISOU  321  CG  PHE A 418     9137   5976   6446   1737    -73    329       C  
ATOM    322  CD1 PHE A 418     -49.908  -7.612  32.398  1.00 54.08           C  
ANISOU  322  CD1 PHE A 418     8914   5515   6118   1496    -25    372       C  
ATOM    323  CD2 PHE A 418     -51.163  -8.374  30.514  1.00 57.24           C  
ANISOU  323  CD2 PHE A 418     9157   6073   6520   1752    -96    379       C  
ATOM    324  CE1 PHE A 418     -48.738  -7.743  31.680  1.00 54.15           C  
ANISOU  324  CE1 PHE A 418     8987   5441   6144   1279      6    458       C  
ATOM    325  CE2 PHE A 418     -49.990  -8.516  29.784  1.00 56.88           C  
ANISOU  325  CE2 PHE A 418     9189   5935   6487   1537    -60    469       C  
ATOM    326  CZ  PHE A 418     -48.777  -8.198  30.368  1.00 56.20           C  
ANISOU  326  CZ  PHE A 418     9206   5735   6410   1300     -6    505       C  
ATOM    327  N   SER A 419     -55.241  -6.979  33.112  1.00 69.70           N  
ANISOU  327  N   SER A 419    10577   7948   7958   2586   -193    -18       N  
ATOM    328  CA  SER A 419     -56.469  -7.244  33.861  1.00 66.75           C  
ANISOU  328  CA  SER A 419     9967   7809   7586   2763   -186   -148       C  
ATOM    329  C   SER A 419     -56.477  -8.718  34.252  1.00 60.32           C  
ANISOU  329  C   SER A 419     8801   7240   6877   2557   -117   -136       C  
ATOM    330  O   SER A 419     -56.910  -9.585  33.489  1.00 57.58           O  
ANISOU  330  O   SER A 419     8252   7048   6579   2565   -136   -126       O  
ATOM    331  CB  SER A 419     -57.697  -6.856  33.054  1.00 69.49           C  
ANISOU  331  CB  SER A 419    10298   8230   7874   3100   -278   -229       C  
ATOM    332  OG  SER A 419     -57.766  -5.446  32.940  1.00 73.59           O  
ANISOU  332  OG  SER A 419    11135   8542   8284   3242   -340   -251       O  
ATOM    333  N   VAL A 420     -55.988  -8.987  35.466  1.00 57.12           N  
ANISOU  333  N   VAL A 420     8345   6859   6499   2371    -44   -136       N  
ATOM    334  CA  VAL A 420     -55.832 -10.350  35.963  1.00 53.36           C  
ANISOU  334  CA  VAL A 420     7592   6570   6112   2151     18   -108       C  
ATOM    335  C   VAL A 420     -57.199 -10.953  36.252  1.00 55.17           C  
ANISOU  335  C   VAL A 420     7538   7083   6342   2276     35   -217       C  
ATOM    336  O   VAL A 420     -58.016 -10.368  36.977  1.00 57.21           O  
ANISOU  336  O   VAL A 420     7782   7420   6534   2443     48   -333       O  
ATOM    337  CB  VAL A 420     -54.954 -10.356  37.219  1.00 51.24           C  
ANISOU  337  CB  VAL A 420     7380   6238   5850   1939     78    -80       C  
ATOM    338  CG1 VAL A 420     -54.966 -11.722  37.854  1.00 49.73           C  
ANISOU  338  CG1 VAL A 420     6923   6242   5729   1747    132    -62       C  
ATOM    339  CG2 VAL A 420     -53.536  -9.942  36.862  1.00 51.06           C  
ANISOU  339  CG2 VAL A 420     7585   5975   5839   1772     65     26       C  
ATOM    340  N   ASN A 421     -57.422 -12.167  35.750  1.00 54.63           N  
ANISOU  340  N   ASN A 421     7235   7176   6346   2175     42   -189       N  
ATOM    341  CA  ASN A 421     -58.697 -12.853  35.889  1.00 57.99           C  
ANISOU  341  CA  ASN A 421     7373   7885   6776   2252     61   -289       C  
ATOM    342  C   ASN A 421     -58.652 -13.904  36.978  1.00 65.40           C  
ANISOU  342  C   ASN A 421     8124   8972   7752   2018    147   -284       C  
ATOM    343  O   ASN A 421     -59.530 -13.939  37.842  1.00 69.65           O  
ANISOU  343  O   ASN A 421     8521   9697   8246   2066    200   -388       O  
ATOM    344  CB  ASN A 421     -59.058 -13.501  34.555  1.00 58.45           C  
ANISOU  344  CB  ASN A 421     7309   8022   6877   2292      4   -269       C  
ATOM    345  CG  ASN A 421     -58.911 -12.537  33.388  1.00 64.88           C  
ANISOU  345  CG  ASN A 421     8349   8657   7647   2487    -88   -244       C  
ATOM    346  OD1 ASN A 421     -58.434 -12.910  32.317  1.00 68.09           O  
ANISOU  346  OD1 ASN A 421     8791   8993   8088   2426   -125   -163       O  
ATOM    347  ND2 ASN A 421     -59.304 -11.285  33.596  1.00 68.68           N  
ANISOU  347  ND2 ASN A 421     9001   9054   8041   2723   -124   -314       N  
ATOM    348  N   ASP A 422     -57.634 -14.760  36.947  1.00 71.56           N  
ANISOU  348  N   ASP A 422     8908   9675   8607   1769    163   -166       N  
ATOM    349  CA  ASP A 422     -57.385 -15.749  37.984  1.00 77.78           C  
ANISOU  349  CA  ASP A 422     9577  10551   9423   1534    229   -135       C  
ATOM    350  C   ASP A 422     -55.893 -15.784  38.285  1.00 73.34           C  
ANISOU  350  C   ASP A 422     9183   9783   8899   1347    225    -18       C  
ATOM    351  O   ASP A 422     -55.047 -15.635  37.397  1.00 71.88           O  
ANISOU  351  O   ASP A 422     9113   9441   8757   1327    180     57       O  
ATOM    352  CB  ASP A 422     -57.863 -17.159  37.602  1.00 86.57           C  
ANISOU  352  CB  ASP A 422    10454  11839  10598   1412    242   -124       C  
ATOM    353  CG  ASP A 422     -59.372 -17.325  37.706  1.00 97.26           C  
ANISOU  353  CG  ASP A 422    11586  13459  11908   1526    270   -255       C  
ATOM    354  OD1 ASP A 422     -60.123 -16.404  37.319  1.00101.98           O  
ANISOU  354  OD1 ASP A 422    12192  14102  12454   1777    237   -351       O  
ATOM    355  OD2 ASP A 422     -59.810 -18.390  38.192  1.00100.97           O1-
ANISOU  355  OD2 ASP A 422    11875  14098  12393   1361    325   -266       O1-
ATOM    356  N   PHE A 423     -55.585 -16.033  39.550  1.00 71.86           N  
ANISOU  356  N   PHE A 423     8995   9617   8692   1203    273     -8       N  
ATOM    357  CA  PHE A 423     -54.215 -16.068  40.051  1.00 69.41           C  
ANISOU  357  CA  PHE A 423     8821   9143   8407   1026    264     86       C  
ATOM    358  C   PHE A 423     -54.203 -17.168  41.099  1.00 72.19           C  
ANISOU  358  C   PHE A 423     9054   9610   8766    835    305    113       C  
ATOM    359  O   PHE A 423     -54.577 -16.938  42.253  1.00 78.30           O  
ANISOU  359  O   PHE A 423     9831  10455   9462    819    352     62       O  
ATOM    360  CB  PHE A 423     -53.788 -14.732  40.634  1.00 66.37           C  
ANISOU  360  CB  PHE A 423     8654   8614   7950   1092    262     57       C  
ATOM    361  CG  PHE A 423     -52.318 -14.617  40.879  1.00 64.41           C  
ANISOU  361  CG  PHE A 423     8550   8192   7732    924    237    146       C  
ATOM    362  CD1 PHE A 423     -51.536 -15.732  41.094  1.00 65.90           C  
ANISOU  362  CD1 PHE A 423     8652   8395   7990    726    229    230       C  
ATOM    363  CD2 PHE A 423     -51.723 -13.384  40.939  1.00 66.03           C  
ANISOU  363  CD2 PHE A 423     8979   8221   7889    965    219    137       C  
ATOM    364  CE1 PHE A 423     -50.183 -15.613  41.343  1.00 67.22           C  
ANISOU  364  CE1 PHE A 423     8928   8428   8184    583    199    296       C  
ATOM    365  CE2 PHE A 423     -50.372 -13.258  41.192  1.00 66.27           C  
ANISOU  365  CE2 PHE A 423     9122   8114   7942    795    199    206       C  
ATOM    366  CZ  PHE A 423     -49.602 -14.375  41.396  1.00 66.37           C  
ANISOU  366  CZ  PHE A 423     9020   8167   8029    609    187    281       C  
ATOM    367  N   THR A 424     -53.786 -18.353  40.688  1.00 67.48           N  
ANISOU  367  N   THR A 424     8367   9022   8251    695    285    191       N  
ATOM    368  CA  THR A 424     -53.829 -19.538  41.521  1.00 67.33           C  
ANISOU  368  CA  THR A 424     8249   9096   8238    515    311    228       C  
ATOM    369  C   THR A 424     -52.424 -20.095  41.667  1.00 67.38           C  
ANISOU  369  C   THR A 424     8333   8960   8307    358    261    336       C  
ATOM    370  O   THR A 424     -51.650 -20.101  40.701  1.00 69.31           O  
ANISOU  370  O   THR A 424     8613   9095   8626    369    214    382       O  
ATOM    371  CB  THR A 424     -54.740 -20.576  40.905  1.00 69.63           C  
ANISOU  371  CB  THR A 424     8356   9535   8565    495    325    209       C  
ATOM    372  OG1 THR A 424     -55.947 -19.936  40.475  1.00 72.01           O  
ANISOU  372  OG1 THR A 424     8573   9966   8821    679    350     99       O  
ATOM    373  CG2 THR A 424     -55.065 -21.654  41.921  1.00 71.50           C  
ANISOU  373  CG2 THR A 424     8511   9883   8771    312    369    229       C  
ATOM    374  N   CYS A 425     -52.077 -20.525  42.879  1.00 64.55           N  
ANISOU  374  N   CYS A 425     8004   8612   7911    218    269    371       N  
ATOM    375  CA  CYS A 425     -50.725 -20.979  43.164  1.00 62.61           C  
ANISOU  375  CA  CYS A 425     7832   8244   7715     89    208    463       C  
ATOM    376  C   CYS A 425     -50.741 -22.375  43.777  1.00 59.43           C  
ANISOU  376  C   CYS A 425     7369   7892   7318    -66    198    523       C  
ATOM    377  O   CYS A 425     -51.777 -22.874  44.220  1.00 60.69           O  
ANISOU  377  O   CYS A 425     7453   8184   7423   -106    254    494       O  
ATOM    378  CB  CYS A 425     -49.989 -19.990  44.077  1.00 67.66           C  
ANISOU  378  CB  CYS A 425     8618   8797   8291     74    197    457       C  
ATOM    379  SG  CYS A 425     -49.770 -18.369  43.314  1.00 75.71           S  
ANISOU  379  SG  CYS A 425     9762   9703   9302    229    196    402       S  
ATOM    380  N   SER A 426     -49.567 -23.005  43.776  1.00 57.81           N  
ANISOU  380  N   SER A 426     7204   7583   7178   -154    124    604       N  
ATOM    381  CA  SER A 426     -49.342 -24.325  44.351  1.00 59.02           C  
ANISOU  381  CA  SER A 426     7348   7738   7340   -291     87    676       C  
ATOM    382  C   SER A 426     -48.208 -24.237  45.359  1.00 59.59           C  
ANISOU  382  C   SER A 426     7529   7728   7383   -366     22    728       C  
ATOM    383  O   SER A 426     -47.127 -23.743  45.029  1.00 60.08           O  
ANISOU  383  O   SER A 426     7630   7699   7499   -336    -32    738       O  
ATOM    384  CB  SER A 426     -48.983 -25.349  43.272  1.00 61.55           C  
ANISOU  384  CB  SER A 426     7604   8008   7774   -299     36    718       C  
ATOM    385  OG  SER A 426     -48.201 -26.405  43.819  1.00 65.45           O  
ANISOU  385  OG  SER A 426     8144   8433   8290   -405    -39    798       O  
ATOM    386  N   GLN A 427     -48.464 -24.675  46.592  1.00 62.80           N  
ANISOU  386  N   GLN A 427     7987   8179   7696   -470     29    756       N  
ATOM    387  CA  GLN A 427     -47.454 -24.694  47.649  1.00 63.89           C  
ANISOU  387  CA  GLN A 427     8233   8252   7789   -546    -46    807       C  
ATOM    388  C   GLN A 427     -46.892 -23.296  47.931  1.00 53.09           C  
ANISOU  388  C   GLN A 427     6935   6849   6388   -491    -47    757       C  
ATOM    389  O   GLN A 427     -45.766 -23.158  48.421  1.00 51.95           O  
ANISOU  389  O   GLN A 427     6858   6636   6246   -533   -129    788       O  
ATOM    390  CB  GLN A 427     -46.335 -25.688  47.318  1.00 75.80           C  
ANISOU  390  CB  GLN A 427     9744   9662   9396   -578   -162    886       C  
ATOM    391  CG  GLN A 427     -46.857 -27.083  47.006  1.00 86.45           C  
ANISOU  391  CG  GLN A 427    11054  11016  10776   -633   -169    934       C  
ATOM    392  CD  GLN A 427     -45.832 -27.940  46.278  1.00 96.58           C  
ANISOU  392  CD  GLN A 427    12318  12196  12182   -609   -275    983       C  
ATOM    393  OE1 GLN A 427     -44.653 -27.976  46.648  1.00 99.91           O  
ANISOU  393  OE1 GLN A 427    12786  12551  12626   -607   -374   1016       O  
ATOM    394  NE2 GLN A 427     -46.273 -28.612  45.211  1.00 99.24           N  
ANISOU  394  NE2 GLN A 427    12578  12531  12598   -583   -256    976       N  
ATOM    395  N   ILE A 428     -47.664 -22.264  47.588  1.00 46.03           N  
ANISOU  395  N   ILE A 428     6028   5998   5464   -395     37    674       N  
ATOM    396  CA  ILE A 428     -47.388 -20.868  47.909  1.00 41.93           C  
ANISOU  396  CA  ILE A 428     5603   5438   4890   -341     52    613       C  
ATOM    397  C   ILE A 428     -48.694 -20.118  47.656  1.00 45.74           C  
ANISOU  397  C   ILE A 428     6057   6002   5319   -222    153    520       C  
ATOM    398  O   ILE A 428     -49.629 -20.675  47.071  1.00 52.25           O  
ANISOU  398  O   ILE A 428     6769   6913   6169   -185    198    506       O  
ATOM    399  CB  ILE A 428     -46.224 -20.311  47.065  1.00 37.68           C  
ANISOU  399  CB  ILE A 428     5091   4781   4444   -312     -7    622       C  
ATOM    400  CG1 ILE A 428     -45.586 -19.091  47.736  1.00 39.70           C  
ANISOU  400  CG1 ILE A 428     5480   4974   4633   -327    -21    582       C  
ATOM    401  CG2 ILE A 428     -46.696 -19.959  45.660  1.00 33.17           C  
ANISOU  401  CG2 ILE A 428     4464   4198   3942   -194     34    589       C  
ATOM    402  CD1 ILE A 428     -44.133 -18.850  47.347  1.00 26.46           C  
ANISOU  402  CD1 ILE A 428     3825   3200   3028   -381    -99    608       C  
ATOM    403  N   SER A 429     -48.786 -18.865  48.068  1.00 44.38           N  
ANISOU  403  N   SER A 429     5985   5806   5072   -155    183    448       N  
ATOM    404  CA  SER A 429     -49.993 -18.083  47.859  1.00 42.78           C  
ANISOU  404  CA  SER A 429     5763   5676   4814    -10    266    347       C  
ATOM    405  C   SER A 429     -49.620 -16.800  47.141  1.00 45.21           C  
ANISOU  405  C   SER A 429     6178   5855   5143    110    249    304       C  
ATOM    406  O   SER A 429     -48.477 -16.342  47.231  1.00 47.29           O  
ANISOU  406  O   SER A 429     6553   5992   5424     47    194    335       O  
ATOM    407  CB  SER A 429     -50.700 -17.749  49.180  1.00 44.46           C  
ANISOU  407  CB  SER A 429     6016   5993   4885    -23    332    279       C  
ATOM    408  OG  SER A 429     -49.932 -16.846  49.951  1.00 47.14           O  
ANISOU  408  OG  SER A 429     6518   6234   5160    -48    302    260       O  
ATOM    409  N   PRO A 430     -50.566 -16.183  46.431  1.00 47.08           N  
ANISOU  409  N   PRO A 430     6393   6124   5372    281    292    230       N  
ATOM    410  CA  PRO A 430     -50.240 -14.928  45.737  1.00 43.24           C  
ANISOU  410  CA  PRO A 430     6049   5490   4890    397    271    196       C  
ATOM    411  C   PRO A 430     -49.585 -13.888  46.628  1.00 38.62           C  
ANISOU  411  C   PRO A 430     5655   4793   4225    361    259    164       C  
ATOM    412  O   PRO A 430     -48.612 -13.254  46.205  1.00 36.92           O  
ANISOU  412  O   PRO A 430     5567   4421   4038    325    215    191       O  
ATOM    413  CB  PRO A 430     -51.606 -14.454  45.217  1.00 44.31           C  
ANISOU  413  CB  PRO A 430     6133   5711   4990    607    318    101       C  
ATOM    414  CG  PRO A 430     -52.422 -15.680  45.093  1.00 46.24           C  
ANISOU  414  CG  PRO A 430     6164   6138   5267    576    350    111       C  
ATOM    415  CD  PRO A 430     -51.895 -16.701  46.063  1.00 47.99           C  
ANISOU  415  CD  PRO A 430     6346   6403   5484    367    348    182       C  
ATOM    416  N   ALA A 431     -50.021 -13.750  47.879  1.00 40.54           N  
ANISOU  416  N   ALA A 431     5923   5116   4365    345    298    107       N  
ATOM    417  CA  ALA A 431     -49.406 -12.734  48.729  1.00 43.94           C  
ANISOU  417  CA  ALA A 431     6546   5435   4713    309    282     67       C  
ATOM    418  C   ALA A 431     -47.942 -13.067  49.006  1.00 45.55           C  
ANISOU  418  C   ALA A 431     6795   5552   4960    111    208    156       C  
ATOM    419  O   ALA A 431     -47.075 -12.184  48.961  1.00 47.04           O  
ANISOU  419  O   ALA A 431     7138   5595   5141     71    170    148       O  
ATOM    420  CB  ALA A 431     -50.200 -12.588  50.035  1.00 40.71           C  
ANISOU  420  CB  ALA A 431     6147   5148   4174    330    345    -18       C  
ATOM    421  N   ALA A 432     -47.642 -14.347  49.221  1.00 43.87           N  
ANISOU  421  N   ALA A 432     6448   5426   4796    -11    182    238       N  
ATOM    422  CA  ALA A 432     -46.287 -14.756  49.561  1.00 41.69           C  
ANISOU  422  CA  ALA A 432     6191   5093   4557   -177     99    313       C  
ATOM    423  C   ALA A 432     -45.362 -14.770  48.342  1.00 42.23           C  
ANISOU  423  C   ALA A 432     6235   5062   4747   -199     50    364       C  
ATOM    424  O   ALA A 432     -44.152 -14.556  48.493  1.00 46.02           O  
ANISOU  424  O   ALA A 432     6767   5470   5247   -313    -13    388       O  
ATOM    425  CB  ALA A 432     -46.314 -16.125  50.254  1.00 38.54           C  
ANISOU  425  CB  ALA A 432     5683   4807   4154   -282     76    382       C  
ATOM    426  N   ILE A 433     -45.893 -15.027  47.140  1.00 39.17           N  
ANISOU  426  N   ILE A 433     5763   4686   4435   -101     78    376       N  
ATOM    427  CA  ILE A 433     -45.021 -15.116  45.969  1.00 42.04           C  
ANISOU  427  CA  ILE A 433     6099   4971   4904   -131     42    423       C  
ATOM    428  C   ILE A 433     -44.399 -13.768  45.618  1.00 46.33           C  
ANISOU  428  C   ILE A 433     6812   5370   5421   -136     40    388       C  
ATOM    429  O   ILE A 433     -43.287 -13.718  45.078  1.00 45.57           O  
ANISOU  429  O   ILE A 433     6719   5211   5384   -234      4    422       O  
ATOM    430  CB  ILE A 433     -45.769 -15.713  44.761  1.00 46.07           C  
ANISOU  430  CB  ILE A 433     6489   5530   5486    -26     71    440       C  
ATOM    431  CG1 ILE A 433     -44.769 -16.041  43.652  1.00 47.16           C  
ANISOU  431  CG1 ILE A 433     6579   5609   5729    -80     34    494       C  
ATOM    432  CG2 ILE A 433     -46.847 -14.773  44.222  1.00 45.67           C  
ANISOU  432  CG2 ILE A 433     6508   5458   5385    147    125    371       C  
ATOM    433  CD1 ILE A 433     -43.984 -17.282  43.931  1.00 46.38           C  
ANISOU  433  CD1 ILE A 433     6359   5563   5701   -194    -23    556       C  
ATOM    434  N   ALA A 434     -45.065 -12.663  45.935  1.00 51.43           N  
ANISOU  434  N   ALA A 434     7609   5961   5973    -39     78    314       N  
ATOM    435  CA  ALA A 434     -44.532 -11.341  45.634  1.00 51.52           C  
ANISOU  435  CA  ALA A 434     7823   5808   5945    -50     75    280       C  
ATOM    436  C   ALA A 434     -43.790 -10.732  46.811  1.00 52.17           C  
ANISOU  436  C   ALA A 434     8033   5838   5952   -179     46    247       C  
ATOM    437  O   ALA A 434     -43.260  -9.626  46.690  1.00 53.92           O  
ANISOU  437  O   ALA A 434     8440   5914   6132   -223     40    215       O  
ATOM    438  CB  ALA A 434     -45.662 -10.407  45.192  1.00 52.89           C  
ANISOU  438  CB  ALA A 434     8120   5921   6055    154    120    213       C  
ATOM    439  N   SER A 435     -43.668 -11.463  47.913  1.00 52.09           N  
ANISOU  439  N   SER A 435     7935   5936   5920   -257     21    258       N  
ATOM    440  CA  SER A 435     -43.217 -10.917  49.179  1.00 58.46           C  
ANISOU  440  CA  SER A 435     8863   6718   6631   -354     -6    213       C  
ATOM    441  C   SER A 435     -41.932 -11.548  49.684  1.00 62.27           C  
ANISOU  441  C   SER A 435     9269   7240   7151   -541    -89    265       C  
ATOM    442  O   SER A 435     -41.537 -11.273  50.825  1.00 68.17           O  
ANISOU  442  O   SER A 435    10094   7992   7815   -631   -126    234       O  
ATOM    443  CB  SER A 435     -44.314 -11.094  50.232  1.00 66.01           C  
ANISOU  443  CB  SER A 435     9813   7779   7489   -269     36    165       C  
ATOM    444  OG  SER A 435     -43.860 -10.730  51.527  1.00 73.90           O  
ANISOU  444  OG  SER A 435    10917   8773   8387   -373      6    126       O  
ATOM    445  N   ASN A 436     -41.286 -12.412  48.901  1.00 60.22           N  
ANISOU  445  N   ASN A 436     8854   7017   7008   -592   -124    336       N  
ATOM    446  CA  ASN A 436     -40.187 -13.208  49.426  1.00 57.24           C  
ANISOU  446  CA  ASN A 436     8372   6707   6669   -730   -214    381       C  
ATOM    447  C   ASN A 436     -38.957 -13.157  48.524  1.00 52.89           C  
ANISOU  447  C   ASN A 436     7759   6121   6215   -829   -251    400       C  
ATOM    448  O   ASN A 436     -39.043 -12.842  47.335  1.00 52.17           O  
ANISOU  448  O   ASN A 436     7674   5972   6178   -788   -200    404       O  
ATOM    449  CB  ASN A 436     -40.665 -14.636  49.640  1.00 53.35           C  
ANISOU  449  CB  ASN A 436     7725   6332   6214   -686   -232    445       C  
ATOM    450  CG  ASN A 436     -41.707 -14.732  50.746  1.00 53.44           C  
ANISOU  450  CG  ASN A 436     7791   6405   6110   -640   -197    423       C  
ATOM    451  OD1 ASN A 436     -42.463 -15.690  50.799  1.00 57.63           O  
ANISOU  451  OD1 ASN A 436     8228   7019   6648   -592   -174    462       O  
ATOM    452  ND2 ASN A 436     -41.721 -13.758  51.657  1.00 51.45           N  
ANISOU  452  ND2 ASN A 436     7693   6115   5741   -670   -189    356       N  
ATOM    453  N   CYS A 437     -37.811 -13.507  49.111  1.00 51.18           N  
ANISOU  453  N   CYS A 437     7476   5956   6014   -960   -343    409       N  
ATOM    454  CA  CYS A 437     -36.556 -13.622  48.383  1.00 55.79           C  
ANISOU  454  CA  CYS A 437     7954   6554   6690  -1064   -383    416       C  
ATOM    455  C   CYS A 437     -36.344 -15.058  47.921  1.00 54.86           C  
ANISOU  455  C   CYS A 437     7628   6533   6682  -1013   -428    479       C  
ATOM    456  O   CYS A 437     -36.642 -16.011  48.647  1.00 56.82           O  
ANISOU  456  O   CYS A 437     7822   6848   6921   -970   -482    518       O  
ATOM    457  CB  CYS A 437     -35.360 -13.205  49.244  1.00 68.74           C  
ANISOU  457  CB  CYS A 437     9612   8216   8288  -1229   -470    374       C  
ATOM    458  SG  CYS A 437     -35.106 -11.435  49.574  1.00 82.53           S  
ANISOU  458  SG  CYS A 437    11604   9831   9924  -1355   -433    286       S  
ATOM    459  N   TYR A 438     -35.822 -15.201  46.707  1.00 52.03           N  
ANISOU  459  N   TYR A 438     7172   6177   6421  -1023   -404    485       N  
ATOM    460  CA  TYR A 438     -35.603 -16.487  46.059  1.00 51.65           C  
ANISOU  460  CA  TYR A 438     6937   6205   6484   -963   -437    531       C  
ATOM    461  C   TYR A 438     -34.173 -16.561  45.560  1.00 58.81           C  
ANISOU  461  C   TYR A 438     7711   7169   7466  -1067   -482    503       C  
ATOM    462  O   TYR A 438     -33.491 -15.542  45.416  1.00 70.54           O  
ANISOU  462  O   TYR A 438     9253   8626   8922  -1193   -457    453       O  
ATOM    463  CB  TYR A 438     -36.502 -16.687  44.845  1.00 48.35           C  
ANISOU  463  CB  TYR A 438     6506   5752   6112   -849   -347    556       C  
ATOM    464  CG  TYR A 438     -37.939 -16.332  45.069  1.00 48.17           C  
ANISOU  464  CG  TYR A 438     6607   5681   6014   -745   -280    559       C  
ATOM    465  CD1 TYR A 438     -38.757 -17.128  45.851  1.00 49.90           C  
ANISOU  465  CD1 TYR A 438     6804   5950   6204   -681   -300    589       C  
ATOM    466  CD2 TYR A 438     -38.477 -15.186  44.509  1.00 44.40           C  
ANISOU  466  CD2 TYR A 438     6272   5111   5488   -712   -199    526       C  
ATOM    467  CE1 TYR A 438     -40.071 -16.800  46.049  1.00 47.70           C  
ANISOU  467  CE1 TYR A 438     6610   5657   5855   -589   -231    576       C  
ATOM    468  CE2 TYR A 438     -39.782 -14.853  44.708  1.00 42.13           C  
ANISOU  468  CE2 TYR A 438     6078   4797   5133   -594   -146    513       C  
ATOM    469  CZ  TYR A 438     -40.572 -15.659  45.479  1.00 44.65           C  
ANISOU  469  CZ  TYR A 438     6341   5193   5430   -535   -158    532       C  
ATOM    470  OH  TYR A 438     -41.882 -15.329  45.683  1.00 48.25           O  
ANISOU  470  OH  TYR A 438     6864   5651   5817   -421    -97    504       O  
ATOM    471  N   SER A 439     -33.716 -17.782  45.299  1.00 52.42           N  
ANISOU  471  N   SER A 439     6726   6443   6749  -1017   -547    529       N  
ATOM    472  CA  SER A 439     -32.440 -17.924  44.613  1.00 52.15           C  
ANISOU  472  CA  SER A 439     6533   6486   6798  -1087   -572    489       C  
ATOM    473  C   SER A 439     -32.607 -17.785  43.109  1.00 46.67           C  
ANISOU  473  C   SER A 439     5810   5764   6158  -1063   -463    486       C  
ATOM    474  O   SER A 439     -31.681 -17.331  42.425  1.00 45.06           O  
ANISOU  474  O   SER A 439     5540   5598   5981  -1168   -429    438       O  
ATOM    475  CB  SER A 439     -31.806 -19.271  44.936  1.00 59.08           C  
ANISOU  475  CB  SER A 439     7236   7463   7750  -1023   -697    504       C  
ATOM    476  OG  SER A 439     -32.509 -20.316  44.286  1.00 64.09           O  
ANISOU  476  OG  SER A 439     7823   8080   8448   -885   -678    554       O  
ATOM    477  N   SER A 440     -33.772 -18.163  42.583  1.00 45.98           N  
ANISOU  477  N   SER A 440     5769   5622   6078   -936   -406    532       N  
ATOM    478  CA  SER A 440     -34.104 -17.911  41.189  1.00 46.49           C  
ANISOU  478  CA  SER A 440     5846   5648   6169   -905   -303    532       C  
ATOM    479  C   SER A 440     -35.618 -17.817  41.030  1.00 44.77           C  
ANISOU  479  C   SER A 440     5750   5352   5907   -782   -245    570       C  
ATOM    480  O   SER A 440     -36.389 -18.455  41.757  1.00 46.22           O  
ANISOU  480  O   SER A 440     5938   5545   6078   -703   -282    602       O  
ATOM    481  CB  SER A 440     -33.538 -18.989  40.243  1.00 45.49           C  
ANISOU  481  CB  SER A 440     5528   5604   6153   -857   -316    528       C  
ATOM    482  OG  SER A 440     -34.183 -20.241  40.406  1.00 42.51           O  
ANISOU  482  OG  SER A 440     5090   5241   5822   -725   -367    572       O  
ATOM    483  N   LEU A 441     -36.024 -17.012  40.055  1.00 42.29           N  
ANISOU  483  N   LEU A 441     5537   4967   5564   -772   -154    564       N  
ATOM    484  CA  LEU A 441     -37.417 -16.789  39.702  1.00 37.88           C  
ANISOU  484  CA  LEU A 441     5085   4346   4963   -644    -99    584       C  
ATOM    485  C   LEU A 441     -37.608 -16.930  38.201  1.00 39.01           C  
ANISOU  485  C   LEU A 441     5199   4479   5142   -590    -39    593       C  
ATOM    486  O   LEU A 441     -36.961 -16.230  37.414  1.00 42.39           O  
ANISOU  486  O   LEU A 441     5678   4872   5556   -673      8    577       O  
ATOM    487  CB  LEU A 441     -37.866 -15.407  40.165  1.00 33.39           C  
ANISOU  487  CB  LEU A 441     4729   3673   4285   -661    -63    561       C  
ATOM    488  CG  LEU A 441     -39.097 -14.880  39.450  1.00 26.88           C  
ANISOU  488  CG  LEU A 441     4026   2776   3412   -525     -1    565       C  
ATOM    489  CD1 LEU A 441     -40.296 -15.645  39.861  1.00 25.29           C  
ANISOU  489  CD1 LEU A 441     3761   2633   3215   -389    -13    578       C  
ATOM    490  CD2 LEU A 441     -39.277 -13.433  39.811  1.00 29.55           C  
ANISOU  490  CD2 LEU A 441     4593   2990   3643   -548     26    533       C  
ATOM    491  N   ILE A 442     -38.535 -17.796  37.815  1.00 38.06           N  
ANISOU  491  N   ILE A 442     5013   4391   5058   -462    -39    616       N  
ATOM    492  CA  ILE A 442     -38.744 -18.178  36.425  1.00 38.57           C  
ANISOU  492  CA  ILE A 442     5026   4466   5162   -401      3    623       C  
ATOM    493  C   ILE A 442     -40.155 -17.787  36.007  1.00 43.20           C  
ANISOU  493  C   ILE A 442     5714   5008   5691   -269     41    630       C  
ATOM    494  O   ILE A 442     -41.136 -18.212  36.632  1.00 44.96           O  
ANISOU  494  O   ILE A 442     5915   5262   5904   -187     21    635       O  
ATOM    495  CB  ILE A 442     -38.512 -19.686  36.236  1.00 35.52           C  
ANISOU  495  CB  ILE A 442     4453   4165   4876   -367    -44    633       C  
ATOM    496  CG1 ILE A 442     -37.063 -20.022  36.577  1.00 39.61           C  
ANISOU  496  CG1 ILE A 442     4861   4738   5450   -471    -91    613       C  
ATOM    497  CG2 ILE A 442     -38.880 -20.110  34.831  1.00 34.60           C  
ANISOU  497  CG2 ILE A 442     4294   4060   4791   -294     -1    633       C  
ATOM    498  CD1 ILE A 442     -36.872 -20.619  37.966  1.00 44.99           C  
ANISOU  498  CD1 ILE A 442     5498   5451   6144   -484   -183    627       C  
ATOM    499  N   LEU A 443     -40.254 -17.016  34.923  1.00 43.25           N  
ANISOU  499  N   LEU A 443     5826   4952   5655   -250     93    627       N  
ATOM    500  CA  LEU A 443     -41.525 -16.514  34.415  1.00 43.95           C  
ANISOU  500  CA  LEU A 443     6021   4996   5680   -107    117    626       C  
ATOM    501  C   LEU A 443     -41.768 -17.039  33.007  1.00 42.75           C  
ANISOU  501  C   LEU A 443     5812   4874   5557    -43    137    635       C  
ATOM    502  O   LEU A 443     -41.024 -16.707  32.077  1.00 39.70           O  
ANISOU  502  O   LEU A 443     5469   4455   5160   -111    173    640       O  
ATOM    503  CB  LEU A 443     -41.554 -14.988  34.417  1.00 47.79           C  
ANISOU  503  CB  LEU A 443     6741   5354   6062   -117    145    616       C  
ATOM    504  CG  LEU A 443     -42.834 -14.416  33.796  1.00 52.77           C  
ANISOU  504  CG  LEU A 443     7493   5934   6623     61    155    610       C  
ATOM    505  CD1 LEU A 443     -44.058 -14.648  34.669  1.00 53.19           C  
ANISOU  505  CD1 LEU A 443     7499   6048   6663    195    131    582       C  
ATOM    506  CD2 LEU A 443     -42.659 -12.938  33.519  1.00 57.86           C  
ANISOU  506  CD2 LEU A 443     8400   6419   7163     45    178    609       C  
ATOM    507  N   ASP A 444     -42.814 -17.846  32.858  1.00 46.05           N  
ANISOU  507  N   ASP A 444     6135   5360   6001     75    118    632       N  
ATOM    508  CA  ASP A 444     -43.281 -18.304  31.560  1.00 46.12           C  
ANISOU  508  CA  ASP A 444     6102   5400   6022    155    129    632       C  
ATOM    509  C   ASP A 444     -44.521 -17.495  31.177  1.00 44.26           C  
ANISOU  509  C   ASP A 444     5988   5130   5699    306    131    620       C  
ATOM    510  O   ASP A 444     -45.398 -17.266  32.015  1.00 47.55           O  
ANISOU  510  O   ASP A 444     6416   5565   6085    383    115    599       O  
ATOM    511  CB  ASP A 444     -43.605 -19.804  31.608  1.00 48.94           C  
ANISOU  511  CB  ASP A 444     6270   5859   6467    176     97    629       C  
ATOM    512  CG  ASP A 444     -42.436 -20.658  32.135  1.00 49.03           C  
ANISOU  512  CG  ASP A 444     6167   5899   6564     61     73    637       C  
ATOM    513  OD1 ASP A 444     -41.308 -20.549  31.600  1.00 48.30           O  
ANISOU  513  OD1 ASP A 444     6064   5794   6493    -18     92    634       O  
ATOM    514  OD2 ASP A 444     -42.664 -21.481  33.054  1.00 47.48           O1-
ANISOU  514  OD2 ASP A 444     5888   5744   6407     53     32    644       O1-
ATOM    515  N   TYR A 445     -44.590 -17.039  29.921  1.00 39.12           N  
ANISOU  515  N   TYR A 445     5432   4434   4999    354    148    627       N  
ATOM    516  CA  TYR A 445     -45.746 -16.292  29.430  1.00 37.38           C  
ANISOU  516  CA  TYR A 445     5333   4181   4691    523    132    613       C  
ATOM    517  C   TYR A 445     -46.044 -16.716  28.005  1.00 41.32           C  
ANISOU  517  C   TYR A 445     5805   4715   5181    588    127    617       C  
ATOM    518  O   TYR A 445     -45.146 -17.118  27.267  1.00 52.33           O  
ANISOU  518  O   TYR A 445     7170   6110   6604    486    156    636       O  
ATOM    519  CB  TYR A 445     -45.535 -14.773  29.475  1.00 38.85           C  
ANISOU  519  CB  TYR A 445     5777   4213   4771    529    145    624       C  
ATOM    520  CG  TYR A 445     -44.523 -14.239  28.477  1.00 41.24           C  
ANISOU  520  CG  TYR A 445     6221   4420   5030    417    185    662       C  
ATOM    521  CD1 TYR A 445     -43.168 -14.201  28.788  1.00 43.74           C  
ANISOU  521  CD1 TYR A 445     6528   4712   5378    213    226    676       C  
ATOM    522  CD2 TYR A 445     -44.923 -13.752  27.240  1.00 44.99           C  
ANISOU  522  CD2 TYR A 445     6839   4836   5419    509    181    680       C  
ATOM    523  CE1 TYR A 445     -42.227 -13.705  27.886  1.00 47.43           C  
ANISOU  523  CE1 TYR A 445     7112   5112   5796     84    278    702       C  
ATOM    524  CE2 TYR A 445     -43.992 -13.253  26.326  1.00 50.23           C  
ANISOU  524  CE2 TYR A 445     7647   5413   6023    384    229    717       C  
ATOM    525  CZ  TYR A 445     -42.642 -13.236  26.651  1.00 51.23           C  
ANISOU  525  CZ  TYR A 445     7750   5530   6186    162    286    725       C  
ATOM    526  OH  TYR A 445     -41.719 -12.739  25.745  1.00 53.05           O  
ANISOU  526  OH  TYR A 445     8111   5696   6350     16    349    754       O  
ATOM    527  N   PHE A 446     -47.307 -16.602  27.615  1.00 37.32           N  
ANISOU  527  N   PHE A 446     5304   4248   4628    762     89    591       N  
ATOM    528  CA  PHE A 446     -47.725 -17.125  26.323  1.00 39.10           C  
ANISOU  528  CA  PHE A 446     5482   4529   4843    833     71    586       C  
ATOM    529  C   PHE A 446     -49.164 -16.698  26.064  1.00 47.22           C  
ANISOU  529  C   PHE A 446     6542   5598   5802   1045     15    548       C  
ATOM    530  O   PHE A 446     -49.925 -16.415  26.996  1.00 47.00           O  
ANISOU  530  O   PHE A 446     6487   5605   5766   1129     -3    511       O  
ATOM    531  CB  PHE A 446     -47.593 -18.655  26.312  1.00 36.33           C  
ANISOU  531  CB  PHE A 446     4899   4300   4605    758     71    571       C  
ATOM    532  CG  PHE A 446     -48.157 -19.313  27.555  1.00 33.81           C  
ANISOU  532  CG  PHE A 446     4431   4067   4349    751     56    545       C  
ATOM    533  CD1 PHE A 446     -49.526 -19.539  27.688  1.00 36.02           C  
ANISOU  533  CD1 PHE A 446     4624   4450   4612    875     22    499       C  
ATOM    534  CD2 PHE A 446     -47.336 -19.643  28.617  1.00 30.93           C  
ANISOU  534  CD2 PHE A 446     4019   3687   4047    620     74    564       C  
ATOM    535  CE1 PHE A 446     -50.064 -20.116  28.846  1.00 31.67           C  
ANISOU  535  CE1 PHE A 446     3945   3987   4103    846     22    475       C  
ATOM    536  CE2 PHE A 446     -47.870 -20.220  29.780  1.00 30.62           C  
ANISOU  536  CE2 PHE A 446     3869   3720   4045    605     62    548       C  
ATOM    537  CZ  PHE A 446     -49.237 -20.452  29.889  1.00 29.42           C  
ANISOU  537  CZ  PHE A 446     3638   3670   3871    709     43    505       C  
ATOM    538  N   SER A 447     -49.559 -16.732  24.800  1.00 55.73           N  
ANISOU  538  N   SER A 447     7656   6692   6829   1135    -15    547       N  
ATOM    539  CA  SER A 447     -50.944 -16.412  24.494  1.00 59.70           C  
ANISOU  539  CA  SER A 447     8159   7258   7267   1351    -84    499       C  
ATOM    540  C   SER A 447     -51.829 -17.558  24.947  1.00 60.03           C  
ANISOU  540  C   SER A 447     7932   7486   7389   1370   -103    439       C  
ATOM    541  O   SER A 447     -51.541 -18.723  24.662  1.00 66.41           O  
ANISOU  541  O   SER A 447     8591   8367   8275   1260    -87    440       O  
ATOM    542  CB  SER A 447     -51.126 -16.169  23.000  1.00 66.51           C  
ANISOU  542  CB  SER A 447     9136   8093   8042   1442   -123    515       C  
ATOM    543  OG  SER A 447     -50.426 -15.009  22.593  1.00 73.73           O  
ANISOU  543  OG  SER A 447    10332   8826   8858   1424   -106    573       O  
ATOM    544  N   TYR A 448     -52.892 -17.236  25.679  1.00 54.20           N  
ANISOU  544  N   TYR A 448     7139   6825   6629   1501   -131    381       N  
ATOM    545  CA  TYR A 448     -53.778 -18.262  26.187  1.00 50.19           C  
ANISOU  545  CA  TYR A 448     6380   6505   6184   1494   -137    319       C  
ATOM    546  C   TYR A 448     -55.162 -17.685  26.413  1.00 52.68           C  
ANISOU  546  C   TYR A 448     6651   6930   6435   1706   -185    236       C  
ATOM    547  O   TYR A 448     -55.302 -16.736  27.207  1.00 57.27           O  
ANISOU  547  O   TYR A 448     7333   7456   6970   1787   -178    219       O  
ATOM    548  CB  TYR A 448     -53.273 -18.860  27.488  1.00 48.73           C  
ANISOU  548  CB  TYR A 448     6102   6334   6081   1323    -79    334       C  
ATOM    549  CG  TYR A 448     -53.968 -20.148  27.879  1.00 47.88           C  
ANISOU  549  CG  TYR A 448     5756   6397   6039   1254    -75    291       C  
ATOM    550  CD1 TYR A 448     -55.132 -20.119  28.635  1.00 47.34           C  
ANISOU  550  CD1 TYR A 448     5567   6474   5948   1327    -75    218       C  
ATOM    551  CD2 TYR A 448     -53.433 -21.390  27.551  1.00 46.02           C  
ANISOU  551  CD2 TYR A 448     5426   6174   5884   1104    -65    319       C  
ATOM    552  CE1 TYR A 448     -55.769 -21.280  29.019  1.00 45.92           C  
ANISOU  552  CE1 TYR A 448     5182   6450   5816   1232    -61    180       C  
ATOM    553  CE2 TYR A 448     -54.065 -22.563  27.936  1.00 44.60           C  
ANISOU  553  CE2 TYR A 448     5061   6127   5756   1022    -62    283       C  
ATOM    554  CZ  TYR A 448     -55.234 -22.498  28.670  1.00 44.04           C  
ANISOU  554  CZ  TYR A 448     4878   6200   5655   1073    -57    217       C  
ATOM    555  OH  TYR A 448     -55.872 -23.653  29.055  1.00 43.65           O  
ANISOU  555  OH  TYR A 448     4656   6285   5644    963    -45    183       O  
ATOM    556  N   PRO A 449     -56.190 -18.283  25.827  1.00 50.36           N  
ANISOU  556  N   PRO A 449     6191   6805   6139   1790   -233    172       N  
ATOM    557  CA  PRO A 449     -57.541 -17.733  25.947  1.00 54.46           C  
ANISOU  557  CA  PRO A 449     6639   7460   6594   2012   -287     75       C  
ATOM    558  C   PRO A 449     -58.208 -18.149  27.247  1.00 58.71           C  
ANISOU  558  C   PRO A 449     6981   8157   7171   1964   -238      6       C  
ATOM    559  O   PRO A 449     -57.991 -19.246  27.763  1.00 59.55           O  
ANISOU  559  O   PRO A 449     6942   8329   7355   1763   -185     20       O  
ATOM    560  CB  PRO A 449     -58.263 -18.347  24.747  1.00 52.72           C  
ANISOU  560  CB  PRO A 449     6297   7373   6360   2083   -357     31       C  
ATOM    561  CG  PRO A 449     -57.592 -19.675  24.592  1.00 48.45           C  
ANISOU  561  CG  PRO A 449     5650   6843   5914   1842   -309     75       C  
ATOM    562  CD  PRO A 449     -56.158 -19.500  25.006  1.00 46.05           C  
ANISOU  562  CD  PRO A 449     5508   6340   5647   1688   -243    173       C  
ATOM    563  N   LEU A 450     -59.040 -17.250  27.772  1.00 64.16           N  
ANISOU  563  N   LEU A 450     7677   8907   7795   2157   -258    -72       N  
ATOM    564  CA  LEU A 450     -59.711 -17.522  29.037  1.00 70.11           C  
ANISOU  564  CA  LEU A 450     8250   9825   8564   2119   -200   -148       C  
ATOM    565  C   LEU A 450     -60.757 -18.614  28.901  1.00 74.10           C  
ANISOU  565  C   LEU A 450     8460  10594   9100   2074   -203   -232       C  
ATOM    566  O   LEU A 450     -61.166 -19.197  29.914  1.00 77.10           O  
ANISOU  566  O   LEU A 450     8673  11117   9504   1953   -134   -276       O  
ATOM    567  CB  LEU A 450     -60.358 -16.252  29.592  1.00 74.71           C  
ANISOU  567  CB  LEU A 450     8910  10413   9061   2358   -220   -229       C  
ATOM    568  CG  LEU A 450     -59.526 -15.452  30.598  1.00 77.31           C  
ANISOU  568  CG  LEU A 450     9445  10556   9374   2311   -167   -181       C  
ATOM    569  CD1 LEU A 450     -59.503 -16.196  31.916  1.00 80.14           C  
ANISOU  569  CD1 LEU A 450     9648  11025   9778   2112    -72   -195       C  
ATOM    570  CD2 LEU A 450     -58.093 -15.177  30.105  1.00 75.23           C  
ANISOU  570  CD2 LEU A 450     9432  10025   9126   2190   -167    -49       C  
ATOM    571  N   SER A 451     -61.217 -18.876  27.676  1.00 72.40           N  
ANISOU  571  N   SER A 451     8187  10450   8874   2162   -280   -258       N  
ATOM    572  CA  SER A 451     -62.181 -19.943  27.454  1.00 74.68           C  
ANISOU  572  CA  SER A 451     8198  10988   9189   2097   -288   -342       C  
ATOM    573  C   SER A 451     -61.617 -21.316  27.811  1.00 74.15           C  
ANISOU  573  C   SER A 451     8047  10916   9213   1788   -217   -282       C  
ATOM    574  O   SER A 451     -62.393 -22.238  28.090  1.00 81.35           O  
ANISOU  574  O   SER A 451     8735  12029  10147   1673   -190   -351       O  
ATOM    575  CB  SER A 451     -62.661 -19.906  26.002  1.00 75.96           C  
ANISOU  575  CB  SER A 451     8353  11196   9313   2239   -395   -374       C  
ATOM    576  OG  SER A 451     -61.566 -19.917  25.105  1.00 76.71           O  
ANISOU  576  OG  SER A 451     8648  11079   9419   2196   -419   -261       O  
ATOM    577  N   MET A 452     -60.292 -21.476  27.834  1.00 66.45           N  
ANISOU  577  N   MET A 452     7247   9717   8284   1650   -186   -162       N  
ATOM    578  CA  MET A 452     -59.679 -22.744  28.207  1.00 61.70           C  
ANISOU  578  CA  MET A 452     6592   9086   7766   1386   -133   -103       C  
ATOM    579  C   MET A 452     -59.117 -22.727  29.617  1.00 58.36           C  
ANISOU  579  C   MET A 452     6216   8594   7363   1255    -56    -57       C  
ATOM    580  O   MET A 452     -58.196 -23.488  29.922  1.00 58.55           O  
ANISOU  580  O   MET A 452     6287   8509   7450   1069    -27     24       O  
ATOM    581  CB  MET A 452     -58.574 -23.125  27.229  1.00 65.67           C  
ANISOU  581  CB  MET A 452     7223   9415   8312   1317   -158    -15       C  
ATOM    582  CG  MET A 452     -59.045 -23.368  25.824  1.00 76.20           C  
ANISOU  582  CG  MET A 452     8512  10814   9625   1404   -231    -55       C  
ATOM    583  SD  MET A 452     -57.894 -24.487  24.994  1.00 86.10           S  
ANISOU  583  SD  MET A 452     9825  11932  10955   1226   -228     22       S  
ATOM    584  CE  MET A 452     -56.325 -23.649  25.206  1.00 88.25           C  
ANISOU  584  CE  MET A 452    10340  11957  11234   1213   -189    133       C  
ATOM    585  N   LYS A 453     -59.662 -21.888  30.494  1.00 59.35           N  
ANISOU  585  N   LYS A 453     6333   8787   7430   1358    -28   -112       N  
ATOM    586  CA  LYS A 453     -59.149 -21.837  31.858  1.00 59.66           C  
ANISOU  586  CA  LYS A 453     6426   8767   7474   1236     43    -72       C  
ATOM    587  C   LYS A 453     -59.309 -23.174  32.554  1.00 56.59           C  
ANISOU  587  C   LYS A 453     5900   8476   7127    997     95    -62       C  
ATOM    588  O   LYS A 453     -58.545 -23.497  33.469  1.00 54.69           O  
ANISOU  588  O   LYS A 453     5734   8139   6908    843    136      9       O  
ATOM    589  CB  LYS A 453     -59.868 -20.748  32.654  1.00 65.90           C  
ANISOU  589  CB  LYS A 453     7215   9642   8184   1398     66   -156       C  
ATOM    590  CG  LYS A 453     -59.340 -20.577  34.071  1.00 69.59           C  
ANISOU  590  CG  LYS A 453     7757  10046   8638   1284    137   -121       C  
ATOM    591  CD  LYS A 453     -60.359 -21.018  35.102  1.00 76.08           C  
ANISOU  591  CD  LYS A 453     8390  11096   9421   1212    208   -207       C  
ATOM    592  CE  LYS A 453     -61.549 -20.079  35.137  1.00 82.55           C  
ANISOU  592  CE  LYS A 453     9117  12087  10162   1454    205   -348       C  
ATOM    593  NZ  LYS A 453     -62.284 -20.181  36.429  1.00 86.59           N  
ANISOU  593  NZ  LYS A 453     9495  12788  10615   1389    298   -431       N  
ATOM    594  N   SER A 454     -60.286 -23.969  32.121  1.00 60.20           N  
ANISOU  594  N   SER A 454     6167   9119   7589    957     89   -132       N  
ATOM    595  CA  SER A 454     -60.581 -25.220  32.799  1.00 64.27           C  
ANISOU  595  CA  SER A 454     6562   9731   8125    717    142   -131       C  
ATOM    596  C   SER A 454     -59.427 -26.202  32.673  1.00 67.60           C  
ANISOU  596  C   SER A 454     7096   9964   8625    535    129    -15       C  
ATOM    597  O   SER A 454     -59.171 -26.979  33.599  1.00 71.61           O  
ANISOU  597  O   SER A 454     7615  10448   9144    341    172     32       O  
ATOM    598  CB  SER A 454     -61.866 -25.815  32.220  1.00 67.22           C  
ANISOU  598  CB  SER A 454     6712  10344   8485    707    132   -240       C  
ATOM    599  OG  SER A 454     -62.826 -24.798  31.926  1.00 68.92           O  
ANISOU  599  OG  SER A 454     6830  10719   8636    948    107   -354       O  
ATOM    600  N   ASP A 455     -58.718 -26.172  31.548  1.00 65.06           N  
ANISOU  600  N   ASP A 455     6863   9508   8350    601     68     28       N  
ATOM    601  CA  ASP A 455     -57.650 -27.116  31.251  1.00 64.88           C  
ANISOU  601  CA  ASP A 455     6927   9323   8404    462     48    116       C  
ATOM    602  C   ASP A 455     -56.279 -26.648  31.718  1.00 62.60           C  
ANISOU  602  C   ASP A 455     6811   8834   8140    456     51    209       C  
ATOM    603  O   ASP A 455     -55.302 -27.366  31.489  1.00 68.08           O  
ANISOU  603  O   ASP A 455     7572   9398   8899    363     30    275       O  
ATOM    604  CB  ASP A 455     -57.597 -27.416  29.736  1.00 70.32           C  
ANISOU  604  CB  ASP A 455     7604   9991   9123    525    -13     99       C  
ATOM    605  CG  ASP A 455     -58.825 -28.197  29.222  1.00 76.29           C  
ANISOU  605  CG  ASP A 455     8183  10937   9868    480    -28      9       C  
ATOM    606  OD1 ASP A 455     -59.613 -28.711  30.049  1.00 79.11           O  
ANISOU  606  OD1 ASP A 455     8423  11429  10204    356     17    -31       O  
ATOM    607  OD2 ASP A 455     -59.011 -28.288  27.982  1.00 77.27           O1-
ANISOU  607  OD2 ASP A 455     8282  11081   9994    558    -83    -26       O1-
ATOM    608  N   LEU A 456     -56.168 -25.478  32.348  1.00 57.99           N  
ANISOU  608  N   LEU A 456     6300   8227   7505    553     73    209       N  
ATOM    609  CA  LEU A 456     -54.874 -24.924  32.758  1.00 57.41           C  
ANISOU  609  CA  LEU A 456     6389   7976   7449    543     73    286       C  
ATOM    610  C   LEU A 456     -54.734 -24.880  34.283  1.00 59.66           C  
ANISOU  610  C   LEU A 456     6701   8261   7705    445    116    309       C  
ATOM    611  O   LEU A 456     -54.871 -23.830  34.908  1.00 63.31           O  
ANISOU  611  O   LEU A 456     7220   8729   8107    528    140    285       O  
ATOM    612  CB  LEU A 456     -54.699 -23.543  32.126  1.00 58.98           C  
ANISOU  612  CB  LEU A 456     6696   8110   7605    725     55    273       C  
ATOM    613  CG  LEU A 456     -53.315 -22.912  32.269  1.00 60.93           C  
ANISOU  613  CG  LEU A 456     7111   8173   7866    703     53    345       C  
ATOM    614  CD1 LEU A 456     -52.258 -23.873  31.762  1.00 64.24           C  
ANISOU  614  CD1 LEU A 456     7534   8504   8368    586     34    405       C  
ATOM    615  CD2 LEU A 456     -53.247 -21.619  31.479  1.00 60.23           C  
ANISOU  615  CD2 LEU A 456     7148   8012   7723    866     35    333       C  
ATOM    616  N   SER A 457     -54.409 -26.029  34.877  1.00 59.66           N  
ANISOU  616  N   SER A 457     6684   8241   7742    271    119    358       N  
ATOM    617  CA  SER A 457     -54.173 -26.135  36.312  1.00 63.74           C  
ANISOU  617  CA  SER A 457     7247   8746   8225    159    149    394       C  
ATOM    618  C   SER A 457     -53.018 -27.093  36.551  1.00 73.37           C  
ANISOU  618  C   SER A 457     8541   9828   9510     27    107    484       C  
ATOM    619  O   SER A 457     -52.570 -27.800  35.643  1.00 75.54           O  
ANISOU  619  O   SER A 457     8807  10037   9856     15     65    505       O  
ATOM    620  CB  SER A 457     -55.420 -26.598  37.075  1.00 65.88           C  
ANISOU  620  CB  SER A 457     7405   9194   8432     74    206    342       C  
ATOM    621  OG  SER A 457     -55.783 -27.920  36.731  1.00 67.32           O  
ANISOU  621  OG  SER A 457     7512   9415   8651    -58    197    349       O  
ATOM    622  N   VAL A 458     -52.505 -27.094  37.781  1.00 83.36           N  
ANISOU  622  N   VAL A 458     9882  11046  10744    -58    112    532       N  
ATOM    623  CA  VAL A 458     -51.298 -27.865  38.062  1.00 95.30           C  
ANISOU  623  CA  VAL A 458    11474  12421  12314   -149     53    614       C  
ATOM    624  C   VAL A 458     -51.593 -29.363  38.076  1.00110.24           C  
ANISOU  624  C   VAL A 458    13338  14314  14233   -279     33    642       C  
ATOM    625  O   VAL A 458     -50.935 -30.145  37.377  1.00108.25           O  
ANISOU  625  O   VAL A 458    13102  13969  14062   -287    -23    670       O  
ATOM    626  CB  VAL A 458     -50.659 -27.382  39.377  1.00 90.60           C  
ANISOU  626  CB  VAL A 458    10977  11779  11667   -194     50    655       C  
ATOM    627  CG1 VAL A 458     -51.708 -27.247  40.472  1.00 89.58           C  
ANISOU  627  CG1 VAL A 458    10829  11773  11433   -254    116    626       C  
ATOM    628  CG2 VAL A 458     -49.539 -28.319  39.797  1.00 89.51           C  
ANISOU  628  CG2 VAL A 458    10909  11522  11578   -285    -25    735       C  
ATOM    629  N   SER A 459     -52.609 -29.782  38.828  1.00126.09           N  
ANISOU  629  N   SER A 459    15310  16428  16170   -386     82    628       N  
ATOM    630  CA  SER A 459     -53.011 -31.185  38.880  1.00130.17           C  
ANISOU  630  CA  SER A 459    15820  16942  16695   -537     72    653       C  
ATOM    631  C   SER A 459     -53.828 -31.588  37.670  1.00126.79           C  
ANISOU  631  C   SER A 459    15277  16594  16304   -517     81    587       C  
ATOM    632  O   SER A 459     -54.444 -32.659  37.679  1.00130.36           O  
ANISOU  632  O   SER A 459    15707  17077  16748   -658     89    585       O  
ATOM    633  CB  SER A 459     -53.811 -31.484  40.154  1.00135.85           C  
ANISOU  633  CB  SER A 459    16550  17759  17308   -692    134    661       C  
ATOM    634  OG  SER A 459     -53.113 -31.083  41.320  1.00138.28           O  
ANISOU  634  OG  SER A 459    16971  18005  17565   -712    122    717       O  
ATOM    635  N   SER A 460     -53.836 -30.745  36.643  1.00104.82           N  
ANISOU  635  N   SER A 460    12434  13839  13553   -354     78    534       N  
ATOM    636  CA  SER A 460     -54.767 -30.868  35.537  1.00 82.60           C  
ANISOU  636  CA  SER A 460     9498  11136  10751   -309     88    456       C  
ATOM    637  C   SER A 460     -54.563 -32.189  34.791  1.00 77.88           C  
ANISOU  637  C   SER A 460     8911  10459  10221   -396     38    473       C  
ATOM    638  O   SER A 460     -53.529 -32.869  34.905  1.00 79.74           O  
ANISOU  638  O   SER A 460     9254  10534  10510   -440    -15    541       O  
ATOM    639  CB  SER A 460     -54.610 -29.674  34.588  1.00 61.39           C  
ANISOU  639  CB  SER A 460     6793   8457   8075   -106     77    414       C  
ATOM    640  OG  SER A 460     -55.560 -29.684  33.543  1.00 50.60           O  
ANISOU  640  OG  SER A 460     5311   7212   6705    -41     76    335       O  
ATOM    641  N   ALA A 461     -55.609 -32.581  34.069  1.00 65.74           N  
ANISOU  641  N   ALA A 461     7259   9046   8675   -422     51    400       N  
ATOM    642  CA  ALA A 461     -55.504 -33.636  33.079  1.00 57.08           C  
ANISOU  642  CA  ALA A 461     6165   7884   7639   -469      2    390       C  
ATOM    643  C   ALA A 461     -55.934 -33.148  31.703  1.00 51.96           C  
ANISOU  643  C   ALA A 461     5419   7320   7003   -327    -14    311       C  
ATOM    644  O   ALA A 461     -56.079 -33.964  30.787  1.00 58.76           O  
ANISOU  644  O   ALA A 461     6260   8166   7900   -363    -50    280       O  
ATOM    645  CB  ALA A 461     -56.331 -34.855  33.499  1.00 58.98           C  
ANISOU  645  CB  ALA A 461     6384   8174   7852   -686     20    380       C  
ATOM    646  N   GLY A 462     -56.088 -31.840  31.513  1.00 43.01           N  
ANISOU  646  N   GLY A 462     4248   6260   5835   -161      3    281       N  
ATOM    647  CA  GLY A 462     -56.417 -31.327  30.206  1.00 44.89           C  
ANISOU  647  CA  GLY A 462     4426   6558   6071    -12    -26    218       C  
ATOM    648  C   GLY A 462     -55.286 -31.521  29.212  1.00 44.91           C  
ANISOU  648  C   GLY A 462     4524   6403   6137     46    -73    254       C  
ATOM    649  O   GLY A 462     -54.174 -31.905  29.577  1.00 49.39           O  
ANISOU  649  O   GLY A 462     5192   6819   6754     -3    -85    323       O  
ATOM    650  N   PRO A 463     -55.559 -31.301  27.924  1.00 42.06           N  
ANISOU  650  N   PRO A 463     4127   6088   5769    152   -103    201       N  
ATOM    651  CA  PRO A 463     -54.506 -31.498  26.913  1.00 40.05           C  
ANISOU  651  CA  PRO A 463     3956   5701   5561    201   -136    225       C  
ATOM    652  C   PRO A 463     -53.356 -30.526  27.060  1.00 35.95           C  
ANISOU  652  C   PRO A 463     3545   5069   5047    287   -121    285       C  
ATOM    653  O   PRO A 463     -52.245 -30.834  26.615  1.00 33.75           O  
ANISOU  653  O   PRO A 463     3334   4673   4817    284   -133    315       O  
ATOM    654  CB  PRO A 463     -55.244 -31.286  25.583  1.00 39.88           C  
ANISOU  654  CB  PRO A 463     3871   5781   5499    301   -168    150       C  
ATOM    655  CG  PRO A 463     -56.424 -30.417  25.955  1.00 40.95           C  
ANISOU  655  CG  PRO A 463     3914   6084   5563    380   -156    101       C  
ATOM    656  CD  PRO A 463     -56.823 -30.824  27.335  1.00 41.66           C  
ANISOU  656  CD  PRO A 463     3953   6219   5656    243   -113    113       C  
ATOM    657  N   ILE A 464     -53.585 -29.387  27.712  1.00 36.66           N  
ANISOU  657  N   ILE A 464     3649   5195   5084    357    -93    295       N  
ATOM    658  CA  ILE A 464     -52.535 -28.394  27.899  1.00 40.30           C  
ANISOU  658  CA  ILE A 464     4223   5550   5541    419    -78    348       C  
ATOM    659  C   ILE A 464     -51.439 -28.947  28.797  1.00 45.71           C  
ANISOU  659  C   ILE A 464     4959   6123   6287    308    -74    411       C  
ATOM    660  O   ILE A 464     -50.266 -29.041  28.406  1.00 47.32           O  
ANISOU  660  O   ILE A 464     5219   6225   6535    307    -83    440       O  
ATOM    661  CB  ILE A 464     -53.132 -27.098  28.473  1.00 40.21           C  
ANISOU  661  CB  ILE A 464     4229   5596   5454    516    -54    335       C  
ATOM    662  CG1 ILE A 464     -54.068 -26.478  27.453  1.00 44.86           C  
ANISOU  662  CG1 ILE A 464     4786   6278   5980    663    -78    273       C  
ATOM    663  CG2 ILE A 464     -52.047 -26.112  28.842  1.00 39.30           C  
ANISOU  663  CG2 ILE A 464     4244   5358   5330    544    -36    389       C  
ATOM    664  CD1 ILE A 464     -53.353 -26.136  26.164  1.00 46.89           C  
ANISOU  664  CD1 ILE A 464     5137   6449   6229    735    -99    290       C  
ATOM    665  N   SER A 465     -51.795 -29.281  30.025  1.00 44.18           N  
ANISOU  665  N   SER A 465     4744   5956   6087    219    -62    428       N  
ATOM    666  CA  SER A 465     -50.815 -29.830  30.940  1.00 42.78           C  
ANISOU  666  CA  SER A 465     4625   5675   5956    123    -75    490       C  
ATOM    667  C   SER A 465     -50.521 -31.298  30.655  1.00 40.60           C  
ANISOU  667  C   SER A 465     4342   5338   5745     37   -116    498       C  
ATOM    668  O   SER A 465     -50.041 -31.997  31.552  1.00 42.91           O  
ANISOU  668  O   SER A 465     4681   5560   6065    -52   -140    545       O  
ATOM    669  CB  SER A 465     -51.241 -29.595  32.390  1.00 46.45           C  
ANISOU  669  CB  SER A 465     5098   6180   6371     58    -49    512       C  
ATOM    670  OG  SER A 465     -52.341 -30.390  32.728  1.00 50.93           O  
ANISOU  670  OG  SER A 465     5595   6841   6914    -35    -35    487       O  
ATOM    671  N   GLN A 466     -50.939 -31.816  29.498  1.00 39.15           N  
ANISOU  671  N   GLN A 466     4112   5184   5578     59   -130    448       N  
ATOM    672  CA  GLN A 466     -50.520 -33.139  29.043  1.00 42.57           C  
ANISOU  672  CA  GLN A 466     4562   5535   6076      1   -174    444       C  
ATOM    673  C   GLN A 466     -49.455 -33.090  27.955  1.00 40.87           C  
ANISOU  673  C   GLN A 466     4371   5250   5906     88   -189    429       C  
ATOM    674  O   GLN A 466     -48.453 -33.809  28.037  1.00 43.03           O  
ANISOU  674  O   GLN A 466     4687   5420   6243     72   -223    448       O  
ATOM    675  CB  GLN A 466     -51.716 -33.941  28.550  1.00 51.76           C  
ANISOU  675  CB  GLN A 466     5663   6780   7225    -64   -180    388       C  
ATOM    676  CG  GLN A 466     -52.331 -34.743  29.661  1.00 62.37           C  
ANISOU  676  CG  GLN A 466     7013   8131   8553   -219   -178    412       C  
ATOM    677  CD  GLN A 466     -53.398 -35.669  29.156  1.00 72.88           C  
ANISOU  677  CD  GLN A 466     8288   9532   9873   -317   -186    353       C  
ATOM    678  OE1 GLN A 466     -54.210 -35.279  28.317  1.00 77.79           O  
ANISOU  678  OE1 GLN A 466     8812  10281  10463   -262   -175    283       O  
ATOM    679  NE2 GLN A 466     -53.376 -36.923  29.615  1.00 76.01           N  
ANISOU  679  NE2 GLN A 466     8754   9835  10291   -464   -213    378       N  
ATOM    680  N   PHE A 467     -49.642 -32.239  26.946  1.00 37.94           N  
ANISOU  680  N   PHE A 467     3980   4937   5497    184   -165    394       N  
ATOM    681  CA  PHE A 467     -48.725 -32.162  25.818  1.00 36.89           C  
ANISOU  681  CA  PHE A 467     3870   4759   5387    251   -164    373       C  
ATOM    682  C   PHE A 467     -48.214 -30.765  25.539  1.00 32.54           C  
ANISOU  682  C   PHE A 467     3360   4214   4789    329   -124    391       C  
ATOM    683  O   PHE A 467     -47.525 -30.588  24.534  1.00 37.32           O  
ANISOU  683  O   PHE A 467     3987   4800   5393    372   -109    371       O  
ATOM    684  CB  PHE A 467     -49.403 -32.649  24.534  1.00 47.01           C  
ANISOU  684  CB  PHE A 467     5118   6094   6651    279   -179    307       C  
ATOM    685  CG  PHE A 467     -50.197 -33.892  24.711  1.00 52.95           C  
ANISOU  685  CG  PHE A 467     5834   6856   7428    188   -214    278       C  
ATOM    686  CD1 PHE A 467     -49.580 -35.103  24.932  1.00 57.20           C  
ANISOU  686  CD1 PHE A 467     6409   7287   8036    124   -249    283       C  
ATOM    687  CD2 PHE A 467     -51.576 -33.832  24.734  1.00 49.14           C  
ANISOU  687  CD2 PHE A 467     5285   6493   6894    161   -215    244       C  
ATOM    688  CE1 PHE A 467     -50.335 -36.231  25.121  1.00 55.83           C  
ANISOU  688  CE1 PHE A 467     6233   7105   7875     19   -281    261       C  
ATOM    689  CE2 PHE A 467     -52.320 -34.946  24.930  1.00 46.54           C  
ANISOU  689  CE2 PHE A 467     4924   6181   6579     45   -239    215       C  
ATOM    690  CZ  PHE A 467     -51.709 -36.143  25.123  1.00 50.70           C  
ANISOU  690  CZ  PHE A 467     5514   6581   7170    -35   -271    228       C  
ATOM    691  N   ASN A 468     -48.593 -29.753  26.326  1.00 28.74           N  
ANISOU  691  N   ASN A 468     2900   3761   4258    344   -102    420       N  
ATOM    692  CA  ASN A 468     -48.251 -28.380  25.965  1.00 27.97           C  
ANISOU  692  CA  ASN A 468     2872   3654   4101    415    -68    433       C  
ATOM    693  C   ASN A 468     -47.384 -27.687  27.005  1.00 25.75           C  
ANISOU  693  C   ASN A 468     2644   3313   3826    378    -49    482       C  
ATOM    694  O   ASN A 468     -46.319 -27.171  26.643  1.00 27.43           O  
ANISOU  694  O   ASN A 468     2906   3476   4041    375    -25    494       O  
ATOM    695  CB  ASN A 468     -49.506 -27.562  25.673  1.00 32.60           C  
ANISOU  695  CB  ASN A 468     3462   4322   4603    504    -67    408       C  
ATOM    696  CG  ASN A 468     -50.207 -28.026  24.424  1.00 40.18           C  
ANISOU  696  CG  ASN A 468     4380   5347   5542    554    -92    355       C  
ATOM    697  OD1 ASN A 468     -49.845 -27.628  23.315  1.00 43.08           O  
ANISOU  697  OD1 ASN A 468     4805   5694   5871    611    -86    347       O  
ATOM    698  ND2 ASN A 468     -51.268 -28.815  24.596  1.00 43.87           N  
ANISOU  698  ND2 ASN A 468     4751   5900   6019    525   -119    315       N  
ATOM    699  N   TYR A 469     -47.820 -27.590  28.262  1.00 22.16           N  
ANISOU  699  N   TYR A 469     2183   2872   3363    343    -54    504       N  
ATOM    700  CA  TYR A 469     -47.037 -26.839  29.241  1.00 23.68           C  
ANISOU  700  CA  TYR A 469     2437   3012   3549    309    -40    543       C  
ATOM    701  C   TYR A 469     -47.301 -27.378  30.636  1.00 29.13           C  
ANISOU  701  C   TYR A 469     3104   3712   4253    237    -60    568       C  
ATOM    702  O   TYR A 469     -48.442 -27.314  31.111  1.00 29.61           O  
ANISOU  702  O   TYR A 469     3139   3841   4268    243    -49    554       O  
ATOM    703  CB  TYR A 469     -47.377 -25.361  29.181  1.00 22.97           C  
ANISOU  703  CB  TYR A 469     2432   2922   3374    380     -8    541       C  
ATOM    704  CG  TYR A 469     -46.766 -24.553  30.296  1.00 26.71           C  
ANISOU  704  CG  TYR A 469     2976   3345   3828    337      4    572       C  
ATOM    705  CD1 TYR A 469     -45.393 -24.395  30.387  1.00 26.62           C  
ANISOU  705  CD1 TYR A 469     2995   3269   3850    270      8    595       C  
ATOM    706  CD2 TYR A 469     -47.559 -23.957  31.274  1.00 28.24           C  
ANISOU  706  CD2 TYR A 469     3197   3568   3965    361     13    568       C  
ATOM    707  CE1 TYR A 469     -44.823 -23.637  31.401  1.00 25.32           C  
ANISOU  707  CE1 TYR A 469     2895   3064   3662    220     13    616       C  
ATOM    708  CE2 TYR A 469     -46.995 -23.211  32.301  1.00 25.55           C  
ANISOU  708  CE2 TYR A 469     2932   3176   3599    318     22    589       C  
ATOM    709  CZ  TYR A 469     -45.627 -23.052  32.357  1.00 23.94           C  
ANISOU  709  CZ  TYR A 469     2766   2902   3428    244     18    615       C  
ATOM    710  OH  TYR A 469     -45.062 -22.304  33.372  1.00 23.77           O  
ANISOU  710  OH  TYR A 469     2818   2837   3377    191     20    630       O  
ATOM    711  N   LYS A 470     -46.249 -27.892  31.289  1.00 34.21           N  
ANISOU  711  N   LYS A 470     3753   4294   4949    170    -89    601       N  
ATOM    712  CA  LYS A 470     -46.319 -28.396  32.658  1.00 39.01           C  
ANISOU  712  CA  LYS A 470     4370   4894   5559     95   -117    636       C  
ATOM    713  C   LYS A 470     -45.184 -27.809  33.473  1.00 37.17           C  
ANISOU  713  C   LYS A 470     4184   4610   5327     64   -132    667       C  
ATOM    714  O   LYS A 470     -44.052 -27.735  32.997  1.00 41.54           O  
ANISOU  714  O   LYS A 470     4731   5128   5926     71   -144    662       O  
ATOM    715  CB  LYS A 470     -46.228 -29.927  32.724  1.00 49.16           C  
ANISOU  715  CB  LYS A 470     5626   6146   6906     42   -170    648       C  
ATOM    716  CG  LYS A 470     -46.473 -30.490  34.124  1.00 58.95           C  
ANISOU  716  CG  LYS A 470     6901   7373   8124    -47   -198    694       C  
ATOM    717  CD  LYS A 470     -46.838 -31.991  34.120  1.00 66.37           C  
ANISOU  717  CD  LYS A 470     7842   8278   9097   -111   -241    704       C  
ATOM    718  CE  LYS A 470     -47.182 -32.495  35.536  1.00 70.11           C  
ANISOU  718  CE  LYS A 470     8377   8737   9522   -219   -261    758       C  
ATOM    719  NZ  LYS A 470     -47.658 -33.914  35.579  1.00 71.35           N  
ANISOU  719  NZ  LYS A 470     8567   8848   9693   -306   -297    774       N  
ATOM    720  N   GLN A 471     -45.488 -27.412  34.704  1.00 33.64           N  
ANISOU  720  N   GLN A 471     3779   4175   4827     24   -129    690       N  
ATOM    721  CA  GLN A 471     -44.532 -26.773  35.594  1.00 33.69           C  
ANISOU  721  CA  GLN A 471     3838   4144   4818    -13   -147    714       C  
ATOM    722  C   GLN A 471     -44.234 -27.708  36.755  1.00 38.83           C  
ANISOU  722  C   GLN A 471     4500   4773   5481    -84   -210    757       C  
ATOM    723  O   GLN A 471     -44.949 -28.690  36.986  1.00 41.74           O  
ANISOU  723  O   GLN A 471     4859   5152   5849   -117   -224    774       O  
ATOM    724  CB  GLN A 471     -45.052 -25.416  36.075  1.00 36.22           C  
ANISOU  724  CB  GLN A 471     4226   4484   5052      8    -96    699       C  
ATOM    725  CG  GLN A 471     -46.528 -25.401  36.449  1.00 42.49           C  
ANISOU  725  CG  GLN A 471     5009   5352   5782     30    -59    681       C  
ATOM    726  CD  GLN A 471     -47.071 -23.984  36.566  1.00 45.42           C  
ANISOU  726  CD  GLN A 471     5446   5739   6072    101     -9    645       C  
ATOM    727  OE1 GLN A 471     -48.213 -23.773  36.991  1.00 48.04           O  
ANISOU  727  OE1 GLN A 471     5763   6147   6343    135     24    614       O  
ATOM    728  NE2 GLN A 471     -46.252 -23.000  36.182  1.00 43.00           N  
ANISOU  728  NE2 GLN A 471     5215   5363   5761    122     -4    643       N  
ATOM    729  N   SER A 472     -43.159 -27.389  37.480  1.00 42.18           N  
ANISOU  729  N   SER A 472     4955   5165   5908   -117   -252    776       N  
ATOM    730  CA  SER A 472     -42.533 -28.332  38.405  1.00 47.65           C  
ANISOU  730  CA  SER A 472     5663   5822   6622   -163   -340    818       C  
ATOM    731  C   SER A 472     -43.440 -28.773  39.549  1.00 54.45           C  
ANISOU  731  C   SER A 472     6585   6693   7409   -227   -345    859       C  
ATOM    732  O   SER A 472     -44.246 -28.003  40.083  1.00 54.81           O  
ANISOU  732  O   SER A 472     6665   6789   7373   -246   -283    850       O  
ATOM    733  CB  SER A 472     -41.268 -27.739  39.009  1.00 49.37           C  
ANISOU  733  CB  SER A 472     5892   6026   6841   -184   -388    819       C  
ATOM    734  OG  SER A 472     -40.582 -28.750  39.733  1.00 52.96           O  
ANISOU  734  OG  SER A 472     6353   6446   7324   -200   -494    856       O  
ATOM    735  N   PHE A 473     -43.261 -30.035  39.947  1.00 62.16           N  
ANISOU  735  N   PHE A 473     7587   7622   8410   -259   -421    902       N  
ATOM    736  CA  PHE A 473     -43.901 -30.549  41.151  1.00 68.83           C  
ANISOU  736  CA  PHE A 473     8516   8465   9173   -347   -435    954       C  
ATOM    737  C   PHE A 473     -43.194 -30.047  42.406  1.00 67.25           C  
ANISOU  737  C   PHE A 473     8384   8257   8913   -381   -486    984       C  
ATOM    738  O   PHE A 473     -43.827 -29.480  43.307  1.00 66.80           O  
ANISOU  738  O   PHE A 473     8379   8247   8754   -437   -438    991       O  
ATOM    739  CB  PHE A 473     -43.881 -32.080  41.115  1.00 77.77           C  
ANISOU  739  CB  PHE A 473     9687   9518  10343   -374   -510    997       C  
ATOM    740  CG  PHE A 473     -44.371 -32.743  42.386  1.00 90.24           C  
ANISOU  740  CG  PHE A 473    11384  11073  11828   -484   -538   1065       C  
ATOM    741  CD1 PHE A 473     -45.219 -32.089  43.280  1.00 95.67           C  
ANISOU  741  CD1 PHE A 473    12105  11843  12403   -563   -460   1069       C  
ATOM    742  CD2 PHE A 473     -43.945 -34.025  42.702  1.00 95.05           C  
ANISOU  742  CD2 PHE A 473    12087  11572  12455   -506   -644   1123       C  
ATOM    743  CE1 PHE A 473     -45.635 -32.706  44.458  1.00 98.95           C  
ANISOU  743  CE1 PHE A 473    12637  12243  12716   -681   -477   1133       C  
ATOM    744  CE2 PHE A 473     -44.365 -34.653  43.870  1.00 98.49           C  
ANISOU  744  CE2 PHE A 473    12662  11972  12789   -621   -672   1196       C  
ATOM    745  CZ  PHE A 473     -45.209 -33.993  44.749  1.00100.05           C  
ANISOU  745  CZ  PHE A 473    12884  12264  12866   -718   -583   1203       C  
ATOM    746  N   SER A 474     -41.876 -30.206  42.453  1.00 63.01           N  
ANISOU  746  N   SER A 474     7836   7672   8432   -343   -582    991       N  
ATOM    747  CA  SER A 474     -41.098 -29.960  43.660  1.00 64.43           C  
ANISOU  747  CA  SER A 474     8079   7843   8558   -376   -662   1021       C  
ATOM    748  C   SER A 474     -40.966 -28.480  44.015  1.00 58.48           C  
ANISOU  748  C   SER A 474     7326   7145   7749   -395   -604    982       C  
ATOM    749  O   SER A 474     -40.490 -28.162  45.114  1.00 57.79           O  
ANISOU  749  O   SER A 474     7301   7062   7595   -439   -659   1000       O  
ATOM    750  CB  SER A 474     -39.715 -30.585  43.478  1.00 71.20           C  
ANISOU  750  CB  SER A 474     8894   8655   9502   -312   -789   1021       C  
ATOM    751  OG  SER A 474     -39.214 -30.284  42.181  1.00 74.52           O  
ANISOU  751  OG  SER A 474     9195   9098  10022   -244   -752    957       O  
ATOM    752  N   ASN A 475     -41.383 -27.575  43.131  1.00 50.80           N  
ANISOU  752  N   ASN A 475     6304   6207   6793   -363   -503    928       N  
ATOM    753  CA  ASN A 475     -41.160 -26.176  43.411  1.00 41.87           C  
ANISOU  753  CA  ASN A 475     5200   5099   5610   -378   -459    889       C  
ATOM    754  C   ASN A 475     -42.480 -25.450  43.617  1.00 38.91           C  
ANISOU  754  C   ASN A 475     4873   4763   5147   -378   -354    867       C  
ATOM    755  O   ASN A 475     -43.510 -25.836  43.050  1.00 40.24           O  
ANISOU  755  O   ASN A 475     5007   4958   5322   -349   -296    861       O  
ATOM    756  CB  ASN A 475     -40.425 -25.484  42.261  1.00 42.67           C  
ANISOU  756  CB  ASN A 475     5233   5195   5783   -338   -432    840       C  
ATOM    757  CG  ASN A 475     -39.044 -26.034  42.018  1.00 50.59           C  
ANISOU  757  CG  ASN A 475     6159   6191   6872   -332   -524    836       C  
ATOM    758  OD1 ASN A 475     -38.779 -26.620  40.967  1.00 52.28           O  
ANISOU  758  OD1 ASN A 475     6291   6400   7172   -280   -525    820       O  
ATOM    759  ND2 ASN A 475     -38.140 -25.819  42.971  1.00 56.35           N  
ANISOU  759  ND2 ASN A 475     6906   6929   7575   -378   -604    839       N  
ATOM    760  N   PRO A 476     -42.472 -24.388  44.425  1.00 35.62           N  
ANISOU  760  N   PRO A 476     4532   4358   4645   -406   -330    844       N  
ATOM    761  CA  PRO A 476     -43.650 -23.516  44.525  1.00 31.41           C  
ANISOU  761  CA  PRO A 476     4040   3863   4031   -375   -229    800       C  
ATOM    762  C   PRO A 476     -43.975 -22.876  43.184  1.00 31.49           C  
ANISOU  762  C   PRO A 476     4013   3865   4089   -287   -166    756       C  
ATOM    763  O   PRO A 476     -43.085 -22.520  42.408  1.00 34.90           O  
ANISOU  763  O   PRO A 476     4429   4250   4583   -277   -184    747       O  
ATOM    764  CB  PRO A 476     -43.248 -22.482  45.580  1.00 30.25           C  
ANISOU  764  CB  PRO A 476     3994   3705   3794   -417   -237    777       C  
ATOM    765  CG  PRO A 476     -42.155 -23.131  46.354  1.00 33.73           C  
ANISOU  765  CG  PRO A 476     4445   4127   4245   -492   -347    825       C  
ATOM    766  CD  PRO A 476     -41.445 -24.067  45.427  1.00 36.73           C  
ANISOU  766  CD  PRO A 476     4727   4482   4748   -467   -408    853       C  
ATOM    767  N   THR A 477     -45.273 -22.744  42.916  1.00 31.06           N  
ANISOU  767  N   THR A 477     3940   3864   3996   -228    -92    725       N  
ATOM    768  CA  THR A 477     -45.767 -22.618  41.554  1.00 35.59           C  
ANISOU  768  CA  THR A 477     4458   4444   4621   -137    -52    696       C  
ATOM    769  C   THR A 477     -46.981 -21.708  41.504  1.00 35.49           C  
ANISOU  769  C   THR A 477     4471   4483   4532    -44     22    634       C  
ATOM    770  O   THR A 477     -47.833 -21.771  42.386  1.00 40.67           O  
ANISOU  770  O   THR A 477     5124   5216   5114    -56     57    614       O  
ATOM    771  CB  THR A 477     -46.129 -24.006  41.024  1.00 41.51           C  
ANISOU  771  CB  THR A 477     5109   5228   5435   -152    -70    725       C  
ATOM    772  OG1 THR A 477     -44.928 -24.759  40.786  1.00 45.48           O  
ANISOU  772  OG1 THR A 477     5589   5671   6022   -194   -144    768       O  
ATOM    773  CG2 THR A 477     -46.981 -23.916  39.775  1.00 38.47           C  
ANISOU  773  CG2 THR A 477     4661   4881   5075    -59    -24    686       C  
ATOM    774  N   CYS A 478     -47.074 -20.887  40.466  1.00 36.09           N  
ANISOU  774  N   CYS A 478     4572   4522   4620     53     45    601       N  
ATOM    775  CA  CYS A 478     -48.258 -20.073  40.272  1.00 42.16           C  
ANISOU  775  CA  CYS A 478     5360   5337   5321    178     98    537       C  
ATOM    776  C   CYS A 478     -48.662 -20.136  38.812  1.00 41.58           C  
ANISOU  776  C   CYS A 478     5235   5270   5293    275    102    523       C  
ATOM    777  O   CYS A 478     -47.880 -20.506  37.930  1.00 43.23           O  
ANISOU  777  O   CYS A 478     5428   5424   5573    245     74    560       O  
ATOM    778  CB  CYS A 478     -48.034 -18.614  40.684  1.00 55.26           C  
ANISOU  778  CB  CYS A 478     7172   6917   6906    224    112    499       C  
ATOM    779  SG  CYS A 478     -47.888 -18.377  42.474  1.00 71.62           S  
ANISOU  779  SG  CYS A 478     9314   9008   8892    136    117    488       S  
ATOM    780  N   LEU A 479     -49.899 -19.742  38.567  1.00 38.90           N  
ANISOU  780  N   LEU A 479     4868   5010   4904    400    134    462       N  
ATOM    781  CA  LEU A 479     -50.508 -19.867  37.252  1.00 33.88           C  
ANISOU  781  CA  LEU A 479     4171   4409   4295    506    130    440       C  
ATOM    782  C   LEU A 479     -51.489 -18.718  37.140  1.00 34.68           C  
ANISOU  782  C   LEU A 479     4327   4538   4313    681    149    365       C  
ATOM    783  O   LEU A 479     -52.474 -18.692  37.884  1.00 39.16           O  
ANISOU  783  O   LEU A 479     4827   5224   4827    725    181    305       O  
ATOM    784  CB  LEU A 479     -51.201 -21.207  37.109  1.00 34.23           C  
ANISOU  784  CB  LEU A 479     4049   4578   4381    455    132    439       C  
ATOM    785  CG  LEU A 479     -51.199 -21.686  35.671  1.00 36.25           C  
ANISOU  785  CG  LEU A 479     4249   4828   4695    496    106    447       C  
ATOM    786  CD1 LEU A 479     -49.800 -21.641  35.133  1.00 33.36           C  
ANISOU  786  CD1 LEU A 479     3964   4327   4385    440     79    505       C  
ATOM    787  CD2 LEU A 479     -51.773 -23.092  35.614  1.00 41.96           C  
ANISOU  787  CD2 LEU A 479     4826   5655   5462    414    103    447       C  
ATOM    788  N   ILE A 480     -51.223 -17.786  36.221  1.00 33.77           N  
ANISOU  788  N   ILE A 480     4336   4315   4180    783    130    364       N  
ATOM    789  CA  ILE A 480     -51.949 -16.520  36.137  1.00 32.37           C  
ANISOU  789  CA  ILE A 480     4270   4113   3916    968    130    299       C  
ATOM    790  C   ILE A 480     -52.615 -16.400  34.781  1.00 26.49           C  
ANISOU  790  C   ILE A 480     3505   3392   3165   1121     99    277       C  
ATOM    791  O   ILE A 480     -51.971 -16.596  33.746  1.00 33.83           O  
ANISOU  791  O   ILE A 480     4472   4248   4133   1084     77    330       O  
ATOM    792  CB  ILE A 480     -51.026 -15.308  36.345  1.00 31.76           C  
ANISOU  792  CB  ILE A 480     4425   3848   3794    954    125    320       C  
ATOM    793  CG1 ILE A 480     -50.174 -15.467  37.586  1.00 26.16           C  
ANISOU  793  CG1 ILE A 480     3737   3109   3094    784    142    348       C  
ATOM    794  CG2 ILE A 480     -51.858 -14.079  36.549  1.00 35.62           C  
ANISOU  794  CG2 ILE A 480     5040   4308   4186   1149    123    243       C  
ATOM    795  CD1 ILE A 480     -49.103 -14.438  37.669  1.00 30.13           C  
ANISOU  795  CD1 ILE A 480     4447   3434   3566    724    134    373       C  
ATOM    796  N   LEU A 481     -53.872 -16.002  34.780  1.00 27.59           N  
ANISOU  796  N   LEU A 481     3596   3639   3248   1303     93    191       N  
ATOM    797  CA  LEU A 481     -54.567 -15.663  33.553  1.00 49.66           C  
ANISOU  797  CA  LEU A 481     6400   6453   6015   1487     45    159       C  
ATOM    798  C   LEU A 481     -54.944 -14.192  33.603  1.00 59.82           C  
ANISOU  798  C   LEU A 481     7880   7643   7205   1695     19    107       C  
ATOM    799  O   LEU A 481     -55.574 -13.744  34.568  1.00 66.75           O  
ANISOU  799  O   LEU A 481     8743   8585   8035   1780     41     30       O  
ATOM    800  CB  LEU A 481     -55.802 -16.529  33.393  1.00 45.00           C  
ANISOU  800  CB  LEU A 481     5563   6094   5442   1543     43     89       C  
ATOM    801  CG  LEU A 481     -55.382 -17.906  32.923  1.00 38.75           C  
ANISOU  801  CG  LEU A 481     4637   5346   4739   1362     47    148       C  
ATOM    802  CD1 LEU A 481     -56.291 -18.935  33.527  1.00 38.56           C  
ANISOU  802  CD1 LEU A 481     4381   5532   4736   1292     80     94       C  
ATOM    803  CD2 LEU A 481     -55.429 -17.962  31.403  1.00 38.66           C  
ANISOU  803  CD2 LEU A 481     4645   5310   4735   1447     -8    163       C  
ATOM    804  N   ALA A 482     -54.564 -13.440  32.577  1.00 57.38           N  
ANISOU  804  N   ALA A 482     7767   7175   6859   1778    -26    146       N  
ATOM    805  CA  ALA A 482     -54.827 -12.009  32.592  1.00 57.32           C  
ANISOU  805  CA  ALA A 482     7995   7031   6752   1973    -61    107       C  
ATOM    806  C   ALA A 482     -55.067 -11.548  31.168  1.00 60.22           C  
ANISOU  806  C   ALA A 482     8488   7323   7071   2132   -133    126       C  
ATOM    807  O   ALA A 482     -54.442 -12.047  30.228  1.00 61.37           O  
ANISOU  807  O   ALA A 482     8638   7429   7251   2020   -137    202       O  
ATOM    808  CB  ALA A 482     -53.678 -11.214  33.228  1.00 55.76           C  
ANISOU  808  CB  ALA A 482     8035   6620   6530   1842    -32    158       C  
ATOM    809  N   THR A 483     -55.949 -10.575  31.020  1.00 62.14           N  
ANISOU  809  N   THR A 483     8845   7541   7224   2400   -192     54       N  
ATOM    810  CA  THR A 483     -56.196  -9.954  29.734  1.00 66.10           C  
ANISOU  810  CA  THR A 483     9521   7942   7653   2580   -277     74       C  
ATOM    811  C   THR A 483     -55.411  -8.652  29.628  1.00 69.83           C  
ANISOU  811  C   THR A 483    10378   8115   8038   2588   -292    131       C  
ATOM    812  O   THR A 483     -55.290  -7.908  30.607  1.00 71.90           O  
ANISOU  812  O   THR A 483    10769   8282   8267   2604   -270     96       O  
ATOM    813  CB  THR A 483     -57.690  -9.704  29.555  1.00 68.15           C  
ANISOU  813  CB  THR A 483     9672   8361   7860   2895   -354    -46       C  
ATOM    814  OG1 THR A 483     -58.417 -10.857  30.002  1.00 64.37           O  
ANISOU  814  OG1 THR A 483     8828   8171   7458   2845   -316   -116       O  
ATOM    815  CG2 THR A 483     -58.002  -9.478  28.087  1.00 72.06           C  
ANISOU  815  CG2 THR A 483    10258   8827   8296   2998   -444    -22       C  
ATOM    816  N   VAL A 484     -54.854  -8.393  28.448  1.00 70.40           N  
ANISOU  816  N   VAL A 484    10642   8040   8067   2556   -324    218       N  
ATOM    817  CA  VAL A 484     -54.101  -7.170  28.189  1.00 72.17           C  
ANISOU  817  CA  VAL A 484    11257   7970   8194   2537   -337    282       C  
ATOM    818  C   VAL A 484     -55.079  -6.084  27.736  1.00 76.07           C  
ANISOU  818  C   VAL A 484    11899   8435   8570   2764   -426    209       C  
ATOM    819  O   VAL A 484     -55.737  -6.254  26.692  1.00 75.93           O  
ANISOU  819  O   VAL A 484    11817   8514   8519   2868   -490    194       O  
ATOM    820  CB  VAL A 484     -52.982  -7.400  27.162  1.00 71.27           C  
ANISOU  820  CB  VAL A 484    11253   7747   8077   2315   -304    400       C  
ATOM    821  CG1 VAL A 484     -53.469  -8.178  25.975  1.00 72.70           C  
ANISOU  821  CG1 VAL A 484    11285   8068   8268   2387   -348    412       C  
ATOM    822  CG2 VAL A 484     -52.432  -6.086  26.677  1.00 73.67           C  
ANISOU  822  CG2 VAL A 484    11942   7792   8259   2279   -320    447       C  
ATOM    823  N   PRO A 485     -55.213  -4.980  28.481  1.00 78.69           N  
ANISOU  823  N   PRO A 485    12424   8645   8832   2839   -438    156       N  
ATOM    824  CA  PRO A 485     -56.250  -3.977  28.213  1.00 85.67           C  
ANISOU  824  CA  PRO A 485    13419   9528   9605   3074   -529     71       C  
ATOM    825  C   PRO A 485     -55.842  -3.025  27.093  1.00 94.88           C  
ANISOU  825  C   PRO A 485    14915  10482  10651   3048   -577    136       C  
ATOM    826  O   PRO A 485     -54.755  -3.121  26.522  1.00 98.08           O  
ANISOU  826  O   PRO A 485    15456  10753  11058   2834   -531    242       O  
ATOM    827  CB  PRO A 485     -56.364  -3.240  29.545  1.00 82.70           C  
ANISOU  827  CB  PRO A 485    13130   9087   9205   3135   -510     -2       C  
ATOM    828  CG  PRO A 485     -54.995  -3.313  30.110  1.00 76.98           C  
ANISOU  828  CG  PRO A 485    12535   8189   8525   2878   -422     84       C  
ATOM    829  CD  PRO A 485     -54.427  -4.639  29.680  1.00 75.74           C  
ANISOU  829  CD  PRO A 485    12168   8133   8478   2714   -371    167       C  
ATOM    830  N   HIS A 486     -56.740  -2.080  26.795  1.00 98.76           N  
ANISOU  830  N   HIS A 486    15539  10953  11031   3269   -670     66       N  
ATOM    831  CA  HIS A 486     -56.471  -1.106  25.743  1.00104.65           C  
ANISOU  831  CA  HIS A 486    16619  11498  11646   3271   -725    117       C  
ATOM    832  C   HIS A 486     -55.298  -0.190  26.068  1.00101.73           C  
ANISOU  832  C   HIS A 486    16585  10850  11218   3075   -673    184       C  
ATOM    833  O   HIS A 486     -54.700   0.374  25.145  1.00 99.40           O  
ANISOU  833  O   HIS A 486    16551  10383  10832   2971   -681    255       O  
ATOM    834  CB  HIS A 486     -57.721  -0.276  25.460  1.00119.19           C  
ANISOU  834  CB  HIS A 486    18536  13376  13376   3569   -846     20       C  
ATOM    835  CG  HIS A 486     -58.765  -1.009  24.676  1.00130.43           C  
ANISOU  835  CG  HIS A 486    19703  15038  14819   3729   -914    -31       C  
ATOM    836  ND1 HIS A 486     -58.737  -1.090  23.299  1.00133.61           N  
ANISOU  836  ND1 HIS A 486    20192  15411  15162   3727   -963     22       N  
ATOM    837  CD2 HIS A 486     -59.865  -1.693  25.071  1.00132.59           C  
ANISOU  837  CD2 HIS A 486    19634  15587  15157   3882   -939   -135       C  
ATOM    838  CE1 HIS A 486     -59.775  -1.794  22.881  1.00134.12           C  
ANISOU  838  CE1 HIS A 486    19983  15721  15257   3876  -1021    -48       C  
ATOM    839  NE2 HIS A 486     -60.475  -2.172  23.936  1.00133.02           N  
ANISOU  839  NE2 HIS A 486    19574  15773  15193   3964  -1006   -145       N  
ATOM    840  N   ASN A 487     -54.942  -0.036  27.348  1.00102.71           N  
ANISOU  840  N   ASN A 487    16708  10930  11386   3007   -617    157       N  
ATOM    841  CA  ASN A 487     -53.808   0.808  27.721  1.00103.53           C  
ANISOU  841  CA  ASN A 487    17115  10785  11438   2794   -565    211       C  
ATOM    842  C   ASN A 487     -52.469   0.277  27.208  1.00103.44           C  
ANISOU  842  C   ASN A 487    17127  10700  11474   2473   -477    328       C  
ATOM    843  O   ASN A 487     -51.462   0.986  27.325  1.00 99.89           O  
ANISOU  843  O   ASN A 487    16928  10056  10972   2260   -432    375       O  
ATOM    844  CB  ASN A 487     -53.710   0.947  29.247  1.00101.80           C  
ANISOU  844  CB  ASN A 487    16860  10555  11264   2781   -522    152       C  
ATOM    845  CG  ASN A 487     -55.071   0.992  29.932  1.00101.97           C  
ANISOU  845  CG  ASN A 487    16712  10744  11287   3084   -581     24       C  
ATOM    846  OD1 ASN A 487     -56.045   1.498  29.377  1.00107.13           O  
ANISOU  846  OD1 ASN A 487    17407  11439  11858   3318   -675    -31       O  
ATOM    847  ND2 ASN A 487     -55.124   0.510  31.173  1.00 98.10           N  
ANISOU  847  ND2 ASN A 487    16040  10352  10881   3076   -525    -31       N  
ATOM    848  N   LEU A 488     -52.437  -0.933  26.634  1.00107.68           N  
ANISOU  848  N   LEU A 488    17408  11400  12104   2428   -451    371       N  
ATOM    849  CA  LEU A 488     -51.220  -1.609  26.160  1.00108.28           C  
ANISOU  849  CA  LEU A 488    17454  11449  12237   2138   -365    475       C  
ATOM    850  C   LEU A 488     -51.315  -1.903  24.668  1.00117.81           C  
ANISOU  850  C   LEU A 488    18669  12692  13401   2150   -393    526       C  
ATOM    851  O   LEU A 488     -51.999  -2.844  24.252  1.00117.45           O  
ANISOU  851  O   LEU A 488    18375  12835  13414   2277   -424    511       O  
ATOM    852  CB  LEU A 488     -50.976  -2.913  26.927  1.00 98.15           C  
ANISOU  852  CB  LEU A 488    15856  10326  11110   2056   -302    485       C  
ATOM    853  CG  LEU A 488     -49.831  -3.034  27.931  1.00 91.39           C  
ANISOU  853  CG  LEU A 488    15017   9391  10318   1800   -213    520       C  
ATOM    854  CD1 LEU A 488     -49.902  -4.344  28.701  1.00 86.43           C  
ANISOU  854  CD1 LEU A 488    14073   8938   9831   1796   -176    516       C  
ATOM    855  CD2 LEU A 488     -48.518  -2.946  27.186  1.00 89.78           C  
ANISOU  855  CD2 LEU A 488    14946   9077  10089   1501   -145    615       C  
ATOM    856  N   THR A 489     -50.616  -1.106  23.861  1.00128.57           N  
ANISOU  856  N   THR A 489    20320  13877  14654   2009   -380    583       N  
ATOM    857  CA  THR A 489     -50.633  -1.275  22.415  1.00128.94           C  
ANISOU  857  CA  THR A 489    20421  13933  14638   2007   -402    633       C  
ATOM    858  C   THR A 489     -49.290  -1.752  21.867  1.00123.91           C  
ANISOU  858  C   THR A 489    19793  13262  14023   1688   -294    729       C  
ATOM    859  O   THR A 489     -49.069  -1.686  20.653  1.00125.21           O  
ANISOU  859  O   THR A 489    20073  13393  14109   1635   -294    778       O  
ATOM    860  CB  THR A 489     -51.064   0.025  21.731  1.00133.36           C  
ANISOU  860  CB  THR A 489    21313  14330  15027   2134   -483    615       C  
ATOM    861  OG1 THR A 489     -50.105   1.053  21.996  1.00135.64           O  
ANISOU  861  OG1 THR A 489    21899  14400  15237   1926   -433    645       O  
ATOM    862  CG2 THR A 489     -52.428   0.469  22.248  1.00133.95           C  
ANISOU  862  CG2 THR A 489    21358  14462  15074   2463   -593    511       C  
ATOM    863  N   THR A 490     -48.387  -2.225  22.728  1.00110.82           N  
ANISOU  863  N   THR A 490    18017  11622  12467   1474   -203    753       N  
ATOM    864  CA  THR A 490     -47.105  -2.749  22.280  1.00 96.48           C  
ANISOU  864  CA  THR A 490    16169   9808  10680   1168    -96    831       C  
ATOM    865  C   THR A 490     -47.069  -4.265  22.262  1.00 88.45           C  
ANISOU  865  C   THR A 490    14825   8987   9794   1156    -62    857       C  
ATOM    866  O   THR A 490     -46.075  -4.841  21.806  1.00 89.05           O  
ANISOU  866  O   THR A 490    14844   9096   9895    926     26    916       O  
ATOM    867  CB  THR A 490     -45.966  -2.239  23.166  1.00 89.98           C  
ANISOU  867  CB  THR A 490    15439   8878   9871    899    -14    838       C  
ATOM    868  OG1 THR A 490     -44.774  -2.984  22.883  1.00 86.64           O  
ANISOU  868  OG1 THR A 490    14893   8520   9506    612     94    897       O  
ATOM    869  CG2 THR A 490     -46.310  -2.404  24.618  1.00 86.41           C  
ANISOU  869  CG2 THR A 490    14857   8463   9512    983    -30    783       C  
ATOM    870  N   ILE A 491     -48.123  -4.921  22.740  1.00 81.03           N  
ANISOU  870  N   ILE A 491    13667   8188   8932   1394   -127    806       N  
ATOM    871  CA  ILE A 491     -48.244  -6.371  22.678  1.00 70.93           C  
ANISOU  871  CA  ILE A 491    12085   7098   7767   1416   -111    823       C  
ATOM    872  C   ILE A 491     -49.147  -6.691  21.494  1.00 72.57           C  
ANISOU  872  C   ILE A 491    12245   7403   7925   1609   -188    812       C  
ATOM    873  O   ILE A 491     -50.354  -6.423  21.533  1.00 76.13           O  
ANISOU  873  O   ILE A 491    12661   7911   8352   1863   -283    739       O  
ATOM    874  CB  ILE A 491     -48.806  -6.941  23.986  1.00 61.62           C  
ANISOU  874  CB  ILE A 491    10654   6048   6710   1518   -125    756       C  
ATOM    875  CG1 ILE A 491     -47.793  -6.789  25.123  1.00 57.16           C  
ANISOU  875  CG1 ILE A 491    10076   5435   6208   1278    -44    754       C  
ATOM    876  CG2 ILE A 491     -49.167  -8.383  23.809  1.00 60.39           C  
ANISOU  876  CG2 ILE A 491    10115   6153   6676   1530   -120    721       C  
ATOM    877  CD1 ILE A 491     -48.207  -7.488  26.404  1.00 54.82           C  
ANISOU  877  CD1 ILE A 491     9483   5308   6036   1314    -42    679       C  
ATOM    878  N   THR A 492     -48.575  -7.281  20.450  1.00 70.46           N  
ANISOU  878  N   THR A 492    11966   7167   7637   1486   -145    876       N  
ATOM    879  CA  THR A 492     -49.319  -7.586  19.237  1.00 69.64           C  
ANISOU  879  CA  THR A 492    11840   7149   7473   1643   -216    869       C  
ATOM    880  C   THR A 492     -50.007  -8.947  19.348  1.00 70.10           C  
ANISOU  880  C   THR A 492    11548   7438   7647   1765   -249    828       C  
ATOM    881  O   THR A 492     -49.625  -9.806  20.149  1.00 69.95           O  
ANISOU  881  O   THR A 492    11249   7551   7777   1625   -182    792       O  
ATOM    882  CB  THR A 492     -48.405  -7.547  18.012  1.00 66.76           C  
ANISOU  882  CB  THR A 492    11636   6716   7012   1451   -151    947       C  
ATOM    883  OG1 THR A 492     -47.685  -8.776  17.920  1.00 69.21           O  
ANISOU  883  OG1 THR A 492    11708   7167   7423   1281    -63    968       O  
ATOM    884  CG2 THR A 492     -47.409  -6.412  18.138  1.00 63.51           C  
ANISOU  884  CG2 THR A 492    11497   6108   6524   1230    -79    981       C  
ATOM    885  N   LYS A 493     -51.053  -9.136  18.510  1.00 68.84           N  
ANISOU  885  N   LYS A 493    11341   7377   7437   1977   -348    791       N  
ATOM    886  CA  LYS A 493     -51.879 -10.325  18.608  1.00 66.24           C  
ANISOU  886  CA  LYS A 493    10667   7288   7214   2092   -390    723       C  
ATOM    887  C   LYS A 493     -51.489 -11.342  17.545  1.00 65.12           C  
ANISOU  887  C   LYS A 493    10393   7259   7089   1967   -355    741       C  
ATOM    888  O   LYS A 493     -51.044 -10.979  16.451  1.00 68.01           O  
ANISOU  888  O   LYS A 493    10983   7525   7331   1921   -349    805       O  
ATOM    889  CB  LYS A 493     -53.361  -9.964  18.447  1.00 67.26           C  
ANISOU  889  CB  LYS A 493    10749   7510   7299   2371   -516    629       C  
ATOM    890  CG  LYS A 493     -53.893  -9.069  19.560  1.00 71.40           C  
ANISOU  890  CG  LYS A 493    11315   7987   7827   2476   -538    562       C  
ATOM    891  CD  LYS A 493     -55.144  -8.307  19.133  1.00 76.11           C  
ANISOU  891  CD  LYS A 493    11970   8619   8328   2717   -651    476       C  
ATOM    892  CE  LYS A 493     -56.290  -9.248  18.812  1.00 76.66           C  
ANISOU  892  CE  LYS A 493    11731   8949   8446   2860   -721    390       C  
ATOM    893  NZ  LYS A 493     -57.549  -8.510  18.509  1.00 76.75           N  
ANISOU  893  NZ  LYS A 493    11779   9015   8368   3098   -832    295       N  
ATOM    894  N   PRO A 494     -51.583 -12.623  17.869  1.00 60.00           N  
ANISOU  894  N   PRO A 494     9401   6810   6586   1894   -324    684       N  
ATOM    895  CA  PRO A 494     -51.462 -13.661  16.845  1.00 57.02           C  
ANISOU  895  CA  PRO A 494     8884   6557   6224   1828   -314    677       C  
ATOM    896  C   PRO A 494     -52.787 -13.832  16.122  1.00 55.92           C  
ANISOU  896  C   PRO A 494     8689   6536   6023   2073   -444    624       C  
ATOM    897  O   PRO A 494     -53.811 -13.260  16.496  1.00 59.29           O  
ANISOU  897  O   PRO A 494     9136   6976   6415   2296   -538    582       O  
ATOM    898  CB  PRO A 494     -51.106 -14.910  17.645  1.00 57.39           C  
ANISOU  898  CB  PRO A 494     8607   6747   6452   1669   -243    632       C  
ATOM    899  CG  PRO A 494     -51.741 -14.664  18.973  1.00 59.23           C  
ANISOU  899  CG  PRO A 494     8749   7007   6751   1758   -268    589       C  
ATOM    900  CD  PRO A 494     -51.716 -13.184  19.221  1.00 58.77           C  
ANISOU  900  CD  PRO A 494     8992   6758   6580   1848   -291    628       C  
ATOM    901  N   LEU A 495     -52.762 -14.665  15.086  1.00 54.05           N  
ANISOU  901  N   LEU A 495     8363   6399   5773   2031   -449    614       N  
ATOM    902  CA  LEU A 495     -53.969 -14.846  14.292  1.00 57.24           C  
ANISOU  902  CA  LEU A 495     8716   6924   6107   2250   -580    561       C  
ATOM    903  C   LEU A 495     -55.006 -15.653  15.050  1.00 53.45           C  
ANISOU  903  C   LEU A 495     7904   6652   5752   2335   -627    456       C  
ATOM    904  O   LEU A 495     -56.213 -15.470  14.839  1.00 51.81           O  
ANISOU  904  O   LEU A 495     7644   6550   5493   2563   -748    393       O  
ATOM    905  CB  LEU A 495     -53.639 -15.544  12.978  1.00 65.85           C  
ANISOU  905  CB  LEU A 495     9807   8068   7144   2168   -571    571       C  
ATOM    906  CG  LEU A 495     -52.774 -14.802  11.969  1.00 74.93           C  
ANISOU  906  CG  LEU A 495    11288   9047   8134   2093   -531    666       C  
ATOM    907  CD1 LEU A 495     -51.301 -14.980  12.294  1.00 76.69           C  
ANISOU  907  CD1 LEU A 495    11523   9191   8424   1808   -367    714       C  
ATOM    908  CD2 LEU A 495     -53.081 -15.313  10.565  1.00 79.20           C  
ANISOU  908  CD2 LEU A 495    11842   9677   8573   2140   -589    651       C  
ATOM    909  N   LYS A 496     -54.560 -16.529  15.943  1.00 50.27           N  
ANISOU  909  N   LYS A 496     7279   6315   5505   2153   -535    434       N  
ATOM    910  CA  LYS A 496     -55.467 -17.413  16.653  1.00 44.41           C  
ANISOU  910  CA  LYS A 496     6228   5771   4876   2183   -561    342       C  
ATOM    911  C   LYS A 496     -54.701 -18.050  17.794  1.00 41.78           C  
ANISOU  911  C   LYS A 496     5757   5431   4689   1971   -450    353       C  
ATOM    912  O   LYS A 496     -53.469 -18.057  17.815  1.00 38.91           O  
ANISOU  912  O   LYS A 496     5488   4946   4349   1798   -362    418       O  
ATOM    913  CB  LYS A 496     -56.013 -18.505  15.733  1.00 40.63           C  
ANISOU  913  CB  LYS A 496     5572   5460   4407   2183   -612    282       C  
ATOM    914  CG  LYS A 496     -54.908 -19.223  14.962  1.00 39.62           C  
ANISOU  914  CG  LYS A 496     5478   5279   4296   1988   -536    325       C  
ATOM    915  CD  LYS A 496     -55.481 -20.126  13.877  1.00 46.25           C  
ANISOU  915  CD  LYS A 496     6201   6261   5110   2015   -601    264       C  
ATOM    916  CE  LYS A 496     -55.180 -19.607  12.472  1.00 52.95           C  
ANISOU  916  CE  LYS A 496     7288   7032   5800   2070   -635    310       C  
ATOM    917  NZ  LYS A 496     -55.925 -20.344  11.399  1.00 55.29           N  
ANISOU  917  NZ  LYS A 496     7485   7476   6046   2135   -725    240       N  
ATOM    918  N   TYR A 497     -55.453 -18.633  18.711  1.00 43.41           N  
ANISOU  918  N   TYR A 497     5729   5780   4984   1980   -458    283       N  
ATOM    919  CA  TYR A 497     -54.877 -19.390  19.811  1.00 46.49           C  
ANISOU  919  CA  TYR A 497     5976   6183   5507   1788   -370    289       C  
ATOM    920  C   TYR A 497     -54.619 -20.819  19.340  1.00 54.63           C  
ANISOU  920  C   TYR A 497     6840   7298   6619   1639   -348    269       C  
ATOM    921  O   TYR A 497     -55.485 -21.446  18.719  1.00 59.78           O  
ANISOU  921  O   TYR A 497     7365   8089   7262   1697   -410    205       O  
ATOM    922  CB  TYR A 497     -55.828 -19.388  21.007  1.00 42.73           C  
ANISOU  922  CB  TYR A 497     5340   5824   5072   1852   -381    224       C  
ATOM    923  CG  TYR A 497     -56.044 -18.053  21.672  1.00 41.45           C  
ANISOU  923  CG  TYR A 497     5329   5576   4843   1995   -394    229       C  
ATOM    924  CD1 TYR A 497     -55.088 -17.511  22.527  1.00 40.83           C  
ANISOU  924  CD1 TYR A 497     5382   5346   4786   1890   -322    289       C  
ATOM    925  CD2 TYR A 497     -57.181 -17.305  21.398  1.00 42.62           C  
ANISOU  925  CD2 TYR A 497     5502   5792   4901   2244   -486    168       C  
ATOM    926  CE1 TYR A 497     -55.294 -16.287  23.137  1.00 43.60           C  
ANISOU  926  CE1 TYR A 497     5889   5606   5071   2020   -336    286       C  
ATOM    927  CE2 TYR A 497     -57.389 -16.069  21.985  1.00 44.33           C  
ANISOU  927  CE2 TYR A 497     5876   5915   5052   2397   -504    163       C  
ATOM    928  CZ  TYR A 497     -56.448 -15.561  22.855  1.00 44.94           C  
ANISOU  928  CZ  TYR A 497     6093   5831   5152   2279   -426    223       C  
ATOM    929  OH  TYR A 497     -56.666 -14.326  23.439  1.00 44.74           O  
ANISOU  929  OH  TYR A 497     6242   5701   5056   2430   -447    211       O  
ATOM    930  N   SER A 498     -53.418 -21.321  19.598  1.00 52.55           N  
ANISOU  930  N   SER A 498     6585   6950   6432   1456   -268    317       N  
ATOM    931  CA  SER A 498     -53.041 -22.652  19.158  1.00 47.04           C  
ANISOU  931  CA  SER A 498     5759   6302   5811   1325   -248    297       C  
ATOM    932  C   SER A 498     -52.515 -23.458  20.336  1.00 42.09           C  
ANISOU  932  C   SER A 498     5011   5670   5311   1170   -193    305       C  
ATOM    933  O   SER A 498     -51.893 -22.922  21.259  1.00 40.11           O  
ANISOU  933  O   SER A 498     4822   5336   5083   1121   -148    350       O  
ATOM    934  CB  SER A 498     -52.016 -22.575  18.047  1.00 48.39           C  
ANISOU  934  CB  SER A 498     6066   6383   5935   1273   -214    337       C  
ATOM    935  OG  SER A 498     -52.470 -21.657  17.068  1.00 50.41           O  
ANISOU  935  OG  SER A 498     6482   6620   6053   1418   -267    346       O  
ATOM    936  N   TYR A 499     -52.781 -24.756  20.291  1.00 38.67           N  
ANISOU  936  N   TYR A 499     4420   5320   4952   1091   -204    261       N  
ATOM    937  CA  TYR A 499     -52.260 -25.676  21.286  1.00 37.53           C  
ANISOU  937  CA  TYR A 499     4183   5157   4920    943   -165    273       C  
ATOM    938  C   TYR A 499     -52.247 -27.057  20.657  1.00 41.49           C  
ANISOU  938  C   TYR A 499     4589   5698   5478    865   -181    231       C  
ATOM    939  O   TYR A 499     -52.958 -27.318  19.682  1.00 48.81           O  
ANISOU  939  O   TYR A 499     5482   6703   6358    923   -227    179       O  
ATOM    940  CB  TYR A 499     -53.098 -25.657  22.574  1.00 37.49           C  
ANISOU  940  CB  TYR A 499     4083   5225   4937    938   -169    257       C  
ATOM    941  CG  TYR A 499     -54.475 -26.277  22.418  1.00 36.27           C  
ANISOU  941  CG  TYR A 499     3776   5232   4773    966   -215    179       C  
ATOM    942  CD1 TYR A 499     -54.663 -27.641  22.582  1.00 35.87           C  
ANISOU  942  CD1 TYR A 499     3606   5229   4794    833   -218    150       C  
ATOM    943  CD2 TYR A 499     -55.586 -25.496  22.115  1.00 33.20           C  
ANISOU  943  CD2 TYR A 499     3365   4949   4300   1123   -262    130       C  
ATOM    944  CE1 TYR A 499     -55.906 -28.212  22.423  1.00 35.21           C  
ANISOU  944  CE1 TYR A 499     3380   5301   4696    829   -255     73       C  
ATOM    945  CE2 TYR A 499     -56.832 -26.064  21.960  1.00 32.00           C  
ANISOU  945  CE2 TYR A 499     3049   4973   4138   1141   -305     45       C  
ATOM    946  CZ  TYR A 499     -56.983 -27.421  22.118  1.00 33.51           C  
ANISOU  946  CZ  TYR A 499     3116   5215   4400    979   -297     17       C  
ATOM    947  OH  TYR A 499     -58.218 -28.003  21.965  1.00 36.60           O  
ANISOU  947  OH  TYR A 499     3339   5789   4778    965   -335    -73       O  
ATOM    948  N   ILE A 500     -51.453 -27.945  21.244  1.00 37.66           N  
ANISOU  948  N   ILE A 500     4067   5155   5088    741   -153    249       N  
ATOM    949  CA  ILE A 500     -51.274 -29.298  20.737  1.00 34.36           C  
ANISOU  949  CA  ILE A 500     3587   4739   4731    665   -168    210       C  
ATOM    950  C   ILE A 500     -52.223 -30.199  21.499  1.00 39.14           C  
ANISOU  950  C   ILE A 500     4077   5414   5380    591   -196    178       C  
ATOM    951  O   ILE A 500     -52.130 -30.312  22.726  1.00 41.53           O  
ANISOU  951  O   ILE A 500     4361   5692   5725    522   -178    214       O  
ATOM    952  CB  ILE A 500     -49.832 -29.780  20.915  1.00 28.31           C  
ANISOU  952  CB  ILE A 500     2855   3863   4040    590   -132    240       C  
ATOM    953  CG1 ILE A 500     -48.870 -28.866  20.195  1.00 28.89           C  
ANISOU  953  CG1 ILE A 500     3030   3885   4062    633    -88    265       C  
ATOM    954  CG2 ILE A 500     -49.682 -31.165  20.388  1.00 27.79           C  
ANISOU  954  CG2 ILE A 500     2741   3785   4032    536   -155    190       C  
ATOM    955  CD1 ILE A 500     -47.462 -29.248  20.501  1.00 32.82           C  
ANISOU  955  CD1 ILE A 500     3530   4306   4634    562    -51    283       C  
ATOM    956  N   ASN A 501     -53.128 -30.852  20.784  1.00 41.44           N  
ANISOU  956  N   ASN A 501     4297   5796   5653    589   -238    111       N  
ATOM    957  CA  ASN A 501     -54.068 -31.726  21.471  1.00 43.12           C  
ANISOU  957  CA  ASN A 501     4401   6085   5897    488   -257     75       C  
ATOM    958  C   ASN A 501     -53.581 -33.161  21.590  1.00 44.98           C  
ANISOU  958  C   ASN A 501     4640   6235   6215    353   -264     70       C  
ATOM    959  O   ASN A 501     -53.969 -33.845  22.539  1.00 50.39           O  
ANISOU  959  O   ASN A 501     5285   6925   6935    235   -262     77       O  
ATOM    960  CB  ASN A 501     -55.445 -31.696  20.788  1.00 45.32           C  
ANISOU  960  CB  ASN A 501     4580   6531   6110    537   -304     -7       C  
ATOM    961  CG  ASN A 501     -55.396 -32.131  19.327  1.00 47.65           C  
ANISOU  961  CG  ASN A 501     4895   6832   6378    571   -346    -59       C  
ATOM    962  OD1 ASN A 501     -54.674 -31.554  18.518  1.00 48.83           O  
ANISOU  962  OD1 ASN A 501     5145   6919   6491    662   -339    -36       O  
ATOM    963  ND2 ASN A 501     -56.106 -33.207  19.007  1.00 49.18           N  
ANISOU  963  ND2 ASN A 501     5004   7095   6585    478   -383   -131       N  
ATOM    964  N   LYS A 502     -52.741 -33.640  20.680  1.00 43.91           N  
ANISOU  964  N   LYS A 502     4564   6016   6104    367   -271     56       N  
ATOM    965  CA  LYS A 502     -52.116 -34.947  20.818  1.00 49.11           C  
ANISOU  965  CA  LYS A 502     5250   6564   6843    270   -284     49       C  
ATOM    966  C   LYS A 502     -50.696 -34.902  20.278  1.00 49.05           C  
ANISOU  966  C   LYS A 502     5317   6452   6867    328   -263     63       C  
ATOM    967  O   LYS A 502     -50.446 -34.335  19.207  1.00 47.97           O  
ANISOU  967  O   LYS A 502     5205   6344   6678    414   -248     39       O  
ATOM    968  CB  LYS A 502     -52.892 -36.020  20.043  1.00 59.78           C  
ANISOU  968  CB  LYS A 502     6566   7958   8190    207   -329    -34       C  
ATOM    969  CG  LYS A 502     -54.293 -36.309  20.517  1.00 69.92           C  
ANISOU  969  CG  LYS A 502     7756   9363   9448    112   -348    -68       C  
ATOM    970  CD  LYS A 502     -54.856 -37.554  19.828  1.00 77.71           C  
ANISOU  970  CD  LYS A 502     8725  10359  10442     11   -394   -151       C  
ATOM    971  CE  LYS A 502     -54.214 -38.848  20.314  1.00 80.02           C  
ANISOU  971  CE  LYS A 502     9110  10481  10814   -108   -406   -134       C  
ATOM    972  NZ  LYS A 502     -54.931 -40.026  19.736  1.00 82.21           N  
ANISOU  972  NZ  LYS A 502     9382  10766  11088   -229   -451   -219       N  
ATOM    973  N   CYS A 503     -49.777 -35.525  21.011  1.00 48.38           N  
ANISOU  973  N   CYS A 503     5268   6253   6862    281   -263     96       N  
ATOM    974  CA  CYS A 503     -48.412 -35.751  20.543  1.00 46.78           C  
ANISOU  974  CA  CYS A 503     5106   5964   6703    329   -249     86       C  
ATOM    975  C   CYS A 503     -48.001 -37.128  21.030  1.00 49.64           C  
ANISOU  975  C   CYS A 503     5497   6212   7150    271   -294     74       C  
ATOM    976  O   CYS A 503     -48.001 -37.381  22.240  1.00 54.43           O  
ANISOU  976  O   CYS A 503     6120   6766   7793    209   -314    130       O  
ATOM    977  CB  CYS A 503     -47.453 -34.677  21.057  1.00 45.14           C  
ANISOU  977  CB  CYS A 503     4914   5742   6495    370   -203    147       C  
ATOM    978  SG  CYS A 503     -45.712 -35.020  20.779  1.00 45.37           S  
ANISOU  978  SG  CYS A 503     4956   5694   6591    409   -184    126       S  
ATOM    979  N   SER A 504     -47.626 -38.004  20.106  1.00 46.23           N  
ANISOU  979  N   SER A 504     5089   5733   6743    296   -314      2       N  
ATOM    980  CA  SER A 504     -47.384 -39.396  20.461  1.00 42.93           C  
ANISOU  980  CA  SER A 504     4726   5188   6398    250   -372    -20       C  
ATOM    981  C   SER A 504     -46.300 -39.974  19.563  1.00 37.09           C  
ANISOU  981  C   SER A 504     4009   4387   5696    340   -376    -95       C  
ATOM    982  O   SER A 504     -45.928 -39.393  18.535  1.00 31.54           O  
ANISOU  982  O   SER A 504     3275   3758   4951    412   -326   -139       O  
ATOM    983  CB  SER A 504     -48.677 -40.209  20.368  1.00 40.58           C  
ANISOU  983  CB  SER A 504     4442   4898   6078    141   -412    -54       C  
ATOM    984  OG  SER A 504     -49.101 -40.305  19.022  1.00 41.23           O  
ANISOU  984  OG  SER A 504     4506   5047   6113    170   -410   -140       O  
ATOM    985  N   ARG A 505     -45.758 -41.109  19.983  1.00 26.19           N  
ANISOU  985  N   ARG A 505     2692   2870   4390    341   -434   -111       N  
ATOM    986  CA  ARG A 505     -44.632 -41.654  19.258  1.00 42.14           C  
ANISOU  986  CA  ARG A 505     4722   4837   6453    450   -439   -192       C  
ATOM    987  C   ARG A 505     -44.865 -43.129  19.006  1.00 41.99           C  
ANISOU  987  C   ARG A 505     4801   4683   6471    432   -512   -259       C  
ATOM    988  O   ARG A 505     -45.283 -43.872  19.904  1.00 38.95           O  
ANISOU  988  O   ARG A 505     4500   4185   6115    350   -577   -214       O  
ATOM    989  CB  ARG A 505     -43.312 -41.383  20.005  1.00 42.68           C  
ANISOU  989  CB  ARG A 505     4760   4874   6581    527   -439   -157       C  
ATOM    990  CG  ARG A 505     -42.087 -42.136  19.510  1.00 44.20           C  
ANISOU  990  CG  ARG A 505     4952   5007   6835    652   -461   -250       C  
ATOM    991  CD  ARG A 505     -40.880 -41.372  19.964  1.00 53.51           C  
ANISOU  991  CD  ARG A 505     6042   6247   8043    718   -428   -228       C  
ATOM    992  NE  ARG A 505     -39.642 -42.138  19.922  1.00 69.90           N  
ANISOU  992  NE  ARG A 505     8098   8266  10194    846   -472   -307       N  
ATOM    993  CZ  ARG A 505     -38.475 -41.691  20.395  1.00 82.00           C  
ANISOU  993  CZ  ARG A 505     9539   9851  11765    911   -464   -306       C  
ATOM    994  NH1 ARG A 505     -38.394 -40.470  20.933  1.00 85.87           N  
ANISOU  994  NH1 ARG A 505     9968  10437  12223    844   -409   -226       N  
ATOM    995  NH2 ARG A 505     -37.382 -42.453  20.308  1.00 84.24           N  
ANISOU  995  NH2 ARG A 505     9790  10100  12119   1048   -512   -396       N  
ATOM    996  N   PHE A 506     -44.636 -43.521  17.760  1.00 38.77           N  
ANISOU  996  N   PHE A 506     4397   4287   6049    497   -499   -368       N  
ATOM    997  CA  PHE A 506     -44.760 -44.886  17.310  1.00 41.05           C  
ANISOU  997  CA  PHE A 506     4789   4444   6365    497   -565   -455       C  
ATOM    998  C   PHE A 506     -43.376 -45.449  17.081  1.00 45.84           C  
ANISOU  998  C   PHE A 506     5409   4970   7037    653   -582   -530       C  
ATOM    999  O   PHE A 506     -42.466 -44.717  16.692  1.00 48.82           O  
ANISOU  999  O   PHE A 506     5686   5452   7410    750   -516   -555       O  
ATOM   1000  CB  PHE A 506     -45.591 -44.943  16.035  1.00 30.37           C  
ANISOU 1000  CB  PHE A 506     3431   3173   4937    460   -542   -540       C  
ATOM   1001  CG  PHE A 506     -47.002 -44.557  16.262  1.00 29.92           C  
ANISOU 1001  CG  PHE A 506     3349   3199   4820    318   -544   -487       C  
ATOM   1002  CD1 PHE A 506     -47.360 -43.233  16.381  1.00 38.21           C  
ANISOU 1002  CD1 PHE A 506     4300   4404   5814    313   -486   -420       C  
ATOM   1003  CD2 PHE A 506     -47.962 -45.519  16.464  1.00 32.04           C  
ANISOU 1003  CD2 PHE A 506     3695   3389   5089    185   -605   -505       C  
ATOM   1004  CE1 PHE A 506     -48.664 -42.879  16.633  1.00 36.58           C  
ANISOU 1004  CE1 PHE A 506     4055   4290   5555    203   -492   -384       C  
ATOM   1005  CE2 PHE A 506     -49.261 -45.167  16.713  1.00 31.87           C  
ANISOU 1005  CE2 PHE A 506     3623   3473   5012     50   -602   -470       C  
ATOM   1006  CZ  PHE A 506     -49.611 -43.845  16.798  1.00 29.46           C  
ANISOU 1006  CZ  PHE A 506     3201   3338   4655     71   -547   -413       C  
ATOM   1007  N   LEU A 507     -43.193 -46.708  17.439  1.00 49.57           N  
ANISOU 1007  N   LEU A 507     6007   5257   7569    673   -674   -561       N  
ATOM   1008  CA  LEU A 507     -41.933 -47.385  17.208  1.00 59.35           C  
ANISOU 1008  CA  LEU A 507     7267   6411   8874    847   -709   -652       C  
ATOM   1009  C   LEU A 507     -42.008 -48.111  15.863  1.00 74.19           C  
ANISOU 1009  C   LEU A 507     9194   8269  10729    897   -703   -800       C  
ATOM   1010  O   LEU A 507     -43.092 -48.385  15.341  1.00 71.78           O  
ANISOU 1010  O   LEU A 507     8948   7958  10368    779   -708   -821       O  
ATOM   1011  CB  LEU A 507     -41.659 -48.363  18.342  1.00 60.11           C  
ANISOU 1011  CB  LEU A 507     7502   6297   9041    867   -827   -606       C  
ATOM   1012  CG  LEU A 507     -41.632 -47.824  19.772  1.00 61.38           C  
ANISOU 1012  CG  LEU A 507     7651   6455   9218    808   -851   -459       C  
ATOM   1013  CD1 LEU A 507     -43.036 -47.596  20.348  1.00 60.88           C  
ANISOU 1013  CD1 LEU A 507     7634   6401   9097    592   -840   -355       C  
ATOM   1014  CD2 LEU A 507     -40.917 -48.833  20.621  1.00 65.30           C  
ANISOU 1014  CD2 LEU A 507     8280   6748   9782    904   -975   -448       C  
ATOM   1015  N   SER A 508     -40.846 -48.428  15.294  1.00 92.33           N  
ANISOU 1015  N   SER A 508    11456  10565  13062   1073   -694   -915       N  
ATOM   1016  CA  SER A 508     -40.848 -49.051  13.972  1.00108.91           C  
ANISOU 1016  CA  SER A 508    13595  12659  15127   1131   -677  -1068       C  
ATOM   1017  C   SER A 508     -41.408 -50.474  14.012  1.00129.71           C  
ANISOU 1017  C   SER A 508    16435  15064  17786   1098   -789  -1118       C  
ATOM   1018  O   SER A 508     -42.405 -50.781  13.349  1.00125.94           O  
ANISOU 1018  O   SER A 508    16026  14576  17248    981   -790  -1156       O  
ATOM   1019  CB  SER A 508     -39.442 -49.030  13.371  1.00104.14           C  
ANISOU 1019  CB  SER A 508    12888  12130  14550   1331   -628  -1192       C  
ATOM   1020  OG  SER A 508     -39.453 -49.534  12.048  1.00101.92           O  
ANISOU 1020  OG  SER A 508    12639  11866  14219   1384   -595  -1345       O  
ATOM   1021  N   ASP A 509     -40.765 -51.365  14.781  1.00152.96           N  
ANISOU 1021  N   ASP A 509    19490  17815  20814   1201   -891  -1121       N  
ATOM   1022  CA  ASP A 509     -41.169 -52.774  14.800  1.00158.80           C  
ANISOU 1022  CA  ASP A 509    20462  18302  21574   1181  -1004  -1175       C  
ATOM   1023  C   ASP A 509     -42.492 -53.024  15.521  1.00156.37           C  
ANISOU 1023  C   ASP A 509    20285  17894  21236    937  -1051  -1056       C  
ATOM   1024  O   ASP A 509     -43.196 -53.978  15.191  1.00157.97           O  
ANISOU 1024  O   ASP A 509    20659  17947  21417    841  -1108  -1110       O  
ATOM   1025  CB  ASP A 509     -40.084 -53.616  15.469  1.00166.18           C  
ANISOU 1025  CB  ASP A 509    21496  19047  22597   1378  -1113  -1204       C  
ATOM   1026  CG  ASP A 509     -39.928 -53.292  16.947  1.00170.35           C  
ANISOU 1026  CG  ASP A 509    22030  19532  23166   1344  -1166  -1040       C  
ATOM   1027  OD1 ASP A 509     -40.631 -52.383  17.442  1.00171.13           O1-
ANISOU 1027  OD1 ASP A 509    22044  19753  23224   1171  -1107   -911       O1-
ATOM   1028  OD2 ASP A 509     -39.108 -53.955  17.614  1.00172.45           O  
ANISOU 1028  OD2 ASP A 509    22389  19638  23497   1500  -1274  -1046       O  
ATOM   1029  N   ASP A 510     -42.889 -52.159  16.444  1.00140.08           N  
ANISOU 1029  N   ASP A 510    18137  15926  19161    820  -1021   -906       N  
ATOM   1030  CA  ASP A 510     -44.129 -52.336  17.189  1.00130.87           C  
ANISOU 1030  CA  ASP A 510    17068  14698  17960    582  -1051   -797       C  
ATOM   1031  C   ASP A 510     -44.912 -51.042  17.070  1.00117.37           C  
ANISOU 1031  C   ASP A 510    15170  13239  16185    461   -947   -732       C  
ATOM   1032  O   ASP A 510     -44.442 -49.996  17.525  1.00120.62           O  
ANISOU 1032  O   ASP A 510    15441  13784  16606    517   -893   -658       O  
ATOM   1033  CB  ASP A 510     -43.830 -52.698  18.648  1.00135.06           C  
ANISOU 1033  CB  ASP A 510    17719  15061  18535    571  -1135   -676       C  
ATOM   1034  CG  ASP A 510     -45.000 -52.452  19.571  1.00139.75           C  
ANISOU 1034  CG  ASP A 510    18345  15674  19081    322  -1125   -541       C  
ATOM   1035  OD1 ASP A 510     -46.164 -52.591  19.130  1.00142.99           O  
ANISOU 1035  OD1 ASP A 510    18768  16128  19433    136  -1097   -564       O  
ATOM   1036  OD2 ASP A 510     -44.737 -52.123  20.753  1.00140.90           O1-
ANISOU 1036  OD2 ASP A 510    18493  15800  19241    313  -1145   -420       O1-
ATOM   1037  N   ARG A 511     -46.105 -51.098  16.479  1.00 99.85           N  
ANISOU 1037  N   ARG A 511    12953  11085  13900    298   -926   -763       N  
ATOM   1038  CA  ARG A 511     -46.827 -49.847  16.276  1.00 82.06           C  
ANISOU 1038  CA  ARG A 511    10520   9077  11582    221   -839   -715       C  
ATOM   1039  C   ARG A 511     -47.615 -49.404  17.499  1.00 81.30           C  
ANISOU 1039  C   ARG A 511    10401   9019  11472     60   -835   -578       C  
ATOM   1040  O   ARG A 511     -48.671 -48.776  17.371  1.00 78.38           O  
ANISOU 1040  O   ARG A 511     9931   8810  11039    -61   -792   -557       O  
ATOM   1041  CB  ARG A 511     -47.762 -49.960  15.095  1.00 70.04           C  
ANISOU 1041  CB  ARG A 511     8977   7649   9987    138   -824   -813       C  
ATOM   1042  CG  ARG A 511     -47.032 -50.433  13.887  1.00 64.82           C  
ANISOU 1042  CG  ARG A 511     8352   6953   9326    286   -824   -956       C  
ATOM   1043  CD  ARG A 511     -45.897 -49.549  13.442  1.00 59.45           C  
ANISOU 1043  CD  ARG A 511     7543   6394   8650    478   -748   -973       C  
ATOM   1044  NE  ARG A 511     -44.909 -50.328  12.680  1.00 63.30           N  
ANISOU 1044  NE  ARG A 511     8098   6786   9168    640   -763  -1109       N  
ATOM   1045  CZ  ARG A 511     -45.063 -50.754  11.421  1.00 65.97           C  
ANISOU 1045  CZ  ARG A 511     8471   7143   9451    664   -755  -1247       C  
ATOM   1046  NH1 ARG A 511     -46.184 -50.499  10.746  1.00 67.33           N  
ANISOU 1046  NH1 ARG A 511     8619   7429   9535    534   -742  -1265       N  
ATOM   1047  NH2 ARG A 511     -44.092 -51.451  10.825  1.00 63.87           N  
ANISOU 1047  NH2 ARG A 511     8261   6792   9216    827   -764  -1376       N  
ATOM   1048  N   THR A 512     -47.106 -49.689  18.683  1.00 85.34           N  
ANISOU 1048  N   THR A 512    10996   9394  12034     69   -879   -489       N  
ATOM   1049  CA  THR A 512     -47.805 -49.310  19.896  1.00 85.30           C  
ANISOU 1049  CA  THR A 512    10981   9422  12007    -87   -870   -362       C  
ATOM   1050  C   THR A 512     -47.524 -47.842  20.124  1.00 80.06           C  
ANISOU 1050  C   THR A 512    10133   8955  11330    -10   -791   -299       C  
ATOM   1051  O   THR A 512     -46.371 -47.404  20.087  1.00 80.76           O  
ANISOU 1051  O   THR A 512    10171   9054  11461    158   -778   -300       O  
ATOM   1052  CB  THR A 512     -47.350 -50.131  21.101  1.00 91.60           C  
ANISOU 1052  CB  THR A 512    11958   9997  12847   -107   -952   -282       C  
ATOM   1053  OG1 THR A 512     -47.904 -51.454  21.026  1.00 96.37           O  
ANISOU 1053  OG1 THR A 512    12765  10410  13441   -239  -1023   -321       O  
ATOM   1054  CG2 THR A 512     -47.785 -49.459  22.396  1.00 91.13           C  
ANISOU 1054  CG2 THR A 512    11858  10008  12758   -225   -923   -146       C  
ATOM   1055  N   GLU A 513     -48.582 -47.084  20.338  1.00 67.53           N  
ANISOU 1055  N   GLU A 513     8445   7529   9684   -135   -738   -254       N  
ATOM   1056  CA  GLU A 513     -48.467 -45.646  20.469  1.00 55.39           C  
ANISOU 1056  CA  GLU A 513     6752   6172   8121    -69   -665   -202       C  
ATOM   1057  C   GLU A 513     -48.054 -45.271  21.884  1.00 49.58           C  
ANISOU 1057  C   GLU A 513     6031   5398   7409    -79   -668    -85       C  
ATOM   1058  O   GLU A 513     -48.671 -45.711  22.858  1.00 52.00           O  
ANISOU 1058  O   GLU A 513     6411   5646   7702   -224   -693    -21       O  
ATOM   1059  CB  GLU A 513     -49.821 -45.041  20.133  1.00 51.43           C  
ANISOU 1059  CB  GLU A 513     6145   5854   7542   -178   -621   -215       C  
ATOM   1060  CG  GLU A 513     -49.937 -43.571  20.203  1.00 48.03           C  
ANISOU 1060  CG  GLU A 513     5576   5601   7070   -117   -554   -169       C  
ATOM   1061  CD  GLU A 513     -51.381 -43.158  20.056  1.00 47.16           C  
ANISOU 1061  CD  GLU A 513     5372   5659   6887   -223   -534   -186       C  
ATOM   1062  OE1 GLU A 513     -52.252 -44.060  20.043  1.00 46.19           O  
ANISOU 1062  OE1 GLU A 513     5284   5516   6751   -371   -568   -226       O  
ATOM   1063  OE2 GLU A 513     -51.651 -41.942  19.997  1.00 48.16           O1-
ANISOU 1063  OE2 GLU A 513     5395   5936   6968   -161   -489   -161       O1-
ATOM   1064  N   VAL A 514     -47.054 -44.409  22.001  1.00 44.69           N  
ANISOU 1064  N   VAL A 514     5339   4827   6813     58   -637    -58       N  
ATOM   1065  CA  VAL A 514     -46.589 -43.934  23.295  1.00 43.67           C  
ANISOU 1065  CA  VAL A 514     5213   4679   6701     60   -642     45       C  
ATOM   1066  C   VAL A 514     -46.772 -42.425  23.335  1.00 44.60           C  
ANISOU 1066  C   VAL A 514     5195   4978   6772     80   -560     82       C  
ATOM   1067  O   VAL A 514     -45.905 -41.672  22.885  1.00 40.45           O  
ANISOU 1067  O   VAL A 514     4600   4511   6258    198   -522     64       O  
ATOM   1068  CB  VAL A 514     -45.120 -44.317  23.545  1.00 42.67           C  
ANISOU 1068  CB  VAL A 514     5131   4434   6647    204   -696     41       C  
ATOM   1069  CG1 VAL A 514     -44.654 -43.746  24.870  1.00 42.52           C  
ANISOU 1069  CG1 VAL A 514     5106   4415   6635    202   -707    144       C  
ATOM   1070  CG2 VAL A 514     -44.936 -45.821  23.503  1.00 43.68           C  
ANISOU 1070  CG2 VAL A 514     5419   4360   6817    209   -791      0       C  
ATOM   1071  N   PRO A 515     -47.878 -41.947  23.915  1.00 48.52           N  
ANISOU 1071  N   PRO A 515     5659   5565   7213    -37   -529    131       N  
ATOM   1072  CA  PRO A 515     -48.106 -40.499  24.011  1.00 49.88           C  
ANISOU 1072  CA  PRO A 515     5724   5892   7336     -4   -459    164       C  
ATOM   1073  C   PRO A 515     -46.993 -39.818  24.795  1.00 54.69           C  
ANISOU 1073  C   PRO A 515     6330   6476   7974     68   -452    227       C  
ATOM   1074  O   PRO A 515     -46.609 -40.260  25.883  1.00 58.66           O  
ANISOU 1074  O   PRO A 515     6899   6883   8504     33   -497    286       O  
ATOM   1075  CB  PRO A 515     -49.468 -40.401  24.713  1.00 43.47           C  
ANISOU 1075  CB  PRO A 515     4889   5160   6467   -146   -442    196       C  
ATOM   1076  CG  PRO A 515     -50.148 -41.684  24.362  1.00 42.89           C  
ANISOU 1076  CG  PRO A 515     4876   5024   6398   -258   -485    145       C  
ATOM   1077  CD  PRO A 515     -49.066 -42.717  24.329  1.00 46.93           C  
ANISOU 1077  CD  PRO A 515     5509   5342   6979   -208   -550    139       C  
ATOM   1078  N   GLN A 516     -46.404 -38.793  24.174  1.00 51.14           N  
ANISOU 1078  N   GLN A 516     5813   6106   7513    167   -401    209       N  
ATOM   1079  CA  GLN A 516     -45.270 -38.069  24.745  1.00 48.30           C  
ANISOU 1079  CA  GLN A 516     5435   5740   7176    229   -388    251       C  
ATOM   1080  C   GLN A 516     -45.798 -37.020  25.724  1.00 48.66           C  
ANISOU 1080  C   GLN A 516     5465   5854   7171    177   -354    325       C  
ATOM   1081  O   GLN A 516     -45.865 -35.817  25.437  1.00 48.21           O  
ANISOU 1081  O   GLN A 516     5366   5886   7066    212   -296    329       O  
ATOM   1082  CB  GLN A 516     -44.430 -37.440  23.642  1.00 44.06           C  
ANISOU 1082  CB  GLN A 516     4844   5259   6636    326   -338    197       C  
ATOM   1083  CG  GLN A 516     -43.935 -38.413  22.593  1.00 44.84           C  
ANISOU 1083  CG  GLN A 516     4951   5312   6776    387   -359    108       C  
ATOM   1084  CD  GLN A 516     -42.914 -39.398  23.105  1.00 51.58           C  
ANISOU 1084  CD  GLN A 516     5836   6049   7712    436   -429     95       C  
ATOM   1085  OE1 GLN A 516     -41.704 -39.133  23.099  1.00 54.23           O  
ANISOU 1085  OE1 GLN A 516     6121   6400   8084    513   -419     74       O  
ATOM   1086  NE2 GLN A 516     -43.395 -40.560  23.543  1.00 54.66           N  
ANISOU 1086  NE2 GLN A 516     6315   6324   8130    390   -504    102       N  
ATOM   1087  N   LEU A 517     -46.164 -37.487  26.916  1.00 47.19           N  
ANISOU 1087  N   LEU A 517     5327   5617   6985     92   -390    381       N  
ATOM   1088  CA  LEU A 517     -46.612 -36.563  27.945  1.00 43.65           C  
ANISOU 1088  CA  LEU A 517     4869   5231   6485     45   -357    443       C  
ATOM   1089  C   LEU A 517     -45.462 -35.641  28.298  1.00 47.44           C  
ANISOU 1089  C   LEU A 517     5335   5712   6978    110   -344    470       C  
ATOM   1090  O   LEU A 517     -44.393 -36.101  28.714  1.00 56.27           O  
ANISOU 1090  O   LEU A 517     6479   6752   8150    137   -395    484       O  
ATOM   1091  CB  LEU A 517     -47.083 -37.335  29.172  1.00 38.73           C  
ANISOU 1091  CB  LEU A 517     4316   4548   5852    -70   -397    499       C  
ATOM   1092  CG  LEU A 517     -48.302 -38.201  28.883  1.00 37.81           C  
ANISOU 1092  CG  LEU A 517     4210   4445   5711   -173   -399    469       C  
ATOM   1093  CD1 LEU A 517     -48.722 -38.955  30.124  1.00 41.24           C  
ANISOU 1093  CD1 LEU A 517     4733   4815   6120   -313   -428    531       C  
ATOM   1094  CD2 LEU A 517     -49.441 -37.337  28.367  1.00 37.88           C  
ANISOU 1094  CD2 LEU A 517     4118   4617   5658   -176   -333    428       C  
ATOM   1095  N   VAL A 518     -45.693 -34.337  28.165  1.00 42.00           N  
ANISOU 1095  N   VAL A 518     4612   5111   6235    135   -282    475       N  
ATOM   1096  CA  VAL A 518     -44.598 -33.392  28.303  1.00 40.14           C  
ANISOU 1096  CA  VAL A 518     4369   4879   6004    180   -260    489       C  
ATOM   1097  C   VAL A 518     -44.106 -33.408  29.739  1.00 44.60           C  
ANISOU 1097  C   VAL A 518     4967   5399   6579    135   -300    548       C  
ATOM   1098  O   VAL A 518     -44.896 -33.525  30.686  1.00 50.05           O  
ANISOU 1098  O   VAL A 518     5693   6092   7233     69   -309    590       O  
ATOM   1099  CB  VAL A 518     -45.036 -31.990  27.859  1.00 35.90           C  
ANISOU 1099  CB  VAL A 518     3826   4421   5395    210   -191    485       C  
ATOM   1100  CG1 VAL A 518     -46.138 -31.454  28.771  1.00 33.90           C  
ANISOU 1100  CG1 VAL A 518     3588   4213   5080    172   -176    518       C  
ATOM   1101  CG2 VAL A 518     -43.829 -31.060  27.784  1.00 35.46           C  
ANISOU 1101  CG2 VAL A 518     3774   4359   5340    233   -161    490       C  
ATOM   1102  N   ASN A 519     -42.790 -33.331  29.904  1.00 44.18           N  
ANISOU 1102  N   ASN A 519     4900   5316   6571    168   -326    547       N  
ATOM   1103  CA  ASN A 519     -42.223 -33.302  31.236  1.00 50.63           C  
ANISOU 1103  CA  ASN A 519     5748   6099   7393    136   -378    599       C  
ATOM   1104  C   ASN A 519     -42.242 -31.889  31.790  1.00 48.25           C  
ANISOU 1104  C   ASN A 519     5453   5850   7028    107   -325    624       C  
ATOM   1105  O   ASN A 519     -42.369 -30.910  31.054  1.00 50.86           O  
ANISOU 1105  O   ASN A 519     5769   6231   7325    128   -256    600       O  
ATOM   1106  CB  ASN A 519     -40.796 -33.843  31.231  1.00 63.68           C  
ANISOU 1106  CB  ASN A 519     7364   7712   9118    192   -443    574       C  
ATOM   1107  CG  ASN A 519     -40.730 -35.325  30.885  1.00 73.37           C  
ANISOU 1107  CG  ASN A 519     8614   8857  10406    235   -514    549       C  
ATOM   1108  OD1 ASN A 519     -41.692 -36.082  31.099  1.00 72.42           O  
ANISOU 1108  OD1 ASN A 519     8565   8682  10269    187   -536    576       O  
ATOM   1109  ND2 ASN A 519     -39.566 -35.757  30.394  1.00 78.19           N  
ANISOU 1109  ND2 ASN A 519     9168   9458  11085    323   -552    492       N  
ATOM   1110  N   ALA A 520     -42.120 -31.792  33.112  1.00 48.17           N  
ANISOU 1110  N   ALA A 520     5487   5821   6995     59   -364    675       N  
ATOM   1111  CA  ALA A 520     -42.150 -30.496  33.775  1.00 49.09           C  
ANISOU 1111  CA  ALA A 520     5628   5976   7047     28   -322    695       C  
ATOM   1112  C   ALA A 520     -40.975 -29.616  33.348  1.00 47.90           C  
ANISOU 1112  C   ALA A 520     5441   5846   6914     46   -300    665       C  
ATOM   1113  O   ALA A 520     -39.819 -30.052  33.345  1.00 48.55           O  
ANISOU 1113  O   ALA A 520     5473   5919   7055     62   -351    647       O  
ATOM   1114  CB  ALA A 520     -42.142 -30.706  35.291  1.00 50.03           C  
ANISOU 1114  CB  ALA A 520     5807   6069   7134    -31   -377    750       C  
ATOM   1115  N   ASN A 521     -41.281 -28.350  33.053  1.00 46.62           N  
ANISOU 1115  N   ASN A 521     5308   5714   6691     40   -225    656       N  
ATOM   1116  CA  ASN A 521     -40.349 -27.309  32.622  1.00 51.49           C  
ANISOU 1116  CA  ASN A 521     5921   6346   7297     24   -183    632       C  
ATOM   1117  C   ASN A 521     -39.686 -27.596  31.278  1.00 57.04           C  
ANISOU 1117  C   ASN A 521     6557   7070   8046     55   -155    583       C  
ATOM   1118  O   ASN A 521     -38.763 -26.874  30.890  1.00 62.62           O  
ANISOU 1118  O   ASN A 521     7247   7800   8745     20   -116    558       O  
ATOM   1119  CB  ASN A 521     -39.264 -27.041  33.676  1.00 54.27           C  
ANISOU 1119  CB  ASN A 521     6265   6697   7659    -33   -231    642       C  
ATOM   1120  CG  ASN A 521     -39.839 -26.596  35.002  1.00 59.64           C  
ANISOU 1120  CG  ASN A 521     7024   7361   8275    -72   -249    684       C  
ATOM   1121  OD1 ASN A 521     -39.353 -26.990  36.055  1.00 65.73           O  
ANISOU 1121  OD1 ASN A 521     7794   8124   9056   -102   -321    707       O  
ATOM   1122  ND2 ASN A 521     -40.872 -25.758  34.959  1.00 58.48           N  
ANISOU 1122  ND2 ASN A 521     6952   7213   8056    -63   -186    690       N  
ATOM   1123  N   GLN A 522     -40.145 -28.594  30.529  1.00 55.32           N  
ANISOU 1123  N   GLN A 522     6304   6849   7864    109   -167    564       N  
ATOM   1124  CA  GLN A 522     -39.590 -28.896  29.218  1.00 53.42           C  
ANISOU 1124  CA  GLN A 522     6007   6635   7657    145   -135    509       C  
ATOM   1125  C   GLN A 522     -40.646 -28.652  28.160  1.00 47.22           C  
ANISOU 1125  C   GLN A 522     5263   5859   6818    180    -81    499       C  
ATOM   1126  O   GLN A 522     -41.830 -28.466  28.462  1.00 46.71           O  
ANISOU 1126  O   GLN A 522     5248   5789   6709    189    -83    527       O  
ATOM   1127  CB  GLN A 522     -39.109 -30.348  29.138  1.00 64.43           C  
ANISOU 1127  CB  GLN A 522     7331   8011   9139    192   -205    477       C  
ATOM   1128  CG  GLN A 522     -37.962 -30.700  30.066  1.00 75.88           C  
ANISOU 1128  CG  GLN A 522     8729   9458  10644    188   -279    476       C  
ATOM   1129  CD  GLN A 522     -37.416 -32.106  29.826  1.00 87.14           C  
ANISOU 1129  CD  GLN A 522    10098  10857  12155    268   -355    432       C  
ATOM   1130  OE1 GLN A 522     -37.953 -32.880  29.021  1.00 89.70           O  
ANISOU 1130  OE1 GLN A 522    10433  11153  12497    313   -351    406       O  
ATOM   1131  NE2 GLN A 522     -36.358 -32.453  30.553  1.00 92.03           N  
ANISOU 1131  NE2 GLN A 522    10663  11481  12824    293   -434    420       N  
ATOM   1132  N   TYR A 523     -40.211 -28.691  26.909  1.00 45.14           N  
ANISOU 1132  N   TYR A 523     4971   5625   6556    203    -37    452       N  
ATOM   1133  CA  TYR A 523     -41.105 -28.489  25.780  1.00 46.55           C  
ANISOU 1133  CA  TYR A 523     5193   5819   6677    243      4    437       C  
ATOM   1134  C   TYR A 523     -41.622 -29.831  25.274  1.00 53.04           C  
ANISOU 1134  C   TYR A 523     5970   6638   7547    291    -39    402       C  
ATOM   1135  O   TYR A 523     -41.107 -30.890  25.626  1.00 56.86           O  
ANISOU 1135  O   TYR A 523     6400   7096   8108    298    -92    383       O  
ATOM   1136  CB  TYR A 523     -40.378 -27.727  24.677  1.00 41.84           C  
ANISOU 1136  CB  TYR A 523     4616   5252   6030    226     81    409       C  
ATOM   1137  CG  TYR A 523     -40.054 -26.330  25.120  1.00 41.23           C  
ANISOU 1137  CG  TYR A 523     4619   5158   5889    164    124    447       C  
ATOM   1138  CD1 TYR A 523     -38.898 -26.062  25.832  1.00 45.21           C  
ANISOU 1138  CD1 TYR A 523     5081   5671   6426     89    127    445       C  
ATOM   1139  CD2 TYR A 523     -40.920 -25.283  24.861  1.00 41.00           C  
ANISOU 1139  CD2 TYR A 523     4715   5102   5763    184    152    481       C  
ATOM   1140  CE1 TYR A 523     -38.606 -24.780  26.264  1.00 46.94           C  
ANISOU 1140  CE1 TYR A 523     5387   5865   6582     14    165    475       C  
ATOM   1141  CE2 TYR A 523     -40.638 -23.996  25.282  1.00 43.79           C  
ANISOU 1141  CE2 TYR A 523     5171   5415   6051    127    187    513       C  
ATOM   1142  CZ  TYR A 523     -39.480 -23.749  25.986  1.00 47.18           C  
ANISOU 1142  CZ  TYR A 523     5564   5847   6514     31    196    511       C  
ATOM   1143  OH  TYR A 523     -39.200 -22.469  26.416  1.00 49.42           O  
ANISOU 1143  OH  TYR A 523     5964   6083   6729    -42    229    538       O  
ATOM   1144  N   SER A 524     -42.702 -29.798  24.507  1.00 51.44           N  
ANISOU 1144  N   SER A 524     5797   6455   7291    326    -27    391       N  
ATOM   1145  CA  SER A 524     -43.109 -31.052  23.905  1.00 47.48           C  
ANISOU 1145  CA  SER A 524     5259   5951   6831    355    -64    346       C  
ATOM   1146  C   SER A 524     -42.068 -31.467  22.876  1.00 49.09           C  
ANISOU 1146  C   SER A 524     5424   6166   7061    380    -37    283       C  
ATOM   1147  O   SER A 524     -41.517 -30.616  22.175  1.00 52.91           O  
ANISOU 1147  O   SER A 524     5925   6686   7492    376     30    272       O  
ATOM   1148  CB  SER A 524     -44.470 -30.961  23.230  1.00 44.06           C  
ANISOU 1148  CB  SER A 524     4850   5558   6333    384    -64    333       C  
ATOM   1149  OG  SER A 524     -44.849 -32.242  22.738  1.00 40.32           O  
ANISOU 1149  OG  SER A 524     4344   5077   5900    390   -104    284       O  
ATOM   1150  N   PRO A 525     -41.759 -32.754  22.777  1.00 48.14           N  
ANISOU 1150  N   PRO A 525     5262   6014   7017    405    -84    237       N  
ATOM   1151  CA  PRO A 525     -40.936 -33.216  21.653  1.00 48.19           C  
ANISOU 1151  CA  PRO A 525     5227   6045   7039    447    -54    156       C  
ATOM   1152  C   PRO A 525     -41.531 -32.837  20.318  1.00 45.28           C  
ANISOU 1152  C   PRO A 525     4895   5726   6583    464     -2    125       C  
ATOM   1153  O   PRO A 525     -40.802 -32.774  19.321  1.00 44.37           O  
ANISOU 1153  O   PRO A 525     4761   5655   6444    482     55     67       O  
ATOM   1154  CB  PRO A 525     -40.919 -34.733  21.835  1.00 49.75           C  
ANISOU 1154  CB  PRO A 525     5408   6175   7322    484   -133    115       C  
ATOM   1155  CG  PRO A 525     -42.116 -35.012  22.711  1.00 49.45           C  
ANISOU 1155  CG  PRO A 525     5421   6088   7281    437   -190    177       C  
ATOM   1156  CD  PRO A 525     -42.187 -33.858  23.641  1.00 48.23           C  
ANISOU 1156  CD  PRO A 525     5277   5958   7090    393   -166    253       C  
ATOM   1157  N   CYS A 526     -42.836 -32.566  20.274  1.00 41.09           N  
ANISOU 1157  N   CYS A 526     4414   5202   5996    461    -20    157       N  
ATOM   1158  CA  CYS A 526     -43.498 -32.200  19.035  1.00 36.98           C  
ANISOU 1158  CA  CYS A 526     3936   4732   5383    490      9    130       C  
ATOM   1159  C   CYS A 526     -43.328 -30.734  18.678  1.00 33.61           C  
ANISOU 1159  C   CYS A 526     3577   4337   4856    486     75    171       C  
ATOM   1160  O   CYS A 526     -43.890 -30.298  17.667  1.00 34.48           O  
ANISOU 1160  O   CYS A 526     3747   4482   4870    519     91    160       O  
ATOM   1161  CB  CYS A 526     -44.978 -32.550  19.103  1.00 39.42           C  
ANISOU 1161  CB  CYS A 526     4253   5054   5670    497    -49    133       C  
ATOM   1162  SG  CYS A 526     -45.271 -34.315  18.920  1.00 44.61           S  
ANISOU 1162  SG  CYS A 526     4874   5671   6407    486   -116     63       S  
ATOM   1163  N   VAL A 527     -42.581 -29.956  19.465  1.00 31.67           N  
ANISOU 1163  N   VAL A 527     3339   4072   4621    443    107    218       N  
ATOM   1164  CA  VAL A 527     -42.314 -28.593  19.029  1.00 30.63           C  
ANISOU 1164  CA  VAL A 527     3299   3950   4387    421    174    253       C  
ATOM   1165  C   VAL A 527     -41.441 -28.604  17.794  1.00 30.23           C  
ANISOU 1165  C   VAL A 527     3253   3941   4290    404    247    200       C  
ATOM   1166  O   VAL A 527     -41.476 -27.655  17.009  1.00 36.20           O  
ANISOU 1166  O   VAL A 527     4117   4706   4931    391    300    221       O  
ATOM   1167  CB  VAL A 527     -41.616 -27.736  20.106  1.00 30.23           C  
ANISOU 1167  CB  VAL A 527     3264   3870   4353    356    197    305       C  
ATOM   1168  CG1 VAL A 527     -42.432 -27.700  21.402  1.00 30.94           C  
ANISOU 1168  CG1 VAL A 527     3352   3925   4477    368    134    353       C  
ATOM   1169  CG2 VAL A 527     -40.163 -28.163  20.310  1.00 31.74           C  
ANISOU 1169  CG2 VAL A 527     3358   4083   4619    303    228    265       C  
ATOM   1170  N   SER A 528     -40.727 -29.702  17.549  1.00 29.95           N  
ANISOU 1170  N   SER A 528     3116   3930   4333    412    248    128       N  
ATOM   1171  CA  SER A 528     -39.846 -29.778  16.393  1.00 41.05           C  
ANISOU 1171  CA  SER A 528     4506   5395   5695    396    328     61       C  
ATOM   1172  C   SER A 528     -40.613 -29.841  15.079  1.00 42.92           C  
ANISOU 1172  C   SER A 528     4822   5657   5829    439    336     34       C  
ATOM   1173  O   SER A 528     -40.043 -29.540  14.019  1.00 39.35           O  
ANISOU 1173  O   SER A 528     4406   5257   5290    412    418     -2       O  
ATOM   1174  CB  SER A 528     -38.963 -31.024  16.501  1.00 48.54           C  
ANISOU 1174  CB  SER A 528     5320   6364   6759    425    313    -26       C  
ATOM   1175  OG  SER A 528     -39.728 -32.161  16.901  1.00 50.71           O  
ANISOU 1175  OG  SER A 528     5572   6583   7114    488    213    -40       O  
ATOM   1176  N   ILE A 529     -41.882 -30.243  15.127  1.00 44.13           N  
ANISOU 1176  N   ILE A 529     4999   5786   5983    497    253     45       N  
ATOM   1177  CA  ILE A 529     -42.666 -30.461  13.921  1.00 43.98           C  
ANISOU 1177  CA  ILE A 529     5037   5801   5874    546    238      8       C  
ATOM   1178  C   ILE A 529     -43.917 -29.592  13.845  1.00 46.19           C  
ANISOU 1178  C   ILE A 529     5416   6078   6057    585    192     70       C  
ATOM   1179  O   ILE A 529     -44.435 -29.379  12.734  1.00 45.68           O  
ANISOU 1179  O   ILE A 529     5429   6048   5878    625    188     53       O  
ATOM   1180  CB  ILE A 529     -43.052 -31.947  13.796  1.00 40.39           C  
ANISOU 1180  CB  ILE A 529     4503   5341   5503    584    171    -70       C  
ATOM   1181  CG1 ILE A 529     -44.120 -32.305  14.840  1.00 40.19           C  
ANISOU 1181  CG1 ILE A 529     4448   5278   5545    590     79    -32       C  
ATOM   1182  CG2 ILE A 529     -41.810 -32.803  14.017  1.00 34.90           C  
ANISOU 1182  CG2 ILE A 529     3713   4634   4912    575    199   -135       C  
ATOM   1183  CD1 ILE A 529     -44.461 -33.795  14.931  1.00 40.65           C  
ANISOU 1183  CD1 ILE A 529     4448   5305   5692    596     12    -98       C  
ATOM   1184  N   VAL A 530     -44.442 -29.098  14.963  1.00 49.84           N  
ANISOU 1184  N   VAL A 530     5879   6506   6553    588    152    134       N  
ATOM   1185  CA  VAL A 530     -45.627 -28.241  14.946  1.00 54.33           C  
ANISOU 1185  CA  VAL A 530     6530   7081   7032    651    105    181       C  
ATOM   1186  C   VAL A 530     -45.135 -26.819  14.737  1.00 56.56           C  
ANISOU 1186  C   VAL A 530     6958   7326   7208    635    165    244       C  
ATOM   1187  O   VAL A 530     -44.091 -26.442  15.296  1.00 57.27           O  
ANISOU 1187  O   VAL A 530     7047   7378   7333    555    228    270       O  
ATOM   1188  CB  VAL A 530     -46.458 -28.385  16.234  1.00 55.93           C  
ANISOU 1188  CB  VAL A 530     6663   7276   7311    663     42    206       C  
ATOM   1189  CG1 VAL A 530     -47.651 -27.419  16.256  1.00 54.05           C  
ANISOU 1189  CG1 VAL A 530     6496   7061   6980    749     -5    239       C  
ATOM   1190  CG2 VAL A 530     -46.956 -29.802  16.357  1.00 58.20           C  
ANISOU 1190  CG2 VAL A 530     6836   7591   7687    653    -14    147       C  
ATOM   1191  N   PRO A 531     -45.792 -26.026  13.901  1.00 56.22           N  
ANISOU 1191  N   PRO A 531     7048   7287   7027    701    146    266       N  
ATOM   1192  CA  PRO A 531     -45.345 -24.657  13.666  1.00 56.90           C  
ANISOU 1192  CA  PRO A 531     7314   7311   6995    678    200    333       C  
ATOM   1193  C   PRO A 531     -45.758 -23.751  14.821  1.00 56.51           C  
ANISOU 1193  C   PRO A 531     7314   7199   6958    706    169    394       C  
ATOM   1194  O   PRO A 531     -46.497 -24.146  15.728  1.00 53.41           O  
ANISOU 1194  O   PRO A 531     6814   6830   6651    753    108    383       O  
ATOM   1195  CB  PRO A 531     -46.047 -24.268  12.360  1.00 56.95           C  
ANISOU 1195  CB  PRO A 531     7459   7337   6844    764    164    334       C  
ATOM   1196  CG  PRO A 531     -46.832 -25.477  11.925  1.00 57.07           C  
ANISOU 1196  CG  PRO A 531     7340   7440   6903    825     94    256       C  
ATOM   1197  CD  PRO A 531     -46.997 -26.334  13.126  1.00 55.83           C  
ANISOU 1197  CD  PRO A 531     7004   7297   6913    802     65    231       C  
ATOM   1198  N   SER A 532     -45.299 -22.497  14.726  1.00 56.39           N  
ANISOU 1198  N   SER A 532     7481   7103   6842    672    216    456       N  
ATOM   1199  CA  SER A 532     -45.568 -21.477  15.733  1.00 51.56           C  
ANISOU 1199  CA  SER A 532     6958   6411   6221    696    196    511       C  
ATOM   1200  C   SER A 532     -47.057 -21.258  15.940  1.00 52.51           C  
ANISOU 1200  C   SER A 532     7088   6550   6312    865     90    507       C  
ATOM   1201  O   SER A 532     -47.482 -20.869  17.034  1.00 56.18           O  
ANISOU 1201  O   SER A 532     7536   6991   6818    903     61    520       O  
ATOM   1202  CB  SER A 532     -44.900 -20.167  15.323  1.00 49.93           C  
ANISOU 1202  CB  SER A 532     6990   6100   5882    629    259    574       C  
ATOM   1203  OG  SER A 532     -43.562 -20.394  14.930  1.00 50.80           O  
ANISOU 1203  OG  SER A 532     7074   6227   6000    466    366    562       O  
ATOM   1204  N   THR A 533     -47.859 -21.463  14.905  1.00 49.19           N  
ANISOU 1204  N   THR A 533     6692   6186   5813    970     32    481       N  
ATOM   1205  CA  THR A 533     -49.289 -21.267  15.030  1.00 50.58           C  
ANISOU 1205  CA  THR A 533     6851   6409   5956   1140    -75    460       C  
ATOM   1206  C   THR A 533     -50.023 -22.289  14.178  1.00 56.74           C  
ANISOU 1206  C   THR A 533     7509   7313   6738   1196   -136    392       C  
ATOM   1207  O   THR A 533     -49.658 -22.513  13.020  1.00 61.82           O  
ANISOU 1207  O   THR A 533     8216   7965   7308   1172   -117    384       O  
ATOM   1208  CB  THR A 533     -49.647 -19.845  14.622  1.00 56.63           C  
ANISOU 1208  CB  THR A 533     7870   7082   6566   1256   -113    514       C  
ATOM   1209  OG1 THR A 533     -49.052 -18.942  15.562  1.00 59.31           O  
ANISOU 1209  OG1 THR A 533     8317   7304   6915   1196    -62    567       O  
ATOM   1210  CG2 THR A 533     -51.159 -19.646  14.614  1.00 61.66           C  
ANISOU 1210  CG2 THR A 533     8477   7793   7160   1465   -236    476       C  
ATOM   1211  N   VAL A 534     -51.037 -22.926  14.764  1.00 57.76           N  
ANISOU 1211  N   VAL A 534     7461   7542   6944   1255   -202    338       N  
ATOM   1212  CA  VAL A 534     -51.852 -23.879  14.028  1.00 57.26           C  
ANISOU 1212  CA  VAL A 534     7276   7602   6880   1298   -269    264       C  
ATOM   1213  C   VAL A 534     -52.604 -23.148  12.926  1.00 63.66           C  
ANISOU 1213  C   VAL A 534     8222   8438   7529   1455   -351    262       C  
ATOM   1214  O   VAL A 534     -53.153 -22.059  13.134  1.00 61.79           O  
ANISOU 1214  O   VAL A 534     8096   8167   7213   1588   -401    292       O  
ATOM   1215  CB  VAL A 534     -52.822 -24.583  14.991  1.00 54.51           C  
ANISOU 1215  CB  VAL A 534     6718   7360   6635   1306   -315    208       C  
ATOM   1216  CG1 VAL A 534     -53.740 -25.499  14.253  1.00 58.12           C  
ANISOU 1216  CG1 VAL A 534     7050   7950   7082   1337   -389    125       C  
ATOM   1217  CG2 VAL A 534     -52.051 -25.402  15.990  1.00 52.94           C  
ANISOU 1217  CG2 VAL A 534     6410   7124   6579   1151   -245    216       C  
ATOM   1218  N   TRP A 535     -52.656 -23.754  11.744  1.00 72.56           N  
ANISOU 1218  N   TRP A 535     9348   9620   8599   1452   -375    222       N  
ATOM   1219  CA  TRP A 535     -53.321 -23.064  10.653  1.00 75.27           C  
ANISOU 1219  CA  TRP A 535     9840   9985   8776   1603   -463    225       C  
ATOM   1220  C   TRP A 535     -54.808 -23.383  10.600  1.00 73.84           C  
ANISOU 1220  C   TRP A 535     9508   9961   8588   1742   -593    144       C  
ATOM   1221  O   TRP A 535     -55.626 -22.472  10.454  1.00 80.63           O  
ANISOU 1221  O   TRP A 535    10452  10838   9346   1922   -687    151       O  
ATOM   1222  CB  TRP A 535     -52.642 -23.387   9.322  1.00 81.10           C  
ANISOU 1222  CB  TRP A 535    10685  10709   9421   1540   -427    224       C  
ATOM   1223  CG  TRP A 535     -52.998 -22.414   8.241  1.00 88.36           C  
ANISOU 1223  CG  TRP A 535    11837  11598  10138   1674   -497    264       C  
ATOM   1224  CD1 TRP A 535     -53.554 -22.710   7.029  1.00 90.58           C  
ANISOU 1224  CD1 TRP A 535    12151  11963  10302   1750   -580    219       C  
ATOM   1225  CD2 TRP A 535     -52.907 -20.981   8.299  1.00 94.95           C  
ANISOU 1225  CD2 TRP A 535    12920  12302  10853   1760   -508    354       C  
ATOM   1226  NE1 TRP A 535     -53.771 -21.559   6.311  1.00 94.84           N  
ANISOU 1226  NE1 TRP A 535    12950  12433  10652   1879   -641    283       N  
ATOM   1227  CE2 TRP A 535     -53.390 -20.483   7.069  1.00 96.85           C  
ANISOU 1227  CE2 TRP A 535    13350  12548  10903   1889   -599    368       C  
ATOM   1228  CE3 TRP A 535     -52.450 -20.072   9.264  1.00 98.87           C  
ANISOU 1228  CE3 TRP A 535    13516  12671  11380   1737   -453    424       C  
ATOM   1229  CZ2 TRP A 535     -53.430 -19.118   6.779  1.00100.59           C  
ANISOU 1229  CZ2 TRP A 535    14120  12886  11212   1998   -640    455       C  
ATOM   1230  CZ3 TRP A 535     -52.494 -18.713   8.975  1.00100.67           C  
ANISOU 1230  CZ3 TRP A 535    14034  12766  11450   1838   -488    503       C  
ATOM   1231  CH2 TRP A 535     -52.980 -18.252   7.741  1.00102.11           C  
ANISOU 1231  CH2 TRP A 535    14414  12941  11441   1969   -582    522       C  
ATOM   1232  N   GLU A 536     -55.179 -24.650  10.735  1.00 63.91           N  
ANISOU 1232  N   GLU A 536     8030   8819   7435   1662   -604     63       N  
ATOM   1233  CA  GLU A 536     -56.581 -25.034  10.730  1.00 63.74           C  
ANISOU 1233  CA  GLU A 536     7835   8971   7414   1757   -718    -28       C  
ATOM   1234  C   GLU A 536     -56.771 -26.034  11.851  1.00 60.80           C  
ANISOU 1234  C   GLU A 536     7237   8660   7206   1624   -677    -74       C  
ATOM   1235  O   GLU A 536     -55.818 -26.685  12.281  1.00 64.06           O  
ANISOU 1235  O   GLU A 536     7633   8986   7719   1465   -583    -49       O  
ATOM   1236  CB  GLU A 536     -57.033 -25.591   9.376  1.00 70.16           C  
ANISOU 1236  CB  GLU A 536     8643   9882   8134   1792   -799    -95       C  
ATOM   1237  CG  GLU A 536     -57.258 -24.493   8.330  1.00 79.04           C  
ANISOU 1237  CG  GLU A 536     9985  10979   9067   1970   -881    -56       C  
ATOM   1238  CD  GLU A 536     -58.550 -23.701   8.548  1.00 89.09           C  
ANISOU 1238  CD  GLU A 536    11219  12356  10275   2191  -1014    -88       C  
ATOM   1239  OE1 GLU A 536     -58.723 -22.651   7.886  1.00 92.60           O  
ANISOU 1239  OE1 GLU A 536    11872  12748  10564   2362  -1089    -43       O  
ATOM   1240  OE2 GLU A 536     -59.399 -24.128   9.366  1.00 92.46           O1-
ANISOU 1240  OE2 GLU A 536    11412  12920  10800   2196  -1044   -163       O1-
ATOM   1241  N   ASP A 537     -58.013 -26.161  12.318  1.00 57.89           N  
ANISOU 1241  N   ASP A 537     6693   8446   6855   1689   -751   -146       N  
ATOM   1242  CA  ASP A 537     -58.243 -26.835  13.591  1.00 60.59           C  
ANISOU 1242  CA  ASP A 537     6853   8836   7332   1565   -703   -172       C  
ATOM   1243  C   ASP A 537     -57.785 -28.291  13.586  1.00 59.08           C  
ANISOU 1243  C   ASP A 537     6574   8630   7244   1362   -655   -202       C  
ATOM   1244  O   ASP A 537     -57.368 -28.809  14.627  1.00 60.63           O  
ANISOU 1244  O   ASP A 537     6713   8773   7552   1229   -585   -178       O  
ATOM   1245  CB  ASP A 537     -59.726 -26.761  13.968  1.00 68.76           C  
ANISOU 1245  CB  ASP A 537     7698  10075   8352   1659   -786   -262       C  
ATOM   1246  CG  ASP A 537     -59.998 -27.232  15.408  1.00 73.52           C  
ANISOU 1246  CG  ASP A 537     8136  10729   9070   1535   -723   -279       C  
ATOM   1247  OD1 ASP A 537     -59.184 -26.902  16.304  1.00 72.81           O  
ANISOU 1247  OD1 ASP A 537     8127  10503   9034   1481   -638   -199       O  
ATOM   1248  OD2 ASP A 537     -61.033 -27.897  15.656  1.00 75.53           O1-
ANISOU 1248  OD2 ASP A 537     8182  11165   9349   1485   -758   -373       O1-
ATOM   1249  N   GLY A 538     -57.788 -28.952  12.446  1.00 56.63           N  
ANISOU 1249  N   GLY A 538     6273   8349   6893   1339   -694   -252       N  
ATOM   1250  CA  GLY A 538     -57.468 -30.361  12.492  1.00 53.31           C  
ANISOU 1250  CA  GLY A 538     5775   7911   6571   1159   -660   -294       C  
ATOM   1251  C   GLY A 538     -56.107 -30.744  11.978  1.00 52.70           C  
ANISOU 1251  C   GLY A 538     5828   7681   6515   1088   -589   -256       C  
ATOM   1252  O   GLY A 538     -55.900 -31.923  11.671  1.00 56.71           O  
ANISOU 1252  O   GLY A 538     6295   8175   7077    977   -583   -311       O  
ATOM   1253  N   ASP A 539     -55.189 -29.787  11.828  1.00 49.62           N  
ANISOU 1253  N   ASP A 539     5594   7182   6077   1148   -534   -174       N  
ATOM   1254  CA  ASP A 539     -53.932 -30.066  11.135  1.00 47.80           C  
ANISOU 1254  CA  ASP A 539     5476   6845   5841   1092   -465   -156       C  
ATOM   1255  C   ASP A 539     -53.145 -31.189  11.803  1.00 43.42           C  
ANISOU 1255  C   ASP A 539     4853   6213   5431    949   -402   -167       C  
ATOM   1256  O   ASP A 539     -53.140 -31.351  13.026  1.00 42.21           O  
ANISOU 1256  O   ASP A 539     4628   6031   5377    890   -381   -138       O  
ATOM   1257  CB  ASP A 539     -53.071 -28.804  11.022  1.00 50.05           C  
ANISOU 1257  CB  ASP A 539     5932   7033   6052   1148   -404    -64       C  
ATOM   1258  CG  ASP A 539     -53.432 -27.959   9.803  1.00 56.91           C  
ANISOU 1258  CG  ASP A 539     6944   7934   6746   1273   -457    -56       C  
ATOM   1259  OD1 ASP A 539     -54.641 -27.792   9.529  1.00 61.21           O  
ANISOU 1259  OD1 ASP A 539     7443   8588   7228   1380   -563    -98       O  
ATOM   1260  OD2 ASP A 539     -52.512 -27.470   9.111  1.00 58.52           O1-
ANISOU 1260  OD2 ASP A 539     7307   8061   6869   1262   -395    -12       O1-
ATOM   1261  N   TYR A 540     -52.439 -31.947  10.973  1.00 42.93           N  
ANISOU 1261  N   TYR A 540     4826   6113   5370    902   -375   -212       N  
ATOM   1262  CA  TYR A 540     -51.771 -33.170  11.384  1.00 41.35           C  
ANISOU 1262  CA  TYR A 540     4573   5841   5296    794   -340   -246       C  
ATOM   1263  C   TYR A 540     -50.322 -33.071  10.939  1.00 40.69           C  
ANISOU 1263  C   TYR A 540     4575   5674   5210    787   -251   -230       C  
ATOM   1264  O   TYR A 540     -50.045 -32.774   9.771  1.00 37.76           O  
ANISOU 1264  O   TYR A 540     4289   5328   4731    829   -233   -253       O  
ATOM   1265  CB  TYR A 540     -52.476 -34.361  10.739  1.00 44.39           C  
ANISOU 1265  CB  TYR A 540     4902   6281   5685    750   -406   -351       C  
ATOM   1266  CG  TYR A 540     -51.747 -35.685  10.714  1.00 49.97           C  
ANISOU 1266  CG  TYR A 540     5603   6897   6487    664   -383   -408       C  
ATOM   1267  CD1 TYR A 540     -51.789 -36.534  11.800  1.00 55.06           C  
ANISOU 1267  CD1 TYR A 540     6189   7476   7254    571   -392   -404       C  
ATOM   1268  CD2 TYR A 540     -51.049 -36.107   9.593  1.00 53.53           C  
ANISOU 1268  CD2 TYR A 540     6120   7324   6894    683   -357   -470       C  
ATOM   1269  CE1 TYR A 540     -51.154 -37.774  11.777  1.00 56.22           C  
ANISOU 1269  CE1 TYR A 540     6356   7521   7484    511   -388   -458       C  
ATOM   1270  CE2 TYR A 540     -50.402 -37.349   9.564  1.00 54.90           C  
ANISOU 1270  CE2 TYR A 540     6296   7409   7156    628   -344   -537       C  
ATOM   1271  CZ  TYR A 540     -50.454 -38.176  10.670  1.00 54.31           C  
ANISOU 1271  CZ  TYR A 540     6174   7253   7208    549   -366   -529       C  
ATOM   1272  OH  TYR A 540     -49.820 -39.410  10.685  1.00 53.02           O  
ANISOU 1272  OH  TYR A 540     6036   6979   7129    512   -368   -592       O  
ATOM   1273  N   TYR A 541     -49.403 -33.348  11.859  1.00 42.07           N  
ANISOU 1273  N   TYR A 541     4723   5763   5498    730   -198   -198       N  
ATOM   1274  CA  TYR A 541     -47.982 -33.136  11.632  1.00 41.58           C  
ANISOU 1274  CA  TYR A 541     4710   5646   5443    721   -108   -185       C  
ATOM   1275  C   TYR A 541     -47.288 -34.441  11.936  1.00 43.99           C  
ANISOU 1275  C   TYR A 541     4955   5887   5871    674   -102   -244       C  
ATOM   1276  O   TYR A 541     -47.660 -35.138  12.886  1.00 47.36           O  
ANISOU 1276  O   TYR A 541     5325   6273   6397    631   -150   -239       O  
ATOM   1277  CB  TYR A 541     -47.387 -32.046  12.527  1.00 40.94           C  
ANISOU 1277  CB  TYR A 541     4656   5525   5375    713    -55    -90       C  
ATOM   1278  CG  TYR A 541     -48.164 -30.748  12.547  1.00 44.72           C  
ANISOU 1278  CG  TYR A 541     5206   6035   5750    770    -76    -24       C  
ATOM   1279  CD1 TYR A 541     -48.037 -29.820  11.521  1.00 47.40           C  
ANISOU 1279  CD1 TYR A 541     5672   6393   5947    816    -49     -4       C  
ATOM   1280  CD2 TYR A 541     -48.999 -30.431  13.612  1.00 41.54           C  
ANISOU 1280  CD2 TYR A 541     4758   5642   5384    783   -123     17       C  
ATOM   1281  CE1 TYR A 541     -48.743 -28.623  11.543  1.00 45.46           C  
ANISOU 1281  CE1 TYR A 541     5518   6155   5600    890    -82     56       C  
ATOM   1282  CE2 TYR A 541     -49.700 -29.236  13.645  1.00 39.88           C  
ANISOU 1282  CE2 TYR A 541     4616   5457   5080    862   -149     65       C  
ATOM   1283  CZ  TYR A 541     -49.570 -28.333  12.610  1.00 42.17           C  
ANISOU 1283  CZ  TYR A 541     5044   5747   5232    923   -135     86       C  
ATOM   1284  OH  TYR A 541     -50.266 -27.138  12.641  1.00 42.82           O  
ANISOU 1284  OH  TYR A 541     5220   5835   5215   1021   -174    133       O  
ATOM   1285  N   ARG A 542     -46.261 -34.759  11.161  1.00 42.55           N  
ANISOU 1285  N   ARG A 542     4794   5695   5677    683    -43   -300       N  
ATOM   1286  CA  ARG A 542     -45.592 -36.021  11.395  1.00 39.89           C  
ANISOU 1286  CA  ARG A 542     4409   5293   5455    669    -49   -369       C  
ATOM   1287  C   ARG A 542     -44.133 -35.912  11.004  1.00 37.88           C  
ANISOU 1287  C   ARG A 542     4148   5041   5204    687     43   -404       C  
ATOM   1288  O   ARG A 542     -43.762 -35.155  10.107  1.00 39.89           O  
ANISOU 1288  O   ARG A 542     4450   5360   5346    695    115   -407       O  
ATOM   1289  CB  ARG A 542     -46.239 -37.177  10.628  1.00 37.78           C  
ANISOU 1289  CB  ARG A 542     4151   5024   5180    670   -111   -471       C  
ATOM   1290  CG  ARG A 542     -45.955 -37.167   9.146  1.00 35.93           C  
ANISOU 1290  CG  ARG A 542     3968   4850   4834    708    -69   -551       C  
ATOM   1291  CD  ARG A 542     -46.052 -38.570   8.646  1.00 35.45           C  
ANISOU 1291  CD  ARG A 542     3910   4746   4813    708   -115   -670       C  
ATOM   1292  NE  ARG A 542     -47.287 -38.950   8.004  1.00 30.16           N  
ANISOU 1292  NE  ARG A 542     3264   4119   4075    688   -193   -719       N  
ATOM   1293  CZ  ARG A 542     -47.408 -38.991   6.690  1.00 35.76           C  
ANISOU 1293  CZ  ARG A 542     4026   4895   4667    717   -186   -796       C  
ATOM   1294  NH1 ARG A 542     -48.546 -39.377   6.128  1.00 41.81           N  
ANISOU 1294  NH1 ARG A 542     4805   5709   5372    695   -270   -849       N  
ATOM   1295  NH2 ARG A 542     -46.368 -38.654   5.945  1.00 31.53           N  
ANISOU 1295  NH2 ARG A 542     3525   4388   4069    759    -92   -825       N  
ATOM   1296  N   LYS A 543     -43.328 -36.750  11.638  1.00 34.92           N  
ANISOU 1296  N   LYS A 543     3716   4601   4951    694     37   -439       N  
ATOM   1297  CA  LYS A 543     -41.911 -36.803  11.365  1.00 35.55           C  
ANISOU 1297  CA  LYS A 543     3752   4702   5054    721    117   -494       C  
ATOM   1298  C   LYS A 543     -41.466 -38.230  11.566  1.00 40.08           C  
ANISOU 1298  C   LYS A 543     4289   5198   5742    771     66   -586       C  
ATOM   1299  O   LYS A 543     -41.921 -38.901  12.496  1.00 40.76           O  
ANISOU 1299  O   LYS A 543     4379   5189   5919    760    -22   -556       O  
ATOM   1300  CB  LYS A 543     -41.142 -35.884  12.315  1.00 35.04           C  
ANISOU 1300  CB  LYS A 543     3644   4645   5024    689    164   -411       C  
ATOM   1301  CG  LYS A 543     -39.705 -36.282  12.592  1.00 38.34           C  
ANISOU 1301  CG  LYS A 543     3969   5070   5527    718    205   -472       C  
ATOM   1302  CD  LYS A 543     -39.028 -35.204  13.425  1.00 46.79           C  
ANISOU 1302  CD  LYS A 543     5001   6170   6607    664    253   -391       C  
ATOM   1303  CE  LYS A 543     -37.619 -35.604  13.867  1.00 55.69           C  
ANISOU 1303  CE  LYS A 543     6008   7323   7829    695    275   -455       C  
ATOM   1304  NZ  LYS A 543     -36.847 -34.441  14.437  1.00 57.43           N  
ANISOU 1304  NZ  LYS A 543     6185   7602   8034    619    342   -395       N  
ATOM   1305  N   GLN A 544     -40.594 -38.690  10.677  1.00 43.06           N  
ANISOU 1305  N   GLN A 544     4643   5614   6105    825    121   -700       N  
ATOM   1306  CA  GLN A 544     -40.030 -40.025  10.777  1.00 41.03           C  
ANISOU 1306  CA  GLN A 544     4360   5278   5951    902     74   -805       C  
ATOM   1307  C   GLN A 544     -38.752 -39.935  11.602  1.00 36.01           C  
ANISOU 1307  C   GLN A 544     3624   4647   5409    944     97   -804       C  
ATOM   1308  O   GLN A 544     -38.045 -38.922  11.561  1.00 32.95           O  
ANISOU 1308  O   GLN A 544     3176   4365   4979    912    191   -776       O  
ATOM   1309  CB  GLN A 544     -39.785 -40.609   9.385  1.00 43.77           C  
ANISOU 1309  CB  GLN A 544     4729   5672   6231    956    117   -948       C  
ATOM   1310  CG  GLN A 544     -39.435 -42.085   9.379  1.00 49.17           C  
ANISOU 1310  CG  GLN A 544     5423   6250   7011   1049     50  -1069       C  
ATOM   1311  CD  GLN A 544     -39.365 -42.645   7.975  1.00 53.98           C  
ANISOU 1311  CD  GLN A 544     6070   6902   7539   1097     89  -1216       C  
ATOM   1312  OE1 GLN A 544     -39.778 -41.988   7.010  1.00 55.25           O  
ANISOU 1312  OE1 GLN A 544     6264   7166   7564   1048    152  -1215       O  
ATOM   1313  NE2 GLN A 544     -38.785 -43.840   7.841  1.00 54.82           N  
ANISOU 1313  NE2 GLN A 544     6180   6930   7720   1205     52  -1347       N  
ATOM   1314  N   LEU A 545     -38.537 -40.931  12.453  1.00 37.19           N  
ANISOU 1314  N   LEU A 545     3770   4679   5681   1002      2   -821       N  
ATOM   1315  CA  LEU A 545     -37.417 -40.926  13.377  1.00 48.92           C  
ANISOU 1315  CA  LEU A 545     5163   6163   7262   1055     -8   -815       C  
ATOM   1316  C   LEU A 545     -36.254 -41.745  12.826  1.00 60.95           C  
ANISOU 1316  C   LEU A 545     6613   7714   8831   1189      9   -974       C  
ATOM   1317  O   LEU A 545     -36.448 -42.679  12.043  1.00 55.56           O  
ANISOU 1317  O   LEU A 545     5988   6982   8142   1254    -14  -1080       O  
ATOM   1318  CB  LEU A 545     -37.865 -41.460  14.732  1.00 49.97           C  
ANISOU 1318  CB  LEU A 545     5350   6149   7488   1046   -133   -727       C  
ATOM   1319  CG  LEU A 545     -39.098 -40.666  15.176  1.00 48.58           C  
ANISOU 1319  CG  LEU A 545     5234   5970   7256    918   -138   -592       C  
ATOM   1320  CD1 LEU A 545     -39.760 -41.222  16.442  1.00 50.14           C  
ANISOU 1320  CD1 LEU A 545     5500   6032   7521    878   -248   -506       C  
ATOM   1321  CD2 LEU A 545     -38.758 -39.200  15.335  1.00 47.84           C  
ANISOU 1321  CD2 LEU A 545     5076   5995   7104    858    -47   -519       C  
ATOM   1322  N   SER A 546     -35.039 -41.388  13.259  1.00 75.21           N  
ANISOU 1322  N   SER A 546     8286   9607  10684   1233     47   -998       N  
ATOM   1323  CA  SER A 546     -33.832 -42.081  12.826  1.00 80.07           C  
ANISOU 1323  CA  SER A 546     8794  10281  11348   1377     66  -1161       C  
ATOM   1324  C   SER A 546     -33.786 -43.508  13.376  1.00 87.23           C  
ANISOU 1324  C   SER A 546     9764  11011  12369   1521    -84  -1215       C  
ATOM   1325  O   SER A 546     -34.331 -43.784  14.449  1.00 93.57           O  
ANISOU 1325  O   SER A 546    10654  11668  13230   1496   -198  -1106       O  
ATOM   1326  CB  SER A 546     -32.603 -41.313  13.301  1.00 79.77           C  
ANISOU 1326  CB  SER A 546     8581  10392  11336   1374    129  -1169       C  
ATOM   1327  OG  SER A 546     -31.410 -41.873  12.793  1.00 83.53           O  
ANISOU 1327  OG  SER A 546     8918  10971  11847   1512    166  -1344       O  
ATOM   1328  N   PRO A 547     -33.106 -44.431  12.681  1.00 87.46           N  
ANISOU 1328  N   PRO A 547     9760  11045  12425   1675    -87  -1385       N  
ATOM   1329  CA  PRO A 547     -32.955 -45.797  13.219  1.00 86.67           C  
ANISOU 1329  CA  PRO A 547     9742  10757  12433   1834   -240  -1443       C  
ATOM   1330  C   PRO A 547     -32.147 -45.861  14.497  1.00 87.64           C  
ANISOU 1330  C   PRO A 547     9788  10852  12658   1920   -335  -1403       C  
ATOM   1331  O   PRO A 547     -32.027 -46.942  15.078  1.00 89.09           O  
ANISOU 1331  O   PRO A 547    10064  10861  12924   2053   -479  -1428       O  
ATOM   1332  CB  PRO A 547     -32.252 -46.557  12.086  1.00 88.05           C  
ANISOU 1332  CB  PRO A 547     9870  10984  12600   1993   -198  -1654       C  
ATOM   1333  CG  PRO A 547     -31.659 -45.498  11.229  1.00 89.54           C  
ANISOU 1333  CG  PRO A 547     9893  11432  12697   1927    -16  -1706       C  
ATOM   1334  CD  PRO A 547     -32.585 -44.327  11.310  1.00 88.05           C  
ANISOU 1334  CD  PRO A 547     9756  11279  12420   1709     46  -1534       C  
ATOM   1335  N   LEU A 548     -31.577 -44.751  14.949  1.00 89.96           N  
ANISOU 1335  N   LEU A 548     9930  11308  12942   1847   -265  -1343       N  
ATOM   1336  CA  LEU A 548     -30.916 -44.756  16.244  1.00 97.73           C  
ANISOU 1336  CA  LEU A 548    10850  12268  14014   1911   -368  -1292       C  
ATOM   1337  C   LEU A 548     -31.944 -44.837  17.355  1.00104.81           C  
ANISOU 1337  C   LEU A 548    11922  12975  14927   1812   -480  -1113       C  
ATOM   1338  O   LEU A 548     -31.865 -45.714  18.221  1.00105.92           O  
ANISOU 1338  O   LEU A 548    12154  12950  15140   1914   -631  -1091       O  
ATOM   1339  CB  LEU A 548     -30.059 -43.501  16.398  1.00100.39           C  
ANISOU 1339  CB  LEU A 548    10981  12837  14327   1832   -257  -1282       C  
ATOM   1340  CG  LEU A 548     -28.719 -43.461  15.664  1.00107.06           C  
ANISOU 1340  CG  LEU A 548    11619  13895  15164   1925   -161  -1455       C  
ATOM   1341  CD1 LEU A 548     -28.888 -43.481  14.164  1.00108.37           C  
ANISOU 1341  CD1 LEU A 548    11774  14149  15252   1918    -24  -1576       C  
ATOM   1342  CD2 LEU A 548     -27.976 -42.206  16.078  1.00109.46           C  
ANISOU 1342  CD2 LEU A 548    11747  14399  15443   1802    -72  -1414       C  
ATOM   1343  N   GLU A 549     -32.954 -43.970  17.298  1.00111.35           N  
ANISOU 1343  N   GLU A 549    12810  13822  15677   1620   -407   -989       N  
ATOM   1344  CA  GLU A 549     -34.013 -43.837  18.292  1.00113.28           C  
ANISOU 1344  CA  GLU A 549    13193  13934  15916   1497   -479   -823       C  
ATOM   1345  C   GLU A 549     -35.140 -44.843  18.127  1.00111.73           C  
ANISOU 1345  C   GLU A 549    13191  13548  15714   1474   -555   -808       C  
ATOM   1346  O   GLU A 549     -36.154 -44.727  18.822  1.00107.22           O  
ANISOU 1346  O   GLU A 549    12728  12888  15122   1347   -594   -680       O  
ATOM   1347  CB  GLU A 549     -34.594 -42.431  18.217  1.00117.78           C  
ANISOU 1347  CB  GLU A 549    13729  14624  16399   1319   -365   -719       C  
ATOM   1348  CG  GLU A 549     -33.582 -41.354  18.471  1.00124.77           C  
ANISOU 1348  CG  GLU A 549    14449  15679  17279   1297   -289   -717       C  
ATOM   1349  CD  GLU A 549     -33.797 -40.170  17.564  1.00129.26           C  
ANISOU 1349  CD  GLU A 549    14977  16393  17741   1175   -134   -707       C  
ATOM   1350  OE1 GLU A 549     -34.892 -39.564  17.609  1.00127.98           O  
ANISOU 1350  OE1 GLU A 549    14914  16200  17514   1056   -112   -600       O  
ATOM   1351  OE2 GLU A 549     -32.856 -39.850  16.807  1.00133.81           O1-
ANISOU 1351  OE2 GLU A 549    15427  17120  18294   1201    -36   -810       O1-
ATOM   1352  N   GLY A 550     -35.012 -45.804  17.222  1.00115.84           N  
ANISOU 1352  N   GLY A 550    13757  14012  16245   1581   -570   -941       N  
ATOM   1353  CA  GLY A 550     -36.044 -46.789  16.982  1.00120.80           C  
ANISOU 1353  CA  GLY A 550    14575  14460  16863   1544   -639   -943       C  
ATOM   1354  C   GLY A 550     -36.624 -46.746  15.586  1.00123.08           C  
ANISOU 1354  C   GLY A 550    14876  14817  17073   1497   -548  -1026       C  
ATOM   1355  O   GLY A 550     -37.304 -47.698  15.182  1.00126.53           O  
ANISOU 1355  O   GLY A 550    15458  15115  17503   1488   -605  -1073       O  
ATOM   1356  N   GLY A 551     -36.414 -45.665  14.843  1.00122.82           N  
ANISOU 1356  N   GLY A 551    14712  14986  16969   1452   -412  -1043       N  
ATOM   1357  CA  GLY A 551     -36.931 -45.622  13.493  1.00118.40           C  
ANISOU 1357  CA  GLY A 551    14175  14494  16319   1415   -332  -1121       C  
ATOM   1358  C   GLY A 551     -38.430 -45.495  13.378  1.00114.35           C  
ANISOU 1358  C   GLY A 551    13774  13934  15739   1260   -349  -1036       C  
ATOM   1359  O   GLY A 551     -38.987 -45.834  12.331  1.00116.97           O  
ANISOU 1359  O   GLY A 551    14164  14273  16008   1241   -329  -1113       O  
ATOM   1360  N   GLY A 552     -39.108 -45.045  14.426  1.00 96.82           N  
ANISOU 1360  N   GLY A 552    11580  11677  13530   1150   -387   -888       N  
ATOM   1361  CA  GLY A 552     -40.552 -44.919  14.396  1.00 81.32           C  
ANISOU 1361  CA  GLY A 552     9697   9693  11507   1005   -405   -817       C  
ATOM   1362  C   GLY A 552     -41.041 -43.660  13.706  1.00 64.98           C  
ANISOU 1362  C   GLY A 552     7563   7796   9329    932   -304   -780       C  
ATOM   1363  O   GLY A 552     -40.399 -43.118  12.801  1.00 69.18           O  
ANISOU 1363  O   GLY A 552     8029   8450   9807    982   -213   -843       O  
ATOM   1364  N   TRP A 553     -42.222 -43.215  14.106  1.00 49.02           N  
ANISOU 1364  N   TRP A 553     5570   5786   7268    814   -323   -683       N  
ATOM   1365  CA  TRP A 553     -42.805 -41.975  13.620  1.00 39.04           C  
ANISOU 1365  CA  TRP A 553     4265   4667   5901    758   -252   -632       C  
ATOM   1366  C   TRP A 553     -43.161 -41.103  14.817  1.00 32.74           C  
ANISOU 1366  C   TRP A 553     3440   3886   5115    691   -256   -495       C  
ATOM   1367  O   TRP A 553     -43.668 -41.600  15.827  1.00 28.52           O  
ANISOU 1367  O   TRP A 553     2942   3261   4635    634   -326   -439       O  
ATOM   1368  CB  TRP A 553     -44.084 -42.194  12.790  1.00 41.15           C  
ANISOU 1368  CB  TRP A 553     4584   4964   6087    696   -278   -667       C  
ATOM   1369  CG  TRP A 553     -43.924 -42.820  11.453  1.00 40.72           C  
ANISOU 1369  CG  TRP A 553     4564   4923   5984    747   -265   -801       C  
ATOM   1370  CD1 TRP A 553     -43.930 -44.142  11.175  1.00 46.74           C  
ANISOU 1370  CD1 TRP A 553     5398   5570   6791    767   -326   -902       C  
ATOM   1371  CD2 TRP A 553     -43.739 -42.150  10.210  1.00 37.49           C  
ANISOU 1371  CD2 TRP A 553     4139   4643   5463    782   -186   -852       C  
ATOM   1372  NE1 TRP A 553     -43.768 -44.347   9.830  1.00 47.78           N  
ANISOU 1372  NE1 TRP A 553     5547   5759   6847    816   -289  -1020       N  
ATOM   1373  CE2 TRP A 553     -43.644 -43.135   9.215  1.00 40.16           C  
ANISOU 1373  CE2 TRP A 553     4528   4949   5781    823   -200   -989       C  
ATOM   1374  CE3 TRP A 553     -43.639 -40.814   9.842  1.00 39.22           C  
ANISOU 1374  CE3 TRP A 553     4325   4990   5587    777   -105   -792       C  
ATOM   1375  CZ2 TRP A 553     -43.454 -42.831   7.881  1.00 40.46           C  
ANISOU 1375  CZ2 TRP A 553     4574   5094   5703    859   -133  -1069       C  
ATOM   1376  CZ3 TRP A 553     -43.447 -40.515   8.516  1.00 43.31           C  
ANISOU 1376  CZ3 TRP A 553     4865   5602   5987    807    -41   -863       C  
ATOM   1377  CH2 TRP A 553     -43.364 -41.519   7.547  1.00 43.19           C  
ANISOU 1377  CH2 TRP A 553     4891   5569   5951    846    -53  -1001       C  
ATOM   1378  N   LEU A 554     -42.898 -39.805  14.702  1.00 34.49           N  
ANISOU 1378  N   LEU A 554     3611   4216   5276    690   -178   -442       N  
ATOM   1379  CA  LEU A 554     -43.295 -38.817  15.701  1.00 32.43           C  
ANISOU 1379  CA  LEU A 554     3334   3982   5007    633   -173   -323       C  
ATOM   1380  C   LEU A 554     -44.457 -37.997  15.145  1.00 34.22           C  
ANISOU 1380  C   LEU A 554     3579   4297   5125    596   -156   -293       C  
ATOM   1381  O   LEU A 554     -44.345 -37.392  14.072  1.00 38.23           O  
ANISOU 1381  O   LEU A 554     4099   4886   5543    626   -100   -324       O  
ATOM   1382  CB  LEU A 554     -42.105 -37.932  16.073  1.00 27.33           C  
ANISOU 1382  CB  LEU A 554     2634   3378   4373    658   -107   -288       C  
ATOM   1383  CG  LEU A 554     -42.444 -36.797  17.024  1.00 25.00           C  
ANISOU 1383  CG  LEU A 554     2336   3108   4056    603    -94   -173       C  
ATOM   1384  CD1 LEU A 554     -42.888 -37.341  18.358  1.00 24.90           C  
ANISOU 1384  CD1 LEU A 554     2336   3009   4116    563   -173   -114       C  
ATOM   1385  CD2 LEU A 554     -41.233 -35.907  17.186  1.00 24.94           C  
ANISOU 1385  CD2 LEU A 554     2282   3149   4046    610    -23   -156       C  
ATOM   1386  N   VAL A 555     -45.577 -37.981  15.862  1.00 32.08           N  
ANISOU 1386  N   VAL A 555     3314   4020   4854    535   -207   -237       N  
ATOM   1387  CA  VAL A 555     -46.808 -37.432  15.310  1.00 35.64           C  
ANISOU 1387  CA  VAL A 555     3769   4564   5210    519   -215   -234       C  
ATOM   1388  C   VAL A 555     -47.471 -36.460  16.280  1.00 45.99           C  
ANISOU 1388  C   VAL A 555     5058   5916   6500    492   -215   -140       C  
ATOM   1389  O   VAL A 555     -47.534 -36.712  17.490  1.00 53.18           O  
ANISOU 1389  O   VAL A 555     5954   6775   7477    440   -238    -90       O  
ATOM   1390  CB  VAL A 555     -47.778 -38.564  14.943  1.00 32.95           C  
ANISOU 1390  CB  VAL A 555     3437   4209   4873    470   -284   -303       C  
ATOM   1391  CG1 VAL A 555     -48.881 -38.026  14.080  1.00 32.66           C  
ANISOU 1391  CG1 VAL A 555     3389   4294   4728    478   -298   -328       C  
ATOM   1392  CG2 VAL A 555     -47.031 -39.679  14.232  1.00 34.18           C  
ANISOU 1392  CG2 VAL A 555     3630   4288   5069    499   -292   -399       C  
ATOM   1393  N   ALA A 556     -48.021 -35.373  15.732  1.00 45.30           N  
ANISOU 1393  N   ALA A 556     4980   5921   6312    532   -195   -121       N  
ATOM   1394  CA  ALA A 556     -48.724 -34.367  16.517  1.00 41.69           C  
ANISOU 1394  CA  ALA A 556     4510   5510   5821    534   -197    -49       C  
ATOM   1395  C   ALA A 556     -49.931 -33.851  15.749  1.00 44.14           C  
ANISOU 1395  C   ALA A 556     4815   5929   6026    581   -231    -75       C  
ATOM   1396  O   ALA A 556     -49.948 -33.839  14.515  1.00 47.91           O  
ANISOU 1396  O   ALA A 556     5329   6444   6432    627   -234   -124       O  
ATOM   1397  CB  ALA A 556     -47.816 -33.194  16.873  1.00 38.23           C  
ANISOU 1397  CB  ALA A 556     4112   5049   5365    564   -135     19       C  
ATOM   1398  N   SER A 557     -50.934 -33.402  16.502  1.00 42.39           N  
ANISOU 1398  N   SER A 557     4548   5768   5791    578   -258    -46       N  
ATOM   1399  CA  SER A 557     -52.151 -32.808  15.960  1.00 42.23           C  
ANISOU 1399  CA  SER A 557     4504   5870   5674    646   -303    -73       C  
ATOM   1400  C   SER A 557     -52.329 -31.395  16.489  1.00 46.84           C  
ANISOU 1400  C   SER A 557     5121   6474   6203    726   -285     -8       C  
ATOM   1401  O   SER A 557     -52.283 -31.167  17.703  1.00 47.37           O  
ANISOU 1401  O   SER A 557     5163   6515   6321    691   -264     39       O  
ATOM   1402  CB  SER A 557     -53.396 -33.606  16.328  1.00 36.20           C  
ANISOU 1402  CB  SER A 557     3629   5193   4933    577   -359   -128       C  
ATOM   1403  OG  SER A 557     -54.531 -32.763  16.208  1.00 30.32           O  
ANISOU 1403  OG  SER A 557     2834   4583   4104    661   -398   -143       O  
ATOM   1404  N   GLY A 558     -52.544 -30.452  15.586  1.00 48.96           N  
ANISOU 1404  N   GLY A 558     5462   6780   6361    837   -300     -5       N  
ATOM   1405  CA  GLY A 558     -52.800 -29.101  16.018  1.00 47.17           C  
ANISOU 1405  CA  GLY A 558     5292   6557   6071    929   -296     50       C  
ATOM   1406  C   GLY A 558     -54.258 -28.906  16.354  1.00 47.05           C  
ANISOU 1406  C   GLY A 558     5178   6675   6026    994   -363      9       C  
ATOM   1407  O   GLY A 558     -55.132 -29.658  15.926  1.00 51.65           O  
ANISOU 1407  O   GLY A 558     5657   7364   6603    980   -418    -66       O  
ATOM   1408  N   SER A 559     -54.519 -27.890  17.161  1.00 40.35           N  
ANISOU 1408  N   SER A 559     4353   5825   5155   1063   -355     49       N  
ATOM   1409  CA  SER A 559     -55.882 -27.527  17.489  1.00 35.48           C  
ANISOU 1409  CA  SER A 559     3634   5349   4496   1155   -413      0       C  
ATOM   1410  C   SER A 559     -55.874 -26.032  17.719  1.00 39.85           C  
ANISOU 1410  C   SER A 559     4313   5855   4973   1300   -414     48       C  
ATOM   1411  O   SER A 559     -54.893 -25.492  18.243  1.00 43.20           O  
ANISOU 1411  O   SER A 559     4852   6145   5417   1264   -351    121       O  
ATOM   1412  CB  SER A 559     -56.380 -28.286  18.707  1.00 31.28           C  
ANISOU 1412  CB  SER A 559     2947   4884   4053   1037   -393    -26       C  
ATOM   1413  OG  SER A 559     -57.781 -28.280  18.724  1.00 36.08           O  
ANISOU 1413  OG  SER A 559     3411   5675   4621   1098   -450   -108       O  
ATOM   1414  N   THR A 560     -56.972 -25.362  17.349  1.00 40.21           N  
ANISOU 1414  N   THR A 560     4339   6010   4929   1468   -492      1       N  
ATOM   1415  CA  THR A 560     -56.982 -23.903  17.322  1.00 40.56           C  
ANISOU 1415  CA  THR A 560     4548   5985   4877   1637   -513     44       C  
ATOM   1416  C   THR A 560     -58.185 -23.313  18.037  1.00 43.33           C  
ANISOU 1416  C   THR A 560     4799   6464   5203   1780   -562    -15       C  
ATOM   1417  O   THR A 560     -59.224 -23.957  18.181  1.00 48.87           O  
ANISOU 1417  O   THR A 560     5292   7350   5927   1779   -601   -104       O  
ATOM   1418  CB  THR A 560     -56.974 -23.346  15.894  1.00 41.50           C  
ANISOU 1418  CB  THR A 560     4826   6073   4870   1765   -577     55       C  
ATOM   1419  OG1 THR A 560     -56.797 -21.928  15.963  1.00 45.90           O  
ANISOU 1419  OG1 THR A 560     5590   6514   5335   1903   -588    114       O  
ATOM   1420  CG2 THR A 560     -58.289 -23.629  15.190  1.00 41.87           C  
ANISOU 1420  CG2 THR A 560     4741   6308   4858   1888   -690    -41       C  
ATOM   1421  N   VAL A 561     -58.001 -22.085  18.523  1.00 44.77           N  
ANISOU 1421  N   VAL A 561     5131   6546   5336   1893   -553     30       N  
ATOM   1422  CA  VAL A 561     -59.056 -21.267  19.110  1.00 52.05           C  
ANISOU 1422  CA  VAL A 561     6004   7563   6211   2078   -603    -28       C  
ATOM   1423  C   VAL A 561     -59.032 -19.896  18.461  1.00 67.12           C  
ANISOU 1423  C   VAL A 561     8160   9354   7990   2293   -669     10       C  
ATOM   1424  O   VAL A 561     -57.959 -19.314  18.258  1.00 68.40           O  
ANISOU 1424  O   VAL A 561     8556   9313   8122   2245   -625    105       O  
ATOM   1425  CB  VAL A 561     -58.902 -21.126  20.634  1.00 46.67           C  
ANISOU 1425  CB  VAL A 561     5270   6862   5598   2001   -523    -19       C  
ATOM   1426  CG1 VAL A 561     -60.024 -20.277  21.201  1.00 47.14           C  
ANISOU 1426  CG1 VAL A 561     5272   7036   5602   2210   -571    -97       C  
ATOM   1427  CG2 VAL A 561     -58.894 -22.495  21.284  1.00 46.75           C  
ANISOU 1427  CG2 VAL A 561     5073   6968   5722   1780   -461    -43       C  
ATOM   1428  N   ALA A 562     -60.217 -19.378  18.145  1.00 80.52           N  
ANISOU 1428  N   ALA A 562     9813  11175   9608   2512   -773    -70       N  
ATOM   1429  CA  ALA A 562     -60.312 -18.102  17.450  1.00 86.84           C  
ANISOU 1429  CA  ALA A 562    10876  11844  10277   2679   -837    -44       C  
ATOM   1430  C   ALA A 562     -59.760 -16.979  18.321  1.00 88.94           C  
ANISOU 1430  C   ALA A 562    11344  11926  10525   2717   -788     15       C  
ATOM   1431  O   ALA A 562     -60.023 -16.915  19.526  1.00 90.42           O  
ANISOU 1431  O   ALA A 562    11418  12163  10773   2701   -741    -24       O  
ATOM   1432  CB  ALA A 562     -61.769 -17.814  17.076  1.00 89.55           C  
ANISOU 1432  CB  ALA A 562    11123  12349  10554   2825   -928   -163       C  
ATOM   1433  N   MET A 563     -58.993 -16.084  17.702  1.00 84.39           N  
ANISOU 1433  N   MET A 563    11078  11133   9855   2756   -797    108       N  
ATOM   1434  CA  MET A 563     -58.429 -14.966  18.443  1.00 80.00           C  
ANISOU 1434  CA  MET A 563    10745  10381   9270   2773   -754    163       C  
ATOM   1435  C   MET A 563     -59.547 -14.065  18.955  1.00 82.43           C  
ANISOU 1435  C   MET A 563    11050  10740   9530   2942   -806     67       C  
ATOM   1436  O   MET A 563     -60.623 -13.981  18.363  1.00 87.15           O  
ANISOU 1436  O   MET A 563    11575  11466  10070   3073   -891    -18       O  
ATOM   1437  CB  MET A 563     -57.456 -14.181  17.561  1.00 77.37           C  
ANISOU 1437  CB  MET A 563    10760   9809   8827   2754   -752    276       C  
ATOM   1438  CG  MET A 563     -56.967 -12.893  18.189  1.00 76.78           C  
ANISOU 1438  CG  MET A 563    10953   9519   8701   2765   -719    322       C  
ATOM   1439  SD  MET A 563     -56.521 -13.149  19.924  1.00 76.96           S  
ANISOU 1439  SD  MET A 563    10839   9545   8858   2663   -622    321       S  
ATOM   1440  CE  MET A 563     -55.193 -14.347  19.779  1.00 74.24           C  
ANISOU 1440  CE  MET A 563    10388   9198   8622   2335   -503    392       C  
ATOM   1441  N   THR A 564     -59.302 -13.415  20.089  1.00 81.28           N  
ANISOU 1441  N   THR A 564    10975  10504   9405   2944   -755     73       N  
ATOM   1442  CA  THR A 564     -60.292 -12.533  20.687  1.00 82.02           C  
ANISOU 1442  CA  THR A 564    11073  10643   9449   3110   -798    -22       C  
ATOM   1443  C   THR A 564     -59.895 -11.071  20.500  1.00 84.76           C  
ANISOU 1443  C   THR A 564    11786  10740   9680   3199   -824     27       C  
ATOM   1444  O   THR A 564     -58.737 -10.747  20.221  1.00 84.75           O  
ANISOU 1444  O   THR A 564    12022  10525   9653   3088   -782    139       O  
ATOM   1445  CB  THR A 564     -60.476 -12.861  22.173  1.00 77.54           C  
ANISOU 1445  CB  THR A 564    10305  10180   8977   3063   -726    -75       C  
ATOM   1446  OG1 THR A 564     -59.207 -12.863  22.837  1.00 74.15           O  
ANISOU 1446  OG1 THR A 564     9993   9581   8601   2921   -638     25       O  
ATOM   1447  CG2 THR A 564     -61.099 -14.242  22.311  1.00 74.97           C  
ANISOU 1447  CG2 THR A 564     9620  10118   8746   2978   -708   -142       C  
ATOM   1448  N   GLU A 565     -60.885 -10.186  20.648  1.00 88.55           N  
ANISOU 1448  N   GLU A 565    12311  11253  10083   3393   -895    -64       N  
ATOM   1449  CA  GLU A 565     -60.648  -8.762  20.420  1.00 93.41           C  
ANISOU 1449  CA  GLU A 565    13283  11636  10575   3493   -936    -32       C  
ATOM   1450  C   GLU A 565     -59.539  -8.254  21.325  1.00 85.92           C  
ANISOU 1450  C   GLU A 565    12518  10477   9649   3366   -847     45       C  
ATOM   1451  O   GLU A 565     -58.639  -7.529  20.888  1.00 84.99           O  
ANISOU 1451  O   GLU A 565    12711  10121   9461   3294   -833    137       O  
ATOM   1452  CB  GLU A 565     -61.939  -7.960  20.615  1.00105.35           C  
ANISOU 1452  CB  GLU A 565    14782  13237  12009   3738  -1027   -157       C  
ATOM   1453  CG  GLU A 565     -62.784  -8.360  21.824  1.00113.96           C  
ANISOU 1453  CG  GLU A 565    15570  14550  13178   3785   -999   -272       C  
ATOM   1454  CD  GLU A 565     -63.680  -9.564  21.540  1.00119.16           C  
ANISOU 1454  CD  GLU A 565    15866  15506  13902   3773  -1016   -353       C  
ATOM   1455  OE1 GLU A 565     -63.704 -10.033  20.378  1.00120.72           O  
ANISOU 1455  OE1 GLU A 565    16056  15733  14078   3755  -1063   -326       O  
ATOM   1456  OE2 GLU A 565     -64.365 -10.037  22.474  1.00120.29           O1-
ANISOU 1456  OE2 GLU A 565    15740  15854  14110   3772   -980   -446       O1-
ATOM   1457  N   GLN A 566     -59.585  -8.625  22.586  1.00 82.61           N  
ANISOU 1457  N   GLN A 566    11916  10147   9324   3324   -783      5       N  
ATOM   1458  CA  GLN A 566     -58.493  -8.334  23.493  1.00 86.37           C  
ANISOU 1458  CA  GLN A 566    12533  10446   9837   3184   -696     75       C  
ATOM   1459  C   GLN A 566     -57.660  -9.596  23.651  1.00 81.31           C  
ANISOU 1459  C   GLN A 566    11716   9860   9317   2979   -613    145       C  
ATOM   1460  O   GLN A 566     -58.204 -10.675  23.913  1.00 81.63           O  
ANISOU 1460  O   GLN A 566    11442  10127   9446   2969   -601     91       O  
ATOM   1461  CB  GLN A 566     -59.011  -7.846  24.841  1.00 92.93           C  
ANISOU 1461  CB  GLN A 566    13311  11319  10679   3279   -679    -14       C  
ATOM   1462  CG  GLN A 566     -59.942  -6.675  24.728  1.00100.65           C  
ANISOU 1462  CG  GLN A 566    14431  12272  11538   3505   -769    -99       C  
ATOM   1463  CD  GLN A 566     -59.953  -5.847  25.987  1.00106.28           C  
ANISOU 1463  CD  GLN A 566    15243  12904  12232   3562   -742   -148       C  
ATOM   1464  OE1 GLN A 566     -59.023  -5.083  26.254  1.00108.66           O  
ANISOU 1464  OE1 GLN A 566    15830  12961  12496   3477   -711    -79       O  
ATOM   1465  NE2 GLN A 566     -61.007  -5.997  26.776  1.00108.62           N  
ANISOU 1465  NE2 GLN A 566    15306  13413  12551   3694   -751   -272       N  
ATOM   1466  N   LEU A 567     -56.352  -9.470  23.444  1.00 74.11           N  
ANISOU 1466  N   LEU A 567    11009   8746   8403   2807   -556    263       N  
ATOM   1467  CA  LEU A 567     -55.492 -10.629  23.599  1.00 64.06           C  
ANISOU 1467  CA  LEU A 567     9588   7513   7239   2623   -482    333       C  
ATOM   1468  C   LEU A 567     -55.566 -11.080  25.046  1.00 56.27           C  
ANISOU 1468  C   LEU A 567     8389   6636   6355   2542   -414    279       C  
ATOM   1469  O   LEU A 567     -55.674 -10.262  25.964  1.00 54.25           O  
ANISOU 1469  O   LEU A 567     8244   6299   6070   2615   -408    246       O  
ATOM   1470  CB  LEU A 567     -54.039 -10.304  23.221  1.00 64.62           C  
ANISOU 1470  CB  LEU A 567     9905   7364   7284   2399   -414    451       C  
ATOM   1471  CG  LEU A 567     -52.990 -11.429  23.375  1.00 62.10           C  
ANISOU 1471  CG  LEU A 567     9397   7113   7086   2094   -310    493       C  
ATOM   1472  CD1 LEU A 567     -53.231 -12.566  22.383  1.00 62.89           C  
ANISOU 1472  CD1 LEU A 567     9299   7374   7224   2073   -327    487       C  
ATOM   1473  CD2 LEU A 567     -51.541 -10.957  23.308  1.00 58.75           C  
ANISOU 1473  CD2 LEU A 567     9187   6495   6639   1862   -231    581       C  
ATOM   1474  N   GLN A 568     -55.616 -12.386  25.242  1.00 52.41           N  
ANISOU 1474  N   GLN A 568     7599   6339   5976   2400   -369    259       N  
ATOM   1475  CA  GLN A 568     -55.607 -12.978  26.566  1.00 49.90           C  
ANISOU 1475  CA  GLN A 568     7078   6130   5750   2275   -299    221       C  
ATOM   1476  C   GLN A 568     -54.329 -13.792  26.681  1.00 42.76           C  
ANISOU 1476  C   GLN A 568     6130   5181   4936   1981   -218    302       C  
ATOM   1477  O   GLN A 568     -53.832 -14.320  25.683  1.00 42.62           O  
ANISOU 1477  O   GLN A 568     6109   5150   4933   1894   -218    352       O  
ATOM   1478  CB  GLN A 568     -56.847 -13.826  26.794  1.00 56.81           C  
ANISOU 1478  CB  GLN A 568     7644   7274   6669   2362   -320    121       C  
ATOM   1479  CG  GLN A 568     -58.100 -13.120  26.285  1.00 65.02           C  
ANISOU 1479  CG  GLN A 568     8703   8386   7617   2677   -421     35       C  
ATOM   1480  CD  GLN A 568     -59.332 -14.002  26.303  1.00 71.08           C  
ANISOU 1480  CD  GLN A 568     9140   9447   8421   2748   -446    -72       C  
ATOM   1481  OE1 GLN A 568     -59.781 -14.426  27.362  1.00 73.76           O  
ANISOU 1481  OE1 GLN A 568     9281   9938   8807   2694   -390   -139       O  
ATOM   1482  NE2 GLN A 568     -59.858 -14.318  25.124  1.00 71.09           N  
ANISOU 1482  NE2 GLN A 568     9085   9531   8395   2797   -517    -92       N  
ATOM   1483  N   MET A 569     -53.743 -13.813  27.870  1.00 39.54           N  
ANISOU 1483  N   MET A 569     5707   4739   4576   1838   -155    312       N  
ATOM   1484  CA  MET A 569     -52.438 -14.420  28.066  1.00 35.00           C  
ANISOU 1484  CA  MET A 569     5115   4107   4078   1581    -91    384       C  
ATOM   1485  C   MET A 569     -52.457 -15.327  29.284  1.00 36.41           C  
ANISOU 1485  C   MET A 569     5081   4408   4344   1456    -48    360       C  
ATOM   1486  O   MET A 569     -53.410 -15.352  30.067  1.00 37.39           O  
ANISOU 1486  O   MET A 569     5098   4649   4459   1547    -51    291       O  
ATOM   1487  CB  MET A 569     -51.349 -13.354  28.207  1.00 33.03           C  
ANISOU 1487  CB  MET A 569     5132   3640   3776   1495    -64    441       C  
ATOM   1488  CG  MET A 569     -51.031 -12.656  26.900  1.00 39.64           C  
ANISOU 1488  CG  MET A 569     6196   4339   4528   1540    -89    491       C  
ATOM   1489  SD  MET A 569     -49.754 -11.407  27.117  1.00 46.84           S  
ANISOU 1489  SD  MET A 569     7427   4998   5370   1396    -46    554       S  
ATOM   1490  CE  MET A 569     -48.440 -12.429  27.773  1.00 47.42           C  
ANISOU 1490  CE  MET A 569     7309   5136   5573   1099     32    584       C  
ATOM   1491  N   GLY A 570     -51.391 -16.095  29.406  1.00 40.56           N  
ANISOU 1491  N   GLY A 570     5550   4913   4948   1249     -9    415       N  
ATOM   1492  CA  GLY A 570     -51.152 -16.892  30.600  1.00 39.92           C  
ANISOU 1492  CA  GLY A 570     5323   4904   4939   1110     24    413       C  
ATOM   1493  C   GLY A 570     -49.727 -16.723  31.078  1.00 41.29           C  
ANISOU 1493  C   GLY A 570     5591   4957   5143    934     56    471       C  
ATOM   1494  O   GLY A 570     -48.801 -16.586  30.277  1.00 44.93           O  
ANISOU 1494  O   GLY A 570     6135   5328   5609    862     64    516       O  
ATOM   1495  N   PHE A 571     -49.564 -16.682  32.395  1.00 37.28           N  
ANISOU 1495  N   PHE A 571     5066   4455   4642    864     74    463       N  
ATOM   1496  CA  PHE A 571     -48.249 -16.584  33.009  1.00 36.43           C  
ANISOU 1496  CA  PHE A 571     5019   4259   4563    694     92    507       C  
ATOM   1497  C   PHE A 571     -48.041 -17.728  33.983  1.00 35.36           C  
ANISOU 1497  C   PHE A 571     4721   4215   4499    576     93    517       C  
ATOM   1498  O   PHE A 571     -48.959 -18.117  34.710  1.00 42.39           O  
ANISOU 1498  O   PHE A 571     5519   5208   5379    615     96    484       O  
ATOM   1499  CB  PHE A 571     -48.025 -15.246  33.732  1.00 40.38           C  
ANISOU 1499  CB  PHE A 571     5718   4641   4984    707    101    493       C  
ATOM   1500  CG  PHE A 571     -48.224 -14.035  32.861  1.00 43.86           C  
ANISOU 1500  CG  PHE A 571     6369   4956   5338    826     92    488       C  
ATOM   1501  CD1 PHE A 571     -49.482 -13.655  32.435  1.00 46.08           C  
ANISOU 1501  CD1 PHE A 571     6672   5274   5562   1039     65    442       C  
ATOM   1502  CD2 PHE A 571     -47.124 -13.284  32.449  1.00 43.78           C  
ANISOU 1502  CD2 PHE A 571     6540   4795   5298    718    107    530       C  
ATOM   1503  CE1 PHE A 571     -49.637 -12.539  31.626  1.00 48.99           C  
ANISOU 1503  CE1 PHE A 571     7265   5508   5842   1161     41    444       C  
ATOM   1504  CE2 PHE A 571     -47.269 -12.164  31.643  1.00 43.32           C  
ANISOU 1504  CE2 PHE A 571     6715   4599   5147    810     98    537       C  
ATOM   1505  CZ  PHE A 571     -48.523 -11.790  31.232  1.00 47.24           C  
ANISOU 1505  CZ  PHE A 571     7255   5111   5583   1041     59    499       C  
ATOM   1506  N   GLY A 572     -46.854 -18.302  33.950  1.00 31.36           N  
ANISOU 1506  N   GLY A 572     4178   3680   4060    434     89    560       N  
ATOM   1507  CA  GLY A 572     -46.432 -19.269  34.950  1.00 34.13           C  
ANISOU 1507  CA  GLY A 572     4420   4081   4467    320     73    579       C  
ATOM   1508  C   GLY A 572     -45.261 -18.735  35.750  1.00 37.65           C  
ANISOU 1508  C   GLY A 572     4948   4451   4905    205     67    598       C  
ATOM   1509  O   GLY A 572     -44.325 -18.160  35.188  1.00 39.11           O  
ANISOU 1509  O   GLY A 572     5209   4560   5091    152     76    609       O  
ATOM   1510  N   ILE A 573     -45.306 -18.946  37.057  1.00 37.27           N  
ANISOU 1510  N   ILE A 573     4883   4435   4843    154     54    598       N  
ATOM   1511  CA  ILE A 573     -44.207 -18.572  37.932  1.00 38.65           C  
ANISOU 1511  CA  ILE A 573     5117   4558   5011     38     33    611       C  
ATOM   1512  C   ILE A 573     -43.745 -19.801  38.689  1.00 43.51           C  
ANISOU 1512  C   ILE A 573     5617   5231   5683    -48    -15    643       C  
ATOM   1513  O   ILE A 573     -44.552 -20.533  39.269  1.00 47.74           O  
ANISOU 1513  O   ILE A 573     6094   5834   6210    -32    -19    648       O  
ATOM   1514  CB  ILE A 573     -44.588 -17.446  38.907  1.00 36.20           C  
ANISOU 1514  CB  ILE A 573     4944   4207   4602     59     50    576       C  
ATOM   1515  CG1 ILE A 573     -45.027 -16.196  38.159  1.00 33.78           C  
ANISOU 1515  CG1 ILE A 573     4785   3816   4232    162     83    545       C  
ATOM   1516  CG2 ILE A 573     -43.443 -17.143  39.841  1.00 34.99           C  
ANISOU 1516  CG2 ILE A 573     4844   4012   4439    -76     20    585       C  
ATOM   1517  CD1 ILE A 573     -45.519 -15.138  39.081  1.00 25.25           C  
ANISOU 1517  CD1 ILE A 573     3846   2692   3055    212     97    498       C  
ATOM   1518  N   THR A 574     -42.451 -20.034  38.650  1.00 45.34           N  
ANISOU 1518  N   THR A 574     5818   5440   5968   -140    -52    661       N  
ATOM   1519  CA  THR A 574     -41.801 -21.074  39.420  1.00 44.81           C  
ANISOU 1519  CA  THR A 574     5668   5409   5949   -210   -119    690       C  
ATOM   1520  C   THR A 574     -40.634 -20.430  40.146  1.00 42.87           C  
ANISOU 1520  C   THR A 574     5471   5135   5684   -308   -154    682       C  
ATOM   1521  O   THR A 574     -39.906 -19.620  39.565  1.00 44.85           O  
ANISOU 1521  O   THR A 574     5758   5347   5936   -350   -130    660       O  
ATOM   1522  CB  THR A 574     -41.370 -22.219  38.514  1.00 45.98           C  
ANISOU 1522  CB  THR A 574     5695   5580   6197   -197   -146    705       C  
ATOM   1523  OG1 THR A 574     -42.540 -22.821  37.937  1.00 46.22           O  
ANISOU 1523  OG1 THR A 574     5686   5640   6234   -120   -118    707       O  
ATOM   1524  CG2 THR A 574     -40.542 -23.239  39.261  1.00 48.23           C  
ANISOU 1524  CG2 THR A 574     5911   5883   6530   -250   -233    732       C  
ATOM   1525  N   VAL A 575     -40.476 -20.764  41.421  1.00 40.26           N  
ANISOU 1525  N   VAL A 575     5147   4826   5323   -357   -209    699       N  
ATOM   1526  CA  VAL A 575     -39.455 -20.136  42.248  1.00 41.03           C  
ANISOU 1526  CA  VAL A 575     5292   4909   5389   -453   -253    684       C  
ATOM   1527  C   VAL A 575     -38.596 -21.198  42.923  1.00 42.65           C  
ANISOU 1527  C   VAL A 575     5408   5158   5640   -496   -358    713       C  
ATOM   1528  O   VAL A 575     -39.060 -22.307  43.213  1.00 45.92           O  
ANISOU 1528  O   VAL A 575     5784   5594   6071   -459   -395    753       O  
ATOM   1529  CB  VAL A 575     -40.113 -19.215  43.293  1.00 36.92           C  
ANISOU 1529  CB  VAL A 575     4910   4365   4753   -462   -227    663       C  
ATOM   1530  CG1 VAL A 575     -40.968 -18.208  42.589  1.00 37.42           C  
ANISOU 1530  CG1 VAL A 575     5067   4378   4773   -386   -139    630       C  
ATOM   1531  CG2 VAL A 575     -40.968 -20.020  44.241  1.00 33.54           C  
ANISOU 1531  CG2 VAL A 575     4474   3987   4282   -439   -244    692       C  
ATOM   1532  N   GLN A 576     -37.326 -20.865  43.157  1.00 37.78           N  
ANISOU 1532  N   GLN A 576     4762   4553   5039   -577   -412    689       N  
ATOM   1533  CA  GLN A 576     -36.445 -21.726  43.938  1.00 42.62           C  
ANISOU 1533  CA  GLN A 576     5301   5211   5680   -604   -532    706       C  
ATOM   1534  C   GLN A 576     -35.905 -20.898  45.081  1.00 40.37           C  
ANISOU 1534  C   GLN A 576     5093   4932   5313   -699   -577    682       C  
ATOM   1535  O   GLN A 576     -35.349 -19.817  44.864  1.00 45.50           O  
ANISOU 1535  O   GLN A 576     5773   5569   5944   -777   -542    633       O  
ATOM   1536  CB  GLN A 576     -35.269 -22.302  43.142  1.00 52.96           C  
ANISOU 1536  CB  GLN A 576     6456   6567   7098   -599   -581    683       C  
ATOM   1537  CG  GLN A 576     -35.578 -23.257  41.996  1.00 59.08           C  
ANISOU 1537  CG  GLN A 576     7143   7342   7961   -506   -555    696       C  
ATOM   1538  CD  GLN A 576     -34.326 -23.540  41.176  1.00 62.60           C  
ANISOU 1538  CD  GLN A 576     7437   7847   8500   -509   -582    647       C  
ATOM   1539  OE1 GLN A 576     -33.306 -22.857  41.338  1.00 67.42           O  
ANISOU 1539  OE1 GLN A 576     8005   8506   9106   -596   -598    600       O  
ATOM   1540  NE2 GLN A 576     -34.396 -24.534  40.291  1.00 58.90           N  
ANISOU 1540  NE2 GLN A 576     6883   7384   8111   -421   -583    649       N  
ATOM   1541  N   TYR A 577     -36.096 -21.394  46.289  1.00 34.80           N  
ANISOU 1541  N   TYR A 577     4435   4240   4548   -703   -651    717       N  
ATOM   1542  CA  TYR A 577     -35.458 -20.827  47.451  1.00 39.29           C  
ANISOU 1542  CA  TYR A 577     5063   4826   5038   -791   -722    695       C  
ATOM   1543  C   TYR A 577     -34.093 -21.482  47.590  1.00 49.38           C  
ANISOU 1543  C   TYR A 577     6210   6169   6382   -808   -856    687       C  
ATOM   1544  O   TYR A 577     -33.961 -22.695  47.413  1.00 53.68           O  
ANISOU 1544  O   TYR A 577     6674   6729   6992   -730   -925    726       O  
ATOM   1545  CB  TYR A 577     -36.293 -21.065  48.703  1.00 41.29           C  
ANISOU 1545  CB  TYR A 577     5437   5074   5179   -788   -741    735       C  
ATOM   1546  CG  TYR A 577     -37.640 -20.365  48.797  1.00 42.03           C  
ANISOU 1546  CG  TYR A 577     5649   5132   5189   -766   -616    724       C  
ATOM   1547  CD1 TYR A 577     -37.737 -19.046  49.237  1.00 40.18           C  
ANISOU 1547  CD1 TYR A 577     5533   4868   4866   -815   -567    666       C  
ATOM   1548  CD2 TYR A 577     -38.822 -21.049  48.515  1.00 41.75           C  
ANISOU 1548  CD2 TYR A 577     5607   5099   5155   -693   -553    761       C  
ATOM   1549  CE1 TYR A 577     -38.972 -18.420  49.370  1.00 38.84           C  
ANISOU 1549  CE1 TYR A 577     5468   4673   4616   -767   -462    643       C  
ATOM   1550  CE2 TYR A 577     -40.064 -20.435  48.656  1.00 40.90           C  
ANISOU 1550  CE2 TYR A 577     5583   4989   4968   -660   -445    736       C  
ATOM   1551  CZ  TYR A 577     -40.133 -19.119  49.079  1.00 37.55           C  
ANISOU 1551  CZ  TYR A 577     5271   4537   4461   -684   -401    675       C  
ATOM   1552  OH  TYR A 577     -41.362 -18.503  49.209  1.00 32.21           O  
ANISOU 1552  OH  TYR A 577     4671   3863   3706   -623   -300    636       O  
ATOM   1553  N   GLY A 578     -33.084 -20.689  47.832  1.00 57.21           N  
ANISOU 1553  N   GLY A 578     7178   7199   7361   -905   -892    628       N  
ATOM   1554  CA  GLY A 578     -31.770 -21.238  48.037  1.00 66.17           C  
ANISOU 1554  CA  GLY A 578     8167   8422   8551   -917  -1027    602       C  
ATOM   1555  C   GLY A 578     -31.577 -21.659  49.473  1.00 78.04           C  
ANISOU 1555  C   GLY A 578     9731   9950   9973   -921  -1168    632       C  
ATOM   1556  O   GLY A 578     -32.279 -21.193  50.374  1.00 76.13           O  
ANISOU 1556  O   GLY A 578     9647   9665   9614   -961  -1145    653       O  
ATOM   1557  N   THR A 579     -30.657 -22.607  49.673  1.00 92.98           N  
ANISOU 1557  N   THR A 579    11499  11908  11919   -864  -1317    635       N  
ATOM   1558  CA  THR A 579     -30.316 -23.028  51.031  1.00 99.89           C  
ANISOU 1558  CA  THR A 579    12432  12810  12710   -862  -1477    664       C  
ATOM   1559  C   THR A 579     -29.526 -21.945  51.741  1.00 99.85           C  
ANISOU 1559  C   THR A 579    12432  12871  12634   -996  -1522    590       C  
ATOM   1560  O   THR A 579     -29.596 -21.827  52.969  1.00 99.58           O  
ANISOU 1560  O   THR A 579    12517  12838  12481  -1034  -1604    609       O  
ATOM   1561  CB  THR A 579     -29.514 -24.333  51.043  1.00104.95           C  
ANISOU 1561  CB  THR A 579    12952  13498  13426   -740  -1645    682       C  
ATOM   1562  OG1 THR A 579     -28.608 -24.364  49.932  1.00106.96           O  
ANISOU 1562  OG1 THR A 579    12995  13833  13814   -713  -1635    604       O  
ATOM   1563  CG2 THR A 579     -30.448 -25.550  51.008  1.00104.13           C  
ANISOU 1563  CG2 THR A 579    12942  13297  13326   -627  -1651    783       C  
ATOM   1564  N   ASP A 580     -28.754 -21.166  50.985  1.00 97.16           N  
ANISOU 1564  N   ASP A 580    11969  12590  12358  -1080  -1470    502       N  
ATOM   1565  CA  ASP A 580     -27.890 -20.152  51.561  1.00 99.72           C  
ANISOU 1565  CA  ASP A 580    12280  12985  12623  -1230  -1515    419       C  
ATOM   1566  C   ASP A 580     -28.216 -18.746  51.101  1.00 92.95           C  
ANISOU 1566  C   ASP A 580    11522  12064  11730  -1369  -1351    371       C  
ATOM   1567  O   ASP A 580     -28.296 -17.842  51.932  1.00 96.56           O  
ANISOU 1567  O   ASP A 580    12118  12493  12076  -1479  -1352    342       O  
ATOM   1568  CB  ASP A 580     -26.431 -20.448  51.203  1.00108.55           C  
ANISOU 1568  CB  ASP A 580    13149  14259  13838  -1241  -1623    338       C  
ATOM   1569  CG  ASP A 580     -26.027 -21.859  51.554  1.00115.20           C  
ANISOU 1569  CG  ASP A 580    13892  15155  14724  -1072  -1800    377       C  
ATOM   1570  OD1 ASP A 580     -26.660 -22.795  51.015  1.00116.41           O  
ANISOU 1570  OD1 ASP A 580    14058  15237  14937   -933  -1771    447       O  
ATOM   1571  OD2 ASP A 580     -25.101 -22.030  52.377  1.00119.13           O1-
ANISOU 1571  OD2 ASP A 580    14312  15759  15193  -1077  -1974    337       O1-
ATOM   1572  N   THR A 581     -28.426 -18.528  49.808  1.00 84.12           N  
ANISOU 1572  N   THR A 581    10358  10912  10692  -1364  -1215    362       N  
ATOM   1573  CA  THR A 581     -28.648 -17.184  49.291  1.00 78.46           C  
ANISOU 1573  CA  THR A 581     9753  10120   9937  -1493  -1071    318       C  
ATOM   1574  C   THR A 581     -29.942 -17.075  48.510  1.00 74.10           C  
ANISOU 1574  C   THR A 581     9323   9442   9390  -1404   -924    374       C  
ATOM   1575  O   THR A 581     -30.192 -17.866  47.597  1.00 78.49           O  
ANISOU 1575  O   THR A 581     9782  10004  10037  -1295   -889    409       O  
ATOM   1576  CB  THR A 581     -27.507 -16.763  48.387  1.00 76.55           C  
ANISOU 1576  CB  THR A 581     9349   9967   9768  -1615  -1040    238       C  
ATOM   1577  OG1 THR A 581     -27.125 -17.877  47.575  1.00 79.23           O  
ANISOU 1577  OG1 THR A 581     9480  10393  10230  -1498  -1067    247       O  
ATOM   1578  CG2 THR A 581     -26.377 -16.347  49.206  1.00 75.63           C  
ANISOU 1578  CG2 THR A 581     9162   9961   9612  -1758  -1152    159       C  
ATOM   1579  N   ASN A 582     -30.729 -16.058  48.829  1.00 61.22           N  
ANISOU 1579  N   ASN A 582     7900   7700   7659  -1446   -842    369       N  
ATOM   1580  CA  ASN A 582     -31.894 -15.705  48.036  1.00 52.02           C  
ANISOU 1580  CA  ASN A 582     6853   6422   6489  -1368   -703    400       C  
ATOM   1581  C   ASN A 582     -31.682 -14.279  47.564  1.00 51.34           C  
ANISOU 1581  C   ASN A 582     6897   6253   6358  -1499   -612    343       C  
ATOM   1582  O   ASN A 582     -31.838 -13.342  48.350  1.00 57.53           O  
ANISOU 1582  O   ASN A 582     7852   6970   7038  -1573   -610    307       O  
ATOM   1583  CB  ASN A 582     -33.165 -15.812  48.858  1.00 49.43           C  
ANISOU 1583  CB  ASN A 582     6672   6037   6074  -1269   -687    442       C  
ATOM   1584  CG  ASN A 582     -33.434 -17.197  49.323  1.00 50.03           C  
ANISOU 1584  CG  ASN A 582     6657   6176   6177  -1165   -768    507       C  
ATOM   1585  OD1 ASN A 582     -33.068 -18.156  48.660  1.00 52.35           O  
ANISOU 1585  OD1 ASN A 582     6796   6519   6575  -1107   -802    535       O  
ATOM   1586  ND2 ASN A 582     -34.093 -17.323  50.473  1.00 51.57           N  
ANISOU 1586  ND2 ASN A 582     6961   6362   6269  -1142   -796    531       N  
ATOM   1587  N   SER A 583     -31.359 -14.100  46.284  1.00 46.05           N  
ANISOU 1587  N   SER A 583     6166   5575   5755  -1531   -535    334       N  
ATOM   1588  CA  SER A 583     -30.935 -12.790  45.815  1.00 48.00           C  
ANISOU 1588  CA  SER A 583     6540   5745   5955  -1692   -459    282       C  
ATOM   1589  C   SER A 583     -31.974 -12.125  44.942  1.00 46.26           C  
ANISOU 1589  C   SER A 583     6503   5373   5701  -1617   -337    309       C  
ATOM   1590  O   SER A 583     -31.864 -10.920  44.680  1.00 48.56           O  
ANISOU 1590  O   SER A 583     6976   5551   5924  -1732   -275    276       O  
ATOM   1591  CB  SER A 583     -29.623 -12.869  45.020  1.00 54.33           C  
ANISOU 1591  CB  SER A 583     7157   6655   6830  -1833   -455    238       C  
ATOM   1592  OG  SER A 583     -29.748 -13.723  43.895  1.00 57.90           O  
ANISOU 1592  OG  SER A 583     7466   7155   7379  -1723   -412    273       O  
ATOM   1593  N   VAL A 584     -33.004 -12.854  44.530  1.00 43.85           N  
ANISOU 1593  N   VAL A 584     6171   5058   5433  -1428   -309    366       N  
ATOM   1594  CA  VAL A 584     -34.112 -12.258  43.805  1.00 46.08           C  
ANISOU 1594  CA  VAL A 584     6624   5211   5676  -1325   -212    388       C  
ATOM   1595  C   VAL A 584     -35.101 -11.802  44.871  1.00 51.94           C  
ANISOU 1595  C   VAL A 584     7533   5881   6320  -1243   -221    378       C  
ATOM   1596  O   VAL A 584     -35.899 -12.592  45.388  1.00 54.12           O  
ANISOU 1596  O   VAL A 584     7751   6210   6601  -1112   -245    408       O  
ATOM   1597  CB  VAL A 584     -34.740 -13.237  42.819  1.00 29.82           C  
ANISOU 1597  CB  VAL A 584     4440   3191   3698  -1170   -180    440       C  
ATOM   1598  CG1 VAL A 584     -36.010 -12.655  42.253  1.00 35.03           C  
ANISOU 1598  CG1 VAL A 584     5270   3734   4305  -1037   -103    456       C  
ATOM   1599  CG2 VAL A 584     -33.761 -13.549  41.719  1.00 29.95           C  
ANISOU 1599  CG2 VAL A 584     4312   3272   3794  -1253   -157    435       C  
ATOM   1600  N   CYS A 585     -35.084 -10.513  45.155  1.00 51.92           N  
ANISOU 1600  N   CYS A 585     7750   5756   6223  -1322   -193    332       N  
ATOM   1601  CA  CYS A 585     -35.764  -9.959  46.301  1.00 52.69           C  
ANISOU 1601  CA  CYS A 585     8010   5794   6217  -1276   -207    298       C  
ATOM   1602  C   CYS A 585     -36.763  -8.914  45.835  1.00 53.08           C  
ANISOU 1602  C   CYS A 585     8295   5680   6192  -1167   -129    280       C  
ATOM   1603  O   CYS A 585     -36.651  -8.384  44.726  1.00 59.12           O  
ANISOU 1603  O   CYS A 585     9144   6353   6968  -1186    -76    291       O  
ATOM   1604  CB  CYS A 585     -34.710  -9.375  47.255  1.00 63.07           C  
ANISOU 1604  CB  CYS A 585     9377   7112   7474  -1474   -269    242       C  
ATOM   1605  SG  CYS A 585     -33.765 -10.681  48.183  1.00 76.08           S  
ANISOU 1605  SG  CYS A 585    10758   8966   9182  -1539   -398    256       S  
ATOM   1606  N   PRO A 586     -37.771  -8.619  46.636  1.00 50.26           N  
ANISOU 1606  N   PRO A 586     8054   5288   5754  -1040   -121    250       N  
ATOM   1607  CA  PRO A 586     -38.836  -7.720  46.187  1.00 51.89           C  
ANISOU 1607  CA  PRO A 586     8467   5354   5895   -886    -58    224       C  
ATOM   1608  C   PRO A 586     -38.425  -6.254  46.245  1.00 55.78           C  
ANISOU 1608  C   PRO A 586     9243   5657   6294   -990    -46    168       C  
ATOM   1609  O   PRO A 586     -37.390  -5.887  46.799  1.00 53.41           O  
ANISOU 1609  O   PRO A 586     8981   5343   5969  -1194    -83    138       O  
ATOM   1610  CB  PRO A 586     -39.973  -8.027  47.159  1.00 53.15           C  
ANISOU 1610  CB  PRO A 586     8611   5583   6001   -725    -55    196       C  
ATOM   1611  CG  PRO A 586     -39.264  -8.436  48.409  1.00 54.71           C  
ANISOU 1611  CG  PRO A 586     8737   5875   6177   -864   -120    185       C  
ATOM   1612  CD  PRO A 586     -38.039  -9.173  47.970  1.00 51.99           C  
ANISOU 1612  CD  PRO A 586     8210   5610   5934  -1017   -169    237       C  
ATOM   1613  N   LYS A 587     -39.263  -5.428  45.602  1.00 63.70           N  
ANISOU 1613  N   LYS A 587    10449   6509   7245   -843      0    153       N  
ATOM   1614  CA  LYS A 587     -39.128  -3.969  45.549  1.00 72.69           C  
ANISOU 1614  CA  LYS A 587    11916   7422   8280   -895     14    102       C  
ATOM   1615  C   LYS A 587     -38.693  -3.299  46.853  1.00 87.04           C  
ANISOU 1615  C   LYS A 587    13875   9189  10009  -1021    -21     25       C  
ATOM   1616  O   LYS A 587     -37.703  -2.557  46.880  1.00 91.50           O  
ANISOU 1616  O   LYS A 587    14583   9648  10536  -1243    -33      3       O  
ATOM   1617  CB  LYS A 587     -40.463  -3.372  45.107  1.00 69.36           C  
ANISOU 1617  CB  LYS A 587    11672   6881   7801   -626     45     80       C  
ATOM   1618  N   LEU A 588     -39.454  -3.512  47.932  1.00 96.05           N  
ANISOU 1618  N   LEU A 588    14988  10404  11102   -890    -34    -23       N  
ATOM   1619  CA  LEU A 588     -39.365  -2.712  49.177  1.00102.61           C  
ANISOU 1619  CA  LEU A 588    16008  11161  11818   -948    -59   -115       C  
ATOM   1620  C   LEU A 588     -39.740  -1.260  48.907  1.00106.92           C  
ANISOU 1620  C   LEU A 588    16916  11447  12262   -882    -35   -178       C  
ATOM   1621  O   LEU A 588     -38.906  -0.358  49.048  1.00108.97           O  
ANISOU 1621  O   LEU A 588    17385  11554  12464  -1079    -53   -213       O  
ATOM   1622  CB  LEU A 588     -37.970  -2.746  49.812  1.00105.49           C  
ANISOU 1622  CB  LEU A 588    16327  11572  12184  -1240   -117   -124       C  
ATOM   1623  CG  LEU A 588     -37.104  -4.002  49.851  1.00109.36           C  
ANISOU 1623  CG  LEU A 588    16495  12276  12780  -1370   -164    -59       C  
ATOM   1624  CD1 LEU A 588     -35.660  -3.605  50.157  1.00110.42           C  
ANISOU 1624  CD1 LEU A 588    16648  12403  12903  -1663   -217    -89       C  
ATOM   1625  CD2 LEU A 588     -37.631  -5.024  50.872  1.00110.17           C  
ANISOU 1625  CD2 LEU A 588    16417  12561  12880  -1267   -196    -51       C  
TER    1626      LEU A 588                                                      
ATOM   1627  N   VAL B   2     -63.486 -42.920  -3.246  1.00 95.17           N  
ANISOU 1627  N   VAL B   2     9815  15821  10526   1702  -1349  -2378       N  
ATOM   1628  CA  VAL B   2     -62.909 -41.681  -3.754  1.00 93.83           C  
ANISOU 1628  CA  VAL B   2     9687  15578  10387   1916  -1449  -2135       C  
ATOM   1629  C   VAL B   2     -61.740 -42.058  -4.675  1.00100.84           C  
ANISOU 1629  C   VAL B   2    10728  16440  11146   1933  -1443  -1943       C  
ATOM   1630  O   VAL B   2     -61.132 -43.112  -4.489  1.00104.53           O  
ANISOU 1630  O   VAL B   2    11288  16868  11561   1773  -1353  -1996       O  
ATOM   1631  CB  VAL B   2     -62.475 -40.786  -2.605  1.00 82.04           C  
ANISOU 1631  CB  VAL B   2     8211  13879   9081   1943  -1437  -2104       C  
ATOM   1632  CG1 VAL B   2     -63.569 -40.778  -1.535  1.00 78.74           C  
ANISOU 1632  CG1 VAL B   2     7655  13493   8770   1866  -1400  -2356       C  
ATOM   1633  CG2 VAL B   2     -61.126 -41.209  -2.060  1.00 75.26           C  
ANISOU 1633  CG2 VAL B   2     7507  12848   8241   1828  -1366  -2041       C  
ATOM   1634  N   GLN B   3     -61.409 -41.220  -5.656  1.00102.92           N  
ANISOU 1634  N   GLN B   3    11026  16711  11368   2123  -1527  -1711       N  
ATOM   1635  CA  GLN B   3     -60.454 -41.596  -6.694  1.00102.14           C  
ANISOU 1635  CA  GLN B   3    11056  16632  11120   2152  -1517  -1541       C  
ATOM   1636  C   GLN B   3     -59.153 -40.798  -6.616  1.00 99.54           C  
ANISOU 1636  C   GLN B   3    10843  16112  10866   2241  -1507  -1291       C  
ATOM   1637  O   GLN B   3     -59.154 -39.622  -6.236  1.00101.67           O  
ANISOU 1637  O   GLN B   3    11087  16254  11289   2354  -1547  -1177       O  
ATOM   1638  CB  GLN B   3     -61.100 -41.411  -8.068  1.00108.86           C  
ANISOU 1638  CB  GLN B   3    11867  17667  11827   2286  -1610  -1466       C  
ATOM   1639  CG  GLN B   3     -62.323 -42.291  -8.288  1.00115.04           C  
ANISOU 1639  CG  GLN B   3    12533  18650  12527   2188  -1625  -1697       C  
ATOM   1640  CD  GLN B   3     -63.108 -41.902  -9.531  1.00122.80           C  
ANISOU 1640  CD  GLN B   3    13451  19815  13394   2337  -1750  -1628       C  
ATOM   1641  OE1 GLN B   3     -62.760 -40.942 -10.218  1.00127.51           O  
ANISOU 1641  OE1 GLN B   3    14097  20377  13974   2519  -1820  -1401       O  
ATOM   1642  NE2 GLN B   3     -64.167 -42.651  -9.830  1.00124.59           N  
ANISOU 1642  NE2 GLN B   3    13568  20226  13545   2254  -1777  -1815       N  
ATOM   1643  N   LEU B   4     -58.042 -41.463  -6.959  1.00 90.06           N  
ANISOU 1643  N   LEU B   4     9767  14882   9569   2185  -1443  -1207       N  
ATOM   1644  CA  LEU B   4     -56.725 -40.857  -7.136  1.00 79.21           C  
ANISOU 1644  CA  LEU B   4     8501  13361   8234   2268  -1421   -949       C  
ATOM   1645  C   LEU B   4     -56.242 -41.162  -8.546  1.00 77.64           C  
ANISOU 1645  C   LEU B   4     8387  13277   7834   2346  -1413   -798       C  
ATOM   1646  O   LEU B   4     -56.377 -42.292  -9.023  1.00 81.12           O  
ANISOU 1646  O   LEU B   4     8853  13851   8117   2256  -1379   -923       O  
ATOM   1647  CB  LEU B   4     -55.684 -41.385  -6.140  1.00 71.74           C  
ANISOU 1647  CB  LEU B   4     7624  12266   7366   2128  -1341   -979       C  
ATOM   1648  CG  LEU B   4     -55.756 -41.120  -4.637  1.00 66.75           C  
ANISOU 1648  CG  LEU B   4     6952  11477   6934   2032  -1334  -1099       C  
ATOM   1649  CD1 LEU B   4     -56.091 -39.669  -4.388  1.00 68.25           C  
ANISOU 1649  CD1 LEU B   4     7081  11554   7295   2174  -1395   -983       C  
ATOM   1650  CD2 LEU B   4     -56.710 -42.058  -3.914  1.00 65.82           C  
ANISOU 1650  CD2 LEU B   4     6774  11434   6799   1861  -1302  -1403       C  
ATOM   1651  N   GLN B   5     -55.694 -40.165  -9.221  1.00 75.67           N  
ANISOU 1651  N   GLN B   5     8191  12965   7594   2505  -1434   -532       N  
ATOM   1652  CA  GLN B   5     -55.244 -40.330 -10.595  1.00 79.61           C  
ANISOU 1652  CA  GLN B   5     8779  13573   7895   2594  -1421   -373       C  
ATOM   1653  C   GLN B   5     -53.812 -39.844 -10.725  1.00 77.83           C  
ANISOU 1653  C   GLN B   5     8660  13197   7713   2649  -1345   -108       C  
ATOM   1654  O   GLN B   5     -53.482 -38.765 -10.223  1.00 79.31           O  
ANISOU 1654  O   GLN B   5     8843  13202   8091   2707  -1352     42       O  
ATOM   1655  CB  GLN B   5     -56.153 -39.526 -11.524  1.00 88.95           C  
ANISOU 1655  CB  GLN B   5     9923  14853   9020   2750  -1525   -290       C  
ATOM   1656  CG  GLN B   5     -57.618 -39.903 -11.383  1.00 97.29           C  
ANISOU 1656  CG  GLN B   5    10846  16062  10056   2706  -1606   -538       C  
ATOM   1657  CD  GLN B   5     -58.546 -38.729 -11.654  1.00107.67           C  
ANISOU 1657  CD  GLN B   5    12082  17386  11443   2866  -1722   -460       C  
ATOM   1658  OE1 GLN B   5     -58.110 -37.576 -11.700  1.00109.63           O
[truncated: 3,017,494 more chars]
