# Supplementary material for: Development of a synthetic library of humanized nanobodies for targeted IL-6 inhibition
Source: Front Bioeng Biotechnol. 2024 Jul 23;12:1440150. doi: 10.3389/fbioe.2024.1440150 (PMC11300276; doi:10.3389/fbioe.2024.1440150)
Supplement: Supplementary file 2 [file DataSheet1.ZIP › Nanobody-antigen complexes/6zbv.pdb]

HEADER    MEMBRANE PROTEIN                        09-JUN-20   6ZBV              
TITLE     INWARD-OPEN STRUCTURE OF HUMAN GLYCINE TRANSPORTER 1 IN COMPLEX WITH A
TITLE    2 BENZOYLISOINDOLINE INHIBITOR AND SYBODY SB_GLYT1#7                   
COMPND    MOL_ID: 1;                                                            
COMPND   2 MOLECULE: SODIUM- AND CHLORIDE-DEPENDENT GLYCINE TRANSPORTER 1,      
COMPND   3 SODIUM- AND CHLORIDE-DEPENDENT GLYCINE TRANSPORTER 1;                
COMPND   4 CHAIN: A;                                                            
COMPND   5 SYNONYM: GLYT1,SOLUTE CARRIER FAMILY 6 MEMBER 9,GLYT1,SOLUTE CARRIER 
COMPND   6 FAMILY 6 MEMBER 9;                                                   
COMPND   7 ENGINEERED: YES;                                                     
COMPND   8 MOL_ID: 2;                                                           
COMPND   9 MOLECULE: SYBODY SB_GLYT1#7;                                         
COMPND  10 CHAIN: B;                                                            
COMPND  11 ENGINEERED: YES                                                      
SOURCE    MOL_ID: 1;                                                            
SOURCE   2 ORGANISM_SCIENTIFIC: HOMO SAPIENS;                                   
SOURCE   3 ORGANISM_COMMON: HUMAN;                                              
SOURCE   4 ORGANISM_TAXID: 9606;                                                
SOURCE   5 GENE: SLC6A9;                                                        
SOURCE   6 EXPRESSION_SYSTEM: MAMMALIAN EXPRESSION VECTOR EGFP-MCS-PCDNA3.1;    
SOURCE   7 EXPRESSION_SYSTEM_TAXID: 2021194;                                    
SOURCE   8 EXPRESSION_SYSTEM_CELL: HEK293;                                      
SOURCE   9 EXPRESSION_SYSTEM_PLASMID: PCDNA3.1;                                 
SOURCE  10 MOL_ID: 2;                                                           
SOURCE  11 ORGANISM_SCIENTIFIC: UNIDENTIFIED;                                   
SOURCE  12 ORGANISM_TAXID: 32644;                                               
SOURCE  13 EXPRESSION_SYSTEM: ESCHERICHIA COLI MC1061;                          
SOURCE  14 EXPRESSION_SYSTEM_TAXID: 1211845                                     
KEYWDS    SECONDARY ACTIVE TRANSPORT, NEUROTRANSMITTER-SODIUM SYMPORT, AMINO    
KEYWDS   2 ACID TRANSPORT, SLC6A9, INWARD OPEN STATE, INHIBITOR BOUND COMPLEX,  
KEYWDS   3 MEMBRANE PROTEIN                                                     
EXPDTA    X-RAY DIFFRACTION                                                     
AUTHOR    A.SHAHSAVAR,P.STOHLER,G.BOURENKOV,I.ZIMMERMANN,M.SIEGRIST,W.GUBA,     
AUTHOR   2 E.PINARD,S.SINNING,M.A.SEEGER,T.R.SCHNEIDER,R.J.P.DAWSON,P.NISSEN    
REVDAT   2   07-APR-21 6ZBV    1       JRNL                                     
REVDAT   1   17-MAR-21 6ZBV    0                                                
JRNL        AUTH   A.SHAHSAVAR,P.STOHLER,G.BOURENKOV,I.ZIMMERMANN,M.SIEGRIST,   
JRNL        AUTH 2 W.GUBA,E.PINARD,S.SINNING,M.A.SEEGER,T.R.SCHNEIDER,          
JRNL        AUTH 3 R.J.P.DAWSON,P.NISSEN                                        
JRNL        TITL   STRUCTURAL INSIGHTS INTO THE INHIBITION OF GLYCINE REUPTAKE. 
JRNL        REF    NATURE                        V. 591   677 2021              
JRNL        REFN                   ESSN 1476-4687                               
JRNL        PMID   33658720                                                     
JRNL        DOI    10.1038/S41586-021-03274-Z                                   
REMARK   2                                                                      
REMARK   2 RESOLUTION.    3.40 ANGSTROMS.                                       
REMARK   3                                                                      
REMARK   3 REFINEMENT.                                                          
REMARK   3   PROGRAM     : BUSTER 2.10.3 (6-FEB-2020)                           
REMARK   3   AUTHORS     : BRICOGNE,BLANC,BRANDL,FLENSBURG,KELLER,              
REMARK   3               : PACIOREK,ROVERSI,SHARFF,SMART,VONRHEIN,              
REMARK   3               : WOMACK,MATTHEWS,TEN EYCK,TRONRUD                     
REMARK   3                                                                      
REMARK   3  DATA USED IN REFINEMENT.                                            
REMARK   3   RESOLUTION RANGE HIGH (ANGSTROMS) : 3.40                           
REMARK   3   RESOLUTION RANGE LOW  (ANGSTROMS) : 29.67                          
REMARK   3   DATA CUTOFF            (SIGMA(F)) : 0.000                          
REMARK   3   COMPLETENESS FOR RANGE        (%) : 99.9                           
REMARK   3   NUMBER OF REFLECTIONS             : 12641                          
REMARK   3                                                                      
REMARK   3  FIT TO DATA USED IN REFINEMENT.                                     
REMARK   3   CROSS-VALIDATION METHOD           : THROUGHOUT                     
REMARK   3   FREE R VALUE TEST SET SELECTION   : RANDOM                         
REMARK   3   R VALUE     (WORKING + TEST SET)  : 0.217                          
REMARK   3   R VALUE            (WORKING SET)  : 0.214                          
REMARK   3   FREE R VALUE                      : 0.259                          
REMARK   3   FREE R VALUE TEST SET SIZE   (%)  : 5.010                          
REMARK   3   FREE R VALUE TEST SET COUNT       : 633                            
REMARK   3   ESTIMATED ERROR OF FREE R VALUE   : NULL                           
REMARK   3                                                                      
REMARK   3  FIT IN THE HIGHEST RESOLUTION BIN.                                  
REMARK   3   TOTAL NUMBER OF BINS USED               : 32                       
REMARK   3   BIN RESOLUTION RANGE HIGH   (ANGSTROMS) : 3.40                     
REMARK   3   BIN RESOLUTION RANGE LOW    (ANGSTROMS) : 3.44                     
REMARK   3   BIN COMPLETENESS (WORKING+TEST)     (%) : 100.0                    
REMARK   3   REFLECTIONS IN BIN (WORKING + TEST SET) : 408                      
REMARK   3   BIN R VALUE        (WORKING + TEST SET) : 0.2148                   
REMARK   3   REFLECTIONS IN BIN        (WORKING SET) : 387                      
REMARK   3   BIN R VALUE               (WORKING SET) : 0.2121                   
REMARK   3   BIN FREE R VALUE                        : 0.2680                   
REMARK   3   BIN FREE R VALUE TEST SET SIZE      (%) : 5.15                     
REMARK   3   BIN FREE R VALUE TEST SET COUNT         : 21                       
REMARK   3   ESTIMATED ERROR OF BIN FREE R VALUE     : 0.000                    
REMARK   3                                                                      
REMARK   3  NUMBER OF NON-HYDROGEN ATOMS USED IN REFINEMENT.                    
REMARK   3   PROTEIN ATOMS            : 5222                                    
REMARK   3   NUCLEIC ACID ATOMS       : 0                                       
REMARK   3   HETEROGEN ATOMS          : 38                                      
REMARK   3   SOLVENT ATOMS            : 0                                       
REMARK   3                                                                      
REMARK   3  B VALUES.                                                           
REMARK   3   FROM WILSON PLOT           (A**2) : 103.1                          
REMARK   3   MEAN B VALUE      (OVERALL, A**2) : 113.5                          
REMARK   3   OVERALL ANISOTROPIC B VALUE.                                       
REMARK   3    B11 (A**2) : -3.76530                                             
REMARK   3    B22 (A**2) : 3.47750                                              
REMARK   3    B33 (A**2) : 0.28790                                              
REMARK   3    B12 (A**2) : 0.00000                                              
REMARK   3    B13 (A**2) : 17.40190                                             
REMARK   3    B23 (A**2) : 0.00000                                              
REMARK   3                                                                      
REMARK   3  ESTIMATED COORDINATE ERROR.                                         
REMARK   3   ESD FROM LUZZATI PLOT                    (A) : NULL                
REMARK   3   DPI (BLOW EQ-10) BASED ON R VALUE        (A) : NULL                
REMARK   3   DPI (BLOW EQ-9) BASED ON FREE R VALUE    (A) : 0.547               
REMARK   3   DPI (CRUICKSHANK) BASED ON R VALUE       (A) : NULL                
REMARK   3   DPI (CRUICKSHANK) BASED ON FREE R VALUE  (A) : NULL                
REMARK   3                                                                      
REMARK   3   REFERENCES: BLOW, D. (2002) ACTA CRYST D58, 792-797                
REMARK   3               CRUICKSHANK, D.W.J. (1999) ACTA CRYST D55, 583-601     
REMARK   3                                                                      
REMARK   3 CORRELATION COEFFICIENTS.                                            
REMARK   3   CORRELATION COEFFICIENT FO-FC      : 0.908                         
REMARK   3   CORRELATION COEFFICIENT FO-FC FREE : 0.861                         
REMARK   3                                                                      
REMARK   3   NUMBER OF GEOMETRIC FUNCTION TERMS DEFINED : 15                    
REMARK   3   TERM                          COUNT    WEIGHT   FUNCTION.          
REMARK   3    BOND LENGTHS              : 10559  ; 2.000  ; HARMONIC            
REMARK   3    BOND ANGLES               : 18959  ; 2.000  ; HARMONIC            
REMARK   3    TORSION ANGLES            : 3011   ; 2.000  ; SINUSOIDAL          
REMARK   3    TRIGONAL CARBON PLANES    : NULL   ; NULL   ; NULL                
REMARK   3    GENERAL PLANES            : 1605   ; 5.000  ; HARMONIC            
REMARK   3    ISOTROPIC THERMAL FACTORS : 5429   ; 10.000 ; HARMONIC            
REMARK   3    BAD NON-BONDED CONTACTS   : NULL   ; NULL   ; NULL                
REMARK   3    IMPROPER TORSIONS         : NULL   ; NULL   ; NULL                
REMARK   3    PSEUDOROTATION ANGLES     : NULL   ; NULL   ; NULL                
REMARK   3    CHIRAL IMPROPER TORSION   : 672    ; 5.000  ; SEMIHARMONIC        
REMARK   3    SUM OF OCCUPANCIES        : NULL   ; NULL   ; NULL                
REMARK   3    UTILITY DISTANCES         : NULL   ; NULL   ; NULL                
REMARK   3    UTILITY ANGLES            : NULL   ; NULL   ; NULL                
REMARK   3    UTILITY TORSION           : NULL   ; NULL   ; NULL                
REMARK   3    IDEAL-DIST CONTACT TERM   : 7457   ; 4.000  ; SEMIHARMONIC        
REMARK   3                                                                      
REMARK   3   RMS DEVIATIONS FROM IDEAL VALUES.                                  
REMARK   3    BOND LENGTHS                       (A) : 0.009                    
REMARK   3    BOND ANGLES                  (DEGREES) : 1.07                     
REMARK   3    PEPTIDE OMEGA TORSION ANGLES (DEGREES) : 4.82                     
REMARK   3    OTHER TORSION ANGLES         (DEGREES) : 13.87                    
REMARK   3                                                                      
REMARK   3  TLS DETAILS                                                         
REMARK   3   NUMBER OF TLS GROUPS  : NULL                                       
REMARK   3                                                                      
REMARK   3  OTHER REFINEMENT REMARKS: NULL                                      
REMARK   4                                                                      
REMARK   4 6ZBV COMPLIES WITH FORMAT V. 3.30, 13-JUL-11                         
REMARK 100                                                                      
REMARK 100 THIS ENTRY HAS BEEN PROCESSED BY PDBE ON 30-SEP-20.                  
REMARK 100 THE DEPOSITION ID IS D_1292108768.                                   
REMARK 200                                                                      
REMARK 200 EXPERIMENTAL DETAILS                                                 
REMARK 200  EXPERIMENT TYPE                : X-RAY DIFFRACTION                  
REMARK 200  DATE OF DATA COLLECTION        : 05-OCT-19; 04-OCT-19; 21-SEP-19;   
REMARK 200                                   19-SEP-19; 07-AUG-19; 06-AUG-19;   
REMARK 200                                   14-JUL-19; 30-JUN-19               
REMARK 200  TEMPERATURE           (KELVIN) : 100; 100; 100; 100; 100; 100;      
REMARK 200                                   100; 100                           
REMARK 200  PH                             : 7                                  
REMARK 200  NUMBER OF CRYSTALS USED        : 1                                  
REMARK 200                                                                      
REMARK 200  SYNCHROTRON              (Y/N) : Y; Y; Y; Y; Y; Y; Y; Y             
REMARK 200  RADIATION SOURCE               : PETRA III, EMBL C/O DESY; PETRA    
REMARK 200                                   III, EMBL C/O DESY; PETRA III,     
REMARK 200                                   EMBL C/O DESY; PETRA III, EMBL C/  
REMARK 200                                   O DESY; PETRA III, EMBL C/O DESY;  
REMARK 200                                   PETRA III, EMBL C/O DESY; PETRA    
REMARK 200                                   III, EMBL C/O DESY; PETRA III,     
REMARK 200                                   EMBL C/O DESY                      
REMARK 200  BEAMLINE                       : P14 (MX2); P14 (MX2); P14 (MX2);   
REMARK 200                                   P14 (MX2); P14 (MX2); P14 (MX2);   
REMARK 200                                   P14 (MX2); P14 (MX2)               
REMARK 200  X-RAY GENERATOR MODEL          : NULL; NULL; NULL; NULL; NULL;      
REMARK 200                                   NULL; NULL; NULL                   
REMARK 200  MONOCHROMATIC OR LAUE    (M/L) : M; M; M; M; M; M; M; M             
REMARK 200  WAVELENGTH OR RANGE        (A) : 0.9801; 0.9801; 0.9801; 0.9801;    
REMARK 200                                   0.9801; 0.9801; 0.9801; 0.9801     
REMARK 200  MONOCHROMATOR                  : NULL; NULL; NULL; NULL; NULL;      
REMARK 200                                   NULL; NULL; NULL                   
REMARK 200  OPTICS                         : MIRRORS; MIRRORS; MIRRORS;         
REMARK 200                                   MIRRORS; MIRRORS; MIRRORS;         
REMARK 200                                   MIRRORS; MIRRORS                   
REMARK 200                                                                      
REMARK 200  DETECTOR TYPE                  : PIXEL; PIXEL; PIXEL; PIXEL;        
REMARK 200                                   PIXEL; PIXEL; PIXEL; PIXEL         
REMARK 200  DETECTOR MANUFACTURER          : DECTRIS EIGER X 16M; DECTRIS       
REMARK 200                                   EIGER X 16M; DECTRIS EIGER X 16M;  
REMARK 200                                   DECTRIS EIGER X 16M; DECTRIS       
REMARK 200                                   EIGER X 16M; DECTRIS EIGER X 16M;  
REMARK 200                                   DECTRIS EIGER X 16M; DECTRIS       
REMARK 200                                   EIGER X 16M                        
REMARK 200  INTENSITY-INTEGRATION SOFTWARE : XDS                                
REMARK 200  DATA SCALING SOFTWARE          : XSCALE                             
REMARK 200                                                                      
REMARK 200  NUMBER OF UNIQUE REFLECTIONS   : 12641                              
REMARK 200  RESOLUTION RANGE HIGH      (A) : 3.400                              
REMARK 200  RESOLUTION RANGE LOW       (A) : 30.000                             
REMARK 200  REJECTION CRITERIA  (SIGMA(I)) : NULL                               
REMARK 200                                                                      
REMARK 200 OVERALL.                                                             
REMARK 200  COMPLETENESS FOR RANGE     (%) : 99.7                               
REMARK 200  DATA REDUNDANCY                : 12.10                              
REMARK 200  R MERGE                    (I) : 0.42000                            
REMARK 200  R SYM                      (I) : NULL                               
REMARK 200  <I/SIGMA(I)> FOR THE DATA SET  : 6.5700                             
REMARK 200                                                                      
REMARK 200 IN THE HIGHEST RESOLUTION SHELL.                                     
REMARK 200  HIGHEST RESOLUTION SHELL, RANGE HIGH (A) : 3.40                     
REMARK 200  HIGHEST RESOLUTION SHELL, RANGE LOW  (A) : 3.50                     
REMARK 200  COMPLETENESS FOR SHELL     (%) : 100.0                              
REMARK 200  DATA REDUNDANCY IN SHELL       : 11.90                              
REMARK 200  R MERGE FOR SHELL          (I) : 2.68800                            
REMARK 200  R SYM FOR SHELL            (I) : NULL                               
REMARK 200  <I/SIGMA(I)> FOR SHELL         : 1.690                              
REMARK 200                                                                      
REMARK 200 DIFFRACTION PROTOCOL: SINGLE WAVELENGTH; SINGLE WAVELENGTH; SINGLE   
REMARK 200                       WAVELENGTH; SINGLE WAVELENGTH; SINGLE          
REMARK 200                       WAVELENGTH; SINGLE WAVELENGTH; SINGLE          
REMARK 200                       WAVELENGTH; SINGLE WAVELENGTH                  
REMARK 200 METHOD USED TO DETERMINE THE STRUCTURE: MOLECULAR REPLACEMENT        
REMARK 200 SOFTWARE USED: PHASER                                                
REMARK 200 STARTING MODEL: 4US3, 6DZZ                                           
REMARK 200                                                                      
REMARK 200 REMARK: CRYSTALS APPEARED IN 3-10 DAYS WITH THE LONGEST DIMENSION    
REMARK 200  OF 2-5 UM.                                                          
REMARK 280                                                                      
REMARK 280 CRYSTAL                                                              
REMARK 280 SOLVENT CONTENT, VS   (%): 57.89                                     
REMARK 280 MATTHEWS COEFFICIENT, VM (ANGSTROMS**3/DA): 2.92                     
REMARK 280                                                                      
REMARK 280 CRYSTALLIZATION CONDITIONS: 0.1M ADA PH 7, 13-25% PEG600, 4-14%      
REMARK 280  V/V-1,3-BUTANEDIOL, LIPIDIC CUBIC PHASE, TEMPERATURE 292.75K        
REMARK 290                                                                      
REMARK 290 CRYSTALLOGRAPHIC SYMMETRY                                            
REMARK 290 SYMMETRY OPERATORS FOR SPACE GROUP: P 1 21 1                         
REMARK 290                                                                      
REMARK 290      SYMOP   SYMMETRY                                                
REMARK 290     NNNMMM   OPERATOR                                                
REMARK 290       1555   X,Y,Z                                                   
REMARK 290       2555   -X,Y+1/2,-Z                                             
REMARK 290                                                                      
REMARK 290     WHERE NNN -> OPERATOR NUMBER                                     
REMARK 290           MMM -> TRANSLATION VECTOR                                  
REMARK 290                                                                      
REMARK 290 CRYSTALLOGRAPHIC SYMMETRY TRANSFORMATIONS                            
REMARK 290 THE FOLLOWING TRANSFORMATIONS OPERATE ON THE ATOM/HETATM             
REMARK 290 RECORDS IN THIS ENTRY TO PRODUCE CRYSTALLOGRAPHICALLY                
REMARK 290 RELATED MOLECULES.                                                   
REMARK 290   SMTRY1   1  1.000000  0.000000  0.000000        0.00000            
REMARK 290   SMTRY2   1  0.000000  1.000000  0.000000        0.00000            
REMARK 290   SMTRY3   1  0.000000  0.000000  1.000000        0.00000            
REMARK 290   SMTRY1   2 -1.000000  0.000000  0.000000        0.00000            
REMARK 290   SMTRY2   2  0.000000  1.000000  0.000000       29.07000            
REMARK 290   SMTRY3   2  0.000000  0.000000 -1.000000        0.00000            
REMARK 290                                                                      
REMARK 290 REMARK: NULL                                                         
REMARK 300                                                                      
REMARK 300 BIOMOLECULE: 1                                                       
REMARK 300 SEE REMARK 350 FOR THE AUTHOR PROVIDED AND/OR PROGRAM                
REMARK 300 GENERATED ASSEMBLY INFORMATION FOR THE STRUCTURE IN                  
REMARK 300 THIS ENTRY. THE REMARK MAY ALSO PROVIDE INFORMATION ON               
REMARK 300 BURIED SURFACE AREA.                                                 
REMARK 350                                                                      
REMARK 350 COORDINATES FOR A COMPLETE MULTIMER REPRESENTING THE KNOWN           
REMARK 350 BIOLOGICALLY SIGNIFICANT OLIGOMERIZATION STATE OF THE                
REMARK 350 MOLECULE CAN BE GENERATED BY APPLYING BIOMT TRANSFORMATIONS          
REMARK 350 GIVEN BELOW.  BOTH NON-CRYSTALLOGRAPHIC AND                          
REMARK 350 CRYSTALLOGRAPHIC OPERATIONS ARE GIVEN.                               
REMARK 350                                                                      
REMARK 350 BIOMOLECULE: 1                                                       
REMARK 350 AUTHOR DETERMINED BIOLOGICAL UNIT: DIMERIC                           
REMARK 350 SOFTWARE DETERMINED QUATERNARY STRUCTURE: DIMERIC                    
REMARK 350 SOFTWARE USED: PISA                                                  
REMARK 350 TOTAL BURIED SURFACE AREA: 1600 ANGSTROM**2                          
REMARK 350 SURFACE AREA OF THE COMPLEX: 27950 ANGSTROM**2                       
REMARK 350 CHANGE IN SOLVENT FREE ENERGY: -9.0 KCAL/MOL                         
REMARK 350 APPLY THE FOLLOWING TO CHAINS: A, B                                  
REMARK 350   BIOMT1   1  1.000000  0.000000  0.000000        0.00000            
REMARK 350   BIOMT2   1  0.000000  1.000000  0.000000        0.00000            
REMARK 350   BIOMT3   1  0.000000  0.000000  1.000000        0.00000            
REMARK 465                                                                      
REMARK 465 MISSING RESIDUES                                                     
REMARK 465 THE FOLLOWING RESIDUES WERE NOT LOCATED IN THE                       
REMARK 465 EXPERIMENT. (M=MODEL NUMBER; RES=RESIDUE NAME; C=CHAIN               
REMARK 465 IDENTIFIER; SSSEQ=SEQUENCE NUMBER; I=INSERTION CODE.)                
REMARK 465                                                                      
REMARK 465   M RES C SSSEQI                                                     
REMARK 465     ALA A    91                                                      
REMARK 465     THR A    92                                                      
REMARK 465     LYS A    93                                                      
REMARK 465     ARG A    94                                                      
REMARK 465     ASP A    95                                                      
REMARK 465     GLN A    96                                                      
REMARK 465     ASN A    97                                                      
REMARK 465     LEU A    98                                                      
REMARK 465     LYS A    99                                                      
REMARK 465     ALA A   235                                                      
REMARK 465     SER A   236                                                      
REMARK 465     ASN A   237                                                      
REMARK 465     VAL A   309                                                      
REMARK 465     LYS A   310                                                      
REMARK 465     SER A   311                                                      
REMARK 465     SER A   312                                                      
REMARK 465     GLY A   313                                                      
REMARK 465     LYS A   314                                                      
REMARK 465     ARG A   665                                                      
REMARK 465     TYR A   666                                                      
REMARK 465     ALA A   667                                                      
REMARK 465     PRO A   668                                                      
REMARK 465     THR A   669                                                      
REMARK 465     ILE A   670                                                      
REMARK 465     ALA A   671                                                      
REMARK 465     PRO A   672                                                      
REMARK 465     SER A   673                                                      
REMARK 465     PRO A   674                                                      
REMARK 465     GLU A   675                                                      
REMARK 465     ASP A   676                                                      
REMARK 465     GLY A   677                                                      
REMARK 465     PHE A   678                                                      
REMARK 465     GLU A   679                                                      
REMARK 465     VAL A   680                                                      
REMARK 465     GLN A   681                                                      
REMARK 465     PRO A   682                                                      
REMARK 465     LEU A   683                                                      
REMARK 465     HIS A   684                                                      
REMARK 500                                                                      
REMARK 500 GEOMETRY AND STEREOCHEMISTRY                                         
REMARK 500 SUBTOPIC: CLOSE CONTACTS IN SAME ASYMMETRIC UNIT                     
REMARK 500                                                                      
REMARK 500 THE FOLLOWING ATOMS ARE IN CLOSE CONTACT.                            
REMARK 500                                                                      
REMARK 500  ATM1  RES C  SSEQI   ATM2  RES C  SSEQI           DISTANCE          
REMARK 500   HH   TYR A   131     O    VAL A   429              1.53            
REMARK 500   O    ILE A   587     HG1  THR A   591              1.58            
REMARK 500   HH   TYR A   551     OD2  ASP A   559              1.58            
REMARK 500   O    TYR B    30     HG   SER B    53              1.58            
REMARK 500   O    TYR A   317     HG1  THR A   321              1.59            
REMARK 500   O    THR A   381     HG   SER A   384              1.59            
REMARK 500   HH   TYR A   128     OD2  ASP A   528              1.60            
REMARK 500   O    TRP B   101     HG   SER B   104              1.60            
REMARK 500                                                                      
REMARK 500 REMARK: NULL                                                         
REMARK 500                                                                      
REMARK 500 GEOMETRY AND STEREOCHEMISTRY                                         
REMARK 500 SUBTOPIC: TORSION ANGLES                                             
REMARK 500                                                                      
REMARK 500 TORSION ANGLES OUTSIDE THE EXPECTED RAMACHANDRAN REGIONS:            
REMARK 500 (M=MODEL NUMBER; RES=RESIDUE NAME; C=CHAIN IDENTIFIER;               
REMARK 500 SSEQ=SEQUENCE NUMBER; I=INSERTION CODE).                             
REMARK 500                                                                      
REMARK 500 STANDARD TABLE:                                                      
REMARK 500 FORMAT:(10X,I3,1X,A3,1X,A1,I4,A1,4X,F7.2,3X,F7.2)                    
REMARK 500                                                                      
REMARK 500 EXPECTED VALUES: GJ KLEYWEGT AND TA JONES (1996). PHI/PSI-           
REMARK 500 CHOLOGY: RAMACHANDRAN REVISITED. STRUCTURE 4, 1395 - 1400            
REMARK 500                                                                      
REMARK 500  M RES CSSEQI        PSI       PHI                                   
REMARK 500    ASN A 102       55.71   -144.82                                   
REMARK 500    SER A 175       89.13   -153.79                                   
REMARK 500    TYR A 272      -54.81   -123.26                                   
REMARK 500    LEU A 276      117.97    -38.42                                   
REMARK 500    ALA A 375       17.16     58.91                                   
REMARK 500    ALA A 433       61.10   -156.94                                   
REMARK 500    TYR A 530      -58.72   -124.33                                   
REMARK 500    SER A 533     -115.70   -104.91                                   
REMARK 500    PHE A 578      -52.33   -123.86                                   
REMARK 500    LEU A 658      -58.97    -21.79                                   
REMARK 500    GLU A 660       39.08    -91.08                                   
REMARK 500    VAL B  48      -50.42   -124.44                                   
REMARK 500                                                                      
REMARK 500 REMARK: NULL                                                         
REMARK 900                                                                      
REMARK 900 RELATED ENTRIES                                                      
REMARK 900 RELATED ID: 6ZPL   RELATED DB: PDB                                   
REMARK 900 6ZPL CONTAINS THE SAME TRANSPORTER, SYBODY AND SMALL MOLECULE        
REMARK 900 INHIBITOR, BUT WITH BOUND NA AND CL IONS                             
DBREF  6ZBV A   91   239  UNP    P48067   SC6A9_HUMAN     91    239             
DBREF  6ZBV A  257   684  UNP    P48067   SC6A9_HUMAN    257    684             
DBREF  6ZBV B    1   120  PDB    6ZBV     6ZBV             1    120             
SEQADV 6ZBV ALA A  153  UNP  P48067    LEU   153 ENGINEERED MUTATION            
SEQADV 6ZBV ALA A  297  UNP  P48067    SER   297 ENGINEERED MUTATION            
SEQADV 6ZBV ALA A  368  UNP  P48067    ILE   368 ENGINEERED MUTATION            
SEQADV 6ZBV ALA A  633  UNP  P48067    CYS   633 ENGINEERED MUTATION            
SEQRES   1 A  577  ALA THR LYS ARG ASP GLN ASN LEU LYS ARG GLY ASN TRP          
SEQRES   2 A  577  GLY ASN GLN ILE GLU PHE VAL LEU THR SER VAL GLY TYR          
SEQRES   3 A  577  ALA VAL GLY LEU GLY ASN VAL TRP ARG PHE PRO TYR LEU          
SEQRES   4 A  577  CYS TYR ARG ASN GLY GLY GLY ALA PHE MET PHE PRO TYR          
SEQRES   5 A  577  PHE ILE MET LEU ILE PHE CYS GLY ILE PRO ALA PHE PHE          
SEQRES   6 A  577  MET GLU LEU SER PHE GLY GLN PHE ALA SER GLN GLY CYS          
SEQRES   7 A  577  LEU GLY VAL TRP ARG ILE SER PRO MET PHE LYS GLY VAL          
SEQRES   8 A  577  GLY TYR GLY MET MET VAL VAL SER THR TYR ILE GLY ILE          
SEQRES   9 A  577  TYR TYR ASN VAL VAL ILE CYS ILE ALA PHE TYR TYR PHE          
SEQRES  10 A  577  PHE SER SER MET THR HIS VAL LEU PRO TRP ALA TYR CYS          
SEQRES  11 A  577  ASN ASN PRO TRP ASN THR HIS ASP CYS ALA GLY VAL LEU          
SEQRES  12 A  577  ASP ALA SER ASN LEU THR HIS SER LEU GLN ARG THR SER          
SEQRES  13 A  577  PRO SER GLU GLU TYR TRP ARG LEU TYR VAL LEU LYS LEU          
SEQRES  14 A  577  SER ASP ASP ILE GLY ASN PHE GLY GLU VAL ARG LEU PRO          
SEQRES  15 A  577  LEU LEU GLY CYS LEU GLY VAL ALA TRP LEU VAL VAL PHE          
SEQRES  16 A  577  LEU CYS LEU ILE ARG GLY VAL LYS SER SER GLY LYS VAL          
SEQRES  17 A  577  VAL TYR PHE THR ALA THR PHE PRO TYR VAL VAL LEU THR          
SEQRES  18 A  577  ILE LEU PHE VAL ARG GLY VAL THR LEU GLU GLY ALA PHE          
SEQRES  19 A  577  ASP GLY ILE MET TYR TYR LEU THR PRO GLN TRP ASP LYS          
SEQRES  20 A  577  ILE LEU GLU ALA LYS VAL TRP GLY ASP ALA ALA SER GLN          
SEQRES  21 A  577  ALA PHE TYR SER LEU GLY CYS ALA TRP GLY GLY LEU ILE          
SEQRES  22 A  577  THR MET ALA SER TYR ASN LYS PHE HIS ASN ASN CYS TYR          
SEQRES  23 A  577  ARG ASP SER VAL ILE ILE SER ILE THR ASN CYS ALA THR          
SEQRES  24 A  577  SER VAL TYR ALA GLY PHE VAL ILE PHE SER ILE LEU GLY          
SEQRES  25 A  577  PHE MET ALA ASN HIS LEU GLY VAL ASP VAL SER ARG VAL          
SEQRES  26 A  577  ALA ASP HIS GLY PRO GLY LEU ALA PHE VAL ALA TYR PRO          
SEQRES  27 A  577  GLU ALA LEU THR LEU LEU PRO ILE SER PRO LEU TRP SER          
SEQRES  28 A  577  LEU LEU PHE PHE PHE MET LEU ILE LEU LEU GLY LEU GLY          
SEQRES  29 A  577  THR GLN PHE CYS LEU LEU GLU THR LEU VAL THR ALA ILE          
SEQRES  30 A  577  VAL ASP GLU VAL GLY ASN GLU TRP ILE LEU GLN LYS LYS          
SEQRES  31 A  577  THR TYR VAL THR LEU GLY VAL ALA VAL ALA GLY PHE LEU          
SEQRES  32 A  577  LEU GLY ILE PRO LEU THR SER GLN ALA GLY ILE TYR TRP          
SEQRES  33 A  577  LEU LEU LEU MET ASP ASN TYR ALA ALA SER PHE SER LEU          
SEQRES  34 A  577  VAL VAL ILE SER CYS ILE MET CYS VAL ALA ILE MET TYR          
SEQRES  35 A  577  ILE TYR GLY HIS ARG ASN TYR PHE GLN ASP ILE GLN MET          
SEQRES  36 A  577  MET LEU GLY PHE PRO PRO PRO LEU PHE PHE GLN ILE CYS          
SEQRES  37 A  577  TRP ARG PHE VAL SER PRO ALA ILE ILE PHE PHE ILE LEU          
SEQRES  38 A  577  VAL PHE THR VAL ILE GLN TYR GLN PRO ILE THR TYR ASN          
SEQRES  39 A  577  HIS TYR GLN TYR PRO GLY TRP ALA VAL ALA ILE GLY PHE          
SEQRES  40 A  577  LEU MET ALA LEU SER SER VAL LEU CYS ILE PRO LEU TYR          
SEQRES  41 A  577  ALA MET PHE ARG LEU ALA ARG THR ASP GLY ASP THR LEU          
SEQRES  42 A  577  LEU GLN ARG LEU LYS ASN ALA THR LYS PRO SER ARG ASP          
SEQRES  43 A  577  TRP GLY PRO ALA LEU LEU GLU HIS ARG THR GLY ARG TYR          
SEQRES  44 A  577  ALA PRO THR ILE ALA PRO SER PRO GLU ASP GLY PHE GLU          
SEQRES  45 A  577  VAL GLN PRO LEU HIS                                          
SEQRES   1 B  120  GLN VAL GLN LEU VAL GLU SER GLY GLY GLY LEU VAL GLN          
SEQRES   2 B  120  ALA GLY GLY SER LEU ARG LEU SER CYS ALA ALA SER GLY          
SEQRES   3 B  120  PHE PRO VAL TYR ALA TYR GLU MET TYR TRP TYR ARG GLN          
SEQRES   4 B  120  ALA PRO GLY LYS GLU ARG GLU TRP VAL ALA ALA ILE SER          
SEQRES   5 B  120  SER SER GLY THR TRP ALA GLY TYR ALA ASP SER VAL LYS          
SEQRES   6 B  120  GLY ARG PHE THR ILE SER ARG ASP ASN ALA LYS ASN THR          
SEQRES   7 B  120  VAL TYR LEU GLN MET ASN SER LEU LYS PRO GLU ASP THR          
SEQRES   8 B  120  ALA VAL TYR TYR CYS ASN VAL LYS ASP TRP GLY ALA SER          
SEQRES   9 B  120  TRP ALA TYR TYR ASP TYR TRP GLY GLN GLY THR GLN VAL          
SEQRES  10 B  120  THR VAL SER                                                  
HET    QET  A 701      61                                                       
HETNAM     QET [5-FLUORANYL-6-(OXAN-4-YLOXY)-1,3-DIHYDROISOINDOL-2-             
HETNAM   2 QET  YL]-[5-METHYLSULFONYL-2-[2,2,3,3,3-                             
HETNAM   3 QET  PENTAKIS(FLUORANYL)PROPOXY]PHENYL]METHANONE                     
FORMUL   3  QET    C24 H23 F6 N O6 S                                            
HELIX    1 AA1 ASN A  105  VAL A  118  1                                  14    
HELIX    2 AA2 GLY A  119  TRP A  124  1                                   6    
HELIX    3 AA3 TRP A  124  GLY A  134  1                                  11    
HELIX    4 AA4 GLY A  134  CYS A  149  1                                  16    
HELIX    5 AA5 CYS A  149  SER A  165  1                                  17    
HELIX    6 AA6 SER A  175  MET A  177  5                                   3    
HELIX    7 AA7 PHE A  178  SER A  210  1                                  33    
HELIX    8 AA8 LEU A  215  TYR A  219  5                                   5    
HELIX    9 AA9 SER A  263  TYR A  272  1                                  10    
HELIX   10 AB1 ARG A  287  GLY A  308  1                                  22    
HELIX   11 AB2 VAL A  316  LEU A  337  1                                  22    
HELIX   12 AB3 GLY A  339  THR A  349  1                                  11    
HELIX   13 AB4 GLU A  357  SER A  371  1                                  15    
HELIX   14 AB5 GLY A  377  SER A  384  1                                   8    
HELIX   15 AB6 ASN A  391  GLY A  426  1                                  36    
HELIX   16 AB7 ASP A  428  VAL A  432  5                                   5    
HELIX   17 AB8 GLY A  438  THR A  449  1                                  12    
HELIX   18 AB9 ILE A  453  GLU A  487  1                                  35    
HELIX   19 AC1 GLY A  489  LYS A  496  1                                   8    
HELIX   20 AC2 LYS A  496  LEU A  511  1                                  16    
HELIX   21 AC3 GLY A  512  SER A  517  5                                   6    
HELIX   22 AC4 ALA A  519  TYR A  530  1                                  12    
HELIX   23 AC5 PHE A  534  ILE A  550  1                                  17    
HELIX   24 AC6 GLY A  552  GLY A  565  1                                  14    
HELIX   25 AC7 PRO A  569  PHE A  578  1                                  10    
HELIX   26 AC8 PHE A  578  TYR A  595  1                                  18    
HELIX   27 AC9 PRO A  606  SER A  620  1                                  15    
HELIX   28 AD1 LEU A  622  THR A  635  1                                  14    
HELIX   29 AD2 LEU A  641  LYS A  649  1                                   9    
HELIX   30 AD3 PRO B   28  TYR B   32  5                                   5    
HELIX   31 AD4 LYS B   87  THR B   91  5                                   5    
SHEET    1 AA1 2 THR A 599  TYR A 600  0                                        
SHEET    2 AA1 2 TYR A 603  GLN A 604 -1  O  TYR A 603   N  TYR A 600           
SHEET    1 AA2 4 GLN B   3  SER B   7  0                                        
SHEET    2 AA2 4 LEU B  18  SER B  25 -1  O  SER B  21   N  SER B   7           
SHEET    3 AA2 4 THR B  78  MET B  83 -1  O  MET B  83   N  LEU B  18           
SHEET    4 AA2 4 PHE B  68  ASP B  73 -1  N  SER B  71   O  TYR B  80           
SHEET    1 AA3 6 GLY B  10  GLN B  13  0                                        
SHEET    2 AA3 6 THR B 115  SER B 120  1  O  SER B 120   N  VAL B  12           
SHEET    3 AA3 6 ALA B  92  ASP B 100 -1  N  ALA B  92   O  VAL B 117           
SHEET    4 AA3 6 MET B  34  GLN B  39 -1  N  GLN B  39   O  VAL B  93           
SHEET    5 AA3 6 GLU B  46  ILE B  51 -1  O  GLU B  46   N  ARG B  38           
SHEET    6 AA3 6 ALA B  58  TYR B  60 -1  O  GLY B  59   N  ALA B  50           
SHEET    1 AA4 4 GLY B  10  GLN B  13  0                                        
SHEET    2 AA4 4 THR B 115  SER B 120  1  O  SER B 120   N  VAL B  12           
SHEET    3 AA4 4 ALA B  92  ASP B 100 -1  N  ALA B  92   O  VAL B 117           
SHEET    4 AA4 4 TYR B 108  TRP B 111 -1  O  TYR B 110   N  VAL B  98           
SSBOND   1 CYS A  220    CYS A  229                          1555   1555  2.03  
SSBOND   2 CYS B   22    CYS B   96                          1555   1555  2.03  
CRYST1   65.170   58.140  122.310  90.00 100.38  90.00 P 1 21 1      2          
ORIGX1      1.000000  0.000000  0.000000        0.00000                         
ORIGX2      0.000000  1.000000  0.000000        0.00000                         
ORIGX3      0.000000  0.000000  1.000000        0.00000                         
SCALE1      0.015344  0.000000  0.002811        0.00000                         
SCALE2      0.000000  0.017200  0.000000        0.00000                         
SCALE3      0.000000  0.000000  0.008312        0.00000                         
ATOM      1  N   ARG A 100      -5.824 -17.675  42.884  1.00156.98           N  
ATOM      2  CA  ARG A 100      -6.228 -18.497  44.021  1.00157.46           C  
ATOM      3  C   ARG A 100      -7.493 -17.885  44.653  1.00158.14           C  
ATOM      4  O   ARG A 100      -7.528 -16.680  44.905  1.00158.42           O  
ATOM      5  CB  ARG A 100      -5.056 -18.626  45.006  1.00158.30           C  
ATOM      6  CG  ARG A 100      -5.292 -19.607  46.144  1.00160.27           C  
ATOM      7  CD  ARG A 100      -3.991 -20.058  46.807  1.00161.94           C  
ATOM      8  NE  ARG A 100      -3.228 -18.943  47.381  1.00162.84           N  
ATOM      9  CZ  ARG A 100      -2.204 -18.298  46.815  1.00163.49           C  
ATOM     10  NH1 ARG A 100      -1.762 -18.650  45.610  1.00162.67           N1+
ATOM     11  NH2 ARG A 100      -1.610 -17.300  47.454  1.00163.03           N  
ATOM     12  H   ARG A 100      -6.587 -17.561  42.224  1.00188.38           H  
ATOM     13  HA  ARG A 100      -6.478 -19.491  43.652  1.00188.96           H  
ATOM     14  HB2 ARG A 100      -4.198 -18.990  44.443  1.00189.96           H  
ATOM     15  HB3 ARG A 100      -4.817 -17.653  45.431  1.00189.96           H  
ATOM     16  HG2 ARG A 100      -5.917 -19.132  46.899  1.00192.32           H  
ATOM     17  HG3 ARG A 100      -5.797 -20.491  45.757  1.00192.32           H  
ATOM     18  HD2 ARG A 100      -4.260 -20.705  47.641  1.00194.33           H  
ATOM     19  HD3 ARG A 100      -3.396 -20.641  46.106  1.00194.33           H  
ATOM     20  HE  ARG A 100      -3.512 -18.634  48.305  1.00195.41           H  
ATOM     21 HH11 ARG A 100      -2.163 -19.399  45.057  1.00195.20           H  
ATOM     22 HH12 ARG A 100      -0.986 -18.134  45.208  1.00195.20           H  
ATOM     23 HH21 ARG A 100      -1.935 -17.019  48.373  1.00195.63           H  
ATOM     24 HH22 ARG A 100      -0.836 -16.806  47.023  1.00195.63           H  
ATOM     25  N   GLY A 101      -8.520 -18.719  44.851  1.00158.18           N  
ATOM     26  CA  GLY A 101      -9.855 -18.320  45.304  1.00158.60           C  
ATOM     27  C   GLY A 101      -9.944 -17.597  46.632  1.00158.80           C  
ATOM     28  O   GLY A 101      -9.266 -17.971  47.594  1.00159.11           O  
ATOM     29  H   GLY A 101      -8.430 -19.723  44.734  1.00189.82           H  
ATOM     30  HA2 GLY A 101     -10.258 -17.654  44.542  1.00190.32           H  
ATOM     31  HA3 GLY A 101     -10.498 -19.198  45.354  1.00190.32           H  
ATOM     32  N   ASN A 102     -10.798 -16.554  46.689  1.00158.42           N  
ATOM     33  CA  ASN A 102     -10.947 -15.699  47.868  1.00158.61           C  
ATOM     34  C   ASN A 102     -12.403 -15.204  48.094  1.00158.39           C  
ATOM     35  O   ASN A 102     -12.659 -14.002  48.224  1.00158.55           O  
ATOM     36  CB  ASN A 102      -9.942 -14.535  47.776  1.00159.80           C  
ATOM     37  CG  ASN A 102      -8.552 -14.801  48.341  1.00162.83           C  
ATOM     38  OD1 ASN A 102      -8.292 -14.606  49.531  1.00163.77           O  
ATOM     39  ND2 ASN A 102      -7.609 -15.231  47.519  1.00163.48           N  
ATOM     40  H   ASN A 102     -11.397 -16.288  45.915  1.00190.10           H  
ATOM     41  HA  ASN A 102     -10.704 -16.264  48.768  1.00190.33           H  
ATOM     42  HB2 ASN A 102      -9.842 -14.291  46.720  1.00191.76           H  
ATOM     43  HB3 ASN A 102     -10.313 -13.673  48.328  1.00191.76           H  
ATOM     44 HD21 ASN A 102      -7.805 -15.413  46.539  1.00196.18           H  
ATOM     45 HD22 ASN A 102      -6.682 -15.405  47.893  1.00196.18           H  
ATOM     46  N   TRP A 103     -13.341 -16.179  48.184  1.00157.76           N  
ATOM     47  CA  TRP A 103     -14.763 -16.040  48.573  1.00157.52           C  
ATOM     48  C   TRP A 103     -15.480 -14.782  47.985  1.00156.36           C  
ATOM     49  O   TRP A 103     -16.295 -14.140  48.654  1.00156.55           O  
ATOM     50  CB  TRP A 103     -14.895 -16.126  50.140  1.00157.83           C  
ATOM     51  CG  TRP A 103     -13.787 -15.456  50.920  1.00158.63           C  
ATOM     52  CD1 TRP A 103     -13.766 -14.168  51.367  1.00159.50           C  
ATOM     53  CD2 TRP A 103     -12.479 -15.995  51.195  1.00158.86           C  
ATOM     54  NE1 TRP A 103     -12.529 -13.864  51.885  1.00159.81           N  
ATOM     55  CE2 TRP A 103     -11.715 -14.962  51.774  1.00159.65           C  
ATOM     56  CE3 TRP A 103     -11.875 -17.249  50.996  1.00159.42           C  
ATOM     57  CZ2 TRP A 103     -10.386 -15.144  52.156  1.00160.35           C  
ATOM     58  CZ3 TRP A 103     -10.547 -17.411  51.337  1.00160.29           C  
ATOM     59  CH2 TRP A 103      -9.826 -16.376  51.934  1.00160.44           C  
ATOM     60  H   TRP A 103     -13.103 -17.143  47.973  1.00189.31           H  
ATOM     61  HA  TRP A 103     -15.299 -16.898  48.169  1.00189.02           H  
ATOM     62  HB2 TRP A 103     -15.847 -15.717  50.473  1.00189.40           H  
ATOM     63  HB3 TRP A 103     -14.861 -17.183  50.400  1.00189.40           H  
ATOM     64  HD1 TRP A 103     -14.595 -13.485  51.306  1.00191.40           H  
ATOM     65  HE1 TRP A 103     -12.255 -12.950  52.298  1.00191.78           H  
ATOM     66  HE3 TRP A 103     -12.407 -18.046  50.504  1.00191.30           H  
ATOM     67  HZ2 TRP A 103      -9.826 -14.346  52.611  1.00192.41           H  
ATOM     68  HZ3 TRP A 103     -10.069 -18.362  51.174  1.00192.35           H  
ATOM     69  HH2 TRP A 103      -8.800 -16.544  52.211  1.00192.53           H  
ATOM     70  N   GLY A 104     -15.186 -14.491  46.715  1.00154.94           N  
ATOM     71  CA  GLY A 104     -15.767 -13.374  45.967  1.00153.86           C  
ATOM     72  C   GLY A 104     -15.409 -11.975  46.448  1.00152.27           C  
ATOM     73  O   GLY A 104     -15.879 -10.987  45.881  1.00152.28           O  
ATOM     74  H   GLY A 104     -14.526 -15.040  46.175  1.00185.92           H  
ATOM     75  HA2 GLY A 104     -15.471 -13.458  44.922  1.00184.64           H  
ATOM     76  HA3 GLY A 104     -16.851 -13.462  46.009  1.00184.64           H  
ATOM     77  N   ASN A 105     -14.576 -11.874  47.481  1.00150.72           N  
ATOM     78  CA  ASN A 105     -14.226 -10.593  48.084  1.00149.60           C  
ATOM     79  C   ASN A 105     -12.978  -9.978  47.429  1.00148.18           C  
ATOM     80  O   ASN A 105     -13.054  -8.864  46.904  1.00148.07           O  
ATOM     81  CB  ASN A 105     -14.063 -10.760  49.613  1.00150.50           C  
ATOM     82  CG  ASN A 105     -15.374 -10.685  50.365  1.00153.06           C  
ATOM     83  OD1 ASN A 105     -15.627  -9.723  51.091  1.00154.13           O  
ATOM     84  ND2 ASN A 105     -16.255 -11.663  50.178  1.00153.31           N  
ATOM     85  H   ASN A 105     -14.111 -12.675  47.896  1.00180.86           H  
ATOM     86  HA  ASN A 105     -15.056  -9.905  47.922  1.00179.52           H  
ATOM     87  HB2 ASN A 105     -13.597 -11.720  49.834  1.00180.60           H  
ATOM     88  HB3 ASN A 105     -13.433  -9.958  49.992  1.00180.60           H  
ATOM     89 HD21 ASN A 105     -16.049 -12.437  49.554  1.00183.97           H  
ATOM     90 HD22 ASN A 105     -17.147 -11.626  50.661  1.00183.97           H  
ATOM     91  N   GLN A 106     -11.841 -10.703  47.418  1.00146.88           N  
ATOM     92  CA  GLN A 106     -10.610 -10.181  46.797  1.00145.86           C  
ATOM     93  C   GLN A 106     -10.747  -9.984  45.294  1.00144.07           C  
ATOM     94  O   GLN A 106     -10.092  -9.097  44.747  1.00144.34           O  
ATOM     95  CB  GLN A 106      -9.394 -11.071  47.066  1.00147.52           C  
ATOM     96  CG  GLN A 106      -8.926 -11.075  48.520  1.00151.06           C  
ATOM     97  CD  GLN A 106      -8.120  -9.838  48.886  1.00155.48           C  
ATOM     98  OE1 GLN A 106      -7.277  -9.357  48.115  1.00156.83           O  
ATOM     99  NE2 GLN A 106      -8.339  -9.297  50.080  1.00156.16           N  
ATOM    100  H   GLN A 106     -11.765 -11.625  47.836  1.00176.25           H  
ATOM    101  HA  GLN A 106     -10.401  -9.202  47.226  1.00175.04           H  
ATOM    102  HB2 GLN A 106      -9.658 -12.083  46.772  1.00177.02           H  
ATOM    103  HB3 GLN A 106      -8.570 -10.738  46.438  1.00177.02           H  
ATOM    104  HG2 GLN A 106      -9.798 -11.150  49.170  1.00181.27           H  
ATOM    105  HG3 GLN A 106      -8.288 -11.944  48.679  1.00181.27           H  
ATOM    106 HE21 GLN A 106      -9.020  -9.696  50.717  1.00187.40           H  
ATOM    107 HE22 GLN A 106      -7.811  -8.477  50.360  1.00187.40           H  
ATOM    108  N   ILE A 107     -11.591 -10.773  44.625  1.00142.02           N  
ATOM    109  CA  ILE A 107     -11.795 -10.603  43.182  1.00140.43           C  
ATOM    110  C   ILE A 107     -12.466  -9.244  42.866  1.00138.69           C  
ATOM    111  O   ILE A 107     -12.218  -8.691  41.796  1.00138.95           O  
ATOM    112  CB  ILE A 107     -12.519 -11.822  42.559  1.00140.62           C  
ATOM    113  CG1 ILE A 107     -12.293 -11.918  41.035  1.00141.26           C  
ATOM    114  CG2 ILE A 107     -13.999 -11.807  42.897  1.00141.07           C  
ATOM    115  CD1 ILE A 107     -10.854 -12.293  40.606  1.00142.25           C  
ATOM    116  H   ILE A 107     -12.089 -11.552  45.043  1.00170.43           H  
ATOM    117  HA  ILE A 107     -10.801 -10.533  42.746  1.00168.51           H  
ATOM    118  HB  ILE A 107     -12.090 -12.730  42.981  1.00168.74           H  
ATOM    119 HG12 ILE A 107     -12.950 -12.699  40.653  1.00169.51           H  
ATOM    120 HG13 ILE A 107     -12.558 -10.972  40.565  1.00169.51           H  
ATOM    121 HG21 ILE A 107     -14.122 -11.661  43.969  1.00169.29           H  
ATOM    122 HG22 ILE A 107     -14.423 -12.766  42.604  1.00169.29           H  
ATOM    123 HG23 ILE A 107     -14.496 -11.011  42.344  1.00169.29           H  
ATOM    124 HD11 ILE A 107     -10.843 -12.450  39.529  1.00170.70           H  
ATOM    125 HD12 ILE A 107     -10.164 -11.488  40.851  1.00170.70           H  
ATOM    126 HD13 ILE A 107     -10.559 -13.206  41.121  1.00170.70           H  
ATOM    127  N   GLU A 108     -13.207  -8.657  43.811  1.00136.77           N  
ATOM    128  CA  GLU A 108     -13.743  -7.301  43.632  1.00135.42           C  
ATOM    129  C   GLU A 108     -12.616  -6.243  43.834  1.00133.05           C  
ATOM    130  O   GLU A 108     -12.679  -5.169  43.251  1.00133.07           O  
ATOM    131  CB  GLU A 108     -14.950  -7.072  44.551  1.00138.19           C  
ATOM    132  CG  GLU A 108     -15.690  -5.763  44.309  1.00143.69           C  
ATOM    133  CD  GLU A 108     -15.134  -4.522  44.987  1.00150.94           C  
ATOM    134  OE1 GLU A 108     -14.479  -4.642  46.048  1.00152.16           O  
ATOM    135  OE2 GLU A 108     -15.363  -3.416  44.452  1.00153.76           O1-
ATOM    136  H   GLU A 108     -13.423  -9.083  44.706  1.00164.12           H  
ATOM    137  HA  GLU A 108     -14.086  -7.182  42.605  1.00162.50           H  
ATOM    138  HB2 GLU A 108     -15.661  -7.872  44.350  1.00165.82           H  
ATOM    139  HB3 GLU A 108     -14.634  -7.130  45.591  1.00165.82           H  
ATOM    140  HG2 GLU A 108     -15.720  -5.576  43.236  1.00172.43           H  
ATOM    141  HG3 GLU A 108     -16.712  -5.883  44.664  1.00172.43           H  
ATOM    142  N   PHE A 109     -11.568  -6.572  44.592  1.00130.82           N  
ATOM    143  CA  PHE A 109     -10.406  -5.699  44.748  1.00129.18           C  
ATOM    144  C   PHE A 109      -9.557  -5.772  43.453  1.00125.95           C  
ATOM    145  O   PHE A 109      -8.959  -4.772  43.066  1.00126.05           O  
ATOM    146  CB  PHE A 109      -9.562  -6.058  45.977  1.00130.03           C  
ATOM    147  CG  PHE A 109     -10.241  -6.035  47.335  1.00131.88           C  
ATOM    148  CD1 PHE A 109     -11.566  -5.624  47.475  1.00133.10           C  
ATOM    149  CD2 PHE A 109      -9.555  -6.430  48.472  1.00133.29           C  
ATOM    150  CE1 PHE A 109     -12.186  -5.638  48.728  1.00134.11           C  
ATOM    151  CE2 PHE A 109     -10.174  -6.429  49.720  1.00134.27           C  
ATOM    152  CZ  PHE A 109     -11.484  -6.038  49.839  1.00134.11           C  
ATOM    153  H   PHE A 109     -11.481  -7.468  45.060  1.00156.99           H  
ATOM    154  HA  PHE A 109     -10.731  -4.674  44.904  1.00155.02           H  
ATOM    155  HB2 PHE A 109      -9.157  -7.059  45.837  1.00156.04           H  
ATOM    156  HB3 PHE A 109      -8.734  -5.353  46.030  1.00156.04           H  
ATOM    157  HD1 PHE A 109     -12.148  -5.289  46.633  1.00159.71           H  
ATOM    158  HD2 PHE A 109      -8.530  -6.749  48.383  1.00159.94           H  
ATOM    159  HE1 PHE A 109     -13.207  -5.311  48.838  1.00160.93           H  
ATOM    160  HE2 PHE A 109      -9.625  -6.751  50.590  1.00161.12           H  
ATOM    161  HZ  PHE A 109     -11.957  -6.030  50.806  1.00160.93           H  
ATOM    162  N   VAL A 110      -9.519  -6.944  42.781  1.00122.87           N  
ATOM    163  CA  VAL A 110      -8.832  -7.087  41.499  1.00120.37           C  
ATOM    164  C   VAL A 110      -9.585  -6.260  40.451  1.00118.43           C  
ATOM    165  O   VAL A 110      -8.975  -5.417  39.809  1.00118.62           O  
ATOM    166  CB  VAL A 110      -8.694  -8.556  41.042  1.00120.26           C  
ATOM    167  CG1 VAL A 110      -8.081  -8.633  39.647  1.00120.51           C  
ATOM    168  CG2 VAL A 110      -7.842  -9.347  42.015  1.00120.58           C  
ATOM    169  H   VAL A 110      -9.931  -7.796  43.147  1.00147.45           H  
ATOM    170  HA  VAL A 110      -7.824  -6.686  41.599  1.00144.45           H  
ATOM    171  HB  VAL A 110      -9.685  -9.009  41.009  1.00144.31           H  
ATOM    172 HG11 VAL A 110      -7.925  -9.681  39.397  1.00144.61           H  
ATOM    173 HG12 VAL A 110      -8.740  -8.187  38.904  1.00144.61           H  
ATOM    174 HG13 VAL A 110      -7.123  -8.114  39.659  1.00144.61           H  
ATOM    175 HG21 VAL A 110      -8.301  -9.336  43.003  1.00144.70           H  
ATOM    176 HG22 VAL A 110      -6.855  -8.889  42.059  1.00144.70           H  
ATOM    177 HG23 VAL A 110      -7.757 -10.373  41.658  1.00144.70           H  
ATOM    178  N   LEU A 111     -10.899  -6.466  40.293  1.00116.53           N  
ATOM    179  CA  LEU A 111     -11.674  -5.714  39.299  1.00115.18           C  
ATOM    180  C   LEU A 111     -11.712  -4.192  39.568  1.00113.88           C  
ATOM    181  O   LEU A 111     -11.643  -3.425  38.608  1.00113.89           O  
ATOM    182  CB  LEU A 111     -13.087  -6.294  39.134  1.00115.23           C  
ATOM    183  CG  LEU A 111     -13.231  -7.367  38.039  1.00116.34           C  
ATOM    184  CD1 LEU A 111     -12.346  -8.574  38.306  1.00116.81           C  
ATOM    185  CD2 LEU A 111     -14.659  -7.801  37.892  1.00116.94           C  
ATOM    186  H   LEU A 111     -11.411  -7.170  40.816  1.00139.83           H  
ATOM    187  HA  LEU A 111     -11.134  -5.835  38.359  1.00138.22           H  
ATOM    188  HB2 LEU A 111     -13.420  -6.721  40.079  1.00138.28           H  
ATOM    189  HB3 LEU A 111     -13.759  -5.478  38.873  1.00138.28           H  
ATOM    190  HG  LEU A 111     -12.903  -6.922  37.100  1.00139.61           H  
ATOM    191 HD11 LEU A 111     -11.297  -8.281  38.325  1.00140.17           H  
ATOM    192 HD12 LEU A 111     -12.500  -9.303  37.512  1.00140.17           H  
ATOM    193 HD13 LEU A 111     -12.626  -9.012  39.263  1.00140.17           H  
ATOM    194 HD21 LEU A 111     -14.729  -8.537  37.093  1.00140.33           H  
ATOM    195 HD22 LEU A 111     -14.994  -8.238  38.832  1.00140.33           H  
ATOM    196 HD23 LEU A 111     -15.269  -6.933  37.647  1.00140.33           H  
ATOM    197  N   THR A 112     -11.746  -3.740  40.839  1.00112.71           N  
ATOM    198  CA  THR A 112     -11.633  -2.286  41.108  1.00112.02           C  
ATOM    199  C   THR A 112     -10.250  -1.780  40.660  1.00111.48           C  
ATOM    200  O   THR A 112     -10.155  -0.652  40.186  1.00111.51           O  
ATOM    201  CB  THR A 112     -11.853  -1.890  42.569  1.00112.70           C  
ATOM    202  OG1 THR A 112     -10.920  -2.559  43.393  1.00113.69           O  
ATOM    203  CG2 THR A 112     -13.227  -2.158  43.053  1.00112.79           C  
ATOM    204  H   THR A 112     -11.863  -4.343  41.647  1.00135.25           H  
ATOM    205  HA  THR A 112     -12.366  -1.756  40.503  1.00134.43           H  
ATOM    206  HB  THR A 112     -11.689  -0.817  42.661  1.00135.24           H  
ATOM    207  HG1 THR A 112     -11.116  -3.530  43.379  1.00136.43           H  
ATOM    208 HG21 THR A 112     -13.944  -1.701  42.376  1.00135.35           H  
ATOM    209 HG22 THR A 112     -13.354  -1.743  44.052  1.00135.35           H  
ATOM    210 HG23 THR A 112     -13.387  -3.235  43.116  1.00135.35           H  
ATOM    211  N   SER A 113      -9.191  -2.603  40.794  1.00110.80           N  
ATOM    212  CA  SER A 113      -7.842  -2.223  40.357  1.00110.56           C  
ATOM    213  C   SER A 113      -7.769  -2.162  38.841  1.00109.95           C  
ATOM    214  O   SER A 113      -7.203  -1.225  38.291  1.00110.31           O  
ATOM    215  CB  SER A 113      -6.789  -3.205  40.869  1.00111.87           C  
ATOM    216  OG  SER A 113      -6.819  -3.292  42.280  1.00114.22           O  
ATOM    217  H   SER A 113      -9.252  -3.531  41.203  1.00132.96           H  
ATOM    218  HA  SER A 113      -7.595  -1.238  40.749  1.00132.68           H  
ATOM    219  HB2 SER A 113      -6.966  -4.193  40.447  1.00134.25           H  
ATOM    220  HB3 SER A 113      -5.804  -2.854  40.565  1.00134.25           H  
ATOM    221  HG  SER A 113      -7.583  -3.863  42.551  1.00137.07           H  
ATOM    222  N   VAL A 114      -8.339  -3.154  38.168  1.00108.97           N  
ATOM    223  CA  VAL A 114      -8.334  -3.241  36.704  1.00108.57           C  
ATOM    224  C   VAL A 114      -8.961  -1.986  36.069  1.00107.68           C  
ATOM    225  O   VAL A 114      -8.435  -1.472  35.090  1.00107.72           O  
ATOM    226  CB  VAL A 114      -9.012  -4.567  36.247  1.00109.39           C  
ATOM    227  CG1 VAL A 114      -9.300  -4.573  34.755  1.00110.00           C  
ATOM    228  CG2 VAL A 114      -8.151  -5.780  36.608  1.00109.72           C  
ATOM    229  H   VAL A 114      -8.801  -3.928  38.634  1.00130.76           H  
ATOM    230  HA  VAL A 114      -7.296  -3.265  36.373  1.00130.28           H  
ATOM    231  HB  VAL A 114      -9.971  -4.662  36.755  1.00131.27           H  
ATOM    232 HG11 VAL A 114      -9.678  -5.560  34.491  1.00132.00           H  
ATOM    233 HG12 VAL A 114      -8.375  -4.381  34.215  1.00132.00           H  
ATOM    234 HG13 VAL A 114     -10.056  -3.830  34.504  1.00132.00           H  
ATOM    235 HG21 VAL A 114      -7.903  -5.760  37.668  1.00131.67           H  
ATOM    236 HG22 VAL A 114      -8.711  -6.685  36.376  1.00131.67           H  
ATOM    237 HG23 VAL A 114      -7.239  -5.746  36.015  1.00131.67           H  
ATOM    238  N   GLY A 115     -10.024  -1.470  36.672  1.00106.72           N  
ATOM    239  CA  GLY A 115     -10.678  -0.247  36.212  1.00106.09           C  
ATOM    240  C   GLY A 115      -9.820   1.008  36.263  1.00104.96           C  
ATOM    241  O   GLY A 115     -10.200   2.021  35.680  1.00105.34           O  
ATOM    242  H   GLY A 115     -10.475  -1.910  37.467  1.00128.07           H  
ATOM    243  HA2 GLY A 115     -10.983  -0.384  35.175  1.00127.31           H  
ATOM    244  HA3 GLY A 115     -11.576  -0.070  36.803  1.00127.31           H  
ATOM    245  N   TYR A 116      -8.664   0.966  36.939  1.00103.45           N  
ATOM    246  CA  TYR A 116      -7.717   2.093  36.985  1.00102.65           C  
ATOM    247  C   TYR A 116      -6.666   2.001  35.868  1.00101.71           C  
ATOM    248  O   TYR A 116      -6.122   3.018  35.439  1.00101.95           O  
ATOM    249  CB  TYR A 116      -6.950   2.117  38.313  1.00102.63           C  
ATOM    250  CG  TYR A 116      -7.778   2.221  39.578  1.00103.33           C  
ATOM    251  CD1 TYR A 116      -8.948   2.970  39.612  1.00104.10           C  
ATOM    252  CD2 TYR A 116      -7.325   1.674  40.772  1.00104.12           C  
ATOM    253  CE1 TYR A 116      -9.670   3.124  40.791  1.00104.97           C  
ATOM    254  CE2 TYR A 116      -8.038   1.821  41.955  1.00104.85           C  
ATOM    255  CZ  TYR A 116      -9.208   2.550  41.962  1.00105.72           C  
ATOM    256  OH  TYR A 116      -9.899   2.720  43.136  1.00107.15           O  
ATOM    257  H   TYR A 116      -8.342   0.148  37.446  1.00124.15           H  
ATOM    258  HA  TYR A 116      -8.235   3.043  36.865  1.00123.18           H  
ATOM    259  HB2 TYR A 116      -6.359   1.205  38.387  1.00123.16           H  
ATOM    260  HB3 TYR A 116      -6.272   2.970  38.296  1.00123.16           H  
ATOM    261  HD1 TYR A 116      -9.328   3.429  38.713  1.00124.91           H  
ATOM    262  HD2 TYR A 116      -6.409   1.109  40.777  1.00124.94           H  
ATOM    263  HE1 TYR A 116     -10.586   3.693  40.794  1.00125.96           H  
ATOM    264  HE2 TYR A 116      -7.673   1.369  42.863  1.00125.82           H  
ATOM    265  HH  TYR A 116      -9.456   2.246  43.887  1.00128.58           H  
ATOM    266  N   ALA A 117      -6.368   0.781  35.428  1.00100.53           N  
ATOM    267  CA  ALA A 117      -5.352   0.468  34.422  1.00 99.88           C  
ATOM    268  C   ALA A 117      -5.758   0.814  32.984  1.00 99.24           C  
ATOM    269  O   ALA A 117      -4.922   1.217  32.188  1.00 99.47           O  
ATOM    270  CB  ALA A 117      -5.029  -0.997  34.518  1.00 99.77           C  
ATOM    271  H   ALA A 117      -6.882  -0.030  35.759  1.00120.63           H  
ATOM    272  HA  ALA A 117      -4.453   1.039  34.653  1.00119.86           H  
ATOM    273  HB1 ALA A 117      -5.947  -1.550  34.321  1.00119.72           H  
ATOM    274  HB2 ALA A 117      -4.682  -1.195  35.531  1.00119.72           H  
ATOM    275  HB3 ALA A 117      -4.264  -1.263  33.793  1.00119.72           H  
ATOM    276  N   VAL A 118      -7.026   0.606  32.653  1.00 98.25           N  
ATOM    277  CA  VAL A 118      -7.614   0.949  31.354  1.00 97.40           C  
ATOM    278  C   VAL A 118      -8.095   2.414  31.384  1.00 96.50           C  
ATOM    279  O   VAL A 118      -8.745   2.853  32.336  1.00 96.44           O  
ATOM    280  CB  VAL A 118      -8.744  -0.034  30.939  1.00 97.75           C  
ATOM    281  CG1 VAL A 118      -9.931  -0.013  31.906  1.00 98.10           C  
ATOM    282  CG2 VAL A 118      -9.223   0.241  29.518  1.00 98.14           C  
ATOM    283  H   VAL A 118      -7.658   0.160  33.305  1.00117.89           H  
ATOM    284  HA  VAL A 118      -6.842   0.868  30.590  1.00116.87           H  
ATOM    285  HB  VAL A 118      -8.320  -1.037  30.953  1.00117.30           H  
ATOM    286 HG11 VAL A 118     -10.628  -0.785  31.585  1.00117.72           H  
ATOM    287 HG12 VAL A 118     -10.427   0.956  31.868  1.00117.72           H  
ATOM    288 HG13 VAL A 118      -9.615  -0.232  32.923  1.00117.72           H  
ATOM    289 HG21 VAL A 118      -8.368   0.284  28.845  1.00117.77           H  
ATOM    290 HG22 VAL A 118      -9.889  -0.565  29.218  1.00117.77           H  
ATOM    291 HG23 VAL A 118      -9.764   1.186  29.492  1.00117.77           H  
ATOM    292  N   GLY A 119      -7.746   3.152  30.342  1.00 95.52           N  
ATOM    293  CA  GLY A 119      -8.112   4.556  30.195  1.00 94.78           C  
ATOM    294  C   GLY A 119      -7.810   5.071  28.808  1.00 93.68           C  
ATOM    295  O   GLY A 119      -7.222   4.356  27.995  1.00 93.63           O  
ATOM    296  H   GLY A 119      -7.196   2.795  29.567  1.00114.63           H  
ATOM    297  HA2 GLY A 119      -9.173   4.689  30.401  1.00113.74           H  
ATOM    298  HA3 GLY A 119      -7.535   5.149  30.903  1.00113.74           H  
ATOM    299  N   LEU A 120      -8.161   6.319  28.532  1.00 92.97           N  
ATOM    300  CA  LEU A 120      -7.830   6.909  27.225  1.00 93.00           C  
ATOM    301  C   LEU A 120      -6.310   7.035  27.004  1.00 92.64           C  
ATOM    302  O   LEU A 120      -5.868   7.058  25.868  1.00 92.32           O  
ATOM    303  CB  LEU A 120      -8.574   8.230  27.002  1.00 93.25           C  
ATOM    304  CG  LEU A 120     -10.100   8.133  27.006  1.00 94.66           C  
ATOM    305  CD1 LEU A 120     -10.696   9.444  26.592  1.00 94.90           C  
ATOM    306  CD2 LEU A 120     -10.634   7.030  26.053  1.00 95.56           C  
ATOM    307  H   LEU A 120      -8.644   6.925  29.186  1.00111.57           H  
ATOM    308  HA  LEU A 120      -8.136   6.215  26.444  1.00111.59           H  
ATOM    309  HB2 LEU A 120      -8.282   8.931  27.782  1.00111.91           H  
ATOM    310  HB3 LEU A 120      -8.288   8.653  26.042  1.00111.91           H  
ATOM    311  HG  LEU A 120     -10.435   7.889  28.013  1.00113.59           H  
ATOM    312 HD11 LEU A 120     -10.308  10.232  27.235  1.00113.88           H  
ATOM    313 HD12 LEU A 120     -10.421   9.633  25.555  1.00113.88           H  
ATOM    314 HD13 LEU A 120     -11.779   9.385  26.681  1.00113.88           H  
ATOM    315 HD21 LEU A 120     -10.352   6.042  26.412  1.00114.67           H  
ATOM    316 HD22 LEU A 120     -11.721   7.091  26.029  1.00114.67           H  
ATOM    317 HD23 LEU A 120     -10.233   7.196  25.054  1.00114.67           H  
ATOM    318  N   GLY A 121      -5.523   6.985  28.067  1.00 92.73           N  
ATOM    319  CA  GLY A 121      -4.069   6.959  27.960  1.00 93.25           C  
ATOM    320  C   GLY A 121      -3.550   5.767  27.176  1.00 93.26           C  
ATOM    321  O   GLY A 121      -2.416   5.802  26.705  1.00 93.48           O  
ATOM    322  H   GLY A 121      -5.869   6.964  29.020  1.00111.28           H  
ATOM    323  HA2 GLY A 121      -3.710   7.865  27.476  1.00111.90           H  
ATOM    324  HA3 GLY A 121      -3.633   6.916  28.958  1.00111.90           H  
ATOM    325  N   ASN A 122      -4.370   4.718  27.008  1.00 92.94           N  
ATOM    326  CA  ASN A 122      -3.955   3.538  26.268  1.00 93.49           C  
ATOM    327  C   ASN A 122      -4.966   3.093  25.192  1.00 93.34           C  
ATOM    328  O   ASN A 122      -4.547   2.534  24.184  1.00 93.62           O  
ATOM    329  CB  ASN A 122      -3.567   2.409  27.218  1.00 95.34           C  
ATOM    330  CG  ASN A 122      -4.541   1.977  28.292  1.00 99.44           C  
ATOM    331  OD1 ASN A 122      -5.763   2.046  28.162  1.00101.12           O  
ATOM    332  ND2 ASN A 122      -4.008   1.449  29.371  1.00100.16           N  
ATOM    333  H   ASN A 122      -5.306   4.669  27.397  1.00111.53           H  
ATOM    334  HA  ASN A 122      -3.048   3.779  25.715  1.00112.18           H  
ATOM    335  HB2 ASN A 122      -3.333   1.541  26.614  1.00114.41           H  
ATOM    336  HB3 ASN A 122      -2.659   2.729  27.725  1.00114.41           H  
ATOM    337 HD21 ASN A 122      -3.003   1.316  29.429  1.00120.19           H  
ATOM    338 HD22 ASN A 122      -4.609   1.177  30.142  1.00120.19           H  
ATOM    339  N   VAL A 123      -6.258   3.349  25.367  1.00 92.83           N  
ATOM    340  CA  VAL A 123      -7.244   3.087  24.310  1.00 92.75           C  
ATOM    341  C   VAL A 123      -7.111   4.178  23.209  1.00 92.88           C  
ATOM    342  O   VAL A 123      -7.214   3.857  22.028  1.00 93.05           O  
ATOM    343  CB  VAL A 123      -8.678   2.958  24.874  1.00 93.26           C  
ATOM    344  CG1 VAL A 123      -9.705   2.781  23.762  1.00 94.05           C  
ATOM    345  CG2 VAL A 123      -8.765   1.782  25.830  1.00 93.34           C  
ATOM    346  H   VAL A 123      -6.646   3.669  26.250  1.00111.39           H  
ATOM    347  HA  VAL A 123      -7.019   2.141  23.826  1.00111.30           H  
ATOM    348  HB  VAL A 123      -8.925   3.869  25.418  1.00111.91           H  
ATOM    349 HG11 VAL A 123      -9.765   3.679  23.149  1.00112.86           H  
ATOM    350 HG12 VAL A 123      -9.426   1.923  23.153  1.00112.86           H  
ATOM    351 HG13 VAL A 123     -10.679   2.603  24.217  1.00112.86           H  
ATOM    352 HG21 VAL A 123      -8.116   1.956  26.686  1.00112.01           H  
ATOM    353 HG22 VAL A 123      -9.795   1.672  26.161  1.00112.01           H  
ATOM    354 HG23 VAL A 123      -8.450   0.885  25.298  1.00112.01           H  
ATOM    355  N   TRP A 124      -6.841   5.442  23.594  1.00 92.50           N  
ATOM    356  CA  TRP A 124      -6.691   6.566  22.656  1.00 92.33           C  
ATOM    357  C   TRP A 124      -5.206   6.908  22.380  1.00 91.49           C  
ATOM    358  O   TRP A 124      -4.758   6.930  21.235  1.00 91.43           O  
ATOM    359  CB  TRP A 124      -7.487   7.807  23.177  1.00 92.50           C  
ATOM    360  CG  TRP A 124      -7.097   9.100  22.524  1.00 93.48           C  
ATOM    361  CD1 TRP A 124      -7.335   9.434  21.230  1.00 94.67           C  
ATOM    362  CD2 TRP A 124      -6.264  10.156  23.064  1.00 93.57           C  
ATOM    363  NE1 TRP A 124      -6.711  10.622  20.923  1.00 95.01           N  
ATOM    364  CE2 TRP A 124      -6.048  11.088  22.030  1.00 94.35           C  
ATOM    365  CE3 TRP A 124      -5.732  10.435  24.330  1.00 93.97           C  
ATOM    366  CZ2 TRP A 124      -5.265  12.234  22.201  1.00 94.50           C  
ATOM    367  CZ3 TRP A 124      -4.958  11.576  24.497  1.00 94.52           C  
ATOM    368  CH2 TRP A 124      -4.719  12.449  23.436  1.00 94.46           C  
ATOM    369  H   TRP A 124      -6.734   5.701  24.569  1.00111.00           H  
ATOM    370  HA  TRP A 124      -7.128   6.303  21.694  1.00110.80           H  
ATOM    371  HB2 TRP A 124      -8.545   7.633  22.987  1.00111.00           H  
ATOM    372  HB3 TRP A 124      -7.306   7.904  24.243  1.00111.00           H  
ATOM    373  HD1 TRP A 124      -7.913   8.837  20.547  1.00113.60           H  
ATOM    374  HE1 TRP A 124      -6.767  11.093  20.006  1.00114.01           H  
ATOM    375  HE3 TRP A 124      -5.885   9.757  25.149  1.00112.77           H  
ATOM    376  HZ2 TRP A 124      -5.105  12.924  21.390  1.00113.40           H  
ATOM    377  HZ3 TRP A 124      -4.536  11.797  25.466  1.00113.43           H  
ATOM    378  HH2 TRP A 124      -4.129  13.336  23.612  1.00113.35           H  
ATOM    379  N   ARG A 125      -4.488   7.235  23.434  1.00 90.66           N  
ATOM    380  CA  ARG A 125      -3.093   7.719  23.301  1.00 90.37           C  
ATOM    381  C   ARG A 125      -1.949   6.656  22.859  1.00 90.88           C  
ATOM    382  O   ARG A 125      -1.169   7.044  21.996  1.00 91.18           O  
ATOM    383  CB  ARG A 125      -2.638   8.738  24.354  1.00 90.54           C  
ATOM    384  CG  ARG A 125      -1.199   9.236  24.286  1.00 91.57           C  
ATOM    385  CD  ARG A 125      -1.048  10.288  25.354  1.00 92.37           C  
ATOM    386  NE  ARG A 125       0.062  11.216  25.180  1.00 93.19           N  
ATOM    387  CZ  ARG A 125       1.293  11.058  25.643  1.00 94.24           C  
ATOM    388  NH1 ARG A 125       1.637   9.950  26.264  1.00 93.68           N1+
ATOM    389  NH2 ARG A 125       2.198  11.998  25.463  1.00 93.85           N  
ATOM    390  H   ARG A 125      -5.015   7.300  24.308  1.00108.79           H  
ATOM    391  HA  ARG A 125      -2.935   7.266  24.278  1.00108.45           H  
ATOM    392  HB2 ARG A 125      -3.269   9.600  24.143  1.00108.65           H  
ATOM    393  HB3 ARG A 125      -2.845   8.457  25.388  1.00108.65           H  
ATOM    394  HG2 ARG A 125      -0.500   8.426  24.488  1.00109.89           H  
ATOM    395  HG3 ARG A 125      -1.006   9.675  23.309  1.00109.89           H  
ATOM    396  HD2 ARG A 125      -1.937  10.915  25.328  1.00110.85           H  
ATOM    397  HD3 ARG A 125      -0.983   9.816  26.331  1.00110.85           H  
ATOM    398  HE  ARG A 125      -0.147  12.092  24.720  1.00111.83           H  
ATOM    399 HH11 ARG A 125       1.003   9.166  26.353  1.00112.42           H  
ATOM    400 HH12 ARG A 125       2.602   9.867  26.565  1.00112.42           H  
ATOM    401 HH21 ARG A 125       1.943  12.865  25.005  1.00112.62           H  
ATOM    402 HH22 ARG A 125       3.146  11.850  25.792  1.00112.62           H  
ATOM    403  N   PHE A 126      -1.860   5.382  23.357  1.00 90.87           N  
ATOM    404  CA  PHE A 126      -0.795   4.483  23.025  1.00 91.56           C  
ATOM    405  C   PHE A 126      -0.729   4.151  21.523  1.00 91.70           C  
ATOM    406  O   PHE A 126       0.359   4.255  20.947  1.00 92.15           O  
ATOM    407  CB  PHE A 126      -0.896   3.239  23.914  1.00 91.95           C  
ATOM    408  CG  PHE A 126       0.069   2.132  23.582  1.00 93.17           C  
ATOM    409  CD1 PHE A 126       1.313   2.078  24.175  1.00 94.04           C  
ATOM    410  CD2 PHE A 126      -0.290   1.117  22.712  1.00 94.39           C  
ATOM    411  CE1 PHE A 126       2.192   1.049  23.878  1.00 94.91           C  
ATOM    412  CE2 PHE A 126       0.594   0.086  22.415  1.00 95.07           C  
ATOM    413  CZ  PHE A 126       1.828   0.058  22.999  1.00 94.78           C  
ATOM    414  H   PHE A 126      -2.524   5.058  24.052  1.00109.04           H  
ATOM    415  HA  PHE A 126       0.133   4.982  23.304  1.00109.87           H  
ATOM    416  HB2 PHE A 126      -0.709   3.556  24.939  1.00110.34           H  
ATOM    417  HB3 PHE A 126      -1.899   2.822  23.884  1.00110.34           H  
ATOM    418  HD1 PHE A 126       1.615   2.863  24.850  1.00112.84           H  
ATOM    419  HD2 PHE A 126      -1.270   1.123  22.260  1.00113.27           H  
ATOM    420  HE1 PHE A 126       3.169   1.034  24.332  1.00113.89           H  
ATOM    421  HE2 PHE A 126       0.290  -0.701  21.745  1.00114.09           H  
ATOM    422  HZ  PHE A 126       2.512  -0.744  22.776  1.00113.73           H  
ATOM    423  N   PRO A 127      -1.848   3.807  20.846  1.00 91.04           N  
ATOM    424  CA  PRO A 127      -1.766   3.471  19.418  1.00 90.88           C  
ATOM    425  C   PRO A 127      -1.229   4.562  18.503  1.00 91.04           C  
ATOM    426  O   PRO A 127      -0.571   4.250  17.516  1.00 90.89           O  
ATOM    427  CB  PRO A 127      -3.219   3.150  19.049  1.00 91.36           C  
ATOM    428  CG  PRO A 127      -3.870   2.780  20.319  1.00 91.69           C  
ATOM    429  CD  PRO A 127      -3.227   3.659  21.334  1.00 90.33           C  
ATOM    430  HA  PRO A 127      -1.161   2.575  19.294  1.00109.05           H  
ATOM    431  HB2 PRO A 127      -3.689   4.036  18.625  1.00109.63           H  
ATOM    432  HB3 PRO A 127      -3.241   2.328  18.334  1.00109.63           H  
ATOM    433  HG2 PRO A 127      -4.943   2.967  20.278  1.00110.02           H  
ATOM    434  HG3 PRO A 127      -3.673   1.731  20.540  1.00110.02           H  
ATOM    435  HD2 PRO A 127      -3.701   4.638  21.383  1.00108.40           H  
ATOM    436  HD3 PRO A 127      -3.249   3.154  22.295  1.00108.40           H  
ATOM    437  N   TYR A 128      -1.513   5.826  18.815  1.00 91.27           N  
ATOM    438  CA  TYR A 128      -1.121   6.926  17.940  1.00 91.97           C  
ATOM    439  C   TYR A 128       0.375   7.197  18.039  1.00 92.03           C  
ATOM    440  O   TYR A 128       1.049   7.338  17.015  1.00 91.57           O  
ATOM    441  CB  TYR A 128      -2.025   8.154  18.183  1.00 92.42           C  
ATOM    442  CG  TYR A 128      -1.466   9.319  18.972  1.00 93.49           C  
ATOM    443  CD1 TYR A 128      -0.475  10.128  18.434  1.00 94.55           C  
ATOM    444  CD2 TYR A 128      -2.073   9.741  20.151  1.00 94.26           C  
ATOM    445  CE1 TYR A 128      -0.050  11.282  19.074  1.00 95.40           C  
ATOM    446  CE2 TYR A 128      -1.668  10.908  20.792  1.00 95.20           C  
ATOM    447  CZ  TYR A 128      -0.650  11.675  20.249  1.00 96.25           C  
ATOM    448  OH  TYR A 128      -0.211  12.841  20.828  1.00 97.77           O  
ATOM    449  H   TYR A 128      -2.001   6.101  19.662  1.00109.53           H  
ATOM    450  HA  TYR A 128      -1.319   6.618  16.916  1.00110.37           H  
ATOM    451  HB2 TYR A 128      -2.271   8.545  17.197  1.00110.90           H  
ATOM    452  HB3 TYR A 128      -2.952   7.825  18.648  1.00110.90           H  
ATOM    453  HD1 TYR A 128      -0.015   9.832  17.506  1.00113.46           H  
ATOM    454  HD2 TYR A 128      -2.863   9.149  20.586  1.00113.11           H  
ATOM    455  HE1 TYR A 128       0.732  11.888  18.639  1.00114.48           H  
ATOM    456  HE2 TYR A 128      -2.134  11.204  21.719  1.00114.24           H  
ATOM    457  HH  TYR A 128      -0.646  12.956  21.712  1.00117.32           H  
ATOM    458  N   LEU A 129       0.908   7.190  19.260  1.00 92.53           N  
ATOM    459  CA  LEU A 129       2.345   7.343  19.469  1.00 93.68           C  
ATOM    460  C   LEU A 129       3.071   6.145  18.874  1.00 95.06           C  
ATOM    461  O   LEU A 129       4.036   6.308  18.132  1.00 95.45           O  
ATOM    462  CB  LEU A 129       2.649   7.447  20.955  1.00 93.83           C  
ATOM    463  CG  LEU A 129       2.102   8.688  21.657  1.00 95.41           C  
ATOM    464  CD1 LEU A 129       2.338   8.590  23.123  1.00 96.16           C  
ATOM    465  CD2 LEU A 129       2.772   9.969  21.172  1.00 96.09           C  
ATOM    466  H   LEU A 129       0.353   7.111  20.105  1.00111.04           H  
ATOM    467  HA  LEU A 129       2.709   8.233  18.959  1.00112.42           H  
ATOM    468  HB2 LEU A 129       2.220   6.572  21.443  1.00112.60           H  
ATOM    469  HB3 LEU A 129       3.729   7.430  21.093  1.00112.60           H  
ATOM    470  HG  LEU A 129       1.030   8.766  21.482  1.00114.49           H  
ATOM    471 HD11 LEU A 129       1.838   7.702  23.506  1.00115.39           H  
ATOM    472 HD12 LEU A 129       1.936   9.479  23.607  1.00115.39           H  
ATOM    473 HD13 LEU A 129       3.410   8.519  23.304  1.00115.39           H  
ATOM    474 HD21 LEU A 129       2.383  10.807  21.748  1.00115.31           H  
ATOM    475 HD22 LEU A 129       3.848   9.885  21.318  1.00115.31           H  
ATOM    476 HD23 LEU A 129       2.551  10.138  20.120  1.00115.31           H  
ATOM    477  N   CYS A 130       2.546   4.951  19.122  1.00 95.68           N  
ATOM    478  CA  CYS A 130       3.089   3.717  18.584  1.00 96.84           C  
ATOM    479  C   CYS A 130       3.191   3.734  17.059  1.00 97.39           C  
ATOM    480  O   CYS A 130       4.167   3.244  16.512  1.00 97.19           O  
ATOM    481  CB  CYS A 130       2.268   2.539  19.079  1.00 98.43           C  
ATOM    482  SG  CYS A 130       2.877   0.952  18.495  1.00105.53           S  
ATOM    483  H   CYS A 130       1.746   4.831  19.736  1.00114.82           H  
ATOM    484  HA  CYS A 130       4.101   3.589  18.968  1.00116.21           H  
ATOM    485  HB2 CYS A 130       2.297   2.535  20.168  1.00118.11           H  
ATOM    486  HB3 CYS A 130       1.237   2.665  18.749  1.00118.11           H  
ATOM    487  HG  CYS A 130       2.478   1.074  17.223  1.00126.64           H  
ATOM    488  N   TYR A 131       2.205   4.306  16.382  1.00 98.28           N  
ATOM    489  CA  TYR A 131       2.242   4.453  14.926  1.00 99.70           C  
ATOM    490  C   TYR A 131       3.225   5.550  14.510  1.00100.90           C  
ATOM    491  O   TYR A 131       4.040   5.320  13.610  1.00100.88           O  
ATOM    492  CB  TYR A 131       0.847   4.766  14.379  1.00 99.97           C  
ATOM    493  CG  TYR A 131       0.749   4.639  12.876  1.00100.76           C  
ATOM    494  CD1 TYR A 131       0.319   3.463  12.287  1.00101.67           C  
ATOM    495  CD2 TYR A 131       1.129   5.678  12.044  1.00101.68           C  
ATOM    496  CE1 TYR A 131       0.204   3.347  10.909  1.00102.52           C  
ATOM    497  CE2 TYR A 131       1.081   5.548  10.667  1.00102.52           C  
ATOM    498  CZ  TYR A 131       0.538   4.416  10.107  1.00103.48           C  
ATOM    499  OH  TYR A 131       0.404   4.355   8.747  1.00105.20           O  
ATOM    500  H   TYR A 131       1.345   4.626  16.816  1.00117.94           H  
ATOM    501  HA  TYR A 131       2.572   3.517  14.477  1.00119.64           H  
ATOM    502  HB2 TYR A 131       0.142   4.059  14.815  1.00119.97           H  
ATOM    503  HB3 TYR A 131       0.562   5.778  14.663  1.00119.97           H  
ATOM    504  HD1 TYR A 131       0.034   2.639  12.920  1.00122.00           H  
ATOM    505  HD2 TYR A 131       1.522   6.584  12.479  1.00122.01           H  
ATOM    506  HE1 TYR A 131      -0.170   2.436  10.470  1.00123.03           H  
ATOM    507  HE2 TYR A 131       1.365   6.360  10.025  1.00123.02           H  
ATOM    508  HH  TYR A 131       0.474   3.419   8.431  1.00126.24           H  
ATOM    509  N   ARG A 132       3.177   6.726  15.168  1.00101.73           N  
ATOM    510  CA  ARG A 132       4.091   7.841  14.870  1.00103.29           C  
ATOM    511  C   ARG A 132       5.547   7.428  14.936  1.00104.88           C  
ATOM    512  O   ARG A 132       6.360   7.930  14.166  1.00105.40           O  
ATOM    513  CB  ARG A 132       3.877   9.009  15.837  1.00104.84           C  
ATOM    514  CG  ARG A 132       2.659   9.828  15.503  1.00108.72           C  
ATOM    515  CD  ARG A 132       2.442  10.980  16.474  1.00111.96           C  
ATOM    516  NE  ARG A 132       3.414  12.071  16.354  1.00114.48           N  
ATOM    517  CZ  ARG A 132       3.445  12.992  15.388  1.00116.54           C  
ATOM    518  NH1 ARG A 132       2.572  12.954  14.388  1.00116.16           N1+
ATOM    519  NH2 ARG A 132       4.367  13.940  15.400  1.00116.63           N  
ATOM    520  H   ARG A 132       2.500   6.913  15.900  1.00122.08           H  
ATOM    521  HA  ARG A 132       3.912   8.178  13.850  1.00123.95           H  
ATOM    522  HB2 ARG A 132       3.781   8.631  16.854  1.00125.81           H  
ATOM    523  HB3 ARG A 132       4.740   9.672  15.777  1.00125.81           H  
ATOM    524  HG2 ARG A 132       2.777  10.236  14.500  1.00130.47           H  
ATOM    525  HG3 ARG A 132       1.783   9.180  15.526  1.00130.47           H  
ATOM    526  HD2 ARG A 132       1.459  11.408  16.302  1.00134.36           H  
ATOM    527  HD3 ARG A 132       2.485  10.591  17.490  1.00134.36           H  
ATOM    528  HE  ARG A 132       4.091  12.163  17.103  1.00137.38           H  
ATOM    529 HH11 ARG A 132       1.863  12.234  14.307  1.00139.39           H  
ATOM    530 HH12 ARG A 132       2.664  13.651  13.655  1.00139.39           H  
ATOM    531 HH21 ARG A 132       5.042  13.985  16.156  1.00139.95           H  
ATOM    532 HH22 ARG A 132       4.390  14.627  14.654  1.00139.95           H  
ATOM    533  N   ASN A 133       5.875   6.541  15.877  1.00105.45           N  
ATOM    534  CA  ASN A 133       7.217   5.984  16.051  1.00106.41           C  
ATOM    535  C   ASN A 133       7.457   4.698  15.218  1.00106.75           C  
ATOM    536  O   ASN A 133       8.603   4.327  14.987  1.00106.93           O  
ATOM    537  CB  ASN A 133       7.470   5.745  17.537  1.00108.15           C  
ATOM    538  CG  ASN A 133       7.384   6.988  18.427  1.00112.11           C  
ATOM    539  OD1 ASN A 133       7.247   6.873  19.638  1.00113.73           O  
ATOM    540  ND2 ASN A 133       7.457   8.215  17.913  1.00112.62           N  
ATOM    541  H   ASN A 133       5.207   6.222  16.570  1.00126.54           H  
ATOM    542  HA  ASN A 133       7.959   6.704  15.711  1.00127.69           H  
ATOM    543  HB2 ASN A 133       6.726   5.038  17.899  1.00129.78           H  
ATOM    544  HB3 ASN A 133       8.462   5.318  17.666  1.00129.78           H  
ATOM    545 HD21 ASN A 133       7.552   8.388  16.918  1.00135.14           H  
ATOM    546 HD22 ASN A 133       7.391   9.000  18.552  1.00135.14           H  
ATOM    547  N   GLY A 134       6.387   4.058  14.764  1.00106.88           N  
ATOM    548  CA  GLY A 134       6.423   2.862  13.921  1.00107.63           C  
ATOM    549  C   GLY A 134       6.615   1.650  14.795  1.00108.19           C  
ATOM    550  O   GLY A 134       7.715   1.446  15.281  1.00108.92           O  
ATOM    551  H   GLY A 134       5.448   4.336  15.027  1.00128.25           H  
ATOM    552  HA2 GLY A 134       5.473   2.784  13.395  1.00129.16           H  
ATOM    553  HA3 GLY A 134       7.230   2.924  13.194  1.00129.16           H  
ATOM    554  N   GLY A 135       5.547   0.886  15.015  1.00107.73           N  
ATOM    555  CA  GLY A 135       5.452  -0.160  16.031  1.00107.94           C  
ATOM    556  C   GLY A 135       6.678  -0.974  16.387  1.00107.97           C  
ATOM    557  O   GLY A 135       7.044  -1.054  17.563  1.00108.11           O  
ATOM    558  H   GLY A 135       4.711   0.960  14.447  1.00129.28           H  
ATOM    559  HA2 GLY A 135       5.201   0.384  16.941  1.00129.52           H  
ATOM    560  HA3 GLY A 135       4.627  -0.834  15.818  1.00129.52           H  
ATOM    561  N   GLY A 136       7.339  -1.548  15.390  1.00107.56           N  
ATOM    562  CA  GLY A 136       8.570  -2.302  15.619  1.00107.69           C  
ATOM    563  C   GLY A 136       9.636  -1.570  16.426  1.00107.50           C  
ATOM    564  O   GLY A 136      10.405  -2.191  17.166  1.00107.96           O  
ATOM    565  H   GLY A 136       7.022  -1.521  14.427  1.00129.07           H  
ATOM    566  HA2 GLY A 136       8.340  -3.233  16.136  1.00129.22           H  
ATOM    567  HA3 GLY A 136       9.006  -2.548  14.652  1.00129.22           H  
ATOM    568  N   ALA A 137       9.702  -0.249  16.265  1.00106.47           N  
ATOM    569  CA  ALA A 137      10.657   0.625  16.941  1.00105.81           C  
ATOM    570  C   ALA A 137      10.214   1.010  18.339  1.00104.93           C  
ATOM    571  O   ALA A 137      11.055   1.329  19.165  1.00105.31           O  
ATOM    572  CB  ALA A 137      10.842   1.900  16.128  1.00105.92           C  
ATOM    573  H   ALA A 137       9.056   0.262  15.672  1.00127.77           H  
ATOM    574  HA  ALA A 137      11.624   0.130  17.012  1.00126.97           H  
ATOM    575  HB1 ALA A 137      11.609   2.515  16.596  1.00127.10           H  
ATOM    576  HB2 ALA A 137      11.133   1.646  15.110  1.00127.10           H  
ATOM    577  HB3 ALA A 137       9.902   2.448  16.118  1.00127.10           H  
ATOM    578  N   PHE A 138       8.916   1.048  18.593  1.00103.74           N  
ATOM    579  CA  PHE A 138       8.368   1.539  19.850  1.00103.19           C  
ATOM    580  C   PHE A 138       8.315   0.524  20.979  1.00103.29           C  
ATOM    581  O   PHE A 138       8.512   0.885  22.134  1.00103.66           O  
ATOM    582  CB  PHE A 138       6.954   2.053  19.581  1.00102.41           C  
ATOM    583  CG  PHE A 138       6.335   2.846  20.702  1.00102.34           C  
ATOM    584  CD1 PHE A 138       6.901   4.034  21.124  1.00102.97           C  
ATOM    585  CD2 PHE A 138       5.124   2.468  21.253  1.00102.77           C  
ATOM    586  CE1 PHE A 138       6.269   4.827  22.076  1.00103.48           C  
ATOM    587  CE2 PHE A 138       4.487   3.270  22.194  1.00103.21           C  
ATOM    588  CZ  PHE A 138       5.069   4.437  22.610  1.00103.01           C  
ATOM    589  H   PHE A 138       8.212   0.721  17.938  1.00124.49           H  
ATOM    590  HA  PHE A 138       8.966   2.383  20.190  1.00123.83           H  
ATOM    591  HB2 PHE A 138       6.997   2.706  18.711  1.00122.89           H  
ATOM    592  HB3 PHE A 138       6.313   1.204  19.347  1.00122.89           H  
ATOM    593  HD1 PHE A 138       7.829   4.373  20.687  1.00123.57           H  
ATOM    594  HD2 PHE A 138       4.646   1.560  20.921  1.00123.32           H  
ATOM    595  HE1 PHE A 138       6.721   5.763  22.374  1.00124.18           H  
ATOM    596  HE2 PHE A 138       3.538   2.967  22.601  1.00123.86           H  
ATOM    597  HZ  PHE A 138       4.577   5.061  23.338  1.00123.61           H  
ATOM    598  N   MET A 139       8.023  -0.723  20.660  1.00102.58           N  
ATOM    599  CA  MET A 139       7.786  -1.748  21.664  1.00102.39           C  
ATOM    600  C   MET A 139       8.974  -2.071  22.577  1.00101.67           C  
ATOM    601  O   MET A 139       8.760  -2.269  23.777  1.00101.62           O  
ATOM    602  CB  MET A 139       7.262  -3.007  20.980  1.00103.54           C  
ATOM    603  CG  MET A 139       5.927  -2.760  20.272  1.00106.71           C  
ATOM    604  SD  MET A 139       4.574  -2.351  21.396  1.00112.45           S  
ATOM    605  CE  MET A 139       4.199  -3.997  21.982  1.00112.80           C  
ATOM    606  H   MET A 139       7.920  -1.027  19.697  1.00123.10           H  
ATOM    607  HA  MET A 139       6.992  -1.358  22.300  1.00122.87           H  
ATOM    608  HB2 MET A 139       7.984  -3.343  20.238  1.00124.25           H  
ATOM    609  HB3 MET A 139       7.116  -3.786  21.727  1.00124.25           H  
ATOM    610  HG2 MET A 139       6.021  -1.921  19.584  1.00128.05           H  
ATOM    611  HG3 MET A 139       5.648  -3.652  19.715  1.00128.05           H  
ATOM    612  HE1 MET A 139       3.293  -3.967  22.581  1.00135.36           H  
ATOM    613  HE2 MET A 139       5.028  -4.368  22.583  1.00135.36           H  
ATOM    614  HE3 MET A 139       4.037  -4.651  21.127  1.00135.36           H  
ATOM    615  N   PHE A 140      10.205  -2.098  22.053  1.00100.97           N  
ATOM    616  CA  PHE A 140      11.362  -2.373  22.919  1.00100.67           C  
ATOM    617  C   PHE A 140      11.615  -1.164  23.879  1.00 99.94           C  
ATOM    618  O   PHE A 140      11.515  -1.343  25.096  1.00100.02           O  
ATOM    619  CB  PHE A 140      12.577  -2.834  22.122  1.00100.69           C  
ATOM    620  CG  PHE A 140      13.820  -2.970  22.964  1.00101.71           C  
ATOM    621  CD1 PHE A 140      13.968  -4.026  23.841  1.00102.52           C  
ATOM    622  CD2 PHE A 140      14.842  -2.038  22.879  1.00102.90           C  
ATOM    623  CE1 PHE A 140      15.132  -4.172  24.585  1.00103.40           C  
ATOM    624  CE2 PHE A 140      15.999  -2.176  23.643  1.00103.62           C  
ATOM    625  CZ  PHE A 140      16.140  -3.246  24.481  1.00103.35           C  
ATOM    626  H   PHE A 140      10.405  -1.951  21.069  1.00121.17           H  
ATOM    627  HA  PHE A 140      11.095  -3.226  23.542  1.00120.81           H  
ATOM    628  HB2 PHE A 140      12.339  -3.827  21.743  1.00120.83           H  
ATOM    629  HB3 PHE A 140      12.772  -2.194  21.265  1.00120.83           H  
ATOM    630  HD1 PHE A 140      13.187  -4.764  23.923  1.00123.03           H  
ATOM    631  HD2 PHE A 140      14.744  -1.200  22.210  1.00123.48           H  
ATOM    632  HE1 PHE A 140      15.236  -5.004  25.261  1.00124.08           H  
ATOM    633  HE2 PHE A 140      16.792  -1.451  23.559  1.00124.35           H  
ATOM    634  HZ  PHE A 140      17.030  -3.351  25.078  1.00124.02           H  
ATOM    635  N   PRO A 141      11.786   0.082  23.389  1.00 98.99           N  
ATOM    636  CA  PRO A 141      11.878   1.236  24.298  1.00 98.58           C  
ATOM    637  C   PRO A 141      10.728   1.336  25.298  1.00 98.09           C  
ATOM    638  O   PRO A 141      10.987   1.611  26.459  1.00 98.46           O  
ATOM    639  CB  PRO A 141      11.867   2.432  23.337  1.00 99.36           C  
ATOM    640  CG  PRO A 141      12.535   1.900  22.141  1.00 99.89           C  
ATOM    641  CD  PRO A 141      11.976   0.512  22.001  1.00 98.36           C  
ATOM    642  HA  PRO A 141      12.823   1.214  24.836  1.00118.30           H  
ATOM    643  HB2 PRO A 141      10.844   2.720  23.099  1.00119.24           H  
ATOM    644  HB3 PRO A 141      12.405   3.276  23.767  1.00119.24           H  
ATOM    645  HG2 PRO A 141      12.308   2.489  21.255  1.00119.87           H  
ATOM    646  HG3 PRO A 141      13.611   1.868  22.310  1.00119.87           H  
ATOM    647  HD2 PRO A 141      11.025   0.509  21.473  1.00118.03           H  
ATOM    648  HD3 PRO A 141      12.731  -0.092  21.505  1.00118.03           H  
ATOM    649  N   TYR A 142       9.479   1.087  24.871  1.00 97.12           N  
ATOM    650  CA  TYR A 142       8.320   1.148  25.769  1.00 96.56           C  
ATOM    651  C   TYR A 142       8.462   0.164  26.931  1.00 96.01           C  
ATOM    652  O   TYR A 142       8.250   0.542  28.082  1.00 96.03           O  
ATOM    653  CB  TYR A 142       7.022   0.888  24.991  1.00 96.53           C  
ATOM    654  CG  TYR A 142       5.782   0.889  25.857  1.00 97.30           C  
ATOM    655  CD1 TYR A 142       5.417   2.014  26.583  1.00 98.29           C  
ATOM    656  CD2 TYR A 142       4.971  -0.236  25.948  1.00 98.34           C  
ATOM    657  CE1 TYR A 142       4.293   2.012  27.407  1.00 99.35           C  
ATOM    658  CE2 TYR A 142       3.845  -0.251  26.770  1.00 99.45           C  
ATOM    659  CZ  TYR A 142       3.503   0.879  27.495  1.00100.30           C  
ATOM    660  OH  TYR A 142       2.389   0.859  28.315  1.00101.40           O  
ATOM    661  H   TYR A 142       9.257   0.862  23.907  1.00116.54           H  
ATOM    662  HA  TYR A 142       8.255   2.148  26.194  1.00115.87           H  
ATOM    663  HB2 TYR A 142       6.913   1.672  24.243  1.00115.84           H  
ATOM    664  HB3 TYR A 142       7.105  -0.077  24.493  1.00115.84           H  
ATOM    665  HD1 TYR A 142       6.034   2.898  26.532  1.00117.95           H  
ATOM    666  HD2 TYR A 142       5.221  -1.120  25.380  1.00118.01           H  
ATOM    667  HE1 TYR A 142       4.046   2.898  27.969  1.00119.22           H  
ATOM    668  HE2 TYR A 142       3.226  -1.133  26.819  1.00119.34           H  
ATOM    669  HH  TYR A 142       2.300   1.713  28.812  1.00121.68           H  
ATOM    670  N   PHE A 143       8.858  -1.073  26.640  1.00 95.40           N  
ATOM    671  CA  PHE A 143       9.036  -2.078  27.683  1.00 95.51           C  
ATOM    672  C   PHE A 143      10.243  -1.756  28.567  1.00 94.94           C  
ATOM    673  O   PHE A 143      10.152  -1.861  29.785  1.00 94.93           O  
ATOM    674  CB  PHE A 143       9.179  -3.464  27.060  1.00 95.99           C  
ATOM    675  CG  PHE A 143       7.876  -4.158  26.730  1.00 97.40           C  
ATOM    676  CD1 PHE A 143       6.903  -3.527  25.969  1.00 98.33           C  
ATOM    677  CD2 PHE A 143       7.627  -5.443  27.181  1.00 98.86           C  
ATOM    678  CE1 PHE A 143       5.717  -4.176  25.650  1.00 99.31           C  
ATOM    679  CE2 PHE A 143       6.441  -6.089  26.863  1.00 99.87           C  
ATOM    680  CZ  PHE A 143       5.494  -5.451  26.099  1.00 99.53           C  
ATOM    681  H   PHE A 143       9.041  -1.386  25.693  1.00114.48           H  
ATOM    682  HA  PHE A 143       8.157  -2.070  28.328  1.00114.61           H  
ATOM    683  HB2 PHE A 143       9.772  -3.400  26.149  1.00115.19           H  
ATOM    684  HB3 PHE A 143       9.713  -4.091  27.772  1.00115.19           H  
ATOM    685  HD1 PHE A 143       7.071  -2.533  25.588  1.00118.00           H  
ATOM    686  HD2 PHE A 143       8.361  -5.953  27.784  1.00118.63           H  
ATOM    687  HE1 PHE A 143       4.970  -3.687  25.045  1.00119.17           H  
ATOM    688  HE2 PHE A 143       6.261  -7.088  27.223  1.00119.85           H  
ATOM    689  HZ  PHE A 143       4.573  -5.957  25.863  1.00119.43           H  
ATOM    690  N   ILE A 144      11.352  -1.306  27.977  1.00 94.36           N  
ATOM    691  CA  ILE A 144      12.543  -0.930  28.749  1.00 94.34           C  
ATOM    692  C   ILE A 144      12.199   0.197  29.729  1.00 94.46           C  
ATOM    693  O   ILE A 144      12.456   0.067  30.915  1.00 94.81           O  
ATOM    694  CB  ILE A 144      13.730  -0.535  27.822  1.00 94.71           C  
ATOM    695  CG1 ILE A 144      14.317  -1.753  27.103  1.00 95.24           C  
ATOM    696  CG2 ILE A 144      14.839   0.221  28.574  1.00 95.36           C  
ATOM    697  CD1 ILE A 144      15.108  -2.759  27.985  1.00 96.37           C  
ATOM    698  H   ILE A 144      11.444  -1.212  26.971  1.00113.23           H  
ATOM    699  HA  ILE A 144      12.838  -1.799  29.334  1.00113.20           H  
ATOM    700  HB  ILE A 144      13.345   0.142  27.060  1.00113.65           H  
ATOM    701 HG12 ILE A 144      13.515  -2.300  26.609  1.00114.29           H  
ATOM    702 HG13 ILE A 144      15.008  -1.382  26.347  1.00114.29           H  
ATOM    703 HG21 ILE A 144      14.498   1.215  28.857  1.00114.44           H  
ATOM    704 HG22 ILE A 144      15.124  -0.336  29.465  1.00114.44           H  
ATOM    705 HG23 ILE A 144      15.701   0.316  27.916  1.00114.44           H  
ATOM    706 HD11 ILE A 144      15.477  -3.562  27.351  1.00115.64           H  
ATOM    707 HD12 ILE A 144      14.457  -3.183  28.747  1.00115.64           H  
ATOM    708 HD13 ILE A 144      15.952  -2.258  28.456  1.00115.64           H  
ATOM    709  N   MET A 145      11.588   1.261  29.252  1.00 94.41           N  
ATOM    710  CA  MET A 145      11.235   2.382  30.116  1.00 95.45           C  
ATOM    711  C   MET A 145      10.168   2.064  31.137  1.00 95.71           C  
ATOM    712  O   MET A 145      10.158   2.677  32.192  1.00 95.89           O  
ATOM    713  CB  MET A 145      10.810   3.580  29.282  1.00 96.98           C  
ATOM    714  CG  MET A 145      11.928   4.139  28.454  1.00100.55           C  
ATOM    715  SD  MET A 145      13.330   4.702  29.418  1.00109.10           S  
ATOM    716  CE  MET A 145      12.568   6.077  30.257  1.00110.31           C  
ATOM    717  H   MET A 145      11.342   1.373  28.274  1.00113.29           H  
ATOM    718  HA  MET A 145      12.126   2.649  30.684  1.00114.54           H  
ATOM    719  HB2 MET A 145      10.009   3.289  28.607  1.00116.38           H  
ATOM    720  HB3 MET A 145      10.414   4.348  29.940  1.00116.38           H  
ATOM    721  HG2 MET A 145      12.292   3.353  27.795  1.00120.66           H  
ATOM    722  HG3 MET A 145      11.553   4.980  27.875  1.00120.66           H  
ATOM    723  HE1 MET A 145      12.274   6.767  29.478  1.00132.38           H  
ATOM    724  HE2 MET A 145      13.270   6.591  30.906  1.00132.38           H  
ATOM    725  HE3 MET A 145      11.680   5.804  30.821  1.00132.38           H  
ATOM    726  N   LEU A 146       9.263   1.154  30.835  1.00 95.55           N  
ATOM    727  CA  LEU A 146       8.210   0.785  31.772  1.00 95.75           C  
ATOM    728  C   LEU A 146       8.762  -0.105  32.891  1.00 95.60           C  
ATOM    729  O   LEU A 146       8.448   0.099  34.066  1.00 95.95           O  
ATOM    730  CB  LEU A 146       7.088   0.116  30.997  1.00 96.00           C  
ATOM    731  CG  LEU A 146       5.846  -0.251  31.767  1.00 97.73           C  
ATOM    732  CD1 LEU A 146       5.167   0.967  32.381  1.00 98.38           C  
ATOM    733  CD2 LEU A 146       4.875  -0.902  30.848  1.00 98.60           C  
ATOM    734  H   LEU A 146       9.215   0.691  29.934  1.00114.66           H  
ATOM    735  HA  LEU A 146       7.826   1.691  32.235  1.00114.90           H  
ATOM    736  HB2 LEU A 146       6.781   0.809  30.214  1.00115.20           H  
ATOM    737  HB3 LEU A 146       7.477  -0.788  30.530  1.00115.20           H  
ATOM    738  HG  LEU A 146       6.097  -0.949  32.565  1.00117.28           H  
ATOM    739 HD11 LEU A 146       5.797   1.413  33.148  1.00118.06           H  
ATOM    740 HD12 LEU A 146       4.963   1.693  31.595  1.00118.06           H  
ATOM    741 HD13 LEU A 146       4.230   0.655  32.839  1.00118.06           H  
ATOM    742 HD21 LEU A 146       5.311  -1.822  30.460  1.00118.32           H  
ATOM    743 HD22 LEU A 146       4.645  -0.224  30.027  1.00118.32           H  
ATOM    744 HD23 LEU A 146       3.968  -1.115  31.408  1.00118.32           H  
ATOM    745  N   ILE A 147       9.619  -1.048  32.525  1.00 94.81           N  
ATOM    746  CA  ILE A 147      10.264  -1.959  33.468  1.00 94.56           C  
ATOM    747  C   ILE A 147      11.277  -1.205  34.344  1.00 94.57           C  
ATOM    748  O   ILE A 147      11.170  -1.214  35.567  1.00 94.60           O  
ATOM    749  CB  ILE A 147      10.903  -3.172  32.689  1.00 94.55           C  
ATOM    750  CG1 ILE A 147       9.782  -4.084  32.138  1.00 95.35           C  
ATOM    751  CG2 ILE A 147      11.888  -3.971  33.552  1.00 94.64           C  
ATOM    752  CD1 ILE A 147      10.211  -5.145  31.170  1.00 96.54           C  
ATOM    753  H   ILE A 147       9.862  -1.212  31.554  1.00113.77           H  
ATOM    754  HA  ILE A 147       9.507  -2.370  34.135  1.00113.47           H  
ATOM    755  HB  ILE A 147      11.470  -2.784  31.844  1.00113.46           H  
ATOM    756 HG12 ILE A 147       9.297  -4.573  32.981  1.00114.42           H  
ATOM    757 HG13 ILE A 147       9.049  -3.463  31.625  1.00114.42           H  
ATOM    758 HG21 ILE A 147      12.262  -4.828  32.996  1.00113.57           H  
ATOM    759 HG22 ILE A 147      12.740  -3.345  33.812  1.00113.57           H  
ATOM    760 HG23 ILE A 147      11.379  -4.313  34.452  1.00113.57           H  
ATOM    761 HD11 ILE A 147       9.323  -5.597  30.731  1.00115.85           H  
ATOM    762 HD12 ILE A 147      10.822  -4.694  30.390  1.00115.85           H  
ATOM    763 HD13 ILE A 147      10.774  -5.918  31.690  1.00115.85           H  
ATOM    764  N   PHE A 148      12.227  -0.527  33.715  1.00 94.42           N  
ATOM    765  CA  PHE A 148      13.337   0.104  34.409  1.00 94.79           C  
ATOM    766  C   PHE A 148      13.084   1.487  34.993  1.00 94.97           C  
ATOM    767  O   PHE A 148      13.830   1.871  35.884  1.00 95.30           O  
ATOM    768  CB  PHE A 148      14.565   0.149  33.496  1.00 94.94           C  
ATOM    769  CG  PHE A 148      15.186  -1.205  33.229  1.00 96.30           C  
ATOM    770  CD1 PHE A 148      15.976  -1.823  34.186  1.00 97.49           C  
ATOM    771  CD2 PHE A 148      15.051  -1.821  31.995  1.00 97.40           C  
ATOM    772  CE1 PHE A 148      16.620  -3.027  33.911  1.00 98.34           C  
ATOM    773  CE2 PHE A 148      15.685  -3.034  31.731  1.00 98.31           C  
ATOM    774  CZ  PHE A 148      16.474  -3.622  32.686  1.00 98.14           C  
ATOM    775  H   PHE A 148      12.242  -0.424  32.706  1.00113.30           H  
ATOM    776  HA  PHE A 148      13.598  -0.521  35.262  1.00113.75           H  
ATOM    777  HB2 PHE A 148      14.305   0.613  32.546  1.00113.93           H  
ATOM    778  HB3 PHE A 148      15.330   0.749  33.985  1.00113.93           H  
ATOM    779  HD1 PHE A 148      16.122  -1.351  35.144  1.00116.98           H  
ATOM    780  HD2 PHE A 148      14.441  -1.371  31.230  1.00116.88           H  
ATOM    781  HE1 PHE A 148      17.240  -3.488  34.663  1.00118.01           H  
ATOM    782  HE2 PHE A 148      15.571  -3.507  30.768  1.00117.98           H  
ATOM    783  HZ  PHE A 148      16.956  -4.565  32.482  1.00117.77           H  
ATOM    784  N   CYS A 149      12.077   2.233  34.534  1.00 94.61           N  
ATOM    785  CA  CYS A 149      11.797   3.586  35.062  1.00 94.45           C  
ATOM    786  C   CYS A 149      10.367   3.817  35.565  1.00 93.08           C  
ATOM    787  O   CYS A 149      10.158   4.373  36.636  1.00 93.05           O  
ATOM    788  CB  CYS A 149      12.162   4.634  34.017  1.00 95.87           C  
ATOM    789  SG  CYS A 149      13.876   4.550  33.457  1.00101.66           S  
ATOM    790  H   CYS A 149      11.499   1.947  33.752  1.00113.53           H  
ATOM    791  HA  CYS A 149      12.451   3.778  35.911  1.00113.34           H  
ATOM    792  HB2 CYS A 149      11.519   4.497  33.150  1.00115.04           H  
ATOM    793  HB3 CYS A 149      11.999   5.615  34.460  1.00115.04           H  
ATOM    794  HG  CYS A 149      14.375   4.436  34.691  1.00121.99           H  
ATOM    795  N   GLY A 150       9.407   3.455  34.755  1.00 91.91           N  
ATOM    796  CA  GLY A 150       8.016   3.741  35.016  1.00 91.45           C  
ATOM    797  C   GLY A 150       7.452   3.085  36.246  1.00 90.97           C  
ATOM    798  O   GLY A 150       6.906   3.777  37.096  1.00 90.94           O  
ATOM    799  H   GLY A 150       9.585   2.952  33.892  1.00110.29           H  
ATOM    800  HA2 GLY A 150       7.928   4.817  35.153  1.00109.74           H  
ATOM    801  HA3 GLY A 150       7.428   3.459  34.145  1.00109.74           H  
ATOM    802  N   ILE A 151       7.566   1.768  36.351  1.00 90.61           N  
ATOM    803  CA  ILE A 151       7.041   1.029  37.509  1.00 90.82           C  
ATOM    804  C   ILE A 151       7.732   1.499  38.819  1.00 91.43           C  
ATOM    805  O   ILE A 151       7.033   1.859  39.773  1.00 91.30           O  
ATOM    806  CB  ILE A 151       7.096  -0.493  37.250  1.00 90.85           C  
ATOM    807  CG1 ILE A 151       6.054  -0.850  36.177  1.00 91.57           C  
ATOM    808  CG2 ILE A 151       6.851  -1.278  38.539  1.00 91.14           C  
ATOM    809  CD1 ILE A 151       6.073  -2.262  35.696  1.00 92.87           C  
ATOM    810  H   ILE A 151       8.010   1.197  35.640  1.00108.73           H  
ATOM    811  HA  ILE A 151       5.990   1.306  37.599  1.00108.98           H  
ATOM    812  HB  ILE A 151       8.066  -0.774  36.846  1.00109.02           H  
ATOM    813 HG12 ILE A 151       5.072  -0.639  36.596  1.00109.89           H  
ATOM    814 HG13 ILE A 151       6.202  -0.206  35.311  1.00109.89           H  
ATOM    815 HG21 ILE A 151       6.905  -2.346  38.337  1.00109.36           H  
ATOM    816 HG22 ILE A 151       7.617  -1.044  39.276  1.00109.36           H  
ATOM    817 HG23 ILE A 151       5.865  -1.027  38.928  1.00109.36           H  
ATOM    818 HD11 ILE A 151       5.386  -2.364  34.857  1.00111.44           H  
ATOM    819 HD12 ILE A 151       5.749  -2.935  36.489  1.00111.44           H  
ATOM    820 HD13 ILE A 151       7.082  -2.520  35.379  1.00111.44           H  
ATOM    821  N   PRO A 152       9.074   1.627  38.863  1.00 91.71           N  
ATOM    822  CA  PRO A 152       9.718   2.211  40.052  1.00 91.82           C  
ATOM    823  C   PRO A 152       9.165   3.587  40.457  1.00 91.69           C  
ATOM    824  O   PRO A 152       8.919   3.797  41.640  1.00 91.53           O  
ATOM    825  CB  PRO A 152      11.198   2.297  39.638  1.00 92.42           C  
ATOM    826  CG  PRO A 152      11.375   1.161  38.704  1.00 92.86           C  
ATOM    827  CD  PRO A 152      10.081   1.114  37.918  1.00 91.34           C  
ATOM    828  HA  PRO A 152       9.617   1.534  40.897  1.00110.18           H  
ATOM    829  HB2 PRO A 152      11.395   3.239  39.127  1.00110.91           H  
ATOM    830  HB3 PRO A 152      11.831   2.195  40.518  1.00110.91           H  
ATOM    831  HG2 PRO A 152      12.223   1.323  38.040  1.00111.44           H  
ATOM    832  HG3 PRO A 152      11.510   0.247  39.282  1.00111.44           H  
ATOM    833  HD2 PRO A 152      10.121   1.711  37.011  1.00109.61           H  
ATOM    834  HD3 PRO A 152       9.867   0.065  37.726  1.00109.61           H  
ATOM    835  N   ALA A 153       8.979   4.520  39.507  1.00 91.61           N  
ATOM    836  CA  ALA A 153       8.479   5.862  39.826  1.00 91.99           C  
ATOM    837  C   ALA A 153       6.995   5.868  40.204  1.00 92.58           C  
ATOM    838  O   ALA A 153       6.578   6.706  40.996  1.00 92.50           O  
ATOM    839  CB  ALA A 153       8.750   6.804  38.674  1.00 92.01           C  
ATOM    840  H   ALA A 153       9.165   4.360  38.522  1.00109.93           H  
ATOM    841  HA  ALA A 153       9.024   6.238  40.690  1.00110.39           H  
ATOM    842  HB1 ALA A 153       8.414   7.806  38.932  1.00110.41           H  
ATOM    843  HB2 ALA A 153       8.233   6.451  37.783  1.00110.41           H  
ATOM    844  HB3 ALA A 153       9.823   6.812  38.487  1.00110.41           H  
ATOM    845  N   PHE A 154       6.216   4.914  39.678  1.00 93.07           N  
ATOM    846  CA  PHE A 154       4.808   4.704  40.040  1.00 93.92           C  
ATOM    847  C   PHE A 154       4.734   4.231  41.508  1.00 95.14           C  
ATOM    848  O   PHE A 154       4.039   4.836  42.316  1.00 95.33           O  
ATOM    849  CB  PHE A 154       4.181   3.674  39.072  1.00 93.65           C  
ATOM    850  CG  PHE A 154       2.746   3.273  39.334  1.00 94.03           C  
ATOM    851  CD1 PHE A 154       1.772   4.229  39.536  1.00 94.62           C  
ATOM    852  CD2 PHE A 154       2.352   1.947  39.251  1.00 94.74           C  
ATOM    853  CE1 PHE A 154       0.443   3.868  39.728  1.00 95.25           C  
ATOM    854  CE2 PHE A 154       1.017   1.587  39.429  1.00 95.31           C  
ATOM    855  CZ  PHE A 154       0.075   2.546  39.682  1.00 95.01           C  
ATOM    856  H   PHE A 154       6.545   4.288  38.951  1.00111.68           H  
ATOM    857  HA  PHE A 154       4.258   5.641  39.967  1.00112.71           H  
ATOM    858  HB2 PHE A 154       4.220   4.108  38.074  1.00112.38           H  
ATOM    859  HB3 PHE A 154       4.791   2.772  39.087  1.00112.38           H  
ATOM    860  HD1 PHE A 154       2.057   5.264  39.526  1.00113.54           H  
ATOM    861  HD2 PHE A 154       3.089   1.177  39.075  1.00113.69           H  
ATOM    862  HE1 PHE A 154      -0.307   4.630  39.874  1.00114.30           H  
ATOM    863  HE2 PHE A 154       0.730   0.549  39.377  1.00114.37           H  
ATOM    864  HZ  PHE A 154      -0.958   2.268  39.815  1.00114.01           H  
ATOM    865  N   PHE A 155       5.500   3.202  41.863  1.00 95.92           N  
ATOM    866  CA  PHE A 155       5.566   2.711  43.238  1.00 97.30           C  
ATOM    867  C   PHE A 155       6.106   3.777  44.200  1.00 98.08           C  
ATOM    868  O   PHE A 155       5.598   3.901  45.307  1.00 98.20           O  
ATOM    869  CB  PHE A 155       6.434   1.460  43.280  1.00 97.82           C  
ATOM    870  CG  PHE A 155       6.747   0.951  44.668  1.00 99.17           C  
ATOM    871  CD1 PHE A 155       5.733   0.636  45.558  1.00100.12           C  
ATOM    872  CD2 PHE A 155       8.055   0.784  45.079  1.00100.36           C  
ATOM    873  CE1 PHE A 155       6.031   0.156  46.829  1.00101.00           C  
ATOM    874  CE2 PHE A 155       8.349   0.265  46.332  1.00101.18           C  
ATOM    875  CZ  PHE A 155       7.338  -0.014  47.211  1.00100.94           C  
ATOM    876  H   PHE A 155       6.064   2.687  41.195  1.00115.11           H  
ATOM    877  HA  PHE A 155       4.567   2.446  43.580  1.00116.76           H  
ATOM    878  HB2 PHE A 155       5.922   0.669  42.734  1.00117.38           H  
ATOM    879  HB3 PHE A 155       7.376   1.687  42.782  1.00117.38           H  
ATOM    880  HD1 PHE A 155       4.705   0.791  45.278  1.00120.15           H  
ATOM    881  HD2 PHE A 155       8.862   0.983  44.391  1.00120.43           H  
ATOM    882  HE1 PHE A 155       5.237  -0.072  47.524  1.00121.20           H  
ATOM    883  HE2 PHE A 155       9.378   0.117  46.622  1.00121.41           H  
ATOM    884  HZ  PHE A 155       7.572  -0.401  48.191  1.00121.13           H  
ATOM    885  N   MET A 156       7.113   4.548  43.778  1.00 98.52           N  
ATOM    886  CA  MET A 156       7.657   5.642  44.589  1.00 99.35           C  
ATOM    887  C   MET A 156       6.583   6.694  44.875  1.00 99.79           C  
ATOM    888  O   MET A 156       6.393   7.047  46.031  1.00 99.79           O  
ATOM    889  CB  MET A 156       8.860   6.298  43.895  1.00100.49           C  
ATOM    890  CG  MET A 156       9.469   7.432  44.711  1.00103.72           C  
ATOM    891  SD  MET A 156      11.083   8.017  44.113  1.00110.42           S  
ATOM    892  CE  MET A 156      10.620   8.623  42.522  1.00110.39           C  
ATOM    893  H   MET A 156       7.582   4.404  42.891  1.00118.23           H  
ATOM    894  HA  MET A 156       8.009   5.235  45.535  1.00119.23           H  
ATOM    895  HB2 MET A 156       9.626   5.538  43.746  1.00120.59           H  
ATOM    896  HB3 MET A 156       8.544   6.693  42.930  1.00120.59           H  
ATOM    897  HG2 MET A 156       8.795   8.287  44.699  1.00124.46           H  
ATOM    898  HG3 MET A 156       9.596   7.081  45.734  1.00124.46           H  
ATOM    899  HE1 MET A 156      10.346   7.784  41.885  1.00132.47           H  
ATOM    900  HE2 MET A 156      11.462   9.148  42.078  1.00132.47           H  
ATOM    901  HE3 MET A 156       9.782   9.310  42.628  1.00132.47           H  
ATOM    902  N   GLU A 157       5.880   7.188  43.840  1.00100.15           N  
ATOM    903  CA  GLU A 157       4.818   8.184  44.036  1.00100.95           C  
ATOM    904  C   GLU A 157       3.678   7.660  44.917  1.00100.89           C  
ATOM    905  O   GLU A 157       3.123   8.434  45.692  1.00101.17           O  
ATOM    906  CB  GLU A 157       4.276   8.724  42.695  1.00104.26           C  
ATOM    907  CG  GLU A 157       5.232   9.700  42.012  1.00111.37           C  
ATOM    908  CD  GLU A 157       4.716  10.417  40.769  1.00120.62           C  
ATOM    909  OE1 GLU A 157       3.479  10.584  40.624  1.00122.35           O  
ATOM    910  OE2 GLU A 157       5.563  10.841  39.945  1.00123.47           O1-
ATOM    911  H   GLU A 157       6.051   6.921  42.876  1.00120.18           H  
ATOM    912  HA  GLU A 157       5.257   9.022  44.577  1.00121.14           H  
ATOM    913  HB2 GLU A 157       4.076   7.893  42.021  1.00125.12           H  
ATOM    914  HB3 GLU A 157       3.345   9.252  42.897  1.00125.12           H  
ATOM    915  HG2 GLU A 157       5.491  10.470  42.737  1.00133.64           H  
ATOM    916  HG3 GLU A 157       6.142   9.163  41.747  1.00133.64           H  
ATOM    917  N   LEU A 158       3.341   6.370  44.831  1.00100.42           N  
ATOM    918  CA  LEU A 158       2.313   5.803  45.713  1.00100.67           C  
ATOM    919  C   LEU A 158       2.795   5.782  47.178  1.00100.79           C  
ATOM    920  O   LEU A 158       2.089   6.248  48.069  1.00100.90           O  
ATOM    921  CB  LEU A 158       1.931   4.379  45.286  1.00100.80           C  
ATOM    922  CG  LEU A 158       1.157   4.203  43.984  1.00102.04           C  
ATOM    923  CD1 LEU A 158       0.797   2.737  43.811  1.00102.62           C  
ATOM    924  CD2 LEU A 158      -0.124   5.022  43.957  1.00102.48           C  
ATOM    925  H   LEU A 158       3.728   5.734  44.141  1.00120.50           H  
ATOM    926  HA  LEU A 158       1.425   6.431  45.687  1.00120.80           H  
ATOM    927  HB2 LEU A 158       2.846   3.795  45.203  1.00120.96           H  
ATOM    928  HB3 LEU A 158       1.321   3.951  46.080  1.00120.96           H  
ATOM    929  HG  LEU A 158       1.770   4.519  43.141  1.00122.45           H  
ATOM    930 HD11 LEU A 158       1.709   2.143  43.837  1.00123.14           H  
ATOM    931 HD12 LEU A 158       0.141   2.437  44.627  1.00123.14           H  
ATOM    932 HD13 LEU A 158       0.290   2.599  42.858  1.00123.14           H  
ATOM    933 HD21 LEU A 158      -0.683   4.762  43.060  1.00122.97           H  
ATOM    934 HD22 LEU A 158       0.099   6.086  43.933  1.00122.97           H  
ATOM    935 HD23 LEU A 158      -0.715   4.781  44.840  1.00122.97           H  
ATOM    936  N   SER A 159       3.995   5.248  47.417  1.00100.63           N  
ATOM    937  CA  SER A 159       4.565   5.106  48.762  1.00100.74           C  
ATOM    938  C   SER A 159       4.763   6.440  49.458  1.00100.74           C  
ATOM    939  O   SER A 159       4.333   6.627  50.585  1.00101.05           O  
ATOM    940  CB  SER A 159       5.904   4.381  48.692  1.00101.94           C  
ATOM    941  OG  SER A 159       5.751   3.145  48.026  1.00104.65           O  
ATOM    942  H   SER A 159       4.586   4.900  46.668  1.00120.75           H  
ATOM    943  HA  SER A 159       3.883   4.506  49.364  1.00120.89           H  
ATOM    944  HB2 SER A 159       6.615   4.988  48.134  1.00122.33           H  
ATOM    945  HB3 SER A 159       6.269   4.200  49.702  1.00122.33           H  
ATOM    946  HG  SER A 159       5.728   3.293  47.045  1.00125.58           H  
ATOM    947  N   PHE A 160       5.381   7.363  48.758  1.00100.34           N  
ATOM    948  CA  PHE A 160       5.714   8.712  49.226  1.00100.47           C  
ATOM    949  C   PHE A 160       4.493   9.471  49.767  1.00100.04           C  
ATOM    950  O   PHE A 160       4.577  10.144  50.784  1.00 99.85           O  
ATOM    951  CB  PHE A 160       6.360   9.448  48.045  1.00100.85           C  
ATOM    952  CG  PHE A 160       6.855  10.834  48.239  1.00102.24           C  
ATOM    953  CD1 PHE A 160       8.046  11.071  48.873  1.00103.39           C  
ATOM    954  CD2 PHE A 160       6.230  11.893  47.624  1.00103.45           C  
ATOM    955  CE1 PHE A 160       8.529  12.344  48.992  1.00104.26           C  
ATOM    956  CE2 PHE A 160       6.742  13.175  47.728  1.00104.36           C  
ATOM    957  CZ  PHE A 160       7.879  13.400  48.438  1.00104.16           C  
ATOM    958  H   PHE A 160       5.653   7.142  47.804  1.00120.41           H  
ATOM    959  HA  PHE A 160       6.431   8.633  50.042  1.00120.57           H  
ATOM    960  HB2 PHE A 160       7.212   8.865  47.707  1.00121.02           H  
ATOM    961  HB3 PHE A 160       5.636   9.461  47.233  1.00121.02           H  
ATOM    962  HD1 PHE A 160       8.627  10.268  49.301  1.00124.07           H  
ATOM    963  HD2 PHE A 160       5.294  11.730  47.125  1.00124.14           H  
ATOM    964  HE1 PHE A 160       9.517  12.434  49.325  1.00125.11           H  
ATOM    965  HE2 PHE A 160       6.186  14.000  47.334  1.00125.24           H  
ATOM    966  HZ  PHE A 160       8.278  14.398  48.543  1.00125.00           H  
ATOM    967  N   GLY A 161       3.365   9.317  49.102  1.00 99.99           N  
ATOM    968  CA  GLY A 161       2.107   9.923  49.520  1.00100.53           C  
ATOM    969  C   GLY A 161       1.432   9.158  50.640  1.00100.92           C  
ATOM    970  O   GLY A 161       0.909   9.767  51.566  1.00101.12           O  
ATOM    971  H   GLY A 161       3.305   8.779  48.244  1.00119.99           H  
ATOM    972  HA2 GLY A 161       2.270  10.945  49.861  1.00120.64           H  
ATOM    973  HA3 GLY A 161       1.423   9.954  48.673  1.00120.64           H  
ATOM    974  N   GLN A 162       1.425   7.825  50.566  1.00100.87           N  
ATOM    975  CA  GLN A 162       0.794   6.980  51.588  1.00101.20           C  
ATOM    976  C   GLN A 162       1.482   7.116  52.943  1.00101.15           C  
ATOM    977  O   GLN A 162       0.808   7.221  53.964  1.00101.41           O  
ATOM    978  CB  GLN A 162       0.781   5.506  51.123  1.00102.80           C  
ATOM    979  CG  GLN A 162       0.223   4.500  52.144  1.00105.30           C  
ATOM    980  CD  GLN A 162       0.076   3.104  51.551  1.00108.15           C  
ATOM    981  OE1 GLN A 162      -0.375   2.917  50.418  1.00109.42           O  
ATOM    982  NE2 GLN A 162       0.413   2.081  52.308  1.00107.86           N  
ATOM    983  H   GLN A 162       1.842   7.308  49.798  1.00121.04           H  
ATOM    984  HA  GLN A 162      -0.241   7.292  51.716  1.00121.44           H  
ATOM    985  HB2 GLN A 162       0.169   5.450  50.224  1.00123.36           H  
ATOM    986  HB3 GLN A 162       1.800   5.205  50.884  1.00123.36           H  
ATOM    987  HG2 GLN A 162       0.904   4.442  52.991  1.00126.36           H  
ATOM    988  HG3 GLN A 162      -0.753   4.840  52.485  1.00126.36           H  
ATOM    989 HE21 GLN A 162       0.715   2.218  53.267  1.00129.43           H  
ATOM    990 HE22 GLN A 162       0.335   1.141  51.934  1.00129.43           H  
ATOM    991  N   PHE A 163       2.809   7.112  52.949  1.00100.74           N  
ATOM    992  CA  PHE A 163       3.600   7.210  54.169  1.00101.02           C  
ATOM    993  C   PHE A 163       3.286   8.478  54.972  1.00101.43           C  
ATOM    994  O   PHE A 163       2.804   8.396  56.099  1.00101.56           O  
ATOM    995  CB  PHE A 163       5.098   7.131  53.817  1.00100.89           C  
ATOM    996  CG  PHE A 163       6.020   7.245  55.004  1.00101.59           C  
ATOM    997  CD1 PHE A 163       6.289   6.141  55.801  1.00102.59           C  
ATOM    998  CD2 PHE A 163       6.634   8.448  55.314  1.00102.14           C  
ATOM    999  CE1 PHE A 163       7.128   6.245  56.901  1.00103.14           C  
ATOM   1000  CE2 PHE A 163       7.467   8.553  56.419  1.00102.88           C  
ATOM   1001  CZ  PHE A 163       7.712   7.451  57.202  1.00102.85           C  
ATOM   1002  H   PHE A 163       3.359   7.011  52.102  1.00120.88           H  
ATOM   1003  HA  PHE A 163       3.363   6.356  54.803  1.00121.22           H  
ATOM   1004  HB2 PHE A 163       5.282   6.168  53.344  1.00121.07           H  
ATOM   1005  HB3 PHE A 163       5.337   7.928  53.115  1.00121.07           H  
ATOM   1006  HD1 PHE A 163       5.828   5.193  55.572  1.00123.11           H  
ATOM   1007  HD2 PHE A 163       6.439   9.320  54.709  1.00122.56           H  
ATOM   1008  HE1 PHE A 163       7.325   5.377  57.511  1.00123.77           H  
ATOM   1009  HE2 PHE A 163       7.934   9.495  56.657  1.00123.46           H  
ATOM   1010  HZ  PHE A 163       8.373   7.528  58.050  1.00123.42           H  
ATOM   1011  N   ALA A 164       3.509   9.639  54.382  1.00101.65           N  
ATOM   1012  CA  ALA A 164       3.286  10.915  55.054  1.00102.36           C  
ATOM   1013  C   ALA A 164       1.811  11.310  55.163  1.00102.95           C  
ATOM   1014  O   ALA A 164       1.449  12.054  56.070  1.00103.08           O  
ATOM   1015  CB  ALA A 164       4.061  11.998  54.325  1.00102.56           C  
ATOM   1016  H   ALA A 164       3.852   9.710  53.429  1.00121.98           H  
ATOM   1017  HA  ALA A 164       3.679  10.855  56.067  1.00122.83           H  
ATOM   1018  HB1 ALA A 164       5.113  11.718  54.299  1.00123.08           H  
ATOM   1019  HB2 ALA A 164       3.943  12.948  54.842  1.00123.08           H  
ATOM   1020  HB3 ALA A 164       3.680  12.076  53.307  1.00123.08           H  
ATOM   1021  N   SER A 165       0.971  10.807  54.254  1.00103.24           N  
ATOM   1022  CA  SER A 165      -0.455  11.123  54.163  1.00104.06           C  
ATOM   1023  C   SER A 165      -0.701  12.621  53.976  1.00105.17           C  
ATOM   1024  O   SER A 165      -1.428  13.251  54.748  1.00105.28           O  
ATOM   1025  CB  SER A 165      -1.250  10.533  55.325  1.00105.01           C  
ATOM   1026  OG  SER A 165      -1.236   9.114  55.279  1.00106.99           O  
ATOM   1027  H   SER A 165       1.265  10.140  53.548  1.00123.89           H  
ATOM   1028  HA  SER A 165      -0.831  10.662  53.253  1.00124.88           H  
ATOM   1029  HB2 SER A 165      -0.823  10.864  56.270  1.00126.01           H  
ATOM   1030  HB3 SER A 165      -2.287  10.858  55.252  1.00126.01           H  
ATOM   1031  HG  SER A 165      -0.320   8.794  55.070  1.00128.39           H  
ATOM   1032  N   GLN A 166      -0.073  13.172  52.916  1.00105.84           N  
ATOM   1033  CA  GLN A 166      -0.197  14.565  52.459  1.00106.90           C  
ATOM   1034  C   GLN A 166      -0.244  14.615  50.912  1.00107.56           C  
ATOM   1035  O   GLN A 166       0.336  13.747  50.255  1.00107.66           O  
ATOM   1036  CB  GLN A 166       0.988  15.411  52.956  1.00108.70           C  
ATOM   1037  CG  GLN A 166       0.997  15.675  54.449  1.00113.11           C  
ATOM   1038  CD  GLN A 166      -0.041  16.694  54.819  1.00119.39           C  
ATOM   1039  OE1 GLN A 166      -0.356  17.616  54.057  1.00121.07           O  
ATOM   1040  NE2 GLN A 166      -0.610  16.541  56.002  1.00121.06           N  
ATOM   1041  H   GLN A 166       0.563  12.627  52.345  1.00127.01           H  
ATOM   1042  HA  GLN A 166      -1.134  14.978  52.828  1.00128.28           H  
ATOM   1043  N   GLY A 167      -0.921  15.634  50.362  1.00107.70           N  
ATOM   1044  CA  GLY A 167      -1.086  15.837  48.918  1.00108.22           C  
ATOM   1045  C   GLY A 167       0.190  16.200  48.181  1.00108.58           C  
ATOM   1046  O   GLY A 167       1.204  16.464  48.815  1.00108.97           O  
ATOM   1047  H   GLY A 167      -1.384  16.340  50.924  1.00129.24           H  
ATOM   1048  HA2 GLY A 167      -1.435  14.905  48.481  1.00129.86           H  
ATOM   1049  HA3 GLY A 167      -1.844  16.595  48.727  1.00129.86           H  
ATOM   1050  N   CYS A 168       0.153  16.233  46.838  1.00108.33           N  
ATOM   1051  CA  CYS A 168       1.349  16.441  45.988  1.00108.44           C  
ATOM   1052  C   CYS A 168       2.188  17.703  46.312  1.00108.08           C  
ATOM   1053  O   CYS A 168       3.381  17.737  45.990  1.00107.85           O  
ATOM   1054  CB  CYS A 168       0.991  16.374  44.505  1.00109.06           C  
ATOM   1055  SG  CYS A 168       0.125  17.829  43.873  1.00111.54           S  
ATOM   1056  H   CYS A 168      -0.709  16.111  46.315  1.00129.99           H  
ATOM   1057  HA  CYS A 168       2.032  15.621  46.186  1.00130.12           H  
ATOM   1058  HB2 CYS A 168       1.909  16.270  43.930  1.00130.88           H  
ATOM   1059  HB3 CYS A 168       0.358  15.504  44.338  1.00130.88           H  
ATOM   1060  HG  CYS A 168       1.155  18.666  43.715  1.00133.85           H  
ATOM   1061  N   LEU A 169       1.592  18.689  46.979  1.00107.71           N  
ATOM   1062  CA  LEU A 169       2.324  19.850  47.462  1.00107.83           C  
ATOM   1063  C   LEU A 169       2.858  19.568  48.898  1.00107.73           C  
ATOM   1064  O   LEU A 169       4.069  19.523  49.101  1.00107.99           O  
ATOM   1065  CB  LEU A 169       1.434  21.108  47.431  1.00107.99           C  
ATOM   1066  CG  LEU A 169       1.094  21.668  46.048  1.00109.36           C  
ATOM   1067  CD1 LEU A 169      -0.003  22.698  46.151  1.00109.83           C  
ATOM   1068  CD2 LEU A 169       2.294  22.328  45.386  1.00109.96           C  
ATOM   1069  H   LEU A 169       0.593  18.709  47.154  1.00129.25           H  
ATOM   1070  HA  LEU A 169       3.195  20.036  46.837  1.00129.39           H  
ATOM   1071  HB2 LEU A 169       0.498  20.878  47.938  1.00129.59           H  
ATOM   1072  HB3 LEU A 169       1.939  21.897  47.984  1.00129.59           H  
ATOM   1073  HG  LEU A 169       0.753  20.852  45.411  1.00131.23           H  
ATOM   1074 HD11 LEU A 169      -0.908  22.224  46.527  1.00131.80           H  
ATOM   1075 HD12 LEU A 169      -0.185  23.127  45.167  1.00131.80           H  
ATOM   1076 HD13 LEU A 169       0.319  23.481  46.837  1.00131.80           H  
ATOM   1077 HD21 LEU A 169       2.006  22.658  44.389  1.00131.95           H  
ATOM   1078 HD22 LEU A 169       2.602  23.190  45.975  1.00131.95           H  
ATOM   1079 HD23 LEU A 169       3.125  21.631  45.297  1.00131.95           H  
ATOM   1080  N   GLY A 170       1.961  19.332  49.854  1.00107.11           N  
ATOM   1081  CA  GLY A 170       2.319  19.126  51.260  1.00106.88           C  
ATOM   1082  C   GLY A 170       3.169  17.918  51.616  1.00106.37           C  
ATOM   1083  O   GLY A 170       3.610  17.781  52.754  1.00106.41           O  
ATOM   1084  H   GLY A 170       0.966  19.298  49.662  1.00128.54           H  
ATOM   1085  HA2 GLY A 170       2.899  19.997  51.562  1.00128.26           H  
ATOM   1086  HA3 GLY A 170       1.411  19.109  51.861  1.00128.26           H  
ATOM   1087  N   VAL A 171       3.383  17.027  50.672  1.00105.84           N  
ATOM   1088  CA  VAL A 171       4.310  15.906  50.834  1.00106.01           C  
ATOM   1089  C   VAL A 171       5.777  16.422  50.738  1.00106.53           C  
ATOM   1090  O   VAL A 171       6.685  15.777  51.265  1.00106.68           O  
ATOM   1091  CB  VAL A 171       3.998  14.780  49.826  1.00106.37           C  
ATOM   1092  CG1 VAL A 171       4.207  15.237  48.381  1.00107.04           C  
ATOM   1093  CG2 VAL A 171       4.806  13.534  50.125  1.00106.54           C  
ATOM   1094  H   VAL A 171       2.909  17.069  49.778  1.00127.00           H  
ATOM   1095  HA  VAL A 171       4.203  15.493  51.836  1.00127.21           H  
ATOM   1096  HB  VAL A 171       2.951  14.505  49.937  1.00127.64           H  
ATOM   1097 HG11 VAL A 171       4.059  14.387  47.722  1.00128.44           H  
ATOM   1098 HG12 VAL A 171       3.498  16.022  48.125  1.00128.44           H  
ATOM   1099 HG13 VAL A 171       5.222  15.599  48.234  1.00128.44           H  
ATOM   1100 HG21 VAL A 171       4.531  13.126  51.095  1.00127.85           H  
ATOM   1101 HG22 VAL A 171       5.868  13.779  50.116  1.00127.85           H  
ATOM   1102 HG23 VAL A 171       4.616  12.801  49.342  1.00127.85           H  
ATOM   1103  N   TRP A 172       6.000  17.603  50.104  1.00106.69           N  
ATOM   1104  CA  TRP A 172       7.295  18.286  50.031  1.00107.21           C  
ATOM   1105  C   TRP A 172       7.549  19.044  51.316  1.00107.77           C  
ATOM   1106  O   TRP A 172       7.559  20.263  51.414  1.00107.79           O  
ATOM   1107  CB  TRP A 172       7.410  19.160  48.787  1.00107.08           C  
ATOM   1108  CG  TRP A 172       7.538  18.310  47.569  1.00107.57           C  
ATOM   1109  CD1 TRP A 172       6.552  18.006  46.682  1.00108.61           C  
ATOM   1110  CD2 TRP A 172       8.671  17.500  47.208  1.00107.53           C  
ATOM   1111  NE1 TRP A 172       7.010  17.088  45.764  1.00108.94           N  
ATOM   1112  CE2 TRP A 172       8.303  16.742  46.081  1.00108.49           C  
ATOM   1113  CE3 TRP A 172       9.948  17.329  47.745  1.00107.81           C  
ATOM   1114  CZ2 TRP A 172       9.183  15.837  45.473  1.00108.97           C  
ATOM   1115  CZ3 TRP A 172      10.814  16.438  47.146  1.00108.63           C  
ATOM   1116  CH2 TRP A 172      10.427  15.690  46.035  1.00108.87           C  
ATOM   1117  H   TRP A 172       5.258  18.090  49.614  1.00128.03           H  
ATOM   1118  HA  TRP A 172       8.083  17.538  49.952  1.00128.65           H  
ATOM   1119  HB2 TRP A 172       6.525  19.790  48.696  1.00128.50           H  
ATOM   1120  HB3 TRP A 172       8.301  19.780  48.858  1.00128.50           H  
ATOM   1121  HD1 TRP A 172       5.567  18.449  46.690  1.00130.33           H  
ATOM   1122  HE1 TRP A 172       6.454  16.718  44.973  1.00130.72           H  
ATOM   1123  HE3 TRP A 172      10.254  17.900  48.602  1.00129.37           H  
ATOM   1124  HZ2 TRP A 172       8.890  15.267  44.607  1.00130.77           H  
ATOM   1125  HZ3 TRP A 172      11.803  16.302  47.558  1.00130.35           H  
ATOM   1126  HH2 TRP A 172      11.137  14.999  45.602  1.00130.64           H  
ATOM   1127  N   ARG A 173       7.671  18.234  52.307  1.00108.18           N  
ATOM   1128  CA  ARG A 173       7.944  18.479  53.702  1.00109.18           C  
ATOM   1129  C   ARG A 173       9.199  17.619  54.140  1.00109.42           C  
ATOM   1130  O   ARG A 173       9.739  17.823  55.220  1.00109.73           O  
ATOM   1131  CB  ARG A 173       6.608  18.187  54.407  1.00111.34           C  
ATOM   1132  CG  ARG A 173       6.470  18.522  55.868  1.00115.84           C  
ATOM   1133  CD  ARG A 173       5.064  18.242  56.378  1.00120.52           C  
ATOM   1134  NE  ARG A 173       4.031  19.059  55.740  1.00124.68           N  
ATOM   1135  CZ  ARG A 173       3.639  20.271  56.129  1.00127.71           C  
ATOM   1136  NH1 ARG A 173       4.198  20.857  57.185  1.00127.63           N1+
ATOM   1137  NH2 ARG A 173       2.682  20.907  55.468  1.00127.89           N  
ATOM   1138  H   ARG A 173       7.504  17.248  52.147  1.00129.82           H  
ATOM   1139  HA  ARG A 173       8.222  19.520  53.856  1.00131.01           H  
ATOM   1140  HB2 ARG A 173       5.881  18.819  53.899  1.00133.60           H  
ATOM   1141  HB3 ARG A 173       6.329  17.149  54.240  1.00133.60           H  
ATOM   1142  HG2 ARG A 173       7.130  17.862  56.421  1.00139.00           H  
ATOM   1143  HG3 ARG A 173       6.725  19.566  56.043  1.00139.00           H  
ATOM   1144  HD2 ARG A 173       4.814  17.209  56.146  1.00144.63           H  
ATOM   1145  HD3 ARG A 173       5.027  18.366  57.456  1.00144.63           H  
ATOM   1146  HE  ARG A 173       3.573  18.659  54.929  1.00149.62           H  
ATOM   1147 HH11 ARG A 173       4.941  20.432  57.727  1.00153.16           H  
ATOM   1148 HH12 ARG A 173       3.884  21.786  57.449  1.00153.16           H  
ATOM   1149 HH21 ARG A 173       2.252  20.476  54.658  1.00153.47           H  
ATOM   1150 HH22 ARG A 173       2.390  21.833  55.760  1.00153.47           H  
ATOM   1151  N   ILE A 174       9.682  16.718  53.243  1.00109.12           N  
ATOM   1152  CA  ILE A 174      10.965  16.018  53.244  1.00109.26           C  
ATOM   1153  C   ILE A 174      12.062  17.057  52.960  1.00109.99           C  
ATOM   1154  O   ILE A 174      13.146  16.964  53.518  1.00110.39           O  
ATOM   1155  CB  ILE A 174      11.007  14.930  52.125  1.00109.15           C  
ATOM   1156  CG1 ILE A 174      10.013  13.815  52.444  1.00109.61           C  
ATOM   1157  CG2 ILE A 174      12.416  14.352  51.958  1.00109.64           C  
ATOM   1158  CD1 ILE A 174       9.783  12.929  51.426  1.00110.54           C  
ATOM   1159  H   ILE A 174       9.095  16.425  52.470  1.00130.94           H  
ATOM   1160  HA  ILE A 174      11.165  15.566  54.215  1.00131.11           H  
ATOM   1161  HB  ILE A 174      10.736  15.413  51.186  1.00130.98           H  
ATOM   1162 HG12 ILE A 174      10.393  13.252  53.293  1.00131.53           H  
ATOM   1163 HG13 ILE A 174       9.058  14.272  52.700  1.00131.53           H  
ATOM   1164 HG21 ILE A 174      12.416  13.598  51.172  1.00131.57           H  
ATOM   1165 HG22 ILE A 174      13.132  15.118  51.664  1.00131.57           H  
ATOM   1166 HG23 ILE A 174      12.722  13.901  52.900  1.00131.57           H  
ATOM   1167 HD11 ILE A 174      10.594  12.224  51.245  1.00132.65           H  
ATOM   1168 HD12 ILE A 174       8.856  12.365  51.539  1.00132.65           H  
ATOM   1169 HD13 ILE A 174       9.698  13.606  50.578  1.00132.65           H  
ATOM   1170  N   SER A 175      11.816  17.970  52.018  1.00110.13           N  
ATOM   1171  CA  SER A 175      12.774  19.007  51.615  1.00111.06           C  
ATOM   1172  C   SER A 175      11.955  20.170  51.071  1.00112.00           C  
ATOM   1173  O   SER A 175      11.614  20.161  49.891  1.00112.14           O  
ATOM   1174  CB  SER A 175      13.714  18.487  50.531  1.00112.14           C  
ATOM   1175  OG  SER A 175      14.546  17.441  51.001  1.00114.43           O  
ATOM   1176  H   SER A 175      10.930  17.992  51.524  1.00132.15           H  
ATOM   1177  HA  SER A 175      13.373  19.329  52.466  1.00133.27           H  
ATOM   1178  HB2 SER A 175      13.120  18.100  49.705  1.00134.57           H  
ATOM   1179  HB3 SER A 175      14.349  19.306  50.198  1.00134.57           H  
ATOM   1180  HG  SER A 175      15.044  17.750  51.802  1.00137.32           H  
ATOM   1181  N   PRO A 176      11.547  21.117  51.942  1.00112.29           N  
ATOM   1182  CA  PRO A 176      10.635  22.199  51.520  1.00112.30           C  
ATOM   1183  C   PRO A 176      11.033  22.979  50.270  1.00112.17           C  
ATOM   1184  O   PRO A 176      10.155  23.479  49.560  1.00112.37           O  
ATOM   1185  CB  PRO A 176      10.574  23.097  52.755  1.00113.04           C  
ATOM   1186  CG  PRO A 176      10.803  22.156  53.900  1.00113.49           C  
ATOM   1187  CD  PRO A 176      11.833  21.196  53.386  1.00111.87           C  
ATOM   1188  HA  PRO A 176       9.648  21.772  51.350  1.00134.76           H  
ATOM   1189  HB2 PRO A 176      11.369  23.839  52.706  1.00135.64           H  
ATOM   1190  HB3 PRO A 176       9.599  23.579  52.823  1.00135.64           H  
ATOM   1191  HG2 PRO A 176      11.179  22.694  54.769  1.00136.19           H  
ATOM   1192  HG3 PRO A 176       9.880  21.631  54.143  1.00136.19           H  
ATOM   1193  HD2 PRO A 176      12.838  21.585  53.537  1.00134.25           H  
ATOM   1194  HD3 PRO A 176      11.705  20.218  53.847  1.00134.25           H  
ATOM   1195  N   MET A 177      12.338  23.065  49.993  1.00111.54           N  
ATOM   1196  CA  MET A 177      12.875  23.702  48.784  1.00111.41           C  
ATOM   1197  C   MET A 177      12.303  23.094  47.475  1.00110.90           C  
ATOM   1198  O   MET A 177      12.092  23.809  46.492  1.00111.17           O  
ATOM   1199  CB  MET A 177      14.404  23.568  48.786  1.00112.08           C  
ATOM   1200  CG  MET A 177      15.079  24.313  47.658  1.00114.28           C  
ATOM   1201  SD  MET A 177      16.888  24.288  47.729  1.00118.78           S  
ATOM   1202  CE  MET A 177      17.212  22.612  47.185  1.00116.63           C  
ATOM   1203  H   MET A 177      13.047  22.723  50.634  1.00133.85           H  
ATOM   1204  HA  MET A 177      12.640  24.763  48.788  1.00133.70           H  
ATOM   1205  HB2 MET A 177      14.780  23.974  49.724  1.00134.50           H  
ATOM   1206  HB3 MET A 177      14.654  22.511  48.720  1.00134.50           H  
ATOM   1207  HG2 MET A 177      14.777  23.902  46.696  1.00137.14           H  
ATOM   1208  HG3 MET A 177      14.773  25.354  47.741  1.00137.14           H  
ATOM   1209  HE1 MET A 177      18.281  22.414  47.249  1.00139.95           H  
ATOM   1210  HE2 MET A 177      16.675  21.916  47.825  1.00139.95           H  
ATOM   1211  HE3 MET A 177      16.877  22.495  46.155  1.00139.95           H  
ATOM   1212  N   PHE A 178      12.044  21.789  47.476  1.00109.77           N  
ATOM   1213  CA  PHE A 178      11.566  21.095  46.285  1.00108.92           C  
ATOM   1214  C   PHE A 178      10.044  21.104  46.112  1.00107.71           C  
ATOM   1215  O   PHE A 178       9.555  20.436  45.215  1.00107.98           O  
ATOM   1216  CB  PHE A 178      12.129  19.661  46.257  1.00108.89           C  
ATOM   1217  CG  PHE A 178      13.623  19.610  46.013  1.00109.61           C  
ATOM   1218  CD1 PHE A 178      14.171  20.133  44.854  1.00110.32           C  
ATOM   1219  CD2 PHE A 178      14.476  19.037  46.940  1.00110.36           C  
ATOM   1220  CE1 PHE A 178      15.539  20.089  44.631  1.00110.86           C  
ATOM   1221  CE2 PHE A 178      15.845  19.003  46.714  1.00110.92           C  
ATOM   1222  CZ  PHE A 178      16.364  19.518  45.555  1.00110.60           C  
ATOM   1223  H   PHE A 178      12.146  21.208  48.301  1.00131.73           H  
ATOM   1224  HA  PHE A 178      11.952  21.608  45.406  1.00130.70           H  
ATOM   1225  HB2 PHE A 178      11.912  19.184  47.212  1.00130.67           H  
ATOM   1226  HB3 PHE A 178      11.655  19.093  45.458  1.00130.67           H  
ATOM   1227  HD1 PHE A 178      13.528  20.588  44.119  1.00132.39           H  
ATOM   1228  HD2 PHE A 178      14.077  18.610  47.843  1.00132.44           H  
ATOM   1229  HE1 PHE A 178      15.950  20.509  43.726  1.00133.03           H  
ATOM   1230  HE2 PHE A 178      16.498  18.548  47.439  1.00133.10           H  
ATOM   1231  HZ  PHE A 178      17.426  19.496  45.378  1.00132.72           H  
ATOM   1232  N   LYS A 179       9.300  21.901  46.883  1.00106.31           N  
ATOM   1233  CA  LYS A 179       7.842  22.025  46.690  1.00105.47           C  
ATOM   1234  C   LYS A 179       7.479  22.458  45.243  1.00104.77           C  
ATOM   1235  O   LYS A 179       6.368  22.204  44.793  1.00105.01           O  
ATOM   1236  CB  LYS A 179       7.259  22.977  47.740  1.00106.65           C  
ATOM   1237  CG  LYS A 179       5.737  23.044  47.776  1.00109.33           C  
ATOM   1238  CD  LYS A 179       5.263  24.034  48.827  1.00112.69           C  
ATOM   1239  CE  LYS A 179       3.767  24.219  48.766  1.00116.05           C  
ATOM   1240  NZ  LYS A 179       3.280  25.334  49.627  1.00118.41           N1+
ATOM   1241  H   LYS A 179       9.674  22.450  47.649  1.00127.57           H  
ATOM   1242  HA  LYS A 179       7.378  21.049  46.822  1.00126.57           H  
ATOM   1243  HB2 LYS A 179       7.601  22.649  48.721  1.00127.98           H  
ATOM   1244  HB3 LYS A 179       7.643  23.975  47.539  1.00127.98           H  
ATOM   1245  HG2 LYS A 179       5.361  23.372  46.808  1.00131.20           H  
ATOM   1246  HG3 LYS A 179       5.331  22.061  48.012  1.00131.20           H  
ATOM   1247  HD2 LYS A 179       5.533  23.670  49.818  1.00135.23           H  
ATOM   1248  HD3 LYS A 179       5.738  24.997  48.644  1.00135.23           H  
ATOM   1249  HE2 LYS A 179       3.476  24.431  47.739  1.00139.26           H  
ATOM   1250  HE3 LYS A 179       3.292  23.301  49.110  1.00139.26           H  
ATOM   1251  HZ1 LYS A 179       2.271  25.411  49.555  1.00142.10           H  
ATOM   1252  HZ2 LYS A 179       3.690  26.215  49.333  1.00142.10           H  
ATOM   1253  HZ3 LYS A 179       3.523  25.163  50.597  1.00142.10           H  
ATOM   1254  N   GLY A 180       8.437  23.025  44.515  1.00103.80           N  
ATOM   1255  CA  GLY A 180       8.305  23.354  43.098  1.00103.21           C  
ATOM   1256  C   GLY A 180       8.088  22.145  42.193  1.00102.07           C  
ATOM   1257  O   GLY A 180       7.578  22.288  41.081  1.00101.96           O  
ATOM   1258  H   GLY A 180       9.329  23.294  44.918  1.00124.56           H  
ATOM   1259  HA2 GLY A 180       7.468  24.034  42.946  1.00123.86           H  
ATOM   1260  HA3 GLY A 180       9.205  23.882  42.793  1.00123.86           H  
ATOM   1261  N   VAL A 181       8.434  20.941  42.672  1.00101.12           N  
ATOM   1262  CA  VAL A 181       8.142  19.673  41.990  1.00100.82           C  
ATOM   1263  C   VAL A 181       6.609  19.462  42.023  1.00101.37           C  
ATOM   1264  O   VAL A 181       6.021  19.112  41.002  1.00101.70           O  
ATOM   1265  CB  VAL A 181       8.869  18.478  42.650  1.00100.66           C  
ATOM   1266  CG1 VAL A 181       8.407  17.159  42.068  1.00100.98           C  
ATOM   1267  CG2 VAL A 181      10.373  18.585  42.489  1.00100.94           C  
ATOM   1268  H   VAL A 181       8.927  20.828  43.551  1.00121.35           H  
ATOM   1269  HA  VAL A 181       8.445  19.730  40.946  1.00120.99           H  
ATOM   1270  HB  VAL A 181       8.625  18.482  43.712  1.00120.80           H  
ATOM   1271 HG11 VAL A 181       7.349  16.998  42.266  1.00121.17           H  
ATOM   1272 HG12 VAL A 181       8.988  16.364  42.530  1.00121.17           H  
ATOM   1273 HG13 VAL A 181       8.603  17.165  40.997  1.00121.17           H  
ATOM   1274 HG21 VAL A 181      10.724  19.522  42.918  1.00121.12           H  
ATOM   1275 HG22 VAL A 181      10.623  18.538  41.430  1.00121.12           H  
ATOM   1276 HG23 VAL A 181      10.835  17.752  43.014  1.00121.12           H  
ATOM   1277  N   GLY A 182       5.986  19.707  43.181  1.00101.09           N  
ATOM   1278  CA  GLY A 182       4.537  19.613  43.365  1.00101.08           C  
ATOM   1279  C   GLY A 182       3.778  20.652  42.552  1.00100.93           C  
ATOM   1280  O   GLY A 182       2.793  20.323  41.887  1.00100.96           O  
ATOM   1281  H   GLY A 182       6.485  20.008  44.012  1.00121.31           H  
ATOM   1282  HA2 GLY A 182       4.195  18.628  43.049  1.00121.29           H  
ATOM   1283  HA3 GLY A 182       4.295  19.749  44.418  1.00121.29           H  
ATOM   1284  N   TYR A 183       4.249  21.913  42.554  1.00100.48           N  
ATOM   1285  CA  TYR A 183       3.646  22.959  41.720  1.00100.41           C  
ATOM   1286  C   TYR A 183       3.809  22.585  40.233  1.00 99.73           C  
ATOM   1287  O   TYR A 183       2.858  22.727  39.473  1.00 99.90           O  
ATOM   1288  CB  TYR A 183       4.256  24.338  41.998  1.00100.81           C  
ATOM   1289  CG  TYR A 183       3.896  24.973  43.333  1.00102.03           C  
ATOM   1290  CD1 TYR A 183       2.642  25.543  43.542  1.00102.87           C  
ATOM   1291  CD2 TYR A 183       4.860  25.166  44.312  1.00103.26           C  
ATOM   1292  CE1 TYR A 183       2.343  26.231  44.718  1.00103.85           C  
ATOM   1293  CE2 TYR A 183       4.574  25.852  45.489  1.00104.31           C  
ATOM   1294  CZ  TYR A 183       3.316  26.388  45.690  1.00105.14           C  
ATOM   1295  OH  TYR A 183       3.080  27.063  46.871  1.00106.88           O  
ATOM   1296  H   TYR A 183       5.019  22.217  43.142  1.00120.58           H  
ATOM   1297  HA  TYR A 183       2.577  23.014  41.922  1.00120.49           H  
ATOM   1298  HB2 TYR A 183       5.340  24.254  41.938  1.00120.97           H  
ATOM   1299  HB3 TYR A 183       3.918  25.019  41.218  1.00120.97           H  
ATOM   1300  HD1 TYR A 183       1.883  25.448  42.781  1.00123.44           H  
ATOM   1301  HD2 TYR A 183       5.849  24.764  44.165  1.00123.92           H  
ATOM   1302  HE1 TYR A 183       1.358  26.644  44.867  1.00124.62           H  
ATOM   1303  HE2 TYR A 183       5.334  25.966  46.243  1.00125.17           H  
ATOM   1304  HH  TYR A 183       2.117  27.266  46.994  1.00128.25           H  
ATOM   1305  N   GLY A 184       4.959  22.034  39.852  1.00 98.91           N  
ATOM   1306  CA  GLY A 184       5.175  21.502  38.507  1.00 98.74           C  
ATOM   1307  C   GLY A 184       4.162  20.425  38.129  1.00 98.23           C  
ATOM   1308  O   GLY A 184       3.607  20.452  37.032  1.00 98.32           O  
ATOM   1309  H   GLY A 184       5.773  21.974  40.455  1.00118.70           H  
ATOM   1310  HA2 GLY A 184       5.100  22.302  37.771  1.00118.49           H  
ATOM   1311  HA3 GLY A 184       6.173  21.072  38.443  1.00118.49           H  
ATOM   1312  N   MET A 185       3.854  19.510  39.051  1.00 97.49           N  
ATOM   1313  CA  MET A 185       2.815  18.492  38.834  1.00 97.38           C  
ATOM   1314  C   MET A 185       1.421  19.100  38.670  1.00 97.20           C  
ATOM   1315  O   MET A 185       0.597  18.524  37.964  1.00 97.58           O  
ATOM   1316  CB  MET A 185       2.806  17.459  39.971  1.00 97.90           C  
ATOM   1317  CG  MET A 185       4.051  16.605  39.978  1.00 99.74           C  
ATOM   1318  SD  MET A 185       4.054  15.203  41.107  1.00101.43           S  
ATOM   1319  CE  MET A 185       5.652  14.591  40.741  1.00 97.91           C  
ATOM   1320  H   MET A 185       4.343  19.440  39.937  1.00116.99           H  
ATOM   1321  HA  MET A 185       3.029  17.966  37.905  1.00116.85           H  
ATOM   1322  HB2 MET A 185       2.721  17.971  40.929  1.00117.48           H  
ATOM   1323  HB3 MET A 185       1.947  16.805  39.834  1.00117.48           H  
ATOM   1324  HG2 MET A 185       4.189  16.206  38.974  1.00119.69           H  
ATOM   1325  HG3 MET A 185       4.908  17.228  40.230  1.00119.69           H  
ATOM   1326  HE1 MET A 185       5.857  14.676  39.677  1.00117.49           H  
ATOM   1327  HE2 MET A 185       5.706  13.544  41.029  1.00117.49           H  
ATOM   1328  HE3 MET A 185       6.385  15.187  41.280  1.00117.49           H  
ATOM   1329  N   MET A 186       1.156  20.256  39.287  1.00 96.46           N  
ATOM   1330  CA  MET A 186      -0.119  20.951  39.090  1.00 96.20           C  
ATOM   1331  C   MET A 186      -0.139  21.675  37.739  1.00 94.49           C  
ATOM   1332  O   MET A 186      -1.193  21.773  37.130  1.00 94.44           O  
ATOM   1333  CB  MET A 186      -0.418  21.906  40.234  1.00 98.36           C  
ATOM   1334  CG  MET A 186      -0.411  21.225  41.591  1.00103.21           C  
ATOM   1335  SD  MET A 186      -1.520  21.991  42.808  1.00116.56           S  
ATOM   1336  CE  MET A 186      -1.012  23.733  42.700  1.00116.60           C  
ATOM   1337  H   MET A 186       1.807  20.715  39.915  1.00115.75           H  
ATOM   1338  HA  MET A 186      -0.929  20.223  39.077  1.00115.44           H  
ATOM   1339  HB2 MET A 186       0.319  22.707  40.245  1.00118.03           H  
ATOM   1340  HB3 MET A 186      -1.408  22.328  40.065  1.00118.03           H  
ATOM   1341  HG2 MET A 186      -0.725  20.190  41.467  1.00123.85           H  
ATOM   1342  HG3 MET A 186       0.597  21.257  42.000  1.00123.85           H  
ATOM   1343  HE1 MET A 186      -1.547  24.302  43.458  1.00139.92           H  
ATOM   1344  HE2 MET A 186      -1.250  24.123  41.711  1.00139.92           H  
ATOM   1345  HE3 MET A 186       0.060  23.795  42.879  1.00139.92           H  
ATOM   1346  N   VAL A 187       1.013  22.141  37.251  1.00 93.11           N  
ATOM   1347  CA  VAL A 187       1.108  22.724  35.910  1.00 92.60           C  
ATOM   1348  C   VAL A 187       0.878  21.610  34.870  1.00 92.41           C  
ATOM   1349  O   VAL A 187       0.182  21.840  33.882  1.00 92.62           O  
ATOM   1350  CB  VAL A 187       2.429  23.482  35.685  1.00 92.91           C  
ATOM   1351  CG1 VAL A 187       2.529  23.989  34.251  1.00 93.27           C  
ATOM   1352  CG2 VAL A 187       2.517  24.670  36.629  1.00 93.51           C  
ATOM   1353  H   VAL A 187       1.883  22.122  37.772  1.00111.74           H  
ATOM   1354  HA  VAL A 187       0.307  23.447  35.769  1.00111.12           H  
ATOM   1355  HB  VAL A 187       3.264  22.814  35.890  1.00111.50           H  
ATOM   1356 HG11 VAL A 187       3.461  24.544  34.148  1.00111.92           H  
ATOM   1357 HG12 VAL A 187       2.514  23.172  33.533  1.00111.92           H  
ATOM   1358 HG13 VAL A 187       1.689  24.651  34.050  1.00111.92           H  
ATOM   1359 HG21 VAL A 187       2.456  24.344  37.665  1.00112.22           H  
ATOM   1360 HG22 VAL A 187       1.683  25.336  36.410  1.00112.22           H  
ATOM   1361 HG23 VAL A 187       3.452  25.197  36.450  1.00112.22           H  
ATOM   1362  N   VAL A 188       1.403  20.397  35.109  1.00 91.70           N  
ATOM   1363  CA  VAL A 188       1.136  19.254  34.224  1.00 91.29           C  
ATOM   1364  C   VAL A 188      -0.372  18.932  34.266  1.00 90.83           C  
ATOM   1365  O   VAL A 188      -1.012  18.923  33.219  1.00 91.13           O  
ATOM   1366  CB  VAL A 188       1.992  18.012  34.591  1.00 91.83           C  
ATOM   1367  CG1 VAL A 188       1.500  16.759  33.868  1.00 92.43           C  
ATOM   1368  CG2 VAL A 188       3.454  18.254  34.253  1.00 92.15           C  
ATOM   1369  H   VAL A 188       2.041  20.214  35.877  1.00110.04           H  
ATOM   1370  HA  VAL A 188       1.387  19.540  33.203  1.00109.55           H  
ATOM   1371  HB  VAL A 188       1.908  17.835  35.662  1.00110.19           H  
ATOM   1372 HG11 VAL A 188       2.189  15.943  34.083  1.00110.92           H  
ATOM   1373 HG12 VAL A 188       0.505  16.470  34.204  1.00110.92           H  
ATOM   1374 HG13 VAL A 188       1.493  16.956  32.797  1.00110.92           H  
ATOM   1375 HG21 VAL A 188       3.814  19.125  34.797  1.00110.57           H  
ATOM   1376 HG22 VAL A 188       4.029  17.373  34.529  1.00110.57           H  
ATOM   1377 HG23 VAL A 188       3.533  18.429  33.181  1.00110.57           H  
ATOM   1378  N   SER A 189      -0.940  18.719  35.459  1.00 89.98           N  
ATOM   1379  CA  SER A 189      -2.371  18.424  35.631  1.00 89.99           C  
ATOM   1380  C   SER A 189      -3.303  19.447  34.986  1.00 89.82           C  
ATOM   1381  O   SER A 189      -4.369  19.071  34.498  1.00 89.79           O  
ATOM   1382  CB  SER A 189      -2.709  18.354  37.109  1.00 91.66           C  
ATOM   1383  OG  SER A 189      -2.036  17.267  37.715  1.00 94.59           O  
ATOM   1384  H   SER A 189      -0.402  18.727  36.319  1.00107.97           H  
ATOM   1385  HA  SER A 189      -2.588  17.458  35.175  1.00107.99           H  
ATOM   1386  HB2 SER A 189      -2.438  19.294  37.585  1.00109.99           H  
ATOM   1387  HB3 SER A 189      -3.776  18.210  37.251  1.00109.99           H  
ATOM   1388  HG  SER A 189      -1.175  17.576  38.100  1.00113.51           H  
ATOM   1389  N   THR A 190      -2.919  20.731  34.993  1.00 89.43           N  
ATOM   1390  CA  THR A 190      -3.721  21.785  34.358  1.00 89.47           C  
ATOM   1391  C   THR A 190      -3.526  21.822  32.844  1.00 89.43           C  
ATOM   1392  O   THR A 190      -4.429  22.291  32.155  1.00 89.46           O  
ATOM   1393  CB  THR A 190      -3.515  23.151  35.001  1.00 90.90           C  
ATOM   1394  OG1 THR A 190      -2.127  23.450  35.052  1.00 92.30           O  
ATOM   1395  CG2 THR A 190      -4.121  23.243  36.392  1.00 91.16           C  
ATOM   1396  H   THR A 190      -2.060  21.040  35.435  1.00107.31           H  
ATOM   1397  HA  THR A 190      -4.771  21.528  34.490  1.00107.36           H  
ATOM   1398  HB  THR A 190      -4.001  23.901  34.379  1.00109.08           H  
ATOM   1399  HG1 THR A 190      -1.684  22.918  35.762  1.00110.76           H  
ATOM   1400 HG21 THR A 190      -3.870  24.206  36.834  1.00109.39           H  
ATOM   1401 HG22 THR A 190      -5.201  23.132  36.323  1.00109.39           H  
ATOM   1402 HG23 THR A 190      -3.699  22.449  37.007  1.00109.39           H  
ATOM   1403  N   TYR A 191      -2.406  21.313  32.308  1.00 89.47           N  
ATOM   1404  CA  TYR A 191      -2.294  21.146  30.855  1.00 90.25           C  
ATOM   1405  C   TYR A 191      -3.166  19.932  30.444  1.00 90.26           C  
ATOM   1406  O   TYR A 191      -3.824  19.997  29.414  1.00 89.93           O  
ATOM   1407  CB  TYR A 191      -0.839  20.973  30.366  1.00 90.83           C  
ATOM   1408  CG  TYR A 191      -0.089  22.279  30.239  1.00 92.22           C  
ATOM   1409  CD1 TYR A 191      -0.542  23.281  29.395  1.00 93.45           C  
ATOM   1410  CD2 TYR A 191       1.097  22.495  30.926  1.00 93.45           C  
ATOM   1411  CE1 TYR A 191       0.122  24.497  29.299  1.00 94.72           C  
ATOM   1412  CE2 TYR A 191       1.784  23.699  30.819  1.00 94.68           C  
ATOM   1413  CZ  TYR A 191       1.290  24.703  30.010  1.00 95.85           C  
ATOM   1414  OH  TYR A 191       1.962  25.903  29.918  1.00 97.77           O  
ATOM   1415  H   TYR A 191      -1.590  21.037  32.847  1.00107.37           H  
ATOM   1416  HA  TYR A 191      -2.730  22.012  30.359  1.00108.30           H  
ATOM   1417  HB2 TYR A 191      -0.298  20.308  31.037  1.00109.00           H  
ATOM   1418  HB3 TYR A 191      -0.869  20.529  29.372  1.00109.00           H  
ATOM   1419  HD1 TYR A 191      -1.454  23.138  28.840  1.00112.14           H  
ATOM   1420  HD2 TYR A 191       1.477  21.731  31.585  1.00112.15           H  
ATOM   1421  HE1 TYR A 191      -0.266  25.269  28.653  1.00113.67           H  
ATOM   1422  HE2 TYR A 191       2.690  23.865  31.380  1.00113.61           H  
ATOM   1423  HH  TYR A 191       1.409  26.590  29.461  1.00117.32           H  
ATOM   1424  N   ILE A 192      -3.211  18.853  31.256  1.00 90.43           N  
ATOM   1425  CA  ILE A 192      -4.040  17.688  30.919  1.00 91.06           C  
ATOM   1426  C   ILE A 192      -5.538  18.037  30.896  1.00 91.73           C  
ATOM   1427  O   ILE A 192      -6.209  17.760  29.917  1.00 92.14           O  
ATOM   1428  CB  ILE A 192      -3.848  16.442  31.846  1.00 91.67           C  
ATOM   1429  CG1 ILE A 192      -2.380  16.101  32.185  1.00 92.70           C  
ATOM   1430  CG2 ILE A 192      -4.549  15.234  31.233  1.00 92.11           C  
ATOM   1431  CD1 ILE A 192      -1.434  16.065  31.041  1.00 93.84           C  
ATOM   1432  H   ILE A 192      -2.668  18.774  32.111  1.00108.52           H  
ATOM   1433  HA  ILE A 192      -3.755  17.394  29.909  1.00109.27           H  
ATOM   1434  HB  ILE A 192      -4.344  16.662  32.791  1.00110.01           H  
ATOM   1435 HG12 ILE A 192      -2.020  16.818  32.921  1.00111.24           H  
ATOM   1436 HG13 ILE A 192      -2.371  15.117  32.651  1.00111.24           H  
ATOM   1437 HG21 ILE A 192      -5.624  15.403  31.213  1.00110.54           H  
ATOM   1438 HG22 ILE A 192      -4.173  15.090  30.221  1.00110.54           H  
ATOM   1439 HG23 ILE A 192      -4.334  14.354  31.836  1.00110.54           H  
ATOM   1440 HD11 ILE A 192      -0.480  15.669  31.384  1.00112.61           H  
ATOM   1441 HD12 ILE A 192      -1.834  15.430  30.252  1.00112.61           H  
ATOM   1442 HD13 ILE A 192      -1.291  17.075  30.659  1.00112.61           H  
ATOM   1443  N   GLY A 193      -6.056  18.590  31.981  1.00 91.85           N  
ATOM   1444  CA  GLY A 193      -7.481  18.849  32.120  1.00 92.50           C  
ATOM   1445  C   GLY A 193      -8.154  19.602  30.991  1.00 92.98           C  
ATOM   1446  O   GLY A 193      -9.291  19.292  30.638  1.00 93.42           O  
ATOM   1447  H   GLY A 193      -5.495  18.851  32.785  1.00110.22           H  
ATOM   1448  HA2 GLY A 193      -7.954  17.871  32.179  1.00111.00           H  
ATOM   1449  HA3 GLY A 193      -7.676  19.372  33.056  1.00111.00           H  
ATOM   1450  N   ILE A 194      -7.458  20.557  30.389  1.00 92.78           N  
ATOM   1451  CA  ILE A 194      -8.010  21.373  29.295  1.00 93.20           C  
ATOM   1452  C   ILE A 194      -8.126  20.612  27.972  1.00 92.52           C  
ATOM   1453  O   ILE A 194      -9.100  20.811  27.236  1.00 92.96           O  
ATOM   1454  CB  ILE A 194      -7.224  22.715  29.107  1.00 94.40           C  
ATOM   1455  CG1 ILE A 194      -5.728  22.486  28.770  1.00 95.73           C  
ATOM   1456  CG2 ILE A 194      -7.378  23.591  30.354  1.00 95.14           C  
ATOM   1457  CD1 ILE A 194      -4.927  23.763  28.500  1.00 97.15           C  
ATOM   1458  H   ILE A 194      -6.501  20.757  30.652  1.00111.33           H  
ATOM   1459  HA  ILE A 194      -9.028  21.653  29.567  1.00111.84           H  
ATOM   1460  HB  ILE A 194      -7.671  23.247  28.268  1.00113.28           H  
ATOM   1461 HG12 ILE A 194      -5.244  21.991  29.610  1.00114.87           H  
ATOM   1462 HG13 ILE A 194      -5.646  21.855  27.887  1.00114.87           H  
ATOM   1463 HG21 ILE A 194      -6.876  23.108  31.191  1.00114.16           H  
ATOM   1464 HG22 ILE A 194      -8.441  23.676  30.568  1.00114.16           H  
ATOM   1465 HG23 ILE A 194      -6.965  24.582  30.179  1.00114.16           H  
ATOM   1466 HD11 ILE A 194      -3.934  23.484  28.153  1.00116.57           H  
ATOM   1467 HD12 ILE A 194      -4.832  24.346  29.415  1.00116.57           H  
ATOM   1468 HD13 ILE A 194      -5.442  24.346  27.738  1.00116.57           H  
ATOM   1469  N   TYR A 195      -7.147  19.766  27.658  1.00 91.30           N  
ATOM   1470  CA  TYR A 195      -7.139  19.080  26.372  1.00 90.93           C  
ATOM   1471  C   TYR A 195      -7.802  17.703  26.438  1.00 90.84           C  
ATOM   1472  O   TYR A 195      -8.435  17.277  25.478  1.00 91.29           O  
ATOM   1473  CB  TYR A 195      -5.722  19.053  25.771  1.00 90.70           C  
ATOM   1474  CG  TYR A 195      -4.823  17.903  26.173  1.00 90.94           C  
ATOM   1475  CD1 TYR A 195      -3.671  18.124  26.908  1.00 91.84           C  
ATOM   1476  CD2 TYR A 195      -5.060  16.613  25.712  1.00 91.40           C  
ATOM   1477  CE1 TYR A 195      -2.857  17.073  27.301  1.00 92.75           C  
ATOM   1478  CE2 TYR A 195      -4.256  15.553  26.097  1.00 92.25           C  
ATOM   1479  CZ  TYR A 195      -3.152  15.788  26.889  1.00 93.47           C  
ATOM   1480  OH  TYR A 195      -2.370  14.741  27.292  1.00 95.08           O  
ATOM   1481  H   TYR A 195      -6.384  19.531  28.284  1.00109.56           H  
ATOM   1482  HA  TYR A 195      -7.714  19.679  25.671  1.00109.11           H  
ATOM   1483  HB2 TYR A 195      -5.836  19.059  24.690  1.00108.84           H  
ATOM   1484  HB3 TYR A 195      -5.232  19.981  26.062  1.00108.84           H  
ATOM   1485  HD1 TYR A 195      -3.443  19.123  27.246  1.00110.21           H  
ATOM   1486  HD2 TYR A 195      -5.934  16.417  25.110  1.00109.68           H  
ATOM   1487  HE1 TYR A 195      -1.996  17.260  27.922  1.00111.31           H  
ATOM   1488  HE2 TYR A 195      -4.482  14.550  25.769  1.00110.70           H  
ATOM   1489  HH  TYR A 195      -1.886  14.370  26.510  1.00114.09           H  
ATOM   1490  N   TYR A 196      -7.711  17.039  27.567  1.00 90.21           N  
ATOM   1491  CA  TYR A 196      -8.335  15.733  27.755  1.00 90.25           C  
ATOM   1492  C   TYR A 196      -9.890  15.835  27.737  1.00 90.70           C  
ATOM   1493  O   TYR A 196     -10.558  14.838  27.453  1.00 90.89           O  
ATOM   1494  CB  TYR A 196      -7.748  15.124  29.015  1.00 89.98           C  
ATOM   1495  CG  TYR A 196      -7.806  13.629  29.155  1.00 90.81           C  
ATOM   1496  CD1 TYR A 196      -8.953  13.001  29.618  1.00 91.89           C  
ATOM   1497  CD2 TYR A 196      -6.662  12.858  29.007  1.00 91.99           C  
ATOM   1498  CE1 TYR A 196      -8.961  11.647  29.936  1.00 93.18           C  
ATOM   1499  CE2 TYR A 196      -6.663  11.496  29.289  1.00 93.24           C  
ATOM   1500  CZ  TYR A 196      -7.814  10.891  29.767  1.00 94.30           C  
ATOM   1501  OH  TYR A 196      -7.821   9.545  30.090  1.00 95.61           O  
ATOM   1502  H   TYR A 196      -7.180  17.398  28.353  1.00108.26           H  
ATOM   1503  HA  TYR A 196      -8.069  15.097  26.912  1.00108.30           H  
ATOM   1504  HB2 TYR A 196      -6.686  15.363  28.995  1.00107.98           H  
ATOM   1505  HB3 TYR A 196      -8.192  15.606  29.884  1.00107.98           H  
ATOM   1506  HD1 TYR A 196      -9.846  13.591  29.769  1.00110.27           H  
ATOM   1507  HD2 TYR A 196      -5.758  13.315  28.640  1.00110.39           H  
ATOM   1508  HE1 TYR A 196      -9.863  11.184  30.298  1.00111.82           H  
ATOM   1509  HE2 TYR A 196      -5.763  10.922  29.136  1.00111.89           H  
ATOM   1510  HH  TYR A 196      -6.886   9.225  30.180  1.00114.74           H  
ATOM   1511  N   ASN A 197     -10.461  17.053  27.905  1.00 90.55           N  
ATOM   1512  CA  ASN A 197     -11.904  17.251  27.712  1.00 90.88           C  
ATOM   1513  C   ASN A 197     -12.272  17.415  26.231  1.00 90.09           C  
ATOM   1514  O   ASN A 197     -13.409  17.117  25.895  1.00 90.09           O  
ATOM   1515  CB  ASN A 197     -12.463  18.406  28.525  1.00 92.94           C  
ATOM   1516  CG  ASN A 197     -12.347  18.169  29.976  1.00 98.17           C  
ATOM   1517  OD1 ASN A 197     -11.590  18.847  30.634  1.00100.55           O  
ATOM   1518  ND2 ASN A 197     -13.011  17.171  30.533  1.00 98.96           N  
ATOM   1519  H   ASN A 197      -9.942  17.878  28.185  1.00108.66           H  
ATOM   1520  HA  ASN A 197     -12.421  16.350  28.038  1.00109.06           H  
ATOM   1521  HB2 ASN A 197     -11.910  19.318  28.304  1.00111.53           H  
ATOM   1522  HB3 ASN A 197     -13.526  18.536  28.325  1.00111.53           H  
ATOM   1523 HD21 ASN A 197     -13.609  16.549  30.003  1.00118.75           H  
ATOM   1524 HD22 ASN A 197     -12.888  17.006  31.524  1.00118.75           H  
ATOM   1525  N   VAL A 198     -11.347  17.818  25.347  1.00 89.48           N  
ATOM   1526  CA  VAL A 198     -11.665  17.876  23.908  1.00 89.61           C  
ATOM   1527  C   VAL A 198     -11.504  16.501  23.259  1.00 89.61           C  
ATOM   1528  O   VAL A 198     -12.190  16.204  22.282  1.00 89.86           O  
ATOM   1529  CB  VAL A 198     -10.980  18.993  23.114  1.00 90.59           C  
ATOM   1530  CG1 VAL A 198     -11.441  20.352  23.616  1.00 91.11           C  
ATOM   1531  CG2 VAL A 198      -9.467  18.893  23.144  1.00 91.30           C  
ATOM   1532  H   VAL A 198     -10.391  18.051  25.592  1.00107.37           H  
ATOM   1533  HA  VAL A 198     -12.732  18.074  23.815  1.00107.53           H  
ATOM   1534  HB  VAL A 198     -11.289  18.892  22.075  1.00108.71           H  
ATOM   1535 HG11 VAL A 198     -11.120  21.103  22.901  1.00109.33           H  
ATOM   1536 HG12 VAL A 198     -11.034  20.537  24.609  1.00109.33           H  
ATOM   1537 HG13 VAL A 198     -12.529  20.353  23.653  1.00109.33           H  
ATOM   1538 HG21 VAL A 198      -9.066  19.524  22.354  1.00109.56           H  
ATOM   1539 HG22 VAL A 198      -9.125  19.251  24.110  1.00109.56           H  
ATOM   1540 HG23 VAL A 198      -9.133  17.870  22.984  1.00109.56           H  
ATOM   1541  N   VAL A 199     -10.700  15.618  23.853  1.00 89.21           N  
ATOM   1542  CA  VAL A 199     -10.680  14.205  23.479  1.00 89.37           C  
ATOM   1543  C   VAL A 199     -12.074  13.606  23.812  1.00 89.82           C  
ATOM   1544  O   VAL A 199     -12.598  12.793  23.060  1.00 90.07           O  
ATOM   1545  CB  VAL A 199      -9.572  13.467  24.233  1.00 89.80           C  
ATOM   1546  CG1 VAL A 199      -9.612  11.974  23.934  1.00 90.45           C  
ATOM   1547  CG2 VAL A 199      -8.216  14.028  23.850  1.00 90.20           C  
ATOM   1548  H   VAL A 199     -10.050  15.890  24.583  1.00107.05           H  
ATOM   1549  HA  VAL A 199     -10.516  14.091  22.408  1.00107.24           H  
ATOM   1550  HB  VAL A 199      -9.714  13.607  25.304  1.00107.76           H  
ATOM   1551 HG11 VAL A 199      -8.777  11.499  24.446  1.00108.53           H  
ATOM   1552 HG12 VAL A 199      -9.514  11.824  22.859  1.00108.53           H  
ATOM   1553 HG13 VAL A 199     -10.544  11.536  24.286  1.00108.53           H  
ATOM   1554 HG21 VAL A 199      -8.137  15.071  24.151  1.00108.24           H  
ATOM   1555 HG22 VAL A 199      -8.101  13.941  22.771  1.00108.24           H  
ATOM   1556 HG23 VAL A 199      -7.444  13.448  24.353  1.00108.24           H  
ATOM   1557  N   ILE A 200     -12.677  14.052  24.915  1.00 89.64           N  
ATOM   1558  CA  ILE A 200     -14.027  13.670  25.300  1.00 89.79           C  
ATOM   1559  C   ILE A 200     -15.071  14.400  24.413  1.00 90.00           C  
ATOM   1560  O   ILE A 200     -16.082  13.795  24.110  1.00 90.64           O  
ATOM   1561  CB  ILE A 200     -14.225  13.866  26.821  1.00 90.16           C  
ATOM   1562  CG1 ILE A 200     -13.315  12.889  27.599  1.00 90.67           C  
ATOM   1563  CG2 ILE A 200     -15.687  13.682  27.228  1.00 90.71           C  
ATOM   1564  CD1 ILE A 200     -13.161  13.237  29.060  1.00 91.69           C  
ATOM   1565  H   ILE A 200     -12.205  14.666  25.571  1.00107.57           H  
ATOM   1566  HA  ILE A 200     -14.145  12.606  25.099  1.00107.74           H  
ATOM   1567  HB  ILE A 200     -13.939  14.885  27.074  1.00108.19           H  
ATOM   1568 HG12 ILE A 200     -13.739  11.889  27.515  1.00108.81           H  
ATOM   1569 HG13 ILE A 200     -12.317  12.887  27.161  1.00108.81           H  
ATOM   1570 HG21 ILE A 200     -16.307  14.437  26.748  1.00108.85           H  
ATOM   1571 HG22 ILE A 200     -16.019  12.689  26.928  1.00108.85           H  
ATOM   1572 HG23 ILE A 200     -15.796  13.792  28.304  1.00108.85           H  
ATOM   1573 HD11 ILE A 200     -12.887  14.287  29.152  1.00110.02           H  
ATOM   1574 HD12 ILE A 200     -14.092  13.047  29.593  1.00110.02           H  
ATOM   1575 HD13 ILE A 200     -12.373  12.623  29.492  1.00110.02           H  
ATOM   1576  N   CYS A 201     -14.838  15.638  23.926  1.00 89.50           N  
ATOM   1577  CA  CYS A 201     -15.762  16.283  22.945  1.00 89.77           C  
ATOM   1578  C   CYS A 201     -15.935  15.416  21.738  1.00 88.84           C  
ATOM   1579  O   CYS A 201     -17.045  15.188  21.296  1.00 88.83           O  
ATOM   1580  CB  CYS A 201     -15.258  17.642  22.482  1.00 91.72           C  
ATOM   1581  SG  CYS A 201     -15.259  18.888  23.761  1.00 99.32           S  
ATOM   1582  H   CYS A 201     -14.078  16.223  24.257  1.00107.40           H  
ATOM   1583  HA  CYS A 201     -16.732  16.427  23.421  1.00107.73           H  
ATOM   1584  HB2 CYS A 201     -14.243  17.534  22.102  1.00110.06           H  
ATOM   1585  HB3 CYS A 201     -15.907  17.989  21.680  1.00110.06           H  
ATOM   1586  HG  CYS A 201     -14.572  18.231  24.703  1.00119.19           H  
ATOM   1587  N   ILE A 202     -14.814  14.976  21.179  1.00 87.99           N  
ATOM   1588  CA  ILE A 202     -14.799  14.158  19.977  1.00 87.60           C  
ATOM   1589  C   ILE A 202     -15.513  12.826  20.236  1.00 87.96           C  
ATOM   1590  O   ILE A 202     -16.281  12.377  19.387  1.00 88.53           O  
ATOM   1591  CB  ILE A 202     -13.356  13.974  19.485  1.00 87.30           C  
ATOM   1592  CG1 ILE A 202     -12.721  15.327  19.098  1.00 87.51           C  
ATOM   1593  CG2 ILE A 202     -13.337  13.045  18.293  1.00 87.77           C  
ATOM   1594  CD1 ILE A 202     -11.206  15.324  19.210  1.00 88.49           C  
ATOM   1595  H   ILE A 202     -13.899  15.186  21.566  1.00105.58           H  
ATOM   1596  HA  ILE A 202     -15.360  14.677  19.201  1.00105.12           H  
ATOM   1597  HB  ILE A 202     -12.794  13.517  20.300  1.00104.77           H  
ATOM   1598 HG12 ILE A 202     -12.996  15.563  18.072  1.00105.01           H  
ATOM   1599 HG13 ILE A 202     -13.087  16.120  19.748  1.00105.01           H  
ATOM   1600 HG21 ILE A 202     -13.986  13.439  17.513  1.00105.32           H  
ATOM   1601 HG22 ILE A 202     -13.670  12.051  18.589  1.00105.32           H  
ATOM   1602 HG23 ILE A 202     -12.318  12.963  17.919  1.00105.32           H  
ATOM   1603 HD11 ILE A 202     -10.792  14.533  18.587  1.00106.19           H  
ATOM   1604 HD12 ILE A 202     -10.932  15.148  20.249  1.00106.19           H  
ATOM   1605 HD13 ILE A 202     -10.825  16.290  18.886  1.00106.19           H  
ATOM   1606  N   ALA A 203     -15.307  12.224  21.412  1.00 87.30           N  
ATOM   1607  CA  ALA A 203     -16.016  11.008  21.798  1.00 86.89           C  
ATOM   1608  C   ALA A 203     -17.541  11.271  21.880  1.00 86.58           C  
ATOM   1609  O   ALA A 203     -18.302  10.503  21.306  1.00 86.95           O  
ATOM   1610  CB  ALA A 203     -15.481  10.493  23.123  1.00 86.83           C  
ATOM   1611  H   ALA A 203     -14.627  12.548  22.092  1.00104.76           H  
ATOM   1612  HA  ALA A 203     -15.850  10.247  21.037  1.00104.27           H  
ATOM   1613  HB1 ALA A 203     -15.961   9.544  23.358  1.00104.19           H  
ATOM   1614  HB2 ALA A 203     -14.406  10.346  23.030  1.00104.19           H  
ATOM   1615  HB3 ALA A 203     -15.686  11.216  23.911  1.00104.19           H  
ATOM   1616  N   PHE A 204     -17.978  12.373  22.521  1.00 85.80           N  
ATOM   1617  CA  PHE A 204     -19.401  12.764  22.593  1.00 85.71           C  
ATOM   1618  C   PHE A 204     -19.974  13.079  21.206  1.00 85.62           C  
ATOM   1619  O   PHE A 204     -21.108  12.724  20.922  1.00 85.78           O  
ATOM   1620  CB  PHE A 204     -19.602  13.971  23.514  1.00 85.68           C  
ATOM   1621  CG  PHE A 204     -19.902  13.652  24.964  1.00 86.57           C  
ATOM   1622  CD1 PHE A 204     -21.189  13.742  25.457  1.00 87.38           C  
ATOM   1623  CD2 PHE A 204     -18.888  13.294  25.838  1.00 87.48           C  
ATOM   1624  CE1 PHE A 204     -21.454  13.488  26.794  1.00 88.13           C  
ATOM   1625  CE2 PHE A 204     -19.154  13.066  27.181  1.00 88.17           C  
ATOM   1626  CZ  PHE A 204     -20.435  13.161  27.649  1.00 88.03           C  
ATOM   1627  H   PHE A 204     -17.340  12.992  23.010  1.00102.96           H  
ATOM   1628  HA  PHE A 204     -19.982  11.930  22.981  1.00102.86           H  
ATOM   1629  HB2 PHE A 204     -18.709  14.594  23.483  1.00102.82           H  
ATOM   1630  HB3 PHE A 204     -20.439  14.554  23.132  1.00102.82           H  
ATOM   1631  HD1 PHE A 204     -21.997  14.013  24.798  1.00104.86           H  
ATOM   1632  HD2 PHE A 204     -17.874  13.214  25.480  1.00104.98           H  
ATOM   1633  HE1 PHE A 204     -22.463  13.566  27.165  1.00105.75           H  
ATOM   1634  HE2 PHE A 204     -18.351  12.800  27.856  1.00105.80           H  
ATOM   1635  HZ  PHE A 204     -20.643  12.971  28.692  1.00105.64           H  
ATOM   1636  N   TYR A 205     -19.187  13.687  20.332  1.00 85.07           N  
ATOM   1637  CA  TYR A 205     -19.624  13.976  18.971  1.00 84.83           C  
ATOM   1638  C   TYR A 205     -19.854  12.684  18.184  1.00 83.40           C  
ATOM   1639  O   TYR A 205     -20.895  12.539  17.570  1.00 83.61           O  
ATOM   1640  CB  TYR A 205     -18.601  14.858  18.262  1.00 85.72           C  
ATOM   1641  CG  TYR A 205     -19.129  15.419  16.969  1.00 87.87           C  
ATOM   1642  CD1 TYR A 205     -18.649  14.973  15.745  1.00 89.32           C  
ATOM   1643  CD2 TYR A 205     -20.141  16.362  16.967  1.00 89.66           C  
ATOM   1644  CE1 TYR A 205     -19.132  15.496  14.551  1.00 90.75           C  
ATOM   1645  CE2 TYR A 205     -20.629  16.892  15.784  1.00 91.12           C  
ATOM   1646  CZ  TYR A 205     -20.112  16.468  14.576  1.00 92.30           C  
ATOM   1647  OH  TYR A 205     -20.588  17.008  13.403  1.00 94.52           O  
ATOM   1648  H   TYR A 205     -18.255  14.018  20.558  1.00102.08           H  
ATOM   1649  HA  TYR A 205     -20.570  14.512  19.035  1.00101.79           H  
ATOM   1650  HB2 TYR A 205     -18.383  15.708  18.906  1.00102.86           H  
ATOM   1651  HB3 TYR A 205     -17.686  14.299  18.071  1.00102.86           H  
ATOM   1652  HD1 TYR A 205     -17.870  14.228  15.720  1.00107.19           H  
ATOM   1653  HD2 TYR A 205     -20.558  16.683  17.907  1.00107.59           H  
ATOM   1654  HE1 TYR A 205     -18.758  15.163  13.600  1.00108.89           H  
ATOM   1655  HE2 TYR A 205     -21.433  17.609  15.814  1.00109.34           H  
ATOM   1656  HH  TYR A 205     -21.396  17.559  13.573  1.00113.43           H  
ATOM   1657  N   TYR A 206     -18.903  11.746  18.210  1.00 81.85           N  
ATOM   1658  CA  TYR A 206     -19.066  10.462  17.525  1.00 81.03           C  
ATOM   1659  C   TYR A 206     -20.155   9.597  18.192  1.00 80.70           C  
ATOM   1660  O   TYR A 206     -20.801   8.808  17.506  1.00 80.83           O  
ATOM   1661  CB  TYR A 206     -17.736   9.710  17.443  1.00 80.63           C  
ATOM   1662  CG  TYR A 206     -16.855  10.077  16.267  1.00 80.56           C  
ATOM   1663  CD1 TYR A 206     -16.110  11.247  16.268  1.00 81.13           C  
ATOM   1664  CD2 TYR A 206     -16.720   9.222  15.183  1.00 81.06           C  
ATOM   1665  CE1 TYR A 206     -15.233  11.545  15.228  1.00 81.90           C  
ATOM   1666  CE2 TYR A 206     -15.864   9.519  14.129  1.00 81.79           C  
ATOM   1667  CZ  TYR A 206     -15.107  10.673  14.160  1.00 82.50           C  
ATOM   1668  OH  TYR A 206     -14.215  10.927  13.141  1.00 83.21           O  
ATOM   1669  H   TYR A 206     -18.019  11.874  18.690  1.00 98.22           H  
ATOM   1670  HA  TYR A 206     -19.403  10.644  16.509  1.00 97.24           H  
ATOM   1671  HB2 TYR A 206     -17.169   9.865  18.359  1.00 96.75           H  
ATOM   1672  HB3 TYR A 206     -17.956   8.647  17.352  1.00 96.75           H  
ATOM   1673  HD1 TYR A 206     -16.189  11.924  17.103  1.00 97.35           H  
ATOM   1674  HD2 TYR A 206     -17.291   8.309  15.154  1.00 97.27           H  
ATOM   1675  HE1 TYR A 206     -14.644  12.445  15.260  1.00 98.29           H  
ATOM   1676  HE2 TYR A 206     -15.761   8.829  13.308  1.00 98.15           H  
ATOM   1677  HH  TYR A 206     -13.638  10.128  13.014  1.00 99.85           H  
ATOM   1678  N   PHE A 207     -20.370   9.742  19.508  1.00 80.00           N  
ATOM   1679  CA  PHE A 207     -21.461   9.050  20.211  1.00 79.71           C  
ATOM   1680  C   PHE A 207     -22.815   9.602  19.728  1.00 78.83           C  
ATOM   1681  O   PHE A 207     -23.673   8.821  19.338  1.00 78.89           O  
ATOM   1682  CB  PHE A 207     -21.328   9.215  21.731  1.00 80.01           C  
ATOM   1683  CG  PHE A 207     -22.491   8.671  22.515  1.00 81.18           C  
ATOM   1684  CD1 PHE A 207     -22.850   7.338  22.417  1.00 82.21           C  
ATOM   1685  CD2 PHE A 207     -23.238   9.498  23.341  1.00 82.21           C  
ATOM   1686  CE1 PHE A 207     -23.945   6.843  23.116  1.00 83.04           C  
ATOM   1687  CE2 PHE A 207     -24.325   9.002  24.045  1.00 83.02           C  
ATOM   1688  CZ  PHE A 207     -24.681   7.681  23.919  1.00 82.93           C  
ATOM   1689  H   PHE A 207     -19.758  10.280  20.112  1.00 96.00           H  
ATOM   1690  HA  PHE A 207     -21.428   7.986  19.983  1.00 95.66           H  
ATOM   1691  HB2 PHE A 207     -20.438   8.702  22.084  1.00 96.02           H  
ATOM   1692  HB3 PHE A 207     -21.237  10.278  21.949  1.00 96.02           H  
ATOM   1693  HD1 PHE A 207     -22.282   6.675  21.783  1.00 98.65           H  
ATOM   1694  HD2 PHE A 207     -22.976  10.539  23.441  1.00 98.65           H  
ATOM   1695  HE1 PHE A 207     -24.214   5.803  23.030  1.00 99.65           H  
ATOM   1696  HE2 PHE A 207     -24.897   9.656  24.683  1.00 99.62           H  
ATOM   1697  HZ  PHE A 207     -25.519   7.297  24.476  1.00 99.51           H  
ATOM   1698  N   PHE A 208     -22.996  10.934  19.712  1.00 77.95           N  
ATOM   1699  CA  PHE A 208     -24.234  11.554  19.217  1.00 77.66           C  
ATOM   1700  C   PHE A 208     -24.434  11.307  17.720  1.00 77.44           C  
ATOM   1701  O   PHE A 208     -25.522  10.959  17.284  1.00 77.20           O  
ATOM   1702  CB  PHE A 208     -24.225  13.061  19.485  1.00 77.56           C  
ATOM   1703  CG  PHE A 208     -24.265  13.497  20.933  1.00 78.53           C  
ATOM   1704  CD1 PHE A 208     -25.059  12.836  21.858  1.00 79.43           C  
ATOM   1705  CD2 PHE A 208     -23.547  14.601  21.357  1.00 79.46           C  
ATOM   1706  CE1 PHE A 208     -25.115  13.267  23.177  1.00 80.17           C  
ATOM   1707  CE2 PHE A 208     -23.596  15.018  22.676  1.00 80.13           C  
ATOM   1708  CZ  PHE A 208     -24.391  14.360  23.574  1.00 79.96           C  
ATOM   1709  H   PHE A 208     -22.299  11.585  20.058  1.00 93.54           H  
ATOM   1710  HA  PHE A 208     -25.084  11.099  19.722  1.00 93.19           H  
ATOM   1711  HB2 PHE A 208     -23.321  13.473  19.038  1.00 93.08           H  
ATOM   1712  HB3 PHE A 208     -25.093  13.501  18.997  1.00 93.08           H  
ATOM   1713  HD1 PHE A 208     -25.640  11.975  21.575  1.00 95.31           H  
ATOM   1714  HD2 PHE A 208     -22.908  15.122  20.659  1.00 95.35           H  
ATOM   1715  HE1 PHE A 208     -25.731  12.745  23.892  1.00 96.20           H  
ATOM   1716  HE2 PHE A 208     -23.027  15.883  22.983  1.00 96.16           H  
ATOM   1717  HZ  PHE A 208     -24.435  14.695  24.598  1.00 95.96           H  
ATOM   1718  N   SER A 209     -23.377  11.452  16.945  1.00 77.65           N  
ATOM   1719  CA  SER A 209     -23.374  11.190  15.509  1.00 78.50           C  
ATOM   1720  C   SER A 209     -23.792   9.742  15.165  1.00 79.05           C  
ATOM   1721  O   SER A 209     -24.309   9.497  14.071  1.00 79.32           O  
ATOM   1722  CB  SER A 209     -21.988  11.469  14.944  1.00 80.24           C  
ATOM   1723  OG  SER A 209     -21.904  11.124  13.576  1.00 83.80           O  
ATOM   1724  H   SER A 209     -22.490  11.779  17.313  1.00 93.18           H  
ATOM   1725  HA  SER A 209     -24.081  11.859  15.021  1.00 94.20           H  
ATOM   1726  HB2 SER A 209     -21.753  12.525  15.073  1.00 96.29           H  
ATOM   1727  HB3 SER A 209     -21.275  10.854  15.486  1.00 96.29           H  
ATOM   1728  HG  SER A 209     -21.052  11.477  13.213  1.00100.57           H  
ATOM   1729  N   SER A 210     -23.567   8.792  16.088  1.00 78.97           N  
ATOM   1730  CA  SER A 210     -23.970   7.389  15.902  1.00 79.28           C  
ATOM   1731  C   SER A 210     -25.490   7.188  16.024  1.00 80.22           C  
ATOM   1732  O   SER A 210     -25.978   6.103  15.727  1.00 80.38           O  
ATOM   1733  CB  SER A 210     -23.256   6.485  16.901  1.00 79.67           C  
ATOM   1734  OG  SER A 210     -21.852   6.544  16.746  1.00 81.05           O  
ATOM   1735  H   SER A 210     -23.118   8.980  16.977  1.00 94.77           H  
ATOM   1736  HA  SER A 210     -23.687   7.064  14.902  1.00 95.13           H  
ATOM   1737  HB2 SER A 210     -23.507   6.797  17.913  1.00 95.60           H  
ATOM   1738  HB3 SER A 210     -23.576   5.457  16.740  1.00 95.60           H  
ATOM   1739  HG  SER A 210     -21.526   7.440  17.019  1.00 97.26           H  
ATOM   1740  N   MET A 211     -26.233   8.217  16.450  1.00 80.68           N  
ATOM   1741  CA  MET A 211     -27.681   8.164  16.561  1.00 81.74           C  
ATOM   1742  C   MET A 211     -28.327   8.497  15.200  1.00 82.70           C  
ATOM   1743  O   MET A 211     -28.916   9.565  15.042  1.00 83.08           O  
ATOM   1744  CB  MET A 211     -28.149   9.135  17.648  1.00 82.52           C  
ATOM   1745  CG  MET A 211     -27.504   8.860  18.995  1.00 85.08           C  
ATOM   1746  SD  MET A 211     -27.901  10.075  20.259  1.00 92.31           S  
ATOM   1747  CE  MET A 211     -27.111   9.339  21.644  1.00 91.22           C  
ATOM   1748  H   MET A 211     -25.835   9.106  16.734  1.00 96.82           H  
ATOM   1749  HA  MET A 211     -27.997   7.167  16.862  1.00 98.08           H  
ATOM   1750  HB2 MET A 211     -27.900  10.154  17.355  1.00 99.03           H  
ATOM   1751  HB3 MET A 211     -29.229   9.040  17.759  1.00 99.03           H  
ATOM   1752  HG2 MET A 211     -27.821   7.878  19.342  1.00102.10           H  
ATOM   1753  HG3 MET A 211     -26.420   8.894  18.899  1.00102.10           H  
ATOM   1754  HE1 MET A 211     -27.302   9.946  22.528  1.00109.47           H  
ATOM   1755  HE2 MET A 211     -26.042   9.299  21.443  1.00109.47           H  
ATOM   1756  HE3 MET A 211     -27.501   8.334  21.802  1.00109.47           H  
ATOM   1757  N   THR A 212     -28.194   7.568  14.226  1.00 82.88           N  
ATOM   1758  CA  THR A 212     -28.758   7.651  12.855  1.00 83.44           C  
ATOM   1759  C   THR A 212     -29.094   6.228  12.329  1.00 83.82           C  
ATOM   1760  O   THR A 212     -28.797   5.233  12.985  1.00 84.04           O  
ATOM   1761  CB  THR A 212     -27.736   8.287  11.849  1.00 84.94           C  
ATOM   1762  OG1 THR A 212     -26.585   7.444  11.778  1.00 86.21           O  
ATOM   1763  CG2 THR A 212     -27.325   9.684  12.187  1.00 85.36           C  
ATOM   1764  H   THR A 212     -27.664   6.719  14.397  1.00 99.46           H  
ATOM   1765  HA  THR A 212     -29.676   8.236  12.847  1.00100.13           H  
ATOM   1766  HB  THR A 212     -28.229   8.313  10.877  1.00101.93           H  
ATOM   1767  HG1 THR A 212     -26.171   7.506  10.879  1.00103.45           H  
ATOM   1768 HG21 THR A 212     -26.682  10.070  11.398  1.00102.43           H  
ATOM   1769 HG22 THR A 212     -28.205  10.319  12.281  1.00102.43           H  
ATOM   1770 HG23 THR A 212     -26.775   9.686  13.127  1.00102.43           H  
ATOM   1771  N   HIS A 213     -29.685   6.136  11.129  1.00 83.83           N  
ATOM   1772  CA  HIS A 213     -29.900   4.867  10.450  1.00 84.19           C  
ATOM   1773  C   HIS A 213     -28.620   4.327   9.802  1.00 83.72           C  
ATOM   1774  O   HIS A 213     -28.483   3.116   9.678  1.00 83.93           O  
ATOM   1775  CB  HIS A 213     -30.882   5.038   9.319  1.00 85.47           C  
ATOM   1776  CG  HIS A 213     -32.178   5.579   9.748  1.00 88.34           C  
ATOM   1777  ND1 HIS A 213     -32.430   6.929   9.717  1.00 90.69           N  
ATOM   1778  CD2 HIS A 213     -33.251   4.929  10.237  1.00 89.82           C  
ATOM   1779  CE1 HIS A 213     -33.662   7.065  10.171  1.00 91.64           C  
ATOM   1780  NE2 HIS A 213     -34.196   5.881  10.489  1.00 91.43           N  
ATOM   1781  H   HIS A 213     -30.031   6.957  10.642  1.00100.59           H  
ATOM   1782  HA  HIS A 213     -30.293   4.123  11.140  1.00101.03           H  
ATOM   1783  HB2 HIS A 213     -30.464   5.707   8.568  1.00102.57           H  
ATOM   1784  HB3 HIS A 213     -31.051   4.048   8.901  1.00102.57           H  
ATOM   1785  HD2 HIS A 213     -33.337   3.868  10.395  1.00107.79           H  
ATOM   1786  HE1 HIS A 213     -34.168   8.010  10.283  1.00109.97           H  
ATOM   1787  HE2 HIS A 213     -35.128   5.719  10.855  1.00109.72           H  
ATOM   1788  N   VAL A 214     -27.736   5.223   9.316  1.00 82.79           N  
ATOM   1789  CA  VAL A 214     -26.507   4.869   8.593  1.00 82.27           C  
ATOM   1790  C   VAL A 214     -25.364   5.698   9.161  1.00 81.55           C  
ATOM   1791  O   VAL A 214     -25.529   6.902   9.363  1.00 81.41           O  
ATOM   1792  CB  VAL A 214     -26.674   5.149   7.075  1.00 82.88           C  
ATOM   1793  CG1 VAL A 214     -25.376   4.930   6.302  1.00 83.19           C  
ATOM   1794  CG2 VAL A 214     -27.782   4.298   6.470  1.00 83.51           C  
ATOM   1795  H   VAL A 214     -27.839   6.222   9.462  1.00 99.35           H  
ATOM   1796  HA  VAL A 214     -26.273   3.812   8.717  1.00 98.72           H  
ATOM   1797  HB  VAL A 214     -26.958   6.194   6.958  1.00 99.46           H  
ATOM   1798 HG11 VAL A 214     -25.581   5.114   5.248  1.00 99.83           H  
ATOM   1799 HG12 VAL A 214     -24.605   5.623   6.635  1.00 99.83           H  
ATOM   1800 HG13 VAL A 214     -25.052   3.900   6.438  1.00 99.83           H  
ATOM   1801 HG21 VAL A 214     -27.535   3.247   6.607  1.00100.21           H  
ATOM   1802 HG22 VAL A 214     -27.850   4.523   5.407  1.00100.21           H  
ATOM   1803 HG23 VAL A 214     -28.732   4.530   6.948  1.00100.21           H  
ATOM   1804  N   LEU A 215     -24.212   5.067   9.408  1.00 80.95           N  
ATOM   1805  CA  LEU A 215     -23.049   5.789   9.919  1.00 81.04           C  
ATOM   1806  C   LEU A 215     -22.482   6.661   8.816  1.00 81.39           C  
ATOM   1807  O   LEU A 215     -22.333   6.200   7.688  1.00 81.66           O  
ATOM   1808  CB  LEU A 215     -21.999   4.832  10.460  1.00 81.09           C  
ATOM   1809  CG  LEU A 215     -22.435   3.985  11.651  1.00 82.27           C  
ATOM   1810  CD1 LEU A 215     -21.303   3.130  12.120  1.00 82.47           C  
ATOM   1811  CD2 LEU A 215     -22.895   4.855  12.824  1.00 83.20           C  
ATOM   1812  H   LEU A 215     -24.086   4.069   9.274  1.00 97.15           H  
ATOM   1813  HA  LEU A 215     -23.391   6.432  10.726  1.00 97.25           H  
ATOM   1814  HB2 LEU A 215     -21.703   4.159   9.657  1.00 97.31           H  
ATOM   1815  HB3 LEU A 215     -21.134   5.417  10.766  1.00 97.31           H  
ATOM   1816  HG  LEU A 215     -23.259   3.338  11.352  1.00 98.73           H  
ATOM   1817 HD11 LEU A 215     -20.970   2.500  11.297  1.00 98.96           H  
ATOM   1818 HD12 LEU A 215     -21.643   2.498  12.940  1.00 98.96           H  
ATOM   1819 HD13 LEU A 215     -20.487   3.768  12.455  1.00 98.96           H  
ATOM   1820 HD21 LEU A 215     -23.843   5.340  12.595  1.00 99.85           H  
ATOM   1821 HD22 LEU A 215     -23.038   4.228  13.700  1.00 99.85           H  
ATOM   1822 HD23 LEU A 215     -22.130   5.602  13.031  1.00 99.85           H  
ATOM   1823  N   PRO A 216     -22.259   7.953   9.085  1.00 81.46           N  
ATOM   1824  CA  PRO A 216     -21.889   8.871   7.995  1.00 81.74           C  
ATOM   1825  C   PRO A 216     -20.551   8.576   7.361  1.00 82.52           C  
ATOM   1826  O   PRO A 216     -20.395   8.707   6.158  1.00 82.69           O  
ATOM   1827  CB  PRO A 216     -21.957  10.256   8.652  1.00 82.33           C  
ATOM   1828  CG  PRO A 216     -21.777  10.000  10.123  1.00 82.73           C  
ATOM   1829  CD  PRO A 216     -22.383   8.651  10.378  1.00 81.06           C  
ATOM   1830  HA  PRO A 216     -22.653   8.824   7.221  1.00 98.09           H  
ATOM   1831  HB2 PRO A 216     -21.177  10.907   8.260  1.00 98.80           H  
ATOM   1832  HB3 PRO A 216     -22.938  10.690   8.467  1.00 98.80           H  
ATOM   1833  HG2 PRO A 216     -20.714   9.992  10.354  1.00 99.27           H  
ATOM   1834  HG3 PRO A 216     -22.289  10.765  10.705  1.00 99.27           H  
ATOM   1835  HD2 PRO A 216     -21.816   8.117  11.139  1.00 97.28           H  
ATOM   1836  HD3 PRO A 216     -23.435   8.743  10.640  1.00 97.28           H  
ATOM   1837  N   TRP A 217     -19.620   8.107   8.174  1.00 83.02           N  
ATOM   1838  CA  TRP A 217     -18.259   7.771   7.780  1.00 83.96           C  
ATOM   1839  C   TRP A 217     -18.094   6.448   6.998  1.00 86.09           C  
ATOM   1840  O   TRP A 217     -16.969   6.000   6.780  1.00 86.44           O  
ATOM   1841  CB  TRP A 217     -17.388   7.768   9.037  1.00 83.17           C  
ATOM   1842  CG  TRP A 217     -17.762   6.777  10.094  1.00 82.94           C  
ATOM   1843  CD1 TRP A 217     -17.390   5.473  10.132  1.00 83.64           C  
ATOM   1844  CD2 TRP A 217     -18.425   7.042  11.345  1.00 82.87           C  
ATOM   1845  NE1 TRP A 217     -17.807   4.894  11.303  1.00 83.94           N  
ATOM   1846  CE2 TRP A 217     -18.434   5.840  12.075  1.00 83.66           C  
ATOM   1847  CE3 TRP A 217     -19.019   8.175  11.917  1.00 83.26           C  
ATOM   1848  CZ2 TRP A 217     -18.978   5.750  13.365  1.00 84.21           C  
ATOM   1849  CZ3 TRP A 217     -19.560   8.086  13.189  1.00 83.90           C  
ATOM   1850  CH2 TRP A 217     -19.522   6.890  13.906  1.00 84.05           C  
ATOM   1851  H   TRP A 217     -19.815   7.979   9.160  1.00 99.62           H  
ATOM   1852  HA  TRP A 217     -17.886   8.556   7.125  1.00100.76           H  
ATOM   1853  HB2 TRP A 217     -16.366   7.531   8.750  1.00 99.80           H  
ATOM   1854  HB3 TRP A 217     -17.421   8.762   9.478  1.00 99.80           H  
ATOM   1855  HD1 TRP A 217     -16.833   4.975   9.356  1.00100.37           H  
ATOM   1856  HE1 TRP A 217     -17.576   3.925  11.586  1.00100.73           H  
ATOM   1857  HE3 TRP A 217     -19.008   9.116  11.398  1.00 99.92           H  
ATOM   1858  HZ2 TRP A 217     -18.942   4.829  13.925  1.00101.05           H  
ATOM   1859  HZ3 TRP A 217     -20.002   8.960  13.643  1.00100.68           H  
ATOM   1860  HH2 TRP A 217     -19.950   6.855  14.897  1.00100.86           H  
ATOM   1861  N   ALA A 218     -19.192   5.839   6.561  1.00 87.31           N  
ATOM   1862  CA  ALA A 218     -19.149   4.573   5.832  1.00 88.82           C  
ATOM   1863  C   ALA A 218     -18.913   4.690   4.318  1.00 90.38           C  
ATOM   1864  O   ALA A 218     -18.349   3.769   3.709  1.00 90.38           O  
ATOM   1865  CB  ALA A 218     -20.448   3.827   6.088  1.00 88.91           C  
ATOM   1866  H   ALA A 218     -20.130   6.184   6.735  1.00104.77           H  
ATOM   1867  HA  ALA A 218     -18.338   3.956   6.214  1.00106.58           H  
ATOM   1868  HB1 ALA A 218     -20.585   3.733   7.165  1.00106.69           H  
ATOM   1869  HB2 ALA A 218     -21.278   4.390   5.666  1.00106.69           H  
ATOM   1870  HB3 ALA A 218     -20.403   2.836   5.638  1.00106.69           H  
ATOM   1871  N   TYR A 219     -19.341   5.815   3.725  1.00 91.42           N  
ATOM   1872  CA  TYR A 219     -19.374   6.015   2.282  1.00 92.88           C  
ATOM   1873  C   TYR A 219     -18.739   7.305   1.816  1.00 94.07           C  
ATOM   1874  O   TYR A 219     -18.479   8.203   2.610  1.00 94.09           O  
ATOM   1875  CB  TYR A 219     -20.844   6.060   1.841  1.00 93.28           C  
ATOM   1876  CG  TYR A 219     -21.660   4.838   2.184  1.00 94.91           C  
ATOM   1877  CD1 TYR A 219     -21.301   3.581   1.713  1.00 96.09           C  
ATOM   1878  CD2 TYR A 219     -22.857   4.953   2.876  1.00 96.45           C  
ATOM   1879  CE1 TYR A 219     -22.092   2.463   1.961  1.00 97.33           C  
ATOM   1880  CE2 TYR A 219     -23.658   3.846   3.125  1.00 97.68           C  
ATOM   1881  CZ  TYR A 219     -23.264   2.599   2.679  1.00 98.58           C  
ATOM   1882  OH  TYR A 219     -24.068   1.512   2.903  1.00100.15           O  
ATOM   1883  H   TYR A 219     -19.638   6.628   4.254  1.00109.71           H  
ATOM   1884  HA  TYR A 219     -18.891   5.189   1.760  1.00111.46           H  
ATOM   1885  HB2 TYR A 219     -21.305   6.919   2.327  1.00111.94           H  
ATOM   1886  HB3 TYR A 219     -20.896   6.192   0.762  1.00111.94           H  
ATOM   1887  HD1 TYR A 219     -20.389   3.466   1.151  1.00115.31           H  
ATOM   1888  HD2 TYR A 219     -23.177   5.920   3.226  1.00115.74           H  
ATOM   1889  HE1 TYR A 219     -21.806   1.494   1.591  1.00116.79           H  
ATOM   1890  HE2 TYR A 219     -24.580   3.964   3.670  1.00117.22           H  
ATOM   1891  HH  TYR A 219     -24.637   1.662   3.702  1.00120.18           H  
ATOM   1892  N   CYS A 220     -18.536   7.393   0.495  1.00 95.00           N  
ATOM   1893  CA  CYS A 220     -18.039   8.567  -0.224  1.00 96.55           C  
ATOM   1894  C   CYS A 220     -19.154   9.428  -0.890  1.00 96.60           C  
ATOM   1895  O   CYS A 220     -18.864  10.438  -1.527  1.00 96.37           O  
ATOM   1896  CB  CYS A 220     -17.036   8.100  -1.262  1.00 98.86           C  
ATOM   1897  SG  CYS A 220     -15.713   7.091  -0.566  1.00107.23           S  
ATOM   1898  H   CYS A 220     -18.670   6.592  -0.115  1.00114.00           H  
ATOM   1899  HA  CYS A 220     -17.498   9.201   0.477  1.00115.86           H  
ATOM   1900  HB2 CYS A 220     -17.560   7.487  -1.993  1.00118.63           H  
ATOM   1901  HB3 CYS A 220     -16.621   8.973  -1.760  1.00118.63           H  
ATOM   1902  N   ASN A 221     -20.412   9.015  -0.760  1.00 96.70           N  
ATOM   1903  CA  ASN A 221     -21.563   9.701  -1.356  1.00 97.20           C  
ATOM   1904  C   ASN A 221     -22.025  10.976  -0.603  1.00 97.07           C  
ATOM   1905  O   ASN A 221     -23.080  11.527  -0.937  1.00 97.25           O  
ATOM   1906  CB  ASN A 221     -22.731   8.713  -1.421  1.00 98.81           C  
ATOM   1907  CG  ASN A 221     -22.393   7.430  -2.163  1.00102.83           C  
ATOM   1908  OD1 ASN A 221     -21.636   6.576  -1.672  1.00103.78           O  
ATOM   1909  ND2 ASN A 221     -22.937   7.255  -3.364  1.00104.11           N  
ATOM   1910  H   ASN A 221     -20.653   8.169  -0.253  1.00116.04           H  
ATOM   1911  HA  ASN A 221     -21.311   9.986  -2.377  1.00116.64           H  
ATOM   1912  HB2 ASN A 221     -23.004   8.441  -0.402  1.00118.57           H  
ATOM   1913  HB3 ASN A 221     -23.581   9.188  -1.908  1.00118.57           H  
ATOM   1914 HD21 ASN A 221     -23.545   7.959  -3.769  1.00124.93           H  
ATOM   1915 HD22 ASN A 221     -22.727   6.408  -3.884  1.00124.93           H  
ATOM   1916  N   ASN A 222     -21.254  11.426   0.408  1.00 96.28           N  
ATOM   1917  CA  ASN A 222     -21.603  12.569   1.260  1.00 95.74           C  
ATOM   1918  C   ASN A 222     -20.959  13.880   0.780  1.00 95.23           C  
ATOM   1919  O   ASN A 222     -19.923  13.833   0.127  1.00 95.55           O  
ATOM   1920  CB  ASN A 222     -21.163  12.280   2.688  1.00 96.40           C  
ATOM   1921  CG  ASN A 222     -21.553  10.928   3.216  1.00 99.26           C  
ATOM   1922  OD1 ASN A 222     -22.724  10.624   3.404  1.00100.21           O  
ATOM   1923  ND2 ASN A 222     -20.590  10.064   3.429  1.00100.27           N  
ATOM   1924  H   ASN A 222     -20.365  11.004   0.655  1.00115.54           H  
ATOM   1925  HA  ASN A 222     -22.686  12.685   1.264  1.00114.89           H  
ATOM   1926  HB2 ASN A 222     -20.084  12.399   2.759  1.00115.68           H  
ATOM   1927  HB3 ASN A 222     -21.611  12.991   3.378  1.00115.68           H  
ATOM   1928 HD21 ASN A 222     -19.631  10.284   3.181  1.00120.33           H  
ATOM   1929 HD22 ASN A 222     -20.819   9.177   3.866  1.00120.33           H  
ATOM   1930  N   PRO A 223     -21.514  15.056   1.157  1.00 94.49           N  
ATOM   1931  CA  PRO A 223     -20.965  16.343   0.678  1.00 94.30           C  
ATOM   1932  C   PRO A 223     -19.553  16.747   1.140  1.00 94.47           C  
ATOM   1933  O   PRO A 223     -18.918  17.562   0.474  1.00 94.54           O  
ATOM   1934  CB  PRO A 223     -21.999  17.357   1.171  1.00 94.82           C  
ATOM   1935  CG  PRO A 223     -22.674  16.681   2.313  1.00 95.30           C  
ATOM   1936  CD  PRO A 223     -22.762  15.269   1.905  1.00 93.78           C  
ATOM   1937  HA  PRO A 223     -20.978  16.343  -0.410  1.00113.16           H  
ATOM   1938  HB2 PRO A 223     -21.512  18.279   1.487  1.00113.79           H  
ATOM   1939  HB3 PRO A 223     -22.713  17.558   0.374  1.00113.79           H  
ATOM   1940  HG2 PRO A 223     -22.075  16.790   3.216  1.00114.36           H  
ATOM   1941  HG3 PRO A 223     -23.679  17.066   2.477  1.00114.36           H  
ATOM   1942  HD2 PRO A 223     -22.841  14.646   2.792  1.00112.54           H  
ATOM   1943  HD3 PRO A 223     -23.611  15.116   1.241  1.00112.54           H  
ATOM   1944  N   TRP A 224     -19.061  16.210   2.255  1.00 94.32           N  
ATOM   1945  CA  TRP A 224     -17.700  16.516   2.710  1.00 94.78           C  
ATOM   1946  C   TRP A 224     -16.614  15.760   1.926  1.00 95.66           C  
ATOM   1947  O   TRP A 224     -15.459  16.171   1.951  1.00 95.69           O  
ATOM   1948  CB  TRP A 224     -17.545  16.236   4.209  1.00 94.54           C  
ATOM   1949  CG  TRP A 224     -17.931  14.854   4.646  1.00 94.97           C  
ATOM   1950  CD1 TRP A 224     -17.133  13.750   4.667  1.00 95.94           C  
ATOM   1951  CD2 TRP A 224     -19.207  14.438   5.158  1.00 95.06           C  
ATOM   1952  NE1 TRP A 224     -17.840  12.663   5.135  1.00 96.24           N  
ATOM   1953  CE2 TRP A 224     -19.110  13.066   5.466  1.00 95.91           C  
ATOM   1954  CE3 TRP A 224     -20.433  15.085   5.356  1.00 95.46           C  
ATOM   1955  CZ2 TRP A 224     -20.179  12.346   5.998  1.00 96.53           C  
ATOM   1956  CZ3 TRP A 224     -21.495  14.366   5.864  1.00 96.26           C  
ATOM   1957  CH2 TRP A 224     -21.368  13.012   6.168  1.00 96.53           C  
ATOM   1958  H   TRP A 224     -19.590  15.576   2.844  1.00113.18           H  
ATOM   1959  HA  TRP A 224     -17.507  17.578   2.569  1.00113.74           H  
ATOM   1960  HB2 TRP A 224     -16.497  16.376   4.469  1.00113.45           H  
ATOM   1961  HB3 TRP A 224     -18.155  16.953   4.753  1.00113.45           H  
ATOM   1962  HD1 TRP A 224     -16.106  13.726   4.342  1.00115.12           H  
ATOM   1963  HE1 TRP A 224     -17.449  11.713   5.270  1.00115.48           H  
ATOM   1964  HE3 TRP A 224     -20.536  16.137   5.157  1.00114.55           H  
ATOM   1965  HZ2 TRP A 224     -20.102  11.289   6.195  1.00115.83           H  
ATOM   1966  HZ3 TRP A 224     -22.431  14.868   6.058  1.00115.51           H  
ATOM   1967  HH2 TRP A 224     -22.218  12.485   6.572  1.00115.84           H  
ATOM   1968  N   ASN A 225     -16.974  14.674   1.234  1.00 96.18           N  
ATOM   1969  CA  ASN A 225     -16.025  13.800   0.554  1.00 97.20           C  
ATOM   1970  C   ASN A 225     -15.329  14.377  -0.682  1.00 98.55           C  
ATOM   1971  O   ASN A 225     -15.946  15.106  -1.452  1.00 98.69           O  
ATOM   1972  CB  ASN A 225     -16.713  12.495   0.176  1.00 97.87           C  
ATOM   1973  CG  ASN A 225     -17.141  11.690   1.370  1.00100.43           C  
ATOM   1974  OD1 ASN A 225     -18.320  11.416   1.577  1.00101.60           O  
ATOM   1975  ND2 ASN A 225     -16.194  11.276   2.176  1.00100.60           N  
ATOM   1976  H   ASN A 225     -17.941  14.388   1.122  1.00115.42           H  
ATOM   1977  HA  ASN A 225     -15.250  13.560   1.281  1.00116.64           H  
ATOM   1978  HB2 ASN A 225     -17.592  12.712  -0.430  1.00117.44           H  
ATOM   1979  HB3 ASN A 225     -16.023  11.881  -0.400  1.00117.44           H  
ATOM   1980 HD21 ASN A 225     -15.225  11.487   1.960  1.00120.72           H  
ATOM   1981 HD22 ASN A 225     -16.436  10.710   2.983  1.00120.72           H  
ATOM   1982  N   THR A 226     -14.053  13.996  -0.894  1.00 99.27           N  
ATOM   1983  CA  THR A 226     -13.271  14.413  -2.070  1.00100.45           C  
ATOM   1984  C   THR A 226     -13.440  13.361  -3.207  1.00102.03           C  
ATOM   1985  O   THR A 226     -14.133  12.359  -3.023  1.00102.28           O  
ATOM   1986  CB  THR A 226     -11.760  14.603  -1.719  1.00101.56           C  
ATOM   1987  OG1 THR A 226     -11.105  13.343  -1.631  1.00102.49           O  
ATOM   1988  CG2 THR A 226     -11.516  15.401  -0.464  1.00102.06           C  
ATOM   1989  H   THR A 226     -13.566  13.365  -0.264  1.00119.12           H  
ATOM   1990  HA  THR A 226     -13.640  15.369  -2.436  1.00120.54           H  
ATOM   1991  HB  THR A 226     -11.309  15.135  -2.554  1.00121.88           H  
ATOM   1992  HG1 THR A 226     -11.365  12.880  -0.792  1.00122.99           H  
ATOM   1993 HG21 THR A 226     -10.442  15.549  -0.359  1.00122.47           H  
ATOM   1994 HG22 THR A 226     -12.009  16.370  -0.531  1.00122.47           H  
ATOM   1995 HG23 THR A 226     -11.873  14.858   0.409  1.00122.47           H  
ATOM   1996  N   HIS A 227     -12.791  13.570  -4.366  1.00103.01           N  
ATOM   1997  CA  HIS A 227     -12.793  12.572  -5.439  1.00104.52           C  
ATOM   1998  C   HIS A 227     -11.847  11.372  -5.131  1.00105.07           C  
ATOM   1999  O   HIS A 227     -11.965  10.333  -5.775  1.00105.21           O  
ATOM   2000  CB  HIS A 227     -12.470  13.210  -6.806  1.00106.32           C  
ATOM   2001  CG  HIS A 227     -11.064  13.726  -6.971  1.00110.26           C  
ATOM   2002  ND1 HIS A 227     -10.044  12.936  -7.499  1.00112.41           N  
ATOM   2003  CD2 HIS A 227     -10.574  14.966  -6.741  1.00111.82           C  
ATOM   2004  CE1 HIS A 227      -8.972  13.717  -7.553  1.00113.02           C  
ATOM   2005  NE2 HIS A 227      -9.243  14.945  -7.105  1.00113.03           N  
ATOM   2006  H   HIS A 227     -12.260  14.416  -4.543  1.00123.61           H  
ATOM   2007  HA  HIS A 227     -13.797  12.160  -5.518  1.00125.43           H  
ATOM   2008  HB2 HIS A 227     -12.662  12.477  -7.588  1.00127.59           H  
ATOM   2009  HB3 HIS A 227     -13.137  14.061  -6.936  1.00127.59           H  
ATOM   2010  HD2 HIS A 227     -11.122  15.807  -6.350  1.00134.18           H  
ATOM   2011  HE1 HIS A 227      -8.003  13.413  -7.919  1.00135.62           H  
ATOM   2012  HE2 HIS A 227      -8.595  15.726  -7.056  1.00135.64           H  
ATOM   2013  N   ASP A 228     -10.955  11.497  -4.128  1.00105.23           N  
ATOM   2014  CA  ASP A 228     -10.023  10.430  -3.724  1.00105.89           C  
ATOM   2015  C   ASP A 228     -10.624   9.359  -2.816  1.00105.97           C  
ATOM   2016  O   ASP A 228      -9.968   8.361  -2.527  1.00106.52           O  
ATOM   2017  CB  ASP A 228      -8.810  11.048  -3.002  1.00108.09           C  
ATOM   2018  CG  ASP A 228      -7.951  11.925  -3.885  1.00113.67           C  
ATOM   2019  OD1 ASP A 228      -7.389  12.905  -3.370  1.00114.77           O  
ATOM   2020  OD2 ASP A 228      -7.826  11.616  -5.090  1.00116.23           O1-
ATOM   2021  H   ASP A 228     -10.887  12.328  -3.548  1.00126.28           H  
ATOM   2022  HA  ASP A 228      -9.667   9.905  -4.608  1.00127.07           H  
ATOM   2023  HB2 ASP A 228      -9.158  11.647  -2.162  1.00129.71           H  
ATOM   2024  HB3 ASP A 228      -8.177  10.253  -2.614  1.00129.71           H  
ATOM   2025  N   CYS A 229     -11.822   9.580  -2.334  1.00105.56           N  
ATOM   2026  CA  CYS A 229     -12.461   8.685  -1.394  1.00106.14           C  
ATOM   2027  C   CYS A 229     -12.651   7.271  -1.981  1.00107.43           C  
ATOM   2028  O   CYS A 229     -13.378   7.073  -2.948  1.00107.41           O  
ATOM   2029  CB  CYS A 229     -13.765   9.312  -0.930  1.00106.34           C  
ATOM   2030  SG  CYS A 229     -14.564   8.441   0.428  1.00107.79           S  
ATOM   2031  H   CYS A 229     -12.358  10.403  -2.591  1.00126.67           H  
ATOM   2032  HA  CYS A 229     -11.815   8.601  -0.521  1.00127.37           H  
ATOM   2033  HB2 CYS A 229     -13.536  10.320  -0.587  1.00127.61           H  
ATOM   2034  HB3 CYS A 229     -14.430   9.373  -1.788  1.00127.61           H  
ATOM   2035  N   ALA A 230     -11.931   6.303  -1.398  1.00108.37           N  
ATOM   2036  CA  ALA A 230     -11.856   4.904  -1.838  1.00109.76           C  
ATOM   2037  C   ALA A 230     -13.142   4.083  -1.636  1.00111.03           C  
ATOM   2038  O   ALA A 230     -13.602   3.432  -2.570  1.00111.43           O  
ATOM   2039  CB  ALA A 230     -10.674   4.227  -1.146  1.00110.11           C  
ATOM   2040  H   ALA A 230     -11.348   6.498  -0.590  1.00130.05           H  
ATOM   2041  HA  ALA A 230     -11.640   4.914  -2.905  1.00131.72           H  
ATOM   2042  HB1 ALA A 230      -9.772   4.783  -1.389  1.00132.13           H  
ATOM   2043  HB2 ALA A 230     -10.584   3.193  -1.473  1.00132.13           H  
ATOM   2044  HB3 ALA A 230     -10.835   4.266  -0.069  1.00132.13           H  
ATOM   2045  N   GLY A 231     -13.702   4.129  -0.434  1.00111.80           N  
ATOM   2046  CA  GLY A 231     -14.946   3.448  -0.090  1.00113.13           C  
ATOM   2047  C   GLY A 231     -14.837   1.954   0.158  1.00114.26           C  
ATOM   2048  O   GLY A 231     -14.625   1.170  -0.773  1.00114.21           O  
ATOM   2049  H   GLY A 231     -13.293   4.685   0.307  1.00134.16           H  
ATOM   2050  HA2 GLY A 231     -15.368   3.930   0.791  1.00135.76           H  
ATOM   2051  HA3 GLY A 231     -15.653   3.609  -0.903  1.00135.76           H  
ATOM   2052  N   VAL A 232     -15.014   1.546   1.416  1.00115.14           N  
ATOM   2053  CA  VAL A 232     -14.957   0.127   1.810  1.00116.56           C  
ATOM   2054  C   VAL A 232     -16.195  -0.650   1.337  1.00117.57           C  
ATOM   2055  O   VAL A 232     -16.110  -1.856   1.130  1.00117.58           O  
ATOM   2056  CB  VAL A 232     -14.798  -0.047   3.350  1.00117.54           C  
ATOM   2057  CG1 VAL A 232     -14.704  -1.525   3.722  1.00118.15           C  
ATOM   2058  CG2 VAL A 232     -13.581   0.685   3.897  1.00118.03           C  
ATOM   2059  H   VAL A 232     -15.200   2.187   2.180  1.00138.17           H  
ATOM   2060  HA  VAL A 232     -14.098  -0.348   1.338  1.00139.88           H  
ATOM   2061  HB  VAL A 232     -15.669   0.390   3.837  1.00141.05           H  
ATOM   2062 HG11 VAL A 232     -13.960  -1.999   3.083  1.00141.78           H  
ATOM   2063 HG12 VAL A 232     -14.374  -1.596   4.755  1.00141.78           H  
ATOM   2064 HG13 VAL A 232     -15.667  -2.021   3.614  1.00141.78           H  
ATOM   2065 HG21 VAL A 232     -13.590   0.592   4.983  1.00141.63           H  
ATOM   2066 HG22 VAL A 232     -13.610   1.738   3.626  1.00141.63           H  
ATOM   2067 HG23 VAL A 232     -12.684   0.208   3.505  1.00141.63           H  
ATOM   2068  N   LEU A 233     -17.346   0.014   1.259  1.00118.26           N  
ATOM   2069  CA  LEU A 233     -18.604  -0.617   0.862  1.00119.51           C  
ATOM   2070  C   LEU A 233     -19.047  -0.227  -0.556  1.00120.98           C  
ATOM   2071  O   LEU A 233     -19.698  -1.023  -1.238  1.00121.31           O  
ATOM   2072  CB  LEU A 233     -19.703  -0.212   1.852  1.00119.59           C  
ATOM   2073  CG  LEU A 233     -19.700  -0.874   3.246  1.00120.72           C  
ATOM   2074  CD1 LEU A 233     -18.597  -0.342   4.157  1.00121.22           C  
ATOM   2075  CD2 LEU A 233     -21.001  -0.621   3.927  1.00121.32           C  
ATOM   2076  H   LEU A 233     -17.428   0.996   1.499  1.00141.91           H  
ATOM   2077  HA  LEU A 233     -18.521  -1.702   0.889  1.00143.41           H  
ATOM   2078  HB2 LEU A 233     -19.670   0.868   1.989  1.00143.50           H  
ATOM   2079  HB3 LEU A 233     -20.652  -0.470   1.385  1.00143.50           H  
ATOM   2080  HG  LEU A 233     -19.566  -1.949   3.134  1.00144.86           H  
ATOM   2081 HD11 LEU A 233     -17.638  -0.711   3.800  1.00145.46           H  
ATOM   2082 HD12 LEU A 233     -18.759  -0.708   5.171  1.00145.46           H  
ATOM   2083 HD13 LEU A 233     -18.612   0.748   4.165  1.00145.46           H  
ATOM   2084 HD21 LEU A 233     -21.149   0.453   4.029  1.00145.59           H  
ATOM   2085 HD22 LEU A 233     -21.775  -1.053   3.297  1.00145.59           H  
ATOM   2086 HD23 LEU A 233     -21.017  -1.094   4.908  1.00145.59           H  
ATOM   2087  N   ASP A 234     -18.716   1.004  -0.978  1.00121.66           N  
ATOM   2088  CA  ASP A 234     -19.119   1.582  -2.270  1.00122.82           C  
ATOM   2089  C   ASP A 234     -18.887   0.653  -3.481  1.00122.98           C  
ATOM   2090  O   ASP A 234     -17.755   0.445  -3.918  1.00122.98           O  
ATOM   2091  CB  ASP A 234     -18.413   2.941  -2.511  1.00125.49           C  
ATOM   2092  CG  ASP A 234     -18.779   4.085  -1.560  1.00131.16           C  
ATOM   2093  OD1 ASP A 234     -19.949   4.145  -1.118  1.00132.43           O  
ATOM   2094  OD2 ASP A 234     -17.895   4.922  -1.269  1.00133.10           O1-
ATOM   2095  H   ASP A 234     -18.154   1.632  -0.414  1.00145.99           H  
ATOM   2096  HA  ASP A 234     -20.190   1.771  -2.216  1.00147.38           H  
ATOM   2097  HB2 ASP A 234     -17.340   2.784  -2.422  1.00150.59           H  
ATOM   2098  HB3 ASP A 234     -18.644   3.268  -3.524  1.00150.59           H  
ATOM   2099  N   LEU A 238     -13.822   1.444 -13.844  1.00135.32           N  
ATOM   2100  CA  LEU A 238     -13.393   2.830 -13.678  1.00135.82           C  
ATOM   2101  C   LEU A 238     -12.074   2.932 -12.918  1.00136.37           C  
ATOM   2102  O   LEU A 238     -11.732   2.047 -12.135  1.00136.63           O  
ATOM   2103  CB  LEU A 238     -14.466   3.641 -12.907  1.00135.96           C  
ATOM   2104  CG  LEU A 238     -15.684   4.115 -13.706  1.00137.15           C  
ATOM   2105  CD1 LEU A 238     -16.800   4.564 -12.784  1.00137.63           C  
ATOM   2106  CD2 LEU A 238     -15.328   5.259 -14.650  1.00137.65           C  
ATOM   2107  H   LEU A 238     -13.395   0.790 -13.196  1.00162.39           H  
ATOM   2108  HA  LEU A 238     -13.250   3.268 -14.664  1.00162.98           H  
ATOM   2109  HB2 LEU A 238     -14.830   3.017 -12.092  1.00163.16           H  
ATOM   2110  HB3 LEU A 238     -13.996   4.529 -12.488  1.00163.16           H  
ATOM   2111  HG  LEU A 238     -16.053   3.284 -14.305  1.00164.58           H  
ATOM   2112 HD11 LEU A 238     -17.079   3.744 -12.123  1.00165.15           H  
ATOM   2113 HD12 LEU A 238     -17.659   4.856 -13.387  1.00165.15           H  
ATOM   2114 HD13 LEU A 238     -16.456   5.415 -12.198  1.00165.15           H  
ATOM   2115 HD21 LEU A 238     -14.601   4.926 -15.389  1.00165.18           H  
ATOM   2116 HD22 LEU A 238     -14.921   6.088 -14.074  1.00165.18           H  
ATOM   2117 HD23 LEU A 238     -16.235   5.579 -15.162  1.00165.18           H  
ATOM   2118  N   THR A 239     -11.353   4.042 -13.134  1.00136.21           N  
ATOM   2119  CA  THR A 239     -10.132   4.382 -12.392  1.00136.38           C  
ATOM   2120  C   THR A 239     -10.241   5.862 -12.030  1.00135.99           C  
ATOM   2121  O   THR A 239     -10.517   6.692 -12.898  1.00136.04           O  
ATOM   2122  CB  THR A 239      -8.838   4.047 -13.159  1.00137.59           C  
ATOM   2123  OG1 THR A 239      -8.720   2.629 -13.284  1.00138.47           O  
ATOM   2124  CG2 THR A 239      -7.590   4.578 -12.452  1.00137.97           C  
ATOM   2125  H   THR A 239     -11.614   4.725 -13.838  1.00163.45           H  
ATOM   2126  HA  THR A 239     -10.121   3.823 -11.458  1.00163.66           H  
ATOM   2127  HB  THR A 239      -8.883   4.489 -14.153  1.00165.11           H  
ATOM   2128  HG1 THR A 239      -9.559   2.266 -13.669  1.00166.16           H  
ATOM   2129 HG21 THR A 239      -6.702   4.282 -13.005  1.00165.57           H  
ATOM   2130 HG22 THR A 239      -7.535   4.174 -11.441  1.00165.57           H  
ATOM   2131 HG23 THR A 239      -7.589   5.666 -12.410  1.00165.57           H  
ATOM   2132  N   HIS A 257     -10.038   6.178 -10.744  1.00135.51           N  
ATOM   2133  CA  HIS A 257     -10.187   7.537 -10.229  1.00135.35           C  
ATOM   2134  C   HIS A 257      -8.888   8.242  -9.795  1.00134.32           C  
ATOM   2135  O   HIS A 257      -8.498   9.244 -10.397  1.00134.37           O  
ATOM   2136  CB  HIS A 257     -11.181   7.549  -9.030  1.00136.70           C  
ATOM   2137  CG  HIS A 257     -12.570   7.062  -9.342  1.00139.77           C  
ATOM   2138  ND1 HIS A 257     -13.551   7.908  -9.857  1.00141.74           N  
ATOM   2139  CD2 HIS A 257     -13.111   5.838  -9.151  1.00140.97           C  
ATOM   2140  CE1 HIS A 257     -14.642   7.164  -9.979  1.00142.16           C  
ATOM   2141  NE2 HIS A 257     -14.424   5.913  -9.562  1.00142.04           N  
ATOM   2142  H   HIS A 257      -9.772   5.492 -10.046  1.00162.61           H  
ATOM   2143  HA  HIS A 257     -10.652   8.167 -10.985  1.00162.42           H  
ATOM   2144  HB2 HIS A 257     -10.780   6.904  -8.249  1.00164.04           H  
ATOM   2145  HB3 HIS A 257     -11.242   8.567  -8.648  1.00164.04           H  
ATOM   2146  HD2 HIS A 257     -12.605   4.979  -8.743  1.00169.17           H  
ATOM   2147  HE1 HIS A 257     -15.586   7.522 -10.357  1.00170.59           H  
ATOM   2148  HE2 HIS A 257     -15.105   5.160  -9.531  1.00170.44           H  
ATOM   2149  N   SER A 258      -8.235   7.734  -8.740  1.00133.39           N  
ATOM   2150  CA  SER A 258      -7.218   8.469  -8.011  1.00132.86           C  
ATOM   2151  C   SER A 258      -5.835   7.862  -7.737  1.00131.76           C  
ATOM   2152  O   SER A 258      -5.690   6.685  -7.396  1.00131.76           O  
ATOM   2153  CB  SER A 258      -7.808   8.793  -6.645  1.00134.36           C  
ATOM   2154  OG  SER A 258      -8.827   9.775  -6.758  1.00136.83           O  
ATOM   2155  H   SER A 258      -8.410   6.796  -8.395  1.00160.07           H  
ATOM   2156  HA  SER A 258      -7.057   9.413  -8.532  1.00159.44           H  
ATOM   2157  HB2 SER A 258      -8.276   7.890  -6.255  1.00161.23           H  
ATOM   2158  HB3 SER A 258      -7.014   9.107  -5.969  1.00161.23           H  
ATOM   2159  HG  SER A 258      -8.567  10.616  -6.297  1.00164.20           H  
ATOM   2160  N   LEU A 259      -4.830   8.762  -7.777  1.00130.36           N  
ATOM   2161  CA  LEU A 259      -3.426   8.514  -7.449  1.00129.14           C  
ATOM   2162  C   LEU A 259      -3.146   8.607  -5.952  1.00127.13           C  
ATOM   2163  O   LEU A 259      -2.088   8.158  -5.515  1.00127.57           O  
ATOM   2164  CB  LEU A 259      -2.543   9.571  -8.144  1.00129.59           C  
ATOM   2165  CG  LEU A 259      -2.566   9.569  -9.676  1.00131.54           C  
ATOM   2166  CD1 LEU A 259      -1.832  10.773 -10.239  1.00132.30           C  
ATOM   2167  CD2 LEU A 259      -1.966   8.298 -10.249  1.00132.30           C  
ATOM   2168  H   LEU A 259      -4.993   9.712  -8.094  1.00156.43           H  
ATOM   2169  HA  LEU A 259      -3.144   7.515  -7.773  1.00154.96           H  
ATOM   2170  HB2 LEU A 259      -2.880  10.556  -7.821  1.00155.51           H  
ATOM   2171  HB3 LEU A 259      -1.514   9.441  -7.813  1.00155.51           H  
ATOM   2172  HG  LEU A 259      -3.600   9.628 -10.011  1.00157.85           H  
ATOM   2173 HD11 LEU A 259      -0.776  10.709  -9.979  1.00158.76           H  
ATOM   2174 HD12 LEU A 259      -2.261  11.682  -9.821  1.00158.76           H  
ATOM   2175 HD13 LEU A 259      -1.946  10.777 -11.322  1.00158.76           H  
ATOM   2176 HD21 LEU A 259      -2.021   8.352 -11.335  1.00158.76           H  
ATOM   2177 HD22 LEU A 259      -0.926   8.213  -9.937  1.00158.76           H  
ATOM   2178 HD23 LEU A 259      -2.536   7.435  -9.910  1.00158.76           H  
ATOM   2179  N   GLN A 260      -4.029   9.243  -5.179  1.00124.78           N  
ATOM   2180  CA  GLN A 260      -3.788   9.472  -3.759  1.00123.08           C  
ATOM   2181  C   GLN A 260      -5.068   9.278  -2.935  1.00120.75           C  
ATOM   2182  O   GLN A 260      -5.565  10.210  -2.297  1.00120.87           O  
ATOM   2183  CB  GLN A 260      -3.133  10.860  -3.594  1.00124.65           C  
ATOM   2184  CG  GLN A 260      -3.867  12.020  -4.298  1.00128.02           C  
ATOM   2185  CD  GLN A 260      -2.952  13.188  -4.626  1.00131.94           C  
ATOM   2186  OE1 GLN A 260      -1.890  13.385  -4.016  1.00132.93           O  
ATOM   2187  NE2 GLN A 260      -3.351  14.009  -5.591  1.00132.45           N  
ATOM   2188  H   GLN A 260      -4.902   9.623  -5.528  1.00149.73           H  
ATOM   2189  HA  GLN A 260      -3.075   8.742  -3.378  1.00147.70           H  
ATOM   2190  HB2 GLN A 260      -3.019  11.100  -2.538  1.00149.58           H  
ATOM   2191  HB3 GLN A 260      -2.149  10.785  -4.055  1.00149.58           H  
ATOM   2192  HG2 GLN A 260      -4.305  11.684  -5.237  1.00153.63           H  
ATOM   2193  HG3 GLN A 260      -4.651  12.386  -3.637  1.00153.63           H  
ATOM   2194 HE21 GLN A 260      -4.235  13.863  -6.068  1.00158.94           H  
ATOM   2195 HE22 GLN A 260      -2.771  14.803  -5.839  1.00158.94           H  
ATOM   2196  N   ARG A 261      -5.560   8.010  -2.942  1.00118.19           N  
ATOM   2197  CA  ARG A 261      -6.790   7.534  -2.282  1.00115.86           C  
ATOM   2198  C   ARG A 261      -6.851   7.762  -0.762  1.00113.82           C  
ATOM   2199  O   ARG A 261      -5.827   7.796  -0.082  1.00114.11           O  
ATOM   2200  CB  ARG A 261      -7.020   6.051  -2.591  1.00116.04           C  
ATOM   2201  CG  ARG A 261      -7.490   5.811  -4.016  1.00118.09           C  
ATOM   2202  CD  ARG A 261      -7.265   4.377  -4.500  1.00120.69           C  
ATOM   2203  NE  ARG A 261      -8.002   3.308  -3.793  1.00122.44           N  
ATOM   2204  CZ  ARG A 261      -9.152   2.738  -4.179  1.00123.02           C  
ATOM   2205  NH1 ARG A 261      -9.800   3.178  -5.253  1.00122.18           N1+
ATOM   2206  NH2 ARG A 261      -9.674   1.739  -3.476  1.00122.15           N  
ATOM   2207  H   ARG A 261      -5.062   7.278  -3.437  1.00141.83           H  
ATOM   2208  HA  ARG A 261      -7.621   8.094  -2.707  1.00139.03           H  
ATOM   2209  HB2 ARG A 261      -6.091   5.506  -2.427  1.00139.25           H  
ATOM   2210  HB3 ARG A 261      -7.777   5.663  -1.914  1.00139.25           H  
ATOM   2211  HG2 ARG A 261      -8.548   6.054  -4.093  1.00141.71           H  
ATOM   2212  HG3 ARG A 261      -6.927   6.470  -4.676  1.00141.71           H  
ATOM   2213  HD2 ARG A 261      -7.467   4.323  -5.568  1.00144.82           H  
ATOM   2214  HD3 ARG A 261      -6.209   4.149  -4.362  1.00144.82           H  
ATOM   2215  HE  ARG A 261      -7.547   2.908  -2.979  1.00146.93           H  
ATOM   2216 HH11 ARG A 261      -9.472   3.957  -5.812  1.00146.62           H  
ATOM   2217 HH12 ARG A 261     -10.677   2.738  -5.514  1.00146.62           H  
ATOM   2218 HH21 ARG A 261      -9.187   1.364  -2.670  1.00146.58           H  
ATOM   2219 HH22 ARG A 261     -10.539   1.306  -3.785  1.00146.58           H  
ATOM   2220  N   THR A 262      -8.074   7.918  -0.247  1.00111.45           N  
ATOM   2221  CA  THR A 262      -8.351   8.207   1.166  1.00109.59           C  
ATOM   2222  C   THR A 262      -9.513   7.370   1.694  1.00107.06           C  
ATOM   2223  O   THR A 262     -10.348   6.918   0.919  1.00107.24           O  
ATOM   2224  CB  THR A 262      -8.748   9.676   1.298  1.00111.24           C  
ATOM   2225  OG1 THR A 262      -9.863   9.903   0.445  1.00112.67           O  
ATOM   2226  CG2 THR A 262      -7.637  10.625   0.918  1.00111.67           C  
ATOM   2227  H   THR A 262      -8.907   7.877  -0.824  1.00133.74           H  
ATOM   2228  HA  THR A 262      -7.480   8.024   1.793  1.00131.51           H  
ATOM   2229  HB  THR A 262      -9.046   9.881   2.325  1.00133.48           H  
ATOM   2230  HG1 THR A 262     -10.219  10.819   0.582  1.00135.20           H  
ATOM   2231 HG21 THR A 262      -7.956  11.651   1.100  1.00134.00           H  
ATOM   2232 HG22 THR A 262      -7.401  10.520  -0.140  1.00134.00           H  
ATOM   2233 HG23 THR A 262      -6.747  10.417   1.511  1.00134.00           H  
ATOM   2234  N   SER A 263      -9.591   7.199   3.013  1.00104.58           N  
ATOM   2235  CA  SER A 263     -10.684   6.454   3.621  1.00102.62           C  
ATOM   2236  C   SER A 263     -11.857   7.407   3.875  1.00100.62           C  
ATOM   2237  O   SER A 263     -11.624   8.526   4.329  1.00100.56           O  
ATOM   2238  CB  SER A 263     -10.234   5.780   4.916  1.00103.39           C  
ATOM   2239  OG  SER A 263     -10.274   6.587   6.074  1.00105.48           O  
ATOM   2240  H   SER A 263      -8.918   7.586   3.666  1.00125.49           H  
ATOM   2241  HA  SER A 263     -10.978   5.646   2.956  1.00123.14           H  
ATOM   2242  N   PRO A 264     -13.119   6.985   3.665  1.00 98.77           N  
ATOM   2243  CA  PRO A 264     -14.256   7.855   4.000  1.00 97.65           C  
ATOM   2244  C   PRO A 264     -14.283   8.285   5.472  1.00 96.43           C  
ATOM   2245  O   PRO A 264     -14.884   9.308   5.782  1.00 96.63           O  
ATOM   2246  CB  PRO A 264     -15.482   7.023   3.593  1.00 98.38           C  
ATOM   2247  CG  PRO A 264     -15.000   5.625   3.546  1.00 99.02           C  
ATOM   2248  CD  PRO A 264     -13.579   5.705   3.117  1.00 97.84           C  
ATOM   2249  HA  PRO A 264     -14.226   8.754   3.387  1.00117.17           H  
ATOM   2250  HB2 PRO A 264     -16.286   7.142   4.318  1.00118.05           H  
ATOM   2251  HB3 PRO A 264     -15.823   7.341   2.608  1.00118.05           H  
ATOM   2252  HG2 PRO A 264     -15.060   5.181   4.539  1.00118.82           H  
ATOM   2253  HG3 PRO A 264     -15.584   5.045   2.832  1.00118.82           H  
ATOM   2254  HD2 PRO A 264     -13.010   4.874   3.531  1.00117.40           H  
ATOM   2255  HD3 PRO A 264     -13.504   5.771   2.034  1.00117.40           H  
ATOM   2256  N   SER A 265     -13.612   7.534   6.368  1.00 95.10           N  
ATOM   2257  CA  SER A 265     -13.445   7.883   7.787  1.00 94.24           C  
ATOM   2258  C   SER A 265     -12.368   8.925   8.034  1.00 92.99           C  
ATOM   2259  O   SER A 265     -12.467   9.644   9.019  1.00 92.89           O  
ATOM   2260  CB  SER A 265     -13.117   6.646   8.607  1.00 95.75           C  
ATOM   2261  OG  SER A 265     -14.102   5.651   8.381  1.00 98.66           O  
ATOM   2262  H   SER A 265     -13.230   6.624   6.134  1.00114.12           H  
ATOM   2263  HA  SER A 265     -14.373   8.313   8.156  1.00113.08           H  
ATOM   2264  HB2 SER A 265     -12.126   6.292   8.325  1.00114.90           H  
ATOM   2265  HB3 SER A 265     -13.127   6.907   9.664  1.00114.90           H  
ATOM   2266  HG  SER A 265     -13.743   4.896   7.844  1.00118.39           H  
ATOM   2267  N   GLU A 266     -11.348   9.018   7.168  1.00 92.03           N  
ATOM   2268  CA  GLU A 266     -10.305  10.051   7.276  1.00 91.62           C  
ATOM   2269  C   GLU A 266     -10.887  11.389   6.860  1.00 90.28           C  
ATOM   2270  O   GLU A 266     -10.569  12.403   7.457  1.00 89.99           O  
ATOM   2271  CB  GLU A 266      -9.088   9.730   6.396  1.00 95.12           C  
ATOM   2272  CG  GLU A 266      -7.913  10.671   6.648  1.00102.67           C  
ATOM   2273  CD  GLU A 266      -6.803  10.649   5.609  1.00112.17           C  
ATOM   2274  OE1 GLU A 266      -5.965  11.580   5.621  1.00114.42           O  
ATOM   2275  OE2 GLU A 266      -6.774   9.712   4.778  1.00115.15           O1-
ATOM   2276  H   GLU A 266     -11.261   8.429   6.345  1.00110.43           H  
ATOM   2277  HA  GLU A 266      -9.974  10.145   8.308  1.00109.94           H  
ATOM   2278  HB2 GLU A 266      -8.759   8.714   6.612  1.00114.15           H  
ATOM   2279  HB3 GLU A 266      -9.380   9.801   5.349  1.00114.15           H  
ATOM   2280  HG2 GLU A 266      -8.273  11.697   6.702  1.00123.21           H  
ATOM   2281  HG3 GLU A 266      -7.473  10.407   7.608  1.00123.21           H  
ATOM   2282  N   GLU A 267     -11.730  11.385   5.828  1.00 89.51           N  
ATOM   2283  CA  GLU A 267     -12.424  12.572   5.339  1.00 89.10           C  
ATOM   2284  C   GLU A 267     -13.537  13.046   6.276  1.00 87.71           C  
ATOM   2285  O   GLU A 267     -13.758  14.240   6.378  1.00 87.67           O  
ATOM   2286  CB  GLU A 267     -12.991  12.302   3.952  1.00 92.16           C  
ATOM   2287  CG  GLU A 267     -11.906  11.947   2.956  1.00 98.43           C  
ATOM   2288  CD  GLU A 267     -12.383  11.952   1.519  1.00107.83           C  
ATOM   2289  OE1 GLU A 267     -13.605  11.813   1.279  1.00108.83           O  
ATOM   2290  OE2 GLU A 267     -11.526  12.111   0.623  1.00112.04           O1-
ATOM   2291  H   GLU A 267     -11.930  10.538   5.305  1.00107.41           H  
ATOM   2292  HA  GLU A 267     -11.710  13.389   5.259  1.00106.92           H  
ATOM   2293  HB2 GLU A 267     -13.700  11.477   4.006  1.00110.59           H  
ATOM   2294  HB3 GLU A 267     -13.504  13.199   3.604  1.00110.59           H  
ATOM   2295  HG2 GLU A 267     -11.103  12.676   3.049  1.00118.12           H  
ATOM   2296  HG3 GLU A 267     -11.516  10.956   3.183  1.00118.12           H  
ATOM   2297  N   TYR A 268     -14.249  12.134   6.939  1.00 86.43           N  
ATOM   2298  CA  TYR A 268     -15.280  12.512   7.907  1.00 85.55           C  
ATOM   2299  C   TYR A 268     -14.647  13.265   9.083  1.00 84.89           C  
ATOM   2300  O   TYR A 268     -15.097  14.344   9.440  1.00 84.95           O  
ATOM   2301  CB  TYR A 268     -16.017  11.270   8.379  1.00 85.30           C  
ATOM   2302  CG  TYR A 268     -17.072  11.579   9.406  1.00 85.92           C  
ATOM   2303  CD1 TYR A 268     -18.231  12.246   9.056  1.00 86.75           C  
ATOM   2304  CD2 TYR A 268     -16.910  11.204  10.731  1.00 86.99           C  
ATOM   2305  CE1 TYR A 268     -19.228  12.488   9.985  1.00 87.84           C  
ATOM   2306  CE2 TYR A 268     -17.886  11.469  11.678  1.00 87.89           C  
ATOM   2307  CZ  TYR A 268     -19.042  12.119  11.303  1.00 88.95           C  
ATOM   2308  OH  TYR A 268     -19.992  12.406  12.248  1.00 90.99           O  
ATOM   2309  H   TYR A 268     -14.150  11.135   6.790  1.00103.72           H  
ATOM   2310  HA  TYR A 268     -15.994  13.187   7.436  1.00102.66           H  
ATOM   2311  HB2 TYR A 268     -16.507  10.810   7.522  1.00102.36           H  
ATOM   2312  HB3 TYR A 268     -15.298  10.572   8.804  1.00102.36           H  
ATOM   2313  HD1 TYR A 268     -18.377  12.546   8.031  1.00104.10           H  
ATOM   2314  HD2 TYR A 268     -16.007  10.694  11.036  1.00104.38           H  
ATOM   2315  HE1 TYR A 268     -20.122  13.014   9.689  1.00105.41           H  
ATOM   2316  HE2 TYR A 268     -17.735  11.179  12.707  1.00105.46           H  
ATOM   2317  HH  TYR A 268     -20.610  13.110  11.922  1.00109.19           H  
ATOM   2318  N   TRP A 269     -13.566  12.715   9.624  1.00 84.14           N  
ATOM   2319  CA  TRP A 269     -12.755  13.326  10.679  1.00 83.80           C  
ATOM   2320  C   TRP A 269     -12.175  14.692  10.218  1.00 82.66           C  
ATOM   2321  O   TRP A 269     -12.459  15.726  10.809  1.00 82.28           O  
ATOM   2322  CB  TRP A 269     -11.630  12.327  11.055  1.00 84.29           C  
ATOM   2323  CG  TRP A 269     -10.483  12.869  11.843  1.00 85.70           C  
ATOM   2324  CD1 TRP A 269      -9.179  12.915  11.447  1.00 86.98           C  
ATOM   2325  CD2 TRP A 269     -10.514  13.370  13.191  1.00 86.15           C  
ATOM   2326  NE1 TRP A 269      -8.404  13.492  12.432  1.00 87.49           N  
ATOM   2327  CE2 TRP A 269      -9.199  13.776  13.518  1.00 87.08           C  
ATOM   2328  CE3 TRP A 269     -11.527  13.530  14.148  1.00 86.53           C  
ATOM   2329  CZ2 TRP A 269      -8.878  14.339  14.756  1.00 87.45           C  
ATOM   2330  CZ3 TRP A 269     -11.202  14.066  15.380  1.00 87.21           C  
ATOM   2331  CH2 TRP A 269      -9.887  14.444  15.681  1.00 87.43           C  
ATOM   2332  H   TRP A 269     -13.255  11.797   9.320  1.00100.97           H  
ATOM   2333  HA  TRP A 269     -13.356  13.508  11.567  1.00100.56           H  
ATOM   2334  HB2 TRP A 269     -12.064  11.488  11.594  1.00101.15           H  
ATOM   2335  HB3 TRP A 269     -11.195  11.964  10.123  1.00101.15           H  
ATOM   2336  HD1 TRP A 269      -8.822  12.618  10.474  1.00104.38           H  
ATOM   2337  HE1 TRP A 269      -7.380  13.648  12.367  1.00104.99           H  
ATOM   2338  HE3 TRP A 269     -12.540  13.255  13.915  1.00103.84           H  
ATOM   2339  HZ2 TRP A 269      -7.860  14.595  15.005  1.00104.94           H  
ATOM   2340  HZ3 TRP A 269     -11.981  14.231  16.104  1.00104.65           H  
ATOM   2341  HH2 TRP A 269      -9.671  14.885  16.643  1.00104.92           H  
ATOM   2342  N   ARG A 270     -11.410  14.683   9.139  1.00 82.15           N  
ATOM   2343  CA  ARG A 270     -10.676  15.841   8.642  1.00 82.16           C  
ATOM   2344  C   ARG A 270     -11.492  16.923   7.924  1.00 82.37           C  
ATOM   2345  O   ARG A 270     -11.004  18.045   7.806  1.00 82.83           O  
ATOM   2346  CB  ARG A 270      -9.563  15.330   7.708  1.00 82.97           C  
ATOM   2347  CG  ARG A 270      -8.378  16.260   7.526  1.00 85.06           C  
ATOM   2348  CD  ARG A 270      -7.430  15.701   6.482  1.00 87.30           C  
ATOM   2349  NE  ARG A 270      -7.989  15.882   5.136  1.00 89.30           N  
ATOM   2350  CZ  ARG A 270      -8.104  14.959   4.180  1.00 91.38           C  
ATOM   2351  NH1 ARG A 270      -7.682  13.716   4.382  1.00 90.85           N1+
ATOM   2352  NH2 ARG A 270      -8.640  15.274   3.009  1.00 91.68           N  
ATOM   2353  H   ARG A 270     -11.275  13.832   8.602  1.00 98.58           H  
ATOM   2354  HA  ARG A 270     -10.206  16.323   9.497  1.00 98.59           H  
ATOM   2355  HB2 ARG A 270      -9.167  14.410   8.136  1.00 99.57           H  
ATOM   2356  HB3 ARG A 270     -10.001  15.111   6.736  1.00 99.57           H  
ATOM   2357  HG2 ARG A 270      -8.718  17.242   7.202  1.00102.08           H  
ATOM   2358  HG3 ARG A 270      -7.847  16.347   8.473  1.00102.08           H  
ATOM   2359  HD2 ARG A 270      -6.497  16.260   6.528  1.00104.76           H  
ATOM   2360  HD3 ARG A 270      -7.237  14.662   6.736  1.00104.76           H  
ATOM   2361  HE  ARG A 270      -8.324  16.812   4.908  1.00107.16           H  
ATOM   2362 HH11 ARG A 270      -7.192  13.404   5.212  1.00109.02           H  
ATOM   2363 HH12 ARG A 270      -7.753  13.064   3.607  1.00109.02           H  
ATOM   2364 HH21 ARG A 270      -8.957  16.221   2.827  1.00110.01           H  
ATOM   2365 HH22 ARG A 270      -8.693  14.576   2.274  1.00110.01           H  
ATOM   2366  N   LEU A 271     -12.688  16.606   7.427  1.00 81.88           N  
ATOM   2367  CA  LEU A 271     -13.503  17.545   6.639  1.00 81.76           C  
ATOM   2368  C   LEU A 271     -14.960  17.722   7.100  1.00 82.21           C  
ATOM   2369  O   LEU A 271     -15.647  18.586   6.550  1.00 82.37           O  
ATOM   2370  CB  LEU A 271     -13.474  17.142   5.148  1.00 81.22           C  
ATOM   2371  CG  LEU A 271     -12.104  16.971   4.489  1.00 81.53           C  
ATOM   2372  CD1 LEU A 271     -12.274  16.431   3.083  1.00 81.68           C  
ATOM   2373  CD2 LEU A 271     -11.357  18.292   4.402  1.00 82.15           C  
ATOM   2374  H   LEU A 271     -13.089  15.680   7.525  1.00 98.26           H  
ATOM   2375  HA  LEU A 271     -13.082  18.546   6.708  1.00 98.11           H  
ATOM   2376  HB2 LEU A 271     -14.001  16.195   5.042  1.00 97.47           H  
ATOM   2377  HB3 LEU A 271     -14.005  17.901   4.576  1.00 97.47           H  
ATOM   2378  HG  LEU A 271     -11.496  16.272   5.062  1.00 97.84           H  
ATOM   2379 HD11 LEU A 271     -12.784  15.470   3.125  1.00 98.01           H  
ATOM   2380 HD12 LEU A 271     -12.875  17.135   2.508  1.00 98.01           H  
ATOM   2381 HD13 LEU A 271     -11.297  16.316   2.615  1.00 98.01           H  
ATOM   2382 HD21 LEU A 271     -10.393  18.133   3.921  1.00 98.58           H  
ATOM   2383 HD22 LEU A 271     -11.202  18.710   5.395  1.00 98.58           H  
ATOM   2384 HD23 LEU A 271     -11.945  18.989   3.805  1.00 98.58           H  
ATOM   2385  N   TYR A 272     -15.427  16.963   8.095  1.00 82.39           N  
ATOM   2386  CA  TYR A 272     -16.772  17.178   8.633  1.00 83.47           C  
ATOM   2387  C   TYR A 272     -16.723  17.443  10.132  1.00 83.55           C  
ATOM   2388  O   TYR A 272     -17.231  18.464  10.600  1.00 83.73           O  
ATOM   2389  CB  TYR A 272     -17.720  16.032   8.303  1.00 84.40           C  
ATOM   2390  CG  TYR A 272     -19.121  16.234   8.838  1.00 85.95           C  
ATOM   2391  CD1 TYR A 272     -19.516  15.664  10.036  1.00 87.22           C  
ATOM   2392  CD2 TYR A 272     -20.041  17.013   8.157  1.00 87.29           C  
ATOM   2393  CE1 TYR A 272     -20.823  15.760  10.481  1.00 88.58           C  
ATOM   2394  CE2 TYR A 272     -21.345  17.146   8.608  1.00 88.62           C  
ATOM   2395  CZ  TYR A 272     -21.730  16.529   9.780  1.00 90.09           C  
ATOM   2396  OH  TYR A 272     -23.027  16.663  10.227  1.00 92.97           O  
ATOM   2397  H   TYR A 272     -14.908  16.195   8.508  1.00 98.87           H  
ATOM   2398  HA  TYR A 272     -17.219  18.049   8.159  1.00100.17           H  
ATOM   2399  HB2 TYR A 272     -17.788  15.941   7.220  1.00101.28           H  
ATOM   2400  HB3 TYR A 272     -17.328  15.108   8.724  1.00101.28           H  
ATOM   2401  HD1 TYR A 272     -18.812  15.070  10.596  1.00104.66           H  
ATOM   2402  HD2 TYR A 272     -19.759  17.472   7.224  1.00104.75           H  
ATOM   2403  HE1 TYR A 272     -21.109  15.295  11.412  1.00106.29           H  
ATOM   2404  HE2 TYR A 272     -22.064  17.714   8.041  1.00106.34           H  
ATOM   2405  HH  TYR A 272     -23.193  16.096  11.024  1.00111.57           H  
ATOM   2406  N   VAL A 273     -16.110  16.546  10.904  1.00 83.30           N  
ATOM   2407  CA  VAL A 273     -16.001  16.712  12.357  1.00 83.85           C  
ATOM   2408  C   VAL A 273     -15.253  18.005  12.663  1.00 85.18           C  
ATOM   2409  O   VAL A 273     -15.776  18.891  13.322  1.00 85.76           O  
ATOM   2410  CB  VAL A 273     -15.278  15.508  13.028  1.00 83.96           C  
ATOM   2411  CG1 VAL A 273     -14.989  15.768  14.500  1.00 84.33           C  
ATOM   2412  CG2 VAL A 273     -16.059  14.228  12.874  1.00 84.38           C  
ATOM   2413  H   VAL A 273     -15.708  15.692  10.531  1.00 99.96           H  
ATOM   2414  HA  VAL A 273     -16.997  16.795  12.787  1.00100.62           H  
ATOM   2415  HB  VAL A 273     -14.318  15.396  12.527  1.00100.75           H  
ATOM   2416 HG11 VAL A 273     -14.526  14.875  14.918  1.00101.19           H  
ATOM   2417 HG12 VAL A 273     -14.307  16.606  14.630  1.00101.19           H  
ATOM   2418 HG13 VAL A 273     -15.926  15.969  15.017  1.00101.19           H  
ATOM   2419 HG21 VAL A 273     -16.426  14.128  11.854  1.00101.25           H  
ATOM   2420 HG22 VAL A 273     -15.386  13.404  13.102  1.00101.25           H  
ATOM   2421 HG23 VAL A 273     -16.883  14.219  13.585  1.00101.25           H  
ATOM   2422  N   LEU A 274     -14.077  18.122  12.084  1.00 85.61           N  
ATOM   2423  CA  LEU A 274     -13.104  19.154  12.336  1.00 86.62           C  
ATOM   2424  C   LEU A 274     -12.673  19.698  10.996  1.00 87.43           C  
ATOM   2425  O   LEU A 274     -11.950  18.999  10.303  1.00 87.89           O  
ATOM   2426  CB  LEU A 274     -11.993  18.362  13.026  1.00 87.09           C  
ATOM   2427  CG  LEU A 274     -10.706  19.054  13.321  1.00 89.39           C  
ATOM   2428  CD1 LEU A 274     -10.825  19.955  14.579  1.00 90.63           C  
ATOM   2429  CD2 LEU A 274      -9.619  18.027  13.498  1.00 89.63           C  
ATOM   2430  H   LEU A 274     -13.759  17.414  11.431  1.00102.74           H  
ATOM   2431  HA  LEU A 274     -13.485  19.945  12.980  1.00103.94           H  
ATOM   2432  HB2 LEU A 274     -12.387  17.995  13.973  1.00104.51           H  
ATOM   2433  HB3 LEU A 274     -11.761  17.490  12.415  1.00104.51           H  
ATOM   2434  HG  LEU A 274     -10.425  19.694  12.485  1.00107.27           H  
ATOM   2435 HD11 LEU A 274     -11.045  19.332  15.444  1.00108.76           H  
ATOM   2436 HD12 LEU A 274     -11.625  20.679  14.434  1.00108.76           H  
ATOM   2437 HD13 LEU A 274      -9.881  20.477  14.730  1.00108.76           H  
ATOM   2438 HD21 LEU A 274      -8.687  18.556  13.682  1.00107.56           H  
ATOM   2439 HD22 LEU A 274      -9.862  17.390  14.347  1.00107.56           H  
ATOM   2440 HD23 LEU A 274      -9.524  17.431  12.592  1.00107.56           H  
ATOM   2441  N   LYS A 275     -13.165  20.883  10.577  1.00 87.73           N  
ATOM   2442  CA  LYS A 275     -12.909  21.404   9.216  1.00 88.95           C  
ATOM   2443  C   LYS A 275     -11.502  22.003   9.087  1.00 90.48           C  
ATOM   2444  O   LYS A 275     -11.290  23.117   8.607  1.00 90.80           O  
ATOM   2445  CB  LYS A 275     -14.001  22.406   8.788  1.00 90.46           C  
ATOM   2446  CG  LYS A 275     -15.312  21.781   8.300  1.00 93.78           C  
ATOM   2447  CD  LYS A 275     -16.344  21.564   9.385  1.00 98.04           C  
ATOM   2448  CE  LYS A 275     -17.651  21.143   8.746  1.00101.77           C  
ATOM   2449  NZ  LYS A 275     -18.702  20.795   9.749  1.00104.14           N1+
ATOM   2450  H   LYS A 275     -13.718  21.485  11.178  1.00105.28           H  
ATOM   2451  HA  LYS A 275     -12.941  20.565   8.522  1.00106.75           H  
ATOM   2452  HB2 LYS A 275     -14.213  23.100   9.599  1.00108.56           H  
ATOM   2453  HB3 LYS A 275     -13.635  22.972   7.932  1.00108.56           H  
ATOM   2454  HG2 LYS A 275     -15.752  22.456   7.567  1.00112.54           H  
ATOM   2455  HG3 LYS A 275     -15.103  20.824   7.824  1.00112.54           H  
ATOM   2456  HD2 LYS A 275     -16.007  20.783  10.067  1.00117.65           H  
ATOM   2457  HD3 LYS A 275     -16.512  22.489   9.934  1.00117.65           H  
ATOM   2458  HE2 LYS A 275     -18.027  21.955   8.124  1.00122.13           H  
ATOM   2459  HE3 LYS A 275     -17.467  20.272   8.122  1.00122.13           H  
ATOM   2460  HZ1 LYS A 275     -18.384  20.036  10.345  1.00124.97           H  
ATOM   2461  HZ2 LYS A 275     -19.549  20.503   9.272  1.00124.97           H  
ATOM   2462  HZ3 LYS A 275     -18.917  21.602  10.326  1.00124.97           H  
ATOM   2463  N   LEU A 276     -10.555  21.155   9.395  1.00 91.06           N  
ATOM   2464  CA  LEU A 276      -9.150  21.413   9.609  1.00 92.03           C  
ATOM   2465  C   LEU A 276      -8.538  22.450   8.666  1.00 93.81           C  
ATOM   2466  O   LEU A 276      -8.535  22.273   7.449  1.00 94.23           O  
ATOM   2467  CB  LEU A 276      -8.389  20.073   9.576  1.00 91.70           C  
ATOM   2468  CG  LEU A 276      -6.940  20.071   9.983  1.00 92.80           C  
ATOM   2469  CD1 LEU A 276      -6.757  20.567  11.411  1.00 93.01           C  
ATOM   2470  CD2 LEU A 276      -6.369  18.668   9.881  1.00 93.68           C  
ATOM   2471  H   LEU A 276     -10.812  20.177   9.477  1.00109.27           H  
ATOM   2472  HA  LEU A 276      -9.098  21.815  10.618  1.00110.43           H  
ATOM   2473  HB2 LEU A 276      -8.901  19.422  10.284  1.00110.04           H  
ATOM   2474  HB3 LEU A 276      -8.488  19.638   8.582  1.00110.04           H  
ATOM   2475  HG  LEU A 276      -6.374  20.725   9.320  1.00111.37           H  
ATOM   2476 HD11 LEU A 276      -7.083  21.602  11.493  1.00111.61           H  
ATOM   2477 HD12 LEU A 276      -7.325  19.931  12.087  1.00111.61           H  
ATOM   2478 HD13 LEU A 276      -5.697  20.521  11.656  1.00111.61           H  
ATOM   2479 HD21 LEU A 276      -5.320  18.689  10.175  1.00112.41           H  
ATOM   2480 HD22 LEU A 276      -6.449  18.313   8.855  1.00112.41           H  
ATOM   2481 HD23 LEU A 276      -6.918  18.008  10.550  1.00112.41           H  
ATOM   2482  N   SER A 277      -8.048  23.557   9.248  1.00 94.72           N  
ATOM   2483  CA  SER A 277      -7.355  24.612   8.503  1.00 96.15           C  
ATOM   2484  C   SER A 277      -5.978  24.108   8.034  1.00 97.70           C  
ATOM   2485  O   SER A 277      -5.528  23.051   8.464  1.00 97.93           O  
ATOM   2486  CB  SER A 277      -7.169  25.837   9.389  1.00 97.19           C  
ATOM   2487  OG  SER A 277      -6.213  25.554  10.394  1.00 99.75           O  
ATOM   2488  H   SER A 277      -8.121  23.738  10.244  1.00113.67           H  
ATOM   2489  HA  SER A 277      -7.929  24.901   7.624  1.00115.38           H  
ATOM   2490  HB2 SER A 277      -6.807  26.664   8.780  1.00116.63           H  
ATOM   2491  HB3 SER A 277      -8.114  26.097   9.861  1.00116.63           H  
ATOM   2492  HG  SER A 277      -6.027  26.374  10.920  1.00119.69           H  
ATOM   2493  N   ASP A 278      -5.296  24.876   7.193  1.00 98.80           N  
ATOM   2494  CA  ASP A 278      -3.963  24.490   6.713  1.00100.61           C  
ATOM   2495  C   ASP A 278      -2.827  24.903   7.673  1.00101.99           C  
ATOM   2496  O   ASP A 278      -1.667  24.594   7.392  1.00102.47           O  
ATOM   2497  CB  ASP A 278      -3.706  25.073   5.311  1.00102.77           C  
ATOM   2498  CG  ASP A 278      -3.692  26.592   5.246  1.00108.09           C  
ATOM   2499  OD1 ASP A 278      -4.350  27.233   6.107  1.00108.83           O  
ATOM   2500  OD2 ASP A 278      -3.035  27.141   4.327  1.00110.77           O1-
ATOM   2501  H   ASP A 278      -5.636  25.777   6.876  1.00118.57           H  
ATOM   2502  HA  ASP A 278      -3.917  23.407   6.612  1.00120.73           H  
ATOM   2503  HB2 ASP A 278      -2.742  24.714   4.953  1.00123.32           H  
ATOM   2504  HB3 ASP A 278      -4.492  24.719   4.646  1.00123.32           H  
ATOM   2505  N   ASP A 279      -3.141  25.590   8.787  1.00102.38           N  
ATOM   2506  CA  ASP A 279      -2.119  26.108   9.685  1.00103.41           C  
ATOM   2507  C   ASP A 279      -2.653  26.428  11.066  1.00104.20           C  
ATOM   2508  O   ASP A 279      -3.811  26.799  11.208  1.00104.52           O  
ATOM   2509  CB  ASP A 279      -1.567  27.419   9.087  1.00105.70           C  
ATOM   2510  CG  ASP A 279      -0.415  28.024   9.868  1.00111.65           C  
ATOM   2511  OD1 ASP A 279       0.527  27.271  10.226  1.00112.53           O  
ATOM   2512  OD2 ASP A 279      -0.477  29.238  10.171  1.00114.25           O1-
ATOM   2513  H   ASP A 279      -4.094  25.789   9.070  1.00122.86           H  
ATOM   2514  HA  ASP A 279      -1.299  25.397   9.778  1.00124.10           H  
ATOM   2515  HB2 ASP A 279      -1.217  27.238   8.073  1.00126.85           H  
ATOM   2516  HB3 ASP A 279      -2.373  28.152   9.069  1.00126.85           H  
ATOM   2517  N   ILE A 280      -1.755  26.423  12.055  1.00104.40           N  
ATOM   2518  CA  ILE A 280      -2.022  26.823  13.446  1.00104.88           C  
ATOM   2519  C   ILE A 280      -2.567  28.258  13.533  1.00105.67           C  
ATOM   2520  O   ILE A 280      -3.406  28.532  14.386  1.00106.00           O  
ATOM   2521  CB  ILE A 280      -0.721  26.689  14.277  1.00105.03           C  
ATOM   2522  CG1 ILE A 280      -0.341  25.237  14.351  1.00105.77           C  
ATOM   2523  CG2 ILE A 280      -0.873  27.254  15.689  1.00105.57           C  
ATOM   2524  CD1 ILE A 280       0.986  24.931  14.860  1.00107.10           C  
ATOM   2525  H   ILE A 280      -0.795  26.150  11.871  1.00125.28           H  
ATOM   2526  HA  ILE A 280      -2.780  26.172  13.878  1.00125.86           H  
ATOM   2527  HB  ILE A 280       0.070  27.244  13.774  1.00126.03           H  
ATOM   2528 HG12 ILE A 280      -1.079  24.769  14.996  1.00126.92           H  
ATOM   2529 HG13 ILE A 280      -0.403  24.806  13.353  1.00126.92           H  
ATOM   2530 HG21 ILE A 280      -1.093  28.320  15.663  1.00126.69           H  
ATOM   2531 HG22 ILE A 280      -1.674  26.725  16.204  1.00126.69           H  
ATOM   2532 HG23 ILE A 280       0.056  27.140  16.246  1.00126.69           H  
ATOM   2533 HD11 ILE A 280       1.151  23.861  14.746  1.00128.52           H  
ATOM   2534 HD12 ILE A 280       1.093  25.186  15.912  1.00128.52           H  
ATOM   2535 HD13 ILE A 280       1.723  25.469  14.269  1.00128.52           H  
ATOM   2536  N   GLY A 281      -2.070  29.152  12.683  1.00105.76           N  
ATOM   2537  CA  GLY A 281      -2.463  30.558  12.671  1.00106.29           C  
ATOM   2538  C   GLY A 281      -3.876  30.809  12.195  1.00106.75           C  
ATOM   2539  O   GLY A 281      -4.466  31.835  12.554  1.00107.12           O  
ATOM   2540  H   GLY A 281      -1.394  28.918  11.963  1.00126.91           H  
ATOM   2541  HA2 GLY A 281      -2.379  30.961  13.679  1.00127.54           H  
ATOM   2542  HA3 GLY A 281      -1.789  31.112  12.019  1.00127.54           H  
ATOM   2543  N   ASN A 282      -4.436  29.869  11.397  1.00106.42           N  
ATOM   2544  CA  ASN A 282      -5.798  29.977  10.877  1.00106.45           C  
ATOM   2545  C   ASN A 282      -6.755  29.309  11.835  1.00105.93           C  
ATOM   2546  O   ASN A 282      -7.188  28.183  11.611  1.00105.90           O  
ATOM   2547  CB  ASN A 282      -5.928  29.356   9.481  1.00108.01           C  
ATOM   2548  CG  ASN A 282      -5.288  30.138   8.369  1.00112.04           C  
ATOM   2549  OD1 ASN A 282      -5.308  31.371   8.346  1.00113.82           O  
ATOM   2550  ND2 ASN A 282      -4.701  29.417   7.417  1.00112.58           N  
ATOM   2551  H   ASN A 282      -3.964  29.014  11.123  1.00127.70           H  
ATOM   2552  HA  ASN A 282      -6.092  31.024  10.809  1.00127.75           H  
ATOM   2553  N   PHE A 283      -7.058  30.001  12.927  1.00105.56           N  
ATOM   2554  CA  PHE A 283      -8.046  29.535  13.905  1.00105.77           C  
ATOM   2555  C   PHE A 283      -9.434  29.398  13.275  1.00105.30           C  
ATOM   2556  O   PHE A 283     -10.255  28.645  13.783  1.00105.58           O  
ATOM   2557  CB  PHE A 283      -8.149  30.510  15.088  1.00106.19           C  
ATOM   2558  CG  PHE A 283      -6.927  30.587  15.970  1.00107.49           C  
ATOM   2559  CD1 PHE A 283      -5.990  31.593  15.797  1.00108.59           C  
ATOM   2560  CD2 PHE A 283      -6.727  29.670  16.987  1.00108.62           C  
ATOM   2561  CE1 PHE A 283      -4.875  31.676  16.623  1.00109.46           C  
ATOM   2562  CE2 PHE A 283      -5.609  29.754  17.811  1.00109.55           C  
ATOM   2563  CZ  PHE A 283      -4.696  30.762  17.629  1.00109.39           C  
ATOM   2564  H   PHE A 283      -6.610  30.882  13.156  1.00126.67           H  
ATOM   2565  HA  PHE A 283      -7.768  28.553  14.285  1.00126.92           H  
ATOM   2566  HB2 PHE A 283      -8.352  31.506  14.697  1.00127.42           H  
ATOM   2567  HB3 PHE A 283      -8.982  30.200  15.717  1.00127.42           H  
ATOM   2568  HD1 PHE A 283      -6.125  32.321  15.014  1.00130.31           H  
ATOM   2569  HD2 PHE A 283      -7.447  28.885  17.140  1.00130.35           H  
ATOM   2570  HE1 PHE A 283      -4.156  32.468  16.483  1.00131.35           H  
ATOM   2571  HE2 PHE A 283      -5.468  29.043  18.607  1.00131.47           H  
ATOM   2572  HZ  PHE A 283      -3.830  30.830  18.269  1.00131.27           H  
ATOM   2573  N   GLY A 284      -9.713  30.151  12.215  1.00104.54           N  
ATOM   2574  CA  GLY A 284     -10.996  30.092  11.533  1.00104.60           C  
ATOM   2575  C   GLY A 284     -12.153  30.380  12.462  1.00104.27           C  
ATOM   2576  O   GLY A 284     -12.097  31.344  13.229  1.00104.78           O  
ATOM   2577  H   GLY A 284      -9.064  30.818  11.810  1.00125.45           H  
ATOM   2578  HA2 GLY A 284     -11.017  30.825  10.728  1.00125.52           H  
ATOM   2579  HA3 GLY A 284     -11.123  29.103  11.098  1.00125.52           H  
ATOM   2580  N   GLU A 285     -13.142  29.492  12.478  1.00103.17           N  
ATOM   2581  CA  GLU A 285     -14.299  29.647  13.344  1.00102.76           C  
ATOM   2582  C   GLU A 285     -14.459  28.449  14.253  1.00101.63           C  
ATOM   2583  O   GLU A 285     -14.106  27.347  13.858  1.00101.60           O  
ATOM   2584  CB  GLU A 285     -15.550  29.860  12.488  1.00105.41           C  
ATOM   2585  CG  GLU A 285     -15.666  31.261  11.917  1.00111.24           C  
ATOM   2586  CD  GLU A 285     -16.041  32.344  12.916  1.00120.83           C  
ATOM   2587  OE1 GLU A 285     -15.999  32.082  14.143  1.00123.06           O  
ATOM   2588  OE2 GLU A 285     -16.387  33.462  12.466  1.00124.01           O1-
ATOM   2589  H   GLU A 285     -13.157  28.652  11.910  1.00123.80           H  
ATOM   2590  HA  GLU A 285     -14.179  30.508  14.002  1.00123.31           H  
ATOM   2591  HB2 GLU A 285     -15.529  29.163  11.652  1.00126.49           H  
ATOM   2592  HB3 GLU A 285     -16.437  29.675  13.093  1.00126.49           H  
ATOM   2593  HG2 GLU A 285     -14.727  31.544  11.444  1.00133.49           H  
ATOM   2594  HG3 GLU A 285     -16.462  31.222  11.177  1.00133.49           H  
ATOM   2595  N   VAL A 286     -14.989  28.668  15.467  1.00100.74           N  
ATOM   2596  CA  VAL A 286     -15.184  27.596  16.440  1.00100.76           C  
ATOM   2597  C   VAL A 286     -16.282  26.645  16.023  1.00100.81           C  
ATOM   2598  O   VAL A 286     -17.315  27.066  15.509  1.00100.97           O  
ATOM   2599  CB  VAL A 286     -15.376  28.068  17.894  1.00101.60           C  
ATOM   2600  CG1 VAL A 286     -14.125  28.776  18.396  1.00102.22           C  
ATOM   2601  CG2 VAL A 286     -16.604  28.965  18.049  1.00102.26           C  
ATOM   2602  H   VAL A 286     -15.291  29.589  15.766  1.00120.89           H  
ATOM   2603  HA  VAL A 286     -14.268  27.015  16.435  1.00120.91           H  
ATOM   2604  HB  VAL A 286     -15.533  27.188  18.517  1.00121.92           H  
ATOM   2605 HG11 VAL A 286     -14.290  29.102  19.421  1.00122.67           H  
ATOM   2606 HG12 VAL A 286     -13.930  29.639  17.760  1.00122.67           H  
ATOM   2607 HG13 VAL A 286     -13.284  28.086  18.349  1.00122.67           H  
ATOM   2608 HG21 VAL A 286     -16.465  29.880  17.475  1.00122.71           H  
ATOM   2609 HG22 VAL A 286     -17.501  28.452  17.706  1.00122.71           H  
ATOM   2610 HG23 VAL A 286     -16.712  29.224  19.101  1.00122.71           H  
ATOM   2611  N   ARG A 287     -16.043  25.351  16.242  1.00100.54           N  
ATOM   2612  CA  ARG A 287     -16.950  24.274  15.860  1.00100.46           C  
ATOM   2613  C   ARG A 287     -18.044  24.167  16.891  1.00100.12           C  
ATOM   2614  O   ARG A 287     -17.894  23.473  17.888  1.00100.26           O  
ATOM   2615  CB  ARG A 287     -16.152  22.962  15.742  1.00101.51           C  
ATOM   2616  CG  ARG A 287     -15.154  22.949  14.563  1.00103.28           C  
ATOM   2617  CD  ARG A 287     -15.827  22.874  13.194  1.00105.05           C  
ATOM   2618  NE  ARG A 287     -16.565  21.612  13.114  1.00107.27           N  
ATOM   2619  CZ  ARG A 287     -17.887  21.437  13.054  1.00108.74           C  
ATOM   2620  NH1 ARG A 287     -18.708  22.479  12.938  1.00108.93           N1+
ATOM   2621  NH2 ARG A 287     -18.395  20.215  13.061  1.00107.28           N  
ATOM   2622  H   ARG A 287     -15.192  25.034  16.697  1.00120.65           H  
ATOM   2623  HA  ARG A 287     -17.413  24.503  14.903  1.00120.56           H  
ATOM   2624  HB2 ARG A 287     -15.574  22.829  16.656  1.00121.81           H  
ATOM   2625  HB3 ARG A 287     -16.837  22.122  15.644  1.00121.81           H  
ATOM   2626  HG2 ARG A 287     -14.535  23.843  14.604  1.00123.93           H  
ATOM   2627  HG3 ARG A 287     -14.520  22.070  14.671  1.00123.93           H  
ATOM   2628  HD2 ARG A 287     -16.443  23.756  13.039  1.00126.06           H  
ATOM   2629  HD3 ARG A 287     -15.047  22.859  12.435  1.00126.06           H  
ATOM   2630  HE  ARG A 287     -16.015  20.768  13.231  1.00128.73           H  
ATOM   2631 HH11 ARG A 287     -18.396  23.438  12.839  1.00130.71           H  
ATOM   2632 HH12 ARG A 287     -19.704  22.301  12.860  1.00130.71           H  
ATOM   2633 HH21 ARG A 287     -17.755  19.435  13.170  1.00128.73           H  
ATOM   2634 HH22 ARG A 287     -19.397  20.065  13.026  1.00128.73           H  
ATOM   2635  N   LEU A 288     -19.139  24.873  16.657  1.00 99.60           N  
ATOM   2636  CA  LEU A 288     -20.253  24.932  17.610  1.00 99.80           C  
ATOM   2637  C   LEU A 288     -20.761  23.546  18.121  1.00 99.41           C  
ATOM   2638  O   LEU A 288     -20.954  23.397  19.334  1.00 99.58           O  
ATOM   2639  CB  LEU A 288     -21.405  25.770  17.069  1.00100.17           C  
ATOM   2640  CG  LEU A 288     -21.048  27.202  16.695  1.00102.13           C  
ATOM   2641  CD1 LEU A 288     -22.206  27.850  16.006  1.00103.00           C  
ATOM   2642  CD2 LEU A 288     -20.618  28.030  17.920  1.00102.95           C  
ATOM   2643  H   LEU A 288     -19.236  25.441  15.823  1.00119.53           H  
ATOM   2644  HA  LEU A 288     -19.858  25.447  18.482  1.00119.76           H  
ATOM   2645  HB2 LEU A 288     -21.822  25.302  16.181  1.00120.20           H  
ATOM   2646  HB3 LEU A 288     -22.179  25.815  17.834  1.00120.20           H  
ATOM   2647  HG  LEU A 288     -20.217  27.225  15.992  1.00122.56           H  
ATOM   2648 HD11 LEU A 288     -22.450  27.295  15.101  1.00123.59           H  
ATOM   2649 HD12 LEU A 288     -23.061  27.850  16.680  1.00123.59           H  
ATOM   2650 HD13 LEU A 288     -21.944  28.875  15.748  1.00123.59           H  
ATOM   2651 HD21 LEU A 288     -20.444  29.056  17.602  1.00123.54           H  
ATOM   2652 HD22 LEU A 288     -21.418  28.003  18.659  1.00123.54           H  
ATOM   2653 HD23 LEU A 288     -19.695  27.644  18.347  1.00123.54           H  
ATOM   2654  N   PRO A 289     -20.900  22.509  17.273  1.00 98.43           N  
ATOM   2655  CA  PRO A 289     -21.269  21.186  17.792  1.00 98.09           C  
ATOM   2656  C   PRO A 289     -20.245  20.612  18.790  1.00 97.86           C  
ATOM   2657  O   PRO A 289     -20.639  20.090  19.832  1.00 98.30           O  
ATOM   2658  CB  PRO A 289     -21.353  20.333  16.525  1.00 98.72           C  
ATOM   2659  CG  PRO A 289     -21.626  21.306  15.450  1.00 99.11           C  
ATOM   2660  CD  PRO A 289     -20.777  22.471  15.810  1.00 97.63           C  
ATOM   2661  HA  PRO A 289     -22.245  21.243  18.270  1.00117.71           H  
ATOM   2662  HB2 PRO A 289     -20.405  19.824  16.352  1.00118.46           H  
ATOM   2663  HB3 PRO A 289     -22.163  19.612  16.626  1.00118.46           H  
ATOM   2664  HG2 PRO A 289     -21.355  20.898  14.477  1.00118.93           H  
ATOM   2665  HG3 PRO A 289     -22.681  21.578  15.469  1.00118.93           H  
ATOM   2666  HD2 PRO A 289     -19.742  22.311  15.517  1.00117.15           H  
ATOM   2667  HD3 PRO A 289     -21.187  23.370  15.356  1.00117.15           H  
ATOM   2668  N   LEU A 290     -18.942  20.734  18.498  1.00 96.94           N  
ATOM   2669  CA  LEU A 290     -17.878  20.264  19.404  1.00 96.49           C  
ATOM   2670  C   LEU A 290     -17.839  21.102  20.682  1.00 96.16           C  
ATOM   2671  O   LEU A 290     -17.569  20.581  21.763  1.00 96.43           O  
ATOM   2672  CB  LEU A 290     -16.512  20.325  18.707  1.00 96.45           C  
ATOM   2673  CG  LEU A 290     -16.113  19.102  17.875  1.00 97.78           C  
ATOM   2674  CD1 LEU A 290     -17.142  18.764  16.786  1.00 98.39           C  
ATOM   2675  CD2 LEU A 290     -14.777  19.320  17.236  1.00 98.31           C  
ATOM   2676  H   LEU A 290     -18.614  21.192  17.655  1.00116.33           H  
ATOM   2677  HA  LEU A 290     -18.083  19.240  19.717  1.00115.79           H  
ATOM   2678  HB2 LEU A 290     -16.477  21.206  18.069  1.00115.73           H  
ATOM   2679  HB3 LEU A 290     -15.752  20.430  19.481  1.00115.73           H  
ATOM   2680  HG  LEU A 290     -16.040  18.245  18.543  1.00117.34           H  
ATOM   2681 HD11 LEU A 290     -18.094  18.494  17.240  1.00118.07           H  
ATOM   2682 HD12 LEU A 290     -17.269  19.622  16.129  1.00118.07           H  
ATOM   2683 HD13 LEU A 290     -16.769  17.915  16.214  1.00118.07           H  
ATOM   2684 HD21 LEU A 290     -14.043  19.537  18.011  1.00117.97           H  
ATOM   2685 HD22 LEU A 290     -14.494  18.417  16.699  1.00117.97           H  
ATOM   2686 HD23 LEU A 290     -14.856  20.158  16.545  1.00117.97           H  
ATOM   2687  N   LEU A 291     -18.124  22.388  20.560  1.00 95.32           N  
ATOM   2688  CA  LEU A 291     -18.193  23.283  21.698  1.00 94.89           C  
ATOM   2689  C   LEU A 291     -19.409  22.954  22.585  1.00 94.37           C  
ATOM   2690  O   LEU A 291     -19.286  22.976  23.809  1.00 94.68           O  
ATOM   2691  CB  LEU A 291     -18.196  24.728  21.188  1.00 94.92           C  
ATOM   2692  CG  LEU A 291     -18.254  25.848  22.209  1.00 95.98           C  
ATOM   2693  CD1 LEU A 291     -17.235  25.667  23.315  1.00 96.36           C  
ATOM   2694  CD2 LEU A 291     -18.001  27.167  21.534  1.00 96.68           C  
ATOM   2695  H   LEU A 291     -18.286  22.825  19.659  1.00114.39           H  
ATOM   2696  HA  LEU A 291     -17.304  23.129  22.308  1.00113.87           H  
ATOM   2697  HB2 LEU A 291     -17.280  24.859  20.614  1.00113.90           H  
ATOM   2698  HB3 LEU A 291     -19.049  24.849  20.523  1.00113.90           H  
ATOM   2699  HG  LEU A 291     -19.247  25.871  22.657  1.00115.17           H  
ATOM   2700 HD11 LEU A 291     -17.289  26.527  23.980  1.00115.63           H  
ATOM   2701 HD12 LEU A 291     -17.456  24.771  23.894  1.00115.63           H  
ATOM   2702 HD13 LEU A 291     -16.241  25.595  22.876  1.00115.63           H  
ATOM   2703 HD21 LEU A 291     -16.999  27.162  21.107  1.00116.01           H  
ATOM   2704 HD22 LEU A 291     -18.740  27.315  20.748  1.00116.01           H  
ATOM   2705 HD23 LEU A 291     -18.084  27.966  22.269  1.00116.01           H  
ATOM   2706  N   GLY A 292     -20.521  22.525  21.986  1.00 93.28           N  
ATOM   2707  CA  GLY A 292     -21.680  22.037  22.732  1.00 92.88           C  
ATOM   2708  C   GLY A 292     -21.300  20.829  23.570  1.00 92.48           C  
ATOM   2709  O   GLY A 292     -21.606  20.780  24.762  1.00 92.57           O  
ATOM   2710  H   GLY A 292     -20.646  22.524  20.979  1.00111.94           H  
ATOM   2711  HA2 GLY A 292     -22.061  22.811  23.397  1.00111.45           H  
ATOM   2712  HA3 GLY A 292     -22.468  21.740  22.043  1.00111.45           H  
ATOM   2713  N   CYS A 293     -20.519  19.908  22.970  1.00 91.97           N  
ATOM   2714  CA  CYS A 293     -19.971  18.705  23.617  1.00 91.90           C  
ATOM   2715  C   CYS A 293     -18.959  19.045  24.716  1.00 92.18           C  
ATOM   2716  O   CYS A 293     -18.868  18.325  25.696  1.00 92.23           O  
ATOM   2717  CB  CYS A 293     -19.368  17.779  22.572  1.00 92.04           C  
ATOM   2718  SG  CYS A 293     -20.518  17.358  21.243  1.00 94.71           S  
ATOM   2719  H   CYS A 293     -20.268  19.976  21.988  1.00110.37           H  
ATOM   2720  HA  CYS A 293     -20.791  18.171  24.095  1.00110.28           H  
ATOM   2721  HB2 CYS A 293     -18.515  18.274  22.109  1.00110.45           H  
ATOM   2722  HB3 CYS A 293     -19.040  16.860  23.054  1.00110.45           H  
ATOM   2723  HG  CYS A 293     -20.686  18.551  20.663  1.00113.66           H  
ATOM   2724  N   LEU A 294     -18.212  20.139  24.558  1.00 92.08           N  
ATOM   2725  CA  LEU A 294     -17.308  20.653  25.599  1.00 92.09           C  
ATOM   2726  C   LEU A 294     -18.125  21.111  26.807  1.00 91.45           C  
ATOM   2727  O   LEU A 294     -17.736  20.864  27.945  1.00 91.74           O  
ATOM   2728  CB  LEU A 294     -16.448  21.809  25.035  1.00 92.51           C  
ATOM   2729  CG  LEU A 294     -15.345  22.383  25.948  1.00 94.03           C  
ATOM   2730  CD1 LEU A 294     -14.324  21.334  26.367  1.00 94.45           C  
ATOM   2731  CD2 LEU A 294     -14.605  23.511  25.249  1.00 94.73           C  
ATOM   2732  H   LEU A 294     -18.188  20.663  23.690  1.00110.50           H  
ATOM   2733  HA  LEU A 294     -16.659  19.843  25.926  1.00110.51           H  
ATOM   2734  HB2 LEU A 294     -15.967  21.460  24.122  1.00111.01           H  
ATOM   2735  HB3 LEU A 294     -17.114  22.630  24.777  1.00111.01           H  
ATOM   2736  HG  LEU A 294     -15.807  22.779  26.851  1.00112.83           H  
ATOM   2737 HD11 LEU A 294     -13.890  20.883  25.476  1.00113.34           H  
ATOM   2738 HD12 LEU A 294     -13.541  21.819  26.948  1.00113.34           H  
ATOM   2739 HD13 LEU A 294     -14.794  20.569  26.983  1.00113.34           H  
ATOM   2740 HD21 LEU A 294     -15.324  24.275  24.959  1.00113.68           H  
ATOM   2741 HD22 LEU A 294     -14.107  23.118  24.364  1.00113.68           H  
ATOM   2742 HD23 LEU A 294     -13.871  23.931  25.935  1.00113.68           H  
ATOM   2743  N   GLY A 295     -19.266  21.733  26.546  1.00 90.48           N  
ATOM   2744  CA  GLY A 295     -20.190  22.143  27.588  1.00 90.43           C  
ATOM   2745  C   GLY A 295     -20.728  20.947  28.342  1.00 90.24           C  
ATOM   2746  O   GLY A 295     -20.639  20.891  29.568  1.00 90.26           O  
ATOM   2747  H   GLY A 295     -19.558  21.978  25.606  1.00108.58           H  
ATOM   2748  HA2 GLY A 295     -19.687  22.802  28.294  1.00108.52           H  
ATOM   2749  HA3 GLY A 295     -21.025  22.679  27.141  1.00108.52           H  
ATOM   2750  N   VAL A 296     -21.225  19.951  27.614  1.00 90.07           N  
ATOM   2751  CA  VAL A 296     -21.737  18.723  28.236  1.00 90.71           C  
ATOM   2752  C   VAL A 296     -20.627  18.011  29.011  1.00 91.41           C  
ATOM   2753  O   VAL A 296     -20.845  17.607  30.147  1.00 91.71           O  
ATOM   2754  CB  VAL A 296     -22.381  17.763  27.205  1.00 91.22           C  
ATOM   2755  CG1 VAL A 296     -22.799  16.451  27.862  1.00 91.69           C  
ATOM   2756  CG2 VAL A 296     -23.596  18.405  26.555  1.00 91.62           C  
ATOM   2757  H   VAL A 296     -21.289  19.983  26.602  1.00108.08           H  
ATOM   2758  HA  VAL A 296     -22.512  18.998  28.950  1.00108.85           H  
ATOM   2759  HB  VAL A 296     -21.652  17.539  26.427  1.00109.46           H  
ATOM   2760 HG11 VAL A 296     -23.331  15.854  27.123  1.00110.02           H  
ATOM   2761 HG12 VAL A 296     -23.466  16.670  28.694  1.00110.02           H  
ATOM   2762 HG13 VAL A 296     -21.932  15.891  28.209  1.00110.02           H  
ATOM   2763 HG21 VAL A 296     -23.308  19.328  26.056  1.00109.95           H  
ATOM   2764 HG22 VAL A 296     -24.331  18.616  27.330  1.00109.95           H  
ATOM   2765 HG23 VAL A 296     -24.017  17.710  25.831  1.00109.95           H  
ATOM   2766  N   ALA A 297     -19.438  17.889  28.416  1.00 91.50           N  
ATOM   2767  CA  ALA A 297     -18.300  17.221  29.046  1.00 92.19           C  
ATOM   2768  C   ALA A 297     -17.949  17.861  30.394  1.00 92.75           C  
ATOM   2769  O   ALA A 297     -17.879  17.164  31.401  1.00 92.98           O  
ATOM   2770  CB  ALA A 297     -17.097  17.236  28.102  1.00 92.38           C  
ATOM   2771  H   ALA A 297     -19.251  18.229  27.479  1.00109.80           H  
ATOM   2772  HA  ALA A 297     -18.569  16.181  29.231  1.00110.63           H  
ATOM   2773  HB1 ALA A 297     -16.252  16.750  28.586  1.00110.86           H  
ATOM   2774  HB2 ALA A 297     -16.849  18.269  27.862  1.00110.86           H  
ATOM   2775  HB3 ALA A 297     -17.362  16.699  27.193  1.00110.86           H  
ATOM   2776  N   TRP A 298     -17.836  19.187  30.432  1.00 92.83           N  
ATOM   2777  CA  TRP A 298     -17.544  19.902  31.669  1.00 93.21           C  
ATOM   2778  C   TRP A 298     -18.716  19.901  32.667  1.00 93.57           C  
ATOM   2779  O   TRP A 298     -18.458  19.939  33.873  1.00 93.86           O  
ATOM   2780  CB  TRP A 298     -17.052  21.313  31.366  1.00 92.94           C  
ATOM   2781  CG  TRP A 298     -15.594  21.368  31.025  1.00 92.98           C  
ATOM   2782  CD1 TRP A 298     -15.050  21.708  29.826  1.00 93.74           C  
ATOM   2783  CD2 TRP A 298     -14.488  21.130  31.917  1.00 92.79           C  
ATOM   2784  NE1 TRP A 298     -13.674  21.706  29.914  1.00 93.97           N  
ATOM   2785  CE2 TRP A 298     -13.305  21.377  31.194  1.00 93.47           C  
ATOM   2786  CE3 TRP A 298     -14.386  20.755  33.263  1.00 93.10           C  
ATOM   2787  CZ2 TRP A 298     -12.039  21.295  31.784  1.00 93.70           C  
ATOM   2788  CZ3 TRP A 298     -13.129  20.652  33.838  1.00 93.63           C  
ATOM   2789  CH2 TRP A 298     -11.975  20.912  33.100  1.00 93.62           C  
ATOM   2790  H   TRP A 298     -17.924  19.764  29.603  1.00111.39           H  
ATOM   2791  HA  TRP A 298     -16.731  19.387  32.178  1.00111.86           H  
ATOM   2792  HB2 TRP A 298     -17.624  21.728  30.537  1.00111.52           H  
ATOM   2793  HB3 TRP A 298     -17.205  21.935  32.247  1.00111.52           H  
ATOM   2794  HD1 TRP A 298     -15.619  21.964  28.947  1.00112.49           H  
ATOM   2795  HE1 TRP A 298     -13.031  22.005  29.158  1.00112.77           H  
ATOM   2796  HE3 TRP A 298     -15.271  20.591  33.850  1.00111.72           H  
ATOM   2797  HZ2 TRP A 298     -11.144  21.402  31.194  1.00112.45           H  
ATOM   2798  HZ3 TRP A 298     -13.040  20.365  34.873  1.00112.36           H  
ATOM   2799  HH2 TRP A 298     -11.009  20.762  33.556  1.00112.35           H  
ATOM   2800  N   LEU A 299     -19.970  19.815  32.197  1.00 93.38           N  
ATOM   2801  CA  LEU A 299     -21.096  19.685  33.121  1.00 94.02           C  
ATOM   2802  C   LEU A 299     -21.065  18.304  33.793  1.00 94.93           C  
ATOM   2803  O   LEU A 299     -21.119  18.221  35.010  1.00 95.14           O  
ATOM   2804  CB  LEU A 299     -22.461  19.853  32.433  1.00 94.18           C  
ATOM   2805  CG  LEU A 299     -23.061  21.255  32.356  1.00 95.64           C  
ATOM   2806  CD1 LEU A 299     -24.439  21.193  31.746  1.00 96.16           C  
ATOM   2807  CD2 LEU A 299     -23.197  21.922  33.742  1.00 96.24           C  
ATOM   2808  H   LEU A 299     -20.205  19.872  31.211  1.00112.05           H  
ATOM   2809  HA  LEU A 299     -20.976  20.431  33.904  1.00112.83           H  
ATOM   2810  HB2 LEU A 299     -22.394  19.459  31.419  1.00113.02           H  
ATOM   2811  HB3 LEU A 299     -23.176  19.244  32.984  1.00113.02           H  
ATOM   2812  HG  LEU A 299     -22.421  21.878  31.732  1.00114.77           H  
ATOM   2813 HD11 LEU A 299     -24.379  20.714  30.770  1.00115.39           H  
ATOM   2814 HD12 LEU A 299     -24.830  22.204  31.637  1.00115.39           H  
ATOM   2815 HD13 LEU A 299     -25.087  20.614  32.404  1.00115.39           H  
ATOM   2816 HD21 LEU A 299     -23.790  22.829  33.635  1.00115.48           H  
ATOM   2817 HD22 LEU A 299     -22.223  22.203  34.139  1.00115.48           H  
ATOM   2818 HD23 LEU A 299     -23.699  21.238  34.424  1.00115.48           H  
ATOM   2819  N   VAL A 300     -20.970  17.216  33.017  1.00 95.36           N  
ATOM   2820  CA  VAL A 300     -21.006  15.850  33.581  1.00 96.14           C  
ATOM   2821  C   VAL A 300     -19.882  15.651  34.608  1.00 97.19           C  
ATOM   2822  O   VAL A 300     -20.097  15.071  35.664  1.00 97.24           O  
ATOM   2823  CB  VAL A 300     -21.023  14.761  32.469  1.00 96.48           C  
ATOM   2824  CG1 VAL A 300     -21.008  13.362  33.066  1.00 96.97           C  
ATOM   2825  CG2 VAL A 300     -22.256  14.901  31.577  1.00 96.71           C  
ATOM   2826  H   VAL A 300     -20.856  17.275  32.010  1.00114.44           H  
ATOM   2827  HA  VAL A 300     -21.939  15.756  34.136  1.00115.37           H  
ATOM   2828  HB  VAL A 300     -20.135  14.886  31.851  1.00115.78           H  
ATOM   2829 HG11 VAL A 300     -20.080  13.176  33.603  1.00116.37           H  
ATOM   2830 HG12 VAL A 300     -21.858  13.261  33.739  1.00116.37           H  
ATOM   2831 HG13 VAL A 300     -21.107  12.644  32.253  1.00116.37           H  
ATOM   2832 HG21 VAL A 300     -22.301  15.900  31.147  1.00116.06           H  
ATOM   2833 HG22 VAL A 300     -22.199  14.161  30.780  1.00116.06           H  
ATOM   2834 HG23 VAL A 300     -23.143  14.719  32.182  1.00116.06           H  
ATOM   2835  N   VAL A 301     -18.721  16.203  34.316  1.00 97.98           N  
ATOM   2836  CA  VAL A 301     -17.563  16.224  35.213  1.00 99.36           C  
ATOM   2837  C   VAL A 301     -17.916  16.972  36.521  1.00100.45           C  
ATOM   2838  O   VAL A 301     -17.796  16.408  37.605  1.00100.42           O  
ATOM   2839  CB  VAL A 301     -16.349  16.887  34.469  1.00100.38           C  
ATOM   2840  CG1 VAL A 301     -15.264  17.358  35.417  1.00100.94           C  
ATOM   2841  CG2 VAL A 301     -15.743  15.934  33.462  1.00101.04           C  
ATOM   2842  H   VAL A 301     -18.557  16.637  33.413  1.00117.58           H  
ATOM   2843  HA  VAL A 301     -17.294  15.206  35.494  1.00119.24           H  
ATOM   2844  HB  VAL A 301     -16.692  17.778  33.941  1.00120.46           H  
ATOM   2845 HG11 VAL A 301     -14.891  16.506  35.984  1.00121.13           H  
ATOM   2846 HG12 VAL A 301     -14.464  17.763  34.799  1.00121.13           H  
ATOM   2847 HG13 VAL A 301     -15.617  18.144  36.081  1.00121.13           H  
ATOM   2848 HG21 VAL A 301     -14.954  16.448  32.916  1.00121.25           H  
ATOM   2849 HG22 VAL A 301     -15.335  15.081  34.003  1.00121.25           H  
ATOM   2850 HG23 VAL A 301     -16.520  15.605  32.774  1.00121.25           H  
ATOM   2851  N   PHE A 302     -18.337  18.234  36.412  1.00101.22           N  
ATOM   2852  CA  PHE A 302     -18.622  19.077  37.565  1.00102.51           C  
ATOM   2853  C   PHE A 302     -19.741  18.518  38.438  1.00103.42           C  
ATOM   2854  O   PHE A 302     -19.601  18.438  39.656  1.00103.77           O  
ATOM   2855  CB  PHE A 302     -18.934  20.496  37.087  1.00102.77           C  
ATOM   2856  CG  PHE A 302     -19.461  21.416  38.157  1.00104.07           C  
ATOM   2857  CD1 PHE A 302     -18.751  21.625  39.328  1.00105.34           C  
ATOM   2858  CD2 PHE A 302     -20.659  22.083  37.988  1.00105.25           C  
ATOM   2859  CE1 PHE A 302     -19.242  22.470  40.319  1.00106.30           C  
ATOM   2860  CE2 PHE A 302     -21.139  22.944  38.969  1.00106.26           C  
ATOM   2861  CZ  PHE A 302     -20.426  23.133  40.129  1.00106.19           C  
ATOM   2862  H   PHE A 302     -18.491  18.672  35.509  1.00121.47           H  
ATOM   2863  HA  PHE A 302     -17.726  19.123  38.183  1.00123.02           H  
ATOM   2864  HB2 PHE A 302     -18.019  20.930  36.686  1.00123.32           H  
ATOM   2865  HB3 PHE A 302     -19.676  20.434  36.293  1.00123.32           H  
ATOM   2866  HD1 PHE A 302     -17.822  21.099  39.489  1.00126.41           H  
ATOM   2867  HD2 PHE A 302     -21.224  21.949  37.076  1.00126.30           H  
ATOM   2868  HE1 PHE A 302     -18.684  22.611  41.232  1.00127.56           H  
ATOM   2869  HE2 PHE A 302     -22.078  23.452  38.820  1.00127.51           H  
ATOM   2870  HZ  PHE A 302     -20.807  23.784  40.899  1.00127.43           H  
ATOM   2871  N   LEU A 303     -20.818  18.090  37.816  1.00103.62           N  
ATOM   2872  CA  LEU A 303     -21.954  17.502  38.512  1.00104.33           C  
ATOM   2873  C   LEU A 303     -21.536  16.243  39.285  1.00105.50           C  
ATOM   2874  O   LEU A 303     -21.922  16.081  40.446  1.00105.59           O  
ATOM   2875  CB  LEU A 303     -23.067  17.207  37.495  1.00104.14           C  
ATOM   2876  CG  LEU A 303     -23.701  18.450  36.845  1.00104.89           C  
ATOM   2877  CD1 LEU A 303     -24.511  18.068  35.629  1.00105.28           C  
ATOM   2878  CD2 LEU A 303     -24.584  19.201  37.825  1.00105.30           C  
ATOM   2879  H   LEU A 303     -20.924  18.166  36.810  1.00124.34           H  
ATOM   2880  HA  LEU A 303     -22.322  18.215  39.247  1.00125.19           H  
ATOM   2881  HB2 LEU A 303     -22.646  16.593  36.699  1.00124.97           H  
ATOM   2882  HB3 LEU A 303     -23.862  16.651  37.990  1.00124.97           H  
ATOM   2883  HG  LEU A 303     -22.916  19.132  36.518  1.00125.87           H  
ATOM   2884 HD11 LEU A 303     -25.314  17.401  35.939  1.00126.34           H  
ATOM   2885 HD12 LEU A 303     -23.869  17.566  34.908  1.00126.34           H  
ATOM   2886 HD13 LEU A 303     -24.932  18.968  35.183  1.00126.34           H  
ATOM   2887 HD21 LEU A 303     -23.993  19.589  38.653  1.00126.36           H  
ATOM   2888 HD22 LEU A 303     -25.350  18.525  38.202  1.00126.36           H  
ATOM   2889 HD23 LEU A 303     -25.052  20.035  37.306  1.00126.36           H  
ATOM   2890  N   CYS A 304     -20.690  15.402  38.688  1.00106.34           N  
ATOM   2891  CA  CYS A 304     -20.175  14.224  39.392  1.00107.91           C  
ATOM   2892  C   CYS A 304     -19.328  14.597  40.594  1.00109.88           C  
ATOM   2893  O   CYS A 304     -19.363  13.881  41.586  1.00110.18           O  
ATOM   2894  CB  CYS A 304     -19.413  13.307  38.450  1.00108.22           C  
ATOM   2895  SG  CYS A 304     -20.489  12.212  37.509  1.00110.23           S  
ATOM   2896  H   CYS A 304     -20.392  15.499  37.723  1.00127.61           H  
ATOM   2897  HA  CYS A 304     -21.027  13.653  39.762  1.00129.49           H  
ATOM   2898  HB2 CYS A 304     -18.816  13.904  37.761  1.00129.86           H  
ATOM   2899  HB3 CYS A 304     -18.753  12.675  39.041  1.00129.86           H  
ATOM   2900  HG  CYS A 304     -21.106  11.542  38.489  1.00132.27           H  
ATOM   2901  N   LEU A 305     -18.595  15.717  40.538  1.00111.08           N  
ATOM   2902  CA  LEU A 305     -17.795  16.182  41.683  1.00112.68           C  
ATOM   2903  C   LEU A 305     -18.653  16.656  42.892  1.00114.71           C  
ATOM   2904  O   LEU A 305     -18.104  16.954  43.950  1.00114.74           O  
ATOM   2905  CB  LEU A 305     -16.789  17.249  41.234  1.00112.61           C  
ATOM   2906  CG  LEU A 305     -15.684  16.722  40.297  1.00113.80           C  
ATOM   2907  CD1 LEU A 305     -14.993  17.843  39.588  1.00114.40           C  
ATOM   2908  CD2 LEU A 305     -14.609  15.943  41.062  1.00114.36           C  
ATOM   2909  H   LEU A 305     -18.551  16.311  39.717  1.00133.29           H  
ATOM   2910  HA  LEU A 305     -17.236  15.331  42.068  1.00135.22           H  
ATOM   2911  HB2 LEU A 305     -17.330  18.042  40.721  1.00135.13           H  
ATOM   2912  HB3 LEU A 305     -16.301  17.668  42.113  1.00135.13           H  
ATOM   2913  HG  LEU A 305     -16.118  16.060  39.548  1.00136.56           H  
ATOM   2914 HD11 LEU A 305     -14.460  18.450  40.318  1.00137.28           H  
ATOM   2915 HD12 LEU A 305     -15.725  18.457  39.067  1.00137.28           H  
ATOM   2916 HD13 LEU A 305     -14.285  17.427  38.873  1.00137.28           H  
ATOM   2917 HD21 LEU A 305     -15.054  15.097  41.583  1.00137.23           H  
ATOM   2918 HD22 LEU A 305     -14.126  16.602  41.782  1.00137.23           H  
ATOM   2919 HD23 LEU A 305     -13.870  15.573  40.354  1.00137.23           H  
ATOM   2920  N   ILE A 306     -19.992  16.661  42.740  1.00116.17           N  
ATOM   2921  CA  ILE A 306     -20.967  16.903  43.809  1.00117.94           C  
ATOM   2922  C   ILE A 306     -21.458  15.523  44.345  1.00119.79           C  
ATOM   2923  O   ILE A 306     -21.593  15.338  45.554  1.00119.89           O  
ATOM   2924  CB  ILE A 306     -22.153  17.779  43.318  1.00118.43           C  
ATOM   2925  CG1 ILE A 306     -21.684  18.987  42.468  1.00119.31           C  
ATOM   2926  CG2 ILE A 306     -23.008  18.244  44.504  1.00118.92           C  
ATOM   2927  CD1 ILE A 306     -20.607  19.878  43.121  1.00120.55           C  
ATOM   2928  H   ILE A 306     -20.421  16.541  41.828  1.00139.41           H  
ATOM   2929  HA  ILE A 306     -20.477  17.412  44.638  1.00141.53           H  
ATOM   2930  HB  ILE A 306     -22.784  17.161  42.681  1.00142.12           H  
ATOM   2931 HG12 ILE A 306     -21.296  18.628  41.516  1.00143.18           H  
ATOM   2932 HG13 ILE A 306     -22.552  19.614  42.273  1.00143.18           H  
ATOM   2933 HG21 ILE A 306     -23.793  18.905  44.140  1.00142.70           H  
ATOM   2934 HG22 ILE A 306     -23.458  17.380  44.990  1.00142.70           H  
ATOM   2935 HG23 ILE A 306     -22.373  18.774  45.212  1.00142.70           H  
ATOM   2936 HD11 ILE A 306     -20.402  20.712  42.452  1.00144.66           H  
ATOM   2937 HD12 ILE A 306     -19.695  19.309  43.290  1.00144.66           H  
ATOM   2938 HD13 ILE A 306     -20.985  20.262  44.067  1.00144.66           H  
ATOM   2939  N   ARG A 307     -21.703  14.563  43.437  1.00121.10           N  
ATOM   2940  CA  ARG A 307     -22.096  13.180  43.777  1.00122.90           C  
ATOM   2941  C   ARG A 307     -20.933  12.310  44.340  1.00124.31           C  
ATOM   2942  O   ARG A 307     -21.180  11.223  44.875  1.00124.58           O  
ATOM   2943  CB  ARG A 307     -22.676  12.467  42.540  1.00124.54           C  
ATOM   2944  CG  ARG A 307     -24.117  12.837  42.244  1.00128.09           C  
ATOM   2945  CD  ARG A 307     -24.711  11.984  41.136  1.00132.02           C  
ATOM   2946  NE  ARG A 307     -26.178  11.962  41.209  1.00135.50           N  
ATOM   2947  CZ  ARG A 307     -26.924  11.092  41.897  1.00138.09           C  
ATOM   2948  NH1 ARG A 307     -28.247  11.194  41.889  1.00137.79           N1+
ATOM   2949  NH2 ARG A 307     -26.353  10.112  42.596  1.00138.32           N  
ATOM   2950  H   ARG A 307     -21.634  14.745  42.441  1.00145.32           H  
ATOM   2951  HA  ARG A 307     -22.858  13.209  44.556  1.00147.48           H  
ATOM   2952  HB2 ARG A 307     -22.068  12.696  41.665  1.00149.45           H  
ATOM   2953  HB3 ARG A 307     -22.645  11.393  42.716  1.00149.45           H  
ATOM   2954  HG2 ARG A 307     -24.711  12.689  43.144  1.00153.71           H  
ATOM   2955  HG3 ARG A 307     -24.164  13.881  41.938  1.00153.71           H  
ATOM   2956  HD2 ARG A 307     -24.438  12.437  40.184  1.00158.42           H  
ATOM   2957  HD3 ARG A 307     -24.306  10.974  41.165  1.00158.42           H  
ATOM   2958  HE  ARG A 307     -26.666  12.695  40.703  1.00162.60           H  
ATOM   2959 HH11 ARG A 307     -28.697  11.937  41.366  1.00165.35           H  
ATOM   2960 HH12 ARG A 307     -28.815  10.529  42.405  1.00165.35           H  
ATOM   2961 HH21 ARG A 307     -25.352   9.966  42.641  1.00165.98           H  
ATOM   2962 HH22 ARG A 307     -26.948   9.459  43.097  1.00165.98           H  
ATOM   2963  N   GLY A 308     -19.694  12.750  44.147  1.00124.80           N  
ATOM   2964  CA  GLY A 308     -18.511  12.042  44.627  1.00125.73           C  
ATOM   2965  C   GLY A 308     -18.451  11.862  46.132  1.00126.44           C  
ATOM   2966  O   GLY A 308     -17.703  11.016  46.632  1.00126.69           O  
ATOM   2967  H   GLY A 308     -19.476  13.566  43.584  1.00149.76           H  
ATOM   2968  HA2 GLY A 308     -18.467  11.057  44.164  1.00150.88           H  
ATOM   2969  HA3 GLY A 308     -17.621  12.598  44.335  1.00150.88           H  
ATOM   2970  N   VAL A 315     -21.484  -2.236  41.414  1.00115.56           N  
ATOM   2971  CA  VAL A 315     -21.503  -1.622  40.066  1.00116.11           C  
ATOM   2972  C   VAL A 315     -20.127  -1.620  39.364  1.00115.97           C  
ATOM   2973  O   VAL A 315     -20.031  -1.324  38.172  1.00115.98           O  
ATOM   2974  CB  VAL A 315     -22.094  -0.186  40.063  1.00117.12           C  
ATOM   2975  CG1 VAL A 315     -23.559  -0.179  40.503  1.00117.69           C  
ATOM   2976  CG2 VAL A 315     -21.250   0.775  40.908  1.00117.69           C  
ATOM   2977  H   VAL A 315     -22.233  -1.972  42.045  1.00138.67           H  
ATOM   2978  HA  VAL A 315     -22.158  -2.232  39.445  1.00139.33           H  
ATOM   2979  HB  VAL A 315     -22.075   0.186  39.039  1.00140.54           H  
ATOM   2980 HG11 VAL A 315     -24.117  -0.890  39.897  1.00141.23           H  
ATOM   2981 HG12 VAL A 315     -23.959   0.824  40.360  1.00141.23           H  
ATOM   2982 HG13 VAL A 315     -23.624  -0.448  41.556  1.00141.23           H  
ATOM   2983 HG21 VAL A 315     -20.243   0.849  40.501  1.00141.23           H  
ATOM   2984 HG22 VAL A 315     -21.218   0.418  41.937  1.00141.23           H  
ATOM   2985 HG23 VAL A 315     -21.720   1.757  40.879  1.00141.23           H  
ATOM   2986  N   VAL A 316     -19.078  -1.911  40.119  1.00115.61           N  
ATOM   2987  CA  VAL A 316     -17.688  -1.971  39.652  1.00115.78           C  
ATOM   2988  C   VAL A 316     -17.526  -2.831  38.403  1.00115.88           C  
ATOM   2989  O   VAL A 316     -16.821  -2.449  37.474  1.00116.11           O  
ATOM   2990  CB  VAL A 316     -16.790  -2.516  40.805  1.00116.32           C  
ATOM   2991  CG1 VAL A 316     -15.416  -2.991  40.310  1.00116.74           C  
ATOM   2992  CG2 VAL A 316     -16.654  -1.469  41.903  1.00116.82           C  
ATOM   2993  H   VAL A 316     -19.198  -2.123  41.104  1.00138.73           H  
ATOM   2994  HA  VAL A 316     -17.364  -0.964  39.393  1.00138.94           H  
ATOM   2995  HB  VAL A 316     -17.263  -3.398  41.238  1.00139.59           H  
ATOM   2996 HG11 VAL A 316     -14.858  -3.368  41.165  1.00140.09           H  
ATOM   2997 HG12 VAL A 316     -15.513  -3.813  39.602  1.00140.09           H  
ATOM   2998 HG13 VAL A 316     -14.886  -2.158  39.852  1.00140.09           H  
ATOM   2999 HG21 VAL A 316     -17.643  -1.143  42.218  1.00140.18           H  
ATOM   3000 HG22 VAL A 316     -16.100  -0.620  41.504  1.00140.18           H  
ATOM   3001 HG23 VAL A 316     -16.140  -1.913  42.753  1.00140.18           H  
ATOM   3002  N   TYR A 317     -18.137  -4.010  38.421  1.00115.47           N  
ATOM   3003  CA  TYR A 317     -18.011  -5.034  37.389  1.00115.45           C  
ATOM   3004  C   TYR A 317     -18.133  -4.499  35.966  1.00114.89           C  
ATOM   3005  O   TYR A 317     -17.298  -4.816  35.127  1.00115.20           O  
ATOM   3006  CB  TYR A 317     -19.031  -6.163  37.619  1.00115.78           C  
ATOM   3007  CG  TYR A 317     -18.967  -6.777  39.006  1.00117.01           C  
ATOM   3008  CD1 TYR A 317     -18.111  -7.835  39.282  1.00118.13           C  
ATOM   3009  CD2 TYR A 317     -19.736  -6.274  40.048  1.00118.11           C  
ATOM   3010  CE1 TYR A 317     -18.017  -8.374  40.562  1.00119.20           C  
ATOM   3011  CE2 TYR A 317     -19.641  -6.796  41.334  1.00119.18           C  
ATOM   3012  CZ  TYR A 317     -18.781  -7.847  41.590  1.00120.20           C  
ATOM   3013  OH  TYR A 317     -18.697  -8.347  42.873  1.00121.77           O  
ATOM   3014  H   TYR A 317     -18.743  -4.257  39.193  1.00138.56           H  
ATOM   3015  HA  TYR A 317     -17.015  -5.460  37.503  1.00138.54           H  
ATOM   3016  HB2 TYR A 317     -20.031  -5.760  37.467  1.00138.94           H  
ATOM   3017  HB3 TYR A 317     -18.839  -6.948  36.890  1.00138.94           H  
ATOM   3018  HD1 TYR A 317     -17.505  -8.246  38.489  1.00141.75           H  
ATOM   3019  HD2 TYR A 317     -20.395  -5.442  39.865  1.00141.73           H  
ATOM   3020  HE1 TYR A 317     -17.341  -9.194  40.748  1.00143.04           H  
ATOM   3021  HE2 TYR A 317     -20.237  -6.385  42.131  1.00143.01           H  
ATOM   3022  HH  TYR A 317     -18.096  -9.136  42.903  1.00146.12           H  
ATOM   3023  N   PHE A 318     -19.134  -3.655  35.706  1.00113.91           N  
ATOM   3024  CA  PHE A 318     -19.331  -3.095  34.373  1.00113.35           C  
ATOM   3025  C   PHE A 318     -18.191  -2.156  33.973  1.00112.31           C  
ATOM   3026  O   PHE A 318     -17.632  -2.304  32.894  1.00112.37           O  
ATOM   3027  CB  PHE A 318     -20.671  -2.374  34.294  1.00113.48           C  
ATOM   3028  CG  PHE A 318     -21.017  -1.914  32.895  1.00114.48           C  
ATOM   3029  CD1 PHE A 318     -21.540  -2.798  31.969  1.00115.41           C  
ATOM   3030  CD2 PHE A 318     -20.844  -0.590  32.515  1.00115.42           C  
ATOM   3031  CE1 PHE A 318     -21.898  -2.367  30.698  1.00116.17           C  
ATOM   3032  CE2 PHE A 318     -21.199  -0.162  31.238  1.00116.12           C  
ATOM   3033  CZ  PHE A 318     -21.759  -1.046  30.353  1.00115.97           C  
ATOM   3034  H   PHE A 318     -19.809  -3.359  36.404  1.00136.70           H  
ATOM   3035  HA  PHE A 318     -19.355  -3.916  33.657  1.00136.02           H  
ATOM   3036  HB2 PHE A 318     -21.446  -3.064  34.626  1.00136.17           H  
ATOM   3037  HB3 PHE A 318     -20.656  -1.511  34.958  1.00136.17           H  
ATOM   3038  HD1 PHE A 318     -21.697  -3.828  32.243  1.00138.50           H  
ATOM   3039  HD2 PHE A 318     -20.459   0.125  33.223  1.00138.51           H  
ATOM   3040  HE1 PHE A 318     -22.304  -3.068  29.988  1.00139.41           H  
ATOM   3041  HE2 PHE A 318     -21.075   0.871  30.954  1.00139.34           H  
ATOM   3042  HZ  PHE A 318     -21.993  -0.732  29.348  1.00139.16           H  
ATOM   3043  N   THR A 319     -17.799  -1.247  34.858  1.00111.26           N  
ATOM   3044  CA  THR A 319     -16.708  -0.300  34.564  1.00110.93           C  
ATOM   3045  C   THR A 319     -15.375  -0.998  34.238  1.00109.77           C  
ATOM   3046  O   THR A 319     -14.616  -0.532  33.393  1.00109.91           O  
ATOM   3047  CB  THR A 319     -16.479   0.687  35.733  1.00112.74           C  
ATOM   3048  OG1 THR A 319     -15.830   0.031  36.823  1.00114.00           O  
ATOM   3049  CG2 THR A 319     -17.758   1.354  36.220  1.00113.33           C  
ATOM   3050  H   THR A 319     -18.216  -1.184  35.779  1.00133.51           H  
ATOM   3051  HA  THR A 319     -16.980   0.286  33.688  1.00133.11           H  
ATOM   3052  HB  THR A 319     -15.816   1.475  35.379  1.00135.29           H  
ATOM   3053  HG1 THR A 319     -16.323  -0.801  37.043  1.00136.80           H  
ATOM   3054 HG21 THR A 319     -17.502   2.147  36.921  1.00136.00           H  
ATOM   3055 HG22 THR A 319     -18.300   1.780  35.378  1.00136.00           H  
ATOM   3056 HG23 THR A 319     -18.394   0.641  36.742  1.00136.00           H  
ATOM   3057  N   ALA A 320     -15.098  -2.095  34.924  1.00108.41           N  
ATOM   3058  CA  ALA A 320     -13.848  -2.835  34.808  1.00107.40           C  
ATOM   3059  C   ALA A 320     -13.827  -3.887  33.689  1.00106.06           C  
ATOM   3060  O   ALA A 320     -12.750  -4.340  33.335  1.00106.13           O  
ATOM   3061  CB  ALA A 320     -13.564  -3.493  36.143  1.00107.59           C  
ATOM   3062  H   ALA A 320     -15.752  -2.503  35.584  1.00130.10           H  
ATOM   3063  HA  ALA A 320     -13.034  -2.140  34.610  1.00128.88           H  
ATOM   3064  HB1 ALA A 320     -13.550  -2.720  36.910  1.00129.11           H  
ATOM   3065  HB2 ALA A 320     -12.600  -3.999  36.117  1.00129.11           H  
ATOM   3066  HB3 ALA A 320     -14.354  -4.208  36.371  1.00129.11           H  
ATOM   3067  N   THR A 321     -14.989  -4.289  33.155  1.00104.76           N  
ATOM   3068  CA  THR A 321     -15.080  -5.331  32.119  1.00104.07           C  
ATOM   3069  C   THR A 321     -15.622  -4.849  30.774  1.00103.04           C  
ATOM   3070  O   THR A 321     -15.227  -5.389  29.744  1.00103.37           O  
ATOM   3071  CB  THR A 321     -15.954  -6.495  32.601  1.00105.43           C  
ATOM   3072  OG1 THR A 321     -17.288  -6.037  32.857  1.00106.39           O  
ATOM   3073  CG2 THR A 321     -15.383  -7.186  33.830  1.00105.88           C  
ATOM   3074  H   THR A 321     -15.887  -3.915  33.442  1.00125.72           H  
ATOM   3075  HA  THR A 321     -14.094  -5.748  31.921  1.00124.88           H  
ATOM   3076  HB  THR A 321     -15.999  -7.235  31.804  1.00126.51           H  
ATOM   3077  HG1 THR A 321     -17.321  -5.543  33.717  1.00127.66           H  
ATOM   3078 HG21 THR A 321     -16.030  -8.017  34.109  1.00127.06           H  
ATOM   3079 HG22 THR A 321     -14.381  -7.558  33.626  1.00127.06           H  
ATOM   3080 HG23 THR A 321     -15.349  -6.483  34.661  1.00127.06           H  
ATOM   3081  N   PHE A 322     -16.519  -3.861  30.764  1.00101.58           N  
ATOM   3082  CA  PHE A 322     -17.107  -3.343  29.528  1.00100.69           C  
ATOM   3083  C   PHE A 322     -16.036  -2.915  28.497  1.00 99.69           C  
ATOM   3084  O   PHE A 322     -16.114  -3.368  27.361  1.00100.13           O  
ATOM   3085  CB  PHE A 322     -18.108  -2.252  29.848  1.00100.69           C  
ATOM   3086  CG  PHE A 322     -18.849  -1.675  28.677  1.00101.41           C  
ATOM   3087  CD1 PHE A 322     -19.680  -2.470  27.909  1.00102.22           C  
ATOM   3088  CD2 PHE A 322     -18.861  -0.307  28.454  1.00102.19           C  
ATOM   3089  CE1 PHE A 322     -20.490  -1.914  26.934  1.00102.97           C  
ATOM   3090  CE2 PHE A 322     -19.670   0.247  27.475  1.00102.90           C  
ATOM   3091  CZ  PHE A 322     -20.467  -0.562  26.709  1.00102.75           C  
ATOM   3092  H   PHE A 322     -16.859  -3.410  31.607  1.00121.89           H  
ATOM   3093  HA  PHE A 322     -17.698  -4.149  29.100  1.00120.83           H  
ATOM   3094  HB2 PHE A 322     -18.855  -2.697  30.505  1.00120.83           H  
ATOM   3095  HB3 PHE A 322     -17.639  -1.439  30.395  1.00120.83           H  
ATOM   3096  HD1 PHE A 322     -19.729  -3.531  28.098  1.00122.66           H  
ATOM   3097  HD2 PHE A 322     -18.255   0.338  29.069  1.00122.63           H  
ATOM   3098  HE1 PHE A 322     -21.118  -2.551  26.332  1.00123.56           H  
ATOM   3099  HE2 PHE A 322     -19.654   1.310  27.301  1.00123.47           H  
ATOM   3100  HZ  PHE A 322     -21.083  -0.139  25.931  1.00123.30           H  
ATOM   3101  N   PRO A 323     -14.950  -2.213  28.884  1.00 98.34           N  
ATOM   3102  CA  PRO A 323     -13.851  -1.961  27.936  1.00 97.35           C  
ATOM   3103  C   PRO A 323     -13.242  -3.208  27.302  1.00 96.20           C  
ATOM   3104  O   PRO A 323     -12.926  -3.182  26.124  1.00 96.25           O  
ATOM   3105  CB  PRO A 323     -12.800  -1.254  28.802  1.00 98.16           C  
ATOM   3106  CG  PRO A 323     -13.592  -0.589  29.858  1.00 98.96           C  
ATOM   3107  CD  PRO A 323     -14.676  -1.570  30.177  1.00 97.69           C  
ATOM   3108  HA  PRO A 323     -14.167  -1.291  27.143  1.00116.82           H  
ATOM   3109  HB2 PRO A 323     -12.129  -1.989  29.245  1.00117.79           H  
ATOM   3110  HB3 PRO A 323     -12.242  -0.537  28.201  1.00117.79           H  
ATOM   3111  HG2 PRO A 323     -12.987  -0.397  30.743  1.00118.75           H  
ATOM   3112  HG3 PRO A 323     -14.011   0.338  29.469  1.00118.75           H  
ATOM   3113  HD2 PRO A 323     -14.350  -2.309  30.905  1.00117.22           H  
ATOM   3114  HD3 PRO A 323     -15.542  -1.011  30.523  1.00117.22           H  
ATOM   3115  N   TYR A 324     -13.100  -4.297  28.057  1.00 95.06           N  
ATOM   3116  CA  TYR A 324     -12.456  -5.504  27.547  1.00 94.48           C  
ATOM   3117  C   TYR A 324     -13.352  -6.303  26.606  1.00 93.96           C  
ATOM   3118  O   TYR A 324     -12.879  -6.764  25.569  1.00 94.25           O  
ATOM   3119  CB  TYR A 324     -11.939  -6.359  28.705  1.00 94.42           C  
ATOM   3120  CG  TYR A 324     -10.812  -5.680  29.453  1.00 95.20           C  
ATOM   3121  CD1 TYR A 324     -11.055  -4.965  30.616  1.00 96.05           C  
ATOM   3122  CD2 TYR A 324      -9.522  -5.664  28.939  1.00 96.02           C  
ATOM   3123  CE1 TYR A 324     -10.029  -4.307  31.286  1.00 96.87           C  
ATOM   3124  CE2 TYR A 324      -8.486  -5.016  29.604  1.00 96.77           C  
ATOM   3125  CZ  TYR A 324      -8.746  -4.336  30.777  1.00 97.71           C  
ATOM   3126  OH  TYR A 324      -7.738  -3.689  31.447  1.00 99.52           O  
ATOM   3127  H   TYR A 324     -13.467  -4.375  29.000  1.00114.07           H  
ATOM   3128  HA  TYR A 324     -11.586  -5.185  26.972  1.00113.38           H  
ATOM   3129  HB2 TYR A 324     -12.751  -6.561  29.402  1.00113.31           H  
ATOM   3130  HB3 TYR A 324     -11.554  -7.297  28.308  1.00113.31           H  
ATOM   3131  HD1 TYR A 324     -12.055  -4.933  31.019  1.00115.26           H  
ATOM   3132  HD2 TYR A 324      -9.311  -6.191  28.023  1.00115.22           H  
ATOM   3133  HE1 TYR A 324     -10.228  -3.777  32.205  1.00116.25           H  
ATOM   3134  HE2 TYR A 324      -7.489  -5.039  29.193  1.00116.12           H  
ATOM   3135  HH  TYR A 324      -6.936  -3.612  30.868  1.00119.43           H  
ATOM   3136  N   VAL A 325     -14.636  -6.452  26.937  1.00 93.12           N  
ATOM   3137  CA  VAL A 325     -15.566  -7.145  26.036  1.00 92.68           C  
ATOM   3138  C   VAL A 325     -15.767  -6.310  24.761  1.00 92.19           C  
ATOM   3139  O   VAL A 325     -15.840  -6.876  23.676  1.00 92.20           O  
ATOM   3140  CB  VAL A 325     -16.900  -7.558  26.712  1.00 93.22           C  
ATOM   3141  CG1 VAL A 325     -17.731  -6.358  27.131  1.00 93.57           C  
ATOM   3142  CG2 VAL A 325     -17.715  -8.461  25.801  1.00 93.89           C  
ATOM   3143  H   VAL A 325     -15.026  -6.110  27.809  1.00111.74           H  
ATOM   3144  HA  VAL A 325     -15.079  -8.066  25.716  1.00111.22           H  
ATOM   3145  HB  VAL A 325     -16.656  -8.122  27.611  1.00111.86           H  
ATOM   3146 HG11 VAL A 325     -17.110  -5.727  27.760  1.00112.28           H  
ATOM   3147 HG12 VAL A 325     -18.593  -6.715  27.693  1.00112.28           H  
ATOM   3148 HG13 VAL A 325     -18.072  -5.807  26.256  1.00112.28           H  
ATOM   3149 HG21 VAL A 325     -17.102  -9.305  25.487  1.00112.66           H  
ATOM   3150 HG22 VAL A 325     -18.047  -7.898  24.930  1.00112.66           H  
ATOM   3151 HG23 VAL A 325     -18.581  -8.819  26.354  1.00112.66           H  
ATOM   3152  N   VAL A 326     -15.796  -4.978  24.879  1.00 91.72           N  
ATOM   3153  CA  VAL A 326     -15.930  -4.093  23.713  1.00 91.78           C  
ATOM   3154  C   VAL A 326     -14.662  -4.101  22.838  1.00 91.41           C  
ATOM   3155  O   VAL A 326     -14.775  -4.170  21.616  1.00 91.33           O  
ATOM   3156  CB  VAL A 326     -16.346  -2.670  24.141  1.00 92.63           C  
ATOM   3157  CG1 VAL A 326     -16.255  -1.695  22.982  1.00 93.29           C  
ATOM   3158  CG2 VAL A 326     -17.775  -2.673  24.671  1.00 93.13           C  
ATOM   3159  H   VAL A 326     -15.782  -4.504  25.776  1.00110.06           H  
ATOM   3160  HA  VAL A 326     -16.734  -4.495  23.096  1.00110.13           H  
ATOM   3161  HB  VAL A 326     -15.677  -2.324  24.928  1.00111.15           H  
ATOM   3162 HG11 VAL A 326     -16.662  -0.744  23.323  1.00111.95           H  
ATOM   3163 HG12 VAL A 326     -16.851  -2.069  22.150  1.00111.95           H  
ATOM   3164 HG13 VAL A 326     -15.221  -1.544  22.680  1.00111.95           H  
ATOM   3165 HG21 VAL A 326     -17.872  -3.403  25.472  1.00111.76           H  
ATOM   3166 HG22 VAL A 326     -18.440  -2.936  23.849  1.00111.76           H  
ATOM   3167 HG23 VAL A 326     -18.013  -1.678  25.042  1.00111.76           H  
ATOM   3168  N   LEU A 327     -13.472  -4.040  23.443  1.00 91.02           N  
ATOM   3169  CA  LEU A 327     -12.222  -4.150  22.674  1.00 91.21           C  
ATOM   3170  C   LEU A 327     -12.110  -5.527  22.018  1.00 90.87           C  
ATOM   3171  O   LEU A 327     -11.594  -5.629  20.912  1.00 90.80           O  
ATOM   3172  CB  LEU A 327     -10.979  -3.917  23.561  1.00 91.72           C  
ATOM   3173  CG  LEU A 327     -10.297  -2.539  23.450  1.00 93.41           C  
ATOM   3174  CD1 LEU A 327     -11.257  -1.386  23.718  1.00 94.16           C  
ATOM   3175  CD2 LEU A 327      -9.124  -2.452  24.379  1.00 93.77           C  
ATOM   3176  H   LEU A 327     -13.364  -3.885  24.439  1.00109.22           H  
ATOM   3177  HA  LEU A 327     -12.237  -3.427  21.858  1.00109.45           H  
ATOM   3178  HB2 LEU A 327     -11.225  -4.097  24.606  1.00110.07           H  
ATOM   3179  HB3 LEU A 327     -10.226  -4.644  23.262  1.00110.07           H  
ATOM   3180  HG  LEU A 327      -9.937  -2.428  22.428  1.00112.09           H  
ATOM   3181 HD11 LEU A 327     -10.718  -0.448  23.597  1.00112.99           H  
ATOM   3182 HD12 LEU A 327     -12.094  -1.415  23.021  1.00112.99           H  
ATOM   3183 HD13 LEU A 327     -11.625  -1.466  24.740  1.00112.99           H  
ATOM   3184 HD21 LEU A 327      -8.417  -3.244  24.135  1.00112.52           H  
ATOM   3185 HD22 LEU A 327      -8.648  -1.481  24.251  1.00112.52           H  
ATOM   3186 HD23 LEU A 327      -9.475  -2.562  25.404  1.00112.52           H  
ATOM   3187  N   THR A 328     -12.588  -6.578  22.688  1.00 90.60           N  
ATOM   3188  CA  THR A 328     -12.525  -7.932  22.134  1.00 90.77           C  
ATOM   3189  C   THR A 328     -13.413  -8.089  20.908  1.00 90.85           C  
ATOM   3190  O   THR A 328     -13.010  -8.761  19.970  1.00 91.13           O  
ATOM   3191  CB  THR A 328     -12.794  -8.988  23.187  1.00 91.86           C  
ATOM   3192  OG1 THR A 328     -11.870  -8.796  24.254  1.00 92.71           O  
ATOM   3193  CG2 THR A 328     -12.608 -10.388  22.648  1.00 92.24           C  
ATOM   3194  H   THR A 328     -13.004  -6.507  23.612  1.00108.72           H  
ATOM   3195  HA  THR A 328     -11.497  -8.084  21.813  1.00108.93           H  
ATOM   3196  HB  THR A 328     -13.807  -8.879  23.572  1.00110.24           H  
ATOM   3197  HG1 THR A 328     -12.172  -8.029  24.805  1.00111.25           H  
ATOM   3198 HG21 THR A 328     -12.640 -11.098  23.473  1.00110.68           H  
ATOM   3199 HG22 THR A 328     -13.400 -10.641  21.945  1.00110.68           H  
ATOM   3200 HG23 THR A 328     -11.640 -10.467  22.156  1.00110.68           H  
ATOM   3201  N   ILE A 329     -14.585  -7.439  20.878  1.00 90.44           N  
ATOM   3202  CA  ILE A 329     -15.455  -7.437  19.689  1.00 90.56           C  
ATOM   3203  C   ILE A 329     -14.699  -6.826  18.498  1.00 90.65           C  
ATOM   3204  O   ILE A 329     -14.603  -7.446  17.441  1.00 90.66           O  
ATOM   3205  CB  ILE A 329     -16.785  -6.666  19.966  1.00 90.95           C  
ATOM   3206  CG1 ILE A 329     -17.676  -7.471  20.907  1.00 91.94           C  
ATOM   3207  CG2 ILE A 329     -17.540  -6.348  18.659  1.00 91.24           C  
ATOM   3208  CD1 ILE A 329     -18.782  -6.671  21.535  1.00 93.23           C  
ATOM   3209  H   ILE A 329     -14.959  -6.948  21.683  1.00108.53           H  
ATOM   3210  HA  ILE A 329     -15.709  -8.461  19.418  1.00108.68           H  
ATOM   3211  HB  ILE A 329     -16.533  -5.719  20.442  1.00109.14           H  
ATOM   3212 HG12 ILE A 329     -18.120  -8.291  20.344  1.00110.33           H  
ATOM   3213 HG13 ILE A 329     -17.069  -7.883  21.711  1.00110.33           H  
ATOM   3214 HG21 ILE A 329     -18.468  -5.826  18.880  1.00109.49           H  
ATOM   3215 HG22 ILE A 329     -17.759  -7.282  18.143  1.00109.49           H  
ATOM   3216 HG23 ILE A 329     -16.947  -5.699  18.017  1.00109.49           H  
ATOM   3217 HD11 ILE A 329     -19.287  -7.291  22.274  1.00111.88           H  
ATOM   3218 HD12 ILE A 329     -18.356  -5.794  22.020  1.00111.88           H  
ATOM   3219 HD13 ILE A 329     -19.507  -6.369  20.781  1.00111.88           H  
ATOM   3220  N   LEU A 330     -14.156  -5.625  18.680  1.00 90.60           N  
ATOM   3221  CA  LEU A 330     -13.432  -4.942  17.611  1.00 91.26           C  
ATOM   3222  C   LEU A 330     -12.126  -5.643  17.225  1.00 91.98           C  
ATOM   3223  O   LEU A 330     -11.683  -5.509  16.087  1.00 92.50           O  
ATOM   3224  CB  LEU A 330     -13.180  -3.474  17.978  1.00 91.32           C  
ATOM   3225  CG  LEU A 330     -14.351  -2.515  17.740  1.00 92.82           C  
ATOM   3226  CD1 LEU A 330     -15.422  -2.624  18.812  1.00 93.41           C  
ATOM   3227  CD2 LEU A 330     -13.858  -1.103  17.683  1.00 93.58           C  
ATOM   3228  H   LEU A 330     -14.214  -5.127  19.563  1.00108.72           H  
ATOM   3229  HA  LEU A 330     -14.048  -4.974  16.714  1.00109.51           H  
ATOM   3230  HB2 LEU A 330     -12.877  -3.400  19.021  1.00109.59           H  
ATOM   3231  HB3 LEU A 330     -12.357  -3.124  17.357  1.00109.59           H  
ATOM   3232  HG  LEU A 330     -14.817  -2.752  16.783  1.00111.38           H  
ATOM   3233 HD11 LEU A 330     -15.824  -3.635  18.845  1.00112.09           H  
ATOM   3234 HD12 LEU A 330     -14.986  -2.364  19.776  1.00112.09           H  
ATOM   3235 HD13 LEU A 330     -16.224  -1.926  18.577  1.00112.09           H  
ATOM   3236 HD21 LEU A 330     -13.176  -0.997  16.840  1.00112.29           H  
ATOM   3237 HD22 LEU A 330     -13.343  -0.869  18.613  1.00112.29           H  
ATOM   3238 HD23 LEU A 330     -14.707  -0.434  17.548  1.00112.29           H  
ATOM   3239  N   PHE A 331     -11.512  -6.372  18.158  1.00 91.75           N  
ATOM   3240  CA  PHE A 331     -10.320  -7.173  17.906  1.00 91.89           C  
ATOM   3241  C   PHE A 331     -10.675  -8.402  17.067  1.00 91.24           C  
ATOM   3242  O   PHE A 331     -10.058  -8.626  16.034  1.00 91.31           O  
ATOM   3243  CB  PHE A 331      -9.698  -7.584  19.231  1.00 92.42           C  
ATOM   3244  CG  PHE A 331      -8.697  -8.704  19.131  1.00 93.73           C  
ATOM   3245  CD1 PHE A 331      -7.417  -8.470  18.651  1.00 94.64           C  
ATOM   3246  CD2 PHE A 331      -9.036  -9.991  19.513  1.00 94.61           C  
ATOM   3247  CE1 PHE A 331      -6.493  -9.497  18.576  1.00 95.23           C  
ATOM   3248  CE2 PHE A 331      -8.116 -11.020  19.412  1.00 95.32           C  
ATOM   3249  CZ  PHE A 331      -6.852 -10.768  18.941  1.00 95.06           C  
ATOM   3250  H   PHE A 331     -11.806  -6.349  19.128  1.00110.10           H  
ATOM   3251  HA  PHE A 331      -9.586  -6.583  17.358  1.00110.27           H  
ATOM   3252  HB2 PHE A 331      -9.217  -6.717  19.681  1.00110.91           H  
ATOM   3253  HB3 PHE A 331     -10.498  -7.936  19.877  1.00110.91           H  
ATOM   3254  HD1 PHE A 331      -7.136  -7.473  18.343  1.00113.57           H  
ATOM   3255  HD2 PHE A 331     -10.022 -10.197  19.899  1.00113.54           H  
ATOM   3256  HE1 PHE A 331      -5.505  -9.305  18.191  1.00114.28           H  
ATOM   3257  HE2 PHE A 331      -8.385 -12.013  19.731  1.00114.38           H  
ATOM   3258  HZ  PHE A 331      -6.134 -11.568  18.883  1.00114.08           H  
ATOM   3259  N   VAL A 332     -11.676  -9.176  17.476  1.00 90.74           N  
ATOM   3260  CA  VAL A 332     -12.120 -10.344  16.699  1.00 91.18           C  
ATOM   3261  C   VAL A 332     -12.602  -9.907  15.308  1.00 91.93           C  
ATOM   3262  O   VAL A 332     -12.381 -10.628  14.338  1.00 92.45           O  
ATOM   3263  CB  VAL A 332     -13.158 -11.179  17.484  1.00 91.65           C  
ATOM   3264  CG1 VAL A 332     -13.801 -12.256  16.617  1.00 92.07           C  
ATOM   3265  CG2 VAL A 332     -12.502 -11.827  18.700  1.00 92.20           C  
ATOM   3266  H   VAL A 332     -12.183  -9.012  18.339  1.00108.89           H  
ATOM   3267  HA  VAL A 332     -11.252 -10.978  16.518  1.00109.42           H  
ATOM   3268  HB  VAL A 332     -13.948 -10.514  17.830  1.00109.99           H  
ATOM   3269 HG11 VAL A 332     -14.440 -12.868  17.252  1.00110.49           H  
ATOM   3270 HG12 VAL A 332     -13.017 -12.880  16.191  1.00110.49           H  
ATOM   3271 HG13 VAL A 332     -14.408 -11.815  15.828  1.00110.49           H  
ATOM   3272 HG21 VAL A 332     -12.090 -11.056  19.348  1.00110.64           H  
ATOM   3273 HG22 VAL A 332     -13.247 -12.409  19.239  1.00110.64           H  
ATOM   3274 HG23 VAL A 332     -11.703 -12.480  18.351  1.00110.64           H  
ATOM   3275  N   ARG A 333     -13.179  -8.711  15.195  1.00 91.99           N  
ATOM   3276  CA  ARG A 333     -13.504  -8.146  13.891  1.00 92.92           C  
ATOM   3277  C   ARG A 333     -12.199  -7.829  13.123  1.00 93.90           C  
ATOM   3278  O   ARG A 333     -12.057  -8.263  11.986  1.00 94.40           O  
ATOM   3279  CB  ARG A 333     -14.363  -6.877  14.039  1.00 94.16           C  
ATOM   3280  CG  ARG A 333     -14.550  -6.026  12.756  1.00 96.81           C  
ATOM   3281  CD  ARG A 333     -15.422  -6.654  11.662  1.00 99.69           C  
ATOM   3282  NE  ARG A 333     -14.812  -7.828  11.039  1.00102.04           N  
ATOM   3283  CZ  ARG A 333     -15.353  -8.555  10.069  1.00103.61           C  
ATOM   3284  NH1 ARG A 333     -16.531  -8.224   9.554  1.00102.74           N1+
ATOM   3285  NH2 ARG A 333     -14.716  -9.611   9.596  1.00103.77           N  
ATOM   3286  H   ARG A 333     -13.473  -8.163  15.997  1.00110.38           H  
ATOM   3287  HA  ARG A 333     -14.066  -8.877  13.311  1.00111.50           H  
ATOM   3288  HB2 ARG A 333     -15.341  -7.184  14.403  1.00113.00           H  
ATOM   3289  HB3 ARG A 333     -13.889  -6.233  14.779  1.00113.00           H  
ATOM   3290  HG2 ARG A 333     -15.042  -5.103  13.059  1.00116.18           H  
ATOM   3291  HG3 ARG A 333     -13.585  -5.769  12.323  1.00116.18           H  
ATOM   3292  HD2 ARG A 333     -16.364  -6.983  12.098  1.00119.62           H  
ATOM   3293  HD3 ARG A 333     -15.615  -5.912  10.891  1.00119.62           H  
ATOM   3294  HE  ARG A 333     -13.896  -8.121  11.359  1.00122.44           H  
ATOM   3295 HH11 ARG A 333     -17.053  -7.416   9.874  1.00123.29           H  
ATOM   3296 HH12 ARG A 333     -16.918  -8.795   8.808  1.00123.29           H  
ATOM   3297 HH21 ARG A 333     -13.850  -9.916  10.026  1.00124.52           H  
ATOM   3298 HH22 ARG A 333     -15.135 -10.159   8.853  1.00124.52           H  
ATOM   3299  N   GLY A 334     -11.289  -7.070  13.728  1.00 93.92           N  
ATOM   3300  CA  GLY A 334     -10.059  -6.637  13.080  1.00 94.27           C  
ATOM   3301  C   GLY A 334      -9.200  -7.772  12.576  1.00 94.65           C  
ATOM   3302  O   GLY A 334      -8.659  -7.691  11.480  1.00 95.08           O  
ATOM   3303  H   GLY A 334     -11.383  -6.758  14.690  1.00112.70           H  
ATOM   3304  HA2 GLY A 334     -10.326  -6.021  12.221  1.00113.12           H  
ATOM   3305  HA3 GLY A 334      -9.475  -6.026  13.767  1.00113.12           H  
ATOM   3306  N   VAL A 335      -9.082  -8.833  13.356  1.00 94.50           N  
ATOM   3307  CA  VAL A 335      -8.309 -10.026  12.991  1.00 95.10           C  
ATOM   3308  C   VAL A 335      -8.846 -10.711  11.726  1.00 96.05           C  
ATOM   3309  O   VAL A 335      -8.059 -11.257  10.950  1.00 96.32           O  
ATOM   3310  CB  VAL A 335      -8.277 -11.014  14.198  1.00 95.45           C  
ATOM   3311  CG1 VAL A 335      -7.804 -12.411  13.798  1.00 96.11           C  
ATOM   3312  CG2 VAL A 335      -7.379 -10.482  15.305  1.00 95.62           C  
ATOM   3313  H   VAL A 335      -9.486  -8.866  14.286  1.00113.41           H  
ATOM   3314  HA  VAL A 335      -7.285  -9.734  12.764  1.00114.12           H  
ATOM   3315  HB  VAL A 335      -9.287 -11.130  14.592  1.00114.54           H  
ATOM   3316 HG11 VAL A 335      -8.525 -12.894  13.139  1.00115.33           H  
ATOM   3317 HG12 VAL A 335      -6.833 -12.336  13.312  1.00115.33           H  
ATOM   3318 HG13 VAL A 335      -7.708 -13.005  14.706  1.00115.33           H  
ATOM   3319 HG21 VAL A 335      -7.696  -9.480  15.588  1.00114.74           H  
ATOM   3320 HG22 VAL A 335      -7.447 -11.150  16.162  1.00114.74           H  
ATOM   3321 HG23 VAL A 335      -6.354 -10.456  14.938  1.00114.74           H  
ATOM   3322  N   THR A 336     -10.154 -10.692  11.512  1.00 96.48           N  
ATOM   3323  CA  THR A 336     -10.749 -11.434  10.394  1.00 97.48           C  
ATOM   3324  C   THR A 336     -10.683 -10.711   9.028  1.00 98.78           C  
ATOM   3325  O   THR A 336     -10.955 -11.344   8.005  1.00 99.16           O  
ATOM   3326  CB  THR A 336     -12.176 -11.870  10.758  1.00 97.94           C  
ATOM   3327  OG1 THR A 336     -12.916 -10.763  11.286  1.00 98.46           O  
ATOM   3328  CG2 THR A 336     -12.175 -13.034  11.769  1.00 98.02           C  
ATOM   3329  H   THR A 336     -10.807 -10.158  12.076  1.00115.78           H  
ATOM   3330  HA  THR A 336     -10.158 -12.337  10.249  1.00116.98           H  
ATOM   3331  HB  THR A 336     -12.681 -12.204   9.853  1.00117.53           H  
ATOM   3332  HG1 THR A 336     -12.735 -10.614  12.253  1.00118.15           H  
ATOM   3333 HG21 THR A 336     -13.200 -13.278  12.041  1.00117.62           H  
ATOM   3334 HG22 THR A 336     -11.678 -13.901  11.338  1.00117.62           H  
ATOM   3335 HG23 THR A 336     -11.637 -12.715  12.661  1.00117.62           H  
ATOM   3336  N   LEU A 337     -10.231  -9.455   9.000  1.00 99.18           N  
ATOM   3337  CA  LEU A 337     -10.101  -8.663   7.769  1.00100.13           C  
ATOM   3338  C   LEU A 337      -8.835  -8.955   6.966  1.00101.21           C  
ATOM   3339  O   LEU A 337      -7.784  -9.235   7.543  1.00101.60           O  
ATOM   3340  CB  LEU A 337     -10.134  -7.174   8.110  1.00100.36           C  
ATOM   3341  CG  LEU A 337     -11.335  -6.691   8.909  1.00101.88           C  
ATOM   3342  CD1 LEU A 337     -11.241  -5.197   9.136  1.00102.43           C  
ATOM   3343  CD2 LEU A 337     -12.646  -7.017   8.196  1.00102.61           C  
ATOM   3344  H   LEU A 337      -9.942  -8.960   9.836  1.00119.02           H  
ATOM   3345  HA  LEU A 337     -10.939  -8.861   7.107  1.00120.16           H  
ATOM   3346  HB2 LEU A 337      -9.243  -6.943   8.693  1.00120.44           H  
ATOM   3347  HB3 LEU A 337     -10.106  -6.606   7.182  1.00120.44           H  
ATOM   3348  HG  LEU A 337     -11.339  -7.180   9.882  1.00122.25           H  
ATOM   3349 HD11 LEU A 337     -12.070  -4.874   9.763  1.00122.91           H  
ATOM   3350 HD12 LEU A 337     -11.294  -4.695   8.171  1.00122.91           H  
ATOM   3351 HD13 LEU A 337     -10.295  -4.961   9.622  1.00122.91           H  
ATOM   3352 HD21 LEU A 337     -12.608  -6.614   7.184  1.00123.14           H  
ATOM   3353 HD22 LEU A 337     -12.799  -8.095   8.161  1.00123.14           H  
ATOM   3354 HD23 LEU A 337     -13.468  -6.560   8.744  1.00123.14           H  
ATOM   3355  N   GLU A 338      -8.928  -8.874   5.631  1.00101.48           N  
ATOM   3356  CA  GLU A 338      -7.762  -9.102   4.782  1.00102.56           C  
ATOM   3357  C   GLU A 338      -6.700  -8.050   5.029  1.00103.07           C  
ATOM   3358  O   GLU A 338      -7.022  -6.879   5.171  1.00103.28           O  
ATOM   3359  CB  GLU A 338      -8.130  -9.180   3.299  1.00106.04           C  
ATOM   3360  CG  GLU A 338      -6.890  -9.360   2.428  1.00113.84           C  
ATOM   3361  CD  GLU A 338      -7.077 -10.120   1.130  1.00124.15           C  
ATOM   3362  OE1 GLU A 338      -8.212 -10.129   0.599  1.00126.66           O  
ATOM   3363  OE2 GLU A 338      -6.083 -10.715   0.647  1.00127.02           O1-
ATOM   3364  H   GLU A 338      -9.802  -8.712   5.141  1.00121.78           H  
ATOM   3365  HA  GLU A 338      -7.321 -10.063   5.036  1.00123.07           H  
ATOM   3366  HB2 GLU A 338      -8.779 -10.043   3.159  1.00127.24           H  
ATOM   3367  HB3 GLU A 338      -8.651  -8.272   2.998  1.00127.24           H  
ATOM   3368  HG2 GLU A 338      -6.478  -8.378   2.199  1.00136.61           H  
ATOM   3369  HG3 GLU A 338      -6.154  -9.924   3.000  1.00136.61           H  
ATOM   3370  N   GLY A 339      -5.446  -8.487   5.078  1.00103.33           N  
ATOM   3371  CA  GLY A 339      -4.306  -7.611   5.313  1.00103.96           C  
ATOM   3372  C   GLY A 339      -4.059  -7.287   6.769  1.00104.31           C  
ATOM   3373  O   GLY A 339      -3.065  -6.634   7.073  1.00105.02           O  
ATOM   3374  H   GLY A 339      -5.192  -9.462   4.956  1.00124.00           H  
ATOM   3375  HA2 GLY A 339      -3.404  -8.095   4.940  1.00124.75           H  
ATOM   3376  HA3 GLY A 339      -4.429  -6.675   4.771  1.00124.75           H  
ATOM   3377  N   ALA A 340      -4.907  -7.762   7.702  1.00103.57           N  
ATOM   3378  CA  ALA A 340      -4.693  -7.543   9.134  1.00103.39           C  
ATOM   3379  C   ALA A 340      -3.300  -8.011   9.575  1.00103.54           C  
ATOM   3380  O   ALA A 340      -2.620  -7.297  10.307  1.00103.65           O  
ATOM   3381  CB  ALA A 340      -5.763  -8.266   9.928  1.00103.20           C  
ATOM   3382  H   ALA A 340      -5.763  -8.261   7.486  1.00124.28           H  
ATOM   3383  HA  ALA A 340      -4.760  -6.479   9.353  1.00124.07           H  
ATOM   3384  HB1 ALA A 340      -5.591  -8.121  10.993  1.00123.84           H  
ATOM   3385  HB2 ALA A 340      -5.740  -9.328   9.688  1.00123.84           H  
ATOM   3386  HB3 ALA A 340      -6.733  -7.852   9.657  1.00123.84           H  
ATOM   3387  N   PHE A 341      -2.839  -9.139   9.034  1.00103.49           N  
ATOM   3388  CA  PHE A 341      -1.516  -9.654   9.357  1.00104.15           C  
ATOM   3389  C   PHE A 341      -0.385  -8.697   8.966  1.00104.14           C  
ATOM   3390  O   PHE A 341       0.640  -8.694   9.628  1.00104.15           O  
ATOM   3391  CB  PHE A 341      -1.304 -11.053   8.766  1.00104.79           C  
ATOM   3392  CG  PHE A 341      -0.085 -11.744   9.337  1.00106.43           C  
ATOM   3393  CD1 PHE A 341       1.122 -11.740   8.651  1.00107.56           C  
ATOM   3394  CD2 PHE A 341      -0.117 -12.304  10.610  1.00107.61           C  
ATOM   3395  CE1 PHE A 341       2.267 -12.286   9.225  1.00108.46           C  
ATOM   3396  CE2 PHE A 341       1.024 -12.873  11.170  1.00108.38           C  
ATOM   3397  CZ  PHE A 341       2.207 -12.859  10.477  1.00108.31           C  
ATOM   3398  H   PHE A 341      -3.375  -9.717   8.394  1.00124.19           H  
ATOM   3399  HA  PHE A 341      -1.480  -9.754  10.440  1.00124.98           H  
ATOM   3400  HB2 PHE A 341      -2.172 -11.662   9.012  1.00125.75           H  
ATOM   3401  HB3 PHE A 341      -1.197 -10.976   7.685  1.00125.75           H  
ATOM   3402  HD1 PHE A 341       1.180 -11.281   7.679  1.00129.07           H  
ATOM   3403  HD2 PHE A 341      -1.038 -12.308  11.169  1.00129.13           H  
ATOM   3404  HE1 PHE A 341       3.189 -12.312   8.668  1.00130.15           H  
ATOM   3405  HE2 PHE A 341       0.978 -13.331  12.145  1.00130.06           H  
ATOM   3406  HZ  PHE A 341       3.079 -13.331  10.897  1.00129.98           H  
ATOM   3407  N   ASP A 342      -0.582  -7.842   7.960  1.00104.11           N  
ATOM   3408  CA  ASP A 342       0.429  -6.833   7.587  1.00104.57           C  
ATOM   3409  C   ASP A 342       0.536  -5.765   8.673  1.00104.76           C  
ATOM   3410  O   ASP A 342       1.627  -5.269   8.924  1.00105.22           O  
ATOM   3411  CB  ASP A 342       0.082  -6.105   6.284  1.00106.49           C  
ATOM   3412  CG  ASP A 342      -0.207  -6.983   5.102  1.00111.52           C  
ATOM   3413  OD1 ASP A 342       0.280  -8.138   5.088  1.00112.37           O  
ATOM   3414  OD2 ASP A 342      -0.915  -6.513   4.180  1.00113.91           O1-
ATOM   3415  H   ASP A 342      -1.451  -7.789   7.440  1.00124.93           H  
ATOM   3416  HA  ASP A 342       1.403  -7.306   7.473  1.00125.49           H  
ATOM   3417  HB2 ASP A 342      -0.794  -5.483   6.457  1.00127.78           H  
ATOM   3418  HB3 ASP A 342       0.926  -5.472   6.014  1.00127.78           H  
ATOM   3419  N   GLY A 343      -0.594  -5.417   9.286  1.00104.30           N  
ATOM   3420  CA  GLY A 343      -0.673  -4.428  10.356  1.00104.39           C  
ATOM   3421  C   GLY A 343      -0.093  -4.952  11.651  1.00104.08           C  
ATOM   3422  O   GLY A 343       0.703  -4.276  12.304  1.00103.96           O  
ATOM   3423  H   GLY A 343      -1.483  -5.856   9.070  1.00125.16           H  
ATOM   3424  HA2 GLY A 343      -0.108  -3.543  10.080  1.00125.27           H  
ATOM   3425  HA3 GLY A 343      -1.714  -4.152  10.508  1.00125.27           H  
ATOM   3426  N   ILE A 344      -0.465  -6.188  11.987  1.00103.72           N  
ATOM   3427  CA  ILE A 344       0.067  -6.943  13.124  1.00103.72           C  
ATOM   3428  C   ILE A 344       1.565  -7.144  12.935  1.00104.12           C  
ATOM   3429  O   ILE A 344       2.317  -6.997  13.890  1.00104.46           O  
ATOM   3430  CB  ILE A 344      -0.653  -8.304  13.236  1.00103.93           C  
ATOM   3431  CG1 ILE A 344      -2.135  -8.091  13.610  1.00104.71           C  
ATOM   3432  CG2 ILE A 344       0.046  -9.228  14.245  1.00104.37           C  
ATOM   3433  CD1 ILE A 344      -3.028  -9.303  13.346  1.00105.94           C  
ATOM   3434  H   ILE A 344      -1.177  -6.682  11.457  1.00124.46           H  
ATOM   3435  HA  ILE A 344      -0.084  -6.392  14.052  1.00124.46           H  
ATOM   3436  HB  ILE A 344      -0.603  -8.792  12.264  1.00124.72           H  
ATOM   3437 HG12 ILE A 344      -2.196  -7.831  14.666  1.00125.66           H  
ATOM   3438 HG13 ILE A 344      -2.544  -7.270  13.024  1.00125.66           H  
ATOM   3439 HG21 ILE A 344      -0.511 -10.158  14.338  1.00125.25           H  
ATOM   3440 HG22 ILE A 344       0.085  -8.729  15.212  1.00125.25           H  
ATOM   3441 HG23 ILE A 344       1.050  -9.475  13.906  1.00125.25           H  
ATOM   3442 HD11 ILE A 344      -2.941  -9.590  12.299  1.00127.13           H  
ATOM   3443 HD12 ILE A 344      -2.736 -10.136  13.984  1.00127.13           H  
ATOM   3444 HD13 ILE A 344      -4.059  -9.032  13.570  1.00127.13           H  
ATOM   3445  N   MET A 345       1.999  -7.494  11.727  1.00104.04           N  
ATOM   3446  CA  MET A 345       3.421  -7.693  11.452  1.00104.62           C  
ATOM   3447  C   MET A 345       4.209  -6.396  11.624  1.00103.85           C  
ATOM   3448  O   MET A 345       5.260  -6.406  12.245  1.00104.19           O  
ATOM   3449  CB  MET A 345       3.617  -8.280  10.062  1.00106.53           C  
ATOM   3450  CG  MET A 345       5.059  -8.541   9.733  1.00111.46           C  
ATOM   3451  SD  MET A 345       5.232  -9.375   8.149  1.00125.20           S  
ATOM   3452  CE  MET A 345       4.692  -8.061   7.011  1.00125.89           C  
ATOM   3453  H   MET A 345       1.382  -7.680  10.943  1.00124.85           H  
ATOM   3454  HA  MET A 345       3.806  -8.414  12.172  1.00125.55           H  
ATOM   3455  HB2 MET A 345       3.097  -9.236  10.023  1.00127.84           H  
ATOM   3456  HB3 MET A 345       3.187  -7.602   9.328  1.00127.84           H  
ATOM   3457  HG2 MET A 345       5.620  -7.608   9.690  1.00133.75           H  
ATOM   3458  HG3 MET A 345       5.481  -9.190  10.499  1.00133.75           H  
ATOM   3459  HE1 MET A 345       5.203  -7.134   7.267  1.00151.07           H  
ATOM   3460  HE2 MET A 345       3.614  -7.932   7.093  1.00151.07           H  
ATOM   3461  HE3 MET A 345       4.951  -8.358   5.996  1.00151.07           H  
ATOM   3462  N   TYR A 346       3.696  -5.291  11.117  1.00102.83           N  
ATOM   3463  CA  TYR A 346       4.320  -3.975  11.290  1.00102.70           C  
ATOM   3464  C   TYR A 346       4.340  -3.536  12.779  1.00102.59           C  
ATOM   3465  O   TYR A 346       5.245  -2.833  13.220  1.00102.88           O  
ATOM   3466  CB  TYR A 346       3.572  -2.967  10.418  1.00102.73           C  
ATOM   3467  CG  TYR A 346       3.995  -1.526  10.577  1.00103.57           C  
ATOM   3468  CD1 TYR A 346       5.211  -1.077  10.076  1.00104.47           C  
ATOM   3469  CD2 TYR A 346       3.137  -0.590  11.129  1.00104.52           C  
ATOM   3470  CE1 TYR A 346       5.580   0.259  10.169  1.00105.36           C  
ATOM   3471  CE2 TYR A 346       3.494   0.747  11.228  1.00105.49           C  
ATOM   3472  CZ  TYR A 346       4.718   1.168  10.748  1.00106.53           C  
ATOM   3473  OH  TYR A 346       5.044   2.501  10.816  1.00108.70           O  
ATOM   3474  H   TYR A 346       2.838  -5.292  10.575  1.00123.39           H  
ATOM   3475  HA  TYR A 346       5.354  -4.017  10.951  1.00123.24           H  
ATOM   3476  HB2 TYR A 346       3.724  -3.251   9.378  1.00123.28           H  
ATOM   3477  HB3 TYR A 346       2.510  -3.033  10.653  1.00123.28           H  
ATOM   3478  HD1 TYR A 346       5.893  -1.782   9.629  1.00125.37           H  
ATOM   3479  HD2 TYR A 346       2.172  -0.910  11.491  1.00125.42           H  
ATOM   3480  HE1 TYR A 346       6.535   0.586   9.791  1.00126.43           H  
ATOM   3481  HE2 TYR A 346       2.807   1.459  11.657  1.00126.58           H  
ATOM   3482  HH  TYR A 346       5.568   2.765  10.016  1.00130.44           H  
ATOM   3483  N   TYR A 347       3.370  -3.986  13.546  1.00102.18           N  
ATOM   3484  CA  TYR A 347       3.285  -3.721  14.979  1.00102.38           C  
ATOM   3485  C   TYR A 347       4.349  -4.473  15.783  1.00103.47           C  
ATOM   3486  O   TYR A 347       4.996  -3.882  16.640  1.00103.78           O  
ATOM   3487  CB  TYR A 347       1.898  -4.163  15.471  1.00101.68           C  
ATOM   3488  CG  TYR A 347       1.578  -3.907  16.915  1.00101.36           C  
ATOM   3489  CD1 TYR A 347       1.758  -2.648  17.469  1.00101.93           C  
ATOM   3490  CD2 TYR A 347       0.911  -4.861  17.672  1.00101.74           C  
ATOM   3491  CE1 TYR A 347       1.322  -2.357  18.754  1.00102.76           C  
ATOM   3492  CE2 TYR A 347       0.469  -4.582  18.956  1.00102.56           C  
ATOM   3493  CZ  TYR A 347       0.651  -3.316  19.484  1.00103.48           C  
ATOM   3494  OH  TYR A 347       0.176  -2.986  20.727  1.00104.62           O  
ATOM   3495  H   TYR A 347       2.596  -4.521  13.164  1.00122.62           H  
ATOM   3496  HA  TYR A 347       3.399  -2.655  15.161  1.00122.85           H  
ATOM   3497  HB2 TYR A 347       1.146  -3.646  14.878  1.00122.01           H  
ATOM   3498  HB3 TYR A 347       1.796  -5.233  15.302  1.00122.01           H  
ATOM   3499  HD1 TYR A 347       2.239  -1.876  16.891  1.00122.31           H  
ATOM   3500  HD2 TYR A 347       0.725  -5.838  17.251  1.00122.09           H  
ATOM   3501  HE1 TYR A 347       1.468  -1.375  19.174  1.00123.31           H  
ATOM   3502  HE2 TYR A 347      -0.054  -5.339  19.519  1.00123.07           H  
ATOM   3503  HH  TYR A 347      -0.531  -3.629  20.998  1.00125.54           H  
ATOM   3504  N   LEU A 348       4.500  -5.779  15.528  1.00103.88           N  
ATOM   3505  CA  LEU A 348       5.344  -6.673  16.322  1.00104.84           C  
ATOM   3506  C   LEU A 348       6.764  -6.951  15.818  1.00106.47           C  
ATOM   3507  O   LEU A 348       7.628  -7.241  16.654  1.00106.68           O  
ATOM   3508  CB  LEU A 348       4.614  -8.006  16.485  1.00104.62           C  
ATOM   3509  CG  LEU A 348       3.257  -7.940  17.195  1.00105.37           C  
ATOM   3510  CD1 LEU A 348       2.561  -9.285  17.135  1.00105.61           C  
ATOM   3511  CD2 LEU A 348       3.406  -7.497  18.646  1.00105.70           C  
ATOM   3512  H   LEU A 348       3.983  -6.239  14.785  1.00124.65           H  
ATOM   3513  HA  LEU A 348       5.461  -6.233  17.310  1.00125.80           H  
ATOM   3514  HB2 LEU A 348       4.441  -8.413  15.489  1.00125.55           H  
ATOM   3515  HB3 LEU A 348       5.250  -8.690  17.044  1.00125.55           H  
ATOM   3516  HG  LEU A 348       2.617  -7.218  16.688  1.00126.44           H  
ATOM   3517 HD11 LEU A 348       2.438  -9.578  16.094  1.00126.73           H  
ATOM   3518 HD12 LEU A 348       1.589  -9.205  17.619  1.00126.73           H  
ATOM   3519 HD13 LEU A 348       3.173 -10.020  17.656  1.00126.73           H  
ATOM   3520 HD21 LEU A 348       3.747  -6.465  18.697  1.00126.85           H  
ATOM   3521 HD22 LEU A 348       4.118  -8.151  19.147  1.00126.85           H  
ATOM   3522 HD23 LEU A 348       2.437  -7.564  19.138  1.00126.85           H  
ATOM   3523  N   THR A 349       7.022  -6.917  14.499  1.00107.53           N  
ATOM   3524  CA  THR A 349       8.394  -7.164  14.015  1.00109.13           C  
ATOM   3525  C   THR A 349       9.248  -5.963  14.403  1.00110.19           C  
ATOM   3526  O   THR A 349       8.886  -4.840  14.051  1.00110.40           O  
ATOM   3527  CB  THR A 349       8.478  -7.423  12.519  1.00111.12           C  
ATOM   3528  OG1 THR A 349       7.933  -6.310  11.811  1.00112.50           O  
ATOM   3529  CG2 THR A 349       7.797  -8.724  12.118  1.00111.75           C  
ATOM   3530  H   THR A 349       6.321  -6.717  13.792  1.00129.04           H  
ATOM   3531  HA  THR A 349       8.763  -8.057  14.516  1.00130.96           H  
ATOM   3532  HB  THR A 349       9.531  -7.510  12.254  1.00133.34           H  
ATOM   3533  HG1 THR A 349       6.947  -6.327  11.922  1.00135.00           H  
ATOM   3534 HG21 THR A 349       7.880  -8.868  11.042  1.00134.10           H  
ATOM   3535 HG22 THR A 349       6.745  -8.687  12.397  1.00134.10           H  
ATOM   3536 HG23 THR A 349       8.271  -9.559  12.631  1.00134.10           H  
ATOM   3537  N   PRO A 350      10.354  -6.169  15.157  1.00110.54           N  
ATOM   3538  CA  PRO A 350      11.136  -5.027  15.641  1.00110.77           C  
ATOM   3539  C   PRO A 350      11.968  -4.307  14.587  1.00111.24           C  
ATOM   3540  O   PRO A 350      12.353  -4.880  13.568  1.00111.45           O  
ATOM   3541  CB  PRO A 350      12.019  -5.649  16.729  1.00111.29           C  
ATOM   3542  CG  PRO A 350      12.218  -7.048  16.277  1.00111.63           C  
ATOM   3543  CD  PRO A 350      10.899  -7.440  15.672  1.00110.10           C  
ATOM   3544  HA  PRO A 350      10.463  -4.321  16.124  1.00132.92           H  
ATOM   3545  HB2 PRO A 350      12.966  -5.115  16.803  1.00133.55           H  
ATOM   3546  HB3 PRO A 350      11.494  -5.633  17.683  1.00133.55           H  
ATOM   3547  HG2 PRO A 350      13.005  -7.079  15.526  1.00133.96           H  
ATOM   3548  HG3 PRO A 350      12.457  -7.690  17.123  1.00133.96           H  
ATOM   3549  HD2 PRO A 350      11.049  -8.141  14.852  1.00132.12           H  
ATOM   3550  HD3 PRO A 350      10.228  -7.845  16.427  1.00132.12           H  
ATOM   3551  N   GLN A 351      12.239  -3.035  14.864  1.00111.20           N  
ATOM   3552  CA  GLN A 351      13.065  -2.158  14.047  1.00111.72           C  
ATOM   3553  C   GLN A 351      14.323  -1.814  14.846  1.00111.80           C  
ATOM   3554  O   GLN A 351      14.439  -0.715  15.405  1.00111.94           O  
ATOM   3555  CB  GLN A 351      12.310  -0.870  13.676  1.00113.48           C  
ATOM   3556  CG  GLN A 351      11.425  -0.968  12.441  1.00117.76           C  
ATOM   3557  CD  GLN A 351      10.723   0.340  12.128  1.00123.85           C  
ATOM   3558  OE1 GLN A 351      11.116   1.425  12.581  1.00125.95           O  
ATOM   3559  NE2 GLN A 351       9.656   0.270  11.341  1.00124.91           N  
ATOM   3560  H   GLN A 351      11.863  -2.579  15.689  1.00133.44           H  
ATOM   3561  HA  GLN A 351      13.382  -2.660  13.134  1.00134.06           H  
ATOM   3562  N   TRP A 352      15.297  -2.732  14.857  1.00111.39           N  
ATOM   3563  CA  TRP A 352      16.573  -2.468  15.541  1.00111.66           C  
ATOM   3564  C   TRP A 352      17.450  -1.382  14.801  1.00111.67           C  
ATOM   3565  O   TRP A 352      18.596  -1.131  15.191  1.00111.61           O  
ATOM   3566  CB  TRP A 352      17.372  -3.771  15.705  1.00111.60           C  
ATOM   3567  CG  TRP A 352      16.657  -4.923  16.363  1.00111.86           C  
ATOM   3568  CD1 TRP A 352      16.444  -6.153  15.815  1.00112.85           C  
ATOM   3569  CD2 TRP A 352      16.226  -5.018  17.736  1.00111.72           C  
ATOM   3570  NE1 TRP A 352      15.886  -7.000  16.746  1.00113.14           N  
ATOM   3571  CE2 TRP A 352      15.730  -6.325  17.930  1.00112.61           C  
ATOM   3572  CE3 TRP A 352      16.201  -4.127  18.815  1.00111.90           C  
ATOM   3573  CZ2 TRP A 352      15.192  -6.747  19.147  1.00112.87           C  
ATOM   3574  CZ3 TRP A 352      15.673  -4.553  20.020  1.00112.50           C  
ATOM   3575  CH2 TRP A 352      15.174  -5.846  20.174  1.00112.67           C  
ATOM   3576  H   TRP A 352      15.213  -3.640  14.412  1.00133.66           H  
ATOM   3577  HA  TRP A 352      16.370  -2.086  16.540  1.00133.99           H  
ATOM   3578  HB2 TRP A 352      17.660  -4.106  14.709  1.00133.92           H  
ATOM   3579  HB3 TRP A 352      18.276  -3.563  16.275  1.00133.92           H  
ATOM   3580  HD1 TRP A 352      16.722  -6.434  14.812  1.00135.42           H  
ATOM   3581  HE1 TRP A 352      15.636  -7.996  16.577  1.00135.77           H  
ATOM   3582  HE3 TRP A 352      16.571  -3.123  18.708  1.00134.28           H  
ATOM   3583  HZ2 TRP A 352      14.827  -7.752  19.280  1.00135.44           H  
ATOM   3584  HZ3 TRP A 352      15.631  -3.872  20.853  1.00135.00           H  
ATOM   3585  HH2 TRP A 352      14.778  -6.149  21.129  1.00135.20           H  
ATOM   3586  N   ASP A 353      16.895  -0.754  13.744  1.00111.41           N  
ATOM   3587  CA  ASP A 353      17.532   0.284  12.923  1.00111.40           C  
ATOM   3588  C   ASP A 353      17.113   1.708  13.336  1.00110.13           C  
ATOM   3589  O   ASP A 353      17.862   2.646  13.121  1.00110.09           O  
ATOM   3590  CB  ASP A 353      17.260   0.024  11.414  1.00114.08           C  
ATOM   3591  CG  ASP A 353      15.815  -0.287  11.026  1.00119.74           C  
ATOM   3592  OD1 ASP A 353      14.892   0.286  11.654  1.00121.32           O  
ATOM   3593  OD2 ASP A 353      15.608  -1.123  10.105  1.00121.50           O1-
ATOM   3594  H   ASP A 353      15.958  -0.959  13.422  1.00133.70           H  
ATOM   3595  HA  ASP A 353      18.610   0.224  13.063  1.00133.69           H  
ATOM   3596  HB2 ASP A 353      17.588   0.889  10.839  1.00136.90           H  
ATOM   3597  HB3 ASP A 353      17.852  -0.844  11.129  1.00136.90           H  
ATOM   3598  N   LYS A 354      15.939   1.864  13.930  1.00109.10           N  
ATOM   3599  CA  LYS A 354      15.471   3.170  14.412  1.00108.80           C  
ATOM   3600  C   LYS A 354      15.899   3.482  15.887  1.00108.53           C  
ATOM   3601  O   LYS A 354      15.547   4.522  16.442  1.00108.42           O  
ATOM   3602  CB  LYS A 354      13.932   3.173  14.321  1.00110.17           C  
ATOM   3603  CG  LYS A 354      13.351   4.567  14.171  1.00113.58           C  
ATOM   3604  CD  LYS A 354      11.899   4.572  13.748  1.00117.20           C  
ATOM   3605  CE  LYS A 354      11.338   5.977  13.623  1.00120.69           C  
ATOM   3606  NZ  LYS A 354      12.048   6.823  12.614  1.00123.02           N1+
ATOM   3607  H   LYS A 354      15.292   1.098  14.083  1.00130.92           H  
ATOM   3608  HA  LYS A 354      15.878   3.952  13.773  1.00130.56           H  
ATOM   3609  HB2 LYS A 354      13.626   2.587  13.456  1.00132.21           H  
ATOM   3610  HB3 LYS A 354      13.521   2.720  15.223  1.00132.21           H  
ATOM   3611  HG2 LYS A 354      13.449   5.104  15.113  1.00136.29           H  
ATOM   3612  HG3 LYS A 354      13.923   5.074  13.396  1.00136.29           H  
ATOM   3613  HD2 LYS A 354      11.808   4.072  12.785  1.00140.64           H  
ATOM   3614  HD3 LYS A 354      11.314   4.038  14.495  1.00140.64           H  
ATOM   3615  HE2 LYS A 354      10.294   5.906  13.321  1.00144.83           H  
ATOM   3616  HE3 LYS A 354      11.412   6.482  14.584  1.00144.83           H  
ATOM   3617  HZ1 LYS A 354      11.585   7.721  12.523  1.00147.63           H  
ATOM   3618  HZ2 LYS A 354      13.014   6.985  12.880  1.00147.63           H  
ATOM   3619  HZ3 LYS A 354      12.041   6.369  11.709  1.00147.63           H  
ATOM   3620  N   ILE A 355      16.692   2.592  16.473  1.00108.16           N  
ATOM   3621  CA  ILE A 355      17.030   2.511  17.899  1.00108.07           C  
ATOM   3622  C   ILE A 355      17.861   3.685  18.480  1.00108.27           C  
ATOM   3623  O   ILE A 355      17.742   3.940  19.681  1.00108.22           O  
ATOM   3624  CB  ILE A 355      17.706   1.120  18.184  1.00107.91           C  
ATOM   3625  CG1 ILE A 355      17.699   0.728  19.672  1.00108.24           C  
ATOM   3626  CG2 ILE A 355      19.108   1.040  17.614  1.00108.29           C  
ATOM   3627  CD1 ILE A 355      16.324   0.468  20.257  1.00109.08           C  
ATOM   3628  H   ILE A 355      17.118   1.859  15.917  1.00129.79           H  
ATOM   3629  HA  ILE A 355      16.069   2.550  18.408  1.00129.68           H  
ATOM   3630  HB  ILE A 355      17.116   0.353  17.682  1.00129.50           H  
ATOM   3631 HG12 ILE A 355      18.263  -0.199  19.763  1.00129.88           H  
ATOM   3632 HG13 ILE A 355      18.188   1.500  20.263  1.00129.88           H  
ATOM   3633 HG21 ILE A 355      19.773   1.695  18.172  1.00129.94           H  
ATOM   3634 HG22 ILE A 355      19.451   0.010  17.698  1.00129.94           H  
ATOM   3635 HG23 ILE A 355      19.091   1.328  16.563  1.00129.94           H  
ATOM   3636 HD11 ILE A 355      15.772   1.403  20.332  1.00130.90           H  
ATOM   3637 HD12 ILE A 355      15.785  -0.222  19.608  1.00130.90           H  
ATOM   3638 HD13 ILE A 355      16.436   0.033  21.249  1.00130.90           H  
ATOM   3639  N   LEU A 356      18.647   4.403  17.670  1.00108.29           N  
ATOM   3640  CA  LEU A 356      19.429   5.541  18.183  1.00108.84           C  
ATOM   3641  C   LEU A 356      18.716   6.903  18.096  1.00109.62           C  
ATOM   3642  O   LEU A 356      19.342   7.937  18.347  1.00110.05           O  
ATOM   3643  CB  LEU A 356      20.802   5.611  17.511  1.00108.84           C  
ATOM   3644  CG  LEU A 356      21.714   4.390  17.668  1.00109.99           C  
ATOM   3645  CD1 LEU A 356      23.114   4.733  17.195  1.00110.79           C  
ATOM   3646  CD2 LEU A 356      21.805   3.883  19.123  1.00110.12           C  
ATOM   3647  H   LEU A 356      18.748   4.215  16.678  1.00129.95           H  
ATOM   3648  HA  LEU A 356      19.614   5.410  19.247  1.00130.61           H  
ATOM   3649  HB2 LEU A 356      20.647   5.770  16.445  1.00130.61           H  
ATOM   3650  HB3 LEU A 356      21.350   6.459  17.920  1.00130.61           H  
ATOM   3651  HG  LEU A 356      21.329   3.578  17.051  1.00131.98           H  
ATOM   3652 HD11 LEU A 356      23.069   5.087  16.166  1.00132.95           H  
ATOM   3653 HD12 LEU A 356      23.527   5.509  17.838  1.00132.95           H  
ATOM   3654 HD13 LEU A 356      23.738   3.842  17.250  1.00132.95           H  
ATOM   3655 HD21 LEU A 356      22.537   3.079  19.165  1.00132.14           H  
ATOM   3656 HD22 LEU A 356      20.839   3.498  19.446  1.00132.14           H  
ATOM   3657 HD23 LEU A 356      22.121   4.704  19.765  1.00132.14           H  
ATOM   3658  N   GLU A 357      17.414   6.910  17.798  1.00109.51           N  
ATOM   3659  CA  GLU A 357      16.648   8.157  17.765  1.00109.70           C  
ATOM   3660  C   GLU A 357      16.154   8.479  19.160  1.00108.79           C  
ATOM   3661  O   GLU A 357      15.295   7.778  19.683  1.00108.89           O  
ATOM   3662  CB  GLU A 357      15.460   8.057  16.813  1.00113.12           C  
ATOM   3663  CG  GLU A 357      15.866   7.963  15.352  1.00120.00           C  
ATOM   3664  CD  GLU A 357      14.699   8.116  14.394  1.00128.44           C  
ATOM   3665  OE1 GLU A 357      14.699   7.431  13.343  1.00129.92           O  
ATOM   3666  OE2 GLU A 357      13.783   8.921  14.694  1.00131.02           O1-
ATOM   3667  H   GLU A 357      16.888   6.076  17.559  1.00131.41           H  
ATOM   3668  HA  GLU A 357      17.273   8.980  17.419  1.00131.64           H  
ATOM   3669  HB2 GLU A 357      14.868   7.179  17.063  1.00135.75           H  
ATOM   3670  HB3 GLU A 357      14.862   8.957  16.947  1.00135.75           H  
ATOM   3671  HG2 GLU A 357      16.584   8.754  15.140  1.00144.01           H  
ATOM   3672  HG3 GLU A 357      16.337   6.997  15.175  1.00144.01           H  
ATOM   3673  N   ALA A 358      16.689   9.538  19.756  1.00107.95           N  
ATOM   3674  CA  ALA A 358      16.304   9.983  21.092  1.00107.78           C  
ATOM   3675  C   ALA A 358      14.809  10.254  21.205  1.00107.54           C  
ATOM   3676  O   ALA A 358      14.220   9.948  22.233  1.00107.48           O  
ATOM   3677  CB  ALA A 358      17.085  11.224  21.456  1.00107.94           C  
ATOM   3678  H   ALA A 358      17.422  10.094  19.327  1.00129.55           H  
ATOM   3679  HA  ALA A 358      16.549   9.201  21.809  1.00129.34           H  
ATOM   3680  HB1 ALA A 358      18.150  11.003  21.392  1.00129.53           H  
ATOM   3681  HB2 ALA A 358      16.840  11.524  22.474  1.00129.53           H  
ATOM   3682  HB3 ALA A 358      16.839  12.031  20.767  1.00129.53           H  
ATOM   3683  N   LYS A 359      14.186  10.762  20.133  1.00107.28           N  
ATOM   3684  CA  LYS A 359      12.735  11.012  20.094  1.00107.32           C  
ATOM   3685  C   LYS A 359      11.892   9.759  20.387  1.00106.19           C  
ATOM   3686  O   LYS A 359      10.868   9.875  21.051  1.00106.27           O  
ATOM   3687  CB  LYS A 359      12.328  11.617  18.736  1.00110.16           C  
ATOM   3688  CG  LYS A 359      10.872  12.098  18.647  1.00116.22           C  
ATOM   3689  CD  LYS A 359      10.509  13.149  19.732  1.00122.72           C  
ATOM   3690  CE  LYS A 359       9.248  13.962  19.449  1.00127.86           C  
ATOM   3691  NZ  LYS A 359       8.002  13.134  19.457  1.00130.58           N1+
ATOM   3692  H   LYS A 359      14.679  11.039  19.290  1.00128.73           H  
ATOM   3693  HA  LYS A 359      12.505  11.732  20.877  1.00128.79           H  
ATOM   3694  HB2 LYS A 359      12.968  12.476  18.538  1.00132.19           H  
ATOM   3695  HB3 LYS A 359      12.482  10.869  17.960  1.00132.19           H  
ATOM   3696  HG2 LYS A 359      10.733  12.573  17.676  1.00139.47           H  
ATOM   3697  HG3 LYS A 359      10.191  11.253  18.736  1.00139.47           H  
ATOM   3698  HD2 LYS A 359      10.372  12.638  20.684  1.00147.26           H  
ATOM   3699  HD3 LYS A 359      11.335  13.853  19.817  1.00147.26           H  
ATOM   3700  HE2 LYS A 359       9.147  14.726  20.218  1.00153.43           H  
ATOM   3701  HE3 LYS A 359       9.343  14.433  18.471  1.00153.43           H  
ATOM   3702  HZ1 LYS A 359       7.996  12.486  18.675  1.00156.70           H  
ATOM   3703  HZ2 LYS A 359       7.179  13.724  19.404  1.00156.70           H  
ATOM   3704  HZ3 LYS A 359       7.962  12.604  20.320  1.00156.70           H  
ATOM   3705  N   VAL A 360      12.335   8.575  19.946  1.00104.96           N  
ATOM   3706  CA  VAL A 360      11.610   7.324  20.212  1.00104.19           C  
ATOM   3707  C   VAL A 360      11.651   7.019  21.719  1.00103.22           C  
ATOM   3708  O   VAL A 360      10.646   6.612  22.291  1.00103.43           O  
ATOM   3709  CB  VAL A 360      12.155   6.129  19.379  1.00104.72           C  
ATOM   3710  CG1 VAL A 360      11.422   4.836  19.719  1.00105.44           C  
ATOM   3711  CG2 VAL A 360      12.010   6.390  17.889  1.00104.87           C  
ATOM   3712  H   VAL A 360      13.213   8.464  19.451  1.00125.96           H  
ATOM   3713  HA  VAL A 360      10.563   7.456  19.945  1.00125.03           H  
ATOM   3714  HB  VAL A 360      13.209   5.994  19.618  1.00125.66           H  
ATOM   3715 HG11 VAL A 360      11.822   4.037  19.096  1.00126.53           H  
ATOM   3716 HG12 VAL A 360      10.361   4.965  19.509  1.00126.53           H  
ATOM   3717 HG13 VAL A 360      11.561   4.580  20.767  1.00126.53           H  
ATOM   3718 HG21 VAL A 360      12.544   7.299  17.616  1.00125.85           H  
ATOM   3719 HG22 VAL A 360      10.950   6.490  17.662  1.00125.85           H  
ATOM   3720 HG23 VAL A 360      12.420   5.534  17.354  1.00125.85           H  
ATOM   3721  N   TRP A 361      12.794   7.236  22.354  1.00101.98           N  
ATOM   3722  CA  TRP A 361      12.953   6.988  23.779  1.00101.25           C  
ATOM   3723  C   TRP A 361      12.261   8.050  24.630  1.00101.01           C  
ATOM   3724  O   TRP A 361      11.816   7.739  25.714  1.00101.08           O  
ATOM   3725  CB  TRP A 361      14.430   6.875  24.117  1.00100.74           C  
ATOM   3726  CG  TRP A 361      15.093   5.671  23.533  1.00100.66           C  
ATOM   3727  CD1 TRP A 361      15.744   5.598  22.340  1.00101.48           C  
ATOM   3728  CD2 TRP A 361      15.208   4.371  24.137  1.00100.50           C  
ATOM   3729  NE1 TRP A 361      16.249   4.332  22.154  1.00101.78           N  
ATOM   3730  CE2 TRP A 361      15.930   3.556  23.243  1.00101.37           C  
ATOM   3731  CE3 TRP A 361      14.768   3.816  25.345  1.00100.67           C  
ATOM   3732  CZ2 TRP A 361      16.225   2.219  23.524  1.00101.77           C  
ATOM   3733  CZ3 TRP A 361      15.069   2.496  25.625  1.00101.32           C  
ATOM   3734  CH2 TRP A 361      15.787   1.712  24.723  1.00101.59           C  
ATOM   3735  H   TRP A 361      13.620   7.611  21.898  1.00122.38           H  
ATOM   3736  HA  TRP A 361      12.491   6.035  24.032  1.00121.50           H  
ATOM   3737  HB2 TRP A 361      14.947   7.766  23.764  1.00120.89           H  
ATOM   3738  HB3 TRP A 361      14.536   6.785  25.193  1.00120.89           H  
ATOM   3739  HD1 TRP A 361      15.849   6.414  21.644  1.00121.77           H  
ATOM   3740  HE1 TRP A 361      16.805   4.031  21.331  1.00122.14           H  
ATOM   3741  HE3 TRP A 361      14.186   4.404  26.027  1.00120.81           H  
ATOM   3742  HZ2 TRP A 361      16.820   1.626  22.850  1.00122.12           H  
ATOM   3743  HZ3 TRP A 361      14.718   2.052  26.543  1.00121.58           H  
ATOM   3744  HH2 TRP A 361      16.015   0.688  24.980  1.00121.91           H  
ATOM   3745  N   GLY A 362      12.162   9.274  24.135  1.00100.88           N  
ATOM   3746  CA  GLY A 362      11.437  10.351  24.804  1.00101.46           C  
ATOM   3747  C   GLY A 362       9.943  10.107  24.784  1.00101.83           C  
ATOM   3748  O   GLY A 362       9.280  10.239  25.812  1.00101.55           O  
ATOM   3749  H   GLY A 362      12.635   9.562  23.285  1.00121.06           H  
ATOM   3750  HA2 GLY A 362      11.755  10.438  25.843  1.00121.75           H  
ATOM   3751  HA3 GLY A 362      11.639  11.298  24.305  1.00121.75           H  
ATOM   3752  N   ASP A 363       9.410   9.719  23.616  1.00102.39           N  
ATOM   3753  CA  ASP A 363       7.981   9.381  23.461  1.00103.39           C  
ATOM   3754  C   ASP A 363       7.613   8.143  24.300  1.00102.86           C  
ATOM   3755  O   ASP A 363       6.607   8.159  25.006  1.00102.95           O  
ATOM   3756  CB  ASP A 363       7.614   9.127  21.980  1.00106.65           C  
ATOM   3757  CG  ASP A 363       7.480  10.373  21.096  1.00113.68           C  
ATOM   3758  OD1 ASP A 363       7.555  11.510  21.637  1.00115.13           O  
ATOM   3759  OD2 ASP A 363       7.290  10.214  19.862  1.00116.35           O1-
ATOM   3760  H   ASP A 363       9.951   9.654  22.760  1.00122.87           H  
ATOM   3761  HA  ASP A 363       7.374  10.207  23.829  1.00124.07           H  
ATOM   3762  HB2 ASP A 363       8.361   8.465  21.545  1.00127.98           H  
ATOM   3763  HB3 ASP A 363       6.652   8.615  21.962  1.00127.98           H  
ATOM   3764  N   ALA A 364       8.433   7.092  24.229  1.00102.13           N  
ATOM   3765  CA  ALA A 364       8.244   5.873  25.010  1.00102.05           C  
ATOM   3766  C   ALA A 364       8.290   6.157  26.516  1.00101.97           C  
ATOM   3767  O   ALA A 364       7.474   5.624  27.261  1.00102.33           O  
ATOM   3768  CB  ALA A 364       9.305   4.854  24.629  1.00102.02           C  
ATOM   3769  H   ALA A 364       9.228   7.060  23.600  1.00122.56           H  
ATOM   3770  HA  ALA A 364       7.262   5.456  24.792  1.00122.46           H  
ATOM   3771  HB1 ALA A 364       9.186   3.955  25.230  1.00122.43           H  
ATOM   3772  HB2 ALA A 364      10.291   5.284  24.795  1.00122.43           H  
ATOM   3773  HB3 ALA A 364       9.182   4.607  23.576  1.00122.43           H  
ATOM   3774  N   ALA A 365       9.211   7.006  26.957  1.00101.45           N  
ATOM   3775  CA  ALA A 365       9.299   7.397  28.362  1.00101.40           C  
ATOM   3776  C   ALA A 365       8.070   8.191  28.767  1.00100.98           C  
ATOM   3777  O   ALA A 365       7.487   7.916  29.808  1.00100.98           O  
ATOM   3778  CB  ALA A 365      10.548   8.235  28.593  1.00101.79           C  
ATOM   3779  H   ALA A 365       9.933   7.400  26.363  1.00121.74           H  
ATOM   3780  HA  ALA A 365       9.355   6.506  28.986  1.00121.69           H  
ATOM   3781  HB1 ALA A 365      10.456   9.183  28.068  1.00122.15           H  
ATOM   3782  HB2 ALA A 365      11.387   7.718  28.139  1.00122.15           H  
ATOM   3783  HB3 ALA A 365      10.681   8.403  29.661  1.00122.15           H  
ATOM   3784  N   SER A 366       7.659   9.158  27.943  1.00100.68           N  
ATOM   3785  CA  SER A 366       6.502   9.977  28.250  1.00101.20           C  
ATOM   3786  C   SER A 366       5.232   9.133  28.367  1.00100.95           C  
ATOM   3787  O   SER A 366       4.456   9.343  29.286  1.00100.98           O  
ATOM   3788  CB  SER A 366       6.332  11.077  27.212  1.00103.18           C  
ATOM   3789  OG  SER A 366       5.796  10.610  25.985  1.00105.87           O  
ATOM   3790  H   SER A 366       8.144   9.394  27.083  1.00120.81           H  
ATOM   3791  HA  SER A 366       6.670  10.456  29.213  1.00121.44           H  
ATOM   3792  HB2 SER A 366       5.638  11.787  27.648  1.00123.81           H  
ATOM   3793  HB3 SER A 366       7.291  11.562  27.032  1.00123.81           H  
ATOM   3794  HG  SER A 366       6.299   9.809  25.687  1.00127.05           H  
ATOM   3795  N   GLN A 367       5.058   8.147  27.481  1.00100.45           N  
ATOM   3796  CA  GLN A 367       3.908   7.235  27.514  1.00100.24           C  
ATOM   3797  C   GLN A 367       3.956   6.268  28.708  1.00100.28           C  
ATOM   3798  O   GLN A 367       2.928   6.015  29.326  1.00100.21           O  
ATOM   3799  CB  GLN A 367       3.821   6.482  26.177  1.00100.95           C  
ATOM   3800  CG  GLN A 367       2.680   5.470  26.064  1.00102.85           C  
ATOM   3801  CD  GLN A 367       1.303   6.039  26.318  1.00105.81           C  
ATOM   3802  OE1 GLN A 367       1.066   7.240  26.254  1.00107.34           O  
ATOM   3803  NE2 GLN A 367       0.349   5.197  26.629  1.00105.95           N  
ATOM   3804  H   GLN A 367       5.697   7.984  26.709  1.00120.54           H  
ATOM   3805  HA  GLN A 367       3.006   7.831  27.636  1.00120.29           H  
ATOM   3806  HB2 GLN A 367       3.700   7.223  25.388  1.00121.14           H  
ATOM   3807  HB3 GLN A 367       4.757   5.949  26.019  1.00121.14           H  
ATOM   3808  HG2 GLN A 367       2.680   5.072  25.050  1.00123.42           H  
ATOM   3809  HG3 GLN A 367       2.854   4.651  26.760  1.00123.42           H  
ATOM   3810 HE21 GLN A 367       0.537   4.204  26.716  1.00127.14           H  
ATOM   3811 HE22 GLN A 367      -0.587   5.558  26.783  1.00127.14           H  
ATOM   3812  N   ALA A 368       5.136   5.762  29.052  1.00100.36           N  
ATOM   3813  CA  ALA A 368       5.301   4.877  30.202  1.00101.08           C  
ATOM   3814  C   ALA A 368       4.976   5.596  31.533  1.00101.79           C  
ATOM   3815  O   ALA A 368       4.358   5.002  32.415  1.00101.99           O  
ATOM   3816  CB  ALA A 368       6.716   4.314  30.214  1.00101.16           C  
ATOM   3817  H   ALA A 368       5.990   5.943  28.535  1.00120.43           H  
ATOM   3818  HA  ALA A 368       4.600   4.047  30.121  1.00121.29           H  
ATOM   3819  HB1 ALA A 368       6.838   3.655  31.072  1.00121.39           H  
ATOM   3820  HB2 ALA A 368       6.863   3.749  29.294  1.00121.39           H  
ATOM   3821  HB3 ALA A 368       7.434   5.132  30.258  1.00121.39           H  
ATOM   3822  N   PHE A 369       5.347   6.870  31.661  1.00101.97           N  
ATOM   3823  CA  PHE A 369       5.035   7.653  32.859  1.00102.67           C  
ATOM   3824  C   PHE A 369       3.604   8.194  32.820  1.00102.29           C  
ATOM   3825  O   PHE A 369       2.894   8.130  33.818  1.00102.22           O  
ATOM   3826  CB  PHE A 369       6.048   8.797  33.018  1.00103.50           C  
ATOM   3827  CG  PHE A 369       7.356   8.379  33.647  1.00105.34           C  
ATOM   3828  CD1 PHE A 369       7.657   8.728  34.952  1.00106.67           C  
ATOM   3829  CD2 PHE A 369       8.256   7.585  32.957  1.00106.80           C  
ATOM   3830  CE1 PHE A 369       8.856   8.339  35.533  1.00107.83           C  
ATOM   3831  CE2 PHE A 369       9.464   7.210  33.538  1.00107.99           C  
ATOM   3832  CZ  PHE A 369       9.759   7.595  34.822  1.00107.90           C  
ATOM   3833  H   PHE A 369       5.888   7.357  30.954  1.00122.36           H  
ATOM   3834  HA  PHE A 369       5.105   7.013  33.738  1.00123.20           H  
ATOM   3835  HB2 PHE A 369       6.271   9.226  32.042  1.00124.20           H  
ATOM   3836  HB3 PHE A 369       5.613   9.573  33.645  1.00124.20           H  
ATOM   3837  HD1 PHE A 369       6.975   9.340  35.516  1.00128.00           H  
ATOM   3838  HD2 PHE A 369       8.040   7.280  31.945  1.00128.16           H  
ATOM   3839  HE1 PHE A 369       9.092   8.651  36.538  1.00129.39           H  
ATOM   3840  HE2 PHE A 369      10.169   6.620  32.977  1.00129.59           H  
ATOM   3841  HZ  PHE A 369      10.689   7.302  35.280  1.00129.48           H  
ATOM   3842  N   TYR A 370       3.174   8.704  31.678  1.00102.16           N  
ATOM   3843  CA  TYR A 370       1.828   9.255  31.508  1.00102.69           C  
ATOM   3844  C   TYR A 370       0.709   8.238  31.741  1.00102.68           C  
ATOM   3845  O   TYR A 370      -0.213   8.510  32.512  1.00102.73           O  
ATOM   3846  CB  TYR A 370       1.697   9.865  30.106  1.00102.83           C  
ATOM   3847  CG  TYR A 370       0.377  10.530  29.796  1.00103.63           C  
ATOM   3848  CD1 TYR A 370      -0.721   9.782  29.386  1.00104.51           C  
ATOM   3849  CD2 TYR A 370       0.274  11.912  29.740  1.00104.67           C  
ATOM   3850  CE1 TYR A 370      -1.909  10.392  29.002  1.00105.50           C  
ATOM   3851  CE2 TYR A 370      -0.896  12.533  29.325  1.00105.66           C  
ATOM   3852  CZ  TYR A 370      -1.984  11.768  28.946  1.00106.51           C  
ATOM   3853  OH  TYR A 370      -3.138  12.370  28.499  1.00107.91           O  
ATOM   3854  H   TYR A 370       3.761   8.785  30.854  1.00122.59           H  
ATOM   3855  HA  TYR A 370       1.705  10.058  32.232  1.00123.23           H  
ATOM   3856  HB2 TYR A 370       2.476  10.615  29.982  1.00123.39           H  
ATOM   3857  HB3 TYR A 370       1.851   9.075  29.373  1.00123.39           H  
ATOM   3858  HD1 TYR A 370      -0.662   8.703  29.389  1.00125.41           H  
ATOM   3859  HD2 TYR A 370       1.125  12.520  30.009  1.00125.60           H  
ATOM   3860  HE1 TYR A 370      -2.756   9.800  28.694  1.00126.60           H  
ATOM   3861  HE2 TYR A 370      -0.946  13.610  29.289  1.00126.79           H  
ATOM   3862  HH  TYR A 370      -2.933  13.288  28.185  1.00129.49           H  
ATOM   3863  N   SER A 371       0.787   7.079  31.092  1.00102.45           N  
ATOM   3864  CA  SER A 371      -0.267   6.075  31.208  1.00102.96           C  
ATOM   3865  C   SER A 371      -0.396   5.463  32.602  1.00103.14           C  
ATOM   3866  O   SER A 371      -1.408   4.839  32.885  1.00103.63           O  
ATOM   3867  CB  SER A 371      -0.109   4.992  30.151  1.00104.61           C  
ATOM   3868  OG  SER A 371       1.110   4.289  30.301  1.00107.07           O  
ATOM   3869  H   SER A 371       1.572   6.826  30.501  1.00122.94           H  
ATOM   3870  HA  SER A 371      -1.212   6.575  31.006  1.00123.55           H  
ATOM   3871  HB2 SER A 371      -0.940   4.294  30.228  1.00125.53           H  
ATOM   3872  HB3 SER A 371      -0.119   5.469  29.172  1.00125.53           H  
ATOM   3873  HG  SER A 371       1.846   4.861  29.962  1.00128.49           H  
ATOM   3874  N   LEU A 372       0.595   5.654  33.471  1.00102.70           N  
ATOM   3875  CA  LEU A 372       0.543   5.227  34.876  1.00102.69           C  
ATOM   3876  C   LEU A 372       0.097   6.365  35.827  1.00102.63           C  
ATOM   3877  O   LEU A 372      -0.257   6.095  36.969  1.00102.66           O  
ATOM   3878  CB  LEU A 372       1.914   4.683  35.307  1.00102.84           C  
ATOM   3879  CG  LEU A 372       2.397   3.402  34.618  1.00104.26           C  
ATOM   3880  CD1 LEU A 372       3.740   2.993  35.173  1.00104.83           C  
ATOM   3881  CD2 LEU A 372       1.438   2.224  34.827  1.00104.87           C  
ATOM   3882  H   LEU A 372       1.462   6.117  33.218  1.00123.24           H  
ATOM   3883  HA  LEU A 372      -0.203   4.447  35.012  1.00123.23           H  
ATOM   3884  HB2 LEU A 372       2.662   5.451  35.116  1.00123.40           H  
ATOM   3885  HB3 LEU A 372       1.885   4.482  36.377  1.00123.40           H  
ATOM   3886  HG  LEU A 372       2.489   3.576  33.546  1.00125.12           H  
ATOM   3887 HD11 LEU A 372       4.078   2.089  34.670  1.00125.80           H  
ATOM   3888 HD12 LEU A 372       3.633   2.795  36.239  1.00125.80           H  
ATOM   3889 HD13 LEU A 372       4.454   3.797  35.010  1.00125.80           H  
ATOM   3890 HD21 LEU A 372       1.869   1.335  34.370  1.00125.84           H  
ATOM   3891 HD22 LEU A 372       0.478   2.425  34.355  1.00125.84           H  
ATOM   3892 HD23 LEU A 372       1.309   2.060  35.896  1.00125.84           H  
ATOM   3893  N   GLY A 373       0.080   7.600  35.340  1.00102.51           N  
ATOM   3894  CA  GLY A 373      -0.309   8.774  36.112  1.00102.91           C  
ATOM   3895  C   GLY A 373       0.820   9.456  36.860  1.00103.17           C  
ATOM   3896  O   GLY A 373       0.574  10.305  37.719  1.00103.17           O  
ATOM   3897  H   GLY A 373       0.330   7.811  34.379  1.00123.02           H  
ATOM   3898  HA2 GLY A 373      -0.746   9.503  35.432  1.00123.50           H  
ATOM   3899  HA3 GLY A 373      -1.063   8.492  36.842  1.00123.50           H  
ATOM   3900  N   CYS A 374       2.064   9.106  36.529  1.00103.30           N  
ATOM   3901  CA  CYS A 374       3.258   9.676  37.148  1.00103.97           C  
ATOM   3902  C   CYS A 374       3.417  11.137  36.760  1.00104.04           C  
ATOM   3903  O   CYS A 374       3.227  11.498  35.605  1.00104.35           O  
ATOM   3904  CB  CYS A 374       4.486   8.875  36.737  1.00105.15           C  
ATOM   3905  SG  CYS A 374       4.324   7.097  37.022  1.00109.45           S  
ATOM   3906  H   CYS A 374       2.273   8.430  35.802  1.00123.96           H  
ATOM   3907  HA  CYS A 374       3.170   9.604  38.231  1.00124.77           H  
ATOM   3908  HB2 CYS A 374       4.639   9.021  35.669  1.00126.18           H  
ATOM   3909  HB3 CYS A 374       5.355   9.243  37.280  1.00126.18           H  
ATOM   3910  HG  CYS A 374       5.521   6.671  36.611  1.00131.34           H  
ATOM   3911  N   ALA A 375       3.815  11.964  37.713  1.00103.49           N  
ATOM   3912  CA  ALA A 375       4.035  13.401  37.558  1.00103.22           C  
ATOM   3913  C   ALA A 375       2.808  14.218  37.090  1.00102.66           C  
ATOM   3914  O   ALA A 375       2.950  15.384  36.731  1.00102.68           O  
ATOM   3915  CB  ALA A 375       5.258  13.684  36.703  1.00103.25           C  
ATOM   3916  H   ALA A 375       4.037  11.636  38.647  1.00124.19           H  
ATOM   3917  HA  ALA A 375       4.224  13.787  38.555  1.00123.86           H  
ATOM   3918  HB1 ALA A 375       5.472  14.751  36.680  1.00123.90           H  
ATOM   3919  HB2 ALA A 375       6.105  13.169  37.156  1.00123.90           H  
ATOM   3920  HB3 ALA A 375       5.106  13.302  35.696  1.00123.90           H  
ATOM   3921  N   TRP A 376       1.603  13.640  37.208  1.00101.94           N  
ATOM   3922  CA  TRP A 376       0.344  14.388  37.202  1.00101.64           C  
ATOM   3923  C   TRP A 376       0.042  14.774  38.717  1.00101.96           C  
ATOM   3924  O   TRP A 376      -0.883  15.537  38.980  1.00102.11           O  
ATOM   3925  CB  TRP A 376      -0.878  13.581  36.727  1.00101.07           C  
ATOM   3926  CG  TRP A 376      -0.929  12.980  35.349  1.00100.83           C  
ATOM   3927  CD1 TRP A 376       0.094  12.409  34.655  1.00101.42           C  
ATOM   3928  CD2 TRP A 376      -2.130  12.620  34.655  1.00100.67           C  
ATOM   3929  NE1 TRP A 376      -0.394  11.754  33.549  1.00101.45           N  
ATOM   3930  CE2 TRP A 376      -1.756  11.851  33.536  1.00101.25           C  
ATOM   3931  CE3 TRP A 376      -3.488  12.890  34.863  1.00101.20           C  
ATOM   3932  CZ2 TRP A 376      -2.688  11.371  32.619  1.00102.00           C  
ATOM   3933  CZ3 TRP A 376      -4.411  12.424  33.950  1.00102.04           C  
ATOM   3934  CH2 TRP A 376      -4.014  11.664  32.848  1.00102.16           C  
ATOM   3935  H   TRP A 376       1.480  12.638  37.308  1.00122.33           H  
ATOM   3936  HA  TRP A 376       0.423  15.310  36.629  1.00121.96           H  
ATOM   3937  HB2 TRP A 376      -1.025  12.765  37.433  1.00121.28           H  
ATOM   3938  HB3 TRP A 376      -1.733  14.251  36.790  1.00121.28           H  
ATOM   3939  HD1 TRP A 376       1.137  12.484  34.909  1.00121.70           H  
ATOM   3940  HE1 TRP A 376       0.175  11.305  32.820  1.00121.74           H  
ATOM   3941  HE3 TRP A 376      -3.804  13.461  35.719  1.00121.44           H  
ATOM   3942  HZ2 TRP A 376      -2.382  10.798  31.760  1.00122.40           H  
ATOM   3943  HZ3 TRP A 376      -5.460  12.619  34.112  1.00122.44           H  
ATOM   3944  HH2 TRP A 376      -4.766  11.301  32.163  1.00122.60           H  
ATOM   3945  N   GLY A 377       0.738  14.164  39.689  1.00101.83           N  
ATOM   3946  CA  GLY A 377       0.553  14.437  41.110  1.00101.91           C  
ATOM   3947  C   GLY A 377      -0.688  13.855  41.754  1.00101.64           C  
ATOM   3948  O   GLY A 377      -0.801  13.847  42.976  1.00101.50           O  
ATOM   3949  H   GLY A 377       1.471  13.491  39.494  1.00122.19           H  
ATOM   3950  HA2 GLY A 377       1.408  14.018  41.640  1.00122.29           H  
ATOM   3951  HA3 GLY A 377       0.563  15.515  41.270  1.00122.29           H  
ATOM   3952  N   GLY A 378      -1.624  13.390  40.951  1.00101.67           N  
ATOM   3953  CA  GLY A 378      -2.825  12.730  41.447  1.00102.31           C  
ATOM   3954  C   GLY A 378      -2.533  11.441  42.168  1.00102.58           C  
ATOM   3955  O   GLY A 378      -3.246  11.104  43.108  1.00102.65           O  
ATOM   3956  H   GLY A 378      -1.616  13.500  39.944  1.00122.00           H  
ATOM   3957  HA2 GLY A 378      -3.337  13.341  42.188  1.00122.78           H  
ATOM   3958  HA3 GLY A 378      -3.511  12.523  40.626  1.00122.78           H  
ATOM   3959  N   LEU A 379      -1.472  10.730  41.772  1.00102.53           N  
ATOM   3960  CA  LEU A 379      -1.100   9.484  42.442  1.00103.00           C  
ATOM   3961  C   LEU A 379      -0.795   9.718  43.923  1.00102.93           C  
ATOM   3962  O   LEU A 379      -1.420   9.109  44.789  1.00103.55           O  
ATOM   3963  CB  LEU A 379       0.116   8.843  41.771  1.00103.52           C  
ATOM   3964  CG  LEU A 379      -0.098   8.264  40.387  1.00105.37           C  
ATOM   3965  CD1 LEU A 379       1.189   7.691  39.899  1.00105.79           C  
ATOM   3966  CD2 LEU A 379      -1.166   7.159  40.383  1.00106.34           C  
ATOM   3967  H   LEU A 379      -0.894  10.980  40.977  1.00123.04           H  
ATOM   3968  HA  LEU A 379      -1.948   8.804  42.390  1.00123.60           H  
ATOM   3969  HB2 LEU A 379       0.901   9.595  41.705  1.00124.23           H  
ATOM   3970  HB3 LEU A 379       0.464   8.040  42.419  1.00124.23           H  
ATOM   3971  HG  LEU A 379      -0.431   9.050  39.711  1.00126.45           H  
ATOM   3972 HD11 LEU A 379       1.918   8.494  39.808  1.00126.95           H  
ATOM   3973 HD12 LEU A 379       1.540   6.974  40.639  1.00126.95           H  
ATOM   3974 HD13 LEU A 379       1.035   7.211  38.934  1.00126.95           H  
ATOM   3975 HD21 LEU A 379      -2.151   7.574  40.591  1.00127.61           H  
ATOM   3976 HD22 LEU A 379      -1.198   6.691  39.401  1.00127.61           H  
ATOM   3977 HD23 LEU A 379      -0.905   6.424  41.142  1.00127.61           H  
ATOM   3978  N   ILE A 380       0.113  10.652  44.212  1.00101.84           N  
ATOM   3979  CA  ILE A 380       0.485  11.018  45.580  1.00101.32           C  
ATOM   3980  C   ILE A 380      -0.762  11.419  46.387  1.00101.07           C  
ATOM   3981  O   ILE A 380      -0.982  10.914  47.488  1.00101.48           O  
ATOM   3982  CB  ILE A 380       1.496  12.194  45.556  1.00101.64           C  
ATOM   3983  CG1 ILE A 380       2.810  11.789  44.888  1.00102.16           C  
ATOM   3984  CG2 ILE A 380       1.725  12.727  46.981  1.00102.41           C  
ATOM   3985  CD1 ILE A 380       3.794  12.918  44.712  1.00103.14           C  
ATOM   3986  H   ILE A 380       0.589  11.156  43.472  1.00122.20           H  
ATOM   3987  HA  ILE A 380       0.952  10.168  46.075  1.00121.58           H  
ATOM   3988  HB  ILE A 380       1.049  12.999  44.974  1.00121.96           H  
ATOM   3989 HG12 ILE A 380       3.278  11.012  45.490  1.00122.59           H  
ATOM   3990 HG13 ILE A 380       2.610  11.390  43.896  1.00122.59           H  
ATOM   3991 HG21 ILE A 380       0.800  13.061  47.448  1.00122.89           H  
ATOM   3992 HG22 ILE A 380       2.366  13.597  46.917  1.00122.89           H  
ATOM   3993 HG23 ILE A 380       2.204  11.962  47.588  1.00122.89           H  
ATOM   3994 HD11 ILE A 380       4.594  12.551  44.076  1.00123.76           H  
ATOM   3995 HD12 ILE A 380       3.303  13.767  44.240  1.00123.76           H  
ATOM   3996 HD13 ILE A 380       4.215  13.211  45.672  1.00123.76           H  
ATOM   3997  N   THR A 381      -1.567  12.320  45.813  1.00100.25           N  
ATOM   3998  CA  THR A 381      -2.743  12.868  46.466  1.00 99.89           C  
ATOM   3999  C   THR A 381      -3.762  11.771  46.762  1.00 99.68           C  
ATOM   4000  O   THR A 381      -4.273  11.708  47.876  1.00 99.54           O  
ATOM   4001  CB  THR A 381      -3.302  14.052  45.667  1.00100.81           C  
ATOM   4002  OG1 THR A 381      -2.246  14.962  45.356  1.00101.63           O  
ATOM   4003  CG2 THR A 381      -4.343  14.822  46.433  1.00101.07           C  
ATOM   4004  H   THR A 381      -1.379  12.681  44.884  1.00120.30           H  
ATOM   4005  HA  THR A 381      -2.398  13.260  47.420  1.00119.86           H  
ATOM   4006  HB  THR A 381      -3.747  13.675  44.746  1.00120.97           H  
ATOM   4007  HG1 THR A 381      -1.788  14.679  44.523  1.00121.96           H  
ATOM   4008 HG21 THR A 381      -4.643  15.699  45.862  1.00121.29           H  
ATOM   4009 HG22 THR A 381      -3.925  15.149  47.385  1.00121.29           H  
ATOM   4010 HG23 THR A 381      -5.217  14.202  46.620  1.00121.29           H  
ATOM   4011  N   MET A 382      -4.008  10.872  45.814  1.00 99.80           N  
ATOM   4012  CA  MET A 382      -4.923   9.746  46.049  1.00100.64           C  
ATOM   4013  C   MET A 382      -4.355   8.791  47.090  1.00101.11           C  
ATOM   4014  O   MET A 382      -5.090   8.347  47.965  1.00101.13           O  
ATOM   4015  CB  MET A 382      -5.215   8.970  44.762  1.00101.55           C  
ATOM   4016  CG  MET A 382      -6.142   9.697  43.818  1.00103.97           C  
ATOM   4017  SD  MET A 382      -6.776   8.594  42.551  1.00109.97           S  
ATOM   4018  CE  MET A 382      -8.090   7.769  43.488  1.00109.19           C  
ATOM   4019  H   MET A 382      -3.611  10.919  44.881  1.00119.76           H  
ATOM   4020  HA  MET A 382      -5.866  10.136  46.431  1.00120.77           H  
ATOM   4021  HB2 MET A 382      -4.279   8.764  44.245  1.00121.86           H  
ATOM   4022  HB3 MET A 382      -5.678   8.028  45.046  1.00121.86           H  
ATOM   4023  HG2 MET A 382      -6.987  10.091  44.380  1.00124.76           H  
ATOM   4024  HG3 MET A 382      -5.601  10.511  43.339  1.00124.76           H  
ATOM   4025  HE1 MET A 382      -8.654   7.123  42.818  1.00131.03           H  
ATOM   4026  HE2 MET A 382      -7.655   7.174  44.290  1.00131.03           H  
ATOM   4027  HE3 MET A 382      -8.751   8.523  43.910  1.00131.03           H  
ATOM   4028  N   ALA A 383      -3.061   8.478  47.006  1.00101.51           N  
ATOM   4029  CA  ALA A 383      -2.415   7.591  47.972  1.00102.60           C  
ATOM   4030  C   ALA A 383      -2.412   8.172  49.384  1.00104.05           C  
ATOM   4031  O   ALA A 383      -2.354   7.401  50.338  1.00104.51           O  
ATOM   4032  CB  ALA A 383      -1.003   7.268  47.536  1.00102.50           C  
ATOM   4033  H   ALA A 383      -2.445   8.822  46.276  1.00121.82           H  
ATOM   4034  HA  ALA A 383      -2.977   6.660  48.003  1.00123.12           H  
ATOM   4035  HB1 ALA A 383      -1.033   6.832  46.539  1.00123.00           H  
ATOM   4036  HB2 ALA A 383      -0.564   6.557  48.235  1.00123.00           H  
ATOM   4037  HB3 ALA A 383      -0.415   8.184  47.517  1.00123.00           H  
ATOM   4038  N   SER A 384      -2.524   9.504  49.539  1.00104.39           N  
ATOM   4039  CA  SER A 384      -2.618  10.111  50.866  1.00105.18           C  
ATOM   4040  C   SER A 384      -3.875   9.659  51.629  1.00106.52           C  
ATOM   4041  O   SER A 384      -3.860   9.632  52.852  1.00106.69           O  
ATOM   4042  CB  SER A 384      -2.551  11.629  50.785  1.00105.93           C  
ATOM   4043  OG  SER A 384      -3.779  12.192  50.362  1.00107.97           O  
ATOM   4044  H   SER A 384      -2.507  10.160  48.765  1.00125.26           H  
ATOM   4045  HA  SER A 384      -1.763   9.763  51.441  1.00126.22           H  
ATOM   4046  HB2 SER A 384      -2.317  12.022  51.773  1.00127.12           H  
ATOM   4047  HB3 SER A 384      -1.770  11.914  50.082  1.00127.12           H  
ATOM   4048  HG  SER A 384      -3.958  11.931  49.422  1.00129.56           H  
ATOM   4049  N   TYR A 385      -4.928   9.250  50.919  1.00107.54           N  
ATOM   4050  CA  TYR A 385      -6.145   8.702  51.529  1.00109.29           C  
ATOM   4051  C   TYR A 385      -6.036   7.192  51.831  1.00110.64           C  
ATOM   4052  O   TYR A 385      -6.905   6.643  52.506  1.00110.84           O  
ATOM   4053  CB  TYR A 385      -7.343   8.908  50.590  1.00109.72           C  
ATOM   4054  CG  TYR A 385      -7.712  10.361  50.417  1.00110.86           C  
ATOM   4055  CD1 TYR A 385      -8.533  11.001  51.332  1.00111.97           C  
ATOM   4056  CD2 TYR A 385      -7.220  11.101  49.354  1.00111.81           C  
ATOM   4057  CE1 TYR A 385      -8.857  12.344  51.196  1.00112.99           C  
ATOM   4058  CE2 TYR A 385      -7.522  12.451  49.214  1.00112.74           C  
ATOM   4059  CZ  TYR A 385      -8.343  13.070  50.138  1.00113.80           C  
ATOM   4060  OH  TYR A 385      -8.669  14.398  49.993  1.00115.24           O  
ATOM   4061  H   TYR A 385      -4.945   9.251  49.905  1.00129.05           H  
ATOM   4062  HA  TYR A 385      -6.359   9.211  52.467  1.00131.15           H  
ATOM   4063  HB2 TYR A 385      -7.120   8.481  49.614  1.00131.66           H  
ATOM   4064  HB3 TYR A 385      -8.210   8.404  51.015  1.00131.66           H  
ATOM   4065  HD1 TYR A 385      -8.923  10.446  52.169  1.00134.36           H  
ATOM   4066  HD2 TYR A 385      -6.562  10.626  48.643  1.00134.17           H  
ATOM   4067  HE1 TYR A 385      -9.498  12.811  51.925  1.00135.59           H  
ATOM   4068  HE2 TYR A 385      -7.125  13.013  48.386  1.00135.29           H  
ATOM   4069  HH  TYR A 385      -9.221  14.708  50.758  1.00138.28           H  
ATOM   4070  N   ASN A 386      -4.997   6.524  51.324  1.00111.38           N  
ATOM   4071  CA  ASN A 386      -4.823   5.089  51.467  1.00112.37           C  
ATOM   4072  C   ASN A 386      -4.384   4.723  52.896  1.00113.22           C  
ATOM   4073  O   ASN A 386      -3.755   5.533  53.580  1.00113.22           O  
ATOM   4074  CB  ASN A 386      -3.813   4.599  50.412  1.00113.27           C  
ATOM   4075  CG  ASN A 386      -4.052   3.200  49.918  1.00116.27           C  
ATOM   4076  OD1 ASN A 386      -5.175   2.676  49.965  1.00117.12           O  
ATOM   4077  ND2 ASN A 386      -3.007   2.521  49.472  1.00116.99           N  
ATOM   4078  H   ASN A 386      -4.231   6.979  50.839  1.00133.66           H  
ATOM   4079  HA  ASN A 386      -5.791   4.623  51.285  1.00134.84           H  
ATOM   4080  HB2 ASN A 386      -3.906   5.235  49.533  1.00135.93           H  
ATOM   4081  HB3 ASN A 386      -2.802   4.685  50.808  1.00135.93           H  
ATOM   4082 HD21 ASN A 386      -2.067   2.896  49.553  1.00140.39           H  
ATOM   4083 HD22 ASN A 386      -3.143   1.580  49.121  1.00140.39           H  
ATOM   4084  N   LYS A 387      -4.724   3.500  53.345  1.00113.74           N  
ATOM   4085  CA  LYS A 387      -4.356   3.012  54.689  1.00114.76           C  
ATOM   4086  C   LYS A 387      -2.836   3.008  54.819  1.00115.17           C  
ATOM   4087  O   LYS A 387      -2.157   2.665  53.855  1.00115.34           O  
ATOM   4088  CB  LYS A 387      -4.878   1.576  54.948  1.00117.27           C  
ATOM   4089  CG  LYS A 387      -6.385   1.351  54.744  1.00121.87           C  
ATOM   4090  CD  LYS A 387      -7.289   2.131  55.711  1.00126.41           C  
ATOM   4091  CE  LYS A 387      -7.241   1.602  57.121  1.00130.01           C  
ATOM   4092  NZ  LYS A 387      -8.279   2.235  57.990  1.00132.20           N1+
ATOM   4093  H   LYS A 387      -5.224   2.837  52.763  1.00136.48           H  
ATOM   4094  HA  LYS A 387      -4.759   3.684  55.445  1.00137.71           H  
ATOM   4095  HB2 LYS A 387      -4.361   0.897  54.272  1.00140.72           H  
ATOM   4096  HB3 LYS A 387      -4.626   1.296  55.969  1.00140.72           H  
ATOM   4097  HG2 LYS A 387      -6.662   1.641  53.732  1.00146.24           H  
ATOM   4098  HG3 LYS A 387      -6.587   0.290  54.878  1.00146.24           H  
ATOM   4099  HD2 LYS A 387      -7.001   3.181  55.736  1.00151.69           H  
ATOM   4100  HD3 LYS A 387      -8.316   2.045  55.360  1.00151.69           H  
ATOM   4101  HE2 LYS A 387      -7.425   0.528  57.100  1.00156.01           H  
ATOM   4102  HE3 LYS A 387      -6.263   1.802  57.555  1.00156.01           H  
ATOM   4103  HZ1 LYS A 387      -8.230   1.843  58.925  1.00158.64           H  
ATOM   4104  HZ2 LYS A 387      -8.132   3.238  58.049  1.00158.64           H  
ATOM   4105  HZ3 LYS A 387      -9.206   2.060  57.615  1.00158.64           H  
ATOM   4106  N   PHE A 388      -2.297   3.397  55.978  1.00115.26           N  
ATOM   4107  CA  PHE A 388      -0.840   3.455  56.155  1.00115.86           C  
ATOM   4108  C   PHE A 388      -0.162   2.097  55.872  1.00115.60           C  
ATOM   4109  O   PHE A 388       0.825   2.057  55.139  1.00115.70           O  
ATOM   4110  CB  PHE A 388      -0.474   4.007  57.546  1.00116.18           C  
ATOM   4111  CG  PHE A 388       1.013   4.167  57.813  1.00117.16           C  
ATOM   4112  CD1 PHE A 388       1.718   3.196  58.503  1.00118.08           C  
ATOM   4113  CD2 PHE A 388       1.695   5.305  57.402  1.00117.97           C  
ATOM   4114  CE1 PHE A 388       3.077   3.352  58.768  1.00118.76           C  
ATOM   4115  CE2 PHE A 388       3.060   5.448  57.656  1.00118.62           C  
ATOM   4116  CZ  PHE A 388       3.739   4.475  58.341  1.00118.46           C  
ATOM   4117  H   PHE A 388      -2.842   3.668  56.790  1.00138.32           H  
ATOM   4118  HA  PHE A 388      -0.454   4.163  55.422  1.00139.03           H  
ATOM   4119  HB2 PHE A 388      -0.939   4.985  57.654  1.00139.42           H  
ATOM   4120  HB3 PHE A 388      -0.885   3.336  58.300  1.00139.42           H  
ATOM   4121  HD1 PHE A 388       1.205   2.311  58.845  1.00141.69           H  
ATOM   4122  HD2 PHE A 388       1.177   6.075  56.852  1.00141.56           H  
ATOM   4123  HE1 PHE A 388       3.608   2.585  59.306  1.00142.52           H  
ATOM   4124  HE2 PHE A 388       3.585   6.325  57.312  1.00142.35           H  
ATOM   4125  HZ  PHE A 388       4.792   4.587  58.543  1.00142.15           H  
ATOM   4126  N   HIS A 389      -0.740   0.995  56.361  1.00115.10           N  
ATOM   4127  CA  HIS A 389      -0.181  -0.343  56.114  1.00115.15           C  
ATOM   4128  C   HIS A 389      -0.684  -1.027  54.804  1.00114.71           C  
ATOM   4129  O   HIS A 389      -0.548  -2.250  54.695  1.00114.91           O  
ATOM   4130  CB  HIS A 389      -0.426  -1.279  57.324  1.00116.00           C  
ATOM   4131  CG  HIS A 389       0.289  -0.924  58.599  1.00118.11           C  
ATOM   4132  ND1 HIS A 389       1.662  -0.691  58.644  1.00119.81           N  
ATOM   4133  CD2 HIS A 389      -0.189  -0.922  59.864  1.00119.24           C  
ATOM   4134  CE1 HIS A 389       1.952  -0.503  59.926  1.00120.25           C  
ATOM   4135  NE2 HIS A 389       0.869  -0.634  60.694  1.00120.22           N  
ATOM   4136  H   HIS A 389      -1.573   1.012  56.941  1.00138.12           H  
ATOM   4137  HA  HIS A 389       0.899  -0.263  56.004  1.00138.18           H  
ATOM   4138  HB2 HIS A 389      -1.493  -1.289  57.542  1.00139.20           H  
ATOM   4139  HB3 HIS A 389      -0.105  -2.290  57.078  1.00139.20           H  
ATOM   4140  HD2 HIS A 389      -1.206  -1.122  60.157  1.00143.09           H  
ATOM   4141  HE1 HIS A 389       2.938  -0.300  60.316  1.00144.30           H  
ATOM   4142  HE2 HIS A 389       0.836  -0.571  61.707  1.00144.26           H  
ATOM   4143  N   ASN A 390      -1.200  -0.271  53.805  1.00113.81           N  
ATOM   4144  CA  ASN A 390      -1.640  -0.909  52.551  1.00113.48           C  
ATOM   4145  C   ASN A 390      -0.419  -1.362  51.742  1.00112.95           C  
ATOM   4146  O   ASN A 390       0.644  -0.750  51.818  1.00113.05           O  
ATOM   4147  CB  ASN A 390      -2.534   0.005  51.695  1.00114.41           C  
ATOM   4148  CG  ASN A 390      -3.421  -0.764  50.721  1.00117.11           C  
ATOM   4149  OD1 ASN A 390      -3.296  -1.969  50.544  1.00118.34           O  
ATOM   4150  ND2 ASN A 390      -4.380  -0.126  50.091  1.00117.45           N  
ATOM   4151  H   ASN A 390      -1.288   0.739  53.837  1.00136.58           H  
ATOM   4152  HA  ASN A 390      -2.213  -1.796  52.817  1.00136.18           H  
ATOM   4153  HB2 ASN A 390      -3.182   0.586  52.348  1.00137.29           H  
ATOM   4154  HB3 ASN A 390      -1.905   0.686  51.123  1.00137.29           H  
ATOM   4155 HD21 ASN A 390      -4.565   0.854  50.272  1.00140.94           H  
ATOM   4156 HD22 ASN A 390      -4.973  -0.644  49.451  1.00140.94           H  
ATOM   4157  N   ASN A 391      -0.579  -2.434  50.971  1.00112.19           N  
ATOM   4158  CA  ASN A 391       0.500  -2.967  50.157  1.00111.97           C  
ATOM   4159  C   ASN A 391       0.559  -2.242  48.817  1.00111.46           C  
ATOM   4160  O   ASN A 391       0.077  -2.746  47.803  1.00111.52           O  
ATOM   4161  CB  ASN A 391       0.365  -4.483  49.988  1.00113.04           C  
ATOM   4162  CG  ASN A 391       1.609  -5.115  49.395  1.00116.00           C  
ATOM   4163  OD1 ASN A 391       2.472  -4.448  48.821  1.00117.07           O  
ATOM   4164  ND2 ASN A 391       1.753  -6.414  49.509  1.00116.57           N  
ATOM   4165  H   ASN A 391      -1.466  -2.917  50.878  1.00134.63           H  
ATOM   4166  HA  ASN A 391       1.451  -2.792  50.659  1.00134.36           H  
ATOM   4167  HB2 ASN A 391       0.218  -4.921  50.974  1.00135.65           H  
ATOM   4168  HB3 ASN A 391      -0.494  -4.717  49.360  1.00135.65           H  
ATOM   4169 HD21 ASN A 391       1.060  -6.971  49.997  1.00139.88           H  
ATOM   4170 HD22 ASN A 391       2.583  -6.851  49.120  1.00139.88           H  
ATOM   4171  N   CYS A 392       1.171  -1.054  48.820  1.00110.70           N  
ATOM   4172  CA  CYS A 392       1.357  -0.273  47.599  1.00110.33           C  
ATOM   4173  C   CYS A 392       2.370  -0.904  46.635  1.00109.70           C  
ATOM   4174  O   CYS A 392       2.408  -0.484  45.485  1.00110.07           O  
ATOM   4175  CB  CYS A 392       1.695   1.177  47.922  1.00111.06           C  
ATOM   4176  SG  CYS A 392       3.171   1.376  48.937  1.00114.76           S  
ATOM   4177  H   CYS A 392       1.518  -0.611  49.665  1.00132.84           H  
ATOM   4178  HA  CYS A 392       0.415  -0.256  47.053  1.00132.40           H  
ATOM   4179  HB2 CYS A 392       1.853   1.730  46.997  1.00133.28           H  
ATOM   4180  HB3 CYS A 392       0.858   1.609  48.467  1.00133.28           H  
ATOM   4181  HG  CYS A 392       4.070   1.803  48.044  1.00137.72           H  
ATOM   4182  N   TYR A 393       3.117  -1.945  47.047  1.00108.80           N  
ATOM   4183  CA  TYR A 393       3.967  -2.681  46.112  1.00108.71           C  
ATOM   4184  C   TYR A 393       3.035  -3.543  45.241  1.00108.50           C  
ATOM   4185  O   TYR A 393       3.036  -3.415  44.019  1.00108.70           O  
ATOM   4186  CB  TYR A 393       5.028  -3.531  46.832  1.00108.83           C  
ATOM   4187  CG  TYR A 393       5.727  -4.500  45.902  1.00109.80           C  
ATOM   4188  CD1 TYR A 393       6.753  -4.078  45.070  1.00110.78           C  
ATOM   4189  CD2 TYR A 393       5.314  -5.822  45.804  1.00110.98           C  
ATOM   4190  CE1 TYR A 393       7.367  -4.953  44.178  1.00111.87           C  
ATOM   4191  CE2 TYR A 393       5.925  -6.709  44.924  1.00111.98           C  
ATOM   4192  CZ  TYR A 393       6.962  -6.275  44.120  1.00112.94           C  
ATOM   4193  OH  TYR A 393       7.572  -7.170  43.268  1.00114.69           O  
ATOM   4194  H   TYR A 393       3.128  -2.291  48.000  1.00130.56           H  
ATOM   4195  HA  TYR A 393       4.489  -1.994  45.448  1.00130.46           H  
ATOM   4196  HB2 TYR A 393       5.775  -2.862  47.254  1.00130.60           H  
ATOM   4197  HB3 TYR A 393       4.559  -4.102  47.632  1.00130.60           H  
ATOM   4198  HD1 TYR A 393       7.080  -3.053  45.120  1.00132.94           H  
ATOM   4199  HD2 TYR A 393       4.509  -6.174  46.431  1.00133.17           H  
ATOM   4200  HE1 TYR A 393       8.176  -4.604  43.557  1.00134.24           H  
ATOM   4201  HE2 TYR A 393       5.609  -7.739  44.886  1.00134.38           H  
ATOM   4202  HH  TYR A 393       8.258  -6.724  42.706  1.00137.63           H  
ATOM   4203  N   ARG A 394       2.204  -4.363  45.881  1.00107.93           N  
ATOM   4204  CA  ARG A 394       1.217  -5.238  45.231  1.00107.88           C  
ATOM   4205  C   ARG A 394       0.334  -4.458  44.254  1.00107.07           C  
ATOM   4206  O   ARG A 394       0.192  -4.851  43.098  1.00107.03           O  
ATOM   4207  CB  ARG A 394       0.355  -5.896  46.320  1.00109.58           C  
ATOM   4208  CG  ARG A 394      -0.862  -6.679  45.845  1.00113.56           C  
ATOM   4209  CD  ARG A 394      -1.826  -6.874  47.002  1.00118.25           C  
ATOM   4210  NE  ARG A 394      -2.418  -5.588  47.361  1.00122.91           N  
ATOM   4211  CZ  ARG A 394      -3.054  -5.293  48.490  1.00126.94           C  
ATOM   4212  NH1 ARG A 394      -3.547  -4.078  48.675  1.00127.21           N1+
ATOM   4213  NH2 ARG A 394      -3.203  -6.209  49.443  1.00127.58           N  
ATOM   4214  H   ARG A 394       2.233  -4.442  46.892  1.00129.51           H  
ATOM   4215  HA  ARG A 394       1.726  -6.018  44.666  1.00129.45           H  
ATOM   4216  HB2 ARG A 394       0.990  -6.580  46.882  1.00131.49           H  
ATOM   4217  HB3 ARG A 394       0.017  -5.100  46.981  1.00131.49           H  
ATOM   4218  HG2 ARG A 394      -1.395  -6.146  45.059  1.00136.27           H  
ATOM   4219  HG3 ARG A 394      -0.543  -7.653  45.475  1.00136.27           H  
ATOM   4220  HD2 ARG A 394      -2.626  -7.544  46.691  1.00141.90           H  
ATOM   4221  HD3 ARG A 394      -1.291  -7.288  47.854  1.00141.90           H  
ATOM   4222  HE  ARG A 394      -2.356  -4.842  46.676  1.00147.49           H  
ATOM   4223 HH11 ARG A 394      -3.434  -3.398  47.929  1.00152.65           H  
ATOM   4224 HH12 ARG A 394      -4.018  -3.821  49.536  1.00152.65           H  
ATOM   4225 HH21 ARG A 394      -2.858  -7.158  49.344  1.00153.09           H  
ATOM   4226 HH22 ARG A 394      -3.697  -5.958  50.294  1.00153.09           H  
ATOM   4227  N   ASP A 395      -0.258  -3.366  44.726  1.00106.30           N  
ATOM   4228  CA  ASP A 395      -1.121  -2.541  43.891  1.00106.07           C  
ATOM   4229  C   ASP A 395      -0.367  -1.901  42.715  1.00104.73           C  
ATOM   4230  O   ASP A 395      -0.969  -1.702  41.662  1.00104.83           O  
ATOM   4231  CB  ASP A 395      -1.851  -1.472  44.729  1.00108.89           C  
ATOM   4232  CG  ASP A 395      -2.935  -2.012  45.659  1.00115.95           C  
ATOM   4233  OD1 ASP A 395      -2.909  -3.223  45.966  1.00117.59           O  
ATOM   4234  OD2 ASP A 395      -3.811  -1.217  46.082  1.00118.62           O1-
ATOM   4235  H   ASP A 395      -0.176  -3.076  45.696  1.00127.56           H  
ATOM   4236  HA  ASP A 395      -1.877  -3.192  43.453  1.00127.29           H  
ATOM   4237  HB2 ASP A 395      -1.124  -0.938  45.337  1.00130.66           H  
ATOM   4238  HB3 ASP A 395      -2.332  -0.775  44.045  1.00130.66           H  
ATOM   4239  N   SER A 396       0.943  -1.634  42.857  1.00103.22           N  
ATOM   4240  CA  SER A 396       1.721  -1.074  41.746  1.00102.05           C  
ATOM   4241  C   SER A 396       1.940  -2.122  40.643  1.00101.08           C  
ATOM   4242  O   SER A 396       1.813  -1.802  39.467  1.00101.09           O  
ATOM   4243  CB  SER A 396       3.050  -0.489  42.212  1.00102.46           C  
ATOM   4244  OG  SER A 396       4.007  -1.494  42.487  1.00104.01           O  
ATOM   4245  H   SER A 396       1.465  -1.811  43.709  1.00123.86           H  
ATOM   4246  HA  SER A 396       1.152  -0.255  41.311  1.00122.46           H  
ATOM   4247  HB2 SER A 396       3.446   0.146  41.420  1.00122.95           H  
ATOM   4248  HB3 SER A 396       2.886   0.106  43.109  1.00122.95           H  
ATOM   4249  HG  SER A 396       3.628  -2.129  43.148  1.00124.81           H  
ATOM   4250  N   VAL A 397       2.222  -3.365  41.020  1.00100.16           N  
ATOM   4251  CA  VAL A 397       2.433  -4.439  40.047  1.00100.13           C  
ATOM   4252  C   VAL A 397       1.124  -4.760  39.317  1.00100.31           C  
ATOM   4253  O   VAL A 397       1.086  -4.768  38.093  1.00100.49           O  
ATOM   4254  CB  VAL A 397       3.043  -5.686  40.733  1.00100.70           C  
ATOM   4255  CG1 VAL A 397       3.138  -6.875  39.780  1.00101.20           C  
ATOM   4256  CG2 VAL A 397       4.425  -5.368  41.273  1.00101.24           C  
ATOM   4257  H   VAL A 397       2.311  -3.640  41.993  1.00120.20           H  
ATOM   4258  HA  VAL A 397       3.148  -4.101  39.297  1.00120.15           H  
ATOM   4259  HB  VAL A 397       2.401  -5.971  41.567  1.00120.84           H  
ATOM   4260 HG11 VAL A 397       3.634  -7.689  40.307  1.00121.44           H  
ATOM   4261 HG12 VAL A 397       3.737  -6.594  38.915  1.00121.44           H  
ATOM   4262 HG13 VAL A 397       2.151  -7.212  39.471  1.00121.44           H  
ATOM   4263 HG21 VAL A 397       4.366  -4.557  41.997  1.00121.49           H  
ATOM   4264 HG22 VAL A 397       5.054  -5.071  40.435  1.00121.49           H  
ATOM   4265 HG23 VAL A 397       4.833  -6.261  41.743  1.00121.49           H  
ATOM   4266  N   ILE A 398       0.055  -4.997  40.060  1.00100.17           N  
ATOM   4267  CA  ILE A 398      -1.247  -5.326  39.473  1.00100.60           C  
ATOM   4268  C   ILE A 398      -1.746  -4.244  38.513  1.00100.83           C  
ATOM   4269  O   ILE A 398      -2.192  -4.568  37.415  1.00101.29           O  
ATOM   4270  CB  ILE A 398      -2.278  -5.634  40.593  1.00101.24           C  
ATOM   4271  CG1 ILE A 398      -1.945  -6.969  41.279  1.00102.65           C  
ATOM   4272  CG2 ILE A 398      -3.728  -5.627  40.087  1.00101.55           C  
ATOM   4273  CD1 ILE A 398      -2.124  -8.277  40.409  1.00104.27           C  
ATOM   4274  H   ILE A 398       0.080  -4.993  41.075  1.00120.21           H  
ATOM   4275  HA  ILE A 398      -1.090  -6.227  38.881  1.00120.72           H  
ATOM   4276  HB  ILE A 398      -2.209  -4.854  41.351  1.00121.48           H  
ATOM   4277 HG12 ILE A 398      -0.908  -6.945  41.613  1.00123.18           H  
ATOM   4278 HG13 ILE A 398      -2.593  -7.072  42.147  1.00123.18           H  
ATOM   4279 HG21 ILE A 398      -4.370  -6.013  40.877  1.00121.86           H  
ATOM   4280 HG22 ILE A 398      -4.032  -4.607  39.856  1.00121.86           H  
ATOM   4281 HG23 ILE A 398      -3.814  -6.257  39.204  1.00121.86           H  
ATOM   4282 HD11 ILE A 398      -1.907  -9.135  41.043  1.00125.13           H  
ATOM   4283 HD12 ILE A 398      -3.151  -8.340  40.051  1.00125.13           H  
ATOM   4284 HD13 ILE A 398      -1.434  -8.279  39.568  1.00125.13           H  
ATOM   4285  N   ILE A 399      -1.672  -2.978  38.909  1.00100.36           N  
ATOM   4286  CA  ILE A 399      -2.134  -1.895  38.040  1.00100.54           C  
ATOM   4287  C   ILE A 399      -1.240  -1.773  36.798  1.00 99.96           C  
ATOM   4288  O   ILE A 399      -1.749  -1.737  35.676  1.00100.08           O  
ATOM   4289  CB  ILE A 399      -2.250  -0.560  38.826  1.00101.54           C  
ATOM   4290  CG1 ILE A 399      -3.437  -0.658  39.814  1.00103.00           C  
ATOM   4291  CG2 ILE A 399      -2.433   0.639  37.867  1.00102.03           C  
ATOM   4292  CD1 ILE A 399      -3.533   0.462  40.820  1.00104.54           C  
ATOM   4293  H   ILE A 399      -1.309  -2.692  39.813  1.00120.43           H  
ATOM   4294  HA  ILE A 399      -3.133  -2.153  37.688  1.00120.64           H  
ATOM   4295  HB  ILE A 399      -1.332  -0.406  39.390  1.00121.85           H  
ATOM   4296 HG12 ILE A 399      -4.360  -0.691  39.236  1.00123.60           H  
ATOM   4297 HG13 ILE A 399      -3.347  -1.588  40.373  1.00123.60           H  
ATOM   4298 HG21 ILE A 399      -2.623   1.554  38.425  1.00122.44           H  
ATOM   4299 HG22 ILE A 399      -1.530   0.788  37.278  1.00122.44           H  
ATOM   4300 HG23 ILE A 399      -3.275   0.439  37.206  1.00122.44           H  
ATOM   4301 HD11 ILE A 399      -4.282   0.196  41.564  1.00125.45           H  
ATOM   4302 HD12 ILE A 399      -2.564   0.583  41.303  1.00125.45           H  
ATOM   4303 HD13 ILE A 399      -3.821   1.387  40.325  1.00125.45           H  
ATOM   4304  N   SER A 400       0.078  -1.729  36.990  1.00 99.02           N  
ATOM   4305  CA  SER A 400       1.000  -1.497  35.879  1.00 98.49           C  
ATOM   4306  C   SER A 400       1.132  -2.660  34.890  1.00 97.69           C  
ATOM   4307  O   SER A 400       1.307  -2.415  33.698  1.00 97.81           O  
ATOM   4308  CB  SER A 400       2.363  -1.085  36.399  1.00 99.61           C  
ATOM   4309  OG  SER A 400       2.923  -2.142  37.153  1.00101.67           O  
ATOM   4310  H   SER A 400       0.514  -1.863  37.897  1.00118.82           H  
ATOM   4311  HA  SER A 400       0.623  -0.644  35.319  1.00118.19           H  
ATOM   4312  HB2 SER A 400       3.008  -0.850  35.554  1.00119.53           H  
ATOM   4313  HB3 SER A 400       2.249  -0.206  37.033  1.00119.53           H  
ATOM   4314  HG  SER A 400       2.554  -2.113  38.073  1.00122.00           H  
ATOM   4315  N   ILE A 401       1.040  -3.895  35.359  1.00 96.87           N  
ATOM   4316  CA  ILE A 401       1.105  -5.052  34.472  1.00 96.92           C  
ATOM   4317  C   ILE A 401      -0.172  -5.136  33.640  1.00 96.92           C  
ATOM   4318  O   ILE A 401      -0.099  -5.343  32.424  1.00 96.97           O  
ATOM   4319  CB  ILE A 401       1.393  -6.350  35.266  1.00 97.48           C  
ATOM   4320  CG1 ILE A 401       2.826  -6.327  35.865  1.00 98.89           C  
ATOM   4321  CG2 ILE A 401       1.201  -7.594  34.403  1.00 97.75           C  
ATOM   4322  CD1 ILE A 401       4.039  -6.399  34.840  1.00100.35           C  
ATOM   4323  H   ILE A 401       0.972  -4.109  36.349  1.00116.24           H  
ATOM   4324  HA  ILE A 401       1.926  -4.892  33.776  1.00116.30           H  
ATOM   4325  HB  ILE A 401       0.689  -6.407  36.095  1.00116.98           H  
ATOM   4326 HG12 ILE A 401       2.958  -5.413  36.443  1.00118.67           H  
ATOM   4327 HG13 ILE A 401       2.925  -7.181  36.533  1.00118.67           H  
ATOM   4328 HG21 ILE A 401       1.583  -8.453  34.953  1.00117.30           H  
ATOM   4329 HG22 ILE A 401       1.753  -7.482  33.471  1.00117.30           H  
ATOM   4330 HG23 ILE A 401       0.143  -7.748  34.199  1.00117.30           H  
ATOM   4331 HD11 ILE A 401       4.967  -6.370  35.408  1.00120.42           H  
ATOM   4332 HD12 ILE A 401       4.008  -5.548  34.162  1.00120.42           H  
ATOM   4333 HD13 ILE A 401       3.977  -7.328  34.275  1.00120.42           H  
ATOM   4334  N   THR A 402      -1.339  -4.950  34.271  1.00 96.83           N  
ATOM   4335  CA  THR A 402      -2.604  -5.005  33.514  1.00 97.36           C  
ATOM   4336  C   THR A 402      -2.767  -3.766  32.607  1.00 97.39           C  
ATOM   4337  O   THR A 402      -3.422  -3.859  31.573  1.00 97.69           O  
ATOM   4338  CB  THR A 402      -3.825  -5.289  34.408  1.00 98.88           C  
ATOM   4339  OG1 THR A 402      -4.966  -5.509  33.584  1.00100.15           O  
ATOM   4340  CG2 THR A 402      -4.169  -4.181  35.338  1.00 99.23           C  
ATOM   4341  H   THR A 402      -1.419  -4.767  35.266  1.00116.20           H  
ATOM   4342  HA  THR A 402      -2.525  -5.853  32.834  1.00116.83           H  
ATOM   4343  HB  THR A 402      -3.623  -6.189  34.988  1.00118.65           H  
ATOM   4344  HG1 THR A 402      -5.132  -4.703  33.030  1.00120.19           H  
ATOM   4345 HG21 THR A 402      -3.278  -3.781  35.820  1.00119.07           H  
ATOM   4346 HG22 THR A 402      -4.687  -3.391  34.800  1.00119.07           H  
ATOM   4347 HG23 THR A 402      -4.834  -4.569  36.108  1.00119.07           H  
ATOM   4348  N   ASN A 403      -2.161  -2.642  32.967  1.00 96.74           N  
ATOM   4349  CA  ASN A 403      -2.137  -1.444  32.128  1.00 96.51           C  
ATOM   4350  C   ASN A 403      -1.273  -1.695  30.894  1.00 95.68           C  
ATOM   4351  O   ASN A 403      -1.655  -1.316  29.791  1.00 95.68           O  
ATOM   4352  CB  ASN A 403      -1.590  -0.279  32.945  1.00 98.11           C  
ATOM   4353  CG  ASN A 403      -1.182   0.930  32.155  1.00102.22           C  
ATOM   4354  OD1 ASN A 403      -0.025   1.072  31.762  1.00104.17           O  
ATOM   4355  ND2 ASN A 403      -2.109   1.809  31.873  1.00102.78           N  
ATOM   4356  H   ASN A 403      -1.716  -2.538  33.873  1.00116.09           H  
ATOM   4357  HA  ASN A 403      -3.139  -1.203  31.775  1.00115.82           H  
ATOM   4358  HB2 ASN A 403      -2.334   0.016  33.683  1.00117.73           H  
ATOM   4359  HB3 ASN A 403      -0.693  -0.619  33.460  1.00117.73           H  
ATOM   4360 HD21 ASN A 403      -3.071   1.656  32.157  1.00123.33           H  
ATOM   4361 HD22 ASN A 403      -1.845   2.651  31.372  1.00123.33           H  
ATOM   4362  N   CYS A 404      -0.108  -2.318  31.086  1.00 94.93           N  
ATOM   4363  CA  CYS A 404       0.804  -2.663  30.002  1.00 94.69           C  
ATOM   4364  C   CYS A 404       0.097  -3.553  28.971  1.00 94.14           C  
ATOM   4365  O   CYS A 404       0.027  -3.200  27.795  1.00 94.18           O  
ATOM   4366  CB  CYS A 404       2.031  -3.363  30.563  1.00 95.45           C  
ATOM   4367  SG  CYS A 404       3.236  -3.789  29.296  1.00 98.85           S  
ATOM   4368  H   CYS A 404       0.230  -2.569  32.009  1.00113.91           H  
ATOM   4369  HA  CYS A 404       1.130  -1.759  29.488  1.00113.63           H  
ATOM   4370  HB2 CYS A 404       2.499  -2.721  31.305  1.00114.54           H  
ATOM   4371  HB3 CYS A 404       1.715  -4.276  31.067  1.00114.54           H  
ATOM   4372  HG  CYS A 404       3.608  -2.558  28.932  1.00118.63           H  
ATOM   4373  N   ALA A 405      -0.471  -4.674  29.442  1.00 93.21           N  
ATOM   4374  CA  ALA A 405      -1.214  -5.617  28.613  1.00 92.60           C  
ATOM   4375  C   ALA A 405      -2.383  -4.938  27.888  1.00 91.75           C  
ATOM   4376  O   ALA A 405      -2.588  -5.182  26.707  1.00 91.68           O  
ATOM   4377  CB  ALA A 405      -1.716  -6.762  29.477  1.00 92.67           C  
ATOM   4378  H   ALA A 405      -0.384  -4.953  30.414  1.00111.85           H  
ATOM   4379  HA  ALA A 405      -0.545  -6.027  27.858  1.00111.12           H  
ATOM   4380  HB1 ALA A 405      -0.858  -7.248  29.941  1.00111.21           H  
ATOM   4381  HB2 ALA A 405      -2.254  -7.477  28.856  1.00111.21           H  
ATOM   4382  HB3 ALA A 405      -2.374  -6.366  30.249  1.00111.21           H  
ATOM   4383  N   THR A 406      -3.121  -4.073  28.578  1.00 91.14           N  
ATOM   4384  CA  THR A 406      -4.251  -3.354  27.975  1.00 91.27           C  
ATOM   4385  C   THR A 406      -3.790  -2.460  26.845  1.00 91.92           C  
ATOM   4386  O   THR A 406      -4.459  -2.381  25.819  1.00 92.24           O  
ATOM   4387  CB  THR A 406      -4.978  -2.517  29.021  1.00 91.81           C  
ATOM   4388  OG1 THR A 406      -5.498  -3.390  30.002  1.00 93.07           O  
ATOM   4389  CG2 THR A 406      -6.125  -1.727  28.455  1.00 91.57           C  
ATOM   4390  H   THR A 406      -2.960  -3.882  29.561  1.00109.37           H  
ATOM   4391  HA  THR A 406      -4.953  -4.077  27.562  1.00109.52           H  
ATOM   4392  HB  THR A 406      -4.274  -1.832  29.491  1.00110.17           H  
ATOM   4393  HG1 THR A 406      -4.758  -3.695  30.586  1.00111.69           H  
ATOM   4394 HG21 THR A 406      -6.687  -1.285  29.276  1.00109.88           H  
ATOM   4395 HG22 THR A 406      -6.784  -2.387  27.893  1.00109.88           H  
ATOM   4396 HG23 THR A 406      -5.770  -0.926  27.808  1.00109.88           H  
ATOM   4397  N   SER A 407      -2.644  -1.796  27.023  1.00 91.79           N  
ATOM   4398  CA  SER A 407      -2.085  -0.905  26.002  1.00 91.74           C  
ATOM   4399  C   SER A 407      -1.711  -1.702  24.759  1.00 90.77           C  
ATOM   4400  O   SER A 407      -2.108  -1.363  23.641  1.00 90.46           O  
ATOM   4401  CB  SER A 407      -0.864  -0.156  26.544  1.00 93.49           C  
ATOM   4402  OG  SER A 407      -1.138   0.516  27.762  1.00 96.12           O  
ATOM   4403  H   SER A 407      -2.089  -1.870  27.868  1.00110.14           H  
ATOM   4404  HA  SER A 407      -2.855  -0.202  25.696  1.00110.09           H  
ATOM   4405  HB2 SER A 407      -0.062  -0.870  26.727  1.00112.19           H  
ATOM   4406  HB3 SER A 407      -0.540   0.574  25.805  1.00112.19           H  
ATOM   4407  HG  SER A 407      -1.256  -0.153  28.485  1.00115.35           H  
ATOM   4408  N   VAL A 408      -1.026  -2.818  24.971  1.00 90.02           N  
ATOM   4409  CA  VAL A 408      -0.628  -3.692  23.874  1.00 89.64           C  
ATOM   4410  C   VAL A 408      -1.863  -4.232  23.127  1.00 89.42           C  
ATOM   4411  O   VAL A 408      -1.823  -4.333  21.911  1.00 89.86           O  
ATOM   4412  CB  VAL A 408       0.319  -4.809  24.376  1.00 89.79           C  
ATOM   4413  CG1 VAL A 408       0.693  -5.776  23.257  1.00 90.06           C  
ATOM   4414  CG2 VAL A 408       1.581  -4.200  24.974  1.00 90.07           C  
ATOM   4415  H   VAL A 408      -0.749  -3.124  25.898  1.00108.02           H  
ATOM   4416  HA  VAL A 408      -0.066  -3.096  23.157  1.00107.57           H  
ATOM   4417  HB  VAL A 408      -0.195  -5.368  25.157  1.00107.75           H  
ATOM   4418 HG11 VAL A 408       1.420  -6.488  23.645  1.00108.07           H  
ATOM   4419 HG12 VAL A 408       1.134  -5.216  22.434  1.00108.07           H  
ATOM   4420 HG13 VAL A 408      -0.183  -6.323  22.913  1.00108.07           H  
ATOM   4421 HG21 VAL A 408       1.337  -3.658  25.885  1.00108.09           H  
ATOM   4422 HG22 VAL A 408       1.994  -3.491  24.260  1.00108.09           H  
ATOM   4423 HG23 VAL A 408       2.297  -4.990  25.194  1.00108.09           H  
ATOM   4424  N   TYR A 409      -2.957  -4.508  23.831  1.00 88.66           N  
ATOM   4425  CA  TYR A 409      -4.189  -5.014  23.225  1.00 88.70           C  
ATOM   4426  C   TYR A 409      -4.903  -3.950  22.412  1.00 88.84           C  
ATOM   4427  O   TYR A 409      -5.287  -4.198  21.272  1.00 88.95           O  
ATOM   4428  CB  TYR A 409      -5.119  -5.551  24.324  1.00 88.79           C  
ATOM   4429  CG  TYR A 409      -6.324  -6.342  23.851  1.00 89.68           C  
ATOM   4430  CD1 TYR A 409      -6.193  -7.337  22.882  1.00 90.58           C  
ATOM   4431  CD2 TYR A 409      -7.543  -6.244  24.510  1.00 90.59           C  
ATOM   4432  CE1 TYR A 409      -7.257  -8.161  22.541  1.00 91.37           C  
ATOM   4433  CE2 TYR A 409      -8.614  -7.069  24.180  1.00 91.59           C  
ATOM   4434  CZ  TYR A 409      -8.459  -8.039  23.205  1.00 92.44           C  
ATOM   4435  OH  TYR A 409      -9.467  -8.918  22.893  1.00 93.99           O  
ATOM   4436  H   TYR A 409      -2.990  -4.426  24.842  1.00106.39           H  
ATOM   4437  HA  TYR A 409      -3.917  -5.824  22.550  1.00106.44           H  
ATOM   4438  HB2 TYR A 409      -4.531  -6.224  24.947  1.00106.54           H  
ATOM   4439  HB3 TYR A 409      -5.462  -4.718  24.935  1.00106.54           H  
ATOM   4440  HD1 TYR A 409      -5.261  -7.469  22.358  1.00108.69           H  
ATOM   4441  HD2 TYR A 409      -7.653  -5.529  25.310  1.00108.70           H
[truncated: 487,297 more chars]
