# Supplementary material for: Development of a synthetic library of humanized nanobodies for targeted IL-6 inhibition
Source: Front Bioeng Biotechnol. 2024 Jul 23;12:1440150. doi: 10.3389/fbioe.2024.1440150 (PMC11300276; doi:10.3389/fbioe.2024.1440150)
Supplement: Supplementary file 2 [file DataSheet1.ZIP › Nanobody-antigen complexes/6zxn.pdb]

HEADER    VIRAL PROTEIN                           30-JUL-20   6ZXN              
TITLE     CRYO-EM STRUCTURE OF THE SARS-COV-2 SPIKE PROTEIN BOUND TO            
TITLE    2 NEUTRALIZING NANOBODIES (TY1)                                        
COMPND    MOL_ID: 1;                                                            
COMPND   2 MOLECULE: SPIKE GLYCOPROTEIN;                                        
COMPND   3 CHAIN: A, B, C;                                                      
COMPND   4 SYNONYM: S GLYCOPROTEIN,E2,PEPLOMER PROTEIN;                         
COMPND   5 ENGINEERED: YES;                                                     
COMPND   6 OTHER_DETAILS: SEVERE ACUTE RESPIRATORY SYNDROME CORONAVIRUS 2 SPIKE 
COMPND   7 GLYKOPROTEIN;                                                        
COMPND   8 MOL_ID: 2;                                                           
COMPND   9 MOLECULE: NANOBODY TY1;                                              
COMPND  10 CHAIN: D, E, F;                                                      
COMPND  11 ENGINEERED: YES;                                                     
COMPND  12 OTHER_DETAILS: NANOBODY TY1 THAT NEUTRALISES SARS-COV-2 BY BLOCKING  
COMPND  13 THE RECEPTOR BINDINGS SITE ON THE SPIKE GLYKOPROTEIN                 
SOURCE    MOL_ID: 1;                                                            
SOURCE   2 ORGANISM_SCIENTIFIC: SEVERE ACUTE RESPIRATORY SYNDROME CORONAVIRUS   
SOURCE   3 2;                                                                   
SOURCE   4 ORGANISM_COMMON: 2019-NCOV;                                          
SOURCE   5 ORGANISM_TAXID: 2697049;                                             
SOURCE   6 GENE: S, 2;                                                          
SOURCE   7 EXPRESSION_SYSTEM: HOMO SAPIENS;                                     
SOURCE   8 EXPRESSION_SYSTEM_COMMON: HUMAN;                                     
SOURCE   9 EXPRESSION_SYSTEM_TAXID: 9606;                                       
SOURCE  10 MOL_ID: 2;                                                           
SOURCE  11 ORGANISM_SCIENTIFIC: VICUGNA PACOS;                                  
SOURCE  12 ORGANISM_COMMON: ALPACA;                                             
SOURCE  13 ORGANISM_TAXID: 30538;                                               
SOURCE  14 EXPRESSION_SYSTEM: ESCHERICHIA COLI;                                 
SOURCE  15 EXPRESSION_SYSTEM_TAXID: 562                                         
KEYWDS    SARS-COV-2, SPIKE PROTEIN, NEUTRALISING ANTIBODY, VIRAL PROTEIN       
EXPDTA    ELECTRON MICROSCOPY                                                   
AUTHOR    B.M.HALLBERG,H.DAS                                                    
REVDAT   1   23-SEP-20 6ZXN    0                                                
JRNL        AUTH   L.HANKE,L.VIDAKOVICS PEREZ,D.J.SHEWARD,H.DAS,T.SCHULTE,      
JRNL        AUTH 2 A.MOLINER-MORRO,M.CORCORAN,A.ACHOUR,G.B.KARLSSON HEDESTAM,   
JRNL        AUTH 3 B.M.HALLBERG,B.MURRELL,G.M.MCINERNEY                         
JRNL        TITL   AN ALPACA NANOBODY NEUTRALIZES SARS-COV-2 BY BLOCKING        
JRNL        TITL 2 RECEPTOR INTERACTION.                                        
JRNL        REF    NAT COMMUN                    V.  11  4420 2020              
JRNL        REFN                   ESSN 2041-1723                               
JRNL        PMID   32887876                                                     
JRNL        DOI    10.1038/S41467-020-18174-5                                   
REMARK   1                                                                      
REMARK   1 REFERENCE 1                                                          
REMARK   1  AUTH   L.HANKE,L.VIDAKOVICS,D.J.SHEWARD,T.SCHULTE,A.MOLINER MORRO,  
REMARK   1  AUTH 2 M.CORCORAN,A.ACHOUR,G.KARLSSON HEDESTAM,B.M.HALLBERG,        
REMARK   1  AUTH 3 B.MURRELL,G.M.MCINERNEY                                      
REMARK   1  TITL   AN ALPACA NANOBODY NEUTRALIZES SARS-COV-2 BY BLOCKING        
REMARK   1  TITL 2 RECEPTOR INTERACTION                                         
REMARK   1  REF    BIORXIV                                    2020              
REMARK   1  REFN                                                                
REMARK   1  DOI    10.1101/2020.06.02.130161                                    
REMARK   2                                                                      
REMARK   2 RESOLUTION.    2.93 ANGSTROMS.                                       
REMARK   3                                                                      
REMARK   3 REFINEMENT.                                                          
REMARK   3   SOFTWARE PACKAGES      : WARP, EPU, WARP, COOT, CRYOSPARC,         
REMARK   3                            PHENIX                                    
REMARK   3   RECONSTRUCTION SCHEMA  : BACK PROJECTION                           
REMARK   3                                                                      
REMARK   3 EM MAP-MODEL FITTING AND REFINEMENT                                  
REMARK   3   PDB ENTRY                    : 6VSB                                
REMARK   3   REFINEMENT SPACE             : REAL                                
REMARK   3   REFINEMENT PROTOCOL          : OTHER                               
REMARK   3   REFINEMENT TARGET            : NULL                                
REMARK   3   OVERALL ANISOTROPIC B VALUE  : NULL                                
REMARK   3                                                                      
REMARK   3 FITTING PROCEDURE : NULL                                             
REMARK   3                                                                      
REMARK   3 EM IMAGE RECONSTRUCTION STATISTICS                                   
REMARK   3   NOMINAL PIXEL SIZE (ANGSTROMS)    : NULL                           
REMARK   3   ACTUAL PIXEL SIZE  (ANGSTROMS)    : NULL                           
REMARK   3   EFFECTIVE RESOLUTION (ANGSTROMS)  : 2.930                          
REMARK   3   NUMBER OF PARTICLES               : 131816                         
REMARK   3   CTF CORRECTION METHOD             : PHASE FLIPPING AND AMPLITUDE   
REMARK   3                                       CORRECTION                     
REMARK   3                                                                      
REMARK   3 EM RECONSTRUCTION MAGNIFICATION CALIBRATION: NULL                    
REMARK   3                                                                      
REMARK   3 OTHER DETAILS: NULL                                                  
REMARK   4                                                                      
REMARK   4 6ZXN COMPLIES WITH FORMAT V. 3.30, 13-JUL-11                         
REMARK 100                                                                      
REMARK 100 THIS ENTRY HAS BEEN PROCESSED BY PDBE ON 31-JUL-20.                  
REMARK 100 THE DEPOSITION ID IS D_1292110434.                                   
REMARK 245                                                                      
REMARK 245 EXPERIMENTAL DETAILS                                                 
REMARK 245   RECONSTRUCTION METHOD          : SINGLE PARTICLE                   
REMARK 245   SPECIMEN TYPE                  : NULL                              
REMARK 245                                                                      
REMARK 245 ELECTRON MICROSCOPE SAMPLE                                           
REMARK 245   SAMPLE TYPE                    : PARTICLE                          
REMARK 245   PARTICLE TYPE                  : POINT                             
REMARK 245   NAME OF SAMPLE                 : TERNARY COMPLEX BETWEEN           
REMARK 245                                    NANOBODY TY1 AND SPIKE.;          
REMARK 245                                    NANOBODY STRONGLY NEUTRALISING    
REMARK 245                                    AND BLOCKS ACE2 BINDING.;         
REMARK 245                                    NANOBODY TY1                      
REMARK 245   SAMPLE CONCENTRATION (MG ML-1) : NULL                              
REMARK 245   SAMPLE SUPPORT DETAILS         : NULL                              
REMARK 245   SAMPLE VITRIFICATION DETAILS   : NULL                              
REMARK 245   SAMPLE BUFFER                  : NULL                              
REMARK 245   PH                             : 7.40                              
REMARK 245   SAMPLE DETAILS                 : NULL                              
REMARK 245                                                                      
REMARK 245 DATA ACQUISITION                                                     
REMARK 245   DATE OF EXPERIMENT                : NULL                           
REMARK 245   NUMBER OF MICROGRAPHS-IMAGES      : NULL                           
REMARK 245   TEMPERATURE (KELVIN)              : NULL                           
REMARK 245   MICROSCOPE MODEL                  : TFS KRIOS                      
REMARK 245   DETECTOR TYPE                     : GATAN K3 BIOQUANTUM (6K X      
REMARK 245                                       4K)                            
REMARK 245   MINIMUM DEFOCUS (NM)              : 300.00                         
REMARK 245   MAXIMUM DEFOCUS (NM)              : 2500.00                        
REMARK 245   MINIMUM TILT ANGLE (DEGREES)      : NULL                           
REMARK 245   MAXIMUM TILT ANGLE (DEGREES)      : NULL                           
REMARK 245   NOMINAL CS                        : 2.70                           
REMARK 245   IMAGING MODE                      : BRIGHT FIELD                   
REMARK 245   ELECTRON DOSE (ELECTRONS NM**-2)  : 51.00                          
REMARK 245   ILLUMINATION MODE                 : FLOOD BEAM                     
REMARK 245   NOMINAL MAGNIFICATION             : 165000                         
REMARK 245   CALIBRATED MAGNIFICATION          : NULL                           
REMARK 245   SOURCE                            : FIELD EMISSION GUN             
REMARK 245   ACCELERATION VOLTAGE (KV)         : 300                            
REMARK 245   IMAGING DETAILS                   : NULL                           
REMARK 247                                                                      
REMARK 247 ELECTRON MICROSCOPY                                                  
REMARK 247  THE COORDINATES IN THIS ENTRY WERE GENERATED FROM ELECTRON          
REMARK 247  MICROSCOPY DATA. PROTEIN DATA BANK CONVENTIONS REQUIRE              
REMARK 247  THAT CRYST1 AND SCALE RECORDS BE INCLUDED, BUT THE VALUES           
REMARK 247  ON THESE RECORDS ARE MEANINGLESS EXCEPT FOR THE CALCULATION         
REMARK 247  OF THE STRUCTURE FACTORS.                                           
REMARK 300                                                                      
REMARK 300 BIOMOLECULE: 1                                                       
REMARK 300 SEE REMARK 350 FOR THE AUTHOR PROVIDED AND/OR PROGRAM                
REMARK 300 GENERATED ASSEMBLY INFORMATION FOR THE STRUCTURE IN                  
REMARK 300 THIS ENTRY. THE REMARK MAY ALSO PROVIDE INFORMATION ON               
REMARK 300 BURIED SURFACE AREA.                                                 
REMARK 350                                                                      
REMARK 350 COORDINATES FOR A COMPLETE MULTIMER REPRESENTING THE KNOWN           
REMARK 350 BIOLOGICALLY SIGNIFICANT OLIGOMERIZATION STATE OF THE                
REMARK 350 MOLECULE CAN BE GENERATED BY APPLYING BIOMT TRANSFORMATIONS          
REMARK 350 GIVEN BELOW.  BOTH NON-CRYSTALLOGRAPHIC AND                          
REMARK 350 CRYSTALLOGRAPHIC OPERATIONS ARE GIVEN.                               
REMARK 350                                                                      
REMARK 350 BIOMOLECULE: 1                                                       
REMARK 350 AUTHOR DETERMINED BIOLOGICAL UNIT: HEXAMERIC                         
REMARK 350 SOFTWARE DETERMINED QUATERNARY STRUCTURE: HEXAMERIC                  
REMARK 350 SOFTWARE USED: PISA                                                  
REMARK 350 TOTAL BURIED SURFACE AREA: 45950 ANGSTROM**2                         
REMARK 350 SURFACE AREA OF THE COMPLEX: 157110 ANGSTROM**2                      
REMARK 350 CHANGE IN SOLVENT FREE ENERGY: 27.0 KCAL/MOL                         
REMARK 350 APPLY THE FOLLOWING TO CHAINS: A, B, C, D, E, F, G, H, I, J,         
REMARK 350                    AND CHAINS: K, L, M, N, O, P, Q, R                
REMARK 350   BIOMT1   1  1.000000  0.000000  0.000000        0.00000            
REMARK 350   BIOMT2   1  0.000000  1.000000  0.000000        0.00000            
REMARK 350   BIOMT3   1  0.000000  0.000000  1.000000        0.00000            
REMARK 465                                                                      
REMARK 465 MISSING RESIDUES                                                     
REMARK 465 THE FOLLOWING RESIDUES WERE NOT LOCATED IN THE                       
REMARK 465 EXPERIMENT. (M=MODEL NUMBER; RES=RESIDUE NAME; C=CHAIN               
REMARK 465 IDENTIFIER; SSSEQ=SEQUENCE NUMBER; I=INSERTION CODE.)                
REMARK 465                                                                      
REMARK 465   M RES C SSSEQI                                                     
REMARK 465     MET A     1                                                      
REMARK 465     PHE A     2                                                      
REMARK 465     VAL A     3                                                      
REMARK 465     PHE A     4                                                      
REMARK 465     LEU A     5                                                      
REMARK 465     VAL A     6                                                      
REMARK 465     LEU A     7                                                      
REMARK 465     LEU A     8                                                      
REMARK 465     PRO A     9                                                      
REMARK 465     LEU A    10                                                      
REMARK 465     VAL A    11                                                      
REMARK 465     SER A    12                                                      
REMARK 465     SER A    13                                                      
REMARK 465     SER A    71                                                      
REMARK 465     GLY A    72                                                      
REMARK 465     THR A    73                                                      
REMARK 465     ASN A    74                                                      
REMARK 465     GLY A    75                                                      
REMARK 465     TYR A   248                                                      
REMARK 465     LEU A   249                                                      
REMARK 465     THR A   250                                                      
REMARK 465     PRO A   251                                                      
REMARK 465     HIS A   519                                                      
REMARK 465     ALA A   520                                                      
REMARK 465     PRO A   621                                                      
REMARK 465     VAL A   622                                                      
REMARK 465     ALA A   623                                                      
REMARK 465     ILE A   624                                                      
REMARK 465     HIS A   625                                                      
REMARK 465     ALA A   626                                                      
REMARK 465     ASP A   627                                                      
REMARK 465     GLN A   628                                                      
REMARK 465     LEU A   629                                                      
REMARK 465     THR A   630                                                      
REMARK 465     PRO A   631                                                      
REMARK 465     THR A   632                                                      
REMARK 465     TRP A   633                                                      
REMARK 465     ARG A   634                                                      
REMARK 465     VAL A   635                                                      
REMARK 465     TYR A   636                                                      
REMARK 465     SER A   637                                                      
REMARK 465     THR A   638                                                      
REMARK 465     GLY A   639                                                      
REMARK 465     SER A   640                                                      
REMARK 465     GLN A   675                                                      
REMARK 465     THR A   676                                                      
REMARK 465     GLN A   677                                                      
REMARK 465     THR A   678                                                      
REMARK 465     ASN A   679                                                      
REMARK 465     SER A   680                                                      
REMARK 465     PRO A   681                                                      
REMARK 465     GLY A   682                                                      
REMARK 465     SER A   683                                                      
REMARK 465     ALA A   684                                                      
REMARK 465     SER A   685                                                      
REMARK 465     SER A   686                                                      
REMARK 465     VAL A   687                                                      
REMARK 465     ALA A   688                                                      
REMARK 465     SER A   689                                                      
REMARK 465     GLN A   690                                                      
REMARK 465     ALA A   829                                                      
REMARK 465     ASP A   830                                                      
REMARK 465     ALA A   831                                                      
REMARK 465     GLY A   832                                                      
REMARK 465     PHE A   833                                                      
REMARK 465     ILE A   834                                                      
REMARK 465     LYS A   835                                                      
REMARK 465     GLN A   836                                                      
REMARK 465     TYR A   837                                                      
REMARK 465     GLY A   838                                                      
REMARK 465     ASP A   839                                                      
REMARK 465     CYS A   840                                                      
REMARK 465     LEU A   841                                                      
REMARK 465     GLY A   842                                                      
REMARK 465     ASP A   843                                                      
REMARK 465     ILE A   844                                                      
REMARK 465     ALA A   845                                                      
REMARK 465     ALA A   846                                                      
REMARK 465     ARG A   847                                                      
REMARK 465     ASP A   848                                                      
REMARK 465     LEU A   849                                                      
REMARK 465     ILE A   850                                                      
REMARK 465     CYS A   851                                                      
REMARK 465     ALA A   852                                                      
REMARK 465     GLN A   853                                                      
REMARK 465     LYS A   854                                                      
REMARK 465     SER A  1147                                                      
REMARK 465     PHE A  1148                                                      
REMARK 465     LYS A  1149                                                      
REMARK 465     GLU A  1150                                                      
REMARK 465     GLU A  1151                                                      
REMARK 465     LEU A  1152                                                      
REMARK 465     ASP A  1153                                                      
REMARK 465     LYS A  1154                                                      
REMARK 465     TYR A  1155                                                      
REMARK 465     PHE A  1156                                                      
REMARK 465     LYS A  1157                                                      
REMARK 465     ASN A  1158                                                      
REMARK 465     HIS A  1159                                                      
REMARK 465     THR A  1160                                                      
REMARK 465     SER A  1161                                                      
REMARK 465     PRO A  1162                                                      
REMARK 465     ASP A  1163                                                      
REMARK 465     VAL A  1164                                                      
REMARK 465     ASP A  1165                                                      
REMARK 465     LEU A  1166                                                      
REMARK 465     GLY A  1167                                                      
REMARK 465     ASP A  1168                                                      
REMARK 465     ILE A  1169                                                      
REMARK 465     SER A  1170                                                      
REMARK 465     GLY A  1171                                                      
REMARK 465     ILE A  1172                                                      
REMARK 465     ASN A  1173                                                      
REMARK 465     ALA A  1174                                                      
REMARK 465     SER A  1175                                                      
REMARK 465     VAL A  1176                                                      
REMARK 465     VAL A  1177                                                      
REMARK 465     ASN A  1178                                                      
REMARK 465     ILE A  1179                                                      
REMARK 465     GLN A  1180                                                      
REMARK 465     LYS A  1181                                                      
REMARK 465     GLU A  1182                                                      
REMARK 465     ILE A  1183                                                      
REMARK 465     ASP A  1184                                                      
REMARK 465     ARG A  1185                                                      
REMARK 465     LEU A  1186                                                      
REMARK 465     ASN A  1187                                                      
REMARK 465     GLU A  1188                                                      
REMARK 465     VAL A  1189                                                      
REMARK 465     ALA A  1190                                                      
REMARK 465     LYS A  1191                                                      
REMARK 465     ASN A  1192                                                      
REMARK 465     LEU A  1193                                                      
REMARK 465     ASN A  1194                                                      
REMARK 465     GLU A  1195                                                      
REMARK 465     SER A  1196                                                      
REMARK 465     LEU A  1197                                                      
REMARK 465     ILE A  1198                                                      
REMARK 465     ASP A  1199                                                      
REMARK 465     LEU A  1200                                                      
REMARK 465     GLN A  1201                                                      
REMARK 465     GLU A  1202                                                      
REMARK 465     LEU A  1203                                                      
REMARK 465     GLY A  1204                                                      
REMARK 465     LYS A  1205                                                      
REMARK 465     TYR A  1206                                                      
REMARK 465     GLU A  1207                                                      
REMARK 465     GLN A  1208                                                      
REMARK 465     GLY A  1209                                                      
REMARK 465     SER A  1210                                                      
REMARK 465     GLY A  1211                                                      
REMARK 465     TYR A  1212                                                      
REMARK 465     ILE A  1213                                                      
REMARK 465     PRO A  1214                                                      
REMARK 465     GLU A  1215                                                      
REMARK 465     ALA A  1216                                                      
REMARK 465     PRO A  1217                                                      
REMARK 465     ARG A  1218                                                      
REMARK 465     ASP A  1219                                                      
REMARK 465     GLY A  1220                                                      
REMARK 465     GLN A  1221                                                      
REMARK 465     ALA A  1222                                                      
REMARK 465     TYR A  1223                                                      
REMARK 465     VAL A  1224                                                      
REMARK 465     ARG A  1225                                                      
REMARK 465     LYS A  1226                                                      
REMARK 465     ASP A  1227                                                      
REMARK 465     GLY A  1228                                                      
REMARK 465     GLU A  1229                                                      
REMARK 465     TRP A  1230                                                      
REMARK 465     VAL A  1231                                                      
REMARK 465     LEU A  1232                                                      
REMARK 465     LEU A  1233                                                      
REMARK 465     SER A  1234                                                      
REMARK 465     THR A  1235                                                      
REMARK 465     PHE A  1236                                                      
REMARK 465     LEU A  1237                                                      
REMARK 465     GLY A  1238                                                      
REMARK 465     ARG A  1239                                                      
REMARK 465     SER A  1240                                                      
REMARK 465     LEU A  1241                                                      
REMARK 465     GLU A  1242                                                      
REMARK 465     VAL A  1243                                                      
REMARK 465     LEU A  1244                                                      
REMARK 465     PHE A  1245                                                      
REMARK 465     GLN A  1246                                                      
REMARK 465     GLY A  1247                                                      
REMARK 465     PRO A  1248                                                      
REMARK 465     GLY A  1249                                                      
REMARK 465     HIS A  1250                                                      
REMARK 465     HIS A  1251                                                      
REMARK 465     HIS A  1252                                                      
REMARK 465     HIS A  1253                                                      
REMARK 465     HIS A  1254                                                      
REMARK 465     HIS A  1255                                                      
REMARK 465     HIS A  1256                                                      
REMARK 465     HIS A  1257                                                      
REMARK 465     SER A  1258                                                      
REMARK 465     ALA A  1259                                                      
REMARK 465     TRP A  1260                                                      
REMARK 465     SER A  1261                                                      
REMARK 465     HIS A  1262                                                      
REMARK 465     PRO A  1263                                                      
REMARK 465     GLN A  1264                                                      
REMARK 465     PHE A  1265                                                      
REMARK 465     GLU A  1266                                                      
REMARK 465     LYS A  1267                                                      
REMARK 465     GLY A  1268                                                      
REMARK 465     GLY A  1269                                                      
REMARK 465     GLY A  1270                                                      
REMARK 465     SER A  1271                                                      
REMARK 465     GLY A  1272                                                      
REMARK 465     GLY A  1273                                                      
REMARK 465     GLY A  1274                                                      
REMARK 465     GLY A  1275                                                      
REMARK 465     SER A  1276                                                      
REMARK 465     GLY A  1277                                                      
REMARK 465     GLY A  1278                                                      
REMARK 465     SER A  1279                                                      
REMARK 465     ALA A  1280                                                      
REMARK 465     TRP A  1281                                                      
REMARK 465     SER A  1282                                                      
REMARK 465     HIS A  1283                                                      
REMARK 465     PRO A  1284                                                      
REMARK 465     GLN A  1285                                                      
REMARK 465     PHE A  1286                                                      
REMARK 465     GLU A  1287                                                      
REMARK 465     LYS A  1288                                                      
REMARK 465     MET B     1                                                      
REMARK 465     PHE B     2                                                      
REMARK 465     VAL B     3                                                      
REMARK 465     PHE B     4                                                      
REMARK 465     LEU B     5                                                      
REMARK 465     VAL B     6                                                      
REMARK 465     LEU B     7                                                      
REMARK 465     LEU B     8                                                      
REMARK 465     PRO B     9                                                      
REMARK 465     LEU B    10                                                      
REMARK 465     VAL B    11                                                      
REMARK 465     SER B    12                                                      
REMARK 465     SER B    13                                                      
REMARK 465     SER B    71                                                      
REMARK 465     GLY B    72                                                      
REMARK 465     THR B    73                                                      
REMARK 465     ASN B    74                                                      
REMARK 465     GLY B    75                                                      
REMARK 465     TYR B   248                                                      
REMARK 465     LEU B   249                                                      
REMARK 465     THR B   250                                                      
REMARK 465     PRO B   251                                                      
REMARK 465     HIS B   519                                                      
REMARK 465     ALA B   520                                                      
REMARK 465     ASP B   578                                                      
REMARK 465     PRO B   579                                                      
REMARK 465     GLN B   580                                                      
REMARK 465     THR B   581                                                      
REMARK 465     LEU B   582                                                      
REMARK 465     GLU B   583                                                      
REMARK 465     PRO B   621                                                      
REMARK 465     VAL B   622                                                      
REMARK 465     ALA B   623                                                      
REMARK 465     ILE B   624                                                      
REMARK 465     HIS B   625                                                      
REMARK 465     ALA B   626                                                      
REMARK 465     ASP B   627                                                      
REMARK 465     GLN B   628                                                      
REMARK 465     LEU B   629                                                      
REMARK 465     THR B   630                                                      
REMARK 465     PRO B   631                                                      
REMARK 465     THR B   632                                                      
REMARK 465     TRP B   633                                                      
REMARK 465     ARG B   634                                                      
REMARK 465     VAL B   635                                                      
REMARK 465     TYR B   636                                                      
REMARK 465     SER B   637                                                      
REMARK 465     THR B   638                                                      
REMARK 465     GLY B   639                                                      
REMARK 465     SER B   640                                                      
REMARK 465     GLN B   675                                                      
REMARK 465     THR B   676                                                      
REMARK 465     GLN B   677                                                      
REMARK 465     THR B   678                                                      
REMARK 465     ASN B   679                                                      
REMARK 465     SER B   680                                                      
REMARK 465     PRO B   681                                                      
REMARK 465     GLY B   682                                                      
REMARK 465     SER B   683                                                      
REMARK 465     ALA B   684                                                      
REMARK 465     SER B   685                                                      
REMARK 465     SER B   686                                                      
REMARK 465     VAL B   687                                                      
REMARK 465     ALA B   688                                                      
REMARK 465     SER B   689                                                      
REMARK 465     GLN B   690                                                      
REMARK 465     ALA B   829                                                      
REMARK 465     ASP B   830                                                      
REMARK 465     ALA B   831                                                      
REMARK 465     GLY B   832                                                      
REMARK 465     PHE B   833                                                      
REMARK 465     ILE B   834                                                      
REMARK 465     LYS B   835                                                      
REMARK 465     GLN B   836                                                      
REMARK 465     TYR B   837                                                      
REMARK 465     GLY B   838                                                      
REMARK 465     ASP B   839                                                      
REMARK 465     CYS B   840                                                      
REMARK 465     LEU B   841                                                      
REMARK 465     GLY B   842                                                      
REMARK 465     ASP B   843                                                      
REMARK 465     ILE B   844                                                      
REMARK 465     ALA B   845                                                      
REMARK 465     ALA B   846                                                      
REMARK 465     ARG B   847                                                      
REMARK 465     ASP B   848                                                      
REMARK 465     LEU B   849                                                      
REMARK 465     ILE B   850                                                      
REMARK 465     CYS B   851                                                      
REMARK 465     ALA B   852                                                      
REMARK 465     GLN B   853                                                      
REMARK 465     LYS B   854                                                      
REMARK 465     SER B  1147                                                      
REMARK 465     PHE B  1148                                                      
REMARK 465     LYS B  1149                                                      
REMARK 465     GLU B  1150                                                      
REMARK 465     GLU B  1151                                                      
REMARK 465     LEU B  1152                                                      
REMARK 465     ASP B  1153                                                      
REMARK 465     LYS B  1154                                                      
REMARK 465     TYR B  1155                                                      
REMARK 465     PHE B  1156                                                      
REMARK 465     LYS B  1157                                                      
REMARK 465     ASN B  1158                                                      
REMARK 465     HIS B  1159                                                      
REMARK 465     THR B  1160                                                      
REMARK 465     SER B  1161                                                      
REMARK 465     PRO B  1162                                                      
REMARK 465     ASP B  1163                                                      
REMARK 465     VAL B  1164                                                      
REMARK 465     ASP B  1165                                                      
REMARK 465     LEU B  1166                                                      
REMARK 465     GLY B  1167                                                      
REMARK 465     ASP B  1168                                                      
REMARK 465     ILE B  1169                                                      
REMARK 465     SER B  1170                                                      
REMARK 465     GLY B  1171                                                      
REMARK 465     ILE B  1172                                                      
REMARK 465     ASN B  1173                                                      
REMARK 465     ALA B  1174                                                      
REMARK 465     SER B  1175                                                      
REMARK 465     VAL B  1176                                                      
REMARK 465     VAL B  1177                                                      
REMARK 465     ASN B  1178                                                      
REMARK 465     ILE B  1179                                                      
REMARK 465     GLN B  1180                                                      
REMARK 465     LYS B  1181                                                      
REMARK 465     GLU B  1182                                                      
REMARK 465     ILE B  1183                                                      
REMARK 465     ASP B  1184                                                      
REMARK 465     ARG B  1185                                                      
REMARK 465     LEU B  1186                                                      
REMARK 465     ASN B  1187                                                      
REMARK 465     GLU B  1188                                                      
REMARK 465     VAL B  1189                                                      
REMARK 465     ALA B  1190                                                      
REMARK 465     LYS B  1191                                                      
REMARK 465     ASN B  1192                                                      
REMARK 465     LEU B  1193                                                      
REMARK 465     ASN B  1194                                                      
REMARK 465     GLU B  1195                                                      
REMARK 465     SER B  1196                                                      
REMARK 465     LEU B  1197                                                      
REMARK 465     ILE B  1198                                                      
REMARK 465     ASP B  1199                                                      
REMARK 465     LEU B  1200                                                      
REMARK 465     GLN B  1201                                                      
REMARK 465     GLU B  1202                                                      
REMARK 465     LEU B  1203                                                      
REMARK 465     GLY B  1204                                                      
REMARK 465     LYS B  1205                                                      
REMARK 465     TYR B  1206                                                      
REMARK 465     GLU B  1207                                                      
REMARK 465     GLN B  1208                                                      
REMARK 465     GLY B  1209                                                      
REMARK 465     SER B  1210                                                      
REMARK 465     GLY B  1211                                                      
REMARK 465     TYR B  1212                                                      
REMARK 465     ILE B  1213                                                      
REMARK 465     PRO B  1214                                                      
REMARK 465     GLU B  1215                                                      
REMARK 465     ALA B  1216                                                      
REMARK 465     PRO B  1217                                                      
REMARK 465     ARG B  1218                                                      
REMARK 465     ASP B  1219                                                      
REMARK 465     GLY B  1220                                                      
REMARK 465     GLN B  1221                                                      
REMARK 465     ALA B  1222                                                      
REMARK 465     TYR B  1223                                                      
REMARK 465     VAL B  1224                                                      
REMARK 465     ARG B  1225                                                      
REMARK 465     LYS B  1226                                                      
REMARK 465     ASP B  1227                                                      
REMARK 465     GLY B  1228                                                      
REMARK 465     GLU B  1229                                                      
REMARK 465     TRP B  1230                                                      
REMARK 465     VAL B  1231                                                      
REMARK 465     LEU B  1232                                                      
REMARK 465     LEU B  1233                                                      
REMARK 465     SER B  1234                                                      
REMARK 465     THR B  1235                                                      
REMARK 465     PHE B  1236                                                      
REMARK 465     LEU B  1237                                                      
REMARK 465     GLY B  1238                                                      
REMARK 465     ARG B  1239                                                      
REMARK 465     SER B  1240                                                      
REMARK 465     LEU B  1241                                                      
REMARK 465     GLU B  1242                                                      
REMARK 465     VAL B  1243                                                      
REMARK 465     LEU B  1244                                                      
REMARK 465     PHE B  1245                                                      
REMARK 465     GLN B  1246                                                      
REMARK 465     GLY B  1247                                                      
REMARK 465     PRO B  1248                                                      
REMARK 465     GLY B  1249                                                      
REMARK 465     HIS B  1250                                                      
REMARK 465     HIS B  1251                                                      
REMARK 465     HIS B  1252                                                      
REMARK 465     HIS B  1253                                                      
REMARK 465     HIS B  1254                                                      
REMARK 465     HIS B  1255                                                      
REMARK 465     HIS B  1256                                                      
REMARK 465     HIS B  1257                                                      
REMARK 465     SER B  1258                                                      
REMARK 465     ALA B  1259                                                      
REMARK 465     TRP B  1260                                                      
REMARK 465     SER B  1261                                                      
REMARK 465     HIS B  1262                                                      
REMARK 465     PRO B  1263                                                      
REMARK 465     GLN B  1264                                                      
REMARK 465     PHE B  1265                                                      
REMARK 465     GLU B  1266                                                      
REMARK 465     LYS B  1267                                                      
REMARK 465     GLY B  1268                                                      
REMARK 465     GLY B  1269                                                      
REMARK 465     GLY B  1270                                                      
REMARK 465     SER B  1271                                                      
REMARK 465     GLY B  1272                                                      
REMARK 465     GLY B  1273                                                      
REMARK 465     GLY B  1274                                                      
REMARK 465     GLY B  1275                                                      
REMARK 465     SER B  1276                                                      
REMARK 465     GLY B  1277                                                      
REMARK 465     GLY B  1278                                                      
REMARK 465     SER B  1279                                                      
REMARK 465     ALA B  1280                                                      
REMARK 465     TRP B  1281                                                      
REMARK 465     SER B  1282                                                      
REMARK 465     HIS B  1283                                                      
REMARK 465     PRO B  1284                                                      
REMARK 465     GLN B  1285                                                      
REMARK 465     PHE B  1286                                                      
REMARK 465     GLU B  1287                                                      
REMARK 465     LYS B  1288                                                      
REMARK 465     MET C     1                                                      
REMARK 465     PHE C     2                                                      
REMARK 465     VAL C     3                                                      
REMARK 465     PHE C     4                                                      
REMARK 465     LEU C     5                                                      
REMARK 465     VAL C     6                                                      
REMARK 465     LEU C     7                                                      
REMARK 465     LEU C     8                                                      
REMARK 465     PRO C     9                                                      
REMARK 465     LEU C    10                                                      
REMARK 465     VAL C    11                                                      
REMARK 465     SER C    12                                                      
REMARK 465     SER C    13                                                      
REMARK 465     SER C    71                                                      
REMARK 465     GLY C    72                                                      
REMARK 465     THR C    73                                                      
REMARK 465     ASN C    74                                                      
REMARK 465     GLY C    75                                                      
REMARK 465     TYR C   248                                                      
REMARK 465     LEU C   249                                                      
REMARK 465     THR C   250                                                      
REMARK 465     PRO C   251                                                      
REMARK 465     HIS C   519                                                      
REMARK 465     ALA C   520                                                      
REMARK 465     ASP C   578                                                      
REMARK 465     PRO C   579                                                      
REMARK 465     GLN C   580                                                      
REMARK 465     THR C   581                                                      
REMARK 465     LEU C   582                                                      
REMARK 465     GLU C   583                                                      
REMARK 465     PRO C   621                                                      
REMARK 465     VAL C   622                                                      
REMARK 465     ALA C   623                                                      
REMARK 465     ILE C   624                                                      
REMARK 465     HIS C   625                                                      
REMARK 465     ALA C   626                                                      
REMARK 465     ASP C   627                                                      
REMARK 465     GLN C   628                                                      
REMARK 465     LEU C   629                                                      
REMARK 465     THR C   630                                                      
REMARK 465     PRO C   631                                                      
REMARK 465     THR C   632                                                      
REMARK 465     TRP C   633                                                      
REMARK 465     ARG C   634                                                      
REMARK 465     VAL C   635                                                      
REMARK 465     TYR C   636                                                      
REMARK 465     SER C   637                                                      
REMARK 465     THR C   638                                                      
REMARK 465     GLY C   639                                                      
REMARK 465     SER C   640                                                      
REMARK 465     GLN C   675                                                      
REMARK 465     THR C   676                                                      
REMARK 465     GLN C   677                                                      
REMARK 465     THR C   678                                                      
REMARK 465     ASN C   679                                                      
REMARK 465     SER C   680                                                      
REMARK 465     PRO C   681                                                      
REMARK 465     GLY C   682                                                      
REMARK 465     SER C   683                                                      
REMARK 465     ALA C   684                                                      
REMARK 465     SER C   685                                                      
REMARK 465     SER C   686                                                      
REMARK 465     VAL C   687                                                      
REMARK 465     ALA C   688                                                      
REMARK 465     SER C   689                                                      
REMARK 465     GLN C   690                                                      
REMARK 465     ALA C   829                                                      
REMARK 465     ASP C   830                                                      
REMARK 465     ALA C   831                                                      
REMARK 465     GLY C   832                                                      
REMARK 465     PHE C   833                                                      
REMARK 465     ILE C   834                                                      
REMARK 465     LYS C   835                                                      
REMARK 465     GLN C   836                                                      
REMARK 465     TYR C   837                                                      
REMARK 465     GLY C   838                                                      
REMARK 465     ASP C   839                                                      
REMARK 465     CYS C   840                                                      
REMARK 465     LEU C   841                                                      
REMARK 465     GLY C   842                                                      
REMARK 465     ASP C   843                                                      
REMARK 465     ILE C   844                                                      
REMARK 465     ALA C   845                                                      
REMARK 465     ALA C   846                                                      
REMARK 465     ARG C   847                                                      
REMARK 465     ASP C   848                                                      
REMARK 465     LEU C   849                                                      
REMARK 465     ILE C   850                                                      
REMARK 465     CYS C   851                                                      
REMARK 465     ALA C   852                                                      
REMARK 465     GLN C   853                                                      
REMARK 465     LYS C   854                                                      
REMARK 465     SER C  1147                                                      
REMARK 465     PHE C  1148                                                      
REMARK 465     LYS C  1149                                                      
REMARK 465     GLU C  1150                                                      
REMARK 465     GLU C  1151                                                      
REMARK 465     LEU C  1152                                                      
REMARK 465     ASP C  1153                                                      
REMARK 465     LYS C  1154                                                      
REMARK 465     TYR C  1155                                                      
REMARK 465     PHE C  1156                                                      
REMARK 465     LYS C  1157                                                      
REMARK 465     ASN C  1158                                                      
REMARK 465     HIS C  1159                                                      
REMARK 465     THR C  1160                                                      
REMARK 465     SER C  1161                                                      
REMARK 465     PRO C  1162                                                      
REMARK 465     ASP C  1163                                                      
REMARK 465     VAL C  1164                                                      
REMARK 465     ASP C  1165                                                      
REMARK 465     LEU C  1166                                                      
REMARK 465     GLY C  1167                                                      
REMARK 465     ASP C  1168                                                      
REMARK 465     ILE C  1169                                                      
REMARK 465     SER C  1170                                                      
REMARK 465     GLY C  1171                                                      
REMARK 465     ILE C  1172                                                      
REMARK 465     ASN C  1173                                                      
REMARK 465     ALA C  1174                                                      
REMARK 465     SER C  1175                                                      
REMARK 465     VAL C  1176                                                      
REMARK 465     VAL C  1177                                                      
REMARK 465     ASN C  1178                                                      
REMARK 465     ILE C  1179                                                      
REMARK 465     GLN C  1180                                                      
REMARK 465     LYS C  1181                                                      
REMARK 465     GLU C  1182                                                      
REMARK 465     ILE C  1183                                                      
REMARK 465     ASP C  1184                                                      
REMARK 465     ARG C  1185                                                      
REMARK 465     LEU C  1186                                                      
REMARK 465     ASN C  1187                                                      
REMARK 465     GLU C  1188                                                      
REMARK 465     VAL C  1189                                                      
REMARK 465     ALA C  1190                                                      
REMARK 465     LYS C  1191                                                      
REMARK 465     ASN C  1192                                                      
REMARK 465     LEU C  1193                                                      
REMARK 465     ASN C  1194                                                      
REMARK 465     GLU C  1195                                                      
REMARK 465     SER C  1196                                                      
REMARK 465     LEU C  1197                                                      
REMARK 465     ILE C  1198                                                      
REMARK 465     ASP C  1199                                                      
REMARK 465     LEU C  1200                                                      
REMARK 465     GLN C  1201                                                      
REMARK 465     GLU C  1202                                                      
REMARK 465     LEU C  1203                                                      
REMARK 465     GLY C  1204                                                      
REMARK 465     LYS C  1205                                                      
REMARK 465     TYR C  1206                                                      
REMARK 465     GLU C  1207                                                      
REMARK 465     GLN C  1208                                                      
REMARK 465     GLY C  1209                                                      
REMARK 465     SER C  1210                                                      
REMARK 465     GLY C  1211                                                      
REMARK 465     TYR C  1212                                                      
REMARK 465     ILE C  1213                                                      
REMARK 465     PRO C  1214                                                      
REMARK 465     GLU C  1215                                                      
REMARK 465     ALA C  1216                                                      
REMARK 465     PRO C  1217                                                      
REMARK 465     ARG C  1218                                                      
REMARK 465     ASP C  1219                                                      
REMARK 465     GLY C  1220                                                      
REMARK 465     GLN C  1221                                                      
REMARK 465     ALA C  1222                                                      
REMARK 465     TYR C  1223                                                      
REMARK 465     VAL C  1224                                                      
REMARK 465     ARG C  1225                                                      
REMARK 465     LYS C  1226                                                      
REMARK 465     ASP C  1227                                                      
REMARK 465     GLY C  1228                                                      
REMARK 465     GLU C  1229                                                      
REMARK 465     TRP C  1230                                                      
REMARK 465     VAL C  1231                                                      
REMARK 465     LEU C  1232                                                      
REMARK 465     LEU C  1233                                                      
REMARK 465     SER C  1234                                                      
REMARK 465     THR C  1235                                                      
REMARK 465     PHE C  1236                                                      
REMARK 465     LEU C  1237                                                      
REMARK 465     GLY C  1238                                                      
REMARK 465     ARG C  1239                                                      
REMARK 465     SER C  1240                                                      
REMARK 465     LEU C  1241                                                      
REMARK 465     GLU C  1242                                                      
REMARK 465     VAL C  1243                                                      
REMARK 465     LEU C  1244                                                      
REMARK 465     PHE C  1245                                                      
REMARK 465     GLN C  1246                                                      
REMARK 465     GLY C  1247                                                      
REMARK 465     PRO C  1248                                                      
REMARK 465     GLY C  1249                                                      
REMARK 465     HIS C  1250                                                      
REMARK 465     HIS C  1251                                                      
REMARK 465     HIS C  1252                                                      
REMARK 465     HIS C  1253                                                      
REMARK 465     HIS C  1254                                                      
REMARK 465     HIS C  1255                                                      
REMARK 465     HIS C  1256                                                      
REMARK 465     HIS C  1257                                                      
REMARK 465     SER C  1258                                                      
REMARK 465     ALA C  1259                                                      
REMARK 465     TRP C  1260                                                      
REMARK 465     SER C  1261                                                      
REMARK 465     HIS C  1262                                                      
REMARK 465     PRO C  1263                                                      
REMARK 465     GLN C  1264                                                      
REMARK 465     PHE C  1265                                                      
REMARK 465     GLU C  1266                                                      
REMARK 465     LYS C  1267                                                      
REMARK 465     GLY C  1268                                                      
REMARK 465     GLY C  1269                                                      
REMARK 465     GLY C  1270                                                      
REMARK 465     SER C  1271                                                      
REMARK 465     GLY C  1272                                                      
REMARK 465     GLY C  1273                                                      
REMARK 465     GLY C  1274                                                      
REMARK 465     GLY C  1275                                                      
REMARK 465     SER C  1276                                                      
REMARK 465     GLY C  1277                                                      
REMARK 465     GLY C  1278                                                      
REMARK 465     SER C  1279                                                      
REMARK 465     ALA C  1280                                                      
REMARK 465     TRP C  1281                                                      
REMARK 465     SER C  1282                                                      
REMARK 465     HIS C  1283                                                      
REMARK 465     PRO C  1284                                                      
REMARK 465     GLN C  1285                                                      
REMARK 465     PHE C  1286                                                      
REMARK 465     GLU C  1287                                                      
REMARK 465     LYS C  1288                                                      
REMARK 465     MET D     1                                                      
REMARK 465     ALA D     2                                                      
REMARK 465     GLY D   121                                                      
REMARK 465     GLY D   122                                                      
REMARK 465     LEU D   123                                                      
REMARK 465     PRO D   124                                                      
REMARK 465     GLU D   125                                                      
REMARK 465     THR D   126                                                      
REMARK 465     GLY D   127                                                      
REMARK 465     GLY D   128                                                      
REMARK 465     HIS D   129                                                      
REMARK 465     HIS D   130                                                      
REMARK 465     HIS D   131                                                      
REMARK 465     HIS D   132                                                      
REMARK 465     HIS D   133                                                      
REMARK 465     HIS D   134                                                      
REMARK 465     MET E     1                                                      
REMARK 465     ALA E     2                                                      
REMARK 465     GLY E   121                                                      
REMARK 465     GLY E   122                                                      
REMARK 465     LEU E   123                                                      
REMARK 465     PRO E   124                                                      
REMARK 465     GLU E   125                                                      
REMARK 465     THR E   126                                                      
REMARK 465     GLY E   127                                                      
REMARK 465     GLY E   128                                                      
REMARK 465     HIS E   129                                                      
REMARK 465     HIS E   130                                                      
REMARK 465     HIS E   131                                                      
REMARK 465     HIS E   132                                                      
REMARK 465     HIS E   133                                                      
REMARK 465     HIS E   134                                                      
REMARK 465     MET F     1                                                      
REMARK 465     ALA F     2                                                      
REMARK 465     GLY F   121                                                      
REMARK 465     GLY F   122                                                      
REMARK 465     LEU F   123                                                      
REMARK 465     PRO F   124                                                      
REMARK 465     GLU F   125                                                      
REMARK 465     THR F   126                                                      
REMARK 465     GLY F   127                                                      
REMARK 465     GLY F   128                                                      
REMARK 465     HIS F   129                                                      
REMARK 465     HIS F   130                                                      
REMARK 465     HIS F   131                                                      
REMARK 465     HIS F   132                                                      
REMARK 465     HIS F   133                                                      
REMARK 465     HIS F   134                                                      
REMARK 500                                                                      
REMARK 500 GEOMETRY AND STEREOCHEMISTRY                                         
REMARK 500 SUBTOPIC: CLOSE CONTACTS IN SAME ASYMMETRIC UNIT                     
REMARK 500                                                                      
REMARK 500 THE FOLLOWING ATOMS ARE IN CLOSE CONTACT.                            
REMARK 500                                                                      
REMARK 500  ATM1  RES C  SSEQI   ATM2  RES C  SSEQI           DISTANCE          
REMARK 500   OE2  GLU B    96     H    ILE B   101              1.56            
REMARK 500   O    ARG A   408    HE22  GLN A   414              1.57            
REMARK 500   O    ALA C   879     HG1  THR C   883              1.58            
REMARK 500   OE1  GLN A   564     HZ3  LYS B    41              1.59            
REMARK 500   HZ3  LYS C  1028     O    PHE C  1042              1.60            
REMARK 500   OG   SER B   349     O    LEU B   452              1.94            
REMARK 500   O    THR B   393     OG1  THR B   523              2.01            
REMARK 500   NH1  ARG C   357     OD1  ASN C   394              2.03            
REMARK 500   O    THR C  1006     OE1  GLN C  1010              2.04            
REMARK 500   OE2  GLU A   281     O6   NAG A  1301              2.06            
REMARK 500   OG1  THR F    93     OG1  THR F   117              2.07            
REMARK 500   O    THR B  1006     NE2  GLN B  1010              2.08            
REMARK 500   OG   SER F    19     OD1  ASN F    86              2.08            
REMARK 500   OD1  ASN B   354     OG   SER B   399              2.10            
REMARK 500   O    LEU E   102     OG   SER E   105              2.10            
REMARK 500   NE2  GLN B   804     OE1  GLN B   935              2.11            
REMARK 500   O    LEU D   102     OG   SER D   105              2.12            
REMARK 500   O    GLU A   309     OH   TYR A   313              2.13            
REMARK 500   O    TYR C   495     OH   TYR C   505              2.13            
REMARK 500   OG   SER C   383     O    THR C   385              2.15            
REMARK 500   O    GLY C   482     OG   SER F    33              2.15            
REMARK 500   NH1  ARG A   457     O    SER A   459              2.17            
REMARK 500   NH1  ARG A   457     O    SER A   459              2.18            
REMARK 500   OG   SER B    98     O    GLU B   180              2.18            
REMARK 500   O    GLY A   142     OG   SER A   155              2.18            
REMARK 500   O    THR A   108     NH2  ARG A   237              2.19            
REMARK 500   NH2  ARG E    40     O    THR E    93              2.19            
REMARK 500                                                                      
REMARK 500 REMARK: NULL                                                         
REMARK 500                                                                      
REMARK 500 GEOMETRY AND STEREOCHEMISTRY                                         
REMARK 500 SUBTOPIC: COVALENT BOND ANGLES                                       
REMARK 500                                                                      
REMARK 500 THE STEREOCHEMICAL PARAMETERS OF THE FOLLOWING RESIDUES              
REMARK 500 HAVE VALUES WHICH DEVIATE FROM EXPECTED VALUES BY MORE               
REMARK 500 THAN 6*RMSD (M=MODEL NUMBER; RES=RESIDUE NAME; C=CHAIN               
REMARK 500 IDENTIFIER; SSEQ=SEQUENCE NUMBER; I=INSERTION CODE).                 
REMARK 500                                                                      
REMARK 500 STANDARD TABLE:                                                      
REMARK 500 FORMAT: (10X,I3,1X,A3,1X,A1,I4,A1,3(1X,A4,2X),12X,F5.1)              
REMARK 500                                                                      
REMARK 500 EXPECTED VALUES PROTEIN: ENGH AND HUBER, 1999                        
REMARK 500 EXPECTED VALUES NUCLEIC ACID: CLOWNEY ET AL 1996                     
REMARK 500                                                                      
REMARK 500  M RES CSSEQI ATM1   ATM2   ATM3                                     
REMARK 500    CYS B 391   CA  -  CB  -  SG  ANGL. DEV. =   6.7 DEGREES          
REMARK 500                                                                      
REMARK 500 REMARK: NULL                                                         
REMARK 500                                                                      
REMARK 500 GEOMETRY AND STEREOCHEMISTRY                                         
REMARK 500 SUBTOPIC: TORSION ANGLES                                             
REMARK 500                                                                      
REMARK 500 TORSION ANGLES OUTSIDE THE EXPECTED RAMACHANDRAN REGIONS:            
REMARK 500 (M=MODEL NUMBER; RES=RESIDUE NAME; C=CHAIN IDENTIFIER;               
REMARK 500 SSEQ=SEQUENCE NUMBER; I=INSERTION CODE).                             
REMARK 500                                                                      
REMARK 500 STANDARD TABLE:                                                      
REMARK 500 FORMAT:(10X,I3,1X,A3,1X,A1,I4,A1,4X,F7.2,3X,F7.2)                    
REMARK 500                                                                      
REMARK 500 EXPECTED VALUES: GJ KLEYWEGT AND TA JONES (1996). PHI/PSI-           
REMARK 500 CHOLOGY: RAMACHANDRAN REVISITED. STRUCTURE 4, 1395 - 1400            
REMARK 500                                                                      
REMARK 500  M RES CSSEQI        PSI       PHI                                   
REMARK 500    LYS A  77      -10.18     73.93                                   
REMARK 500    ARG A  78       59.66     35.87                                   
REMARK 500    ASN A  81       58.29   -156.89                                   
REMARK 500    ASN A  99       60.80     61.42                                   
REMARK 500    SER A 112       -3.75     69.09                                   
REMARK 500    LEU A 179       -3.10     68.63                                   
REMARK 500    ASP A 215      173.40    178.89                                   
REMARK 500    ALA A 372       -2.06     69.67                                   
REMARK 500    LYS A 386       26.92     47.48                                   
REMARK 500    GLU A 619       77.88   -100.89                                   
REMARK 500    ALA A 783       36.20    -97.16                                   
REMARK 500    LYS A 811       65.41     62.59                                   
REMARK 500    PRO A 897       -7.13    -59.38                                   
REMARK 500    PHE A 898       -9.96     74.68                                   
REMARK 500    ASP A1041       11.24     59.94                                   
REMARK 500    THR A1100      -32.29   -134.06                                   
REMARK 500    PRO A1140       44.95    -84.14                                   
REMARK 500    LEU A1141      -31.15   -130.38                                   
REMARK 500    LYS B  77       -8.56     74.48                                   
REMARK 500    ARG B  78       57.80     32.09                                   
REMARK 500    ASN B  81       57.14   -152.46                                   
REMARK 500    SER B 112       -3.61     68.66                                   
REMARK 500    ASN B 164      -60.11   -101.74                                   
REMARK 500    LEU B 179       -3.81     68.33                                   
REMARK 500    ASP B 215      161.81    179.42                                   
REMARK 500    SER B 221      115.67   -161.11                                   
REMARK 500    THR B 385       48.74    -94.08                                   
REMARK 500    ASP B 428       30.19    -92.38                                   
REMARK 500    ASP B 663      -60.72    -93.92                                   
REMARK 500    ALA B 783       38.46    -98.96                                   
REMARK 500    PRO B 809        1.60    -65.06                                   
REMARK 500    GLU B1092       31.44   -140.58                                   
REMARK 500    SER B1123       32.94   -140.57                                   
REMARK 500    PRO B1140       45.39    -83.26                                   
REMARK 500    LEU B1141      -32.60   -131.04                                   
REMARK 500    LYS C  77      -10.54     74.85                                   
REMARK 500    ARG C  78       57.99     33.60                                   
REMARK 500    ASN C  81       57.39   -151.16                                   
REMARK 500    SER C 112       -0.03     67.17                                   
REMARK 500    ASN C 164      -61.43    -93.56                                   
REMARK 500    ASP C 215       44.46     74.04                                   
REMARK 500    LEU C 216       79.92     52.16                                   
REMARK 500    CYS C 291       -7.16     75.30                                   
REMARK 500    ALA C 372       -1.49     70.40                                   
REMARK 500    ASP C 428       33.24    -97.75                                   
REMARK 500    SER C 708      142.26   -171.75                                   
REMARK 500    ASN C 710       50.86     34.80                                   
REMARK 500    ALA C 783       37.14    -98.98                                   
REMARK 500    ASN C 856       33.45    -98.20                                   
REMARK 500    SER C 940      -60.52    -94.17                                   
REMARK 500                                                                      
REMARK 500 THIS ENTRY HAS      60 RAMACHANDRAN OUTLIERS.                        
REMARK 500                                                                      
REMARK 500 REMARK: NULL                                                         
REMARK 500                                                                      
REMARK 500 GEOMETRY AND STEREOCHEMISTRY                                         
REMARK 500 SUBTOPIC: NON-CIS, NON-TRANS                                         
REMARK 500                                                                      
REMARK 500 THE FOLLOWING PEPTIDE BONDS DEVIATE SIGNIFICANTLY FROM BOTH          
REMARK 500 CIS AND TRANS CONFORMATION.  CIS BONDS, IF ANY, ARE LISTED           
REMARK 500 ON CISPEP RECORDS.  TRANS IS DEFINED AS 180 +/- 30 AND               
REMARK 500 CIS IS DEFINED AS 0 +/- 30 DEGREES.                                  
REMARK 500                                 MODEL     OMEGA                      
REMARK 500 CYS A  617     THR A  618                  148.70                    
REMARK 500 ARG D   40     GLN D   41                  149.22                    
REMARK 500                                                                      
REMARK 500 REMARK: NULL                                                         
REMARK 900                                                                      
REMARK 900 RELATED ENTRIES                                                      
REMARK 900 RELATED ID: EMD-11526   RELATED DB: EMDB                             
REMARK 900 CRYO-EM STRUCTURE OF THE SARS-COV-2 SPIKE PROTEIN BOUND TO           
REMARK 900 NEUTRALIZING NANOBODIES (TY1)                                        
DBREF  6ZXN A    1  1208  UNP    P0DTC2   SPIKE_SARS2      1   1208             
DBREF  6ZXN B    1  1208  UNP    P0DTC2   SPIKE_SARS2      1   1208             
DBREF  6ZXN C    1  1208  UNP    P0DTC2   SPIKE_SARS2      1   1208             
DBREF  6ZXN D    1   134  PDB    6ZXN     6ZXN             1    134             
DBREF  6ZXN E    1   134  PDB    6ZXN     6ZXN             1    134             
DBREF  6ZXN F    1   134  PDB    6ZXN     6ZXN             1    134             
SEQADV 6ZXN GLY A  682  UNP  P0DTC2    ARG   682 CONFLICT                       
SEQADV 6ZXN SER A  683  UNP  P0DTC2    ARG   683 CONFLICT                       
SEQADV 6ZXN SER A  685  UNP  P0DTC2    ARG   685 CONFLICT                       
SEQADV 6ZXN PRO A  986  UNP  P0DTC2    LYS   986 CONFLICT                       
SEQADV 6ZXN PRO A  987  UNP  P0DTC2    VAL   987 CONFLICT                       
SEQADV 6ZXN GLY A 1209  UNP  P0DTC2              EXPRESSION TAG                 
SEQADV 6ZXN SER A 1210  UNP  P0DTC2              EXPRESSION TAG                 
SEQADV 6ZXN GLY A 1211  UNP  P0DTC2              EXPRESSION TAG                 
SEQADV 6ZXN TYR A 1212  UNP  P0DTC2              EXPRESSION TAG                 
SEQADV 6ZXN ILE A 1213  UNP  P0DTC2              EXPRESSION TAG                 
SEQADV 6ZXN PRO A 1214  UNP  P0DTC2              EXPRESSION TAG                 
SEQADV 6ZXN GLU A 1215  UNP  P0DTC2              EXPRESSION TAG                 
SEQADV 6ZXN ALA A 1216  UNP  P0DTC2              EXPRESSION TAG                 
SEQADV 6ZXN PRO A 1217  UNP  P0DTC2              EXPRESSION TAG                 
SEQADV 6ZXN ARG A 1218  UNP  P0DTC2              EXPRESSION TAG                 
SEQADV 6ZXN ASP A 1219  UNP  P0DTC2              EXPRESSION TAG                 
SEQADV 6ZXN GLY A 1220  UNP  P0DTC2              EXPRESSION TAG                 
SEQADV 6ZXN GLN A 1221  UNP  P0DTC2              EXPRESSION TAG                 
SEQADV 6ZXN ALA A 1222  UNP  P0DTC2              EXPRESSION TAG                 
SEQADV 6ZXN TYR A 1223  UNP  P0DTC2              EXPRESSION TAG                 
SEQADV 6ZXN VAL A 1224  UNP  P0DTC2              EXPRESSION TAG                 
SEQADV 6ZXN ARG A 1225  UNP  P0DTC2              EXPRESSION TAG                 
SEQADV 6ZXN LYS A 1226  UNP  P0DTC2              EXPRESSION TAG                 
SEQADV 6ZXN ASP A 1227  UNP  P0DTC2              EXPRESSION TAG                 
SEQADV 6ZXN GLY A 1228  UNP  P0DTC2              EXPRESSION TAG                 
SEQADV 6ZXN GLU A 1229  UNP  P0DTC2              EXPRESSION TAG                 
SEQADV 6ZXN TRP A 1230  UNP  P0DTC2              EXPRESSION TAG                 
SEQADV 6ZXN VAL A 1231  UNP  P0DTC2              EXPRESSION TAG                 
SEQADV 6ZXN LEU A 1232  UNP  P0DTC2              EXPRESSION TAG                 
SEQADV 6ZXN LEU A 1233  UNP  P0DTC2              EXPRESSION TAG                 
SEQADV 6ZXN SER A 1234  UNP  P0DTC2              EXPRESSION TAG                 
SEQADV 6ZXN THR A 1235  UNP  P0DTC2              EXPRESSION TAG                 
SEQADV 6ZXN PHE A 1236  UNP  P0DTC2              EXPRESSION TAG                 
SEQADV 6ZXN LEU A 1237  UNP  P0DTC2              EXPRESSION TAG                 
SEQADV 6ZXN GLY A 1238  UNP  P0DTC2              EXPRESSION TAG                 
SEQADV 6ZXN ARG A 1239  UNP  P0DTC2              EXPRESSION TAG                 
SEQADV 6ZXN SER A 1240  UNP  P0DTC2              EXPRESSION TAG                 
SEQADV 6ZXN LEU A 1241  UNP  P0DTC2              EXPRESSION TAG                 
SEQADV 6ZXN GLU A 1242  UNP  P0DTC2              EXPRESSION TAG                 
SEQADV 6ZXN VAL A 1243  UNP  P0DTC2              EXPRESSION TAG                 
SEQADV 6ZXN LEU A 1244  UNP  P0DTC2              EXPRESSION TAG                 
SEQADV 6ZXN PHE A 1245  UNP  P0DTC2              EXPRESSION TAG                 
SEQADV 6ZXN GLN A 1246  UNP  P0DTC2              EXPRESSION TAG                 
SEQADV 6ZXN GLY A 1247  UNP  P0DTC2              EXPRESSION TAG                 
SEQADV 6ZXN PRO A 1248  UNP  P0DTC2              EXPRESSION TAG                 
SEQADV 6ZXN GLY A 1249  UNP  P0DTC2              EXPRESSION TAG                 
SEQADV 6ZXN HIS A 1250  UNP  P0DTC2              EXPRESSION TAG                 
SEQADV 6ZXN HIS A 1251  UNP  P0DTC2              EXPRESSION TAG                 
SEQADV 6ZXN HIS A 1252  UNP  P0DTC2              EXPRESSION TAG                 
SEQADV 6ZXN HIS A 1253  UNP  P0DTC2              EXPRESSION TAG                 
SEQADV 6ZXN HIS A 1254  UNP  P0DTC2              EXPRESSION TAG                 
SEQADV 6ZXN HIS A 1255  UNP  P0DTC2              EXPRESSION TAG                 
SEQADV 6ZXN HIS A 1256  UNP  P0DTC2              EXPRESSION TAG                 
SEQADV 6ZXN HIS A 1257  UNP  P0DTC2              EXPRESSION TAG                 
SEQADV 6ZXN SER A 1258  UNP  P0DTC2              EXPRESSION TAG                 
SEQADV 6ZXN ALA A 1259  UNP  P0DTC2              EXPRESSION TAG                 
SEQADV 6ZXN TRP A 1260  UNP  P0DTC2              EXPRESSION TAG                 
SEQADV 6ZXN SER A 1261  UNP  P0DTC2              EXPRESSION TAG                 
SEQADV 6ZXN HIS A 1262  UNP  P0DTC2              EXPRESSION TAG                 
SEQADV 6ZXN PRO A 1263  UNP  P0DTC2              EXPRESSION TAG                 
SEQADV 6ZXN GLN A 1264  UNP  P0DTC2              EXPRESSION TAG                 
SEQADV 6ZXN PHE A 1265  UNP  P0DTC2              EXPRESSION TAG                 
SEQADV 6ZXN GLU A 1266  UNP  P0DTC2              EXPRESSION TAG                 
SEQADV 6ZXN LYS A 1267  UNP  P0DTC2              EXPRESSION TAG                 
SEQADV 6ZXN GLY A 1268  UNP  P0DTC2              EXPRESSION TAG                 
SEQADV 6ZXN GLY A 1269  UNP  P0DTC2              EXPRESSION TAG                 
SEQADV 6ZXN GLY A 1270  UNP  P0DTC2              EXPRESSION TAG                 
SEQADV 6ZXN SER A 1271  UNP  P0DTC2              EXPRESSION TAG                 
SEQADV 6ZXN GLY A 1272  UNP  P0DTC2              EXPRESSION TAG                 
SEQADV 6ZXN GLY A 1273  UNP  P0DTC2              EXPRESSION TAG                 
SEQADV 6ZXN GLY A 1274  UNP  P0DTC2              EXPRESSION TAG                 
SEQADV 6ZXN GLY A 1275  UNP  P0DTC2              EXPRESSION TAG                 
SEQADV 6ZXN SER A 1276  UNP  P0DTC2              EXPRESSION TAG                 
SEQADV 6ZXN GLY A 1277  UNP  P0DTC2              EXPRESSION TAG                 
SEQADV 6ZXN GLY A 1278  UNP  P0DTC2              EXPRESSION TAG                 
SEQADV 6ZXN SER A 1279  UNP  P0DTC2              EXPRESSION TAG                 
SEQADV 6ZXN ALA A 1280  UNP  P0DTC2              EXPRESSION TAG                 
SEQADV 6ZXN TRP A 1281  UNP  P0DTC2              EXPRESSION TAG                 
SEQADV 6ZXN SER A 1282  UNP  P0DTC2              EXPRESSION TAG                 
SEQADV 6ZXN HIS A 1283  UNP  P0DTC2              EXPRESSION TAG                 
SEQADV 6ZXN PRO A 1284  UNP  P0DTC2              EXPRESSION TAG                 
SEQADV 6ZXN GLN A 1285  UNP  P0DTC2              EXPRESSION TAG                 
SEQADV 6ZXN PHE A 1286  UNP  P0DTC2              EXPRESSION TAG                 
SEQADV 6ZXN GLU A 1287  UNP  P0DTC2              EXPRESSION TAG                 
SEQADV 6ZXN LYS A 1288  UNP  P0DTC2              EXPRESSION TAG                 
SEQADV 6ZXN GLY B  682  UNP  P0DTC2    ARG   682 CONFLICT                       
SEQADV 6ZXN SER B  683  UNP  P0DTC2    ARG   683 CONFLICT                       
SEQADV 6ZXN SER B  685  UNP  P0DTC2    ARG   685 CONFLICT                       
SEQADV 6ZXN PRO B  986  UNP  P0DTC2    LYS   986 CONFLICT                       
SEQADV 6ZXN PRO B  987  UNP  P0DTC2    VAL   987 CONFLICT                       
SEQADV 6ZXN GLY B 1209  UNP  P0DTC2              EXPRESSION TAG                 
SEQADV 6ZXN SER B 1210  UNP  P0DTC2              EXPRESSION TAG                 
SEQADV 6ZXN GLY B 1211  UNP  P0DTC2              EXPRESSION TAG                 
SEQADV 6ZXN TYR B 1212  UNP  P0DTC2              EXPRESSION TAG                 
SEQADV 6ZXN ILE B 1213  UNP  P0DTC2              EXPRESSION TAG                 
SEQADV 6ZXN PRO B 1214  UNP  P0DTC2              EXPRESSION TAG                 
SEQADV 6ZXN GLU B 1215  UNP  P0DTC2              EXPRESSION TAG                 
SEQADV 6ZXN ALA B 1216  UNP  P0DTC2              EXPRESSION TAG                 
SEQADV 6ZXN PRO B 1217  UNP  P0DTC2              EXPRESSION TAG                 
SEQADV 6ZXN ARG B 1218  UNP  P0DTC2              EXPRESSION TAG                 
SEQADV 6ZXN ASP B 1219  UNP  P0DTC2              EXPRESSION TAG                 
SEQADV 6ZXN GLY B 1220  UNP  P0DTC2              EXPRESSION TAG                 
SEQADV 6ZXN GLN B 1221  UNP  P0DTC2              EXPRESSION TAG                 
SEQADV 6ZXN ALA B 1222  UNP  P0DTC2              EXPRESSION TAG                 
SEQADV 6ZXN TYR B 1223  UNP  P0DTC2              EXPRESSION TAG                 
SEQADV 6ZXN VAL B 1224  UNP  P0DTC2              EXPRESSION TAG                 
SEQADV 6ZXN ARG B 1225  UNP  P0DTC2              EXPRESSION TAG                 
SEQADV 6ZXN LYS B 1226  UNP  P0DTC2              EXPRESSION TAG                 
SEQADV 6ZXN ASP B 1227  UNP  P0DTC2              EXPRESSION TAG                 
SEQADV 6ZXN GLY B 1228  UNP  P0DTC2              EXPRESSION TAG                 
SEQADV 6ZXN GLU B 1229  UNP  P0DTC2              EXPRESSION TAG                 
SEQADV 6ZXN TRP B 1230  UNP  P0DTC2              EXPRESSION TAG                 
SEQADV 6ZXN VAL B 1231  UNP  P0DTC2              EXPRESSION TAG                 
SEQADV 6ZXN LEU B 1232  UNP  P0DTC2              EXPRESSION TAG                 
SEQADV 6ZXN LEU B 1233  UNP  P0DTC2              EXPRESSION TAG                 
SEQADV 6ZXN SER B 1234  UNP  P0DTC2              EXPRESSION TAG                 
SEQADV 6ZXN THR B 1235  UNP  P0DTC2              EXPRESSION TAG                 
SEQADV 6ZXN PHE B 1236  UNP  P0DTC2              EXPRESSION TAG                 
SEQADV 6ZXN LEU B 1237  UNP  P0DTC2              EXPRESSION TAG                 
SEQADV 6ZXN GLY B 1238  UNP  P0DTC2              EXPRESSION TAG                 
SEQADV 6ZXN ARG B 1239  UNP  P0DTC2              EXPRESSION TAG                 
SEQADV 6ZXN SER B 1240  UNP  P0DTC2              EXPRESSION TAG                 
SEQADV 6ZXN LEU B 1241  UNP  P0DTC2              EXPRESSION TAG                 
SEQADV 6ZXN GLU B 1242  UNP  P0DTC2              EXPRESSION TAG                 
SEQADV 6ZXN VAL B 1243  UNP  P0DTC2              EXPRESSION TAG                 
SEQADV 6ZXN LEU B 1244  UNP  P0DTC2              EXPRESSION TAG                 
SEQADV 6ZXN PHE B 1245  UNP  P0DTC2              EXPRESSION TAG                 
SEQADV 6ZXN GLN B 1246  UNP  P0DTC2              EXPRESSION TAG                 
SEQADV 6ZXN GLY B 1247  UNP  P0DTC2              EXPRESSION TAG                 
SEQADV 6ZXN PRO B 1248  UNP  P0DTC2              EXPRESSION TAG                 
SEQADV 6ZXN GLY B 1249  UNP  P0DTC2              EXPRESSION TAG                 
SEQADV 6ZXN HIS B 1250  UNP  P0DTC2              EXPRESSION TAG                 
SEQADV 6ZXN HIS B 1251  UNP  P0DTC2              EXPRESSION TAG                 
SEQADV 6ZXN HIS B 1252  UNP  P0DTC2              EXPRESSION TAG                 
SEQADV 6ZXN HIS B 1253  UNP  P0DTC2              EXPRESSION TAG                 
SEQADV 6ZXN HIS B 1254  UNP  P0DTC2              EXPRESSION TAG                 
SEQADV 6ZXN HIS B 1255  UNP  P0DTC2              EXPRESSION TAG                 
SEQADV 6ZXN HIS B 1256  UNP  P0DTC2              EXPRESSION TAG                 
SEQADV 6ZXN HIS B 1257  UNP  P0DTC2              EXPRESSION TAG                 
SEQADV 6ZXN SER B 1258  UNP  P0DTC2              EXPRESSION TAG                 
SEQADV 6ZXN ALA B 1259  UNP  P0DTC2              EXPRESSION TAG                 
SEQADV 6ZXN TRP B 1260  UNP  P0DTC2              EXPRESSION TAG                 
SEQADV 6ZXN SER B 1261  UNP  P0DTC2              EXPRESSION TAG                 
SEQADV 6ZXN HIS B 1262  UNP  P0DTC2              EXPRESSION TAG                 
SEQADV 6ZXN PRO B 1263  UNP  P0DTC2              EXPRESSION TAG                 
SEQADV 6ZXN GLN B 1264  UNP  P0DTC2              EXPRESSION TAG                 
SEQADV 6ZXN PHE B 1265  UNP  P0DTC2              EXPRESSION TAG                 
SEQADV 6ZXN GLU B 1266  UNP  P0DTC2              EXPRESSION TAG                 
SEQADV 6ZXN LYS B 1267  UNP  P0DTC2              EXPRESSION TAG                 
SEQADV 6ZXN GLY B 1268  UNP  P0DTC2              EXPRESSION TAG                 
SEQADV 6ZXN GLY B 1269  UNP  P0DTC2              EXPRESSION TAG                 
SEQADV 6ZXN GLY B 1270  UNP  P0DTC2              EXPRESSION TAG                 
SEQADV 6ZXN SER B 1271  UNP  P0DTC2              EXPRESSION TAG                 
SEQADV 6ZXN GLY B 1272  UNP  P0DTC2              EXPRESSION TAG                 
SEQADV 6ZXN GLY B 1273  UNP  P0DTC2              EXPRESSION TAG                 
SEQADV 6ZXN GLY B 1274  UNP  P0DTC2              EXPRESSION TAG                 
SEQADV 6ZXN GLY B 1275  UNP  P0DTC2              EXPRESSION TAG                 
SEQADV 6ZXN SER B 1276  UNP  P0DTC2              EXPRESSION TAG                 
SEQADV 6ZXN GLY B 1277  UNP  P0DTC2              EXPRESSION TAG                 
SEQADV 6ZXN GLY B 1278  UNP  P0DTC2              EXPRESSION TAG                 
SEQADV 6ZXN SER B 1279  UNP  P0DTC2              EXPRESSION TAG                 
SEQADV 6ZXN ALA B 1280  UNP  P0DTC2              EXPRESSION TAG                 
SEQADV 6ZXN TRP B 1281  UNP  P0DTC2              EXPRESSION TAG                 
SEQADV 6ZXN SER B 1282  UNP  P0DTC2              EXPRESSION TAG                 
SEQADV 6ZXN HIS B 1283  UNP  P0DTC2              EXPRESSION TAG                 
SEQADV 6ZXN PRO B 1284  UNP  P0DTC2              EXPRESSION TAG                 
SEQADV 6ZXN GLN B 1285  UNP  P0DTC2              EXPRESSION TAG                 
SEQADV 6ZXN PHE B 1286  UNP  P0DTC2              EXPRESSION TAG                 
SEQADV 6ZXN GLU B 1287  UNP  P0DTC2              EXPRESSION TAG                 
SEQADV 6ZXN LYS B 1288  UNP  P0DTC2              EXPRESSION TAG                 
SEQADV 6ZXN GLY C  682  UNP  P0DTC2    ARG   682 CONFLICT                       
SEQADV 6ZXN SER C  683  UNP  P0DTC2    ARG   683 CONFLICT                       
SEQADV 6ZXN SER C  685  UNP  P0DTC2    ARG   685 CONFLICT                       
SEQADV 6ZXN PRO C  986  UNP  P0DTC2    LYS   986 CONFLICT                       
SEQADV 6ZXN PRO C  987  UNP  P0DTC2    VAL   987 CONFLICT                       
SEQADV 6ZXN GLY C 1209  UNP  P0DTC2              EXPRESSION TAG                 
SEQADV 6ZXN SER C 1210  UNP  P0DTC2              EXPRESSION TAG                 
SEQADV 6ZXN GLY C 1211  UNP  P0DTC2              EXPRESSION TAG                 
SEQADV 6ZXN TYR C 1212  UNP  P0DTC2              EXPRESSION TAG                 
SEQADV 6ZXN ILE C 1213  UNP  P0DTC2              EXPRESSION TAG                 
SEQADV 6ZXN PRO C 1214  UNP  P0DTC2              EXPRESSION TAG                 
SEQADV 6ZXN GLU C 1215  UNP  P0DTC2              EXPRESSION TAG                 
SEQADV 6ZXN ALA C 1216  UNP  P0DTC2              EXPRESSION TAG                 
SEQADV 6ZXN PRO C 1217  UNP  P0DTC2              EXPRESSION TAG                 
SEQADV 6ZXN ARG C 1218  UNP  P0DTC2              EXPRESSION TAG                 
SEQADV 6ZXN ASP C 1219  UNP  P0DTC2              EXPRESSION TAG                 
SEQADV 6ZXN GLY C 1220  UNP  P0DTC2              EXPRESSION TAG                 
SEQADV 6ZXN GLN C 1221  UNP  P0DTC2              EXPRESSION TAG                 
SEQADV 6ZXN ALA C 1222  UNP  P0DTC2              EXPRESSION TAG                 
SEQADV 6ZXN TYR C 1223  UNP  P0DTC2              EXPRESSION TAG                 
SEQADV 6ZXN VAL C 1224  UNP  P0DTC2              EXPRESSION TAG                 
SEQADV 6ZXN ARG C 1225  UNP  P0DTC2              EXPRESSION TAG                 
SEQADV 6ZXN LYS C 1226  UNP  P0DTC2              EXPRESSION TAG                 
SEQADV 6ZXN ASP C 1227  UNP  P0DTC2              EXPRESSION TAG                 
SEQADV 6ZXN GLY C 1228  UNP  P0DTC2              EXPRESSION TAG                 
SEQADV 6ZXN GLU C 1229  UNP  P0DTC2              EXPRESSION TAG                 
SEQADV 6ZXN TRP C 1230  UNP  P0DTC2              EXPRESSION TAG                 
SEQADV 6ZXN VAL C 1231  UNP  P0DTC2              EXPRESSION TAG                 
SEQADV 6ZXN LEU C 1232  UNP  P0DTC2              EXPRESSION TAG                 
SEQADV 6ZXN LEU C 1233  UNP  P0DTC2              EXPRESSION TAG                 
SEQADV 6ZXN SER C 1234  UNP  P0DTC2              EXPRESSION TAG                 
SEQADV 6ZXN THR C 1235  UNP  P0DTC2              EXPRESSION TAG                 
SEQADV 6ZXN PHE C 1236  UNP  P0DTC2              EXPRESSION TAG                 
SEQADV 6ZXN LEU C 1237  UNP  P0DTC2              EXPRESSION TAG                 
SEQADV 6ZXN GLY C 1238  UNP  P0DTC2              EXPRESSION TAG                 
SEQADV 6ZXN ARG C 1239  UNP  P0DTC2              EXPRESSION TAG                 
SEQADV 6ZXN SER C 1240  UNP  P0DTC2              EXPRESSION TAG                 
SEQADV 6ZXN LEU C 1241  UNP  P0DTC2              EXPRESSION TAG                 
SEQADV 6ZXN GLU C 1242  UNP  P0DTC2              EXPRESSION TAG                 
SEQADV 6ZXN VAL C 1243  UNP  P0DTC2              EXPRESSION TAG                 
SEQADV 6ZXN LEU C 1244  UNP  P0DTC2              EXPRESSION TAG                 
SEQADV 6ZXN PHE C 1245  UNP  P0DTC2              EXPRESSION TAG                 
SEQADV 6ZXN GLN C 1246  UNP  P0DTC2              EXPRESSION TAG                 
SEQADV 6ZXN GLY C 1247  UNP  P0DTC2              EXPRESSION TAG                 
SEQADV 6ZXN PRO C 1248  UNP  P0DTC2              EXPRESSION TAG                 
SEQADV 6ZXN GLY C 1249  UNP  P0DTC2              EXPRESSION TAG                 
SEQADV 6ZXN HIS C 1250  UNP  P0DTC2              EXPRESSION TAG                 
SEQADV 6ZXN HIS C 1251  UNP  P0DTC2              EXPRESSION TAG                 
SEQADV 6ZXN HIS C 1252  UNP  P0DTC2              EXPRESSION TAG                 
SEQADV 6ZXN HIS C 1253  UNP  P0DTC2              EXPRESSION TAG                 
SEQADV 6ZXN HIS C 1254  UNP  P0DTC2              EXPRESSION TAG                 
SEQADV 6ZXN HIS C 1255  UNP  P0DTC2              EXPRESSION TAG                 
SEQADV 6ZXN HIS C 1256  UNP  P0DTC2              EXPRESSION TAG                 
SEQADV 6ZXN HIS C 1257  UNP  P0DTC2              EXPRESSION TAG                 
SEQADV 6ZXN SER C 1258  UNP  P0DTC2              EXPRESSION TAG                 
SEQADV 6ZXN ALA C 1259  UNP  P0DTC2              EXPRESSION TAG                 
SEQADV 6ZXN TRP C 1260  UNP  P0DTC2              EXPRESSION TAG                 
SEQADV 6ZXN SER C 1261  UNP  P0DTC2              EXPRESSION TAG                 
SEQADV 6ZXN HIS C 1262  UNP  P0DTC2              EXPRESSION TAG                 
SEQADV 6ZXN PRO C 1263  UNP  P0DTC2              EXPRESSION TAG                 
SEQADV 6ZXN GLN C 1264  UNP  P0DTC2              EXPRESSION TAG                 
SEQADV 6ZXN PHE C 1265  UNP  P0DTC2              EXPRESSION TAG                 
SEQADV 6ZXN GLU C 1266  UNP  P0DTC2              EXPRESSION TAG                 
SEQADV 6ZXN LYS C 1267  UNP  P0DTC2              EXPRESSION TAG                 
SEQADV 6ZXN GLY C 1268  UNP  P0DTC2              EXPRESSION TAG                 
SEQADV 6ZXN GLY C 1269  UNP  P0DTC2              EXPRESSION TAG                 
SEQADV 6ZXN GLY C 1270  UNP  P0DTC2              EXPRESSION TAG                 
SEQADV 6ZXN SER C 1271  UNP  P0DTC2              EXPRESSION TAG                 
SEQADV 6ZXN GLY C 1272  UNP  P0DTC2              EXPRESSION TAG                 
SEQADV 6ZXN GLY C 1273  UNP  P0DTC2              EXPRESSION TAG                 
SEQADV 6ZXN GLY C 1274  UNP  P0DTC2              EXPRESSION TAG                 
SEQADV 6ZXN GLY C 1275  UNP  P0DTC2              EXPRESSION TAG                 
SEQADV 6ZXN SER C 1276  UNP  P0DTC2              EXPRESSION TAG                 
SEQADV 6ZXN GLY C 1277  UNP  P0DTC2              EXPRESSION TAG                 
SEQADV 6ZXN GLY C 1278  UNP  P0DTC2              EXPRESSION TAG                 
SEQADV 6ZXN SER C 1279  UNP  P0DTC2              EXPRESSION TAG                 
SEQADV 6ZXN ALA C 1280  UNP  P0DTC2              EXPRESSION TAG                 
SEQADV 6ZXN TRP C 1281  UNP  P0DTC2              EXPRESSION TAG                 
SEQADV 6ZXN SER C 1282  UNP  P0DTC2              EXPRESSION TAG                 
SEQADV 6ZXN HIS C 1283  UNP  P0DTC2              EXPRESSION TAG                 
SEQADV 6ZXN PRO C 1284  UNP  P0DTC2              EXPRESSION TAG                 
SEQADV 6ZXN GLN C 1285  UNP  P0DTC2              EXPRESSION TAG                 
SEQADV 6ZXN PHE C 1286  UNP  P0DTC2              EXPRESSION TAG                 
SEQADV 6ZXN GLU C 1287  UNP  P0DTC2              EXPRESSION TAG                 
SEQADV 6ZXN LYS C 1288  UNP  P0DTC2              EXPRESSION TAG                 
SEQRES   1 A 1288  MET PHE VAL PHE LEU VAL LEU LEU PRO LEU VAL SER SER          
SEQRES   2 A 1288  GLN CYS VAL ASN LEU THR THR ARG THR GLN LEU PRO PRO          
SEQRES   3 A 1288  ALA TYR THR ASN SER PHE THR ARG GLY VAL TYR TYR PRO          
SEQRES   4 A 1288  ASP LYS VAL PHE ARG SER SER VAL LEU HIS SER THR GLN          
SEQRES   5 A 1288  ASP LEU PHE LEU PRO PHE PHE SER ASN VAL THR TRP PHE          
SEQRES   6 A 1288  HIS ALA ILE HIS VAL SER GLY THR ASN GLY THR LYS ARG          
SEQRES   7 A 1288  PHE ASP ASN PRO VAL LEU PRO PHE ASN ASP GLY VAL TYR          
SEQRES   8 A 1288  PHE ALA SER THR GLU LYS SER ASN ILE ILE ARG GLY TRP          
SEQRES   9 A 1288  ILE PHE GLY THR THR LEU ASP SER LYS THR GLN SER LEU          
SEQRES  10 A 1288  LEU ILE VAL ASN ASN ALA THR ASN VAL VAL ILE LYS VAL          
SEQRES  11 A 1288  CYS GLU PHE GLN PHE CYS ASN ASP PRO PHE LEU GLY VAL          
SEQRES  12 A 1288  TYR TYR HIS LYS ASN ASN LYS SER TRP MET GLU SER GLU          
SEQRES  13 A 1288  PHE ARG VAL TYR SER SER ALA ASN ASN CYS THR PHE GLU          
SEQRES  14 A 1288  TYR VAL SER GLN PRO PHE LEU MET ASP LEU GLU GLY LYS          
SEQRES  15 A 1288  GLN GLY ASN PHE LYS ASN LEU ARG GLU PHE VAL PHE LYS          
SEQRES  16 A 1288  ASN ILE ASP GLY TYR PHE LYS ILE TYR SER LYS HIS THR          
SEQRES  17 A 1288  PRO ILE ASN LEU VAL ARG ASP LEU PRO GLN GLY PHE SER          
SEQRES  18 A 1288  ALA LEU GLU PRO LEU VAL ASP LEU PRO ILE GLY ILE ASN          
SEQRES  19 A 1288  ILE THR ARG PHE GLN THR LEU LEU ALA LEU HIS ARG SER          
SEQRES  20 A 1288  TYR LEU THR PRO GLY ASP SER SER SER GLY TRP THR ALA          
SEQRES  21 A 1288  GLY ALA ALA ALA TYR TYR VAL GLY TYR LEU GLN PRO ARG          
SEQRES  22 A 1288  THR PHE LEU LEU LYS TYR ASN GLU ASN GLY THR ILE THR          
SEQRES  23 A 1288  ASP ALA VAL ASP CYS ALA LEU ASP PRO LEU SER GLU THR          
SEQRES  24 A 1288  LYS CYS THR LEU LYS SER PHE THR VAL GLU LYS GLY ILE          
SEQRES  25 A 1288  TYR GLN THR SER ASN PHE ARG VAL GLN PRO THR GLU SER          
SEQRES  26 A 1288  ILE VAL ARG PHE PRO ASN ILE THR ASN LEU CYS PRO PHE          
SEQRES  27 A 1288  GLY GLU VAL PHE ASN ALA THR ARG PHE ALA SER VAL TYR          
SEQRES  28 A 1288  ALA TRP ASN ARG LYS ARG ILE SER ASN CYS VAL ALA ASP          
SEQRES  29 A 1288  TYR SER VAL LEU TYR ASN SER ALA SER PHE SER THR PHE          
SEQRES  30 A 1288  LYS CYS TYR GLY VAL SER PRO THR LYS LEU ASN ASP LEU          
SEQRES  31 A 1288  CYS PHE THR ASN VAL TYR ALA ASP SER PHE VAL ILE ARG          
SEQRES  32 A 1288  GLY ASP GLU VAL ARG GLN ILE ALA PRO GLY GLN THR GLY          
SEQRES  33 A 1288  LYS ILE ALA ASP TYR ASN TYR LYS LEU PRO ASP ASP PHE          
SEQRES  34 A 1288  THR GLY CYS VAL ILE ALA TRP ASN SER ASN ASN LEU ASP          
SEQRES  35 A 1288  SER LYS VAL GLY GLY ASN TYR ASN TYR LEU TYR ARG LEU          
SEQRES  36 A 1288  PHE ARG LYS SER ASN LEU LYS PRO PHE GLU ARG ASP ILE          
SEQRES  37 A 1288  SER THR GLU ILE TYR GLN ALA GLY SER THR PRO CYS ASN          
SEQRES  38 A 1288  GLY VAL GLU GLY PHE ASN CYS TYR PHE PRO LEU GLN SER          
SEQRES  39 A 1288  TYR GLY PHE GLN PRO THR ASN GLY VAL GLY TYR GLN PRO          
SEQRES  40 A 1288  TYR ARG VAL VAL VAL LEU SER PHE GLU LEU LEU HIS ALA          
SEQRES  41 A 1288  PRO ALA THR VAL CYS GLY PRO LYS LYS SER THR ASN LEU          
SEQRES  42 A 1288  VAL LYS ASN LYS CYS VAL ASN PHE ASN PHE ASN GLY LEU          
SEQRES  43 A 1288  THR GLY THR GLY VAL LEU THR GLU SER ASN LYS LYS PHE          
SEQRES  44 A 1288  LEU PRO PHE GLN GLN PHE GLY ARG ASP ILE ALA ASP THR          
SEQRES  45 A 1288  THR ASP ALA VAL ARG ASP PRO GLN THR LEU GLU ILE LEU          
SEQRES  46 A 1288  ASP ILE THR PRO CYS SER PHE GLY GLY VAL SER VAL ILE          
SEQRES  47 A 1288  THR PRO GLY THR ASN THR SER ASN GLN VAL ALA VAL LEU          
SEQRES  48 A 1288  TYR GLN ASP VAL ASN CYS THR GLU VAL PRO VAL ALA ILE          
SEQRES  49 A 1288  HIS ALA ASP GLN LEU THR PRO THR TRP ARG VAL TYR SER          
SEQRES  50 A 1288  THR GLY SER ASN VAL PHE GLN THR ARG ALA GLY CYS LEU          
SEQRES  51 A 1288  ILE GLY ALA GLU HIS VAL ASN ASN SER TYR GLU CYS ASP          
SEQRES  52 A 1288  ILE PRO ILE GLY ALA GLY ILE CYS ALA SER TYR GLN THR          
SEQRES  53 A 1288  GLN THR ASN SER PRO GLY SER ALA SER SER VAL ALA SER          
SEQRES  54 A 1288  GLN SER ILE ILE ALA TYR THR MET SER LEU GLY ALA GLU          
SEQRES  55 A 1288  ASN SER VAL ALA TYR SER ASN ASN SER ILE ALA ILE PRO          
SEQRES  56 A 1288  THR ASN PHE THR ILE SER VAL THR THR GLU ILE LEU PRO          
SEQRES  57 A 1288  VAL SER MET THR LYS THR SER VAL ASP CYS THR MET TYR          
SEQRES  58 A 1288  ILE CYS GLY ASP SER THR GLU CYS SER ASN LEU LEU LEU          
SEQRES  59 A 1288  GLN TYR GLY SER PHE CYS THR GLN LEU ASN ARG ALA LEU          
SEQRES  60 A 1288  THR GLY ILE ALA VAL GLU GLN ASP LYS ASN THR GLN GLU          
SEQRES  61 A 1288  VAL PHE ALA GLN VAL LYS GLN ILE TYR LYS THR PRO PRO          
SEQRES  62 A 1288  ILE LYS ASP PHE GLY GLY PHE ASN PHE SER GLN ILE LEU          
SEQRES  63 A 1288  PRO ASP PRO SER LYS PRO SER LYS ARG SER PHE ILE GLU          
SEQRES  64 A 1288  ASP LEU LEU PHE ASN LYS VAL THR LEU ALA ASP ALA GLY          
SEQRES  65 A 1288  PHE ILE LYS GLN TYR GLY ASP CYS LEU GLY ASP ILE ALA          
SEQRES  66 A 1288  ALA ARG ASP LEU ILE CYS ALA GLN LYS PHE ASN GLY LEU          
SEQRES  67 A 1288  THR VAL LEU PRO PRO LEU LEU THR ASP GLU MET ILE ALA          
SEQRES  68 A 1288  GLN TYR THR SER ALA LEU LEU ALA GLY THR ILE THR SER          
SEQRES  69 A 1288  GLY TRP THR PHE GLY ALA GLY ALA ALA LEU GLN ILE PRO          
SEQRES  70 A 1288  PHE ALA MET GLN MET ALA TYR ARG PHE ASN GLY ILE GLY          
SEQRES  71 A 1288  VAL THR GLN ASN VAL LEU TYR GLU ASN GLN LYS LEU ILE          
SEQRES  72 A 1288  ALA ASN GLN PHE ASN SER ALA ILE GLY LYS ILE GLN ASP          
SEQRES  73 A 1288  SER LEU SER SER THR ALA SER ALA LEU GLY LYS LEU GLN          
SEQRES  74 A 1288  ASP VAL VAL ASN GLN ASN ALA GLN ALA LEU ASN THR LEU          
SEQRES  75 A 1288  VAL LYS GLN LEU SER SER ASN PHE GLY ALA ILE SER SER          
SEQRES  76 A 1288  VAL LEU ASN ASP ILE LEU SER ARG LEU ASP PRO PRO GLU          
SEQRES  77 A 1288  ALA GLU VAL GLN ILE ASP ARG LEU ILE THR GLY ARG LEU          
SEQRES  78 A 1288  GLN SER LEU GLN THR TYR VAL THR GLN GLN LEU ILE ARG          
SEQRES  79 A 1288  ALA ALA GLU ILE ARG ALA SER ALA ASN LEU ALA ALA THR          
SEQRES  80 A 1288  LYS MET SER GLU CYS VAL LEU GLY GLN SER LYS ARG VAL          
SEQRES  81 A 1288  ASP PHE CYS GLY LYS GLY TYR HIS LEU MET SER PHE PRO          
SEQRES  82 A 1288  GLN SER ALA PRO HIS GLY VAL VAL PHE LEU HIS VAL THR          
SEQRES  83 A 1288  TYR VAL PRO ALA GLN GLU LYS ASN PHE THR THR ALA PRO          
SEQRES  84 A 1288  ALA ILE CYS HIS ASP GLY LYS ALA HIS PHE PRO ARG GLU          
SEQRES  85 A 1288  GLY VAL PHE VAL SER ASN GLY THR HIS TRP PHE VAL THR          
SEQRES  86 A 1288  GLN ARG ASN PHE TYR GLU PRO GLN ILE ILE THR THR ASP          
SEQRES  87 A 1288  ASN THR PHE VAL SER GLY ASN CYS ASP VAL VAL ILE GLY          
SEQRES  88 A 1288  ILE VAL ASN ASN THR VAL TYR ASP PRO LEU GLN PRO GLU          
SEQRES  89 A 1288  LEU ASP SER PHE LYS GLU GLU LEU ASP LYS TYR PHE LYS          
SEQRES  90 A 1288  ASN HIS THR SER PRO ASP VAL ASP LEU GLY ASP ILE SER          
SEQRES  91 A 1288  GLY ILE ASN ALA SER VAL VAL ASN ILE GLN LYS GLU ILE          
SEQRES  92 A 1288  ASP ARG LEU ASN GLU VAL ALA LYS ASN LEU ASN GLU SER          
SEQRES  93 A 1288  LEU ILE ASP LEU GLN GLU LEU GLY LYS TYR GLU GLN GLY          
SEQRES  94 A 1288  SER GLY TYR ILE PRO GLU ALA PRO ARG ASP GLY GLN ALA          
SEQRES  95 A 1288  TYR VAL ARG LYS ASP GLY GLU TRP VAL LEU LEU SER THR          
SEQRES  96 A 1288  PHE LEU GLY ARG SER LEU GLU VAL LEU PHE GLN GLY PRO          
SEQRES  97 A 1288  GLY HIS HIS HIS HIS HIS HIS HIS HIS SER ALA TRP SER          
SEQRES  98 A 1288  HIS PRO GLN PHE GLU LYS GLY GLY GLY SER GLY GLY GLY          
SEQRES  99 A 1288  GLY SER GLY GLY SER ALA TRP SER HIS PRO GLN PHE GLU          
SEQRES 100 A 1288  LYS                                                          
SEQRES   1 B 1288  MET PHE VAL PHE LEU VAL LEU LEU PRO LEU VAL SER SER          
SEQRES   2 B 1288  GLN CYS VAL ASN LEU THR THR ARG THR GLN LEU PRO PRO          
SEQRES   3 B 1288  ALA TYR THR ASN SER PHE THR ARG GLY VAL TYR TYR PRO          
SEQRES   4 B 1288  ASP LYS VAL PHE ARG SER SER VAL LEU HIS SER THR GLN          
SEQRES   5 B 1288  ASP LEU PHE LEU PRO PHE PHE SER ASN VAL THR TRP PHE          
SEQRES   6 B 1288  HIS ALA ILE HIS VAL SER GLY THR ASN GLY THR LYS ARG          
SEQRES   7 B 1288  PHE ASP ASN PRO VAL LEU PRO PHE ASN ASP GLY VAL TYR          
SEQRES   8 B 1288  PHE ALA SER THR GLU LYS SER ASN ILE ILE ARG GLY TRP          
SEQRES   9 B 1288  ILE PHE GLY THR THR LEU ASP SER LYS THR GLN SER LEU          
SEQRES  10 B 1288  LEU ILE VAL ASN ASN ALA THR ASN VAL VAL ILE LYS VAL          
SEQRES  11 B 1288  CYS GLU PHE GLN PHE CYS ASN ASP PRO PHE LEU GLY VAL          
SEQRES  12 B 1288  TYR TYR HIS LYS ASN ASN LYS SER TRP MET GLU SER GLU          
SEQRES  13 B 1288  PHE ARG VAL TYR SER SER ALA ASN ASN CYS THR PHE GLU          
SEQRES  14 B 1288  TYR VAL SER GLN PRO PHE LEU MET ASP LEU GLU GLY LYS          
SEQRES  15 B 1288  GLN GLY ASN PHE LYS ASN LEU ARG GLU PHE VAL PHE LYS          
SEQRES  16 B 1288  ASN ILE ASP GLY TYR PHE LYS ILE TYR SER LYS HIS THR          
SEQRES  17 B 1288  PRO ILE ASN LEU VAL ARG ASP LEU PRO GLN GLY PHE SER          
SEQRES  18 B 1288  ALA LEU GLU PRO LEU VAL ASP LEU PRO ILE GLY ILE ASN          
SEQRES  19 B 1288  ILE THR ARG PHE GLN THR LEU LEU ALA LEU HIS ARG SER          
SEQRES  20 B 1288  TYR LEU THR PRO GLY ASP SER SER SER GLY TRP THR ALA          
SEQRES  21 B 1288  GLY ALA ALA ALA TYR TYR VAL GLY TYR LEU GLN PRO ARG          
SEQRES  22 B 1288  THR PHE LEU LEU LYS TYR ASN GLU ASN GLY THR ILE THR          
SEQRES  23 B 1288  ASP ALA VAL ASP CYS ALA LEU ASP PRO LEU SER GLU THR          
SEQRES  24 B 1288  LYS CYS THR LEU LYS SER PHE THR VAL GLU LYS GLY ILE          
SEQRES  25 B 1288  TYR GLN THR SER ASN PHE ARG VAL GLN PRO THR GLU SER          
SEQRES  26 B 1288  ILE VAL ARG PHE PRO ASN ILE THR ASN LEU CYS PRO PHE          
SEQRES  27 B 1288  GLY GLU VAL PHE ASN ALA THR ARG PHE ALA SER VAL TYR          
SEQRES  28 B 1288  ALA TRP ASN ARG LYS ARG ILE SER ASN CYS VAL ALA ASP          
SEQRES  29 B 1288  TYR SER VAL LEU TYR ASN SER ALA SER PHE SER THR PHE          
SEQRES  30 B 1288  LYS CYS TYR GLY VAL SER PRO THR LYS LEU ASN ASP LEU          
SEQRES  31 B 1288  CYS PHE THR ASN VAL TYR ALA ASP SER PHE VAL ILE ARG          
SEQRES  32 B 1288  GLY ASP GLU VAL ARG GLN ILE ALA PRO GLY GLN THR GLY          
SEQRES  33 B 1288  LYS ILE ALA ASP TYR ASN TYR LYS LEU PRO ASP ASP PHE          
SEQRES  34 B 1288  THR GLY CYS VAL ILE ALA TRP ASN SER ASN ASN LEU ASP          
SEQRES  35 B 1288  SER LYS VAL GLY GLY ASN TYR ASN TYR LEU TYR ARG LEU          
SEQRES  36 B 1288  PHE ARG LYS SER ASN LEU LYS PRO PHE GLU ARG ASP ILE          
SEQRES  37 B 1288  SER THR GLU ILE TYR GLN ALA GLY SER THR PRO CYS ASN          
SEQRES  38 B 1288  GLY VAL GLU GLY PHE ASN CYS TYR PHE PRO LEU GLN SER          
SEQRES  39 B 1288  TYR GLY PHE GLN PRO THR ASN GLY VAL GLY TYR GLN PRO          
SEQRES  40 B 1288  TYR ARG VAL VAL VAL LEU SER PHE GLU LEU LEU HIS ALA          
SEQRES  41 B 1288  PRO ALA THR VAL CYS GLY PRO LYS LYS SER THR ASN LEU          
SEQRES  42 B 1288  VAL LYS ASN LYS CYS VAL ASN PHE ASN PHE ASN GLY LEU          
SEQRES  43 B 1288  THR GLY THR GLY VAL LEU THR GLU SER ASN LYS LYS PHE          
SEQRES  44 B 1288  LEU PRO PHE GLN GLN PHE GLY ARG ASP ILE ALA ASP THR          
SEQRES  45 B 1288  THR ASP ALA VAL ARG ASP PRO GLN THR LEU GLU ILE LEU          
SEQRES  46 B 1288  ASP ILE THR PRO CYS SER PHE GLY GLY VAL SER VAL ILE          
SEQRES  47 B 1288  THR PRO GLY THR ASN THR SER ASN GLN VAL ALA VAL LEU          
SEQRES  48 B 1288  TYR GLN ASP VAL ASN CYS THR GLU VAL PRO VAL ALA ILE          
SEQRES  49 B 1288  HIS ALA ASP GLN LEU THR PRO THR TRP ARG VAL TYR SER          
SEQRES  50 B 1288  THR GLY SER ASN VAL PHE GLN THR ARG ALA GLY CYS LEU          
SEQRES  51 B 1288  ILE GLY ALA GLU HIS VAL ASN ASN SER TYR GLU CYS ASP          
SEQRES  52 B 1288  ILE PRO ILE GLY ALA GLY ILE CYS ALA SER TYR GLN THR          
SEQRES  53 B 1288  GLN THR ASN SER PRO GLY SER ALA SER SER VAL ALA SER          
SEQRES  54 B 1288  GLN SER ILE ILE ALA TYR THR MET SER LEU GLY ALA GLU          
SEQRES  55 B 1288  ASN SER VAL ALA TYR SER ASN ASN SER ILE ALA ILE PRO          
SEQRES  56 B 1288  THR ASN PHE THR ILE SER VAL THR THR GLU ILE LEU PRO          
SEQRES  57 B 1288  VAL SER MET THR LYS THR SER VAL ASP CYS THR MET TYR          
SEQRES  58 B 1288  ILE CYS GLY ASP SER THR GLU CYS SER ASN LEU LEU LEU          
SEQRES  59 B 1288  GLN TYR GLY SER PHE CYS THR GLN LEU ASN ARG ALA LEU          
SEQRES  60 B 1288  THR GLY ILE ALA VAL GLU GLN ASP LYS ASN THR GLN GLU          
SEQRES  61 B 1288  VAL PHE ALA GLN VAL LYS GLN ILE TYR LYS THR PRO PRO          
SEQRES  62 B 1288  ILE LYS ASP PHE GLY GLY PHE ASN PHE SER GLN ILE LEU          
SEQRES  63 B 1288  PRO ASP PRO SER LYS PRO SER LYS ARG SER PHE ILE GLU          
SEQRES  64 B 1288  ASP LEU LEU PHE ASN LYS VAL THR LEU ALA ASP ALA GLY          
SEQRES  65 B 1288  PHE ILE LYS GLN TYR GLY ASP CYS LEU GLY ASP ILE ALA          
SEQRES  66 B 1288  ALA ARG ASP LEU ILE CYS ALA GLN LYS PHE ASN GLY LEU          
SEQRES  67 B 1288  THR VAL LEU PRO PRO LEU LEU THR ASP GLU MET ILE ALA          
SEQRES  68 B 1288  GLN TYR THR SER ALA LEU LEU ALA GLY THR ILE THR SER          
SEQRES  69 B 1288  GLY TRP THR PHE GLY ALA GLY ALA ALA LEU GLN ILE PRO          
SEQRES  70 B 1288  PHE ALA MET GLN MET ALA TYR ARG PHE ASN GLY ILE GLY          
SEQRES  71 B 1288  VAL THR GLN ASN VAL LEU TYR GLU ASN GLN LYS LEU ILE          
SEQRES  72 B 1288  ALA ASN GLN PHE ASN SER ALA ILE GLY LYS ILE GLN ASP          
SEQRES  73 B 1288  SER LEU SER SER THR ALA SER ALA LEU GLY LYS LEU GLN          
SEQRES  74 B 1288  ASP VAL VAL ASN GLN ASN ALA GLN ALA LEU ASN THR LEU          
SEQRES  75 B 1288  VAL LYS GLN LEU SER SER ASN PHE GLY ALA ILE SER SER          
SEQRES  76 B 1288  VAL LEU ASN ASP ILE LEU SER ARG LEU ASP PRO PRO GLU          
SEQRES  77 B 1288  ALA GLU VAL GLN ILE ASP ARG LEU ILE THR GLY ARG LEU          
SEQRES  78 B 1288  GLN SER LEU GLN THR TYR VAL THR GLN GLN LEU ILE ARG          
SEQRES  79 B 1288  ALA ALA GLU ILE ARG ALA SER ALA ASN LEU ALA ALA THR          
SEQRES  80 B 1288  LYS MET SER GLU CYS VAL LEU GLY GLN SER LYS ARG VAL          
SEQRES  81 B 1288  ASP PHE CYS GLY LYS GLY TYR HIS LEU MET SER PHE PRO          
SEQRES  82 B 1288  GLN SER ALA PRO HIS GLY VAL VAL PHE LEU HIS VAL THR          
SEQRES  83 B 1288  TYR VAL PRO ALA GLN GLU LYS ASN PHE THR THR ALA PRO          
SEQRES  84 B 1288  ALA ILE CYS HIS ASP GLY LYS ALA HIS PHE PRO ARG GLU          
SEQRES  85 B 1288  GLY VAL PHE VAL SER ASN GLY THR HIS TRP PHE VAL THR          
SEQRES  86 B 1288  GLN ARG ASN PHE TYR GLU PRO GLN ILE ILE THR THR ASP          
SEQRES  87 B 1288  ASN THR PHE VAL SER GLY ASN CYS ASP VAL VAL ILE GLY          
SEQRES  88 B 1288  ILE VAL ASN ASN THR VAL TYR ASP PRO LEU GLN PRO GLU          
SEQRES  89 B 1288  LEU ASP SER PHE LYS GLU GLU LEU ASP LYS TYR PHE LYS          
SEQRES  90 B 1288  ASN HIS THR SER PRO ASP VAL ASP LEU GLY ASP ILE SER          
SEQRES  91 B 1288  GLY ILE ASN ALA SER VAL VAL ASN ILE GLN LYS GLU ILE          
SEQRES  92 B 1288  ASP ARG LEU ASN GLU VAL ALA LYS ASN LEU ASN GLU SER          
SEQRES  93 B 1288  LEU ILE ASP LEU GLN GLU LEU GLY LYS TYR GLU GLN GLY          
SEQRES  94 B 1288  SER GLY TYR ILE PRO GLU ALA PRO ARG ASP GLY GLN ALA          
SEQRES  95 B 1288  TYR VAL ARG LYS ASP GLY GLU TRP VAL LEU LEU SER THR          
SEQRES  96 B 1288  PHE LEU GLY ARG SER LEU GLU VAL LEU PHE GLN GLY PRO          
SEQRES  97 B 1288  GLY HIS HIS HIS HIS HIS HIS HIS HIS SER ALA TRP SER          
SEQRES  98 B 1288  HIS PRO GLN PHE GLU LYS GLY GLY GLY SER GLY GLY GLY          
SEQRES  99 B 1288  GLY SER GLY GLY SER ALA TRP SER HIS PRO GLN PHE GLU          
SEQRES 100 B 1288  LYS                                                          
SEQRES   1 C 1288  MET PHE VAL PHE LEU VAL LEU LEU PRO LEU VAL SER SER          
SEQRES   2 C 1288  GLN CYS VAL ASN LEU THR THR ARG THR GLN LEU PRO PRO          
SEQRES   3 C 1288  ALA TYR THR ASN SER PHE THR ARG GLY VAL TYR TYR PRO          
SEQRES   4 C 1288  ASP LYS VAL PHE ARG SER SER VAL LEU HIS SER THR GLN          
SEQRES   5 C 1288  ASP LEU PHE LEU PRO PHE PHE SER ASN VAL THR TRP PHE          
SEQRES   6 C 1288  HIS ALA ILE HIS VAL SER GLY THR ASN GLY THR LYS ARG          
SEQRES   7 C 1288  PHE ASP ASN PRO VAL LEU PRO PHE ASN ASP GLY VAL TYR          
SEQRES   8 C 1288  PHE ALA SER THR GLU LYS SER ASN ILE ILE ARG GLY TRP          
SEQRES   9 C 1288  ILE PHE GLY THR THR LEU ASP SER LYS THR GLN SER LEU          
SEQRES  10 C 1288  LEU ILE VAL ASN ASN ALA THR ASN VAL VAL ILE LYS VAL          
SEQRES  11 C 1288  CYS GLU PHE GLN PHE CYS ASN ASP PRO PHE LEU GLY VAL          
SEQRES  12 C 1288  TYR TYR HIS LYS ASN ASN LYS SER TRP MET GLU SER GLU          
SEQRES  13 C 1288  PHE ARG VAL TYR SER SER ALA ASN ASN CYS THR PHE GLU          
SEQRES  14 C 1288  TYR VAL SER GLN PRO PHE LEU MET ASP LEU GLU GLY LYS          
SEQRES  15 C 1288  GLN GLY ASN PHE LYS ASN LEU ARG GLU PHE VAL PHE LYS          
SEQRES  16 C 1288  ASN ILE ASP GLY TYR PHE LYS ILE TYR SER LYS HIS THR          
SEQRES  17 C 1288  PRO ILE ASN LEU VAL ARG ASP LEU PRO GLN GLY PHE SER          
SEQRES  18 C 1288  ALA LEU GLU PRO LEU VAL ASP LEU PRO ILE GLY ILE ASN          
SEQRES  19 C 1288  ILE THR ARG PHE GLN THR LEU LEU ALA LEU HIS ARG SER          
SEQRES  20 C 1288  TYR LEU THR PRO GLY ASP SER SER SER GLY TRP THR ALA          
SEQRES  21 C 1288  GLY ALA ALA ALA TYR TYR VAL GLY TYR LEU GLN PRO ARG          
SEQRES  22 C 1288  THR PHE LEU LEU LYS TYR ASN GLU ASN GLY THR ILE THR          
SEQRES  23 C 1288  ASP ALA VAL ASP CYS ALA LEU ASP PRO LEU SER GLU THR          
SEQRES  24 C 1288  LYS CYS THR LEU LYS SER PHE THR VAL GLU LYS GLY ILE          
SEQRES  25 C 1288  TYR GLN THR SER ASN PHE ARG VAL GLN PRO THR GLU SER          
SEQRES  26 C 1288  ILE VAL ARG PHE PRO ASN ILE THR ASN LEU CYS PRO PHE          
SEQRES  27 C 1288  GLY GLU VAL PHE ASN ALA THR ARG PHE ALA SER VAL TYR          
SEQRES  28 C 1288  ALA TRP ASN ARG LYS ARG ILE SER ASN CYS VAL ALA ASP          
SEQRES  29 C 1288  TYR SER VAL LEU TYR ASN SER ALA SER PHE SER THR PHE          
SEQRES  30 C 1288  LYS CYS TYR GLY VAL SER PRO THR LYS LEU ASN ASP LEU          
SEQRES  31 C 1288  CYS PHE THR ASN VAL TYR ALA ASP SER PHE VAL ILE ARG          
SEQRES  32 C 1288  GLY ASP GLU VAL ARG GLN ILE ALA PRO GLY GLN THR GLY          
SEQRES  33 C 1288  LYS ILE ALA ASP TYR ASN TYR LYS LEU PRO ASP ASP PHE          
SEQRES  34 C 1288  THR GLY CYS VAL ILE ALA TRP ASN SER ASN ASN LEU ASP          
SEQRES  35 C 1288  SER LYS VAL GLY GLY ASN TYR ASN TYR LEU TYR ARG LEU          
SEQRES  36 C 1288  PHE ARG LYS SER ASN LEU LYS PRO PHE GLU ARG ASP ILE          
SEQRES  37 C 1288  SER THR GLU ILE TYR GLN ALA GLY SER THR PRO CYS ASN          
SEQRES  38 C 1288  GLY VAL GLU GLY PHE ASN CYS TYR PHE PRO LEU GLN SER          
SEQRES  39 C 1288  TYR GLY PHE GLN PRO THR ASN GLY VAL GLY TYR GLN PRO          
SEQRES  40 C 1288  TYR ARG VAL VAL VAL LEU SER PHE GLU LEU LEU HIS ALA          
SEQRES  41 C 1288  PRO ALA THR VAL CYS GLY PRO LYS LYS SER THR ASN LEU          
SEQRES  42 C 1288  VAL LYS ASN LYS CYS VAL ASN PHE ASN PHE ASN GLY LEU          
SEQRES  43 C 1288  THR GLY THR GLY VAL LEU THR GLU SER ASN LYS LYS PHE          
SEQRES  44 C 1288  LEU PRO PHE GLN GLN PHE GLY ARG ASP ILE ALA ASP THR          
SEQRES  45 C 1288  THR ASP ALA VAL ARG ASP PRO GLN THR LEU GLU ILE LEU          
SEQRES  46 C 1288  ASP ILE THR PRO CYS SER PHE GLY GLY VAL SER VAL ILE          
SEQRES  47 C 1288  THR PRO GLY THR ASN THR SER ASN GLN VAL ALA VAL LEU          
SEQRES  48 C 1288  TYR GLN ASP VAL ASN CYS THR GLU VAL PRO VAL ALA ILE          
SEQRES  49 C 1288  HIS ALA ASP GLN LEU THR PRO THR TRP ARG VAL TYR SER          
SEQRES  50 C 1288  THR GLY SER ASN VAL PHE GLN THR ARG ALA GLY CYS LEU          
SEQRES  51 C 1288  ILE GLY ALA GLU HIS VAL ASN ASN SER TYR GLU CYS ASP          
SEQRES  52 C 1288  ILE PRO ILE GLY ALA GLY ILE CYS ALA SER TYR GLN THR          
SEQRES  53 C 1288  GLN THR ASN SER PRO GLY SER ALA SER SER VAL ALA SER          
SEQRES  54 C 1288  GLN SER ILE ILE ALA TYR THR MET SER LEU GLY ALA GLU          
SEQRES  55 C 1288  ASN SER VAL ALA TYR SER ASN ASN SER ILE ALA ILE PRO          
SEQRES  56 C 1288  THR ASN PHE THR ILE SER VAL THR THR GLU ILE LEU PRO          
SEQRES  57 C 1288  VAL SER MET THR LYS THR SER VAL ASP CYS THR MET TYR          
SEQRES  58 C 1288  ILE CYS GLY ASP SER THR GLU CYS SER ASN LEU LEU LEU          
SEQRES  59 C 1288  GLN TYR GLY SER PHE CYS THR GLN LEU ASN ARG ALA LEU          
SEQRES  60 C 1288  THR GLY ILE ALA VAL GLU GLN ASP LYS ASN THR GLN GLU          
SEQRES  61 C 1288  VAL PHE ALA GLN VAL LYS GLN ILE TYR LYS THR PRO PRO          
SEQRES  62 C 1288  ILE LYS ASP PHE GLY GLY PHE ASN PHE SER GLN ILE LEU          
SEQRES  63 C 1288  PRO ASP PRO SER LYS PRO SER LYS ARG SER PHE ILE GLU          
SEQRES  64 C 1288  ASP LEU LEU PHE ASN LYS VAL THR LEU ALA ASP ALA GLY          
SEQRES  65 C 1288  PHE ILE LYS GLN TYR GLY ASP CYS LEU GLY ASP ILE ALA          
SEQRES  66 C 1288  ALA ARG ASP LEU ILE CYS ALA GLN LYS PHE ASN GLY LEU          
SEQRES  67 C 1288  THR VAL LEU PRO PRO LEU LEU THR ASP GLU MET ILE ALA          
SEQRES  68 C 1288  GLN TYR THR SER ALA LEU LEU ALA GLY THR ILE THR SER          
SEQRES  69 C 1288  GLY TRP THR PHE GLY ALA GLY ALA ALA LEU GLN ILE PRO          
SEQRES  70 C 1288  PHE ALA MET GLN MET ALA TYR ARG PHE ASN GLY ILE GLY          
SEQRES  71 C 1288  VAL THR GLN ASN VAL LEU TYR GLU ASN GLN LYS LEU ILE          
SEQRES  72 C 1288  ALA ASN GLN PHE ASN SER ALA ILE GLY LYS ILE GLN ASP          
SEQRES  73 C 1288  SER LEU SER SER THR ALA SER ALA LEU GLY LYS LEU GLN          
SEQRES  74 C 1288  ASP VAL VAL ASN GLN ASN ALA GLN ALA LEU ASN THR LEU          
SEQRES  75 C 1288  VAL LYS GLN LEU SER SER ASN PHE GLY ALA ILE SER SER          
SEQRES  76 C 1288  VAL LEU ASN ASP ILE LEU SER ARG LEU ASP PRO PRO GLU          
SEQRES  77 C 1288  ALA GLU VAL GLN ILE ASP ARG LEU ILE THR GLY ARG LEU          
SEQRES  78 C 1288  GLN SER LEU GLN THR TYR VAL THR GLN GLN LEU ILE ARG          
SEQRES  79 C 1288  ALA ALA GLU ILE ARG ALA SER ALA ASN LEU ALA ALA THR          
SEQRES  80 C 1288  LYS MET SER GLU CYS VAL LEU GLY GLN SER LYS ARG VAL          
SEQRES  81 C 1288  ASP PHE CYS GLY LYS GLY TYR HIS LEU MET SER PHE PRO          
SEQRES  82 C 1288  GLN SER ALA PRO HIS GLY VAL VAL PHE LEU HIS VAL THR          
SEQRES  83 C 1288  TYR VAL PRO ALA GLN GLU LYS ASN PHE THR THR ALA PRO          
SEQRES  84 C 1288  ALA ILE CYS HIS ASP GLY LYS ALA HIS PHE PRO ARG GLU          
SEQRES  85 C 1288  GLY VAL PHE VAL SER ASN GLY THR HIS TRP PHE VAL THR          
SEQRES  86 C 1288  GLN ARG ASN PHE TYR GLU PRO GLN ILE ILE THR THR ASP          
SEQRES  87 C 1288  ASN THR PHE VAL SER GLY ASN CYS ASP VAL VAL ILE GLY          
SEQRES  88 C 1288  ILE VAL ASN ASN THR VAL TYR ASP PRO LEU GLN PRO GLU          
SEQRES  89 C 1288  LEU ASP SER PHE LYS GLU GLU LEU ASP LYS TYR PHE LYS          
SEQRES  90 C 1288  ASN HIS THR SER PRO ASP VAL ASP LEU GLY ASP ILE SER          
SEQRES  91 C 1288  GLY ILE ASN ALA SER VAL VAL ASN ILE GLN LYS GLU ILE          
SEQRES  92 C 1288  ASP ARG LEU ASN GLU VAL ALA LYS ASN LEU ASN GLU SER          
SEQRES  93 C 1288  LEU ILE ASP LEU GLN GLU LEU GLY LYS TYR GLU GLN GLY          
SEQRES  94 C 1288  SER GLY TYR ILE PRO GLU ALA PRO ARG ASP GLY GLN ALA          
SEQRES  95 C 1288  TYR VAL ARG LYS ASP GLY GLU TRP VAL LEU LEU SER THR          
SEQRES  96 C 1288  PHE LEU GLY ARG SER LEU GLU VAL LEU PHE GLN GLY PRO          
SEQRES  97 C 1288  GLY HIS HIS HIS HIS HIS HIS HIS HIS SER ALA TRP SER          
SEQRES  98 C 1288  HIS PRO GLN PHE GLU LYS GLY GLY GLY SER GLY GLY GLY          
SEQRES  99 C 1288  GLY SER GLY GLY SER ALA TRP SER HIS PRO GLN PHE GLU          
SEQRES 100 C 1288  LYS                                                          
SEQRES   1 D  134  MET ALA GLN VAL GLN LEU VAL GLU THR GLY GLY GLY LEU          
SEQRES   2 D  134  VAL GLN PRO GLY GLY SER LEU ARG LEU SER CYS ALA ALA          
SEQRES   3 D  134  SER GLY PHE THR PHE SER SER VAL TYR MET ASN TRP VAL          
SEQRES   4 D  134  ARG GLN ALA PRO GLY LYS GLY PRO GLU TRP VAL SER ARG          
SEQRES   5 D  134  ILE SER PRO ASN SER GLY ASN ILE GLY TYR THR ASP SER          
SEQRES   6 D  134  VAL LYS GLY ARG PHE THR ILE SER ARG ASP ASN ALA LYS          
SEQRES   7 D  134  ASN THR LEU TYR LEU GLN MET ASN ASN LEU LYS PRO GLU          
SEQRES   8 D  134  ASP THR ALA LEU TYR TYR CYS ALA ILE GLY LEU ASN LEU          
SEQRES   9 D  134  SER SER SER SER VAL ARG GLY GLN GLY THR GLN VAL THR          
SEQRES  10 D  134  VAL SER SER GLY GLY LEU PRO GLU THR GLY GLY HIS HIS          
SEQRES  11 D  134  HIS HIS HIS HIS                                              
SEQRES   1 E  134  MET ALA GLN VAL GLN LEU VAL GLU THR GLY GLY GLY LEU          
SEQRES   2 E  134  VAL GLN PRO GLY GLY SER LEU ARG LEU SER CYS ALA ALA          
SEQRES   3 E  134  SER GLY PHE THR PHE SER SER VAL TYR MET ASN TRP VAL          
SEQRES   4 E  134  ARG GLN ALA PRO GLY LYS GLY PRO GLU TRP VAL SER ARG          
SEQRES   5 E  134  ILE SER PRO ASN SER GLY ASN ILE GLY TYR THR ASP SER          
SEQRES   6 E  134  VAL LYS GLY ARG PHE THR ILE SER ARG ASP ASN ALA LYS          
SEQRES   7 E  134  ASN THR LEU TYR LEU GLN MET ASN ASN LEU LYS PRO GLU          
SEQRES   8 E  134  ASP THR ALA LEU TYR TYR CYS ALA ILE GLY LEU ASN LEU          
SEQRES   9 E  134  SER SER SER SER VAL ARG GLY GLN GLY THR GLN VAL THR          
SEQRES  10 E  134  VAL SER SER GLY GLY LEU PRO GLU THR GLY GLY HIS HIS          
SEQRES  11 E  134  HIS HIS HIS HIS                                              
SEQRES   1 F  134  MET ALA GLN VAL GLN LEU VAL GLU THR GLY GLY GLY LEU          
SEQRES   2 F  134  VAL GLN PRO GLY GLY SER LEU ARG LEU SER CYS ALA ALA          
SEQRES   3 F  134  SER GLY PHE THR PHE SER SER VAL TYR MET ASN TRP VAL          
SEQRES   4 F  134  ARG GLN ALA PRO GLY LYS GLY PRO GLU TRP VAL SER ARG          
SEQRES   5 F  134  ILE SER PRO ASN SER GLY ASN ILE GLY TYR THR ASP SER          
SEQRES   6 F  134  VAL LYS GLY ARG PHE THR ILE SER ARG ASP ASN ALA LYS          
SEQRES   7 F  134  ASN THR LEU TYR LEU GLN MET ASN ASN LEU LYS PRO GLU          
SEQRES   8 F  134  ASP THR ALA LEU TYR TYR CYS ALA ILE GLY LEU ASN LEU          
SEQRES   9 F  134  SER SER SER SER VAL ARG GLY GLN GLY THR GLN VAL THR          
SEQRES  10 F  134  VAL SER SER GLY GLY LEU PRO GLU THR GLY GLY HIS HIS          
SEQRES  11 F  134  HIS HIS HIS HIS                                              
HET    NAG  G   1      26                                                       
HET    NAG  G   2      27                                                       
HET    NAG  H   1      26                                                       
HET    NAG  H   2      27                                                       
HET    NAG  I   1      26                                                       
HET    NAG  I   2      27                                                       
HET    NAG  J   1      26                                                       
HET    NAG  J   2      27                                                       
HET    NAG  K   1      26                                                       
HET    NAG  K   2      27                                                       
HET    NAG  L   1      26                                                       
HET    NAG  L   2      27                                                       
HET    NAG  M   1      26                                                       
HET    NAG  M   2      27                                                       
HET    NAG  N   1      26                                                       
HET    NAG  N   2      27                                                       
HET    NAG  O   1      26                                                       
HET    NAG  O   2      27                                                       
HET    NAG  P   1      26                                                       
HET    NAG  P   2      27                                                       
HET    NAG  Q   1      26                                                       
HET    NAG  Q   2      27                                                       
HET    NAG  R   1      26                                                       
HET    NAG  R   2      27                                                       
HET    NAG  A1301      27                                                       
HET    NAG  A1302      27                                                       
HET    NAG  A1303      27                                                       
HET    NAG  A1304      27                                                       
HET    NAG  A1305      27                                                       
HET    NAG  A1306      27                                                       
HET    NAG  A1307      27                                                       
HET    NAG  A1308      27                                                       
HET    NAG  A1309      27                                                       
HET    NAG  A1310      27                                                       
HET    NAG  A1311      27                                                       
HET    NAG  A1312      27                                                       
HET    NAG  A1313      27                                                       
HET    NAG  B1301      27                                                       
HET    NAG  B1302      27                                                       
HET    NAG  B1303      27                                                       
HET    NAG  B1304      27                                                       
HET    NAG  B1305      27                                                       
HET    NAG  B1306      27                                                       
HET    NAG  B1307      27                                                       
HET    NAG  B1308      27                                                       
HET    NAG  B1309      27                                                       
HET    NAG  B1310      27                                                       
HET    NAG  B1311      27                                                       
HET    NAG  B1312      27                                                       
HET    NAG  B1313      27                                                       
HET    NAG  C1301      27                                                       
HET    NAG  C1302      27                                                       
HET    NAG  C1303      27                                                       
HET    NAG  C1304      27                                                       
HET    NAG  C1305      27                                                       
HET    NAG  C1306      27                                                       
HET    NAG  C1307      27                                                       
HET    NAG  C1308      27                                                       
HET    NAG  C1309      27                                                       
HET    NAG  C1310      27                                                       
HET    NAG  C1311      27                                                       
HET    NAG  C1312      27                                                       
HET    NAG  C1313      27                                                       
HETNAM     NAG 2-ACETAMIDO-2-DEOXY-BETA-D-GLUCOPYRANOSE                         
HETSYN     NAG N-ACETYL-BETA-D-GLUCOSAMINE; 2-ACETAMIDO-2-DEOXY-BETA-           
HETSYN   2 NAG  D-GLUCOSE; 2-ACETAMIDO-2-DEOXY-D-GLUCOSE; 2-ACETAMIDO-          
HETSYN   3 NAG  2-DEOXY-GLUCOSE; N-ACETYL-D-GLUCOSAMINE                         
FORMUL   7  NAG    63(C8 H15 N O6)                                              
HELIX    1 AA1 ASP A  294  LYS A  304  1                                  11    
HELIX    2 AA2 PRO A  337  ASN A  343  1                                   7    
HELIX    3 AA3 ASP A  364  ASN A  370  1                                   7    
HELIX    4 AA4 LYS A  386  LEU A  390  5                                   5    
HELIX    5 AA5 ASP A  405  VAL A  407  5                                   3    
HELIX    6 AA6 GLY A  416  ASN A  422  1                                   7    
HELIX    7 AA7 SER A  438  SER A  443  1                                   6    
HELIX    8 AA8 ASP A  737  CYS A  743  1                                   7    
HELIX    9 AA9 SER A  746  GLY A  757  1                                  12    
HELIX   10 AB1 SER A  758  ALA A  783  1                                  26    
HELIX   11 AB2 SER A  816  LYS A  825  1                                  10    
HELIX   12 AB3 THR A  866  GLY A  885  1                                  20    
HELIX   13 AB4 TRP A  886  ALA A  890  5                                   5    
HELIX   14 AB5 PHE A  898  GLY A  910  1                                  13    
HELIX   15 AB6 THR A  912  GLU A  918  1                                   7    
HELIX   16 AB7 ASN A  919  SER A  940  1                                  22    
HELIX   17 AB8 LEU A  945  LEU A  966  1                                  22    
HELIX   18 AB9 VAL A  976  LEU A  984  1                                   9    
HELIX   19 AC1 ASP A  985  CYS A 1032  1                                  48    
HELIX   20 AC2 LEU A 1141  ASP A 1146  1                                   6    
HELIX   21 AC3 ASP B  294  LYS B  304  1                                  11    
HELIX   22 AC4 PHE B  338  ASN B  343  1                                   6    
HELIX   23 AC5 SER B  349  TRP B  353  5                                   5    
HELIX   24 AC6 ASP B  364  ALA B  372  1                                   9    
HELIX   25 AC7 SER B  383  LEU B  387  5                                   5    
HELIX   26 AC8 ASP B  405  ILE B  410  5                                   6    
HELIX   27 AC9 GLY B  416  ASN B  422  1                                   7    
HELIX   28 AD1 SER B  438  SER B  443  1                                   6    
HELIX   29 AD2 ILE B  569  ASP B  571  5                                   3    
HELIX   30 AD3 ASP B  737  CYS B  743  1                                   7    
HELIX   31 AD4 SER B  746  GLN B  755  1                                  10    
HELIX   32 AD5 SER B  758  ALA B  783  1                                  26    
HELIX   33 AD6 SER B  816  LYS B  825  1                                  10    
HELIX   34 AD7 THR B  866  GLY B  885  1                                  20    
HELIX   35 AD8 PRO B  897  ILE B  909  1                                  13    
HELIX   36 AD9 THR B  912  ASN B  919  1                                   8    
HELIX   37 AE1 ASN B  919  SER B  940  1                                  22    
HELIX   38 AE2 LEU B  945  LEU B  966  1                                  22    
HELIX   39 AE3 VAL B  976  LEU B  984  1                                   9    
HELIX   40 AE4 ASP B  985  VAL B 1033  1                                  49    
HELIX   41 AE5 LEU B 1141  ASP B 1146  1                                   6    
HELIX   42 AE6 ASP C  294  LYS C  304  1                                  11    
HELIX   43 AE7 PHE C  338  ASN C  343  1                                   6    
HELIX   44 AE8 SER C  349  TRP C  353  5                                   5    
HELIX   45 AE9 ASP C  364  ASN C  370  1                                   7    
HELIX   46 AF1 ASP C  405  ILE C  410  5                                   6    
HELIX   47 AF2 GLY C  416  ASN C  422  1                                   7    
HELIX   48 AF3 SER C  438  SER C  443  1                                   6    
HELIX   49 AF4 ILE C  569  ASP C  571  5                                   3    
HELIX   50 AF5 ASP C  737  CYS C  743  1                                   7    
HELIX   51 AF6 SER C  746  GLN C  755  1                                  10    
HELIX   52 AF7 SER C  758  ALA C  783  1                                  26    
HELIX   53 AF8 SER C  816  ASN C  824  1                                   9    
HELIX   54 AF9 THR C  866  GLY C  885  1                                  20    
HELIX   55 AG1 TRP C  886  ALA C  890  5                                   5    
HELIX   56 AG2 PRO C  897  ILE C  909  1                                  13    
HELIX   57 AG3 GLN C  913  GLU C  918  1                                   6    
HELIX   58 AG4 ASN C  919  THR C  941  1                                  23    
HELIX   59 AG5 LEU C  945  LEU C  966  1                                  22    
HELIX   60 AG6 VAL C  976  LEU C  984  1                                   9    
HELIX   61 AG7 ASP C  985  VAL C 1033  1                                  49    
HELIX   62 AG8 LEU C 1141  ASP C 1146  1                                   6    
HELIX   63 AG9 ASP D   64  LYS D   67  5                                   4    
HELIX   64 AH1 LYS D   89  THR D   93  5                                   5    
HELIX   65 AH2 ASP E   64  LYS E   67  5                                   4    
HELIX   66 AH3 LYS E   89  THR E   93  5                                   5    
HELIX   67 AH4 ASP F   64  LYS F   67  5                                   4    
HELIX   68 AH5 LYS F   89  THR F   93  5                                   5    
SHEET    1 AA1 7 ALA A  27  SER A  31  0                                        
SHEET    2 AA1 7 SER A  60  ALA A  67 -1  O  SER A  60   N  SER A  31           
SHEET    3 AA1 7 ALA A 263  TYR A 269 -1  O  TYR A 265   N  PHE A  65           
SHEET    4 AA1 7 VAL A  90  GLU A  96 -1  N  TYR A  91   O  GLY A 268           
SHEET    5 AA1 7 ASN A 188  ILE A 197 -1  O  PHE A 192   N  PHE A  92           
SHEET    6 AA1 7 TYR A 200  PRO A 209 -1  O  THR A 208   N  LEU A 189           
SHEET    7 AA1 7 GLU A 224  LEU A 229 -1  O  VAL A 227   N  ILE A 203           
SHEET    1 AA2 7 VAL A  42  PHE A  43  0                                        
SHEET    2 AA2 7 PHE C 565  ARG C 567  1  O  PHE C 565   N  PHE A  43           
SHEET    3 AA2 7 THR C 573  VAL C 576 -1  O  ASP C 574   N  GLY C 566           
SHEET    4 AA2 7 LEU C 585  THR C 588 -1  O  ILE C 587   N  ASP C 574           
SHEET    5 AA2 7 LEU C 546  GLU C 554 -1  N  VAL C 551   O  THR C 588           
SHEET    6 AA2 7 VAL C 539  PHE C 543 -1  N  VAL C 539   O  GLY C 550           
SHEET    7 AA2 7 SER C 325  VAL C 327  1  N  ILE C 326   O  ASN C 540           
SHEET    1 AA3 3 LEU A  48  PHE A  55  0                                        
SHEET    2 AA3 3 GLN A 271  TYR A 279 -1  O  ARG A 273   N  ASP A  53           
SHEET    3 AA3 3 ILE A 285  ASP A 290 -1  O  VAL A 289   N  LEU A 276           
SHEET    1 AA4 4 LEU A  84  PRO A  85  0                                        
SHEET    2 AA4 4 ARG A 237  ARG A 246 -1  O  PHE A 238   N  LEU A  84           
SHEET    3 AA4 4 PHE A 140  HIS A 146  1  N  VAL A 143   O  LEU A 244           
SHEET    4 AA4 4 SER A 151  ARG A 158 -1  O  SER A 155   N  GLY A 142           
SHEET    1 AA5 6 LEU A  84  PRO A  85  0                                        
SHEET    2 AA5 6 ARG A 237  ARG A 246 -1  O  PHE A 238   N  LEU A  84           
SHEET    3 AA5 6 ILE A 101  GLY A 107 -1  N  ARG A 102   O  LEU A 241           
SHEET    4 AA5 6 SER A 116  ASN A 121 -1  O  ILE A 119   N  TRP A 104           
SHEET    5 AA5 6 VAL A 126  CYS A 131 -1  O  VAL A 127   N  VAL A 120           
SHEET    6 AA5 6 CYS A 166  VAL A 171 -1  O  TYR A 170   N  ILE A 128           
SHEET    1 AA6 5 GLY A 311  ARG A 319  0                                        
SHEET    2 AA6 5 PHE A 592  THR A 599 -1  O  THR A 599   N  GLY A 311           
SHEET    3 AA6 5 ALA A 609  GLN A 613 -1  O  LEU A 611   N  SER A 596           
SHEET    4 AA6 5 GLY A 648  ILE A 651 -1  O  ILE A 651   N  VAL A 610           
SHEET    5 AA6 5 PHE A 643  THR A 645 -1  N  THR A 645   O  GLY A 648           
SHEET    1 AA7 7 ILE A 326  ARG A 328  0                                        
SHEET    2 AA7 7 VAL A 539  PHE A 543  1  O  ASN A 542   N  ARG A 328           
SHEET    3 AA7 7 LEU A 546  GLU A 554 -1  O  LEU A 546   N  PHE A 543           
SHEET    4 AA7 7 GLU A 583  THR A 588 -1  O  THR A 588   N  VAL A 551           
SHEET    5 AA7 7 THR A 572  ASP A 578 -1  N  VAL A 576   O  LEU A 585           
SHEET    6 AA7 7 PHE A 565  ASP A 568 -1  N  GLY A 566   O  ASP A 574           
SHEET    7 AA7 7 VAL B  42  PHE B  43  1  O  PHE B  43   N  PHE A 565           
SHEET    1 AA8 5 ASN A 354  ILE A 358  0                                        
SHEET    2 AA8 5 ASN A 394  ARG A 403 -1  O  SER A 399   N  ASN A 354           
SHEET    3 AA8 5 PRO A 507  GLU A 516 -1  O  VAL A 510   N  PHE A 400           
SHEET    4 AA8 5 GLY A 431  ASN A 437 -1  N  CYS A 432   O  LEU A 513           
SHEET    5 AA8 5 THR A 376  TYR A 380 -1  N  LYS A 378   O  VAL A 433           
SHEET    1 AA9 2 LEU A 452  ARG A 454  0                                        
SHEET    2 AA9 2 LEU A 492  SER A 494 -1  O  GLN A 493   N  TYR A 453           
SHEET    1 AB1 2 TYR A 473  GLN A 474  0                                        
SHEET    2 AB1 2 CYS A 488  TYR A 489 -1  O  TYR A 489   N  TYR A 473           
SHEET    1 AB2 4 GLU A 654  HIS A 655  0                                        
SHEET    2 AB2 4 ILE A 693  THR A 696  1  O  ALA A 694   N  GLU A 654           
SHEET    3 AB2 4 ILE A 670  SER A 673 -1  N  CYS A 671   O  TYR A 695           
SHEET    4 AB2 4 ILE A 664  GLY A 667 -1  N  ILE A 666   O  ILE A 670           
SHEET    1 AB3 2 ALA A 701  SER A 704  0                                        
SHEET    2 AB3 2 GLN B 787  LYS B 790  1  O  ILE B 788   N  ALA A 701           
SHEET    1 AB4 3 ILE A 712  PRO A 728  0                                        
SHEET    2 AB4 3 GLY A1059  THR A1077 -1  O  PHE A1062   N  GLU A 725           
SHEET    3 AB4 3 TYR A1047  ALA A1056 -1  N  PHE A1052   O  LEU A1063           
SHEET    1 AB5 4 ILE A 712  PRO A 728  0                                        
SHEET    2 AB5 4 GLY A1059  THR A1077 -1  O  PHE A1062   N  GLU A 725           
SHEET    3 AB5 4 VAL A1094  SER A1097 -1  O  SER A1097   N  THR A1076           
SHEET    4 AB5 4 TRP A1102  THR A1105 -1  O  PHE A1103   N  VAL A1096           
SHEET    1 AB6 2 LYS A 733  VAL A 736  0                                        
SHEET    2 AB6 2 LEU A 858  LEU A 861 -1  O  LEU A 861   N  LYS A 733           
SHEET    1 AB7 2 GLN A 787  LYS A 790  0                                        
SHEET    2 AB7 2 ALA C 701  SER C 704  1  O  ALA C 701   N  ILE A 788           
SHEET    1 AB8 4 THR A1120  VAL A1122  0                                        
SHEET    2 AB8 4 LYS A1086  PRO A1090 -1  N  PHE A1089   O  PHE A1121           
SHEET    3 AB8 4 ILE A1081  HIS A1083 -1  N  HIS A1083   O  LYS A1086           
SHEET    4 AB8 4 VAL A1133  ASN A1134  1  O  VAL A1133   N  CYS A1082           
SHEET    1 AB9 8 ALA B  27  SER B  31  0                                        
SHEET    2 AB9 8 SER B  60  ALA B  67 -1  O  TRP B  64   N  ALA B  27           
SHEET    3 AB9 8 ALA B 263  TYR B 269 -1  O  TYR B 265   N  PHE B  65           
SHEET    4 AB9 8 VAL B  90  GLU B  96 -1  N  TYR B  91   O  GLY B 268           
SHEET    5 AB9 8 ASN B 188  ILE B 197 -1  O  PHE B 194   N  VAL B  90           
SHEET    6 AB9 8 TYR B 200  PRO B 209 -1  O  THR B 208   N  LEU B 189           
SHEET    7 AB9 8 ALA B 222  PRO B 230 -1  O  LEU B 226   N  ILE B 203           
SHEET    8 AB9 8 VAL B  36  TYR B  37  1  N  VAL B  36   O  LEU B 223           
SHEET    1 AC1 3 VAL B  47  PHE B  55  0                                        
SHEET    2 AC1 3 GLN B 271  TYR B 279 -1  O  LEU B 277   N  HIS B  49           
SHEET    3 AC1 3 ILE B 285  ASP B 290 -1  O  VAL B 289   N  LEU B 276           
SHEET    1 AC2 4 VAL B  83  PRO B  85  0                                        
SHEET    2 AC2 4 ARG B 237  ARG B 246 -1  O  PHE B 238   N  LEU B  84           
SHEET    3 AC2 4 PHE B 135  HIS B 146  1  N  VAL B 143   O  LEU B 244           
SHEET    4 AC2 4 SER B 151  TYR B 160 -1  O  SER B 155   N  GLY B 142           
SHEET    1 AC3 6 VAL B  83  PRO B  85  0                                        
SHEET    2 AC3 6 ARG B 237  ARG B 246 -1  O  PHE B 238   N  LEU B  84           
SHEET    3 AC3 6 ILE B 101  GLY B 107 -1  N  ARG B 102   O  LEU B 241           
SHEET    4 AC3 6 SER B 116  ASN B 121 -1  O  LEU B 117   N  PHE B 106           
SHEET    5 AC3 6 VAL B 126  CYS B 131 -1  O  CYS B 131   N  SER B 116           
SHEET    6 AC3 6 PHE B 168  VAL B 171 -1  O  TYR B 170   N  ILE B 128           
SHEET    1 AC4 5 GLY B 311  ARG B 319  0                                        
SHEET    2 AC4 5 PHE B 592  THR B 599 -1  O  THR B 599   N  GLY B 311           
SHEET    3 AC4 5 ALA B 609  GLN B 613 -1  O  GLN B 613   N  GLY B 594           
SHEET    4 AC4 5 GLY B 648  ILE B 651 -1  O  CYS B 649   N  TYR B 612           
SHEET    5 AC4 5 VAL B 642  THR B 645 -1  N  PHE B 643   O  LEU B 650           
SHEET    1 AC5 6 SER B 325  ARG B 328  0                                        
SHEET    2 AC5 6 VAL B 539  PHE B 543  1  O  ASN B 542   N  ARG B 328           
SHEET    3 AC5 6 LEU B 546  GLU B 554 -1  O  GLY B 550   N  VAL B 539           
SHEET    4 AC5 6 LEU B 585  THR B 588 -1  O  THR B 588   N  VAL B 551           
SHEET    5 AC5 6 THR B 573  VAL B 576 -1  N  ASP B 574   O  ILE B 587           
SHEET    6 AC5 6 PHE B 565  ARG B 567 -1  N  GLY B 566   O  ASP B 574           
SHEET    1 AC6 5 ASN B 354  ILE B 358  0                                        
SHEET    2 AC6 5 VAL B 395  ARG B 403 -1  O  SER B 399   N  ASN B 354           
SHEET    3 AC6 5 PRO B 507  SER B 514 -1  O  VAL B 510   N  PHE B 400           
SHEET    4 AC6 5 GLY B 431  ASN B 437 -1  N  CYS B 432   O  LEU B 513           
SHEET    5 AC6 5 THR B 376  TYR B 380 -1  N  LYS B 378   O  VAL B 433           
SHEET    1 AC7 2 CYS B 391  PHE B 392  0                                        
SHEET    2 AC7 2 VAL B 524  CYS B 525 -1  O  VAL B 524   N  PHE B 392           
SHEET    1 AC8 2 LEU B 452  ARG B 454  0                                        
SHEET    2 AC8 2 LEU B 492  SER B 494 -1  O  GLN B 493   N  TYR B 453           
SHEET    1 AC9 2 TYR B 473  GLN B 474  0                                        
SHEET    2 AC9 2 CYS B 488  TYR B 489 -1  O  TYR B 489   N  TYR B 473           
SHEET    1 AD1 4 GLU B 654  HIS B 655  0                                        
SHEET    2 AD1 4 ILE B 693  THR B 696  1  O  ALA B 694   N  GLU B 654           
SHEET    3 AD1 4 ILE B 670  SER B 673 -1  N  CYS B 671   O  TYR B 695           
SHEET    4 AD1 4 ILE B 664  GLY B 667 -1  N  ILE B 664   O  ALA B 672           
SHEET    1 AD2 3 SER B 711  PRO B 728  0                                        
SHEET    2 AD2 3 GLY B1059  THR B1077 -1  O  PHE B1062   N  GLU B 725           
SHEET    3 AD2 3 TYR B1047  ALA B1056 -1  N  GLN B1054   O  VAL B1061           
SHEET    1 AD3 5 SER B 711  PRO B 728  0                                        
SHEET    2 AD3 5 GLY B1059  THR B1077 -1  O  PHE B1062   N  GLU B 725           
SHEET    3 AD3 5 VAL B1094  SER B1097 -1  O  SER B1097   N  THR B1076           
SHEET    4 AD3 5 TRP B1102  GLN B1106 -1  O  PHE B1103   N  VAL B1096           
SHEET    5 AD3 5 PHE B1109  ILE B1114 -1  O  GLN B1113   N  VAL B1104           
SHEET    1 AD4 2 LYS B 733  VAL B 736  0                                        
SHEET    2 AD4 2 LEU B 858  LEU B 861 -1  O  THR B 859   N  SER B 735           
SHEET    1 AD5 4 THR B1120  ASN B1125  0                                        
SHEET    2 AD5 4 LYS B1086  PRO B1090 -1  N  PHE B1089   O  PHE B1121           
SHEET    3 AD5 4 ILE B1081  HIS B1083 -1  N  HIS B1083   O  LYS B1086           
SHEET    4 AD5 4 VAL B1133  ASN B1134  1  O  VAL B1133   N  CYS B1082           
SHEET    1 AD6 7 ALA C  27  SER C  31  0                                        
SHEET    2 AD6 7 SER C  60  ALA C  67 -1  O  VAL C  62   N  THR C  29           
SHEET    3 AD6 7 ALA C 263  TYR C 269 -1  O  TYR C 265   N  PHE C  65           
SHEET    4 AD6 7 VAL C  90  GLU C  96 -1  N  TYR C  91   O  GLY C 268           
SHEET    5 AD6 7 ASN C 188  ILE C 197 -1  O  PHE C 192   N  PHE C  92           
SHEET    6 AD6 7 TYR C 200  THR C 208 -1  O  LYS C 206   N  GLU C 191           
SHEET    7 AD6 7 GLU C 224  LEU C 229 -1  O  VAL C 227   N  ILE C 203           
SHEET    1 AD7 3 VAL C  47  PHE C  55  0                                        
SHEET    2 AD7 3 GLN C 271  TYR C 279 -1  O  LEU C 277   N  HIS C  49           
SHEET    3 AD7 3 ILE C 285  VAL C 289 -1  O  ASP C 287   N  LYS C 278           
SHEET    1 AD8 4 LEU C  84  PRO C  85  0                                        
SHEET    2 AD8 4 ARG C 237  ARG C 246 -1  O  PHE C 238   N  LEU C  84           
SHEET    3 AD8 4 PHE C 140  HIS C 146  1  N  VAL C 143   O  LEU C 244           
SHEET    4 AD8 4 SER C 151  ARG C 158 -1  O  SER C 155   N  GLY C 142           
SHEET    1 AD9 6 LEU C  84  PRO C  85  0                                        
SHEET    2 AD9 6 ARG C 237  ARG C 246 -1  O  PHE C 238   N  LEU C  84           
SHEET    3 AD9 6 ILE C 101  GLY C 107 -1  N  ARG C 102   O  LEU C 241           
SHEET    4 AD9 6 SER C 116  ASN C 121 -1  O  ILE C 119   N  TRP C 104           
SHEET    5 AD9 6 VAL C 126  PHE C 133 -1  O  LYS C 129   N  LEU C 118           
SHEET    6 AD9 6 ALA C 163  VAL C 171 -1  O  THR C 167   N  VAL C 130           
SHEET    1 AE1 5 GLY C 311  PHE C 318  0                                        
SHEET    2 AE1 5 GLY C 593  THR C 599 -1  O  THR C 599   N  GLY C 311           
SHEET    3 AE1 5 ALA C 609  GLN C 613 -1  O  LEU C 611   N  SER C 596           
SHEET    4 AE1 5 GLY C 648  ILE C 651 -1  O  CYS C 649   N  TYR C 612           
SHEET    5 AE1 5 PHE C 643  THR C 645 -1  N  THR C 645   O  GLY C 648           
SHEET    1 AE2 3 ASN C 354  ILE C 358  0                                        
SHEET    2 AE2 3 VAL C 395  ARG C 403 -1  O  SER C 399   N  ASN C 354           
SHEET    3 AE2 3 PRO C 507  PHE C 515 -1  O  TYR C 508   N  ILE C 402           
SHEET    1 AE3 2 THR C 376  TYR C 380  0                                        
SHEET    2 AE3 2 GLY C 431  ASN C 437 -1  O  GLY C 431   N  TYR C 380           
SHEET    1 AE4 2 CYS C 391  PHE C 392  0                                        
SHEET    2 AE4 2 VAL C 524  CYS C 525 -1  O  VAL C 524   N  PHE C 392           
SHEET    1 AE5 2 LEU C 452  ARG C 454  0                                        
SHEET    2 AE5 2 LEU C 492  SER C 494 -1  O  GLN C 493   N  TYR C 453           
SHEET    1 AE6 2 TYR C 473  GLN C 474  0                                        
SHEET    2 AE6 2 CYS C 488  TYR C 489 -1  O  TYR C 489   N  TYR C 473           
SHEET    1 AE7 4 GLU C 654  HIS C 655  0                                        
SHEET    2 AE7 4 ILE C 693  THR C 696  1  O  ALA C 694   N  GLU C 654           
SHEET    3 AE7 4 ILE C 670  SER C 673 -1  N  CYS C 671   O  TYR C 695           
SHEET    4 AE7 4 ILE C 664  GLY C 667 -1  N  ILE C 664   O  ALA C 672           
SHEET    1 AE8 3 ILE C 712  PRO C 728  0                                        
SHEET    2 AE8 3 GLY C1059  THR C1077 -1  O  GLN C1071   N  THR C 716           
SHEET    3 AE8 3 TYR C1047  ALA C1056 -1  N  GLN C1054   O  VAL C1061           
SHEET    1 AE9 4 ILE C 712  PRO C 728  0                                        
SHEET    2 AE9 4 GLY C1059  THR C1077 -1  O  GLN C1071   N  THR C 716           
SHEET    3 AE9 4 VAL C1094  SER C1097 -1  O  SER C1097   N  THR C1076           
SHEET    4 AE9 4 TRP C1102  THR C1105 -1  O  PHE C1103   N  VAL C1096           
SHEET    1 AF1 2 LYS C 733  VAL C 736  0                                        
SHEET    2 AF1 2 LEU C 858  LEU C 861 -1  O  THR C 859   N  SER C 735           
SHEET    1 AF2 4 THR C1120  VAL C1122  0                                        
SHEET    2 AF2 4 LYS C1086  PRO C1090 -1  N  PHE C1089   O  PHE C1121           
SHEET    3 AF2 4 ILE C1081  HIS C1083 -1  N  HIS C1083   O  LYS C1086           
SHEET    4 AF2 4 VAL C1133  ASN C1134  1  O  VAL C1133   N  CYS C1082           
SHEET    1 AF3 3 LEU D  20  ALA D  25  0                                        
SHEET    2 AF3 3 THR D  80  MET D  85 -1  O  MET D  85   N  LEU D  20           
SHEET    3 AF3 3 PHE D  70  ASP D  75 -1  N  ASP D  75   O  THR D  80           
SHEET    1 AF4 3 MET D  36  GLN D  41  0                                        
SHEET    2 AF4 3 ALA D  94  ILE D 100 -1  O  LEU D  95   N  GLN D  41           
SHEET    3 AF4 3 GLN D 115  VAL D 116 -1  O  VAL D 116   N  ALA D  94           
SHEET    1 AF5 2 SER D  51  ILE D  53  0                                        
SHEET    2 AF5 2 ILE D  60  TYR D  62 -1  O  GLY D  61   N  ARG D  52           
SHEET    1 AF6 3 LEU E  20  ALA E  25  0                                        
SHEET    2 AF6 3 THR E  80  MET E  85 -1  O  LEU E  83   N  LEU E  22           
SHEET    3 AF6 3 THR E  71  ASP E  75 -1  N  ASP E  75   O  THR E  80           
SHEET    1 AF7 5 ILE E  60  TYR E  62  0                                        
SHEET    2 AF7 5 LYS E  45  ILE E  53 -1  N  ARG E  52   O  GLY E  61           
SHEET    3 AF7 5 MET E  36  ALA E  42 -1  N  ARG E  40   O  GLU E  48           
SHEET    4 AF7 5 ALA E  94  ILE E 100 -1  O  TYR E  97   N  VAL E  39           
SHEET    5 AF7 5 GLN E 115  VAL E 116 -1  O  VAL E 116   N  ALA E  94           
SHEET    1 AF8 3 LEU F  20  ALA F  25  0                                        
SHEET    2 AF8 3 THR F  80  MET F  85 -1  O  LEU F  81   N  CYS F  24           
SHEET    3 AF8 3 PHE F  70  ASP F  75 -1  N  THR F  71   O  GLN F  84           
SHEET    1 AF9 5 ILE F  60  TYR F  62  0                                        
SHEET    2 AF9 5 PRO F  47  ILE F  53 -1  N  ARG F  52   O  GLY F  61           
SHEET    3 AF9 5 TYR F  35  GLN F  41 -1  N  ARG F  40   O  GLU F  48           
SHEET    4 AF9 5 ALA F  94  GLY F 101 -1  O  LEU F  95   N  GLN F  41           
SHEET    5 AF9 5 GLN F 115  VAL F 116 -1  O  VAL F 116   N  ALA F  94           
SSBOND   1 CYS A   15    CYS A  136                          1555   1555  2.03  
SSBOND   2 CYS A  131    CYS A  166                          1555   1555  2.03  
SSBOND   3 CYS A  291    CYS A  301                          1555   1555  2.03  
SSBOND   4 CYS A  336    CYS A  361                          1555   1555  2.03  
SSBOND   5 CYS A  379    CYS A  432                          1555   1555  2.03  
SSBOND   6 CYS A  391    CYS A  525                          1555   1555  2.03  
SSBOND   7 CYS A  480    CYS A  488                          1555   1555  2.03  
SSBOND   8 CYS A  538    CYS A  590                          1555   1555  2.04  
SSBOND   9 CYS A  617    CYS A  649                          1555   1555  2.03  
SSBOND  10 CYS A  662    CYS A  671                          1555   1555  2.03  
SSBOND  11 CYS A  743    CYS A  749                          1555   1555  2.03  
SSBOND  12 CYS A 1032    CYS A 1043                          1555   1555  2.03  
SSBOND  13 CYS A 1082    CYS A 1126                          1555   1555  2.04  
SSBOND  14 CYS B   15    CYS B  136                          1555   1555  2.03  
SSBOND  15 CYS B  131    CYS B  166                          1555   1555  2.03  
SSBOND  16 CYS B  291    CYS B  301                          1555   1555  2.03  
SSBOND  17 CYS B  336    CYS B  361                          1555   1555  2.03  
SSBOND  18 CYS B  379    CYS B  432                          1555   1555  2.03  
SSBOND  19 CYS B  391    CYS B  525                          1555   1555  2.04  
SSBOND  20 CYS B  480    CYS B  488                          1555   1555  2.04  
SSBOND  21 CYS B  538    CYS B  590                          1555   1555  2.04  
SSBOND  22 CYS B  617    CYS B  649                          1555   1555  2.03  
SSBOND  23 CYS B  662    CYS B  671                          1555   1555  2.03  
SSBOND  24 CYS B  743    CYS B  749                          1555   1555  2.03  
SSBOND  25 CYS B 1032    CYS B 1043                          1555   1555  2.03  
SSBOND  26 CYS B 1082    CYS B 1126                          1555   1555  2.03  
SSBOND  27 CYS C   15    CYS C  136                          1555   1555  2.03  
SSBOND  28 CYS C  131    CYS C  166                          1555   1555  2.03  
SSBOND  29 CYS C  291    CYS C  301                          1555   1555  2.03  
SSBOND  30 CYS C  336    CYS C  361                          1555   1555  2.03  
SSBOND  31 CYS C  379    CYS C  432                          1555   1555  2.03  
SSBOND  32 CYS C  391    CYS C  525                          1555   1555  2.03  
SSBOND  33 CYS C  480    CYS C  488                          1555   1555  2.03  
SSBOND  34 CYS C  538    CYS C  590                          1555   1555  2.03  
SSBOND  35 CYS C  617    CYS C  649                          1555   1555  2.03  
SSBOND  36 CYS C  662    CYS C  671                          1555   1555  2.03  
SSBOND  37 CYS C  743    CYS C  749                          1555   1555  2.03  
SSBOND  38 CYS C 1032    CYS C 1043                          1555   1555  2.02  
SSBOND  39 CYS C 1082    CYS C 1126                          1555   1555  2.03  
SSBOND  40 CYS D   24    CYS D   98                          1555   1555  2.03  
SSBOND  41 CYS E   24    CYS E   98                          1555   1555  2.03  
SSBOND  42 CYS F   24    CYS F   98                          1555   1555  2.03  
LINK         ND2 ASN A  17                 C1  NAG H   1     1555   1555  1.44  
LINK         ND2 ASN A  61                 C1  NAG G   1     1555   1555  1.44  
LINK         ND2 ASN A 122                 C1  NAG I   1     1555   1555  1.44  
LINK         ND2 ASN A 149                 C1  NAG A1311     1555   1555  1.45  
LINK         ND2 ASN A 165                 C1  NAG A1312     1555   1555  1.44  
LINK         ND2 ASN A 234                 C1  NAG J   1     1555   1555  1.44  
LINK         ND2 ASN A 282                 C1  NAG A1301     1555   1555  1.44  
LINK         ND2 ASN A 331                 C1  NAG A1302     1555   1555  1.44  
LINK         ND2 ASN A 343                 C1  NAG A1313     1555   1555  1.44  
LINK         ND2 ASN A 603                 C1  NAG A1303     1555   1555  1.44  
LINK         ND2 ASN A 616                 C1  NAG A1304     1555   1555  1.44  
LINK         ND2 ASN A 657                 C1  NAG A1305     1555   1555  1.45  
LINK         ND2 ASN A 709                 C1  NAG A1306     1555   1555  1.44  
LINK         ND2 ASN A 717                 C1  NAG A1307     1555   1555  1.44  
LINK         ND2 ASN A1074                 C1  NAG A1308     1555   1555  1.44  
LINK         ND2 ASN A1098                 C1  NAG A1309     1555   1555  1.44  
LINK         ND2 ASN A1134                 C1  NAG A1310     1555   1555  1.44  
LINK         ND2 ASN B  17                 C1  NAG L   1     1555   1555  1.44  
LINK         ND2 ASN B  61                 C1  NAG K   1     1555   1555  1.44  
LINK         ND2 ASN B 122                 C1  NAG M   1     1555   1555  1.44  
LINK         ND2 ASN B 149                 C1  NAG B1309     1555   1555  1.45  
LINK         ND2 ASN B 165                 C1  NAG B1310     1555   1555  1.44  
LINK         ND2 ASN B 234                 C1  NAG N   1     1555   1555  1.44  
LINK         ND2 ASN B 282                 C1  NAG B1301     1555   1555  1.44  
LINK         ND2 ASN B 331                 C1  NAG B1311     1555   1555  1.44  
LINK         ND2 ASN B 343                 C1  NAG B1312     1555   1555  1.44  
LINK         ND2 ASN B 603                 C1  NAG B1302     1555   1555  1.44  
LINK         ND2 ASN B 616                 C1  NAG B1303     1555   1555  1.44  
LINK         ND2 ASN B 657                 C1  NAG B1304     1555   1555  1.44  
LINK         ND2 ASN B 709                 C1  NAG B1313     1555   1555  1.44  
LINK         ND2 ASN B 717                 C1  NAG B1305     1555   1555  1.44  
LINK         ND2 ASN B1074                 C1  NAG B1306     1555   1555  1.44  
LINK         ND2 ASN B1098                 C1  NAG B1307     1555   1555  1.44  
LINK         ND2 ASN B1134                 C1  NAG B1308     1555   1555  1.44  
LINK         ND2 ASN C  17                 C1  NAG P   1     1555   1555  1.44  
LINK         ND2 ASN C  61                 C1  NAG O   1     1555   1555  1.44  
LINK         ND2 ASN C 122                 C1  NAG Q   1     1555   1555  1.44  
LINK         ND2 ASN C 149                 C1  NAG C1310     1555   1555  1.45  
LINK         ND2 ASN C 165                 C1  NAG C1311     1555   1555  1.44  
LINK         ND2 ASN C 234                 C1  NAG R   1     1555   1555  1.44  
LINK         ND2 ASN C 282                 C1  NAG C1301     1555   1555  1.45  
LINK         ND2 ASN C 331                 C1  NAG C1312     1555   1555  1.44  
LINK         ND2 ASN C 343                 C1  NAG C1313     1555   1555  1.44  
LINK         ND2 ASN C 603                 C1  NAG C1302     1555   1555  1.45  
LINK         ND2 ASN C 616                 C1  NAG C1303     1555   1555  1.44  
LINK         ND2 ASN C 657                 C1  NAG C1304     1555   1555  1.44  
LINK         ND2 ASN C 709                 C1  NAG C1305     1555   1555  1.44  
LINK         ND2 ASN C 717                 C1  NAG C1306     1555   1555  1.44  
LINK         ND2 ASN C1074                 C1  NAG C1307     1555   1555  1.45  
LINK         ND2 ASN C1098                 C1  NAG C1308     1555   1555  1.44  
LINK         ND2 ASN C1134                 C1  NAG C1309     1555   1555  1.44  
LINK         O4  NAG G   1                 C1  NAG G   2     1555   1555  1.46  
LINK         O4  NAG H   1                 C1  NAG H   2     1555   1555  1.44  
LINK         O4  NAG I   1                 C1  NAG I   2     1555   1555  1.44  
LINK         O4  NAG J   1                 C1  NAG J   2     1555   1555  1.44  
LINK         O4  NAG K   1                 C1  NAG K   2     1555   1555  1.44  
LINK         O4  NAG L   1                 C1  NAG L   2     1555   1555  1.44  
LINK         O4  NAG M   1                 C1  NAG M   2     1555   1555  1.44  
LINK         O4  NAG N   1                 C1  NAG N   2     1555   1555  1.44  
LINK         O4  NAG O   1                 C1  NAG O   2     1555   1555  1.44  
LINK         O4  NAG P   1                 C1  NAG P   2     1555   1555  1.44  
LINK         O4  NAG Q   1                 C1  NAG Q   2     1555   1555  1.44  
LINK         O4  NAG R   1                 C1  NAG R   2     1555   1555  1.44  
CRYST1    1.000    1.000    1.000  90.00  90.00  90.00 P 1                      
ORIGX1      1.000000  0.000000  0.000000        0.00000                         
ORIGX2      0.000000  1.000000  0.000000        0.00000                         
ORIGX3      0.000000  0.000000  1.000000        0.00000                         
SCALE1      1.000000  0.000000  0.000000        0.00000                         
SCALE2      0.000000  1.000000  0.000000        0.00000                         
SCALE3      0.000000  0.000000  1.000000        0.00000                         
ATOM      1  N   GLN A  14     159.714 215.173 261.926  1.00138.94           N  
ATOM      2  CA  GLN A  14     159.331 213.768 261.975  1.00138.94           C  
ATOM      3  C   GLN A  14     159.163 213.238 260.554  1.00138.94           C  
ATOM      4  O   GLN A  14     158.772 213.980 259.654  1.00138.94           O  
ATOM      5  CB  GLN A  14     158.040 213.592 262.778  1.00138.94           C  
ATOM      6  CG  GLN A  14     157.682 212.146 263.089  1.00138.94           C  
ATOM      7  CD  GLN A  14     156.850 211.493 262.004  1.00138.94           C  
ATOM      8  OE1 GLN A  14     156.078 212.155 261.311  1.00138.94           O  
ATOM      9  NE2 GLN A  14     156.997 210.181 261.858  1.00138.94           N  
ATOM     10  HA  GLN A  14     160.033 213.259 262.410  1.00138.94           H  
ATOM     11  HB2 GLN A  14     158.136 214.058 263.623  1.00138.94           H  
ATOM     12  HB3 GLN A  14     157.306 213.979 262.276  1.00138.94           H  
ATOM     13  HG2 GLN A  14     158.500 211.634 263.189  1.00138.94           H  
ATOM     14  HG3 GLN A  14     157.172 212.119 263.914  1.00138.94           H  
ATOM     15 HE21 GLN A  14     157.545 209.752 262.363  1.00138.94           H  
ATOM     16 HE22 GLN A  14     156.547 209.761 261.258  1.00138.94           H  
ATOM     17  N   CYS A  15     159.460 211.956 260.355  1.00139.54           N  
ATOM     18  CA  CYS A  15     159.442 211.355 259.028  1.00139.54           C  
ATOM     19  C   CYS A  15     158.335 210.316 258.912  1.00139.54           C  
ATOM     20  O   CYS A  15     158.054 209.576 259.859  1.00139.54           O  
ATOM     21  CB  CYS A  15     160.791 210.713 258.708  1.00139.54           C  
ATOM     22  SG  CYS A  15     162.059 211.897 258.204  1.00139.54           S  
ATOM     23  H   CYS A  15     159.677 211.408 260.982  1.00139.54           H  
ATOM     24  HA  CYS A  15     159.276 212.044 258.366  1.00139.54           H  
ATOM     25  HB2 CYS A  15     161.113 210.253 259.500  1.00139.54           H  
ATOM     26  HB3 CYS A  15     160.673 210.078 257.985  1.00139.54           H  
ATOM     27  N   VAL A  16     157.713 210.270 257.737  1.00137.33           N  
ATOM     28  CA  VAL A  16     156.596 209.375 257.451  1.00137.33           C  
ATOM     29  C   VAL A  16     156.964 208.596 256.194  1.00137.33           C  
ATOM     30  O   VAL A  16     156.999 209.157 255.093  1.00137.33           O  
ATOM     31  CB  VAL A  16     155.273 210.130 257.269  1.00137.33           C  
ATOM     32  CG1 VAL A  16     154.770 210.639 258.610  1.00137.33           C  
ATOM     33  CG2 VAL A  16     155.431 211.288 256.283  1.00137.33           C  
ATOM     34  H   VAL A  16     157.931 210.762 257.067  1.00137.33           H  
ATOM     35  HA  VAL A  16     156.490 208.745 258.181  1.00137.33           H  
ATOM     36  HB  VAL A  16     154.608 209.521 256.912  1.00137.33           H  
ATOM     37 HG11 VAL A  16     154.018 211.233 258.460  1.00137.33           H  
ATOM     38 HG12 VAL A  16     154.492 209.884 259.151  1.00137.33           H  
ATOM     39 HG13 VAL A  16     155.486 211.121 259.053  1.00137.33           H  
ATOM     40 HG21 VAL A  16     154.637 211.843 256.325  1.00137.33           H  
ATOM     41 HG22 VAL A  16     156.208 211.814 256.523  1.00137.33           H  
ATOM     42 HG23 VAL A  16     155.534 210.934 255.387  1.00137.33           H  
ATOM     43  N   ASN A  17     157.249 207.304 256.351  1.00137.41           N  
ATOM     44  CA  ASN A  17     157.594 206.463 255.211  1.00137.41           C  
ATOM     45  C   ASN A  17     156.384 206.292 254.304  1.00137.41           C  
ATOM     46  O   ASN A  17     155.439 205.574 254.647  1.00137.41           O  
ATOM     47  CB  ASN A  17     158.104 205.101 255.683  1.00137.41           C  
ATOM     48  CG  ASN A  17     159.450 205.192 256.368  1.00137.41           C  
ATOM     49  OD1 ASN A  17     160.138 206.207 256.274  1.00137.41           O  
ATOM     50  ND2 ASN A  17     159.834 204.130 257.064  1.00137.41           N  
ATOM     51  H   ASN A  17     157.248 206.892 257.106  1.00137.41           H  
ATOM     52  HA  ASN A  17     158.298 206.891 254.700  1.00137.41           H  
ATOM     53  HB2 ASN A  17     157.469 204.726 256.314  1.00137.41           H  
ATOM     54  HB3 ASN A  17     158.196 204.514 254.916  1.00137.41           H  
ATOM     55 HD21 ASN A  17     159.329 203.435 257.111  1.00137.41           H  
ATOM     56  N   LEU A  18     156.404 206.946 253.147  1.00134.99           N  
ATOM     57  CA  LEU A  18     155.266 206.895 252.241  1.00134.99           C  
ATOM     58  C   LEU A  18     155.098 205.490 251.678  1.00134.99           C  
ATOM     59  O   LEU A  18     156.069 204.862 251.244  1.00134.99           O  
ATOM     60  CB  LEU A  18     155.451 207.902 251.108  1.00134.99           C  
ATOM     61  CG  LEU A  18     155.498 209.371 251.533  1.00134.99           C  
ATOM     62  CD1 LEU A  18     155.787 210.265 250.340  1.00134.99           C  
ATOM     63  CD2 LEU A  18     154.200 209.781 252.206  1.00134.99           C  
ATOM     64  H   LEU A  18     157.061 207.423 252.865  1.00134.99           H  
ATOM     65  HA  LEU A  18     154.458 207.124 252.727  1.00134.99           H  
ATOM     66  HB2 LEU A  18     156.285 207.703 250.653  1.00134.99           H  
ATOM     67  HB3 LEU A  18     154.713 207.803 250.488  1.00134.99           H  
ATOM     68  HG  LEU A  18     156.216 209.489 252.174  1.00134.99           H  
ATOM     69 HD11 LEU A  18     155.920 211.172 250.655  1.00134.99           H  
ATOM     70 HD12 LEU A  18     156.590 209.948 249.896  1.00134.99           H  
ATOM     71 HD13 LEU A  18     155.035 210.230 249.729  1.00134.99           H  
ATOM     72 HD21 LEU A  18     154.190 210.745 252.313  1.00134.99           H  
ATOM     73 HD22 LEU A  18     153.456 209.502 251.650  1.00134.99           H  
ATOM     74 HD23 LEU A  18     154.143 209.351 253.073  1.00134.99           H  
ATOM     75  N   THR A  19     153.864 204.999 251.688  1.00136.83           N  
ATOM     76  CA  THR A  19     153.509 203.697 251.149  1.00136.83           C  
ATOM     77  C   THR A  19     152.682 203.883 249.879  1.00136.83           C  
ATOM     78  O   THR A  19     152.503 205.003 249.388  1.00136.83           O  
ATOM     79  CB  THR A  19     152.759 202.876 252.201  1.00136.83           C  
ATOM     80  OG1 THR A  19     151.575 203.574 252.606  1.00136.83           O  
ATOM     81  CG2 THR A  19     153.644 202.629 253.416  1.00136.83           C  
ATOM     82  H   THR A  19     153.190 205.422 252.015  1.00136.83           H  
ATOM     83  HA  THR A  19     154.318 203.216 250.914  1.00136.83           H  
ATOM     84  HB  THR A  19     152.513 202.016 251.825  1.00136.83           H  
ATOM     85  HG1 THR A  19     151.780 204.314 252.946  1.00136.83           H  
ATOM     86 HG21 THR A  19     153.179 202.067 254.055  1.00136.83           H  
ATOM     87 HG22 THR A  19     154.463 202.185 253.144  1.00136.83           H  
ATOM     88 HG23 THR A  19     153.868 203.471 253.840  1.00136.83           H  
ATOM     89  N   THR A  20     152.172 202.773 249.344  1.00135.81           N  
ATOM     90  CA  THR A  20     151.408 202.782 248.095  1.00135.81           C  
ATOM     91  C   THR A  20     152.308 203.183 246.923  1.00135.81           C  
ATOM     92  O   THR A  20     152.004 204.100 246.160  1.00135.81           O  
ATOM     93  CB  THR A  20     150.190 203.706 248.196  1.00135.81           C  
ATOM     94  OG1 THR A  20     149.396 203.331 249.329  1.00135.81           O  
ATOM     95  CG2 THR A  20     149.333 203.612 246.939  1.00135.81           C  
ATOM     96  H   THR A  20     152.256 201.990 249.690  1.00135.81           H  
ATOM     97  HA  THR A  20     151.084 201.884 247.923  1.00135.81           H  
ATOM     98  HB  THR A  20     150.480 204.626 248.294  1.00135.81           H  
ATOM     99  HG1 THR A  20     148.726 203.834 249.389  1.00135.81           H  
ATOM    100 HG21 THR A  20     148.405 203.793 247.160  1.00135.81           H  
ATOM    101 HG22 THR A  20     149.629 204.260 246.282  1.00135.81           H  
ATOM    102 HG23 THR A  20     149.396 202.722 246.560  1.00135.81           H  
ATOM    103  N   ARG A  21     153.436 202.485 246.796  1.00131.89           N  
ATOM    104  CA  ARG A  21     154.409 202.732 245.737  1.00131.89           C  
ATOM    105  C   ARG A  21     154.726 201.405 245.061  1.00131.89           C  
ATOM    106  O   ARG A  21     155.484 200.595 245.604  1.00131.89           O  
ATOM    107  CB  ARG A  21     155.676 203.379 246.296  1.00131.89           C  
ATOM    108  CG  ARG A  21     156.884 203.269 245.383  1.00131.89           C  
ATOM    109  CD  ARG A  21     157.960 204.273 245.763  1.00131.89           C  
ATOM    110  NE  ARG A  21     158.370 204.147 247.159  1.00131.89           N  
ATOM    111  CZ  ARG A  21     159.187 204.992 247.780  1.00131.89           C  
ATOM    112  NH1 ARG A  21     159.688 206.036 247.132  1.00131.89           N  
ATOM    113  NH2 ARG A  21     159.503 204.795 249.052  1.00131.89           N  
ATOM    114  H   ARG A  21     153.663 201.847 247.326  1.00131.89           H  
ATOM    115  HA  ARG A  21     154.027 203.329 245.076  1.00131.89           H  
ATOM    116  HB2 ARG A  21     155.504 204.322 246.446  1.00131.89           H  
ATOM    117  HB3 ARG A  21     155.901 202.949 247.136  1.00131.89           H  
ATOM    118  HG2 ARG A  21     157.263 202.379 245.455  1.00131.89           H  
ATOM    119  HG3 ARG A  21     156.612 203.446 244.469  1.00131.89           H  
ATOM    120  HD2 ARG A  21     158.741 204.129 245.205  1.00131.89           H  
ATOM    121  HD3 ARG A  21     157.617 205.170 245.630  1.00131.89           H  
ATOM    122  HE  ARG A  21     158.049 203.491 247.614  1.00131.89           H  
ATOM    123 HH11 ARG A  21     159.488 206.171 246.307  1.00131.89           H  
ATOM    124 HH12 ARG A  21     160.216 206.579 247.539  1.00131.89           H  
ATOM    125 HH21 ARG A  21     159.180 204.120 249.476  1.00131.89           H  
ATOM    126 HH22 ARG A  21     160.031 205.343 249.454  1.00131.89           H  
ATOM    127  N   THR A  22     154.151 201.186 243.882  1.00132.57           N  
ATOM    128  CA  THR A  22     154.378 199.944 243.158  1.00132.57           C  
ATOM    129  C   THR A  22     155.832 199.840 242.715  1.00132.57           C  
ATOM    130  O   THR A  22     156.443 200.825 242.293  1.00132.57           O  
ATOM    131  CB  THR A  22     153.455 199.859 241.943  1.00132.57           C  
ATOM    132  OG1 THR A  22     152.093 199.771 242.380  1.00132.57           O  
ATOM    133  CG2 THR A  22     153.794 198.642 241.092  1.00132.57           C  
ATOM    134  H   THR A  22     153.627 201.739 243.483  1.00132.57           H  
ATOM    135  HA  THR A  22     154.184 199.193 243.741  1.00132.57           H  
ATOM    136  HB  THR A  22     153.568 200.653 241.397  1.00132.57           H  
ATOM    137  HG1 THR A  22     151.592 199.605 241.728  1.00132.57           H  
ATOM    138 HG21 THR A  22     153.053 198.439 240.499  1.00132.57           H  
ATOM    139 HG22 THR A  22     154.584 198.816 240.557  1.00132.57           H  
ATOM    140 HG23 THR A  22     153.958 197.874 241.662  1.00132.57           H  
ATOM    141  N   GLN A  23     156.382 198.633 242.809  1.00130.52           N  
ATOM    142  CA  GLN A  23     157.766 198.381 242.441  1.00130.52           C  
ATOM    143  C   GLN A  23     157.861 198.047 240.959  1.00130.52           C  
ATOM    144  O   GLN A  23     156.993 197.366 240.405  1.00130.52           O  
ATOM    145  CB  GLN A  23     158.344 197.235 243.273  1.00130.52           C  
ATOM    146  CG  GLN A  23     158.212 197.428 244.776  1.00130.52           C  
ATOM    147  CD  GLN A  23     158.572 198.831 245.221  1.00130.52           C  
ATOM    148  OE1 GLN A  23     159.563 199.403 244.767  1.00130.52           O  
ATOM    149  NE2 GLN A  23     157.766 199.395 246.113  1.00130.52           N  
ATOM    150  H   GLN A  23     155.965 197.935 243.089  1.00130.52           H  
ATOM    151  HA  GLN A  23     158.294 199.179 242.603  1.00130.52           H  
ATOM    152  HB2 GLN A  23     157.880 196.416 243.039  1.00130.52           H  
ATOM    153  HB3 GLN A  23     159.288 197.147 243.068  1.00130.52           H  
ATOM    154  HG2 GLN A  23     157.293 197.258 245.037  1.00130.52           H  
ATOM    155  HG3 GLN A  23     158.806 196.808 245.228  1.00130.52           H  
ATOM    156 HE21 GLN A  23     157.083 198.965 246.408  1.00130.52           H  
ATOM    157 HE22 GLN A  23     157.929 200.191 246.397  1.00130.52           H  
ATOM    158  N   LEU A  24     158.924 198.537 240.318  1.00127.98           N  
ATOM    159  CA  LEU A  24     159.157 198.302 238.905  1.00127.98           C  
ATOM    160  C   LEU A  24     160.663 198.246 238.697  1.00127.98           C  
ATOM    161  O   LEU A  24     161.391 199.027 239.327  1.00127.98           O  
ATOM    162  CB  LEU A  24     158.536 199.405 238.041  1.00127.98           C  
ATOM    163  CG  LEU A  24     158.274 199.101 236.563  1.00127.98           C  
ATOM    164  CD1 LEU A  24     157.102 199.929 236.063  1.00127.98           C  
ATOM    165  CD2 LEU A  24     159.505 199.364 235.712  1.00127.98           C  
ATOM    166  H   LEU A  24     159.532 199.017 240.693  1.00127.98           H  
ATOM    167  HA  LEU A  24     158.761 197.454 238.657  1.00127.98           H  
ATOM    168  HB2 LEU A  24     157.684 199.648 238.435  1.00127.98           H  
ATOM    169  HB3 LEU A  24     159.128 200.173 238.069  1.00127.98           H  
ATOM    170  HG  LEU A  24     158.037 198.165 236.470  1.00127.98           H  
ATOM    171 HD11 LEU A  24     156.969 199.748 235.119  1.00127.98           H  
ATOM    172 HD12 LEU A  24     156.307 199.684 236.562  1.00127.98           H  
ATOM    173 HD13 LEU A  24     157.301 200.869 236.195  1.00127.98           H  
ATOM    174 HD21 LEU A  24     159.259 199.300 234.776  1.00127.98           H  
ATOM    175 HD22 LEU A  24     159.839 200.254 235.905  1.00127.98           H  
ATOM    176 HD23 LEU A  24     160.184 198.706 235.919  1.00127.98           H  
ATOM    177  N   PRO A  25     161.163 197.355 237.844  1.00126.33           N  
ATOM    178  CA  PRO A  25     162.613 197.266 237.633  1.00126.33           C  
ATOM    179  C   PRO A  25     163.168 198.572 237.095  1.00126.33           C  
ATOM    180  O   PRO A  25     162.454 199.329 236.421  1.00126.33           O  
ATOM    181  CB  PRO A  25     162.761 196.129 236.608  1.00126.33           C  
ATOM    182  CG  PRO A  25     161.399 195.921 236.036  1.00126.33           C  
ATOM    183  CD  PRO A  25     160.439 196.305 237.108  1.00126.33           C  
ATOM    184  HA  PRO A  25     163.061 197.025 238.459  1.00126.33           H  
ATOM    185  HB2 PRO A  25     163.386 196.395 235.915  1.00126.33           H  
ATOM    186  HB3 PRO A  25     163.069 195.326 237.056  1.00126.33           H  
ATOM    187  HG2 PRO A  25     161.285 196.489 235.258  1.00126.33           H  
ATOM    188  HG3 PRO A  25     161.287 194.988 235.797  1.00126.33           H  
ATOM    189  HD2 PRO A  25     159.624 196.656 236.719  1.00126.33           H  
ATOM    190  HD3 PRO A  25     160.259 195.548 237.688  1.00126.33           H  
ATOM    191  N   PRO A  26     164.435 198.877 237.375  1.00121.84           N  
ATOM    192  CA  PRO A  26     164.986 200.172 236.959  1.00121.84           C  
ATOM    193  C   PRO A  26     164.939 200.344 235.449  1.00121.84           C  
ATOM    194  O   PRO A  26     165.119 199.394 234.685  1.00121.84           O  
ATOM    195  CB  PRO A  26     166.429 200.128 237.475  1.00121.84           C  
ATOM    196  CG  PRO A  26     166.748 198.681 237.599  1.00121.84           C  
ATOM    197  CD  PRO A  26     165.462 198.001 237.963  1.00121.84           C  
ATOM    198  HA  PRO A  26     164.509 200.900 237.386  1.00121.84           H  
ATOM    199  HB2 PRO A  26     167.019 200.556 236.834  1.00121.84           H  
ATOM    200  HB3 PRO A  26     166.482 200.567 238.338  1.00121.84           H  
ATOM    201  HG2 PRO A  26     167.079 198.348 236.750  1.00121.84           H  
ATOM    202  HG3 PRO A  26     167.410 198.553 238.296  1.00121.84           H  
ATOM    203  HD2 PRO A  26     165.422 197.118 237.565  1.00121.84           H  
ATOM    204  HD3 PRO A  26     165.362 197.962 238.927  1.00121.84           H  
ATOM    205  N   ALA A  27     164.695 201.580 235.026  1.00115.73           N  
ATOM    206  CA  ALA A  27     164.610 201.933 233.619  1.00115.73           C  
ATOM    207  C   ALA A  27     165.877 202.657 233.186  1.00115.73           C  
ATOM    208  O   ALA A  27     166.582 203.253 234.005  1.00115.73           O  
ATOM    209  CB  ALA A  27     163.389 202.815 233.344  1.00115.73           C  
ATOM    210  H   ALA A  27     164.571 202.248 235.553  1.00115.73           H  
ATOM    211  HA  ALA A  27     164.525 201.125 233.088  1.00115.73           H  
ATOM    212  HB1 ALA A  27     163.364 203.034 232.400  1.00115.73           H  
ATOM    213  HB2 ALA A  27     162.587 202.330 233.593  1.00115.73           H  
ATOM    214  HB3 ALA A  27     163.462 203.627 233.871  1.00115.73           H  
ATOM    215  N   TYR A  28     166.163 202.592 231.888  1.00113.65           N  
ATOM    216  CA  TYR A  28     167.334 203.229 231.306  1.00113.65           C  
ATOM    217  C   TYR A  28     166.951 203.886 229.989  1.00113.65           C  
ATOM    218  O   TYR A  28     166.006 203.463 229.320  1.00113.65           O  
ATOM    219  CB  TYR A  28     168.459 202.215 231.075  1.00113.65           C  
ATOM    220  CG  TYR A  28     168.915 201.519 232.334  1.00113.65           C  
ATOM    221  CD1 TYR A  28     168.256 200.393 232.805  1.00113.65           C  
ATOM    222  CD2 TYR A  28     170.010 201.983 233.049  1.00113.65           C  
ATOM    223  CE1 TYR A  28     168.671 199.752 233.956  1.00113.65           C  
ATOM    224  CE2 TYR A  28     170.432 201.349 234.200  1.00113.65           C  
ATOM    225  CZ  TYR A  28     169.760 200.234 234.648  1.00113.65           C  
ATOM    226  OH  TYR A  28     170.179 199.599 235.795  1.00113.65           O  
ATOM    227  H   TYR A  28     165.680 202.173 231.313  1.00113.65           H  
ATOM    228  HA  TYR A  28     167.661 203.916 231.907  1.00113.65           H  
ATOM    229  HB2 TYR A  28     168.145 201.536 230.458  1.00113.65           H  
ATOM    230  HB3 TYR A  28     169.224 202.677 230.697  1.00113.65           H  
ATOM    231  HD1 TYR A  28     167.521 200.066 232.340  1.00113.65           H  
ATOM    232  HD2 TYR A  28     170.466 202.736 232.748  1.00113.65           H  
ATOM    233  HE1 TYR A  28     168.219 198.999 234.261  1.00113.65           H  
ATOM    234  HE2 TYR A  28     171.167 201.672 234.669  1.00113.65           H  
ATOM    235  HH  TYR A  28     170.849 199.993 236.113  1.00113.65           H  
ATOM    236  N   THR A  29     167.693 204.930 229.622  1.00108.79           N  
ATOM    237  CA  THR A  29     167.483 205.617 228.356  1.00108.79           C  
ATOM    238  C   THR A  29     168.832 206.060 227.809  1.00108.79           C  
ATOM    239  O   THR A  29     169.873 205.894 228.451  1.00108.79           O  
ATOM    240  CB  THR A  29     166.536 206.812 228.514  1.00108.79           C  
ATOM    241  OG1 THR A  29     166.224 207.350 227.222  1.00108.79           O  
ATOM    242  CG2 THR A  29     167.173 207.894 229.372  1.00108.79           C  
ATOM    243  H   THR A  29     168.332 205.259 230.095  1.00108.79           H  
ATOM    244  HA  THR A  29     167.088 205.000 227.721  1.00108.79           H  
ATOM    245  HB  THR A  29     165.719 206.520 228.946  1.00108.79           H  
ATOM    246  HG1 THR A  29     165.718 208.016 227.301  1.00108.79           H  
ATOM    247 HG21 THR A  29     166.522 208.588 229.562  1.00108.79           H  
ATOM    248 HG22 THR A  29     167.479 207.513 230.209  1.00108.79           H  
ATOM    249 HG23 THR A  29     167.927 208.290 228.909  1.00108.79           H  
ATOM    250  N   ASN A  30     168.808 206.634 226.611  1.00104.52           N  
ATOM    251  CA  ASN A  30     170.014 207.050 225.911  1.00104.52           C  
ATOM    252  C   ASN A  30     170.142 208.565 225.962  1.00104.52           C  
ATOM    253  O   ASN A  30     169.209 209.287 225.597  1.00104.52           O  
ATOM    254  CB  ASN A  30     169.994 206.574 224.458  1.00104.52           C  
ATOM    255  CG  ASN A  30     171.350 206.684 223.792  1.00104.52           C  
ATOM    256  OD1 ASN A  30     172.160 205.759 223.850  1.00104.52           O  
ATOM    257  ND2 ASN A  30     171.608 207.823 223.162  1.00104.52           N  
ATOM    258  H   ASN A  30     168.086 206.796 226.173  1.00104.52           H  
ATOM    259  HA  ASN A  30     170.788 206.662 226.346  1.00104.52           H  
ATOM    260  HB2 ASN A  30     169.723 205.643 224.433  1.00104.52           H  
ATOM    261  HB3 ASN A  30     169.367 207.116 223.955  1.00104.52           H  
ATOM    262 HD21 ASN A  30     172.365 207.936 222.769  1.00104.52           H  
ATOM    263 HD22 ASN A  30     171.018 208.447 223.147  1.00104.52           H  
ATOM    264  N   SER A  31     171.299 209.036 226.416  1.00103.38           N  
ATOM    265  CA  SER A  31     171.637 210.452 226.400  1.00103.38           C  
ATOM    266  C   SER A  31     172.430 210.747 225.134  1.00103.38           C  
ATOM    267  O   SER A  31     173.518 210.189 224.933  1.00103.38           O  
ATOM    268  CB  SER A  31     172.444 210.828 227.641  1.00103.38           C  
ATOM    269  OG  SER A  31     173.735 210.246 227.601  1.00103.38           O  
ATOM    270  H   SER A  31     171.919 208.540 226.746  1.00103.38           H  
ATOM    271  HA  SER A  31     170.824 210.981 226.387  1.00103.38           H  
ATOM    272  HB2 SER A  31     172.533 211.794 227.678  1.00103.38           H  
ATOM    273  HB3 SER A  31     171.977 210.509 228.429  1.00103.38           H  
ATOM    274  HG  SER A  31     174.190 210.594 226.987  1.00103.38           H  
ATOM    275  N   PHE A  32     171.880 211.621 224.289  1.00102.93           N  
ATOM    276  CA  PHE A  32     172.459 211.965 222.992  1.00102.93           C  
ATOM    277  C   PHE A  32     173.198 213.290 223.133  1.00102.93           C  
ATOM    278  O   PHE A  32     172.577 214.355 223.177  1.00102.93           O  
ATOM    279  CB  PHE A  32     171.379 212.072 221.917  1.00102.93           C  
ATOM    280  CG  PHE A  32     170.361 210.967 221.950  1.00102.93           C  
ATOM    281  CD1 PHE A  32     170.445 209.904 221.068  1.00102.93           C  
ATOM    282  CD2 PHE A  32     169.304 211.006 222.844  1.00102.93           C  
ATOM    283  CE1 PHE A  32     169.505 208.892 221.089  1.00102.93           C  
ATOM    284  CE2 PHE A  32     168.363 209.996 222.869  1.00102.93           C  
ATOM    285  CZ  PHE A  32     168.463 208.939 221.991  1.00102.93           C  
ATOM    286  H   PHE A  32     171.148 212.041 224.453  1.00102.93           H  
ATOM    287  HA  PHE A  32     173.094 211.282 222.726  1.00102.93           H  
ATOM    288  HB2 PHE A  32     170.906 212.911 222.033  1.00102.93           H  
ATOM    289  HB3 PHE A  32     171.805 212.055 221.046  1.00102.93           H  
ATOM    290  HD1 PHE A  32     171.147 209.867 220.459  1.00102.93           H  
ATOM    291  HD2 PHE A  32     169.232 211.716 223.440  1.00102.93           H  
ATOM    292  HE1 PHE A  32     169.575 208.179 220.495  1.00102.93           H  
ATOM    293  HE2 PHE A  32     167.660 210.031 223.478  1.00102.93           H  
ATOM    294  HZ  PHE A  32     167.829 208.258 222.006  1.00102.93           H  
ATOM    295  N   THR A  33     174.526 213.227 223.190  1.00 99.23           N  
ATOM    296  CA  THR A  33     175.359 214.430 223.188  1.00 99.23           C  
ATOM    297  C   THR A  33     174.930 215.400 224.285  1.00 99.23           C  
ATOM    298  O   THR A  33     174.848 216.612 224.074  1.00 99.23           O  
ATOM    299  CB  THR A  33     175.319 215.119 221.824  1.00 99.23           C  
ATOM    300  OG1 THR A  33     173.978 215.525 221.529  1.00 99.23           O  
ATOM    301  CG2 THR A  33     175.801 214.178 220.734  1.00 99.23           C  
ATOM    302  H   THR A  33     174.973 212.494 223.230  1.00 99.23           H  
ATOM    303  HA  THR A  33     176.276 214.172 223.363  1.00 99.23           H  
ATOM    304  HB  THR A  33     175.898 215.898 221.837  1.00 99.23           H  
ATOM    305  HG1 THR A  33     173.949 215.894 220.775  1.00 99.23           H  
ATOM    306 HG21 THR A  33     175.807 214.636 219.880  1.00 99.23           H  
ATOM    307 HG22 THR A  33     176.698 213.871 220.934  1.00 99.23           H  
ATOM    308 HG23 THR A  33     175.212 213.409 220.675  1.00 99.23           H  
ATOM    309  N   ARG A  34     174.653 214.864 225.468  1.00101.83           N  
ATOM    310  CA  ARG A  34     174.224 215.655 226.610  1.00101.83           C  
ATOM    311  C   ARG A  34     175.311 215.669 227.675  1.00101.83           C  
ATOM    312  O   ARG A  34     176.111 214.736 227.783  1.00101.83           O  
ATOM    313  CB  ARG A  34     172.927 215.102 227.209  1.00101.83           C  
ATOM    314  CG  ARG A  34     171.679 215.443 226.416  1.00101.83           C  
ATOM    315  CD  ARG A  34     171.198 216.848 226.723  1.00101.83           C  
ATOM    316  NE  ARG A  34     170.009 217.200 225.954  1.00101.83           N  
ATOM    317  CZ  ARG A  34     169.498 218.425 225.884  1.00101.83           C  
ATOM    318  NH1 ARG A  34     170.071 219.428 226.532  1.00101.83           N  
ATOM    319  NH2 ARG A  34     168.412 218.649 225.159  1.00101.83           N  
ATOM    320  H   ARG A  34     174.708 214.022 225.636  1.00101.83           H  
ATOM    321  HA  ARG A  34     174.062 216.569 226.329  1.00101.83           H  
ATOM    322  HB2 ARG A  34     172.992 214.136 227.254  1.00101.83           H  
ATOM    323  HB3 ARG A  34     172.817 215.466 228.102  1.00101.83           H  
ATOM    324  HG2 ARG A  34     171.876 215.389 225.468  1.00101.83           H  
ATOM    325  HG3 ARG A  34     170.971 214.822 226.649  1.00101.83           H  
ATOM    326  HD2 ARG A  34     170.978 216.911 227.665  1.00101.83           H  
ATOM    327  HD3 ARG A  34     171.900 217.480 226.501  1.00101.83           H  
ATOM    328  HE  ARG A  34     169.620 216.576 225.508  1.00101.83           H  
ATOM    329 HH11 ARG A  34     170.777 219.292 227.003  1.00101.83           H  
ATOM    330 HH12 ARG A  34     169.736 220.219 226.481  1.00101.83           H  
ATOM    331 HH21 ARG A  34     168.040 218.000 224.737  1.00101.83           H  
ATOM    332 HH22 ARG A  34     168.081 219.441 225.111  1.00101.83           H  
ATOM    333  N   GLY A  35     175.333 216.743 228.460  1.00 97.11           N  
ATOM    334  CA  GLY A  35     176.258 216.847 229.570  1.00 97.11           C  
ATOM    335  C   GLY A  35     177.575 217.495 229.201  1.00 97.11           C  
ATOM    336  O   GLY A  35     178.638 217.044 229.637  1.00 97.11           O  
ATOM    337  H   GLY A  35     174.818 217.425 228.366  1.00 97.11           H  
ATOM    338  HA2 GLY A  35     175.851 217.372 230.276  1.00 97.11           H  
ATOM    339  HA3 GLY A  35     176.442 215.960 229.918  1.00 97.11           H  
ATOM    340  N   VAL A  36     177.519 218.554 228.400  1.00 95.43           N  
ATOM    341  CA  VAL A  36     178.698 219.313 228.001  1.00 95.43           C  
ATOM    342  C   VAL A  36     178.619 220.685 228.652  1.00 95.43           C  
ATOM    343  O   VAL A  36     177.596 221.371 228.546  1.00 95.43           O  
ATOM    344  CB  VAL A  36     178.804 219.436 226.472  1.00 95.43           C  
ATOM    345  CG1 VAL A  36     179.983 220.316 226.096  1.00 95.43           C  
ATOM    346  CG2 VAL A  36     178.938 218.062 225.842  1.00 95.43           C  
ATOM    347  H   VAL A  36     176.788 218.860 228.065  1.00 95.43           H  
ATOM    348  HA  VAL A  36     179.496 218.868 228.326  1.00 95.43           H  
ATOM    349  HB  VAL A  36     177.997 219.849 226.128  1.00 95.43           H  
ATOM    350 HG11 VAL A  36     180.245 220.123 225.183  1.00 95.43           H  
ATOM    351 HG12 VAL A  36     179.722 221.247 226.176  1.00 95.43           H  
ATOM    352 HG13 VAL A  36     180.722 220.125 226.695  1.00 95.43           H  
ATOM    353 HG21 VAL A  36     179.125 218.162 224.896  1.00 95.43           H  
ATOM    354 HG22 VAL A  36     179.666 217.587 226.273  1.00 95.43           H  
ATOM    355 HG23 VAL A  36     178.108 217.576 225.966  1.00 95.43           H  
ATOM    356  N   TYR A  37     179.694 221.080 229.327  1.00 95.36           N  
ATOM    357  CA  TYR A  37     179.764 222.348 230.034  1.00 95.36           C  
ATOM    358  C   TYR A  37     181.060 223.055 229.661  1.00 95.36           C  
ATOM    359  O   TYR A  37     181.817 222.598 228.799  1.00 95.36           O  
ATOM    360  CB  TYR A  37     179.669 222.134 231.550  1.00 95.36           C  
ATOM    361  CG  TYR A  37     180.734 221.219 232.103  1.00 95.36           C  
ATOM    362  CD1 TYR A  37     180.509 219.857 232.224  1.00 95.36           C  
ATOM    363  CD2 TYR A  37     181.961 221.716 232.510  1.00 95.36           C  
ATOM    364  CE1 TYR A  37     181.476 219.017 232.730  1.00 95.36           C  
ATOM    365  CE2 TYR A  37     182.935 220.883 233.018  1.00 95.36           C  
ATOM    366  CZ  TYR A  37     182.687 219.535 233.126  1.00 95.36           C  
ATOM    367  OH  TYR A  37     183.655 218.701 233.632  1.00 95.36           O  
ATOM    368  H   TYR A  37     180.414 220.614 229.390  1.00 95.36           H  
ATOM    369  HA  TYR A  37     179.023 222.909 229.758  1.00 95.36           H  
ATOM    370  HB2 TYR A  37     179.752 222.992 231.995  1.00 95.36           H  
ATOM    371  HB3 TYR A  37     178.806 221.741 231.755  1.00 95.36           H  
ATOM    372  HD1 TYR A  37     179.691 219.504 231.957  1.00 95.36           H  
ATOM    373  HD2 TYR A  37     182.131 222.627 232.438  1.00 95.36           H  
ATOM    374  HE1 TYR A  37     181.311 218.104 232.804  1.00 95.36           H  
ATOM    375  HE2 TYR A  37     183.754 221.231 233.286  1.00 95.36           H  
ATOM    376  HH  TYR A  37     183.372 217.911 233.652  1.00 95.36           H  
ATOM    377  N   TYR A  38     181.316 224.186 230.319  1.00 95.41           N  
ATOM    378  CA  TYR A  38     182.540 224.940 230.094  1.00 95.41           C  
ATOM    379  C   TYR A  38     183.588 224.467 231.091  1.00 95.41           C  
ATOM    380  O   TYR A  38     183.444 224.732 232.294  1.00 95.41           O  
ATOM    381  CB  TYR A  38     182.287 226.430 230.254  1.00 95.41           C  
ATOM    382  CG  TYR A  38     181.314 226.988 229.245  1.00 95.41           C  
ATOM    383  CD1 TYR A  38     181.760 227.659 228.118  1.00 95.41           C  
ATOM    384  CD2 TYR A  38     179.948 226.837 229.416  1.00 95.41           C  
ATOM    385  CE1 TYR A  38     180.873 228.168 227.193  1.00 95.41           C  
ATOM    386  CE2 TYR A  38     179.054 227.342 228.497  1.00 95.41           C  
ATOM    387  CZ  TYR A  38     179.521 228.006 227.387  1.00 95.41           C  
ATOM    388  OH  TYR A  38     178.631 228.509 226.469  1.00 95.41           O  
ATOM    389  H   TYR A  38     180.791 224.537 230.902  1.00 95.41           H  
ATOM    390  HA  TYR A  38     182.852 224.784 229.191  1.00 95.41           H  
ATOM    391  HB2 TYR A  38     181.925 226.594 231.139  1.00 95.41           H  
ATOM    392  HB3 TYR A  38     183.128 226.904 230.150  1.00 95.41           H  
ATOM    393  HD1 TYR A  38     182.674 227.770 227.984  1.00 95.41           H  
ATOM    394  HD2 TYR A  38     179.629 226.389 230.165  1.00 95.41           H  
ATOM    395  HE1 TYR A  38     181.187 228.617 226.441  1.00 95.41           H  
ATOM    396  HE2 TYR A  38     178.139 227.234 228.626  1.00 95.41           H  
ATOM    397  HH  TYR A  38     177.843 228.342 226.710  1.00 95.41           H  
ATOM    398  N   PRO A  39     184.645 223.775 230.658  1.00 96.10           N  
ATOM    399  CA  PRO A  39     185.613 223.251 231.634  1.00 96.10           C  
ATOM    400  C   PRO A  39     186.312 224.331 232.438  1.00 96.10           C  
ATOM    401  O   PRO A  39     186.639 224.104 233.609  1.00 96.10           O  
ATOM    402  CB  PRO A  39     186.600 222.468 230.758  1.00 96.10           C  
ATOM    403  CG  PRO A  39     186.499 223.095 229.419  1.00 96.10           C  
ATOM    404  CD  PRO A  39     185.073 223.527 229.271  1.00 96.10           C  
ATOM    405  HA  PRO A  39     185.173 222.637 232.243  1.00 96.10           H  
ATOM    406  HB2 PRO A  39     187.498 222.559 231.114  1.00 96.10           H  
ATOM    407  HB3 PRO A  39     186.337 221.535 230.722  1.00 96.10           H  
ATOM    408  HG2 PRO A  39     187.092 223.861 229.375  1.00 96.10           H  
ATOM    409  HG3 PRO A  39     186.730 222.445 228.738  1.00 96.10           H  
ATOM    410  HD2 PRO A  39     185.022 224.343 228.749  1.00 96.10           H  
ATOM    411  HD3 PRO A  39     184.544 222.817 228.875  1.00 96.10           H  
ATOM    412  N   ASP A  40     186.550 225.499 231.847  1.00 99.70           N  
ATOM    413  CA  ASP A  40     187.305 226.569 232.481  1.00 99.70           C  
ATOM    414  C   ASP A  40     186.554 227.883 232.313  1.00 99.70           C  
ATOM    415  O   ASP A  40     185.526 227.958 231.633  1.00 99.70           O  
ATOM    416  CB  ASP A  40     188.717 226.665 231.889  1.00 99.70           C  
ATOM    417  CG  ASP A  40     188.711 226.713 230.374  1.00 99.70           C  
ATOM    418  OD1 ASP A  40     187.635 226.958 229.789  1.00 99.70           O  
ATOM    419  OD2 ASP A  40     189.781 226.503 229.766  1.00 99.70           O  
ATOM    420  H   ASP A  40     186.274 225.699 231.057  1.00 99.70           H  
ATOM    421  HA  ASP A  40     187.387 226.387 233.430  1.00 99.70           H  
ATOM    422  HB2 ASP A  40     189.143 227.474 232.214  1.00 99.70           H  
ATOM    423  HB3 ASP A  40     189.228 225.888 232.163  1.00 99.70           H  
ATOM    424  N   LYS A  41     187.083 228.932 232.939  1.00104.28           N  
ATOM    425  CA  LYS A  41     186.491 230.268 232.900  1.00104.28           C  
ATOM    426  C   LYS A  41     187.241 231.187 231.946  1.00104.28           C  
ATOM    427  O   LYS A  41     187.396 232.381 232.214  1.00104.28           O  
ATOM    428  CB  LYS A  41     186.456 230.866 234.302  1.00104.28           C  
ATOM    429  CG  LYS A  41     185.533 230.132 235.259  1.00104.28           C  
ATOM    430  CD  LYS A  41     185.529 230.780 236.632  1.00104.28           C  
ATOM    431  CE  LYS A  41     184.539 230.101 237.562  1.00104.28           C  
ATOM    432  NZ  LYS A  41     184.946 228.706 237.883  1.00104.28           N  
ATOM    433  H   LYS A  41     187.805 228.894 233.405  1.00104.28           H  
ATOM    434  HA  LYS A  41     185.576 230.198 232.585  1.00104.28           H  
ATOM    435  HB2 LYS A  41     187.351 230.841 234.675  1.00104.28           H  
ATOM    436  HB3 LYS A  41     186.150 231.784 234.243  1.00104.28           H  
ATOM    437  HG2 LYS A  41     184.629 230.152 234.910  1.00104.28           H  
ATOM    438  HG3 LYS A  41     185.836 229.216 235.356  1.00104.28           H  
ATOM    439  HD2 LYS A  41     186.413 230.705 237.022  1.00104.28           H  
ATOM    440  HD3 LYS A  41     185.276 231.713 236.546  1.00104.28           H  
ATOM    441  HE2 LYS A  41     184.487 230.600 238.392  1.00104.28           H  
ATOM    442  HE3 LYS A  41     183.669 230.071 237.134  1.00104.28           H  
ATOM    443  HZ1 LYS A  41     184.349 228.333 238.427  1.00104.28           H  
ATOM    444  HZ2 LYS A  41     184.997 228.225 237.136  1.00104.28           H  
ATOM    445  HZ3 LYS A  41     185.742 228.706 238.282  1.00104.28           H  
ATOM    446  N   VAL A  42     187.718 230.653 230.825  1.00100.24           N  
ATOM    447  CA  VAL A  42     188.478 231.410 229.839  1.00100.24           C  
ATOM    448  C   VAL A  42     187.631 231.544 228.583  1.00100.24           C  
ATOM    449  O   VAL A  42     187.171 230.541 228.025  1.00100.24           O  
ATOM    450  CB  VAL A  42     189.823 230.733 229.525  1.00100.24           C  
ATOM    451  CG1 VAL A  42     190.519 231.445 228.377  1.00100.24           C  
ATOM    452  CG2 VAL A  42     190.705 230.706 230.761  1.00100.24           C  
ATOM    453  H   VAL A  42     187.609 229.827 230.609  1.00100.24           H  
ATOM    454  HA  VAL A  42     188.658 232.300 230.181  1.00100.24           H  
ATOM    455  HB  VAL A  42     189.659 229.817 229.253  1.00100.24           H  
ATOM    456 HG11 VAL A  42     191.453 231.182 228.366  1.00100.24           H  
ATOM    457 HG12 VAL A  42     190.096 231.194 227.542  1.00100.24           H  
ATOM    458 HG13 VAL A  42     190.449 232.403 228.512  1.00100.24           H  
ATOM    459 HG21 VAL A  42     191.547 230.280 230.538  1.00100.24           H  
ATOM    460 HG22 VAL A  42     190.862 231.617 231.056  1.00100.24           H  
ATOM    461 HG23 VAL A  42     190.255 230.205 231.459  1.00100.24           H  
ATOM    462  N   PHE A  43     187.425 232.780 228.142  1.00100.15           N  
ATOM    463  CA  PHE A  43     186.651 233.036 226.938  1.00100.15           C  
ATOM    464  C   PHE A  43     187.437 232.620 225.701  1.00100.15           C  
ATOM    465  O   PHE A  43     188.650 232.827 225.616  1.00100.15           O  
ATOM    466  CB  PHE A  43     186.283 234.518 226.861  1.00100.15           C  
ATOM    467  CG  PHE A  43     185.692 234.936 225.546  1.00100.15           C  
ATOM    468  CD1 PHE A  43     186.500 235.393 224.520  1.00100.15           C  
ATOM    469  CD2 PHE A  43     184.326 234.882 225.338  1.00100.15           C  
ATOM    470  CE1 PHE A  43     185.958 235.779 223.311  1.00100.15           C  
ATOM    471  CE2 PHE A  43     183.780 235.269 224.131  1.00100.15           C  
ATOM    472  CZ  PHE A  43     184.597 235.718 223.117  1.00100.15           C  
ATOM    473  H   PHE A  43     187.725 233.489 228.525  1.00100.15           H  
ATOM    474  HA  PHE A  43     185.831 232.518 226.967  1.00100.15           H  
ATOM    475  HB2 PHE A  43     185.632 234.713 227.554  1.00100.15           H  
ATOM    476  HB3 PHE A  43     187.084 235.046 227.006  1.00100.15           H  
ATOM    477  HD1 PHE A  43     187.421 235.436 224.645  1.00100.15           H  
ATOM    478  HD2 PHE A  43     183.769 234.579 226.018  1.00100.15           H  
ATOM    479  HE1 PHE A  43     186.512 236.083 222.629  1.00100.15           H  
ATOM    480  HE2 PHE A  43     182.860 235.226 224.002  1.00100.15           H  
ATOM    481  HZ  PHE A  43     184.230 235.979 222.304  1.00100.15           H  
ATOM    482  N   ARG A  44     186.738 232.017 224.742  1.00 95.61           N  
ATOM    483  CA  ARG A  44     187.331 231.657 223.463  1.00 95.61           C  
ATOM    484  C   ARG A  44     186.274 231.825 222.383  1.00 95.61           C  
ATOM    485  O   ARG A  44     185.097 231.540 222.615  1.00 95.61           O  
ATOM    486  CB  ARG A  44     187.864 230.220 223.471  1.00 95.61           C  
ATOM    487  CG  ARG A  44     188.800 229.910 224.628  1.00 95.61           C  
ATOM    488  CD  ARG A  44     189.226 228.455 224.613  1.00 95.61           C  
ATOM    489  NE  ARG A  44     189.744 228.019 225.907  1.00 95.61           N  
ATOM    490  CZ  ARG A  44     191.026 228.044 226.258  1.00 95.61           C  
ATOM    491  NH1 ARG A  44     191.951 228.488 225.417  1.00 95.61           N  
ATOM    492  NH2 ARG A  44     191.388 227.621 227.461  1.00 95.61           N  
ATOM    493  H   ARG A  44     185.908 231.806 224.811  1.00 95.61           H  
ATOM    494  HA  ARG A  44     188.068 232.256 223.266  1.00 95.61           H  
ATOM    495  HB2 ARG A  44     187.112 229.610 223.527  1.00 95.61           H  
ATOM    496  HB3 ARG A  44     188.351 230.065 222.647  1.00 95.61           H  
ATOM    497  HG2 ARG A  44     189.594 230.462 224.556  1.00 95.61           H  
ATOM    498  HG3 ARG A  44     188.344 230.081 225.466  1.00 95.61           H  
ATOM    499  HD2 ARG A  44     188.454 227.906 224.403  1.00 95.61           H  
ATOM    500  HD3 ARG A  44     189.912 228.327 223.940  1.00 95.61           H  
ATOM    501  HE  ARG A  44     189.178 227.728 226.485  1.00 95.61           H  
ATOM    502 HH11 ARG A  44     191.731 228.766 224.634  1.00 95.61           H  
ATOM    503 HH12 ARG A  44     192.776 228.500 225.657  1.00 95.61           H  
ATOM    504 HH21 ARG A  44     190.794 227.331 228.011  1.00 95.61           H  
ATOM    505 HH22 ARG A  44     192.216 227.637 227.691  1.00 95.61           H  
ATOM    506  N   SER A  45     186.697 232.291 221.210  1.00 96.81           N  
ATOM    507  CA  SER A  45     185.776 232.584 220.121  1.00 96.81           C  
ATOM    508  C   SER A  45     186.302 231.989 218.825  1.00 96.81           C  
ATOM    509  O   SER A  45     187.454 232.229 218.453  1.00 96.81           O  
ATOM    510  CB  SER A  45     185.581 234.095 219.960  1.00 96.81           C  
ATOM    511  OG  SER A  45     185.103 234.409 218.665  1.00 96.81           O  
ATOM    512  H   SER A  45     187.521 232.447 221.021  1.00 96.81           H  
ATOM    513  HA  SER A  45     184.913 232.184 220.309  1.00 96.81           H  
ATOM    514  HB2 SER A  45     184.935 234.401 220.617  1.00 96.81           H  
ATOM    515  HB3 SER A  45     186.431 234.540 220.099  1.00 96.81           H  
ATOM    516  HG  SER A  45     184.366 234.029 218.533  1.00 96.81           H  
ATOM    517  N   SER A  46     185.452 231.230 218.139  1.00 97.36           N  
ATOM    518  CA  SER A  46     185.787 230.622 216.853  1.00 97.36           C  
ATOM    519  C   SER A  46     187.092 229.832 216.948  1.00 97.36           C  
ATOM    520  O   SER A  46     188.091 230.138 216.295  1.00 97.36           O  
ATOM    521  CB  SER A  46     185.866 231.688 215.758  1.00 97.36           C  
ATOM    522  OG  SER A  46     184.688 232.474 215.728  1.00 97.36           O  
ATOM    523  H   SER A  46     184.654 231.048 218.404  1.00 97.36           H  
ATOM    524  HA  SER A  46     185.083 230.001 216.610  1.00 97.36           H  
ATOM    525  HB2 SER A  46     186.626 232.265 215.933  1.00 97.36           H  
ATOM    526  HB3 SER A  46     185.974 231.250 214.899  1.00 97.36           H  
ATOM    527  HG  SER A  46     184.748 233.058 215.127  1.00 97.36           H  
ATOM    528  N   VAL A  47     187.066 228.798 217.785  1.00 94.09           N  
ATOM    529  CA  VAL A  47     188.241 227.968 218.030  1.00 94.09           C  
ATOM    530  C   VAL A  47     187.783 226.538 218.272  1.00 94.09           C  
ATOM    531  O   VAL A  47     186.730 226.302 218.870  1.00 94.09           O  
ATOM    532  CB  VAL A  47     189.063 228.495 219.226  1.00 94.09           C  
ATOM    533  CG1 VAL A  47     190.112 227.477 219.641  1.00 94.09           C  
ATOM    534  CG2 VAL A  47     189.714 229.819 218.878  1.00 94.09           C  
ATOM    535  H   VAL A  47     186.371 228.555 218.228  1.00 94.09           H  
ATOM    536  HA  VAL A  47     188.809 227.977 217.244  1.00 94.09           H  
ATOM    537  HB  VAL A  47     188.470 228.640 219.979  1.00 94.09           H  
ATOM    538 HG11 VAL A  47     190.780 227.919 220.188  1.00 94.09           H  
ATOM    539 HG12 VAL A  47     189.687 226.769 220.150  1.00 94.09           H  
ATOM    540 HG13 VAL A  47     190.528 227.112 218.845  1.00 94.09           H  
ATOM    541 HG21 VAL A  47     190.311 230.078 219.598  1.00 94.09           H  
ATOM    542 HG22 VAL A  47     190.214 229.717 218.053  1.00 94.09           H  
ATOM    543 HG23 VAL A  47     189.024 230.489 218.765  1.00 94.09           H  
ATOM    544  N   LEU A  48     188.582 225.583 217.800  1.00 90.59           N  
ATOM    545  CA  LEU A  48     188.381 224.166 218.082  1.00 90.59           C  
ATOM    546  C   LEU A  48     189.362 223.781 219.182  1.00 90.59           C  
ATOM    547  O   LEU A  48     190.560 223.624 218.926  1.00 90.59           O  
ATOM    548  CB  LEU A  48     188.597 223.324 216.826  1.00 90.59           C  
ATOM    549  CG  LEU A  48     187.413 223.175 215.864  1.00 90.59           C  
ATOM    550  CD1 LEU A  48     186.287 222.367 216.487  1.00 90.59           C  
ATOM    551  CD2 LEU A  48     186.911 224.548 215.426  1.00 90.59           C  
ATOM    552  H   LEU A  48     189.264 225.736 217.298  1.00 90.59           H  
ATOM    553  HA  LEU A  48     187.479 224.020 218.406  1.00 90.59           H  
ATOM    554  HB2 LEU A  48     189.333 223.705 216.323  1.00 90.59           H  
ATOM    555  HB3 LEU A  48     188.839 222.429 217.114  1.00 90.59           H  
ATOM    556  HG  LEU A  48     187.710 222.703 215.070  1.00 90.59           H  
ATOM    557 HD11 LEU A  48     185.584 222.246 215.829  1.00 90.59           H  
ATOM    558 HD12 LEU A  48     186.637 221.503 216.757  1.00 90.59           H  
ATOM    559 HD13 LEU A  48     185.940 222.839 217.258  1.00 90.59           H  
ATOM    560 HD21 LEU A  48     186.226 224.436 214.747  1.00 90.59           H  
ATOM    561 HD22 LEU A  48     186.540 225.011 216.193  1.00 90.59           H  
ATOM    562 HD23 LEU A  48     187.654 225.053 215.063  1.00 90.59           H  
ATOM    563  N   HIS A  49     188.858 223.632 220.403  1.00 91.59           N  
ATOM    564  CA  HIS A  49     189.697 223.447 221.579  1.00 91.59           C  
ATOM    565  C   HIS A  49     189.547 222.032 222.119  1.00 91.59           C  
ATOM    566  O   HIS A  49     188.427 221.556 222.319  1.00 91.59           O  
ATOM    567  CB  HIS A  49     189.335 224.465 222.661  1.00 91.59           C  
ATOM    568  CG  HIS A  49     190.208 224.392 223.873  1.00 91.59           C  
ATOM    569  ND1 HIS A  49     189.710 224.146 225.134  1.00 91.59           N  
ATOM    570  CD2 HIS A  49     191.547 224.528 224.016  1.00 91.59           C  
ATOM    571  CE1 HIS A  49     190.705 224.135 226.003  1.00 91.59           C  
ATOM    572  NE2 HIS A  49     191.830 224.365 225.350  1.00 91.59           N  
ATOM    573  H   HIS A  49     188.016 223.638 220.578  1.00 91.59           H  
ATOM    574  HA  HIS A  49     190.626 223.583 221.335  1.00 91.59           H  
ATOM    575  HB2 HIS A  49     189.419 225.357 222.289  1.00 91.59           H  
ATOM    576  HB3 HIS A  49     188.419 224.312 222.943  1.00 91.59           H  
ATOM    577  HD2 HIS A  49     192.159 224.701 223.338  1.00 91.59           H  
ATOM    578  HE1 HIS A  49     190.626 223.991 226.918  1.00 91.59           H  
ATOM    579  HE2 HIS A  49     192.613 224.406 225.703  1.00 91.59           H  
ATOM    580  N   SER A  50     190.672 221.369 222.360  1.00 89.51           N  
ATOM    581  CA  SER A  50     190.689 220.029 222.931  1.00 89.51           C  
ATOM    582  C   SER A  50     190.923 220.127 224.431  1.00 89.51           C  
ATOM    583  O   SER A  50     191.864 220.795 224.872  1.00 89.51           O  
ATOM    584  CB  SER A  50     191.776 219.172 222.282  1.00 89.51           C  
ATOM    585  OG  SER A  50     191.761 217.852 222.796  1.00 89.51           O  
ATOM    586  H   SER A  50     191.456 221.683 222.199  1.00 89.51           H  
ATOM    587  HA  SER A  50     189.831 219.601 222.780  1.00 89.51           H  
ATOM    588  HB2 SER A  50     191.622 219.138 221.325  1.00 89.51           H  
ATOM    589  HB3 SER A  50     192.642 219.570 222.463  1.00 89.51           H  
ATOM    590  HG  SER A  50     192.362 217.394 222.431  1.00 89.51           H  
ATOM    591  N   THR A  51     190.073 219.463 225.212  1.00 92.46           N  
ATOM    592  CA  THR A  51     190.150 219.541 226.665  1.00 92.46           C  
ATOM    593  C   THR A  51     189.888 218.173 227.273  1.00 92.46           C  
ATOM    594  O   THR A  51     188.948 217.483 226.873  1.00 92.46           O  
ATOM    595  CB  THR A  51     189.147 220.561 227.217  1.00 92.46           C  
ATOM    596  OG1 THR A  51     189.364 220.737 228.622  1.00 92.46           O  
ATOM    597  CG2 THR A  51     187.714 220.102 226.976  1.00 92.46           C  
ATOM    598  H   THR A  51     189.440 218.957 224.921  1.00 92.46           H  
ATOM    599  HA  THR A  51     191.042 219.821 226.925  1.00 92.46           H  
ATOM    600  HB  THR A  51     189.272 221.410 226.765  1.00 92.46           H  
ATOM    601  HG1 THR A  51     188.813 221.291 228.931  1.00 92.46           H  
ATOM    602 HG21 THR A  51     187.100 220.829 227.165  1.00 92.46           H  
ATOM    603 HG22 THR A  51     187.603 219.829 226.052  1.00 92.46           H  
ATOM    604 HG23 THR A  51     187.499 219.354 227.555  1.00 92.46           H  
ATOM    605  N   GLN A  52     190.713 217.793 228.243  1.00 93.91           N  
ATOM    606  CA  GLN A  52     190.545 216.549 228.980  1.00 93.91           C  
ATOM    607  C   GLN A  52     189.951 216.872 230.344  1.00 93.91           C  
ATOM    608  O   GLN A  52     190.560 217.604 231.131  1.00 93.91           O  
ATOM    609  CB  GLN A  52     191.881 215.823 229.132  1.00 93.91           C  
ATOM    610  CG  GLN A  52     191.757 214.373 229.573  1.00 93.91           C  
ATOM    611  CD  GLN A  52     191.738 214.216 231.081  1.00 93.91           C  
ATOM    612  OE1 GLN A  52     191.770 215.199 231.822  1.00 93.91           O  
ATOM    613  NE2 GLN A  52     191.687 212.973 231.545  1.00 93.91           N  
ATOM    614  H   GLN A  52     191.395 218.252 228.497  1.00 93.91           H  
ATOM    615  HA  GLN A  52     189.931 215.968 228.505  1.00 93.91           H  
ATOM    616  HB2 GLN A  52     192.336 215.830 228.275  1.00 93.91           H  
ATOM    617  HB3 GLN A  52     192.419 216.291 229.789  1.00 93.91           H  
ATOM    618  HG2 GLN A  52     190.931 214.005 229.222  1.00 93.91           H  
ATOM    619  HG3 GLN A  52     192.514 213.873 229.229  1.00 93.91           H  
ATOM    620 HE21 GLN A  52     191.666 212.310 230.997  1.00 93.91           H  
ATOM    621 HE22 GLN A  52     191.674 212.830 232.393  1.00 93.91           H  
ATOM    622  N   ASP A  53     188.768 216.331 230.622  1.00 96.79           N  
ATOM    623  CA  ASP A  53     188.077 216.627 231.872  1.00 96.79           C  
ATOM    624  C   ASP A  53     186.994 215.579 232.088  1.00 96.79           C  
ATOM    625  O   ASP A  53     186.797 214.684 231.264  1.00 96.79           O  
ATOM    626  CB  ASP A  53     187.487 218.040 231.854  1.00 96.79           C  
ATOM    627  CG  ASP A  53     187.639 218.753 233.181  1.00 96.79           C  
ATOM    628  OD1 ASP A  53     187.691 220.001 233.183  1.00 96.79           O  
ATOM    629  OD2 ASP A  53     187.700 218.068 234.224  1.00 96.79           O  
ATOM    630  H   ASP A  53     188.345 215.791 230.105  1.00 96.79           H  
ATOM    631  HA  ASP A  53     188.708 216.568 232.606  1.00 96.79           H  
ATOM    632  HB2 ASP A  53     187.937 218.566 231.175  1.00 96.79           H  
ATOM    633  HB3 ASP A  53     186.540 217.982 231.658  1.00 96.79           H  
ATOM    634  N   LEU A  54     186.289 215.698 233.209  1.00 97.30           N  
ATOM    635  CA  LEU A  54     185.193 214.790 233.525  1.00 97.30           C  
ATOM    636  C   LEU A  54     183.962 215.220 232.739  1.00 97.30           C  
ATOM    637  O   LEU A  54     183.383 216.278 233.007  1.00 97.30           O  
ATOM    638  CB  LEU A  54     184.913 214.790 235.024  1.00 97.30           C  
ATOM    639  CG  LEU A  54     186.020 214.230 235.918  1.00 97.30           C  
ATOM    640  CD1 LEU A  54     185.661 214.423 237.380  1.00 97.30           C  
ATOM    641  CD2 LEU A  54     186.272 212.762 235.621  1.00 97.30           C  
ATOM    642  H   LEU A  54     186.428 216.300 233.807  1.00 97.30           H  
ATOM    643  HA  LEU A  54     185.428 213.889 233.253  1.00 97.30           H  
ATOM    644  HB2 LEU A  54     184.753 215.705 235.304  1.00 97.30           H  
ATOM    645  HB3 LEU A  54     184.116 214.261 235.186  1.00 97.30           H  
ATOM    646  HG  LEU A  54     186.841 214.715 235.744  1.00 97.30           H  
ATOM    647 HD11 LEU A  54     186.373 214.062 237.930  1.00 97.30           H  
ATOM    648 HD12 LEU A  54     185.555 215.371 237.555  1.00 97.30           H  
ATOM    649 HD13 LEU A  54     184.831 213.957 237.564  1.00 97.30           H  
ATOM    650 HD21 LEU A  54     186.930 212.423 236.248  1.00 97.30           H  
ATOM    651 HD22 LEU A  54     185.440 212.272 235.719  1.00 97.30           H  
ATOM    652 HD23 LEU A  54     186.604 212.674 234.715  1.00 97.30           H  
ATOM    653  N   PHE A  55     183.561 214.405 231.768  1.00 94.31           N  
ATOM    654  CA  PHE A  55     182.407 214.685 230.929  1.00 94.31           C  
ATOM    655  C   PHE A  55     181.494 213.469 230.910  1.00 94.31           C  
ATOM    656  O   PHE A  55     181.856 212.381 231.366  1.00 94.31           O  
ATOM    657  CB  PHE A  55     182.822 215.042 229.496  1.00 94.31           C  
ATOM    658  CG  PHE A  55     183.445 216.399 229.361  1.00 94.31           C  
ATOM    659  CD1 PHE A  55     182.656 217.528 229.240  1.00 94.31           C  
ATOM    660  CD2 PHE A  55     184.820 216.544 229.339  1.00 94.31           C  
ATOM    661  CE1 PHE A  55     183.226 218.776 229.108  1.00 94.31           C  
ATOM    662  CE2 PHE A  55     185.394 217.789 229.207  1.00 94.31           C  
ATOM    663  CZ  PHE A  55     184.597 218.906 229.092  1.00 94.31           C  
ATOM    664  H   PHE A  55     183.953 213.665 231.574  1.00 94.31           H  
ATOM    665  HA  PHE A  55     181.911 215.432 231.298  1.00 94.31           H  
ATOM    666  HB2 PHE A  55     183.468 214.388 229.187  1.00 94.31           H  
ATOM    667  HB3 PHE A  55     182.036 215.020 228.929  1.00 94.31           H  
ATOM    668  HD1 PHE A  55     181.730 217.445 229.250  1.00 94.31           H  
ATOM    669  HD2 PHE A  55     185.363 215.793 229.416  1.00 94.31           H  
ATOM    670  HE1 PHE A  55     182.686 219.529 229.031  1.00 94.31           H  
ATOM    671  HE2 PHE A  55     186.320 217.876 229.197  1.00 94.31           H  
ATOM    672  HZ  PHE A  55     184.983 219.747 229.004  1.00 94.31           H  
ATOM    673  N   LEU A  56     180.293 213.666 230.376  1.00 96.92           N  
ATOM    674  CA  LEU A  56     179.367 212.564 230.160  1.00 96.92           C  
ATOM    675  C   LEU A  56     179.549 212.038 228.743  1.00 96.92           C  
ATOM    676  O   LEU A  56     179.343 212.796 227.786  1.00 96.92           O  
ATOM    677  CB  LEU A  56     177.933 213.017 230.371  1.00 96.92           C  
ATOM    678  CG  LEU A  56     176.881 211.907 230.335  1.00 96.92           C  
ATOM    679  CD1 LEU A  56     176.956 211.065 231.596  1.00 96.92           C  
ATOM    680  CD2 LEU A  56     175.490 212.488 230.160  1.00 96.92           C  
ATOM    681  H   LEU A  56     179.991 214.432 230.128  1.00 96.92           H  
ATOM    682  HA  LEU A  56     179.554 211.862 230.800  1.00 96.92           H  
ATOM    683  HB2 LEU A  56     177.872 213.449 231.237  1.00 96.92           H  
ATOM    684  HB3 LEU A  56     177.707 213.654 229.675  1.00 96.92           H  
ATOM    685  HG  LEU A  56     177.058 211.327 229.579  1.00 96.92           H  
ATOM    686 HD11 LEU A  56     176.249 210.402 231.574  1.00 96.92           H  
ATOM    687 HD12 LEU A  56     177.820 210.625 231.632  1.00 96.92           H  
ATOM    688 HD13 LEU A  56     176.845 211.642 232.368  1.00 96.92           H  
ATOM    689 HD21 LEU A  56     174.841 211.768 230.195  1.00 96.92           H  
ATOM    690 HD22 LEU A  56     175.321 213.122 230.875  1.00 96.92           H  
ATOM    691 HD23 LEU A  56     175.442 212.936 229.302  1.00 96.92           H  
ATOM    692  N   PRO A  57     179.931 210.775 228.553  1.00 95.18           N  
ATOM    693  CA  PRO A  57     180.173 210.285 227.192  1.00 95.18           C  
ATOM    694  C   PRO A  57     178.939 210.429 226.315  1.00 95.18           C  
ATOM    695  O   PRO A  57     177.805 210.280 226.773  1.00 95.18           O  
ATOM    696  CB  PRO A  57     180.544 208.814 227.404  1.00 95.18           C  
ATOM    697  CG  PRO A  57     181.039 208.743 228.799  1.00 95.18           C  
ATOM    698  CD  PRO A  57     180.260 209.759 229.567  1.00 95.18           C  
ATOM    699  HA  PRO A  57     180.919 210.754 226.786  1.00 95.18           H  
ATOM    700  HB2 PRO A  57     179.757 208.259 227.290  1.00 95.18           H  
ATOM    701  HB3 PRO A  57     181.239 208.558 226.779  1.00 95.18           H  
ATOM    702  HG2 PRO A  57     180.883 207.854 229.154  1.00 95.18           H  
ATOM    703  HG3 PRO A  57     181.986 208.956 228.818  1.00 95.18           H  
ATOM    704  HD2 PRO A  57     179.450 209.364 229.926  1.00 95.18           H  
ATOM    705  HD3 PRO A  57     180.811 210.141 230.268  1.00 95.18           H  
ATOM    706  N   PHE A  58     179.172 210.732 225.041  1.00 94.93           N  
ATOM    707  CA  PHE A  58     178.078 210.865 224.093  1.00 94.93           C  
ATOM    708  C   PHE A  58     177.375 209.529 223.896  1.00 94.93           C  
ATOM    709  O   PHE A  58     177.986 208.460 223.973  1.00 94.93           O  
ATOM    710  CB  PHE A  58     178.592 211.380 222.748  1.00 94.93           C  
ATOM    711  CG  PHE A  58     178.918 212.850 222.733  1.00 94.93           C  
ATOM    712  CD1 PHE A  58     179.303 213.465 221.556  1.00 94.93           C  
ATOM    713  CD2 PHE A  58     178.849 213.614 223.886  1.00 94.93           C  
ATOM    714  CE1 PHE A  58     179.600 214.810 221.526  1.00 94.93           C  
ATOM    715  CE2 PHE A  58     179.145 214.960 223.858  1.00 94.93           C  
ATOM    716  CZ  PHE A  58     179.524 215.557 222.678  1.00 94.93           C  
ATOM    717  H   PHE A  58     179.952 210.865 224.705  1.00 94.93           H  
ATOM    718  HA  PHE A  58     177.422 211.489 224.440  1.00 94.93           H  
ATOM    719  HB2 PHE A  58     179.400 210.896 222.519  1.00 94.93           H  
ATOM    720  HB3 PHE A  58     177.913 211.221 222.074  1.00 94.93           H  
ATOM    721  HD1 PHE A  58     179.354 212.966 220.773  1.00 94.93           H  
ATOM    722  HD2 PHE A  58     178.592 213.221 224.688  1.00 94.93           H  
ATOM    723  HE1 PHE A  58     179.856 215.211 220.727  1.00 94.93           H  
ATOM    724  HE2 PHE A  58     179.094 215.463 224.638  1.00 94.93           H  
ATOM    725  HZ  PHE A  58     179.727 216.465 222.660  1.00 94.93           H  
ATOM    726  N   PHE A  59     176.070 209.600 223.639  1.00 98.07           N  
ATOM    727  CA  PHE A  59     175.253 208.412 223.413  1.00 98.07           C  
ATOM    728  C   PHE A  59     175.431 207.414 224.553  1.00 98.07           C  
ATOM    729  O   PHE A  59     175.727 206.236 224.345  1.00 98.07           O  
ATOM    730  CB  PHE A  59     175.588 207.774 222.066  1.00 98.07           C  
ATOM    731  CG  PHE A  59     175.486 208.724 220.912  1.00 98.07           C  
ATOM    732  CD1 PHE A  59     176.624 209.245 220.325  1.00 98.07           C  
ATOM    733  CD2 PHE A  59     174.251 209.101 220.417  1.00 98.07           C  
ATOM    734  CE1 PHE A  59     176.532 210.123 219.265  1.00 98.07           C  
ATOM    735  CE2 PHE A  59     174.153 209.978 219.358  1.00 98.07           C  
ATOM    736  CZ  PHE A  59     175.294 210.490 218.781  1.00 98.07           C  
ATOM    737  H   PHE A  59     175.629 210.337 223.591  1.00 98.07           H  
ATOM    738  HA  PHE A  59     174.319 208.669 223.386  1.00 98.07           H  
ATOM    739  HB2 PHE A  59     176.498 207.439 222.096  1.00 98.07           H  
ATOM    740  HB3 PHE A  59     174.973 207.042 221.904  1.00 98.07           H  
ATOM    741  HD1 PHE A  59     177.461 209.001 220.648  1.00 98.07           H  
ATOM    742  HD2 PHE A  59     173.478 208.759 220.804  1.00 98.07           H  
ATOM    743  HE1 PHE A  59     177.304 210.467 218.877  1.00 98.07           H  
ATOM    744  HE2 PHE A  59     173.316 210.224 219.033  1.00 98.07           H  
ATOM    745  HZ  PHE A  59     175.230 211.081 218.066  1.00 98.07           H  
ATOM    746  N   SER A  60     175.253 207.900 225.776  1.00102.08           N  
ATOM    747  CA  SER A  60     175.467 207.082 226.961  1.00102.08           C  
ATOM    748  C   SER A  60     174.144 206.520 227.464  1.00102.08           C  
ATOM    749  O   SER A  60     173.069 206.876 226.986  1.00102.08           O  
ATOM    750  CB  SER A  60     176.154 207.894 228.062  1.00102.08           C  
ATOM    751  OG  SER A  60     176.486 207.070 229.166  1.00102.08           O  
ATOM    752  H   SER A  60     175.006 208.706 225.947  1.00102.08           H  
ATOM    753  HA  SER A  60     176.045 206.336 226.735  1.00102.08           H  
ATOM    754  HB2 SER A  60     176.968 208.280 227.706  1.00102.08           H  
ATOM    755  HB3 SER A  60     175.554 208.596 228.359  1.00102.08           H  
ATOM    756  HG  SER A  60     177.009 206.460 228.921  1.00102.08           H  
ATOM    757  N   ASN A  61     174.232 205.627 228.445  1.00109.47           N  
ATOM    758  CA  ASN A  61     173.057 205.031 229.070  1.00109.47           C  
ATOM    759  C   ASN A  61     172.867 205.659 230.443  1.00109.47           C  
ATOM    760  O   ASN A  61     173.729 205.522 231.317  1.00109.47           O  
ATOM    761  CB  ASN A  61     173.197 203.514 229.181  1.00109.47           C  
ATOM    762  CG  ASN A  61     173.386 202.849 227.828  1.00109.47           C  
ATOM    763  OD1 ASN A  61     173.841 203.489 226.880  1.00109.47           O  
ATOM    764  ND2 ASN A  61     173.042 201.566 227.724  1.00109.47           N  
ATOM    765  H   ASN A  61     174.976 205.345 228.772  1.00109.47           H  
ATOM    766  HA  ASN A  61     172.272 205.225 228.535  1.00109.47           H  
ATOM    767  HB2 ASN A  61     173.967 203.304 229.733  1.00109.47           H  
ATOM    768  HB3 ASN A  61     172.388 203.173 229.592  1.00109.47           H  
ATOM    769 HD21 ASN A  61     173.141 201.172 226.966  1.00109.47           H  
ATOM    770  N   VAL A  62     171.737 206.336 230.627  1.00106.21           N  
ATOM    771  CA  VAL A  62     171.443 207.077 231.846  1.00106.21           C  
ATOM    772  C   VAL A  62     170.192 206.494 232.484  1.00106.21           C  
ATOM    773  O   VAL A  62     169.223 206.163 231.791  1.00106.21           O  
ATOM    774  CB  VAL A  62     171.262 208.584 231.565  1.00106.21           C  
ATOM    775  CG1 VAL A  62     172.545 209.174 231.008  1.00106.21           C  
ATOM    776  CG2 VAL A  62     170.103 208.821 230.609  1.00106.21           C  
ATOM    777  H   VAL A  62     171.108 206.379 230.043  1.00106.21           H  
ATOM    778  HA  VAL A  62     172.178 206.973 232.471  1.00106.21           H  
ATOM    779  HB  VAL A  62     171.061 209.038 232.398  1.00106.21           H  
ATOM    780 HG11 VAL A  62     172.420 210.126 230.869  1.00106.21           H  
ATOM    781 HG12 VAL A  62     173.263 209.024 231.643  1.00106.21           H  
ATOM    782 HG13 VAL A  62     172.752 208.741 230.165  1.00106.21           H  
ATOM    783 HG21 VAL A  62     170.091 209.757 230.358  1.00106.21           H  
ATOM    784 HG22 VAL A  62     170.223 208.270 229.820  1.00106.21           H  
ATOM    785 HG23 VAL A  62     169.274 208.588 231.054  1.00106.21           H  
ATOM    786  N   THR A  63     170.219 206.368 233.808  1.00108.10           N  
ATOM    787  CA  THR A  63     169.077 205.827 234.527  1.00108.10           C  
ATOM    788  C   THR A  63     167.910 206.804 234.470  1.00108.10           C  
ATOM    789  O   THR A  63     168.093 208.021 234.567  1.00108.10           O  
ATOM    790  CB  THR A  63     169.447 205.539 235.980  1.00108.10           C  
ATOM    791  OG1 THR A  63     170.678 204.808 236.025  1.00108.10           O  
ATOM    792  CG2 THR A  63     168.359 204.717 236.649  1.00108.10           C  
ATOM    793  H   THR A  63     170.884 206.587 234.308  1.00108.10           H  
ATOM    794  HA  THR A  63     168.799 204.996 234.112  1.00108.10           H  
ATOM    795  HB  THR A  63     169.546 206.374 236.463  1.00108.10           H  
ATOM    796  HG1 THR A  63     170.888 204.648 236.823  1.00108.10           H  
ATOM    797 HG21 THR A  63     168.616 204.511 237.561  1.00108.10           H  
ATOM    798 HG22 THR A  63     167.525 205.211 236.659  1.00108.10           H  
ATOM    799 HG23 THR A  63     168.227 203.887 236.164  1.00108.10           H  
ATOM    800  N   TRP A  64     166.707 206.258 234.325  1.00111.51           N  
ATOM    801  CA  TRP A  64     165.489 207.029 234.114  1.00111.51           C  
ATOM    802  C   TRP A  64     164.576 206.826 235.314  1.00111.51           C  
ATOM    803  O   TRP A  64     164.323 205.684 235.713  1.00111.51           O  
ATOM    804  CB  TRP A  64     164.797 206.569 232.826  1.00111.51           C  
ATOM    805  CG  TRP A  64     163.593 207.359 232.408  1.00111.51           C  
ATOM    806  CD1 TRP A  64     162.997 208.382 233.083  1.00111.51           C  
ATOM    807  CD2 TRP A  64     162.826 207.167 231.214  1.00111.51           C  
ATOM    808  NE1 TRP A  64     161.914 208.847 232.378  1.00111.51           N  
ATOM    809  CE2 TRP A  64     161.788 208.116 231.227  1.00111.51           C  
ATOM    810  CE3 TRP A  64     162.921 206.287 230.132  1.00111.51           C  
ATOM    811  CZ2 TRP A  64     160.851 208.211 230.202  1.00111.51           C  
ATOM    812  CZ3 TRP A  64     161.990 206.382 229.116  1.00111.51           C  
ATOM    813  CH2 TRP A  64     160.968 207.336 229.158  1.00111.51           C  
ATOM    814  H   TRP A  64     166.568 205.409 234.345  1.00111.51           H  
ATOM    815  HA  TRP A  64     165.702 207.972 234.037  1.00111.51           H  
ATOM    816  HB2 TRP A  64     165.440 206.615 232.101  1.00111.51           H  
ATOM    817  HB3 TRP A  64     164.512 205.650 232.945  1.00111.51           H  
ATOM    818  HD1 TRP A  64     163.284 208.724 233.896  1.00111.51           H  
ATOM    819  HE1 TRP A  64     161.398 209.490 232.621  1.00111.51           H  
ATOM    820  HE3 TRP A  64     163.598 205.650 230.097  1.00111.51           H  
ATOM    821  HZ2 TRP A  64     160.170 208.843 230.228  1.00111.51           H  
ATOM    822  HZ3 TRP A  64     162.044 205.801 228.391  1.00111.51           H  
ATOM    823  HH2 TRP A  64     160.356 207.377 228.459  1.00111.51           H  
ATOM    824  N   PHE A  65     164.082 207.923 235.889  1.00111.07           N  
ATOM    825  CA  PHE A  65     163.193 207.876 237.038  1.00111.07           C  
ATOM    826  C   PHE A  65     161.946 208.694 236.743  1.00111.07           C  
ATOM    827  O   PHE A  65     162.027 209.778 236.154  1.00111.07           O  
ATOM    828  CB  PHE A  65     163.881 208.414 238.289  1.00111.07           C  
ATOM    829  CG  PHE A  65     165.122 207.665 238.668  1.00111.07           C  
ATOM    830  CD1 PHE A  65     165.069 206.629 239.582  1.00111.07           C  
ATOM    831  CD2 PHE A  65     166.344 208.000 238.117  1.00111.07           C  
ATOM    832  CE1 PHE A  65     166.210 205.941 239.935  1.00111.07           C  
ATOM    833  CE2 PHE A  65     167.487 207.316 238.468  1.00111.07           C  
ATOM    834  CZ  PHE A  65     167.420 206.285 239.378  1.00111.07           C  
ATOM    835  H   PHE A  65     164.254 208.721 235.621  1.00111.07           H  
ATOM    836  HA  PHE A  65     162.925 206.960 237.207  1.00111.07           H  
ATOM    837  HB2 PHE A  65     164.134 209.335 238.125  1.00111.07           H  
ATOM    838  HB3 PHE A  65     163.263 208.370 239.035  1.00111.07           H  
ATOM    839  HD1 PHE A  65     164.253 206.393 239.962  1.00111.07           H  
ATOM    840  HD2 PHE A  65     166.395 208.697 237.503  1.00111.07           H  
ATOM    841  HE1 PHE A  65     166.162 205.244 240.550  1.00111.07           H  
ATOM    842  HE2 PHE A  65     168.304 207.550 238.090  1.00111.07           H  
ATOM    843  HZ  PHE A  65     168.191 205.821 239.614  1.00111.07           H  
ATOM    844  N   HIS A  66     160.799 208.173 237.166  1.00119.08           N  
ATOM    845  CA  HIS A  66     159.500 208.754 236.872  1.00119.08           C  
ATOM    846  C   HIS A  66     158.840 209.289 238.136  1.00119.08           C  
ATOM    847  O   HIS A  66     159.216 208.947 239.261  1.00119.08           O  
ATOM    848  CB  HIS A  66     158.571 207.718 236.232  1.00119.08           C  
ATOM    849  CG  HIS A  66     159.014 207.252 234.882  1.00119.08           C  
ATOM    850  ND1 HIS A  66     159.870 206.186 234.707  1.00119.08           N  
ATOM    851  CD2 HIS A  66     158.701 207.692 233.640  1.00119.08           C  
ATOM    852  CE1 HIS A  66     160.076 205.997 233.416  1.00119.08           C  
ATOM    853  NE2 HIS A  66     159.378 206.897 232.747  1.00119.08           N  
ATOM    854  H   HIS A  66     160.749 207.458 237.642  1.00119.08           H  
ATOM    855  HA  HIS A  66     159.609 209.491 236.250  1.00119.08           H  
ATOM    856  HB2 HIS A  66     158.536 206.941 236.810  1.00119.08           H  
ATOM    857  HB3 HIS A  66     157.686 208.102 236.141  1.00119.08           H  
ATOM    858  HD2 HIS A  66     158.139 208.403 233.431  1.00119.08           H  
ATOM    859  HE1 HIS A  66     160.618 205.341 233.042  1.00119.08           H  
ATOM    860  HE2 HIS A  66     159.351 206.973 231.891  1.00119.08           H  
ATOM    861  N   ALA A  67     157.841 210.148 237.925  1.00125.82           N  
ATOM    862  CA  ALA A  67     156.863 210.506 238.953  1.00125.82           C  
ATOM    863  C   ALA A  67     155.571 210.811 238.195  1.00125.82           C  
ATOM    864  O   ALA A  67     155.362 211.934 237.732  1.00125.82           O  
ATOM    865  CB  ALA A  67     157.322 211.686 239.796  1.00125.82           C  
ATOM    866  H   ALA A  67     157.707 210.547 237.175  1.00125.82           H  
ATOM    867  HA  ALA A  67     156.709 209.748 239.538  1.00125.82           H  
ATOM    868  HB1 ALA A  67     156.642 211.883 240.459  1.00125.82           H  
ATOM    869  HB2 ALA A  67     158.155 211.456 240.235  1.00125.82           H  
ATOM    870  HB3 ALA A  67     157.453 212.454 239.218  1.00125.82           H  
ATOM    871  N   ILE A  68     154.719 209.797 238.066  1.00130.29           N  
ATOM    872  CA  ILE A  68     153.577 209.853 237.165  1.00130.29           C  
ATOM    873  C   ILE A  68     152.301 209.587 237.951  1.00130.29           C  
ATOM    874  O   ILE A  68     152.287 208.814 238.915  1.00130.29           O  
ATOM    875  CB  ILE A  68     153.736 208.847 236.001  1.00130.29           C  
ATOM    876  CG1 ILE A  68     152.542 208.914 235.044  1.00130.29           C  
ATOM    877  CG2 ILE A  68     153.914 207.433 236.535  1.00130.29           C  
ATOM    878  CD1 ILE A  68     152.415 210.236 234.319  1.00130.29           C  
ATOM    879  H   ILE A  68     154.784 209.056 238.498  1.00130.29           H  
ATOM    880  HA  ILE A  68     153.514 210.744 236.786  1.00130.29           H  
ATOM    881  HB  ILE A  68     154.534 209.084 235.504  1.00130.29           H  
ATOM    882 HG12 ILE A  68     152.650 208.224 234.371  1.00130.29           H  
ATOM    883 HG13 ILE A  68     151.721 208.761 235.535  1.00130.29           H  
ATOM    884 HG21 ILE A  68     153.940 206.816 235.787  1.00130.29           H  
ATOM    885 HG22 ILE A  68     154.748 207.387 237.027  1.00130.29           H  
ATOM    886 HG23 ILE A  68     153.171 207.212 237.117  1.00130.29           H  
ATOM    887 HD11 ILE A  68     151.714 210.162 233.653  1.00130.29           H  
ATOM    888 HD12 ILE A  68     152.192 210.929 234.959  1.00130.29           H  
ATOM    889 HD13 ILE A  68     153.260 210.440 233.888  1.00130.29           H  
ATOM    890  N   HIS A  69     151.220 210.241 237.524  1.00133.10           N  
ATOM    891  CA  HIS A  69     149.930 210.101 238.190  1.00133.10           C  
ATOM    892  C   HIS A  69     149.241 208.798 237.796  1.00133.10           C  
ATOM    893  O   HIS A  69     148.850 208.004 238.659  1.00133.10           O  
ATOM    894  CB  HIS A  69     149.042 211.302 237.851  1.00133.10           C  
ATOM    895  CG  HIS A  69     147.681 211.246 238.472  1.00133.10           C  
ATOM    896  ND1 HIS A  69     146.614 211.972 237.989  1.00133.10           N  
ATOM    897  CD2 HIS A  69     147.214 210.558 239.541  1.00133.10           C  
ATOM    898  CE1 HIS A  69     145.548 211.731 238.730  1.00133.10           C  
ATOM    899  NE2 HIS A  69     145.885 210.876 239.679  1.00133.10           N  
ATOM    900  H   HIS A  69     151.210 210.772 236.848  1.00133.10           H  
ATOM    901  HA  HIS A  69     150.069 210.090 239.150  1.00133.10           H  
ATOM    902  HB2 HIS A  69     149.478 212.110 238.164  1.00133.10           H  
ATOM    903  HB3 HIS A  69     148.928 211.343 236.889  1.00133.10           H  
ATOM    904  HD2 HIS A  69     147.702 209.978 240.080  1.00133.10           H  
ATOM    905  HE1 HIS A  69     144.704 212.100 238.605  1.00133.10           H  
ATOM    906  HE2 HIS A  69     145.358 210.569 240.285  1.00133.10           H  
ATOM    907  N   VAL A  70     149.082 208.567 236.496  1.00132.52           N  
ATOM    908  CA  VAL A  70     148.366 207.398 235.999  1.00132.52           C  
ATOM    909  C   VAL A  70     146.938 207.409 236.530  1.00132.52           C  
ATOM    910  O   VAL A  70     146.066 208.080 235.979  1.00132.52           O  
ATOM    911  CB  VAL A  70     149.081 206.088 236.382  1.00132.52           C  
ATOM    912  CG1 VAL A  70     148.227 204.884 236.004  1.00132.52           C  
ATOM    913  CG2 VAL A  70     150.443 206.012 235.712  1.00132.52           C  
ATOM    914  H   VAL A  70     149.384 209.079 235.875  1.00132.52           H  
ATOM    915  HA  VAL A  70     148.324 207.443 235.030  1.00132.52           H  
ATOM    916  HB  VAL A  70     149.218 206.065 237.342  1.00132.52           H  
ATOM    917 HG11 VAL A  70     148.786 204.092 235.997  1.00132.52           H  
ATOM    918 HG12 VAL A  70     147.517 204.780 236.656  1.00132.52           H  
ATOM    919 HG13 VAL A  70     147.851 205.030 235.122  1.00132.52           H  
ATOM    920 HG21 VAL A  70     150.820 205.131 235.860  1.00132.52           H  
ATOM    921 HG22 VAL A  70     150.336 206.171 234.761  1.00132.52           H  
ATOM    922 HG23 VAL A  70     151.022 206.689 236.097  1.00132.52           H  
ATOM    923  N   THR A  76     150.001 202.740 241.964  1.00133.06           N  
ATOM    924  CA  THR A  76     151.428 202.833 241.681  1.00133.06           C  
ATOM    925  C   THR A  76     151.995 204.149 242.201  1.00133.06           C  
ATOM    926  O   THR A  76     152.667 204.185 243.231  1.00133.06           O  
ATOM    927  CB  THR A  76     151.715 202.727 240.170  1.00133.06           C  
ATOM    928  OG1 THR A  76     151.315 203.939 239.517  1.00133.06           O  
ATOM    929  CG2 THR A  76     150.961 201.555 239.557  1.00133.06           C  
ATOM    930  HA  THR A  76     151.890 202.110 242.130  1.00133.06           H  
ATOM    931  HB  THR A  76     152.664 202.586 240.031  1.00133.06           H  
ATOM    932  HG1 THR A  76     151.508 203.902 238.700  1.00133.06           H  
ATOM    933 HG21 THR A  76     151.253 201.417 238.643  1.00133.06           H  
ATOM    934 HG22 THR A  76     151.131 200.748 240.067  1.00133.06           H  
ATOM    935 HG23 THR A  76     150.008 201.735 239.560  1.00133.06           H  
ATOM    936  N   LYS A  77     151.724 205.225 241.462  1.00133.59           N  
ATOM    937  CA  LYS A  77     152.179 206.572 241.796  1.00133.59           C  
ATOM    938  C   LYS A  77     153.672 206.742 241.526  1.00133.59           C  
ATOM    939  O   LYS A  77     154.183 207.866 241.559  1.00133.59           O  
ATOM    940  CB  LYS A  77     151.870 206.902 243.262  1.00133.59           C  
ATOM    941  CG  LYS A  77     150.483 206.469 243.744  1.00133.59           C  
ATOM    942  CD  LYS A  77     149.367 207.241 243.054  1.00133.59           C  
ATOM    943  CE  LYS A  77     149.260 208.666 243.570  1.00133.59           C  
ATOM    944  NZ  LYS A  77     149.130 208.714 245.054  1.00133.59           N  
ATOM    945  H   LYS A  77     151.262 205.198 240.738  1.00133.59           H  
ATOM    946  HA  LYS A  77     151.703 207.210 241.241  1.00133.59           H  
ATOM    947  HB2 LYS A  77     152.527 206.467 243.826  1.00133.59           H  
ATOM    948  HB3 LYS A  77     151.932 207.863 243.379  1.00133.59           H  
ATOM    949  HG2 LYS A  77     150.346 205.528 243.568  1.00133.59           H  
ATOM    950  HG3 LYS A  77     150.420 206.631 244.698  1.00133.59           H  
ATOM    951  HD2 LYS A  77     149.542 207.276 242.101  1.00133.59           H  
ATOM    952  HD3 LYS A  77     148.521 206.795 243.221  1.00133.59           H  
ATOM    953  HE2 LYS A  77     150.058 209.157 243.321  1.00133.59           H  
ATOM    954  HE3 LYS A  77     148.476 209.086 243.185  1.00133.59           H  
ATOM    955  HZ1 LYS A  77     148.799 209.501 245.306  1.00133.59           H  
ATOM    956  HZ2 LYS A  77     148.583 208.070 245.331  1.00133.59           H  
ATOM    957  HZ3 LYS A  77     149.926 208.598 245.434  1.00133.59           H  
ATOM    958  N   ARG A  78     154.368 205.637 241.245  1.00128.21           N  
ATOM    959  CA  ARG A  78     155.743 205.639 240.756  1.00128.21           C  
ATOM    960  C   ARG A  78     156.584 206.756 241.366  1.00128.21           C  
ATOM    961  O   ARG A  78     157.096 207.615 240.641  1.00128.21           O  
ATOM    962  CB  ARG A  78     155.750 205.743 239.229  1.00128.21           C  
ATOM    963  CG  ARG A  78     157.109 205.508 238.583  1.00128.21           C  
ATOM    964  CD  ARG A  78     157.652 204.116 238.883  1.00128.21           C  
ATOM    965  NE  ARG A  78     158.364 204.065 240.158  1.00128.21           N  
ATOM    966  CZ  ARG A  78     158.853 202.954 240.701  1.00128.21           C  
ATOM    967  NH1 ARG A  78     158.716 201.790 240.082  1.00128.21           N  
ATOM    968  NH2 ARG A  78     159.484 203.007 241.866  1.00128.21           N  
ATOM    969  H   ARG A  78     154.059 204.842 241.331  1.00128.21           H  
ATOM    970  HA  ARG A  78     156.150 204.796 241.003  1.00128.21           H  
ATOM    971  HB2 ARG A  78     155.134 205.085 238.870  1.00128.21           H  
ATOM    972  HB3 ARG A  78     155.457 206.634 238.982  1.00128.21           H  
ATOM    973  HG2 ARG A  78     157.014 205.588 237.622  1.00128.21           H  
ATOM    974  HG3 ARG A  78     157.746 206.160 238.912  1.00128.21           H  
ATOM    975  HD2 ARG A  78     156.913 203.489 238.925  1.00128.21           H  
ATOM    976  HD3 ARG A  78     158.270 203.858 238.182  1.00128.21           H  
ATOM    977  HE  ARG A  78     158.516 204.809 240.562  1.00128.21           H  
ATOM    978 HH11 ARG A  78     158.309 201.746 239.327  1.00128.21           H  
ATOM    979 HH12 ARG A  78     159.036 201.075 240.438  1.00128.21           H  
ATOM    980 HH21 ARG A  78     159.577 203.760 242.271  1.00128.21           H  
ATOM    981 HH22 ARG A  78     159.802 202.289 242.216  1.00128.21           H  
ATOM    982  N   PHE A  79     156.723 206.768 242.689  1.00127.63           N  
ATOM    983  CA  PHE A  79     157.521 207.784 243.374  1.00127.63           C  
ATOM    984  C   PHE A  79     158.962 207.294 243.435  1.00127.63           C  
ATOM    985  O   PHE A  79     159.299 206.412 244.228  1.00127.63           O  
ATOM    986  CB  PHE A  79     156.963 208.062 244.764  1.00127.63           C  
ATOM    987  CG  PHE A  79     157.305 209.425 245.293  1.00127.63           C  
ATOM    988  CD1 PHE A  79     156.684 210.555 244.788  1.00127.63           C  
ATOM    989  CD2 PHE A  79     158.244 209.577 246.299  1.00127.63           C  
ATOM    990  CE1 PHE A  79     156.995 211.809 245.274  1.00127.63           C  
ATOM    991  CE2 PHE A  79     158.558 210.829 246.788  1.00127.63           C  
ATOM    992  CZ  PHE A  79     157.933 211.946 246.275  1.00127.63           C  
ATOM    993  H   PHE A  79     156.363 206.194 243.218  1.00127.63           H  
ATOM    994  HA  PHE A  79     157.499 208.610 242.865  1.00127.63           H  
ATOM    995  HB2 PHE A  79     155.996 207.990 244.733  1.00127.63           H  
ATOM    996  HB3 PHE A  79     157.321 207.407 245.383  1.00127.63           H  
ATOM    997  HD1 PHE A  79     156.050 210.468 244.113  1.00127.63           H  
ATOM    998  HD2 PHE A  79     158.668 208.827 246.648  1.00127.63           H  
ATOM    999  HE1 PHE A  79     156.572 212.561 244.926  1.00127.63           H  
ATOM   1000  HE2 PHE A  79     159.191 210.919 247.463  1.00127.63           H  
ATOM   1001  HZ  PHE A  79     158.144 212.790 246.603  1.00127.63           H  
ATOM   1002  N   ASP A  80     159.819 207.871 242.595  1.00120.83           N  
ATOM   1003  CA  ASP A  80     161.221 207.482 242.506  1.00120.83           C  
ATOM   1004  C   ASP A  80     162.076 208.494 243.259  1.00120.83           C  
ATOM   1005  O   ASP A  80     162.108 209.675 242.900  1.00120.83           O  
ATOM   1006  CB  ASP A  80     161.670 207.391 241.048  1.00120.83           C  
ATOM   1007  CG  ASP A  80     161.168 206.139 240.358  1.00120.83           C  
ATOM   1008  OD1 ASP A  80     161.364 205.036 240.909  1.00120.83           O  
ATOM   1009  OD2 ASP A  80     160.581 206.257 239.263  1.00120.83           O  
ATOM   1010  H   ASP A  80     159.605 208.505 242.054  1.00120.83           H  
ATOM   1011  HA  ASP A  80     161.343 206.612 242.918  1.00120.83           H  
ATOM   1012  HB2 ASP A  80     161.328 208.159 240.563  1.00120.83           H  
ATOM   1013  HB3 ASP A  80     162.639 207.383 241.017  1.00120.83           H  
ATOM   1014  N   ASN A  81     162.765 208.028 244.295  1.00120.61           N  
ATOM   1015  CA  ASN A  81     163.721 208.853 245.023  1.00120.61           C  
ATOM   1016  C   ASN A  81     164.737 207.967 245.736  1.00120.61           C  
ATOM   1017  O   ASN A  81     164.886 208.052 246.961  1.00120.61           O  
ATOM   1018  CB  ASN A  81     162.991 209.768 246.011  1.00120.61           C  
ATOM   1019  CG  ASN A  81     162.255 208.999 247.095  1.00120.61           C  
ATOM   1020  OD1 ASN A  81     162.373 207.779 247.203  1.00120.61           O  
ATOM   1021  ND2 ASN A  81     161.483 209.717 247.903  1.00120.61           N  
ATOM   1022  H   ASN A  81     162.696 207.227 244.600  1.00120.61           H  
ATOM   1023  HA  ASN A  81     164.200 209.413 244.392  1.00120.61           H  
ATOM   1024  HB2 ASN A  81     163.639 210.347 246.442  1.00120.61           H  
ATOM   1025  HB3 ASN A  81     162.341 210.300 245.527  1.00120.61           H  
ATOM   1026 HD21 ASN A  81     161.424 210.568 247.798  1.00120.61           H  
ATOM   1027 HD22 ASN A  81     161.044 209.330 248.534  1.00120.61           H  
ATOM   1028  N   PRO A  82     165.466 207.127 245.009  1.00113.83           N  
ATOM   1029  CA  PRO A  82     166.401 206.203 245.655  1.00113.83           C  
ATOM   1030  C   PRO A  82     167.718 206.888 245.995  1.00113.83           C  
ATOM   1031  O   PRO A  82     168.016 207.994 245.545  1.00113.83           O  
ATOM   1032  CB  PRO A  82     166.601 205.107 244.605  1.00113.83           C  
ATOM   1033  CG  PRO A  82     166.259 205.749 243.286  1.00113.83           C  
ATOM   1034  CD  PRO A  82     165.551 207.054 243.541  1.00113.83           C  
ATOM   1035  HA  PRO A  82     166.010 205.823 246.458  1.00113.83           H  
ATOM   1036  HB2 PRO A  82     167.525 204.813 244.613  1.00113.83           H  
ATOM   1037  HB3 PRO A  82     166.004 204.365 244.790  1.00113.83           H  
ATOM   1038  HG2 PRO A  82     167.078 205.908 242.792  1.00113.83           H  
ATOM   1039  HG3 PRO A  82     165.681 205.151 242.786  1.00113.83           H  
ATOM   1040  HD2 PRO A  82     166.075 207.794 243.197  1.00113.83           H  
ATOM   1041  HD3 PRO A  82     164.668 207.031 243.143  1.00113.83           H  
ATOM   1042  N   VAL A  83     168.511 206.198 246.807  1.00113.32           N  
ATOM   1043  CA  VAL A  83     169.830 206.675 247.201  1.00113.32           C  
ATOM   1044  C   VAL A  83     170.831 206.167 246.170  1.00113.32           C  
ATOM   1045  O   VAL A  83     171.195 204.989 246.172  1.00113.32           O  
ATOM   1046  CB  VAL A  83     170.199 206.210 248.613  1.00113.32           C  
ATOM   1047  CG1 VAL A  83     171.617 206.626 248.949  1.00113.32           C  
ATOM   1048  CG2 VAL A  83     169.224 206.776 249.631  1.00113.32           C  
ATOM   1049  H   VAL A  83     168.303 205.436 247.149  1.00113.32           H  
ATOM   1050  HA  VAL A  83     169.841 207.645 247.187  1.00113.32           H  
ATOM   1051  HB  VAL A  83     170.151 205.242 248.653  1.00113.32           H  
ATOM   1052 HG11 VAL A  83     171.694 206.709 249.912  1.00113.32           H  
ATOM   1053 HG12 VAL A  83     172.233 205.952 248.621  1.00113.32           H  
ATOM   1054 HG13 VAL A  83     171.802 207.481 248.530  1.00113.32           H  
ATOM   1055 HG21 VAL A  83     169.401 206.370 250.495  1.00113.32           H  
ATOM   1056 HG22 VAL A  83     169.350 207.735 249.686  1.00113.32           H  
ATOM   1057 HG23 VAL A  83     168.318 206.574 249.351  1.00113.32           H  
ATOM   1058  N   LEU A  84     171.280 207.063 245.287  1.00109.68           N  
ATOM   1059  CA  LEU A  84     172.182 206.713 244.205  1.00109.68           C  
ATOM   1060  C   LEU A  84     173.633 206.958 244.607  1.00109.68           C  
ATOM   1061  O   LEU A  84     173.910 207.773 245.493  1.00109.68           O  
ATOM   1062  CB  LEU A  84     171.861 207.534 242.954  1.00109.68           C  
ATOM   1063  CG  LEU A  84     170.390 207.549 242.534  1.00109.68           C  
ATOM   1064  CD1 LEU A  84     170.146 208.591 241.461  1.00109.68           C  
ATOM   1065  CD2 LEU A  84     169.970 206.175 242.047  1.00109.68           C  
ATOM   1066  H   LEU A  84     171.068 207.896 245.301  1.00109.68           H  
ATOM   1067  HA  LEU A  84     172.060 205.776 243.993  1.00109.68           H  
ATOM   1068  HB2 LEU A  84     172.125 208.452 243.115  1.00109.68           H  
ATOM   1069  HB3 LEU A  84     172.372 207.175 242.211  1.00109.68           H  
ATOM   1070  HG  LEU A  84     169.841 207.776 243.301  1.00109.68           H  
ATOM   1071 HD11 LEU A  84     169.210 208.573 241.210  1.00109.68           H  
ATOM   1072 HD12 LEU A  84     170.378 209.465 241.811  1.00109.68           H  
ATOM   1073 HD13 LEU A  84     170.699 208.386 240.691  1.00109.68           H  
ATOM   1074 HD21 LEU A  84     169.061 206.223 241.712  1.00109.68           H  
ATOM   1075 HD22 LEU A  84     170.570 205.895 241.338  1.00109.68           H  
ATOM   1076 HD23 LEU A  84     170.017 205.549 242.787  1.00109.68           H  
ATOM   1077  N   PRO A  85     174.587 206.256 243.998  1.00108.24           N  
ATOM   1078  CA  PRO A  85     175.998 206.555 244.261  1.00108.24           C  
ATOM   1079  C   PRO A  85     176.433 207.855 243.599  1.00108.24           C  
ATOM   1080  O   PRO A  85     175.777 208.384 242.699  1.00108.24           O  
ATOM   1081  CB  PRO A  85     176.742 205.356 243.661  1.00108.24           C  
ATOM   1082  CG  PRO A  85     175.709 204.303 243.462  1.00108.24           C  
ATOM   1083  CD  PRO A  85     174.433 205.027 243.204  1.00108.24           C  
ATOM   1084  HA  PRO A  85     176.167 206.601 245.215  1.00108.24           H  
ATOM   1085  HB2 PRO A  85     177.139 205.609 242.813  1.00108.24           H  
ATOM   1086  HB3 PRO A  85     177.424 205.053 244.281  1.00108.24           H  
ATOM   1087  HG2 PRO A  85     175.949 203.752 242.700  1.00108.24           H  
ATOM   1088  HG3 PRO A  85     175.637 203.762 244.265  1.00108.24           H  
ATOM   1089  HD2 PRO A  85     174.347 205.237 242.262  1.00108.24           H  
ATOM   1090  HD3 PRO A  85     173.686 204.498 243.522  1.00108.24           H  
ATOM   1091  N   PHE A  86     177.568 208.369 244.070  1.00107.57           N  
ATOM   1092  CA  PHE A  86     178.192 209.583 243.539  1.00107.57           C  
ATOM   1093  C   PHE A  86     179.667 209.254 243.327  1.00107.57           C  
ATOM   1094  O   PHE A  86     180.489 209.439 244.229  1.00107.57           O  
ATOM   1095  CB  PHE A  86     177.995 210.760 244.490  1.00107.57           C  
ATOM   1096  CG  PHE A  86     178.308 212.098 243.882  1.00107.57           C  
ATOM   1097  CD1 PHE A  86     177.292 212.917 243.421  1.00107.57           C  
ATOM   1098  CD2 PHE A  86     179.615 212.543 243.783  1.00107.57           C  
ATOM   1099  CE1 PHE A  86     177.574 214.149 242.868  1.00107.57           C  
ATOM   1100  CE2 PHE A  86     179.901 213.773 243.231  1.00107.57           C  
ATOM   1101  CZ  PHE A  86     178.880 214.577 242.773  1.00107.57           C  
ATOM   1102  H   PHE A  86     178.011 208.021 244.720  1.00107.57           H  
ATOM   1103  HA  PHE A  86     177.797 209.807 242.682  1.00107.57           H  
ATOM   1104  HB2 PHE A  86     177.070 210.776 244.779  1.00107.57           H  
ATOM   1105  HB3 PHE A  86     178.576 210.642 245.258  1.00107.57           H  
ATOM   1106  HD1 PHE A  86     176.409 212.632 243.484  1.00107.57           H  
ATOM   1107  HD2 PHE A  86     180.308 212.004 244.091  1.00107.57           H  
ATOM   1108  HE1 PHE A  86     176.883 214.689 242.560  1.00107.57           H  
ATOM   1109  HE2 PHE A  86     180.784 214.061 243.167  1.00107.57           H  
ATOM   1110  HZ  PHE A  86     179.072 215.407 242.400  1.00107.57           H  
ATOM   1111  N   ASN A  87     180.001 208.763 242.133  1.00105.78           N  
ATOM   1112  CA  ASN A  87     181.343 208.243 241.892  1.00105.78           C  
ATOM   1113  C   ASN A  87     182.352 209.366 241.681  1.00105.78           C  
ATOM   1114  O   ASN A  87     183.274 209.546 242.483  1.00105.78           O  
ATOM   1115  CB  ASN A  87     181.324 207.309 240.680  1.00105.78           C  
ATOM   1116  CG  ASN A  87     180.266 206.233 240.791  1.00105.78           C  
ATOM   1117  OD1 ASN A  87     179.297 206.219 240.033  1.00105.78           O  
ATOM   1118  ND2 ASN A  87     180.445 205.323 241.740  1.00105.78           N  
ATOM   1119  H   ASN A  87     179.474 208.721 241.454  1.00105.78           H  
ATOM   1120  HA  ASN A  87     181.625 207.727 242.664  1.00105.78           H  
ATOM   1121  HB2 ASN A  87     181.140 207.829 239.882  1.00105.78           H  
ATOM   1122  HB3 ASN A  87     182.188 206.874 240.601  1.00105.78           H  
ATOM   1123 HD21 ASN A  87     179.871 204.691 241.844  1.00105.78           H  
ATOM   1124 HD22 ASN A  87     181.135 205.365 242.252  1.00105.78           H  
ATOM   1125  N   ASP A  88     182.185 210.139 240.604  1.00103.52           N  
ATOM   1126  CA  ASP A  88     183.116 211.213 240.282  1.00103.52           C  
ATOM   1127  C   ASP A  88     182.403 212.463 239.786  1.00103.52           C  
ATOM   1128  O   ASP A  88     183.057 213.346 239.218  1.00103.52           O  
ATOM   1129  CB  ASP A  88     184.128 210.758 239.222  1.00103.52           C  
ATOM   1130  CG  ASP A  88     184.697 209.382 239.506  1.00103.52           C  
ATOM   1131  OD1 ASP A  88     185.031 209.101 240.676  1.00103.52           O  
ATOM   1132  OD2 ASP A  88     184.809 208.579 238.556  1.00103.52           O  
ATOM   1133  H   ASP A  88     181.537 210.058 240.045  1.00103.52           H  
ATOM   1134  HA  ASP A  88     183.611 211.454 241.081  1.00103.52           H  
ATOM   1135  HB2 ASP A  88     183.688 210.728 238.358  1.00103.52           H  
ATOM   1136  HB3 ASP A  88     184.865 211.388 239.198  1.00103.52           H  
ATOM   1137  N   GLY A  89     181.094 212.568 239.983  1.00101.69           N  
ATOM   1138  CA  GLY A  89     180.316 213.650 239.420  1.00101.69           C  
ATOM   1139  C   GLY A  89     179.044 213.104 238.816  1.00101.69           C  
ATOM   1140  O   GLY A  89     178.985 211.921 238.471  1.00101.69           O  
ATOM   1141  H   GLY A  89     180.630 212.013 240.448  1.00101.69           H  
ATOM   1142  HA2 GLY A  89     180.087 214.287 240.115  1.00101.69           H  
ATOM   1143  HA3 GLY A  89     180.823 214.104 238.729  1.00101.69           H  
ATOM   1144  N   VAL A  90     178.017 213.936 238.686  1.00101.27           N  
ATOM   1145  CA  VAL A  90     176.712 213.477 238.230  1.00101.27           C  
ATOM   1146  C   VAL A  90     176.129 214.494 237.264  1.00101.27           C  
ATOM   1147  O   VAL A  90     176.204 215.706 237.495  1.00101.27           O  
ATOM   1148  CB  VAL A  90     175.752 213.242 239.413  1.00101.27           C  
ATOM   1149  CG1 VAL A  90     174.312 213.190 238.932  1.00101.27           C  
ATOM   1150  CG2 VAL A  90     176.122 211.965 240.141  1.00101.27           C  
ATOM   1151  H   VAL A  90     178.051 214.778 238.857  1.00101.27           H  
ATOM   1152  HA  VAL A  90     176.815 212.638 237.755  1.00101.27           H  
ATOM   1153  HB  VAL A  90     175.834 213.979 240.038  1.00101.27           H  
ATOM   1154 HG11 VAL A  90     173.771 212.762 239.614  1.00101.27           H  
ATOM   1155 HG12 VAL A  90     173.991 214.093 238.779  1.00101.27           H  
ATOM   1156 HG13 VAL A  90     174.270 212.676 238.111  1.00101.27           H  
ATOM   1157 HG21 VAL A  90     175.512 211.838 240.884  1.00101.27           H  
ATOM   1158 HG22 VAL A  90     176.053 211.219 239.524  1.00101.27           H  
ATOM   1159 HG23 VAL A  90     177.032 212.041 240.469  1.00101.27           H  
ATOM   1160  N   TYR A  91     175.550 213.993 236.179  1.00 98.66           N  
ATOM   1161  CA  TYR A  91     174.717 214.782 235.286  1.00 98.66           C  
ATOM   1162  C   TYR A  91     173.264 214.454 235.602  1.00 98.66           C  
ATOM   1163  O   TYR A  91     172.871 213.282 235.585  1.00 98.66           O  
ATOM   1164  CB  TYR A  91     175.034 214.482 233.823  1.00 98.66           C  
ATOM   1165  CG  TYR A  91     174.055 215.101 232.856  1.00 98.66           C  
ATOM   1166  CD1 TYR A  91     174.228 216.398 232.402  1.00 98.66           C  
ATOM   1167  CD2 TYR A  91     172.958 214.389 232.399  1.00 98.66           C  
ATOM   1168  CE1 TYR A  91     173.337 216.969 231.519  1.00 98.66           C  
ATOM   1169  CE2 TYR A  91     172.061 214.952 231.517  1.00 98.66           C  
ATOM   1170  CZ  TYR A  91     172.256 216.242 231.080  1.00 98.66           C  
ATOM   1171  OH  TYR A  91     171.365 216.808 230.199  1.00 98.66           O  
ATOM   1172  H   TYR A  91     175.630 213.173 235.934  1.00 98.66           H  
ATOM   1173  HA  TYR A  91     174.865 215.726 235.448  1.00 98.66           H  
ATOM   1174  HB2 TYR A  91     175.915 214.829 233.615  1.00 98.66           H  
ATOM   1175  HB3 TYR A  91     175.018 213.521 233.688  1.00 98.66           H  
ATOM   1176  HD1 TYR A  91     174.958 216.892 232.697  1.00 98.66           H  
ATOM   1177  HD2 TYR A  91     172.824 213.517 232.693  1.00 98.66           H  
ATOM   1178  HE1 TYR A  91     173.466 217.841 231.223  1.00 98.66           H  
ATOM   1179  HE2 TYR A  91     171.329 214.462 231.218  1.00 98.66           H  
ATOM   1180  HH  TYR A  91     171.612 217.587 230.004  1.00 98.66           H  
ATOM   1181  N   PHE A  92     172.476 215.486 235.887  1.00103.87           N  
ATOM   1182  CA  PHE A  92     171.114 215.336 236.381  1.00103.87           C  
ATOM   1183  C   PHE A  92     170.207 216.149 235.470  1.00103.87           C  
ATOM   1184  O   PHE A  92     170.258 217.382 235.486  1.00103.87           O  
ATOM   1185  CB  PHE A  92     171.005 215.835 237.820  1.00103.87           C  
ATOM   1186  CG  PHE A  92     169.644 215.672 238.417  1.00103.87           C  
ATOM   1187  CD1 PHE A  92     169.214 214.431 238.836  1.00103.87           C  
ATOM   1188  CD2 PHE A  92     168.773 216.742 238.508  1.00103.87           C  
ATOM   1189  CE1 PHE A  92     167.969 214.268 239.384  1.00103.87           C  
ATOM   1190  CE2 PHE A  92     167.514 216.579 239.045  1.00103.87           C  
ATOM   1191  CZ  PHE A  92     167.111 215.339 239.481  1.00103.87           C  
ATOM   1192  H   PHE A  92     172.717 216.307 235.799  1.00103.87           H  
ATOM   1193  HA  PHE A  92     170.845 214.405 236.348  1.00103.87           H  
ATOM   1194  HB2 PHE A  92     171.626 215.333 238.371  1.00103.87           H  
ATOM   1195  HB3 PHE A  92     171.230 216.778 237.845  1.00103.87           H  
ATOM   1196  HD1 PHE A  92     169.791 213.703 238.779  1.00103.87           H  
ATOM   1197  HD2 PHE A  92     169.043 217.583 238.218  1.00103.87           H  
ATOM   1198  HE1 PHE A  92     167.700 213.427 239.673  1.00103.87           H  
ATOM   1199  HE2 PHE A  92     166.939 217.306 239.113  1.00103.87           H  
ATOM   1200  HZ  PHE A  92     166.263 215.224 239.846  1.00103.87           H  
ATOM   1201  N   ALA A  93     169.386 215.476 234.674  1.00105.23           N  
ATOM   1202  CA  ALA A  93     168.425 216.153 233.817  1.00105.23           C  
ATOM   1203  C   ALA A  93     167.030 215.984 234.399  1.00105.23           C  
ATOM   1204  O   ALA A  93     166.736 214.982 235.050  1.00105.23           O  
ATOM   1205  CB  ALA A  93     168.466 215.604 232.389  1.00105.23           C  
ATOM   1206  H   ALA A  93     169.364 214.619 234.614  1.00105.23           H  
ATOM   1207  HA  ALA A  93     168.629 217.100 233.784  1.00105.23           H  
ATOM   1208  HB1 ALA A  93     167.815 216.082 231.851  1.00105.23           H  
ATOM   1209  HB2 ALA A  93     169.355 215.737 232.026  1.00105.23           H  
ATOM   1210  HB3 ALA A  93     168.251 214.659 232.407  1.00105.23           H  
ATOM   1211  N   SER A  94     166.173 216.974 234.170  1.00110.35           N  
ATOM   1212  CA  SER A  94     164.813 216.936 234.694  1.00110.35           C  
ATOM   1213  C   SER A  94     163.864 217.538 233.673  1.00110.35           C  
ATOM   1214  O   SER A  94     164.012 218.705 233.298  1.00110.35           O  
ATOM   1215  CB  SER A  94     164.712 217.689 236.022  1.00110.35           C  
ATOM   1216  OG  SER A  94     165.717 217.263 236.921  1.00110.35           O  
ATOM   1217  H   SER A  94     166.355 217.679 233.713  1.00110.35           H  
ATOM   1218  HA  SER A  94     164.550 216.015 234.846  1.00110.35           H  
ATOM   1219  HB2 SER A  94     164.817 218.639 235.856  1.00110.35           H  
ATOM   1220  HB3 SER A  94     163.843 217.516 236.417  1.00110.35           H  
ATOM   1221  HG  SER A  94     165.619 216.447 237.096  1.00110.35           H  
ATOM   1222  N   THR A  95     162.897 216.739 233.229  1.00115.45           N  
ATOM   1223  CA  THR A  95     161.782 217.216 232.424  1.00115.45           C  
ATOM   1224  C   THR A  95     160.589 217.405 233.352  1.00115.45           C  
ATOM   1225  O   THR A  95     160.099 216.437 233.951  1.00115.45           O  
ATOM   1226  CB  THR A  95     161.446 216.237 231.300  1.00115.45           C  
ATOM   1227  OG1 THR A  95     161.422 214.901 231.816  1.00115.45           O  
ATOM   1228  CG2 THR A  95     162.470 216.332 230.181  1.00115.45           C  
ATOM   1229  H   THR A  95     162.867 215.894 233.386  1.00115.45           H  
ATOM   1230  HA  THR A  95     162.006 218.073 232.029  1.00115.45           H  
ATOM   1231  HB  THR A  95     160.575 216.456 230.934  1.00115.45           H  
ATOM   1232  HG1 THR A  95     161.217 214.360 231.207  1.00115.45           H  
ATOM   1233 HG21 THR A  95     162.247 215.706 229.474  1.00115.45           H  
ATOM   1234 HG22 THR A  95     162.479 217.230 229.816  1.00115.45           H  
ATOM   1235 HG23 THR A  95     163.353 216.121 230.522  1.00115.45           H  
ATOM   1236  N   GLU A  96     160.133 218.650 233.473  1.00120.47           N  
ATOM   1237  CA  GLU A  96     159.125 219.007 234.456  1.00120.47           C  
ATOM   1238  C   GLU A  96     158.144 220.006 233.864  1.00120.47           C  
ATOM   1239  O   GLU A  96     158.463 220.748 232.929  1.00120.47           O  
ATOM   1240  CB  GLU A  96     159.763 219.604 235.716  1.00120.47           C  
ATOM   1241  CG  GLU A  96     160.361 218.574 236.654  1.00120.47           C  
ATOM   1242  CD  GLU A  96     160.917 219.195 237.919  1.00120.47           C  
ATOM   1243  OE1 GLU A  96     160.177 219.266 238.923  1.00120.47           O  
ATOM   1244  OE2 GLU A  96     162.094 219.610 237.912  1.00120.47           O  
ATOM   1245  H   GLU A  96     160.398 219.310 232.990  1.00120.47           H  
ATOM   1246  HA  GLU A  96     158.631 218.214 234.713  1.00120.47           H  
ATOM   1247  HB2 GLU A  96     160.474 220.208 235.449  1.00120.47           H  
ATOM   1248  HB3 GLU A  96     159.085 220.093 236.208  1.00120.47           H  
ATOM   1249  HG2 GLU A  96     159.673 217.939 236.907  1.00120.47           H  
ATOM   1250  HG3 GLU A  96     161.086 218.115 236.200  1.00120.47           H  
ATOM   1251  N   LYS A  97     156.939 220.002 234.430  1.00125.44           N  
ATOM   1252  CA  LYS A  97     155.909 220.986 234.131  1.00125.44           C  
ATOM   1253  C   LYS A  97     155.355 221.668 235.371  1.00125.44           C  
ATOM   1254  O   LYS A  97     154.918 222.821 235.272  1.00125.44           O  
ATOM   1255  CB  LYS A  97     154.749 220.326 233.364  1.00125.44           C  
ATOM   1256  CG  LYS A  97     153.447 221.125 233.334  1.00125.44           C  
ATOM   1257  CD  LYS A  97     153.608 222.487 232.676  1.00125.44           C  
ATOM   1258  CE  LYS A  97     153.675 222.368 231.167  1.00125.44           C  
ATOM   1259  NZ  LYS A  97     153.703 223.705 230.514  1.00125.44           N  
ATOM   1260  H   LYS A  97     156.689 219.417 235.009  1.00125.44           H  
ATOM   1261  HA  LYS A  97     156.289 221.673 233.561  1.00125.44           H  
ATOM   1262  HB2 LYS A  97     155.027 220.188 232.445  1.00125.44           H  
ATOM   1263  HB3 LYS A  97     154.556 219.470 233.776  1.00125.44           H  
ATOM   1264  HG2 LYS A  97     152.793 220.627 232.818  1.00125.44           H  
ATOM   1265  HG3 LYS A  97     153.117 221.253 234.235  1.00125.44           H  
ATOM   1266  HD2 LYS A  97     152.847 223.043 232.902  1.00125.44           H  
ATOM   1267  HD3 LYS A  97     154.429 222.903 232.978  1.00125.44           H  
ATOM   1268  HE2 LYS A  97     154.478 221.884 230.920  1.00125.44           H  
ATOM   1269  HE3 LYS A  97     152.890 221.895 230.850  1.00125.44           H  
ATOM   1270  HZ1 LYS A  97     153.557 223.620 229.641  1.00125.44           H  
ATOM   1271  HZ2 LYS A  97     153.070 224.225 230.861  1.00125.44           H  
ATOM   1272  HZ3 LYS A  97     154.495 224.091 230.642  1.00125.44           H  
ATOM   1273  N   SER A  98     155.372 221.010 236.534  1.00128.13           N  
ATOM   1274  CA  SER A  98     154.826 221.574 237.760  1.00128.13           C  
ATOM   1275  C   SER A  98     155.886 221.764 238.838  1.00128.13           C  
ATOM   1276  O   SER A  98     155.534 222.013 239.997  1.00128.13           O  
ATOM   1277  CB  SER A  98     153.702 220.682 238.298  1.00128.13           C  
ATOM   1278  OG  SER A  98     152.740 220.419 237.291  1.00128.13           O  
ATOM   1279  H   SER A  98     155.701 220.222 236.634  1.00128.13           H  
ATOM   1280  HA  SER A  98     154.444 222.444 237.567  1.00128.13           H  
ATOM   1281  HB2 SER A  98     154.083 219.841 238.597  1.00128.13           H  
ATOM   1282  HB3 SER A  98     153.271 221.133 239.040  1.00128.13           H  
ATOM   1283  HG  SER A  98     152.192 219.843 237.560  1.00128.13           H  
ATOM   1284  N   ASN A  99     157.168 221.658 238.492  1.00124.25           N  
ATOM   1285  CA  ASN A  99     158.258 221.858 239.444  1.00124.25           C  
ATOM   1286  C   ASN A  99     158.184 220.833 240.579  1.00124.25           C  
ATOM   1287  O   ASN A  99     158.045 221.171 241.755  1.00124.25           O  
ATOM   1288  CB  ASN A  99     158.233 223.286 239.994  1.00124.25           C  
ATOM   1289  CG  ASN A  99     157.947 224.316 238.923  1.00124.25           C  
ATOM   1290  OD1 ASN A  99     156.791 224.636 238.647  1.00124.25           O  
ATOM   1291  ND2 ASN A  99     159.000 224.846 238.315  1.00124.25           N  
ATOM   1292  H   ASN A  99     157.438 221.468 237.698  1.00124.25           H  
ATOM   1293  HA  ASN A  99     159.103 221.731 238.984  1.00124.25           H  
ATOM   1294  HB2 ASN A  99     157.542 223.355 240.671  1.00124.25           H  
ATOM   1295  HB3 ASN A  99     159.099 223.485 240.380  1.00124.25           H  
ATOM   1296 HD21 ASN A  99     159.793 224.598 238.535  1.00124.25           H  
ATOM   1297 HD22 ASN A  99     158.889 225.437 237.700  1.00124.25           H  
ATOM   1298  N   ILE A 100     158.282 219.560 240.198  1.00124.63           N  
ATOM   1299  CA  ILE A 100     158.191 218.487 241.182  1.00124.63           C  
ATOM   1300  C   ILE A 100     159.528 218.274 241.880  1.00124.63           C  
ATOM   1301  O   ILE A 100     159.586 218.165 243.109  1.00124.63           O  
ATOM   1302  CB  ILE A 100     157.690 217.197 240.509  1.00124.63           C  
ATOM   1303  CG1 ILE A 100     156.353 217.445 239.803  1.00124.63           C  
ATOM   1304  CG2 ILE A 100     157.557 216.083 241.534  1.00124.63           C  
ATOM   1305  CD1 ILE A 100     155.241 217.929 240.717  1.00124.63           C  
ATOM   1306  H   ILE A 100     158.401 219.295 239.389  1.00124.63           H  
ATOM   1307  HA  ILE A 100     157.546 218.739 241.861  1.00124.63           H  
ATOM   1308  HB  ILE A 100     158.342 216.925 239.844  1.00124.63           H  
ATOM   1309 HG12 ILE A 100     156.481 218.114 239.113  1.00124.63           H  
ATOM   1310 HG13 ILE A 100     156.058 216.613 239.400  1.00124.63           H  
ATOM   1311 HG21 ILE A 100     157.057 215.351 241.140  1.00124.63           H  
ATOM   1312 HG22 ILE A 100     158.442 215.779 241.788  1.00124.63           H  
ATOM   1313 HG23 ILE A 100     157.087 216.424 242.310  1.00124.63           H  
ATOM   1314 HD11 ILE A 100     154.413 217.961 240.213  1.00124.63           H  
ATOM   1315 HD12 ILE A 100     155.149 217.313 241.461  1.00124.63           H  
ATOM   1316 HD13 ILE A 100     155.461 218.814 241.045  1.00124.63           H  
ATOM   1317  N   ILE A 101     160.618 218.209 241.121  1.00119.83           N  
ATOM   1318  CA  ILE A 101     161.945 218.061 241.709  1.00119.83           C  
ATOM   1319  C   ILE A 101     162.340 219.380 242.358  1.00119.83           C  
ATOM   1320  O   ILE A 101     162.243 220.445 241.737  1.00119.83           O  
ATOM   1321  CB  ILE A 101     162.970 217.629 240.649  1.00119.83           C  
ATOM   1322  CG1 ILE A 101     162.627 216.239 240.111  1.00119.83           C  
ATOM   1323  CG2 ILE A 101     164.375 217.631 241.235  1.00119.83           C  
ATOM   1324  CD1 ILE A 101     161.788 216.255 238.857  1.00119.83           C  
ATOM   1325  H   ILE A 101     160.615 218.251 240.264  1.00119.83           H  
ATOM   1326  HA  ILE A 101     161.915 217.380 242.400  1.00119.83           H  
ATOM   1327  HB  ILE A 101     162.941 218.261 239.914  1.00119.83           H  
ATOM   1328 HG12 ILE A 101     163.449 215.766 239.909  1.00119.83           H  
ATOM   1329 HG13 ILE A 101     162.132 215.755 240.791  1.00119.83           H  
ATOM   1330 HG21 ILE A 101     164.978 217.191 240.615  1.00119.83           H  
ATOM   1331 HG22 ILE A 101     164.663 218.547 241.373  1.00119.83           H  
ATOM   1332 HG23 ILE A 101     164.365 217.154 242.079  1.00119.83           H  
ATOM   1333 HD11 ILE A 101     161.694 215.347 238.530  1.00119.83           H  
ATOM   1334 HD12 ILE A 101     160.914 216.623 239.061  1.00119.83           H  
ATOM   1335 HD13 ILE A 101     162.231 216.801 238.189  1.00119.83           H  
ATOM   1336  N   ARG A 102     162.787 219.313 243.613  1.00125.11           N  
ATOM   1337  CA  ARG A 102     163.064 220.507 244.394  1.00125.11           C  
ATOM   1338  C   ARG A 102     164.519 220.663 244.807  1.00125.11           C  
ATOM   1339  O   ARG A 102     164.916 221.775 245.170  1.00125.11           O  
ATOM   1340  CB  ARG A 102     162.192 220.529 245.659  1.00125.11           C  
ATOM   1341  CG  ARG A 102     160.702 220.608 245.377  1.00125.11           C  
ATOM   1342  CD  ARG A 102     160.344 221.872 244.612  1.00125.11           C  
ATOM   1343  NE  ARG A 102     158.918 222.172 244.689  1.00125.11           N  
ATOM   1344  CZ  ARG A 102     158.301 222.593 245.788  1.00125.11           C  
ATOM   1345  NH1 ARG A 102     158.981 222.770 246.912  1.00125.11           N  
ATOM   1346  NH2 ARG A 102     157.000 222.838 245.763  1.00125.11           N  
ATOM   1347  H   ARG A 102     162.936 218.578 244.034  1.00125.11           H  
ATOM   1348  HA  ARG A 102     162.835 221.285 243.864  1.00125.11           H  
ATOM   1349  HB2 ARG A 102     162.356 219.718 246.166  1.00125.11           H  
ATOM   1350  HB3 ARG A 102     162.434 221.303 246.191  1.00125.11           H  
ATOM   1351  HG2 ARG A 102     160.438 219.844 244.841  1.00125.11           H  
ATOM   1352  HG3 ARG A 102     160.218 220.611 246.218  1.00125.11           H  
ATOM   1353  HD2 ARG A 102     160.832 222.622 244.988  1.00125.11           H  
ATOM   1354  HD3 ARG A 102     160.578 221.756 243.678  1.00125.11           H  
ATOM   1355  HE  ARG A 102     158.465 222.150 243.958  1.00125.11           H  
ATOM   1356 HH11 ARG A 102     159.826 222.614 246.937  1.00125.11           H  
ATOM   1357 HH12 ARG A 102     158.575 223.044 247.619  1.00125.11           H  
ATOM   1358 HH21 ARG A 102     156.555 222.725 245.036  1.00125.11           H  
ATOM   1359 HH22 ARG A 102     156.600 223.111 246.473  1.00125.11           H  
ATOM   1360  N   GLY A 103     165.323 219.606 244.772  1.00117.14           N  
ATOM   1361  CA  GLY A 103     166.718 219.754 245.143  1.00117.14           C  
ATOM   1362  C   GLY A 103     167.398 218.411 245.304  1.00117.14           C  
ATOM   1363  O   GLY A 103     166.943 217.400 244.773  1.00117.14           O  
ATOM   1364  H   GLY A 103     165.090 218.811 244.543  1.00117.14           H  
ATOM   1365  HA2 GLY A 103     167.185 220.259 244.459  1.00117.14           H  
ATOM   1366  HA3 GLY A 103     166.778 220.236 245.981  1.00117.14           H  
ATOM   1367  N   TRP A 104     168.492 218.423 246.063  1.00111.72           N  
ATOM   1368  CA  TRP A 104     169.326 217.243 246.236  1.00111.72           C  
ATOM   1369  C   TRP A 104     169.940 217.242 247.626  1.00111.72           C  
ATOM   1370  O   TRP A 104     170.007 218.271 248.303  1.00111.72           O  
ATOM   1371  CB  TRP A 104     170.438 217.182 245.182  1.00111.72           C  
ATOM   1372  CG  TRP A 104     169.955 217.422 243.799  1.00111.72           C  
ATOM   1373  CD1 TRP A 104     169.585 216.480 242.892  1.00111.72           C  
ATOM   1374  CD2 TRP A 104     169.762 218.691 243.165  1.00111.72           C  
ATOM   1375  NE1 TRP A 104     169.185 217.080 241.727  1.00111.72           N  
ATOM   1376  CE2 TRP A 104     169.282 218.439 241.868  1.00111.72           C  
ATOM   1377  CE3 TRP A 104     169.952 220.014 243.567  1.00111.72           C  
ATOM   1378  CZ2 TRP A 104     168.990 219.461 240.968  1.00111.72           C  
ATOM   1379  CZ3 TRP A 104     169.663 221.027 242.675  1.00111.72           C  
ATOM   1380  CH2 TRP A 104     169.187 220.745 241.390  1.00111.72           C  
ATOM   1381  H   TRP A 104     168.772 219.112 246.494  1.00111.72           H  
ATOM   1382  HA  TRP A 104     168.779 216.447 246.146  1.00111.72           H  
ATOM   1383  HB2 TRP A 104     171.101 217.858 245.387  1.00111.72           H  
ATOM   1384  HB3 TRP A 104     170.843 216.301 245.205  1.00111.72           H  
ATOM   1385  HD1 TRP A 104     169.607 215.561 243.035  1.00111.72           H  
ATOM   1386  HE1 TRP A 104     168.918 216.667 241.029  1.00111.72           H  
ATOM   1387  HE3 TRP A 104     170.268 220.209 244.419  1.00111.72           H  
ATOM   1388  HZ2 TRP A 104     168.674 219.277 240.112  1.00111.72           H  
ATOM   1389  HZ3 TRP A 104     169.787 221.911 242.935  1.00111.72           H  
ATOM   1390  HH2 TRP A 104     169.001 221.449 240.810  1.00111.72           H  
ATOM   1391  N   ILE A 105     170.382 216.060 248.043  1.00117.02           N  
ATOM   1392  CA  ILE A 105     171.153 215.877 249.264  1.00117.02           C  
ATOM   1393  C   ILE A 105     172.321 214.957 248.945  1.00117.02           C  
ATOM   1394  O   ILE A 105     172.158 213.960 248.235  1.00117.02           O  
ATOM   1395  CB  ILE A 105     170.292 215.303 250.410  1.00117.02           C  
ATOM   1396  CG1 ILE A 105     169.739 213.925 250.040  1.00117.02           C  
ATOM   1397  CG2 ILE A 105     169.152 216.247 250.738  1.00117.02           C  
ATOM   1398  CD1 ILE A 105     169.021 213.237 251.176  1.00117.02           C  
ATOM   1399  H   ILE A 105     170.242 215.325 247.619  1.00117.02           H  
ATOM   1400  HA  ILE A 105     171.507 216.733 249.550  1.00117.02           H  
ATOM   1401  HB  ILE A 105     170.850 215.209 251.198  1.00117.02           H  
ATOM   1402 HG12 ILE A 105     169.111 214.024 249.307  1.00117.02           H  
ATOM   1403 HG13 ILE A 105     170.467 213.345 249.774  1.00117.02           H  
ATOM   1404 HG21 ILE A 105     168.724 215.957 251.558  1.00117.02           H  
ATOM   1405 HG22 ILE A 105     169.508 217.142 250.850  1.00117.02           H  
ATOM   1406 HG23 ILE A 105     168.514 216.236 250.007  1.00117.02           H  
ATOM   1407 HD11 ILE A 105     168.813 212.327 250.912  1.00117.02           H  
ATOM   1408 HD12 ILE A 105     169.597 213.232 251.956  1.00117.02           H  
ATOM   1409 HD13 ILE A 105     168.203 213.719 251.372  1.00117.02           H  
ATOM   1410  N   PHE A 106     173.500 215.298 249.455  1.00113.12           N  
ATOM   1411  CA  PHE A 106     174.712 214.529 249.216  1.00113.12           C  
ATOM   1412  C   PHE A 106     175.389 214.225 250.543  1.00113.12           C  
ATOM   1413  O   PHE A 106     175.259 214.981 251.509  1.00113.12           O  
ATOM   1414  CB  PHE A 106     175.695 215.277 248.298  1.00113.12           C  
ATOM   1415  CG  PHE A 106     175.052 215.896 247.089  1.00113.12           C  
ATOM   1416  CD1 PHE A 106     174.344 217.080 247.191  1.00113.12           C  
ATOM   1417  CD2 PHE A 106     175.159 215.294 245.849  1.00113.12           C  
ATOM   1418  CE1 PHE A 106     173.755 217.648 246.081  1.00113.12           C  
ATOM   1419  CE2 PHE A 106     174.569 215.858 244.736  1.00113.12           C  
ATOM   1420  CZ  PHE A 106     173.867 217.036 244.853  1.00113.12           C  
ATOM   1421  H   PHE A 106     173.624 215.987 249.954  1.00113.12           H  
ATOM   1422  HA  PHE A 106     174.483 213.687 248.793  1.00113.12           H  
ATOM   1423  HB2 PHE A 106     176.116 215.988 248.806  1.00113.12           H  
ATOM   1424  HB3 PHE A 106     176.368 214.652 247.988  1.00113.12           H  
ATOM   1425  HD1 PHE A 106     174.264 217.497 248.018  1.00113.12           H  
ATOM   1426  HD2 PHE A 106     175.631 214.497 245.764  1.00113.12           H  
ATOM   1427  HE1 PHE A 106     173.281 218.444 246.162  1.00113.12           H  
ATOM   1428  HE2 PHE A 106     174.647 215.443 243.907  1.00113.12           H  
ATOM   1429  HZ  PHE A 106     173.470 217.418 244.104  1.00113.12           H  
ATOM   1430  N   GLY A 107     176.112 213.113 250.584  1.00116.45           N  
ATOM   1431  CA  GLY A 107     176.838 212.756 251.784  1.00116.45           C  
ATOM   1432  C   GLY A 107     177.356 211.334 251.704  1.00116.45           C  
ATOM   1433  O   GLY A 107     177.327 210.695 250.649  1.00116.45           O  
ATOM   1434  H   GLY A 107     176.196 212.556 249.935  1.00116.45           H  
ATOM   1435  HA2 GLY A 107     177.591 213.356 251.901  1.00116.45           H  
ATOM   1436  HA3 GLY A 107     176.255 212.833 252.555  1.00116.45           H  
ATOM   1437  N   THR A 108     177.836 210.859 252.852  1.00119.16           N  
ATOM   1438  CA  THR A 108     178.377 209.514 252.996  1.00119.16           C  
ATOM   1439  C   THR A 108     177.432 208.583 253.741  1.00119.16           C  
ATOM   1440  O   THR A 108     177.139 207.485 253.258  1.00119.16           O  
ATOM   1441  CB  THR A 108     179.727 209.571 253.727  1.00119.16           C  
ATOM   1442  OG1 THR A 108     180.596 210.494 253.060  1.00119.16           O  
ATOM   1443  CG2 THR A 108     180.381 208.198 253.756  1.00119.16           C  
ATOM   1444  H   THR A 108     177.857 211.313 253.582  1.00119.16           H  
ATOM   1445  HA  THR A 108     178.531 209.139 252.115  1.00119.16           H  
ATOM   1446  HB  THR A 108     179.587 209.863 254.641  1.00119.16           H  
ATOM   1447  HG1 THR A 108     180.725 210.247 252.268  1.00119.16           H  
ATOM   1448 HG21 THR A 108     181.293 208.276 254.078  1.00119.16           H  
ATOM   1449 HG22 THR A 108     179.890 207.606 254.347  1.00119.16           H  
ATOM   1450 HG23 THR A 108     180.394 207.817 252.864  1.00119.16           H  
ATOM   1451  N   THR A 109     176.949 208.995 254.913  1.00122.29           N  
ATOM   1452  CA  THR A 109     176.016 208.201 255.702  1.00122.29           C  
ATOM   1453  C   THR A 109     174.622 208.801 255.776  1.00122.29           C  
ATOM   1454  O   THR A 109     173.648 208.052 255.874  1.00122.29           O  
ATOM   1455  CB  THR A 109     176.545 208.019 257.131  1.00122.29           C  
ATOM   1456  OG1 THR A 109     176.646 209.295 257.775  1.00122.29           O  
ATOM   1457  CG2 THR A 109     177.912 207.349 257.115  1.00122.29           C  
ATOM   1458  H   THR A 109     177.153 209.747 255.277  1.00122.29           H  
ATOM   1459  HA  THR A 109     175.936 207.320 255.304  1.00122.29           H  
ATOM   1460  HB  THR A 109     175.935 207.454 257.630  1.00122.29           H  
ATOM   1461  HG1 THR A 109     176.926 209.199 258.561  1.00122.29           H  
ATOM   1462 HG21 THR A 109     178.205 207.174 258.023  1.00122.29           H  
ATOM   1463 HG22 THR A 109     177.863 206.510 256.632  1.00122.29           H  
ATOM   1464 HG23 THR A 109     178.559 207.926 256.680  1.00122.29           H  
ATOM   1465  N   LEU A 110     174.503 210.128 255.730  1.00121.46           N  
ATOM   1466  CA  LEU A 110     173.207 210.803 255.757  1.00121.46           C  
ATOM   1467  C   LEU A 110     172.432 210.495 257.036  1.00121.46           C  
ATOM   1468  O   LEU A 110     171.208 210.350 257.012  1.00121.46           O  
ATOM   1469  CB  LEU A 110     172.370 210.432 254.528  1.00121.46           C  
ATOM   1470  CG  LEU A 110     173.093 210.483 253.180  1.00121.46           C  
ATOM   1471  CD1 LEU A 110     172.244 209.840 252.096  1.00121.46           C  
ATOM   1472  CD2 LEU A 110     173.442 211.915 252.811  1.00121.46           C  
ATOM   1473  H   LEU A 110     175.171 210.667 255.683  1.00121.46           H  
ATOM   1474  HA  LEU A 110     173.358 211.761 255.730  1.00121.46           H  
ATOM   1475  HB2 LEU A 110     172.039 209.528 254.646  1.00121.46           H  
ATOM   1476  HB3 LEU A 110     171.621 211.044 254.474  1.00121.46           H  
ATOM   1477  HG  LEU A 110     173.920 209.981 253.244  1.00121.46           H  
ATOM   1478 HD11 LEU A 110     172.725 209.879 251.254  1.00121.46           H  
ATOM   1479 HD12 LEU A 110     172.071 208.916 252.336  1.00121.46           H  
ATOM   1480 HD13 LEU A 110     171.407 210.325 252.021  1.00121.46           H  
ATOM   1481 HD21 LEU A 110     173.889 211.919 251.950  1.00121.46           H  
ATOM   1482 HD22 LEU A 110     172.625 212.436 252.763  1.00121.46           H  
ATOM   1483 HD23 LEU A 110     174.029 212.282 253.490  1.00121.46           H  
ATOM   1484  N   ASP A 111     173.136 210.382 258.161  1.00125.95           N  
ATOM   1485  CA  ASP A 111     172.504 210.148 259.457  1.00125.95           C  
ATOM   1486  C   ASP A 111     173.188 210.977 260.538  1.00125.95           C  
ATOM   1487  O   ASP A 111     173.277 210.568 261.700  1.00125.95           O  
ATOM   1488  CB  ASP A 111     172.519 208.661 259.815  1.00125.95           C  
ATOM   1489  CG  ASP A 111     171.300 207.919 259.292  1.00125.95           C  
ATOM   1490  OD1 ASP A 111     170.265 208.569 259.033  1.00125.95           O  
ATOM   1491  OD2 ASP A 111     171.374 206.682 259.140  1.00125.95           O  
ATOM   1492  H   ASP A 111     173.993 210.440 258.200  1.00125.95           H  
ATOM   1493  HA  ASP A 111     171.581 210.439 259.412  1.00125.95           H  
ATOM   1494  HB2 ASP A 111     173.304 208.252 259.420  1.00125.95           H  
ATOM   1495  HB3 ASP A 111     172.539 208.558 260.779  1.00125.95           H  
ATOM   1496  N   SER A 112     173.685 212.155 260.165  1.00127.36           N  
ATOM   1497  CA  SER A 112     174.286 213.151 261.049  1.00127.36           C  
ATOM   1498  C   SER A 112     175.626 212.712 261.629  1.00127.36           C  
ATOM   1499  O   SER A 112     176.262 213.505 262.334  1.00127.36           O  
ATOM   1500  CB  SER A 112     173.361 213.540 262.214  1.00127.36           C  
ATOM   1501  OG  SER A 112     172.794 212.406 262.847  1.00127.36           O  
ATOM   1502  H   SER A 112     173.683 212.415 259.345  1.00127.36           H  
ATOM   1503  HA  SER A 112     174.448 213.955 260.531  1.00127.36           H  
ATOM   1504  HB2 SER A 112     173.876 214.037 262.869  1.00127.36           H  
ATOM   1505  HB3 SER A 112     172.644 214.096 261.871  1.00127.36           H  
ATOM   1506  HG  SER A 112     172.080 212.189 262.463  1.00127.36           H  
ATOM   1507  N   LYS A 113     176.083 211.487 261.362  1.00125.53           N  
ATOM   1508  CA  LYS A 113     177.405 211.085 261.832  1.00125.53           C  
ATOM   1509  C   LYS A 113     178.500 211.772 261.028  1.00125.53           C  
ATOM   1510  O   LYS A 113     179.540 212.151 261.580  1.00125.53           O  
ATOM   1511  CB  LYS A 113     177.554 209.567 261.755  1.00125.53           C  
ATOM   1512  CG  LYS A 113     176.584 208.807 262.645  1.00125.53           C  
ATOM   1513  CD  LYS A 113     176.801 207.301 262.562  1.00125.53           C  
ATOM   1514  CE  LYS A 113     176.594 206.764 261.153  1.00125.53           C  
ATOM   1515  NZ  LYS A 113     175.396 207.343 260.489  1.00125.53           N  
ATOM   1516  H   LYS A 113     175.660 210.884 260.919  1.00125.53           H  
ATOM   1517  HA  LYS A 113     177.503 211.349 262.761  1.00125.53           H  
ATOM   1518  HB2 LYS A 113     177.401 209.290 260.838  1.00125.53           H  
ATOM   1519  HB3 LYS A 113     178.454 209.327 262.025  1.00125.53           H  
ATOM   1520  HG2 LYS A 113     176.721 209.079 263.566  1.00125.53           H  
ATOM   1521  HG3 LYS A 113     175.675 209.004 262.371  1.00125.53           H  
ATOM   1522  HD2 LYS A 113     177.709 207.095 262.833  1.00125.53           H  
ATOM   1523  HD3 LYS A 113     176.169 206.857 263.149  1.00125.53           H  
ATOM   1524  HE2 LYS A 113     177.371 206.980 260.614  1.00125.53           H  
ATOM   1525  HE3 LYS A 113     176.477 205.802 261.195  1.00125.53           H  
ATOM   1526  HZ1 LYS A 113     175.258 206.943 259.706  1.00125.53           H  
ATOM   1527  HZ2 LYS A 113     174.678 207.228 261.003  1.00125.53           H  
ATOM   1528  HZ3 LYS A 113     175.515 208.214 260.351  1.00125.53           H  
ATOM   1529  N   THR A 114     178.283 211.941 259.727  1.00124.80           N  
ATOM   1530  CA  THR A 114     179.202 212.648 258.849  1.00124.80           C  
ATOM   1531  C   THR A 114     178.476 213.820 258.206  1.00124.80           C  
ATOM   1532  O   THR A 114     177.282 213.742 257.903  1.00124.80           O  
ATOM   1533  CB  THR A 114     179.763 211.723 257.761  1.00124.80           C  
ATOM   1534  OG1 THR A 114     180.320 210.549 258.366  1.00124.80           O  
ATOM   1535  CG2 THR A 114     180.839 212.436 256.955  1.00124.80           C  
ATOM   1536  H   THR A 114     177.586 211.645 259.320  1.00124.80           H  
ATOM   1537  HA  THR A 114     179.944 212.995 259.367  1.00124.80           H  
ATOM   1538  HB  THR A 114     179.049 211.466 257.158  1.00124.80           H  
ATOM   1539  HG1 THR A 114     180.619 210.035 257.773  1.00124.80           H  
ATOM   1540 HG21 THR A 114     181.274 211.807 256.357  1.00124.80           H  
ATOM   1541 HG22 THR A 114     180.445 213.148 256.428  1.00124.80           H  
ATOM   1542 HG23 THR A 114     181.505 212.814 257.551  1.00124.80           H  
ATOM   1543  N   GLN A 115     179.209 214.912 258.000  1.00123.74           N  
ATOM   1544  CA  GLN A 115     178.606 216.114 257.445  1.00123.74           C  
ATOM   1545  C   GLN A 115     177.990 215.821 256.084  1.00123.74           C  
ATOM   1546  O   GLN A 115     178.588 215.143 255.244  1.00123.74           O  
ATOM   1547  CB  GLN A 115     179.652 217.222 257.323  1.00123.74           C  
ATOM   1548  CG  GLN A 115     179.065 218.601 257.073  1.00123.74           C  
ATOM   1549  CD  GLN A 115     180.124 219.684 257.040  1.00123.74           C  
ATOM   1550  OE1 GLN A 115     181.321 219.399 257.074  1.00123.74           O  
ATOM   1551  NE2 GLN A 115     179.688 220.937 256.978  1.00123.74           N  
ATOM   1552  H   GLN A 115     180.049 214.980 258.173  1.00123.74           H  
ATOM   1553  HA  GLN A 115     177.901 216.423 258.033  1.00123.74           H  
ATOM   1554  HB2 GLN A 115     180.161 217.262 258.147  1.00123.74           H  
ATOM   1555  HB3 GLN A 115     180.243 217.013 256.582  1.00123.74           H  
ATOM   1556  HG2 GLN A 115     178.609 218.601 256.217  1.00123.74           H  
ATOM   1557  HG3 GLN A 115     178.440 218.813 257.784  1.00123.74           H  
ATOM   1558 HE21 GLN A 115     178.844 221.098 256.956  1.00123.74           H  
ATOM   1559 HE22 GLN A 115     180.250 221.587 256.957  1.00123.74           H  
ATOM   1560  N   SER A 116     176.781 216.334 255.873  1.00121.97           N  
ATOM   1561  CA  SER A 116     176.064 216.178 254.618  1.00121.97           C  
ATOM   1562  C   SER A 116     175.821 217.555 254.019  1.00121.97           C  
ATOM   1563  O   SER A 116     176.127 218.580 254.627  1.00121.97           O  
ATOM   1564  CB  SER A 116     174.735 215.438 254.820  1.00121.97           C  
ATOM   1565  OG  SER A 116     174.953 214.127 255.311  1.00121.97           O  
ATOM   1566  H   SER A 116     176.346 216.788 256.460  1.00121.97           H  
ATOM   1567  HA  SER A 116     176.605 215.668 253.995  1.00121.97           H  
ATOM   1568  HB2 SER A 116     174.195 215.929 255.459  1.00121.97           H  
ATOM   1569  HB3 SER A 116     174.273 215.383 253.969  1.00121.97           H  
ATOM   1570  HG  SER A 116     174.219 213.730 255.403  1.00121.97           H  
ATOM   1571  N   LEU A 117     175.272 217.572 252.810  1.00118.31           N  
ATOM   1572  CA  LEU A 117     174.894 218.806 252.135  1.00118.31           C  
ATOM   1573  C   LEU A 117     173.481 218.652 251.604  1.00118.31           C  
ATOM   1574  O   LEU A 117     173.099 217.562 251.174  1.00118.31           O  
ATOM   1575  CB  LEU A 117     175.861 219.131 250.988  1.00118.31           C  
ATOM   1576  CG  LEU A 117     175.389 220.151 249.946  1.00118.31           C  
ATOM   1577  CD1 LEU A 117     175.211 221.532 250.551  1.00118.31           C  
ATOM   1578  CD2 LEU A 117     176.372 220.201 248.789  1.00118.31           C  
ATOM   1579  H   LEU A 117     175.105 216.865 252.350  1.00118.31           H  
ATOM   1580  HA  LEU A 117     174.906 219.541 252.767  1.00118.31           H  
ATOM   1581  HB2 LEU A 117     176.681 219.476 251.374  1.00118.31           H  
ATOM   1582  HB3 LEU A 117     176.053 218.307 250.514  1.00118.31           H  
ATOM   1583  HG  LEU A 117     174.534 219.873 249.584  1.00118.31           H  
ATOM   1584 HD11 LEU A 117     174.368 221.903 250.247  1.00118.31           H  
ATOM   1585 HD12 LEU A 117     175.210 221.458 251.518  1.00118.31           H  
ATOM   1586 HD13 LEU A 117     175.944 222.098 250.264  1.00118.31           H  
ATOM   1587 HD21 LEU A 117     176.125 220.929 248.196  1.00118.31           H  
ATOM   1588 HD22 LEU A 117     177.263 220.348 249.141  1.00118.31           H  
ATOM   1589 HD23 LEU A 117     176.339 219.358 248.311  1.00118.31           H  
ATOM   1590  N   LEU A 118     172.704 219.732 251.640  1.00119.96           N  
ATOM   1591  CA  LEU A 118     171.407 219.757 250.981  1.00119.96           C  
ATOM   1592  C   LEU A 118     171.241 221.073 250.241  1.00119.96           C  
ATOM   1593  O   LEU A 118     171.560 222.142 250.774  1.00119.96           O  
ATOM   1594  CB  LEU A 118     170.248 219.548 251.968  1.00119.96           C  
ATOM   1595  CG  LEU A 118     169.980 220.517 253.122  1.00119.96           C  
ATOM   1596  CD1 LEU A 118     169.171 221.730 252.689  1.00119.96           C  
ATOM   1597  CD2 LEU A 118     169.235 219.774 254.215  1.00119.96           C  
ATOM   1598  H   LEU A 118     172.909 220.465 252.041  1.00119.96           H  
ATOM   1599  HA  LEU A 118     171.372 219.043 250.326  1.00119.96           H  
ATOM   1600  HB2 LEU A 118     169.432 219.523 251.445  1.00119.96           H  
ATOM   1601  HB3 LEU A 118     170.377 218.678 252.374  1.00119.96           H  
ATOM   1602  HG  LEU A 118     170.825 220.827 253.485  1.00119.96           H  
ATOM   1603 HD11 LEU A 118     169.005 222.286 253.466  1.00119.96           H  
ATOM   1604 HD12 LEU A 118     169.661 222.236 252.026  1.00119.96           H  
ATOM   1605 HD13 LEU A 118     168.328 221.427 252.319  1.00119.96           H  
ATOM   1606 HD21 LEU A 118     168.963 220.406 254.898  1.00119.96           H  
ATOM   1607 HD22 LEU A 118     168.452 219.352 253.827  1.00119.96           H  
ATOM   1608 HD23 LEU A 118     169.816 219.099 254.595  1.00119.96           H  
ATOM   1609  N   ILE A 119     170.769 220.978 249.004  1.00115.92           N  
ATOM   1610  CA  ILE A 119     170.320 222.119 248.219  1.00115.92           C  
ATOM   1611  C   ILE A 119     168.825 221.936 248.020  1.00115.92           C  
ATOM   1612  O   ILE A 119     168.383 220.872 247.575  1.00115.92           O  
ATOM   1613  CB  ILE A 119     171.051 222.208 246.871  1.00115.92           C  
ATOM   1614  CG1 ILE A 119     172.552 222.403 247.092  1.00115.92           C  
ATOM   1615  CG2 ILE A 119     170.477 223.340 246.033  1.00115.92           C  
ATOM   1616  CD1 ILE A 119     173.387 222.132 245.863  1.00115.92           C  
ATOM   1617  H   ILE A 119     170.698 220.232 248.582  1.00115.92           H  
ATOM   1618  HA  ILE A 119     170.473 222.940 248.712  1.00115.92           H  
ATOM   1619  HB  ILE A 119     170.917 221.374 246.394  1.00115.92           H  
ATOM   1620 HG12 ILE A 119     172.712 223.320 247.362  1.00115.92           H  
ATOM   1621 HG13 ILE A 119     172.850 221.798 247.789  1.00115.92           H  
ATOM   1622 HG21 ILE A 119     171.074 223.518 245.290  1.00115.92           H  
ATOM   1623 HG22 ILE A 119     169.605 223.077 245.698  1.00115.92           H  
ATOM   1624 HG23 ILE A 119     170.395 224.131 246.587  1.00115.92           H  
ATOM   1625 HD11 ILE A 119     174.325 222.151 246.109  1.00115.92           H  
ATOM   1626 HD12 ILE A 119     173.155 221.258 245.511  1.00115.92           H  
ATOM   1627 HD13 ILE A 119     173.205 222.815 245.199  1.00115.92           H  
ATOM   1628  N   VAL A 120     168.044 222.952 248.372  1.00121.77           N  
ATOM   1629  CA  VAL A 120     166.592 222.861 248.325  1.00121.77           C  
ATOM   1630  C   VAL A 120     166.034 224.147 247.741  1.00121.77           C  
ATOM   1631  O   VAL A 120     166.619 225.224 247.886  1.00121.77           O  
ATOM   1632  CB  VAL A 120     165.993 222.595 249.723  1.00121.77           C  
ATOM   1633  CG1 VAL A 120     164.475 222.607 249.666  1.00121.77           C  
ATOM   1634  CG2 VAL A 120     166.496 221.270 250.269  1.00121.77           C  
ATOM   1635  H   VAL A 120     168.336 223.714 248.643  1.00121.77           H  
ATOM   1636  HA  VAL A 120     166.335 222.130 247.742  1.00121.77           H  
ATOM   1637  HB  VAL A 120     166.278 223.297 250.329  1.00121.77           H  
ATOM   1638 HG11 VAL A 120     164.128 222.193 250.472  1.00121.77           H  
ATOM   1639 HG12 VAL A 120     164.166 223.524 249.607  1.00121.77           H  
ATOM   1640 HG13 VAL A 120     164.185 222.106 248.888  1.00121.77           H  
ATOM   1641 HG21 VAL A 120     166.148 221.147 251.166  1.00121.77           H  
ATOM   1642 HG22 VAL A 120     166.186 220.555 249.692  1.00121.77           H  
ATOM   1643 HG23 VAL A 120     167.465 221.283 250.288  1.00121.77           H  
ATOM   1644  N   ASN A 121     164.888 224.028 247.073  1.00124.39           N  
ATOM   1645  CA  ASN A 121     164.155 225.172 246.533  1.00124.39           C  
ATOM   1646  C   ASN A 121     162.716 225.037 247.019  1.00124.39           C  
ATOM   1647  O   ASN A 121     161.854 224.516 246.308  1.00124.39           O  
ATOM   1648  CB  ASN A 121     164.250 225.215 245.005  1.00124.39           C  
ATOM   1649  CG  ASN A 121     163.467 226.365 244.397  1.00124.39           C  
ATOM   1650  OD1 ASN A 121     162.424 226.767 244.910  1.00124.39           O  
ATOM   1651  ND2 ASN A 121     163.968 226.896 243.288  1.00124.39           N  
ATOM   1652  H   ASN A 121     164.505 223.274 246.915  1.00124.39           H  
ATOM   1653  HA  ASN A 121     164.524 225.996 246.889  1.00124.39           H  
ATOM   1654  HB2 ASN A 121     165.180 225.319 244.751  1.00124.39           H  
ATOM   1655  HB3 ASN A 121     163.898 224.387 244.643  1.00124.39           H  
ATOM   1656 HD21 ASN A 121     163.563 227.549 242.903  1.00124.39           H  
ATOM   1657 HD22 ASN A 121     164.699 226.588 242.957  1.00124.39           H  
ATOM   1658  N   ASN A 122     162.456 225.515 248.232  1.00128.21           N  
ATOM   1659  CA  ASN A 122     161.101 225.496 248.757  1.00128.21           C  
ATOM   1660  C   ASN A 122     160.299 226.630 248.123  1.00128.21           C  
ATOM   1661  O   ASN A 122     160.774 227.341 247.233  1.00128.21           O  
ATOM   1662  CB  ASN A 122     161.117 225.566 250.285  1.00128.21           C  
ATOM   1663  CG  ASN A 122     161.542 226.924 250.822  1.00128.21           C  
ATOM   1664  OD1 ASN A 122     161.861 227.842 250.068  1.00128.21           O  
ATOM   1665  ND2 ASN A 122     161.546 227.048 252.149  1.00128.21           N  
ATOM   1666  H   ASN A 122     163.041 225.852 248.765  1.00128.21           H  
ATOM   1667  HA  ASN A 122     160.681 224.659 248.504  1.00128.21           H  
ATOM   1668  HB2 ASN A 122     160.225 225.379 250.617  1.00128.21           H  
ATOM   1669  HB3 ASN A 122     161.741 224.904 250.623  1.00128.21           H  
ATOM   1670 HD21 ASN A 122     161.314 226.377 252.634  1.00128.21           H  
ATOM   1671  N   ALA A 123     159.061 226.805 248.580  1.00130.88           N  
ATOM   1672  CA  ALA A 123     158.160 227.738 247.915  1.00130.88           C  
ATOM   1673  C   ALA A 123     158.670 229.173 247.944  1.00130.88           C  
ATOM   1674  O   ALA A 123     158.215 229.992 247.138  1.00130.88           O  
ATOM   1675  CB  ALA A 123     156.773 227.671 248.555  1.00130.88           C  
ATOM   1676  H   ALA A 123     158.724 226.402 249.262  1.00130.88           H  
ATOM   1677  HA  ALA A 123     158.071 227.474 246.986  1.00130.88           H  
ATOM   1678  HB1 ALA A 123     156.179 228.276 248.084  1.00130.88           H  
ATOM   1679  HB2 ALA A 123     156.440 226.763 248.490  1.00130.88           H  
ATOM   1680  HB3 ALA A 123     156.841 227.932 249.485  1.00130.88           H  
ATOM   1681  N   THR A 124     159.600 229.500 248.839  1.00129.99           N  
ATOM   1682  CA  THR A 124     160.017 230.883 249.046  1.00129.99           C  
ATOM   1683  C   THR A 124     161.498 231.129 248.804  1.00129.99           C  
ATOM   1684  O   THR A 124     161.852 232.147 248.205  1.00129.99           O  
ATOM   1685  CB  THR A 124     159.667 231.325 250.475  1.00129.99           C  
ATOM   1686  OG1 THR A 124     160.363 230.502 251.419  1.00129.99           O  
ATOM   1687  CG2 THR A 124     158.168 231.218 250.717  1.00129.99           C  
ATOM   1688  H   THR A 124     160.007 228.935 249.344  1.00129.99           H  
ATOM   1689  HA  THR A 124     159.524 231.453 248.436  1.00129.99           H  
ATOM   1690  HB  THR A 124     159.932 232.250 250.599  1.00129.99           H  
ATOM   1691  HG1 THR A 124     161.191 230.631 251.360  1.00129.99           H  
ATOM   1692 HG21 THR A 124     157.961 231.477 251.629  1.00129.99           H  
ATOM   1693 HG22 THR A 124     157.692 231.803 250.108  1.00129.99           H  
ATOM   1694 HG23 THR A 124     157.872 230.306 250.574  1.00129.99           H  
ATOM   1695  N   ASN A 125     162.376 230.233 249.250  1.00128.33           N  
ATOM   1696  CA  ASN A 125     163.808 230.489 249.267  1.00128.33           C  
ATOM   1697  C   ASN A 125     164.577 229.320 248.672  1.00128.33           C  
ATOM   1698  O   ASN A 125     164.116 228.176 248.685  1.00128.33           O  
ATOM   1699  CB  ASN A 125     164.308 230.739 250.698  1.00128.33           C  
ATOM   1700  CG  ASN A 125     163.704 231.980 251.319  1.00128.33           C  
ATOM   1701  OD1 ASN A 125     162.953 231.902 252.291  1.00128.33           O  
ATOM   1702  ND2 ASN A 125     164.051 233.139 250.775  1.00128.33           N  
ATOM   1703  H   ASN A 125     162.160 229.457 249.551  1.00128.33           H  
ATOM   1704  HA  ASN A 125     164.002 231.278 248.738  1.00128.33           H  
ATOM   1705  HB2 ASN A 125     164.070 229.979 251.250  1.00128.33           H  
ATOM   1706  HB3 ASN A 125     165.271 230.849 250.682  1.00128.33           H  
ATOM   1707 HD21 ASN A 125     164.582 233.154 250.099  1.00128.33           H  
ATOM   1708 HD22 ASN A 125     163.737 233.874 251.093  1.00128.33           H  
ATOM   1709  N   VAL A 126     165.762 229.626 248.151  1.00124.19           N  
ATOM   1710  CA  VAL A 126     166.730 228.622 247.728  1.00124.19           C  
ATOM   1711  C   VAL A 126     167.717 228.446 248.873  1.00124.19           C  
ATOM   1712  O   VAL A 126     168.565 229.312 249.116  1.00124.19           O  
ATOM   1713  CB  VAL A 126     167.444 229.027 246.432  1.00124.19           C  
ATOM   1714  CG1 VAL A 126     168.540 228.027 246.097  1.00124.19           C  
ATOM   1715  CG2 VAL A 126     166.450 229.132 245.289  1.00124.19           C  
ATOM   1716  H   VAL A 126     166.034 230.433 248.030  1.00124.19           H  
ATOM   1717  HA  VAL A 126     166.278 227.777 247.579  1.00124.19           H  
ATOM   1718  HB  VAL A 126     167.856 229.896 246.554  1.00124.19           H  
ATOM   1719 HG11 VAL A 126     168.824 228.168 245.180  1.00124.19           H  
ATOM   1720 HG12 VAL A 126     169.290 228.162 246.698  1.00124.19           H  
ATOM   1721 HG13 VAL A 126     168.190 227.128 246.199  1.00124.19           H  
ATOM   1722 HG21 VAL A 126     166.932 229.302 244.465  1.00124.19           H  
ATOM   1723 HG22 VAL A 126     165.959 228.299 245.220  1.00124.19           H  
ATOM   1724 HG23 VAL A 126     165.840 229.862 245.472  1.00124.19           H  
ATOM   1725  N   VAL A 127     167.610 227.328 249.575  1.00122.40           N  
ATOM   1726  CA  VAL A 127     168.432 227.040 250.743  1.00122.40           C  
ATOM   1727  C   VAL A 127     169.581 226.142 250.320  1.00122.40           C  
ATOM   1728  O   VAL A 127     169.411 225.244 249.487  1.00122.40           O  
ATOM   1729  CB  VAL A 127     167.597 226.374 251.853  1.00122.40           C  
ATOM   1730  CG1 VAL A 127     168.482 225.982 253.028  1.00122.40           C  
ATOM   1731  CG2 VAL A 127     166.480 227.296 252.299  1.00122.40           C  
ATOM   1732  H   VAL A 127     167.051 226.701 249.389  1.00122.40           H  
ATOM   1733  HA  VAL A 127     168.800 227.866 251.092  1.00122.40           H  
ATOM   1734  HB  VAL A 127     167.194 225.566 251.501  1.00122.40           H  
ATOM   1735 HG11 VAL A 127     167.917 225.715 253.770  1.00122.40           H  
ATOM   1736 HG12 VAL A 127     169.052 225.242 252.767  1.00122.40           H  
ATOM   1737 HG13 VAL A 127     169.023 226.745 253.284  1.00122.40           H  
ATOM   1738 HG21 VAL A 127     165.999 226.879 253.030  1.00122.40           H  
ATOM   1739 HG22 VAL A 127     166.866 228.136 252.591  1.00122.40           H  
ATOM   1740 HG23 VAL A 127     165.880 227.450 251.552  1.00122.40           H  
ATOM   1741  N   ILE A 128     170.760 226.388 250.885  1.00119.42           N  
ATOM   1742  CA  ILE A 128     171.914 225.527 250.662  1.00119.42           C  
ATOM   1743  C   ILE A 128     172.651 225.383 251.983  1.00119.42           C  
ATOM   1744  O   ILE A 128     173.307 226.323 252.443  1.00119.42           O  
ATOM   1745  CB  ILE A 128     172.838 226.090 249.569  1.00119.42           C  
ATOM   1746  CG1 ILE A 128     172.074 226.238 248.250  1.00119.42           C  
ATOM   1747  CG2 ILE A 128     174.050 225.191 249.399  1.00119.42           C  
ATOM   1748  CD1 ILE A 128     172.886 226.853 247.129  1.00119.42           C  
ATOM   1749  H   ILE A 128     170.917 227.054 251.406  1.00119.42           H  
ATOM   1750  HA  ILE A 128     171.612 224.648 250.385  1.00119.42           H  
ATOM   1751  HB  ILE A 128     173.144 226.967 249.847  1.00119.42           H  
ATOM   1752 HG12 ILE A 128     171.782 225.361 247.958  1.00119.42           H  
ATOM   1753 HG13 ILE A 128     171.305 226.809 248.395  1.00119.42           H  
ATOM   1754 HG21 ILE A 128     174.566 225.503 248.645  1.00119.42           H  
ATOM   1755 HG22 ILE A 128     174.592 225.227 250.202  1.00119.42           H  
ATOM   1756 HG23 ILE A 128     173.749 224.282 249.241  1.00119.42           H  
ATOM   1757 HD11 ILE A 128     172.285 227.129 246.420  1.00119.42           H  
ATOM   1758 HD12 ILE A 128     173.368 227.621 247.474  1.00119.42           H  
ATOM   1759 HD13 ILE A 128     173.513 226.193 246.793  1.00119.42           H  
ATOM   1760  N   LYS A 129     172.546 224.213 252.607  1.00121.53           N  
ATOM   1761  CA  LYS A 129     173.099 223.999 253.939  1.00121.53           C  
ATOM   1762  C   LYS A 129     174.023 222.795 253.916  1.00121.53           C  
ATOM   1763  O   LYS A 129     173.592 221.685 253.586  1.00121.53           O  
ATOM   1764  CB  LYS A 129     171.982 223.799 254.967  1.00121.53           C  
ATOM   1765  CG  LYS A 129     171.128 225.035 255.178  1.00121.53           C  
ATOM   1766  CD  LYS A 129     170.000 224.785 256.163  1.00121.53           C  
ATOM   1767  CE  LYS A 129     170.516 224.703 257.589  1.00121.53           C  
ATOM   1768  NZ  LYS A 129     169.405 224.651 258.578  1.00121.53           N  
ATOM   1769  H   LYS A 129     172.156 223.522 252.277  1.00121.53           H  
ATOM   1770  HA  LYS A 129     173.619 224.774 254.205  1.00121.53           H  
ATOM   1771  HB2 LYS A 129     171.402 223.083 254.664  1.00121.53           H  
ATOM   1772  HB3 LYS A 129     172.380 223.562 255.819  1.00121.53           H  
ATOM   1773  HG2 LYS A 129     171.683 225.749 255.529  1.00121.53           H  
ATOM   1774  HG3 LYS A 129     170.740 225.301 254.330  1.00121.53           H  
ATOM   1775  HD2 LYS A 129     169.363 225.515 256.111  1.00121.53           H  
ATOM   1776  HD3 LYS A 129     169.566 223.945 255.947  1.00121.53           H  
ATOM   1777  HE2 LYS A 129     171.050 223.900 257.690  1.00121.53           H  
ATOM   1778  HE3 LYS A 129     171.053 225.488 257.779  1.00121.53           H  
ATOM   1779  HZ1 LYS A 129     169.735 224.595 259.403  1.00121.53           H  
ATOM   1780  HZ2 LYS A 129     168.907 225.385 258.515  1.00121.53           H  
ATOM   1781  HZ3 LYS A 129     168.893 223.939 258.424  1.00121.53           H  
ATOM   1782  N   VAL A 130     175.285 223.014 254.264  1.00121.13           N  
ATOM   1783  CA  VAL A 130     176.244 221.932 254.471  1.00121.13           C  
ATOM   1784  C   VAL A 130     176.263 221.709 255.978  1.00121.13           C  
ATOM   1785  O   VAL A 130     176.934 222.423 256.725  1.00121.13           O  
ATOM   1786  CB  VAL A 130     177.628 222.268 253.920  1.00121.13           C  
ATOM   1787  CG1 VAL A 130     178.531 221.043 253.984  1.00121.13           C  
ATOM   1788  CG2 VAL A 130     177.543 222.787 252.490  1.00121.13           C  
ATOM   1789  H   VAL A 130     175.618 223.797 254.390  1.00121.13           H  
ATOM   1790  HA  VAL A 130     175.926 221.123 254.041  1.00121.13           H  
ATOM   1791  HB  VAL A 130     178.027 222.962 254.468  1.00121.13           H  
ATOM   1792 HG11 VAL A 130     179.454 221.325 253.887  1.00121.13           H  
ATOM   1793 HG12 VAL A 130     178.408 220.600 254.837  1.00121.13           H  
ATOM   1794 HG13 VAL A 130     178.291 220.437 253.266  1.00121.13           H  
ATOM   1795 HG21 VAL A 130     178.338 223.311 252.308  1.00121.13           H  
ATOM   1796 HG22 VAL A 130     177.501 222.032 251.884  1.00121.13           H  
ATOM   1797 HG23 VAL A 130     176.758 223.345 252.384  1.00121.13           H  
ATOM   1798  N   CYS A 131     175.521 220.705 256.433  1.00127.15           N  
ATOM   1799  CA  CYS A 131     175.334 220.512 257.859  1.00127.15           C  
ATOM   1800  C   CYS A 131     175.154 219.026 258.145  1.00127.15           C  
ATOM   1801  O   CYS A 131     174.989 218.208 257.235  1.00127.15           O  
ATOM   1802  CB  CYS A 131     174.141 221.345 258.355  1.00127.15           C  
ATOM   1803  SG  CYS A 131     173.974 221.529 260.137  1.00127.15           S  
ATOM   1804  H   CYS A 131     175.120 220.127 255.938  1.00127.15           H  
ATOM   1805  HA  CYS A 131     176.137 220.792 258.306  1.00127.15           H  
ATOM   1806  HB2 CYS A 131     174.208 222.235 257.975  1.00127.15           H  
ATOM   1807  HB3 CYS A 131     173.330 220.922 258.045  1.00127.15           H  
ATOM   1808  N   GLU A 132     175.222 218.678 259.432  1.00129.06           N  
ATOM   1809  CA  GLU A 132     175.092 217.288 259.874  1.00129.06           C  
ATOM   1810  C   GLU A 132     173.615 216.990 260.111  1.00129.06           C  
ATOM   1811  O   GLU A 132     173.108 217.018 261.235  1.00129.06           O  
ATOM   1812  CB  GLU A 132     175.925 217.040 261.125  1.00129.06           C  
ATOM   1813  CG  GLU A 132     177.416 217.274 260.940  1.00129.06           C  
ATOM   1814  CD  GLU A 132     178.227 216.838 262.145  1.00129.06           C  
ATOM   1815  OE1 GLU A 132     177.804 215.889 262.838  1.00129.06           O  
ATOM   1816  OE2 GLU A 132     179.289 217.444 262.399  1.00129.06           O  
ATOM   1817  H   GLU A 132     175.345 219.235 260.075  1.00129.06           H  
ATOM   1818  HA  GLU A 132     175.413 216.698 259.174  1.00129.06           H  
ATOM   1819  HB2 GLU A 132     175.619 217.636 261.826  1.00129.06           H  
ATOM   1820  HB3 GLU A 132     175.803 216.119 261.402  1.00129.06           H  
ATOM   1821  HG2 GLU A 132     177.722 216.761 260.178  1.00129.06           H  
ATOM   1822  HG3 GLU A 132     177.576 218.218 260.791  1.00129.06           H  
ATOM   1823  N   PHE A 133     172.917 216.694 259.020  1.00126.14           N  
ATOM   1824  CA  PHE A 133     171.497 216.385 259.070  1.00126.14           C  
ATOM   1825  C   PHE A 133     171.282 214.916 259.404  1.00126.14           C  
ATOM   1826  O   PHE A 133     172.094 214.058 259.046  1.00126.14           O  
ATOM   1827  CB  PHE A 133     170.827 216.705 257.734  1.00126.14           C  
ATOM   1828  CG  PHE A 133     170.933 218.144 257.329  1.00126.14           C  
ATOM   1829  CD1 PHE A 133     171.877 218.547 256.402  1.00126.14           C  
ATOM   1830  CD2 PHE A 133     170.084 219.093 257.870  1.00126.14           C  
ATOM   1831  CE1 PHE A 133     171.974 219.869 256.024  1.00126.14           C  
ATOM   1832  CE2 PHE A 133     170.177 220.416 257.496  1.00126.14           C  
ATOM   1833  CZ  PHE A 133     171.123 220.806 256.573  1.00126.14           C  
ATOM   1834  H   PHE A 133     173.251 216.666 258.227  1.00126.14           H  
ATOM   1835  HA  PHE A 133     171.075 216.922 259.758  1.00126.14           H  
ATOM   1836  HB2 PHE A 133     171.248 216.173 257.042  1.00126.14           H  
ATOM   1837  HB3 PHE A 133     169.886 216.481 257.793  1.00126.14           H  
ATOM   1838  HD1 PHE A 133     172.453 217.919 256.029  1.00126.14           H  
ATOM   1839  HD2 PHE A 133     169.445 218.835 258.494  1.00126.14           H  
ATOM   1840  HE1 PHE A 133     172.614 220.129 255.400  1.00126.14           H  
ATOM   1841  HE2 PHE A 133     169.602 221.046 257.867  1.00126.14           H  
ATOM   1842  HZ  PHE A 133     171.187 221.698 256.320  1.00126.14           H  
ATOM   1843  N   GLN A 134     170.181 214.634 260.100  1.00128.32           N  
ATOM   1844  CA  GLN A 134     169.736 213.258 260.324  1.00128.32           C  
ATOM   1845  C   GLN A 134     168.734 212.886 259.230  1.00128.32           C  
ATOM   1846  O   GLN A 134     167.532 212.733 259.453  1.00128.32           O  
ATOM   1847  CB  GLN A 134     169.141 213.109 261.719  1.00128.32           C  
ATOM   1848  CG  GLN A 134     168.601 211.716 262.033  1.00128.32           C  
ATOM   1849  CD  GLN A 134     169.696 210.675 262.156  1.00128.32           C  
ATOM   1850  OE1 GLN A 134     170.847 211.000 262.447  1.00128.32           O  
ATOM   1851  NE2 GLN A 134     169.342 209.414 261.934  1.00128.32           N  
ATOM   1852  H   GLN A 134     169.669 215.227 260.455  1.00128.32           H  
ATOM   1853  HA  GLN A 134     170.497 212.660 260.254  1.00128.32           H  
ATOM   1854  HB2 GLN A 134     169.829 213.312 262.372  1.00128.32           H  
ATOM   1855  HB3 GLN A 134     168.409 213.737 261.810  1.00128.32           H  
ATOM   1856  HG2 GLN A 134     168.129 211.749 262.880  1.00128.32           H  
ATOM   1857  HG3 GLN A 134     167.996 211.430 261.333  1.00128.32           H  
ATOM   1858 HE21 GLN A 134     168.528 209.226 261.733  1.00128.32           H  
ATOM   1859 HE22 GLN A 134     169.927 208.787 261.991  1.00128.32           H  
ATOM   1860  N   PHE A 135     169.262 212.758 258.016  1.00125.13           N  
ATOM   1861  CA  PHE A 135     168.420 212.431 256.875  1.00125.13           C  
ATOM   1862  C   PHE A 135     167.785 211.062 257.072  1.00125.13           C  
ATOM   1863  O   PHE A 135     168.478 210.059 257.264  1.00125.13           O  
ATOM   1864  CB  PHE A 135     169.242 212.442 255.586  1.00125.13           C  
ATOM   1865  CG  PHE A 135     169.559 213.817 255.077  1.00125.13           C  
ATOM   1866  CD1 PHE A 135     170.872 214.194 254.852  1.00125.13           C  
ATOM   1867  CD2 PHE A 135     168.551 214.731 254.825  1.00125.13           C  
ATOM   1868  CE1 PHE A 135     171.174 215.454 254.383  1.00125.13           C  
ATOM   1869  CE2 PHE A 135     168.848 215.995 254.358  1.00125.13           C  
ATOM   1870  CZ  PHE A 135     170.162 216.356 254.137  1.00125.13           C  
ATOM   1871  H   PHE A 135     170.096 212.855 257.829  1.00125.13           H  
ATOM   1872  HA  PHE A 135     167.710 213.086 256.799  1.00125.13           H  
ATOM   1873  HB2 PHE A 135     170.082 211.990 255.749  1.00125.13           H  
ATOM   1874  HB3 PHE A 135     168.746 211.976 254.894  1.00125.13           H  
ATOM   1875  HD1 PHE A 135     171.558 213.589 255.016  1.00125.13           H  
ATOM   1876  HD2 PHE A 135     167.665 214.492 254.973  1.00125.13           H  
ATOM   1877  HE1 PHE A 135     172.060 215.696 254.235  1.00125.13           H  
ATOM   1878  HE2 PHE A 135     168.164 216.603 254.191  1.00125.13           H  
ATOM   1879  HZ  PHE A 135     170.365 217.206 253.822  1.00125.13           H  
ATOM   1880  N   CYS A 136     166.458 211.022 257.021  1.00132.68           N  
ATOM   1881  CA  CYS A 136     165.738 209.774 257.205  1.00132.68           C  
ATOM   1882  C   CYS A 136     165.580 209.053 255.867  1.00132.68           C  
ATOM   1883  O   CYS A 136     166.207 209.400 254.863  1.00132.68           O  
ATOM   1884  CB  CYS A 136     164.391 210.036 257.874  1.00132.68           C  
ATOM   1885  SG  CYS A 136     163.175 210.877 256.848  1.00132.68           S  
ATOM   1886  H   CYS A 136     165.953 211.704 256.882  1.00132.68           H  
ATOM   1887  HA  CYS A 136     166.252 209.199 257.793  1.00132.68           H  
ATOM   1888  HB2 CYS A 136     164.009 209.185 258.142  1.00132.68           H  
ATOM   1889  HB3 CYS A 136     164.540 210.585 258.660  1.00132.68           H  
ATOM   1890  N   ASN A 137     164.733 208.023 255.858  1.00134.99           N  
ATOM   1891  CA  ASN A 137     164.671 207.120 254.716  1.00134.99           C  
ATOM   1892  C   ASN A 137     164.017 207.757 253.494  1.00134.99           C  
ATOM   1893  O   ASN A 137     164.458 207.506 252.367  1.00134.99           O  
ATOM   1894  CB  ASN A 137     163.922 205.845 255.104  1.00134.99           C  
ATOM   1895  CG  ASN A 137     164.155 204.713 254.126  1.00134.99           C  
ATOM   1896  OD1 ASN A 137     164.832 204.883 253.112  1.00134.99           O  
ATOM   1897  ND2 ASN A 137     163.603 203.544 254.431  1.00134.99           N  
ATOM   1898  H   ASN A 137     164.190 207.829 256.495  1.00134.99           H  
ATOM   1899  HA  ASN A 137     165.575 206.869 254.469  1.00134.99           H  
ATOM   1900  HB2 ASN A 137     164.225 205.554 255.978  1.00134.99           H  
ATOM   1901  HB3 ASN A 137     162.970 206.031 255.128  1.00134.99           H  
ATOM   1902 HD21 ASN A 137     163.707 202.870 253.908  1.00134.99           H  
ATOM   1903 HD22 ASN A 137     163.138 203.463 255.150  1.00134.99           H  
ATOM   1904  N   ASP A 138     162.982 208.574 253.681  1.00132.35           N  
ATOM   1905  CA  ASP A 138     162.227 209.161 252.573  1.00132.35           C  
ATOM   1906  C   ASP A 138     162.083 210.666 252.772  1.00132.35           C  
ATOM   1907  O   ASP A 138     161.003 211.162 253.114  1.00132.35           O  
ATOM   1908  CB  ASP A 138     160.857 208.496 252.439  1.00132.35           C  
ATOM   1909  CG  ASP A 138     160.951 207.062 251.957  1.00132.35           C  
ATOM   1910  OD1 ASP A 138     161.920 206.736 251.241  1.00132.35           O  
ATOM   1911  OD2 ASP A 138     160.055 206.259 252.292  1.00132.35           O  
ATOM   1912  H   ASP A 138     162.692 208.809 254.456  1.00132.35           H  
ATOM   1913  HA  ASP A 138     162.711 209.017 251.745  1.00132.35           H  
ATOM   1914  HB2 ASP A 138     160.421 208.494 253.306  1.00132.35           H  
ATOM   1915  HB3 ASP A 138     160.324 208.994 251.800  1.00132.35           H  
ATOM   1916  N   PRO A 139     163.163 211.422 252.577  1.00127.80           N  
ATOM   1917  CA  PRO A 139     163.043 212.884 252.538  1.00127.80           C  
ATOM   1918  C   PRO A 139     162.167 213.345 251.382  1.00127.80           C  
ATOM   1919  O   PRO A 139     162.180 212.760 250.297  1.00127.80           O  
ATOM   1920  CB  PRO A 139     164.492 213.349 252.356  1.00127.80           C  
ATOM   1921  CG  PRO A 139     165.316 212.239 252.897  1.00127.80           C  
ATOM   1922  CD  PRO A 139     164.569 210.987 252.561  1.00127.80           C  
ATOM   1923  HA  PRO A 139     162.693 213.221 253.376  1.00127.80           H  
ATOM   1924  HB2 PRO A 139     164.672 213.467 251.411  1.00127.80           H  
ATOM   1925  HB3 PRO A 139     164.652 214.172 252.840  1.00127.80           H  
ATOM   1926  HG2 PRO A 139     166.187 212.243 252.472  1.00127.80           H  
ATOM   1927  HG3 PRO A 139     165.404 212.337 253.858  1.00127.80           H  
ATOM   1928  HD2 PRO A 139     164.815 210.664 251.682  1.00127.80           H  
ATOM   1929  HD3 PRO A 139     164.725 210.318 253.242  1.00127.80           H  
ATOM   1930  N   PHE A 140     161.408 214.415 251.616  1.00131.64           N  
ATOM   1931  CA  PHE A 140     160.578 215.001 250.567  1.00131.64           C  
ATOM   1932  C   PHE A 140     159.925 216.282 251.084  1.00131.64           C  
ATOM   1933  O   PHE A 140     160.111 216.694 252.236  1.00131.64           O  
ATOM   1934  CB  PHE A 140     159.512 214.018 250.077  1.00131.64           C  
ATOM   1935  CG  PHE A 140     158.519 213.626 251.131  1.00131.64           C  
ATOM   1936  CD1 PHE A 140     158.712 212.488 251.891  1.00131.64           C  
ATOM   1937  CD2 PHE A 140     157.393 214.398 251.364  1.00131.64           C  
ATOM   1938  CE1 PHE A 140     157.804 212.125 252.863  1.00131.64           C  
ATOM   1939  CE2 PHE A 140     156.482 214.041 252.336  1.00131.64           C  
ATOM   1940  CZ  PHE A 140     156.686 212.903 253.086  1.00131.64           C  
ATOM   1941  H   PHE A 140     161.357 214.819 252.373  1.00131.64           H  
ATOM   1942  HA  PHE A 140     161.141 215.235 249.812  1.00131.64           H  
ATOM   1943  HB2 PHE A 140     159.021 214.430 249.349  1.00131.64           H  
ATOM   1944  HB3 PHE A 140     159.943 213.209 249.761  1.00131.64           H  
ATOM   1945  HD1 PHE A 140     159.464 211.961 251.743  1.00131.64           H  
ATOM   1946  HD2 PHE A 140     157.252 215.167 250.861  1.00131.64           H  
ATOM   1947  HE1 PHE A 140     157.944 211.356 253.367  1.00131.64           H  
ATOM   1948  HE2 PHE A 140     155.729 214.567 252.484  1.00131.64           H  
ATOM   1949  HZ  PHE A 140     156.072 212.659 253.740  1.00131.64           H  
ATOM   1950  N   LEU A 141     159.161 216.912 250.192  1.00129.61           N  
ATOM   1951  CA  LEU A 141     158.310 218.050 250.496  1.00129.61           C  
ATOM   1952  C   LEU A 141     156.881 217.722 250.081  1.00129.61           C  
ATOM   1953  O   LEU A 141     156.650 216.913 249.177  1.00129.61           O  
ATOM   1954  CB  LEU A 141     158.774 219.317 249.764  1.00129.61           C  
ATOM   1955  CG  LEU A 141     159.960 220.097 250.336  1.00129.61           C  
ATOM   1956  CD1 LEU A 141     161.157 219.194 250.581  1.00129.61           C  
ATOM   1957  CD2 LEU A 141     160.329 221.238 249.402  1.00129.61           C  
ATOM   1958  H   LEU A 141     159.122 216.682 249.364  1.00129.61           H  
ATOM   1959  HA  LEU A 141     158.323 218.222 251.450  1.00129.61           H  
ATOM   1960  HB2 LEU A 141     159.015 219.065 248.858  1.00129.61           H  
ATOM   1961  HB3 LEU A 141     158.024 219.931 249.730  1.00129.61           H  
ATOM   1962  HG  LEU A 141     159.699 220.482 251.188  1.00129.61           H  
ATOM   1963 HD11 LEU A 141     161.963 219.735 250.584  1.00129.61           H  
ATOM   1964 HD12 LEU A 141     161.052 218.756 251.439  1.00129.61           H  
ATOM   1965 HD13 LEU A 141     161.207 218.535 249.871  1.00129.61           H  
ATOM   1966 HD21 LEU A 141     161.081 221.723 249.777  1.00129.61           H  
ATOM   1967 HD22 LEU A 141     160.568 220.872 248.536  1.00129.61           H  
ATOM   1968 HD23 LEU A 141     159.565 221.830 249.312  1.00129.61           H  
ATOM   1969  N   GLY A 142     155.922 218.359 250.745  1.00133.81           N  
ATOM   1970  CA  GLY A 142     154.519 218.124 250.468  1.00133.81           C  
ATOM   1971  C   GLY A 142     153.728 219.400 250.270  1.00133.81           C  
ATOM   1972  O   GLY A 142     153.621 220.223 251.186  1.00133.81           O  
ATOM   1973  H   GLY A 142     156.064 218.937 251.366  1.00133.81           H  
ATOM   1974  HA2 GLY A 142     154.431 217.586 249.666  1.00133.81           H  
ATOM   1975  HA3 GLY A 142     154.125 217.634 251.208  1.00133.81           H  
ATOM   1976  N   VAL A 143     153.167 219.569 249.072  1.00135.37           N  
ATOM   1977  CA  VAL A 143     152.340 220.718 248.727  1.00135.37           C  
ATOM   1978  C   VAL A 143     150.884 220.362 248.979  1.00135.37           C  
ATOM   1979  O   VAL A 143     150.465 219.217 248.761  1.00135.37           O  
ATOM   1980  CB  VAL A 143     152.565 221.126 247.259  1.00135.37           C  
ATOM   1981  CG1 VAL A 143     151.876 222.445 246.959  1.00135.37           C  
ATOM   1982  CG2 VAL A 143     154.052 221.211 246.956  1.00135.37           C  
ATOM   1983  H   VAL A 143     153.257 219.011 248.424  1.00135.37           H  
ATOM   1984  HA  VAL A 143     152.575 221.469 249.294  1.00135.37           H  
ATOM   1985  HB  VAL A 143     152.180 220.448 246.681  1.00135.37           H  
ATOM   1986 HG11 VAL A 143     152.091 222.713 246.051  1.00135.37           H  
ATOM   1987 HG12 VAL A 143     150.918 222.331 247.051  1.00135.37           H  
ATOM   1988 HG13 VAL A 143     152.192 223.114 247.584  1.00135.37           H  
ATOM   1989 HG21 VAL A 143     154.172 221.612 246.081  1.00135.37           H  
ATOM   1990 HG22 VAL A 143     154.481 221.758 247.632  1.00135.37           H  
ATOM   1991 HG23 VAL A 143     154.429 220.318 246.964  1.00135.37           H  
ATOM   1992  N   TYR A 144     150.111 221.341 249.443  1.00139.64           N  
ATOM   1993  CA  TYR A 144     148.702 221.155 249.760  1.00139.64           C  
ATOM   1994  C   TYR A 144     147.861 222.003 248.818  1.00139.64           C  
ATOM   1995  O   TYR A 144     148.137 223.193 248.635  1.00139.64           O  
ATOM   1996  CB  TYR A 144     148.415 221.530 251.216  1.00139.64           C  
ATOM   1997  CG  TYR A 144     147.050 221.108 251.708  1.00139.64           C  
ATOM   1998  CD1 TYR A 144     146.811 219.804 252.117  1.00139.64           C  
ATOM   1999  CD2 TYR A 144     146.001 222.016 251.769  1.00139.64           C  
ATOM   2000  CE1 TYR A 144     145.566 219.414 252.570  1.00139.64           C  
ATOM   2001  CE2 TYR A 144     144.753 221.636 252.219  1.00139.64           C  
ATOM   2002  CZ  TYR A 144     144.540 220.334 252.619  1.00139.64           C  
ATOM   2003  OH  TYR A 144     143.298 219.950 253.069  1.00139.64           O  
ATOM   2004  H   TYR A 144     150.390 222.142 249.586  1.00139.64           H  
ATOM   2005  HA  TYR A 144     148.459 220.225 249.632  1.00139.64           H  
ATOM   2006  HB2 TYR A 144     149.075 221.099 251.781  1.00139.64           H  
ATOM   2007  HB3 TYR A 144     148.481 222.493 251.310  1.00139.64           H  
ATOM   2008  HD1 TYR A 144     147.501 219.181 252.085  1.00139.64           H  
ATOM   2009  HD2 TYR A 144     146.143 222.894 251.500  1.00139.64           H  
ATOM   2010  HE1 TYR A 144     145.420 218.536 252.840  1.00139.64           H  
ATOM   2011  HE2 TYR A 144     144.060 222.255 252.254  1.00139.64           H  
ATOM   2012  HH  TYR A 144     142.772 220.605 253.054  1.00139.64           H  
ATOM   2013  N   TYR A 145     146.840 221.390 248.225  1.00140.80           N  
ATOM   2014  CA  TYR A 145     145.957 222.050 247.277  1.00140.80           C  
ATOM   2015  C   TYR A 145     144.590 222.254 247.911  1.00140.80           C  
ATOM   2016  O   TYR A 145     144.033 221.333 248.517  1.00140.80           O  
ATOM   2017  CB  TYR A 145     145.819 221.226 245.996  1.00140.80           C  
ATOM   2018  CG  TYR A 145     144.655 221.628 245.122  1.00140.80           C  
ATOM   2019  CD1 TYR A 145     143.710 220.694 244.719  1.00140.80           C  
ATOM   2020  CD2 TYR A 145     144.503 222.939 244.694  1.00140.80           C  
ATOM   2021  CE1 TYR A 145     142.647 221.056 243.918  1.00140.80           C  
ATOM   2022  CE2 TYR A 145     143.442 223.311 243.893  1.00140.80           C  
ATOM   2023  CZ  TYR A 145     142.517 222.365 243.508  1.00140.80           C  
ATOM   2024  OH  TYR A 145     141.459 222.730 242.709  1.00140.80           O  
ATOM   2025  H   TYR A 145     146.635 220.566 248.363  1.00140.80           H  
ATOM   2026  HA  TYR A 145     146.321 222.918 247.044  1.00140.80           H  
ATOM   2027  HB2 TYR A 145     146.626 221.325 245.475  1.00140.80           H  
ATOM   2028  HB3 TYR A 145     145.700 220.295 246.237  1.00140.80           H  
ATOM   2029  HD1 TYR A 145     143.796 219.810 244.995  1.00140.80           H  
ATOM   2030  HD2 TYR A 145     145.127 223.579 244.953  1.00140.80           H  
ATOM   2031  HE1 TYR A 145     142.021 220.420 243.656  1.00140.80           H  
ATOM   2032  HE2 TYR A 145     143.353 224.193 243.614  1.00140.80           H  
ATOM   2033  HH  TYR A 145     141.505 223.549 242.528  1.00140.80           H  
ATOM   2034  N   HIS A 146     144.052 223.461 247.767  1.00143.39           N  
ATOM   2035  CA  HIS A 146     142.790 223.835 248.394  1.00143.39           C  
ATOM   2036  C   HIS A 146     141.696 223.888 247.337  1.00143.39           C  
ATOM   2037  O   HIS A 146     141.762 224.701 246.409  1.00143.39           O  
ATOM   2038  CB  HIS A 146     142.919 225.179 249.106  1.00143.39           C  
ATOM   2039  CG  HIS A 146     144.039 225.225 250.095  1.00143.39           C  
ATOM   2040  ND1 HIS A 146     145.340 225.497 249.731  1.00143.39           N  
ATOM   2041  CD2 HIS A 146     144.056 225.027 251.434  1.00143.39           C  
ATOM   2042  CE1 HIS A 146     146.110 225.466 250.804  1.00143.39           C  
ATOM   2043  NE2 HIS A 146     145.355 225.184 251.851  1.00143.39           N  
ATOM   2044  H   HIS A 146     144.406 224.092 247.303  1.00143.39           H  
ATOM   2045  HA  HIS A 146     142.545 223.166 249.052  1.00143.39           H  
ATOM   2046  HB2 HIS A 146     143.079 225.871 248.445  1.00143.39           H  
ATOM   2047  HB3 HIS A 146     142.094 225.363 249.582  1.00143.39           H  
ATOM   2048  HD2 HIS A 146     143.325 224.823 251.972  1.00143.39           H  
ATOM   2049  HE1 HIS A 146     147.027 225.619 250.819  1.00143.39           H  
ATOM   2050  HE2 HIS A 146     145.633 225.110 252.661  1.00143.39           H  
ATOM   2051  N   LYS A 147     140.695 223.017 247.479  1.00142.88           N  
ATOM   2052  CA  LYS A 147     139.536 223.065 246.598  1.00142.88           C  
ATOM   2053  C   LYS A 147     138.613 224.225 246.945  1.00142.88           C  
ATOM   2054  O   LYS A 147     137.910 224.736 246.066  1.00142.88           O  
ATOM   2055  CB  LYS A 147     138.765 221.746 246.667  1.00142.88           C  
ATOM   2056  CG  LYS A 147     139.409 220.609 245.888  1.00142.88           C  
ATOM   2057  CD  LYS A 147     138.543 219.361 245.913  1.00142.88           C  
ATOM   2058  CE  LYS A 147     139.174 218.227 245.120  1.00142.88           C  
ATOM   2059  NZ  LYS A 147     138.250 217.068 244.968  1.00142.88           N  
ATOM   2060  H   LYS A 147     140.665 222.396 248.074  1.00142.88           H  
ATOM   2061  HA  LYS A 147     139.839 223.188 245.684  1.00142.88           H  
ATOM   2062  HB2 LYS A 147     138.703 221.470 247.594  1.00142.88           H  
ATOM   2063  HB3 LYS A 147     137.876 221.885 246.305  1.00142.88           H  
ATOM   2064  HG2 LYS A 147     139.527 220.880 244.964  1.00142.88           H  
ATOM   2065  HG3 LYS A 147     140.266 220.393 246.287  1.00142.88           H  
ATOM   2066  HD2 LYS A 147     138.433 219.065 246.831  1.00142.88           H  
ATOM   2067  HD3 LYS A 147     137.679 219.562 245.520  1.00142.88           H  
ATOM   2068  HE2 LYS A 147     139.404 218.548 244.235  1.00142.88           H  
ATOM   2069  HE3 LYS A 147     139.969 217.920 245.583  1.00142.88           H  
ATOM   2070  HZ1 LYS A 147     138.647 216.422 244.503  1.00142.88           H  
ATOM   2071  HZ2 LYS A 147     138.025 216.752 245.769  1.00142.88           H  
ATOM   2072  HZ3 LYS A 147     137.512 217.322 244.540  1.00142.88           H  
ATOM   2073  N   ASN A 148     138.600 224.651 248.211  1.00145.18           N  
ATOM   2074  CA  ASN A 148     137.790 225.803 248.596  1.00145.18           C  
ATOM   2075  C   ASN A 148     138.172 227.027 247.775  1.00145.18           C  
ATOM   2076  O   ASN A 148     137.305 227.732 247.246  1.00145.18           O  
ATOM   2077  CB  ASN A 148     137.952 226.080 250.092  1.00145.18           C  
ATOM   2078  CG  ASN A 148     139.400 226.048 250.539  1.00145.18           C  
ATOM   2079  OD1 ASN A 148     140.186 226.930 250.198  1.00145.18           O  
ATOM   2080  ND2 ASN A 148     139.760 225.026 251.307  1.00145.18           N  
ATOM   2081  H   ASN A 148     139.041 224.288 248.853  1.00145.18           H  
ATOM   2082  HA  ASN A 148     136.856 225.605 248.426  1.00145.18           H  
ATOM   2083  HB2 ASN A 148     137.596 226.961 250.291  1.00145.18           H  
ATOM   2084  HB3 ASN A 148     137.468 225.405 250.593  1.00145.18           H  
ATOM   2085 HD21 ASN A 148     140.571 224.964 251.586  1.00145.18           H  
ATOM   2086 HD22 ASN A 148     139.183 224.428 251.526  1.00145.18           H  
ATOM   2087  N   ASN A 149     139.471 227.297 247.660  1.00145.19           N  
ATOM   2088  CA  ASN A 149     139.995 228.273 246.713  1.00145.19           C  
ATOM   2089  C   ASN A 149     141.168 227.629 245.992  1.00145.19           C  
ATOM   2090  O   ASN A 149     142.159 227.256 246.628  1.00145.19           O  
ATOM   2091  CB  ASN A 149     140.417 229.575 247.409  1.00145.19           C  
ATOM   2092  CG  ASN A 149     141.372 229.351 248.575  1.00145.19           C  
ATOM   2093  OD1 ASN A 149     141.866 228.248 248.794  1.00145.19           O  
ATOM   2094  ND2 ASN A 149     141.632 230.418 249.328  1.00145.19           N  
ATOM   2095  H   ASN A 149     140.081 226.917 248.132  1.00145.19           H  
ATOM   2096  HA  ASN A 149     139.313 228.485 246.057  1.00145.19           H  
ATOM   2097  HB2 ASN A 149     140.863 230.146 246.764  1.00145.19           H  
ATOM   2098  HB3 ASN A 149     139.626 230.019 247.752  1.00145.19           H  
ATOM   2099 HD21 ASN A 149     141.259 231.166 249.125  1.00145.19           H  
ATOM   2100  N   LYS A 150     141.055 227.486 244.672  1.00143.14           N  
ATOM   2101  CA  LYS A 150     142.086 226.779 243.922  1.00143.14           C  
ATOM   2102  C   LYS A 150     143.435 227.440 244.167  1.00143.14           C  
ATOM   2103  O   LYS A 150     143.678 228.564 243.718  1.00143.14           O  
ATOM   2104  CB  LYS A 150     141.763 226.750 242.425  1.00143.14           C  
ATOM   2105  CG  LYS A 150     141.225 228.053 241.855  1.00143.14           C  
ATOM   2106  CD  LYS A 150     141.060 227.962 240.346  1.00143.14           C  
ATOM   2107  CE  LYS A 150     140.260 229.130 239.797  1.00143.14           C  
ATOM   2108  NZ  LYS A 150     140.992 230.419 239.927  1.00143.14           N  
ATOM   2109  H   LYS A 150     140.398 227.779 244.202  1.00143.14           H  
ATOM   2110  HA  LYS A 150     142.136 225.863 244.237  1.00143.14           H  
ATOM   2111  HB2 LYS A 150     142.574 226.531 241.939  1.00143.14           H  
ATOM   2112  HB3 LYS A 150     141.095 226.064 242.267  1.00143.14           H  
ATOM   2113  HG2 LYS A 150     140.356 228.242 242.241  1.00143.14           H  
ATOM   2114  HG3 LYS A 150     141.846 228.772 242.052  1.00143.14           H  
ATOM   2115  HD2 LYS A 150     141.935 227.970 239.928  1.00143.14           H  
ATOM   2116  HD3 LYS A 150     140.591 227.142 240.126  1.00143.14           H  
ATOM   2117  HE2 LYS A 150     140.079 228.979 238.856  1.00143.14           H  
ATOM   2118  HE3 LYS A 150     139.427 229.205 240.289  1.00143.14           H  
ATOM   2119  HZ1 LYS A 150     140.498 231.083 239.600  1.00143.14           H  
ATOM   2120  HZ2 LYS A 150     141.167 230.584 240.784  1.00143.14           H  
ATOM   2121  HZ3 LYS A 150     141.759 230.380 239.477  1.00143.14           H  
ATOM   2122  N   SER A 151     144.315 226.743 244.881  1.00142.03           N  
ATOM   2123  CA  SER A 151     145.597 227.304 245.278  1.00142.03           C  
ATOM   2124  C   SER A 151     146.470 226.190 245.832  1.00142.03           C  
ATOM   2125  O   SER A 151     145.973 225.241 246.450  1.00142.03           O  
ATOM   2126  CB  SER A 151     145.425 228.412 246.324  1.00142.03           C  
ATOM   2127  OG  SER A 151     146.669 228.758 246.906  1.00142.03           O  
ATOM   2128  H   SER A 151     144.189 225.936 245.149  1.00142.03           H  
ATOM   2129  HA  SER A 151     146.039 227.681 244.501  1.00142.03           H  
ATOM   2130  HB2 SER A 151     145.049 229.195 245.894  1.00142.03           H  
ATOM   2131  HB3 SER A 151     144.828 228.097 247.021  1.00142.03           H  
ATOM   2132  HG  SER A 151     146.560 229.361 247.480  1.00142.03           H  
ATOM   2133  N   TRP A 152     147.775 226.324 245.606  1.00138.14           N  
ATOM   2134  CA  TRP A 152     148.771 225.372 246.074  1.00138.14           C  
ATOM   2135  C   TRP A 152     149.812 226.121 246.889  1.00138.14           C  
ATOM   2136  O   TRP A 152     150.215 227.226 246.515  1.00138.14           O  
ATOM   2137  CB  TRP A 152     149.450 224.655 244.902  1.00138.14           C  
ATOM   2138  CG  TRP A 152     148.508 223.912 244.010  1.00138.14           C  
ATOM   2139  CD1 TRP A 152     147.579 224.450 243.167  1.00138.14           C  
ATOM   2140  CD2 TRP A 152     148.416 222.492 243.856  1.00138.14           C  
ATOM   2141  NE1 TRP A 152     146.908 223.452 242.504  1.00138.14           N  
ATOM   2142  CE2 TRP A 152     147.402 222.240 242.910  1.00138.14           C  
ATOM   2143  CE3 TRP A 152     149.087 221.409 244.430  1.00138.14           C  
ATOM   2144  CZ2 TRP A 152     147.045 220.951 242.525  1.00138.14           C  
ATOM   2145  CZ3 TRP A 152     148.730 220.130 244.048  1.00138.14           C  
ATOM   2146  CH2 TRP A 152     147.719 219.912 243.104  1.00138.14           C  
ATOM   2147  H   TRP A 152     148.115 226.981 245.168  1.00138.14           H  
ATOM   2148  HA  TRP A 152     148.350 224.708 246.642  1.00138.14           H  
ATOM   2149  HB2 TRP A 152     149.912 225.314 244.361  1.00138.14           H  
ATOM   2150  HB3 TRP A 152     150.088 224.016 245.256  1.00138.14           H  
ATOM   2151  HD1 TRP A 152     147.422 225.360 243.059  1.00138.14           H  
ATOM   2152  HE1 TRP A 152     146.280 223.569 241.928  1.00138.14           H  
ATOM   2153  HE3 TRP A 152     149.758 221.546 245.059  1.00138.14           H  
ATOM   2154  HZ2 TRP A 152     146.374 220.802 241.899  1.00138.14           H  
ATOM   2155  HZ3 TRP A 152     149.169 219.403 244.424  1.00138.14           H  
ATOM   2156  HH2 TRP A 152     147.501 219.040 242.866  1.00138.14           H  
ATOM   2157  N   MET A 153     150.242 225.527 247.999  1.00138.41           N  
ATOM   2158  CA  MET A 153     151.335 226.084 248.781  1.00138.41           C  
ATOM   2159  C   MET A 153     152.056 224.960 249.508  1.00138.41           C  
ATOM   2160  O   MET A 153     151.465 223.916 249.801  1.00138.41           O  
ATOM   2161  CB  MET A 153     150.842 227.129 249.792  1.00138.41           C  
ATOM   2162  CG  MET A 153     149.945 226.586 250.893  1.00138.41           C  
ATOM   2163  SD  MET A 153     149.383 227.902 251.990  1.00138.41           S  
ATOM   2164  CE  MET A 153     148.361 226.989 253.143  1.00138.41           C  
ATOM   2165  H   MET A 153     149.915 224.799 248.320  1.00138.41           H  
ATOM   2166  HA  MET A 153     151.959 226.522 248.181  1.00138.41           H  
ATOM   2167  HB2 MET A 153     151.614 227.535 250.217  1.00138.41           H  
ATOM   2168  HB3 MET A 153     150.340 227.807 249.313  1.00138.41           H  
ATOM   2169  HG2 MET A 153     149.165 226.169 250.494  1.00138.41           H  
ATOM   2170  HG3 MET A 153     150.437 225.941 251.424  1.00138.41           H  
ATOM   2171  HE1 MET A 153     148.029 227.600 253.819  1.00138.41           H  
ATOM   2172  HE2 MET A 153     147.619 226.593 252.665  1.00138.41           H  
ATOM   2173  HE3 MET A 153     148.897 226.296 253.558  1.00138.41           H  
ATOM   2174  N   GLU A 154     153.337 225.183 249.792  1.00134.65           N  
ATOM   2175  CA  GLU A 154     154.120 224.200 250.524  1.00134.65           C  
ATOM   2176  C   GLU A 154     153.514 223.981 251.903  1.00134.65           C  
ATOM   2177  O   GLU A 154     153.226 224.938 252.627  1.00134.65           O  
ATOM   2178  CB  GLU A 154     155.571 224.665 250.644  1.00134.65           C  
ATOM   2179  CG  GLU A 154     156.510 223.634 251.257  1.00134.65           C  
ATOM   2180  CD  GLU A 154     156.614 223.750 252.767  1.00134.65           C  
ATOM   2181  OE1 GLU A 154     156.461 224.870 253.297  1.00134.65           O  
ATOM   2182  OE2 GLU A 154     156.849 222.715 253.426  1.00134.65           O  
ATOM   2183  H   GLU A 154     153.772 225.892 249.572  1.00134.65           H  
ATOM   2184  HA  GLU A 154     154.107 223.356 250.046  1.00134.65           H  
ATOM   2185  HB2 GLU A 154     155.903 224.870 249.756  1.00134.65           H  
ATOM   2186  HB3 GLU A 154     155.598 225.464 251.193  1.00134.65           H  
ATOM   2187  HG2 GLU A 154     156.183 222.746 251.047  1.00134.65           H  
ATOM   2188  HG3 GLU A 154     157.398 223.757 250.886  1.00134.65           H  
ATOM   2189  N   SER A 155     153.323 222.715 252.264  1.00135.88           N  
ATOM   2190  CA  SER A 155     152.690 222.345 253.522  1.00135.88           C  
ATOM   2191  C   SER A 155     153.638 221.629 254.470  1.00135.88           C  
ATOM   2192  O   SER A 155     153.673 221.945 255.663  1.00135.88           O  
ATOM   2193  CB  SER A 155     151.466 221.460 253.249  1.00135.88           C  
ATOM   2194  OG  SER A 155     151.776 220.430 252.328  1.00135.88           O  
ATOM   2195  H   SER A 155     153.559 222.040 251.786  1.00135.88           H  
ATOM   2196  HA  SER A 155     152.380 223.148 253.967  1.00135.88           H  
ATOM   2197  HB2 SER A 155     151.175 221.060 254.084  1.00135.88           H  
ATOM   2198  HB3 SER A 155     150.758 222.012 252.883  1.00135.88           H  
ATOM   2199  HG  SER A 155     152.384 219.940 252.639  1.00135.88           H  
ATOM   2200  N   GLU A 156     154.415 220.670 253.972  1.00134.16           N  
ATOM   2201  CA  GLU A 156     155.306 219.886 254.813  1.00134.16           C  
ATOM   2202  C   GLU A 156     156.699 219.855 254.205  1.00134.16           C  
ATOM   2203  O   GLU A 156     156.862 219.863 252.984  1.00134.16           O  
ATOM   2204  CB  GLU A 156     154.784 218.454 254.995  1.00134.16           C  
ATOM   2205  CG  GLU A 156     153.385 218.381 255.581  1.00134.16           C  
ATOM   2206  CD  GLU A 156     152.862 216.962 255.663  1.00134.16           C  
ATOM   2207  OE1 GLU A 156     153.582 216.036 255.233  1.00134.16           O  
ATOM   2208  OE2 GLU A 156     151.732 216.772 256.159  1.00134.16           O  
ATOM   2209  H   GLU A 156     154.444 220.455 253.139  1.00134.16           H  
ATOM   2210  HA  GLU A 156     155.370 220.297 255.689  1.00134.16           H  
ATOM   2211  HB2 GLU A 156     154.771 218.012 254.132  1.00134.16           H  
ATOM   2212  HB3 GLU A 156     155.380 217.981 255.597  1.00134.16           H  
ATOM   2213  HG2 GLU A 156     153.397 218.748 256.478  1.00134.16           H  
ATOM   2214  HG3 GLU A 156     152.780 218.892 255.021  1.00134.16           H  
ATOM   2215  N   PHE A 157     157.703 219.815 255.078  1.00130.82           N  
ATOM   2216  CA  PHE A 157     159.113 219.759 254.683  1.00130.82           C  
ATOM   2217  C   PHE A 157     159.748 218.689 255.570  1.00130.82           C  
ATOM   2218  O   PHE A 157     160.195 218.975 256.683  1.00130.82           O  
ATOM   2219  CB  PHE A 157     159.758 221.138 254.830  1.00130.82           C  
ATOM   2220  CG  PHE A 157     161.262 221.131 254.928  1.00130.82           C  
ATOM   2221  CD1 PHE A 157     162.043 221.324 253.801  1.00130.82           C  
ATOM   2222  CD2 PHE A 157     161.892 221.023 256.158  1.00130.82           C  
ATOM   2223  CE1 PHE A 157     163.422 221.344 253.891  1.00130.82           C  
ATOM   2224  CE2 PHE A 157     163.269 221.042 256.254  1.00130.82           C  
ATOM   2225  CZ  PHE A 157     164.035 221.209 255.121  1.00130.82           C  
ATOM   2226  H   PHE A 157     157.591 219.822 255.930  1.00130.82           H  
ATOM   2227  HA  PHE A 157     159.183 219.478 253.757  1.00130.82           H  
ATOM   2228  HB2 PHE A 157     159.515 221.678 254.061  1.00130.82           H  
ATOM   2229  HB3 PHE A 157     159.416 221.551 255.638  1.00130.82           H  
ATOM   2230  HD1 PHE A 157     161.636 221.411 252.969  1.00130.82           H  
ATOM   2231  HD2 PHE A 157     161.380 220.906 256.925  1.00130.82           H  
ATOM   2232  HE1 PHE A 157     163.938 221.458 253.126  1.00130.82           H  
ATOM   2233  HE2 PHE A 157     163.679 220.952 257.085  1.00130.82           H  
ATOM   2234  HZ  PHE A 157     164.963 221.225 255.184  1.00130.82           H  
ATOM   2235  N   ARG A 158     159.736 217.443 255.097  1.00133.03           N  
ATOM   2236  CA  ARG A 158     160.150 216.299 255.906  1.00133.03           C  
ATOM   2237  C   ARG A 158     161.387 215.687 255.261  1.00133.03           C  
ATOM   2238  O   ARG A 158     161.280 214.745 254.474  1.00133.03           O  
ATOM   2239  CB  ARG A 158     159.014 215.281 256.024  1.00133.03           C  
ATOM   2240  CG  ARG A 158     157.709 215.865 256.541  1.00133.03           C  
ATOM   2241  CD  ARG A 158     156.802 214.782 257.106  1.00133.03           C  
ATOM   2242  NE  ARG A 158     155.462 215.278 257.409  1.00133.03           N  
ATOM   2243  CZ  ARG A 158     155.170 216.076 258.432  1.00133.03           C  
ATOM   2244  NH1 ARG A 158     156.122 216.476 259.265  1.00133.03           N  
ATOM   2245  NH2 ARG A 158     153.920 216.474 258.626  1.00133.03           N  
ATOM   2246  H   ARG A 158     159.486 217.233 254.301  1.00133.03           H  
ATOM   2247  HA  ARG A 158     160.386 216.596 256.798  1.00133.03           H  
ATOM   2248  HB2 ARG A 158     158.840 214.908 255.146  1.00133.03           H  
ATOM   2249  HB3 ARG A 158     159.286 214.578 256.633  1.00133.03           H  
ATOM   2250  HG2 ARG A 158     157.901 216.503 257.245  1.00133.03           H  
ATOM   2251  HG3 ARG A 158     157.243 216.299 255.810  1.00133.03           H  
ATOM   2252  HD2 ARG A 158     156.718 214.069 256.454  1.00133.03           H  
ATOM   2253  HD3 ARG A 158     157.189 214.438 257.926  1.00133.03           H  
ATOM   2254  HE  ARG A 158     154.831 215.090 256.856  1.00133.03           H  
ATOM   2255 HH11 ARG A 158     156.935 216.222 259.147  1.00133.03           H  
ATOM   2256 HH12 ARG A 158     155.925 216.991 259.925  1.00133.03           H  
ATOM   2257 HH21 ARG A 158     153.298 216.219 258.090  1.00133.03           H  
ATOM   2258 HH22 ARG A 158     153.731 216.990 259.288  1.00133.03           H  
ATOM   2259  N   VAL A 159     162.565 216.216 255.601  1.00128.64           N  
ATOM   2260  CA  VAL A 159     163.827 215.759 255.032  1.00128.64           C  
ATOM   2261  C   VAL A 159     164.816 215.343 256.116  1.00128.64           C  
ATOM   2262  O   VAL A 159     165.450 214.287 256.019  1.00128.64           O  
ATOM   2263  CB  VAL A 159     164.447 216.830 254.104  1.00128.64           C  
ATOM   2264  CG1 VAL A 159     163.450 217.244 253.031  1.00128.64           C  
ATOM   2265  CG2 VAL A 159     164.908 218.037 254.897  1.00128.64           C  
ATOM   2266  H   VAL A 159     162.656 216.853 256.171  1.00128.64           H  
ATOM   2267  HA  VAL A 159     163.646 214.975 254.496  1.00128.64           H  
ATOM   2268  HB  VAL A 159     165.223 216.450 253.661  1.00128.64           H  
ATOM   2269 HG11 VAL A 159     163.886 217.853 252.415  1.00128.64           H  
ATOM   2270 HG12 VAL A 159     163.150 216.452 252.558  1.00128.64           H  
ATOM   2271 HG13 VAL A 159     162.695 217.684 253.452  1.00128.64           H  
ATOM   2272 HG21 VAL A 159     165.072 218.770 254.284  1.00128.64           H  
ATOM   2273 HG22 VAL A 159     164.220 218.283 255.535  1.00128.64           H  
ATOM   2274 HG23 VAL A 159     165.727 217.808 255.362  1.00128.64           H  
ATOM   2275  N   TYR A 160     164.964 216.159 257.158  1.00128.63           N  
ATOM   2276  CA  TYR A 160     165.937 215.899 258.209  1.00128.63           C  
ATOM   2277  C   TYR A 160     165.271 216.031 259.571  1.00128.63           C  
ATOM   2278  O   TYR A 160     164.185 216.601 259.706  1.00128.63           O  
ATOM   2279  CB  TYR A 160     167.144 216.850 258.116  1.00128.63           C  
ATOM   2280  CG  TYR A 160     166.862 218.283 258.522  1.00128.63           C  
ATOM   2281  CD1 TYR A 160     166.642 219.266 257.567  1.00128.63           C  
ATOM   2282  CD2 TYR A 160     166.851 218.659 259.859  1.00128.63           C  
ATOM   2283  CE1 TYR A 160     166.393 220.575 257.931  1.00128.63           C  
ATOM   2284  CE2 TYR A 160     166.603 219.964 260.233  1.00128.63           C  
ATOM   2285  CZ  TYR A 160     166.377 220.918 259.265  1.00128.63           C  
ATOM   2286  OH  TYR A 160     166.133 222.221 259.635  1.00128.63           O  
ATOM   2287  H   TYR A 160     164.506 216.877 257.278  1.00128.63           H  
ATOM   2288  HA  TYR A 160     166.266 214.991 258.126  1.00128.63           H  
ATOM   2289  HB2 TYR A 160     167.842 216.515 258.698  1.00128.63           H  
ATOM   2290  HB3 TYR A 160     167.460 216.860 257.199  1.00128.63           H  
ATOM   2291  HD1 TYR A 160     166.650 219.038 256.666  1.00128.63           H  
ATOM   2292  HD2 TYR A 160     167.001 218.016 260.515  1.00128.63           H  
ATOM   2293  HE1 TYR A 160     166.241 221.221 257.280  1.00128.63           H  
ATOM   2294  HE2 TYR A 160     166.592 220.199 261.133  1.00128.63           H  
ATOM   2295  HH  TYR A 160     166.173 222.295 260.470  1.00128.63           H  
ATOM   2296  N   SER A 161     165.945 215.491 260.585  1.00130.54           N  
ATOM   2297  CA  SER A 161     165.448 215.487 261.956  1.00130.54           C  
ATOM   2298  C   SER A 161     166.286 216.325 262.908  1.00130.54           C  
ATOM   2299  O   SER A 161     165.725 217.049 263.733  1.00130.54           O  
ATOM   2300  CB  SER A 161     165.380 214.049 262.483  1.00130.54           C  
ATOM   2301  OG  SER A 161     164.440 213.282 261.751  1.00130.54           O  
ATOM   2302  H   SER A 161     166.712 215.112 260.499  1.00130.54           H  
ATOM   2303  HA  SER A 161     164.547 215.846 261.963  1.00130.54           H  
ATOM   2304  HB2 SER A 161     166.255 213.639 262.397  1.00130.54           H  
ATOM   2305  HB3 SER A 161     165.113 214.068 263.415  1.00130.54           H  
ATOM   2306  HG  SER A 161     164.438 212.489 262.028  1.00130.54           H  
ATOM   2307  N   SER A 162     167.614 216.249 262.821  1.00131.40           N  
ATOM   2308  CA  SER A 162     168.493 216.935 263.758  1.00131.40           C  
ATOM   2309  C   SER A 162     169.635 217.605 263.008  1.00131.40           C  
ATOM   2310  O   SER A 162     170.013 217.183 261.912  1.00131.40           O  
ATOM   2311  CB  SER A 162     169.061 215.966 264.803  1.00131.40           C  
ATOM   2312  OG  SER A 162     170.201 216.515 265.440  1.00131.40           O  
ATOM   2313  H   SER A 162     168.032 215.800 262.218  1.00131.40           H  
ATOM   2314  HA  SER A 162     167.994 217.623 264.224  1.00131.40           H  
ATOM   2315  HB2 SER A 162     168.381 215.789 265.471  1.00131.40           H  
ATOM   2316  HB3 SER A 162     169.314 215.140 264.362  1.00131.40           H  
ATOM   2317  HG  SER A 162     170.499 215.975 266.010  1.00131.40           H  
ATOM   2318  N   ALA A 163     170.181 218.659 263.616  1.00132.32           N  
ATOM   2319  CA  ALA A 163     171.327 219.369 263.050  1.00132.32           C  
ATOM   2320  C   ALA A 163     171.993 220.146 264.178  1.00132.32           C  
ATOM   2321  O   ALA A 163     171.407 221.103 264.694  1.00132.32           O  
ATOM   2322  CB  ALA A 163     170.888 220.296 261.924  1.00132.32           C  
ATOM   2323  H   ALA A 163     169.904 218.983 264.363  1.00132.32           H  
ATOM   2324  HA  ALA A 163     171.964 218.730 262.695  1.00132.32           H  
ATOM   2325  HB1 ALA A 163     171.664 220.763 261.578  1.00132.32           H  
ATOM   2326  HB2 ALA A 163     170.479 219.767 261.221  1.00132.32           H  
ATOM   2327  HB3 ALA A 163     170.247 220.935 262.273  1.00132.32           H  
ATOM   2328  N   ASN A 164     173.208 219.741 264.559  1.00134.67           N  
ATOM   2329  CA  ASN A 164     173.890 220.333 265.707  1.00134.67           C  
ATOM   2330  C   ASN A 164     175.163 221.075 265.321  1.00134.67           C  
ATOM   2331  O   ASN A 164     175.287 222.265 265.628  1.00134.67           O  
ATOM   2332  CB  ASN A 164     174.199 219.240 266.740  1.00134.67           C  
ATOM   2333  CG  ASN A 164     175.001 218.095 266.157  1.00134.67           C  
ATOM   2334  OD1 ASN A 164     174.501 217.326 265.336  1.00134.67           O  
ATOM   2335  ND2 ASN A 164     176.256 217.976 266.576  1.00134.67           N  
ATOM   2336  H   ASN A 164     173.658 219.124 264.164  1.00134.67           H  
ATOM   2337  HA  ASN A 164     173.296 220.973 266.129  1.00134.67           H  
ATOM   2338  HB2 ASN A 164     174.713 219.628 267.466  1.00134.67           H  
ATOM   2339  HB3 ASN A 164     173.364 218.881 267.079  1.00134.67           H  
ATOM   2340 HD21 ASN A 164     176.752 217.342 266.275  1.00134.67           H  
ATOM   2341 HD22 ASN A 164     176.571 218.533 267.151  1.00134.67           H  
ATOM   2342  N   ASN A 165     176.113 220.420 264.657  1.00135.63           N  
ATOM   2343  CA  ASN A 165     177.412 221.007 264.347  1.00135.63           C  
ATOM   2344  C   ASN A 165     177.553 221.184 262.845  1.00135.63           C  
ATOM   2345  O   ASN A 165     177.446 220.210 262.093  1.00135.63           O  
ATOM   2346  CB  ASN A 165     178.552 220.125 264.859  1.00135.63           C  
ATOM   2347  CG  ASN A 165     178.676 220.138 266.365  1.00135.63           C  
ATOM   2348  OD1 ASN A 165     177.976 220.875 267.058  1.00135.63           O  
ATOM   2349  ND2 ASN A 165     179.586 219.319 266.879  1.00135.63           N  
ATOM   2350  H   ASN A 165     176.024 219.616 264.366  1.00135.63           H  
ATOM   2351  HA  ASN A 165     177.486 221.878 264.767  1.00135.63           H  
ATOM   2352  HB2 ASN A 165     178.393 219.210 264.579  1.00135.63           H  
ATOM   2353  HB3 ASN A 165     179.389 220.445 264.486  1.00135.63           H  
ATOM   2354 HD21 ASN A 165     180.054 218.825 266.353  1.00135.63           H  
ATOM   2355  N   CYS A 166     177.810 222.417 262.413  1.00130.54           N  
ATOM   2356  CA  CYS A 166     178.024 222.709 261.000  1.00130.54           C  
ATOM   2357  C   CYS A 166     178.316 224.193 260.816  1.00130.54           C  
ATOM   2358  O   CYS A 166     178.013 225.023 261.679  1.00130.54           O  
ATOM   2359  CB  CYS A 166     176.835 222.263 260.166  1.00130.54           C  
ATOM   2360  SG  CYS A 166     175.264 223.053 260.517  1.00130.54           S  
ATOM   2361  H   CYS A 166     177.865 223.106 262.924  1.00130.54           H  
ATOM   2362  HA  CYS A 166     178.801 222.215 260.694  1.00130.54           H  
ATOM   2363  HB2 CYS A 166     177.044 222.459 259.239  1.00130.54           H  
ATOM   2364  HB3 CYS A 166     176.711 221.310 260.275  1.00130.54           H  
ATOM   2365  N   THR A 167     178.911 224.513 259.663  1.00126.53           N  
ATOM   2366  CA  THR A 167     179.471 225.835 259.406  1.00126.53           C  
ATOM   2367  C   THR A 167     178.756 226.573 258.282  1.00126.53           C  
ATOM   2368  O   THR A 167     178.294 227.698 258.492  1.00126.53           O  
ATOM   2369  CB  THR A 167     180.965 225.703 259.079  1.00126.53           C  
ATOM   2370  OG1 THR A 167     181.121 225.088 257.794  1.00126.53           O  
ATOM   2371  CG2 THR A 167     181.673 224.857 260.128  1.00126.53           C  
ATOM   2372  H   THR A 167     179.002 223.967 259.004  1.00126.53           H  
ATOM   2373  HA  THR A 167     179.392 226.372 260.210  1.00126.53           H  
ATOM   2374  HB  THR A 167     181.373 226.582 259.067  1.00126.53           H  
ATOM   2375  HG1 THR A 167     181.936 224.987 257.619  1.00126.53           H  
ATOM   2376 HG21 THR A 167     182.631 224.883 259.981  1.00126.53           H  
ATOM   2377 HG22 THR A 167     181.480 225.199 261.015  1.00126.53           H  
ATOM   2378 HG23 THR A 167     181.372 223.937 260.073  1.00126.53           H  
ATOM   2379  N   PHE A 168     178.653 225.983 257.093  1.00121.34           N  
ATOM   2380  CA  PHE A 168     178.219 226.713 255.909  1.00121.34           C  
ATOM   2381  C   PHE A 168     176.702 226.714 255.780  1.00121.34           C  
ATOM   2382  O   PHE A 168     176.044 225.695 256.006  1.00121.34           O  
ATOM   2383  CB  PHE A 168     178.835 226.112 254.645  1.00121.34           C  
ATOM   2384  CG  PHE A 168     178.487 226.863 253.392  1.00121.34           C  
ATOM   2385  CD1 PHE A 168     179.130 228.048 253.078  1.00121.34           C  
ATOM   2386  CD2 PHE A 168     177.506 226.395 252.536  1.00121.34           C  
ATOM   2387  CE1 PHE A 168     178.809 228.743 251.928  1.00121.34           C  
ATOM   2388  CE2 PHE A 168     177.181 227.087 251.386  1.00121.34           C  
ATOM   2389  CZ  PHE A 168     177.832 228.263 251.083  1.00121.34           C  
ATOM   2390  H   PHE A 168     178.831 225.154 256.946  1.00121.34           H  
ATOM   2391  HA  PHE A 168     178.515 227.634 255.979  1.00121.34           H  
ATOM   2392  HB2 PHE A 168     179.801 226.115 254.735  1.00121.34           H  
ATOM   2393  HB3 PHE A 168     178.516 225.202 254.544  1.00121.34           H  
ATOM   2394  HD1 PHE A 168     179.790 228.376 253.644  1.00121.34           H  
ATOM   2395  HD2 PHE A 168     177.063 225.601 252.735  1.00121.34           H  
ATOM   2396  HE1 PHE A 168     179.250 229.537 251.726  1.00121.34           H  
ATOM   2397  HE2 PHE A 168     176.522 226.761 250.817  1.00121.34           H  
ATOM   2398  HZ  PHE A 168     177.615 228.730 250.309  1.00121.34           H  
ATOM   2399  N   GLU A 169     176.156 227.870 255.410  1.00121.85           N  
ATOM   2400  CA  GLU A 169     174.736 228.013 255.127  1.00121.85           C  
ATOM   2401  C   GLU A 169     174.549 229.173 254.160  1.00121.85           C  
ATOM   2402  O   GLU A 169     175.323 230.134 254.167  1.00121.85           O  
ATOM   2403  CB  GLU A 169     173.919 228.248 256.404  1.00121.85           C  
ATOM   2404  CG  GLU A 169     173.665 226.991 257.229  1.00121.85           C  
ATOM   2405  CD  GLU A 169     174.641 226.826 258.381  1.00121.85           C  
ATOM   2406  OE1 GLU A 169     175.740 227.415 258.327  1.00121.85           O  
ATOM   2407  OE2 GLU A 169     174.308 226.103 259.343  1.00121.85           O  
ATOM   2408  H   GLU A 169     176.600 228.601 255.315  1.00121.85           H  
ATOM   2409  HA  GLU A 169     174.411 227.205 254.700  1.00121.85           H  
ATOM   2410  HB2 GLU A 169     174.392 228.882 256.964  1.00121.85           H  
ATOM   2411  HB3 GLU A 169     173.056 228.615 256.155  1.00121.85           H  
ATOM   2412  HG2 GLU A 169     172.771 227.037 257.602  1.00121.85           H  
ATOM   2413  HG3 GLU A 169     173.744 226.213 256.656  1.00121.85           H  
ATOM   2414  N   TYR A 170     173.518 229.072 253.324  1.00122.15           N  
ATOM   2415  CA  TYR A 170     173.221 230.115 252.353  1.00122.15           C  
ATOM   2416  C   TYR A 170     171.726 230.137 252.072  1.00122.15           C  
ATOM   2417  O   TYR A 170     171.099 229.085 251.926  1.00122.15           O  
ATOM   2418  CB  TYR A 170     173.997 229.896 251.050  1.00122.15           C  
ATOM   2419  CG  TYR A 170     173.439 230.658 249.869  1.00122.15           C  
ATOM   2420  CD1 TYR A 170     173.760 231.992 249.663  1.00122.15           C  
ATOM   2421  CD2 TYR A 170     172.594 230.041 248.959  1.00122.15           C  
ATOM   2422  CE1 TYR A 170     173.253 232.690 248.584  1.00122.15           C  
ATOM   2423  CE2 TYR A 170     172.083 230.730 247.879  1.00122.15           C  
ATOM   2424  CZ  TYR A 170     172.415 232.053 247.695  1.00122.15           C  
ATOM   2425  OH  TYR A 170     171.905 232.739 246.618  1.00122.15           O  
ATOM   2426  H   TYR A 170     172.975 228.406 253.301  1.00122.15           H  
ATOM   2427  HA  TYR A 170     173.475 230.977 252.718  1.00122.15           H  
ATOM   2428  HB2 TYR A 170     174.914 230.184 251.180  1.00122.15           H  
ATOM   2429  HB3 TYR A 170     173.977 228.952 250.829  1.00122.15           H  
ATOM   2430  HD1 TYR A 170     174.326 232.424 250.262  1.00122.15           H  
ATOM   2431  HD2 TYR A 170     172.367 229.147 249.079  1.00122.15           H  
ATOM   2432  HE1 TYR A 170     173.476 233.584 248.458  1.00122.15           H  
ATOM   2433  HE2 TYR A 170     171.517 230.303 247.277  1.00122.15           H  
ATOM   2434  HH  TYR A 170     171.575 232.199 246.065  1.00122.15           H  
ATOM   2435  N   VAL A 171     171.166 231.343 251.994  1.00124.42           N  
ATOM   2436  CA  VAL A 171     169.752 231.543 251.696  1.00124.42           C  
ATOM   2437  C   VAL A 171     169.629 232.718 250.736  1.00124.42           C  
ATOM   2438  O   VAL A 171     170.318 233.730 250.895  1.00124.42           O  
ATOM   2439  CB  VAL A 171     168.925 231.801 252.971  1.00124.42           C  
ATOM   2440  CG1 VAL A 171     167.442 231.872 252.638  1.00124.42           C  
ATOM   2441  CG2 VAL A 171     169.196 230.722 254.008  1.00124.42           C  
ATOM   2442  H   VAL A 171     171.597 232.078 252.113  1.00124.42           H  
ATOM   2443  HA  VAL A 171     169.399 230.753 251.258  1.00124.42           H  
ATOM   2444  HB  VAL A 171     169.188 232.654 253.350  1.00124.42           H  
ATOM   2445 HG11 VAL A 171     166.936 231.908 253.464  1.00124.42           H  
ATOM   2446 HG12 VAL A 171     167.273 232.669 252.111  1.00124.42           H  
ATOM   2447 HG13 VAL A 171     167.194 231.082 252.133  1.00124.42           H  
ATOM   2448 HG21 VAL A 171     168.591 230.844 254.756  1.00124.42           H  
ATOM   2449 HG22 VAL A 171     169.051 229.852 253.604  1.00124.42           H  
ATOM   2450 HG23 VAL A 171     170.115 230.797 254.311  1.00124.42           H  
ATOM   2451  N   SER A 172     168.753 232.586 249.744  1.00125.67           N  
ATOM   2452  CA  SER A 172     168.549 233.628 248.751  1.00125.67           C  
ATOM   2453  C   SER A 172     167.365 234.514 249.128  1.00125.67           C  
ATOM   2454  O   SER A 172     166.597 234.222 250.048  1.00125.67           O  
ATOM   2455  CB  SER A 172     168.331 233.013 247.368  1.00125.67           C  
ATOM   2456  OG  SER A 172     169.548 232.527 246.832  1.00125.67           O  
ATOM   2457  H   SER A 172     168.260 231.891 249.626  1.00125.67           H  
ATOM   2458  HA  SER A 172     169.341 234.186 248.708  1.00125.67           H  
ATOM   2459  HB2 SER A 172     167.705 232.276 247.446  1.00125.67           H  
ATOM   2460  HB3 SER A 172     167.974 233.691 246.774  1.00125.67           H  
ATOM   2461  HG  SER A 172     170.092 233.160 246.742  1.00125.67           H  
ATOM   2462  N   GLN A 173     167.226 235.616 248.399  1.00128.85           N  
ATOM   2463  CA  GLN A 173     166.137 236.544 248.655  1.00128.85           C  
ATOM   2464  C   GLN A 173     164.799 235.856 248.390  1.00128.85           C  
ATOM   2465  O   GLN A 173     164.647 235.168 247.373  1.00128.85           O  
ATOM   2466  CB  GLN A 173     166.284 237.785 247.772  1.00128.85           C  
ATOM   2467  CG  GLN A 173     165.496 238.998 248.246  1.00128.85           C  
ATOM   2468  CD  GLN A 173     164.054 238.979 247.782  1.00128.85           C  
ATOM   2469  OE1 GLN A 173     163.739 238.445 246.719  1.00128.85           O  
ATOM   2470  NE2 GLN A 173     163.167 239.565 248.579  1.00128.85           N  
ATOM   2471  H   GLN A 173     167.747 235.846 247.754  1.00128.85           H  
ATOM   2472  HA  GLN A 173     166.179 236.823 249.582  1.00128.85           H  
ATOM   2473  HB2 GLN A 173     167.220 238.037 247.747  1.00128.85           H  
ATOM   2474  HB3 GLN A 173     165.982 237.567 246.877  1.00128.85           H  
ATOM   2475  HG2 GLN A 173     165.504 239.025 249.215  1.00128.85           H  
ATOM   2476  HG3 GLN A 173     165.911 239.799 247.892  1.00128.85           H  
ATOM   2477 HE21 GLN A 173     163.425 239.928 249.315  1.00128.85           H  
ATOM   2478 HE22 GLN A 173     162.336 239.580 248.359  1.00128.85           H  
ATOM   2479  N   PRO A 174     163.812 236.012 249.273  1.00129.80           N  
ATOM   2480  CA  PRO A 174     162.550 235.282 249.095  1.00129.80           C  
ATOM   2481  C   PRO A 174     161.854 235.643 247.792  1.00129.80           C  
ATOM   2482  O   PRO A 174     161.904 236.785 247.330  1.00129.80           O  
ATOM   2483  CB  PRO A 174     161.718 235.703 250.314  1.00129.80           C  
ATOM   2484  CG  PRO A 174     162.351 236.956 250.810  1.00129.80           C  
ATOM   2485  CD  PRO A 174     163.804 236.822 250.502  1.00129.80           C  
ATOM   2486  HA  PRO A 174     162.699 234.325 249.118  1.00129.80           H  
ATOM   2487  HB2 PRO A 174     160.801 235.866 250.042  1.00129.80           H  
ATOM   2488  HB3 PRO A 174     161.756 235.009 250.991  1.00129.80           H  
ATOM   2489  HG2 PRO A 174     161.972 237.718 250.344  1.00129.80           H  
ATOM   2490  HG3 PRO A 174     162.210 237.036 251.766  1.00129.80           H  
ATOM   2491  HD2 PRO A 174     164.194 237.694 250.341  1.00129.80           H  
ATOM   2492  HD3 PRO A 174     164.260 236.355 251.220  1.00129.80           H  
ATOM   2493  N   PHE A 175     161.197 234.646 247.203  1.00129.50           N  
ATOM   2494  CA  PHE A 175     160.434 234.808 245.976  1.00129.50           C  
ATOM   2495  C   PHE A 175     159.130 234.035 246.121  1.00129.50           C  
ATOM   2496  O   PHE A 175     158.889 233.371 247.134  1.00129.50           O  
ATOM   2497  CB  PHE A 175     161.236 234.325 244.762  1.00129.50           C  
ATOM   2498  CG  PHE A 175     161.902 232.997 244.974  1.00129.50           C  
ATOM   2499  CD1 PHE A 175     161.217 231.817 244.740  1.00129.50           C  
ATOM   2500  CD2 PHE A 175     163.211 232.928 245.421  1.00129.50           C  
ATOM   2501  CE1 PHE A 175     161.826 230.594 244.940  1.00129.50           C  
ATOM   2502  CE2 PHE A 175     163.824 231.708 245.624  1.00129.50           C  
ATOM   2503  CZ  PHE A 175     163.132 230.540 245.383  1.00129.50           C  
ATOM   2504  H   PHE A 175     161.181 233.842 247.509  1.00129.50           H  
ATOM   2505  HA  PHE A 175     160.221 235.746 245.848  1.00129.50           H  
ATOM   2506  HB2 PHE A 175     160.638 234.240 244.003  1.00129.50           H  
ATOM   2507  HB3 PHE A 175     161.927 234.976 244.565  1.00129.50           H  
ATOM   2508  HD1 PHE A 175     160.336 231.849 244.441  1.00129.50           H  
ATOM   2509  HD2 PHE A 175     163.682 233.713 245.585  1.00129.50           H  
ATOM   2510  HE1 PHE A 175     161.357 229.808 244.777  1.00129.50           H  
ATOM   2511  HE2 PHE A 175     164.705 231.674 245.922  1.00129.50           H  
ATOM   2512  HZ  PHE A 175     163.544 229.718 245.518  1.00129.50           H  
ATOM   2513  N   LEU A 176     158.282 234.121 245.101  1.00131.87           N  
ATOM   2514  CA  LEU A 176     157.017 233.399 245.063  1.00131.87           C  
ATOM   2515  C   LEU A 176     157.115 232.314 244.001  1.00131.87           C  
ATOM   2516  O   LEU A 176     157.434 232.602 242.842  1.00131.87           O  
ATOM   2517  CB  LEU A 176     155.851 234.344 244.771  1.00131.87           C  
ATOM   2518  CG  LEU A 176     154.455 233.769 245.029  1.00131.87           C  
ATOM   2519  CD1 LEU A 176     153.513 234.857 245.519  1.00131.87           C  
ATOM   2520  CD2 LEU A 176     153.897 233.101 243.781  1.00131.87           C  
ATOM   2521  H   LEU A 176     158.422 234.603 244.402  1.00131.87           H  
ATOM   2522  HA  LEU A 176     156.858 232.974 245.921  1.00131.87           H  
ATOM   2523  HB2 LEU A 176     155.949 235.131 245.328  1.00131.87           H  
ATOM   2524  HB3 LEU A 176     155.893 234.602 243.837  1.00131.87           H  
ATOM   2525  HG  LEU A 176     154.518 233.095 245.724  1.00131.87           H  
ATOM   2526 HD11 LEU A 176     152.634 234.472 245.662  1.00131.87           H  
ATOM   2527 HD12 LEU A 176     153.855 235.219 246.352  1.00131.87           H  
ATOM   2528 HD13 LEU A 176     153.463 235.557 244.850  1.00131.87           H  
ATOM   2529 HD21 LEU A 176     152.984 232.823 243.955  1.00131.87           H  
ATOM   2530 HD22 LEU A 176     153.915 233.735 243.047  1.00131.87           H  
ATOM   2531 HD23 LEU A 176     154.441 232.328 243.564  1.00131.87           H  
ATOM   2532  N   MET A 177     156.839 231.075 244.395  1.00131.61           N  
ATOM   2533  CA  MET A 177     156.981 229.918 243.526  1.00131.61           C  
ATOM   2534  C   MET A 177     155.599 229.360 243.207  1.00131.61           C  
ATOM   2535  O   MET A 177     154.675 229.440 244.022  1.00131.61           O  
ATOM   2536  CB  MET A 177     157.864 228.855 244.195  1.00131.61           C  
ATOM   2537  CG  MET A 177     157.940 227.506 243.490  1.00131.61           C  
ATOM   2538  SD  MET A 177     159.179 227.500 242.184  1.00131.61           S  
ATOM   2539  CE  MET A 177     159.214 225.759 241.782  1.00131.61           C  
ATOM   2540  H   MET A 177     156.560 230.877 245.184  1.00131.61           H  
ATOM   2541  HA  MET A 177     157.411 230.189 242.701  1.00131.61           H  
ATOM   2542  HB2 MET A 177     158.768 229.201 244.253  1.00131.61           H  
ATOM   2543  HB3 MET A 177     157.523 228.694 245.088  1.00131.61           H  
ATOM   2544  HG2 MET A 177     158.191 226.829 244.138  1.00131.61           H  
ATOM   2545  HG3 MET A 177     157.089 227.278 243.091  1.00131.61           H  
ATOM   2546  HE1 MET A 177     159.811 225.620 241.030  1.00131.61           H  
ATOM   2547  HE2 MET A 177     159.529 225.263 242.553  1.00131.61           H  
ATOM   2548  HE3 MET A 177     158.316 225.475 241.550  1.00131.61           H  
ATOM   2549  N   ASP A 178     155.463 228.793 242.009  1.00132.75           N  
ATOM   2550  CA  ASP A 178     154.162 228.378 241.496  1.00132.75           C  
ATOM   2551  C   ASP A 178     153.534 227.264 242.328  1.00132.75           C  
ATOM   2552  O   ASP A 178     152.472 227.457 242.929  1.00132.75           O  
ATOM   2553  CB  ASP A 178     154.309 227.927 240.041  1.00132.75           C  
ATOM   2554  CG  ASP A 178     154.652 229.073 239.111  1.00132.75           C  
ATOM   2555  OD1 ASP A 178     153.720 229.763 238.647  1.00132.75           O  
ATOM   2556  OD2 ASP A 178     155.853 229.287 238.847  1.00132.75           O  
ATOM   2557  H   ASP A 178     156.116 228.637 241.471  1.00132.75           H  
ATOM   2558  HA  ASP A 178     153.561 229.138 241.514  1.00132.75           H  
ATOM   2559  HB2 ASP A 178     155.026 227.276 239.986  1.00132.75           H  
ATOM   2560  HB3 ASP A 178     153.481 227.530 239.739  1.00132.75           H  
ATOM   2561  N   LEU A 179     154.174 226.094 242.354  1.00132.93           N  
ATOM   2562  CA  LEU A 179     153.730 224.944 243.140  1.00132.93           C  
ATOM   2563  C   LEU A 179     152.432 224.316 242.635  1.00132.93           C  
ATOM   2564  O   LEU A 179     151.995 223.300 243.186  1.00132.93           O  
ATOM   2565  CB  LEU A 179     153.548 225.315 244.617  1.00132.93           C  
ATOM   2566  CG  LEU A 179     154.812 225.366 245.475  1.00132.93           C  
ATOM   2567  CD1 LEU A 179     155.492 226.707 245.332  1.00132.93           C  
ATOM   2568  CD2 LEU A 179     154.491 225.076 246.931  1.00132.93           C  
ATOM   2569  H   LEU A 179     154.893 225.940 241.909  1.00132.93           H  
ATOM   2570  HA  LEU A 179     154.417 224.261 243.094  1.00132.93           H  
ATOM   2571  HB2 LEU A 179     153.125 226.182 244.685  1.00132.93           H  
ATOM   2572  HB3 LEU A 179     152.965 224.651 245.018  1.00132.93           H  
ATOM   2573  HG  LEU A 179     155.427 224.687 245.162  1.00132.93           H  
ATOM   2574 HD11 LEU A 179     156.425 226.618 245.581  1.00132.93           H  
ATOM   2575 HD12 LEU A 179     155.415 226.994 244.411  1.00132.93           H  
ATOM   2576 HD13 LEU A 179     155.052 227.347 245.913  1.00132.93           H  
ATOM   2577 HD21 LEU A 179     155.314 225.091 247.444  1.00132.93           H  
ATOM   2578 HD22 LEU A 179     153.882 225.754 247.261  1.00132.93           H  
ATOM   2579 HD23 LEU A 179     154.080 224.200 246.994  1.00132.93           H  
ATOM   2580  N   GLU A 180     151.804 224.881 241.606  1.00134.88           N  
ATOM   2581  CA  GLU A 180     150.549 224.330 241.109  1.00134.88           C  
ATOM   2582  C   GLU A 180     150.814 223.277 240.041  1.00134.88           C  
ATOM   2583  O   GLU A 180     151.743 223.405 239.238  1.00134.88           O  
ATOM   2584  CB  GLU A 180     149.629 225.424 240.553  1.00134.88           C  
ATOM   2585  CG  GLU A 180     150.087 226.094 239.261  1.00134.88           C  
ATOM   2586  CD  GLU A 180     150.880 227.359 239.504  1.00134.88           C  
ATOM   2587  OE1 GLU A 180     151.288 227.594 240.658  1.00134.88           O  
ATOM   2588  OE2 GLU A 180     151.098 228.119 238.537  1.00134.88           O  
ATOM   2589  H   GLU A 180     152.081 225.573 241.179  1.00134.88           H  
ATOM   2590  HA  GLU A 180     150.085 223.895 241.839  1.00134.88           H  
ATOM   2591  HB2 GLU A 180     148.761 225.027 240.377  1.00134.88           H  
ATOM   2592  HB3 GLU A 180     149.533 226.115 241.226  1.00134.88           H  
ATOM   2593  HG2 GLU A 180     150.644 225.489 238.752  1.00134.88           H  
ATOM   2594  HG3 GLU A 180     149.304 226.333 238.740  1.00134.88           H  
ATOM   2595  N   GLY A 181     149.991 222.232 240.043  1.00133.92           N  
ATOM   2596  CA  GLY A 181     150.113 221.163 239.073  1.00133.92           C  
ATOM   2597  C   GLY A 181     149.342 221.440 237.800  1.00133.92           C  
ATOM   2598  O   GLY A 181     148.114 221.563 237.825  1.00133.92           O  
ATOM   2599  H   GLY A 181     149.348 222.122 240.605  1.00133.92           H  
ATOM   2600  HA2 GLY A 181     151.046 221.041 238.847  1.00133.92           H  
ATOM   2601  HA3 GLY A 181     149.780 220.338 239.459  1.00133.92           H  
ATOM   2602  N   LYS A 182     150.051 221.542 236.681  1.00131.76           N  
ATOM   2603  CA  LYS A 182     149.425 221.810 235.397  1.00131.76           C  
ATOM   2604  C   LYS A 182     149.117 220.504 234.670  1.00131.76           C  
ATOM   2605  O   LYS A 182     149.548 219.419 235.067  1.00131.76           O  
ATOM   2606  CB  LYS A 182     150.325 222.696 234.534  1.00131.76           C  
ATOM   2607  CG  LYS A 182     150.450 224.128 235.029  1.00131.76           C  
ATOM   2608  CD  LYS A 182     151.373 224.229 236.232  1.00131.76           C  
ATOM   2609  CE  LYS A 182     151.983 225.617 236.350  1.00131.76           C  
ATOM   2610  NZ  LYS A 182     152.995 225.696 237.439  1.00131.76           N  
ATOM   2611  H   LYS A 182     150.906 221.459 236.641  1.00131.76           H  
ATOM   2612  HA  LYS A 182     148.589 222.280 235.540  1.00131.76           H  
ATOM   2613  HB2 LYS A 182     151.214 222.311 234.515  1.00131.76           H  
ATOM   2614  HB3 LYS A 182     149.962 222.726 233.635  1.00131.76           H  
ATOM   2615  HG2 LYS A 182     150.814 224.680 234.319  1.00131.76           H  
ATOM   2616  HG3 LYS A 182     149.574 224.453 235.291  1.00131.76           H  
ATOM   2617  HD2 LYS A 182     150.866 224.049 237.039  1.00131.76           H  
ATOM   2618  HD3 LYS A 182     152.095 223.588 236.140  1.00131.76           H  
ATOM   2619  HE2 LYS A 182     152.421 225.844 235.515  1.00131.76           H  
ATOM   2620  HE3 LYS A 182     151.280 226.257 236.544  1.00131.76           H  
ATOM   2621  HZ1 LYS A 182     153.276 226.535 237.533  1.00131.76           H  
ATOM   2622  HZ2 LYS A 182     152.638 225.423 238.208  1.00131.76           H  
ATOM   2623  HZ3 LYS A 182     153.691 225.176 237.245  1.00131.76           H  
ATOM   2624  N   GLN A 183     148.354 220.622 233.588  1.00132.04           N  
ATOM   2625  CA  GLN A 183     147.976 219.490 232.755  1.00132.04           C  
ATOM   2626  C   GLN A 183     148.600 219.645 231.375  1.00132.04           C  
ATOM   2627  O   GLN A 183     148.610 220.741 230.806  1.00132.04           O  
ATOM   2628  CB  GLN A 183     146.452 219.370 232.635  1.00132.04           C  
ATOM   2629  CG  GLN A 183     145.736 220.641 232.185  1.00132.04           C  
ATOM   2630  CD  GLN A 183     145.736 220.816 230.678  1.00132.04           C  
ATOM   2631  OE1 GLN A 183     145.679 219.842 229.928  1.00132.04           O  
ATOM   2632  NE2 GLN A 183     145.801 222.064 230.228  1.00132.04           N  
ATOM   2633  H   GLN A 183     148.041 221.372 233.308  1.00132.04           H  
ATOM   2634  HA  GLN A 183     148.313 218.671 233.150  1.00132.04           H  
ATOM   2635  HB2 GLN A 183     146.247 218.674 231.992  1.00132.04           H  
ATOM   2636  HB3 GLN A 183     146.093 219.126 233.502  1.00132.04           H  
ATOM   2637  HG2 GLN A 183     144.812 220.599 232.477  1.00132.04           H  
ATOM   2638  HG3 GLN A 183     146.169 221.415 232.576  1.00132.04           H  
ATOM   2639 HE21 GLN A 183     145.840 222.720 230.783  1.00132.04           H  
ATOM   2640 HE22 GLN A 183     145.804 222.216 229.382  1.00132.04           H  
ATOM   2641  N   GLY A 184     149.129 218.543 230.847  1.00128.95           N  
ATOM   2642  CA  GLY A 184     149.785 218.520 229.562  1.00128.95           C  
ATOM   2643  C   GLY A 184     151.101 217.785 229.657  1.00128.95           C  
ATOM   2644  O   GLY A 184     151.323 216.980 230.568  1.00128.95           O  
ATOM   2645  H   GLY A 184     149.115 217.775 231.235  1.00128.95           H  
ATOM   2646  HA2 GLY A 184     149.221 218.071 228.912  1.00128.95           H  
ATOM   2647  HA3 GLY A 184     149.953 219.425 229.258  1.00128.95           H  
ATOM   2648  N   ASN A 185     151.983 218.069 228.705  1.00123.25           N  
ATOM   2649  CA  ASN A 185     153.294 217.445 228.638  1.00123.25           C  
ATOM   2650  C   ASN A 185     154.356 218.366 229.228  1.00123.25           C  
ATOM   2651  O   ASN A 185     154.132 219.561 229.436  1.00123.25           O  
ATOM   2652  CB  ASN A 185     153.651 217.091 227.192  1.00123.25           C  
ATOM   2653  CG  ASN A 185     153.559 218.282 226.260  1.00123.25           C  
ATOM   2654  OD1 ASN A 185     153.385 219.418 226.701  1.00123.25           O  
ATOM   2655  ND2 ASN A 185     153.674 218.028 224.962  1.00123.25           N  
ATOM   2656  H   ASN A 185     151.838 218.636 228.075  1.00123.25           H  
ATOM   2657  HA  ASN A 185     153.285 216.624 229.155  1.00123.25           H  
ATOM   2658  HB2 ASN A 185     154.560 216.755 227.169  1.00123.25           H  
ATOM   2659  HB3 ASN A 185     153.037 216.411 226.872  1.00123.25           H  
ATOM   2660 HD21 ASN A 185     153.629 218.670 224.392  1.00123.25           H  
ATOM   2661 HD22 ASN A 185     153.795 217.221 224.691  1.00123.25           H  
ATOM   2662  N   PHE A 186     155.524 217.788 229.496  1.00120.98           N  
ATOM   2663  CA  PHE A 186     156.611 218.546 230.101  1.00120.98           C  
ATOM   2664  C   PHE A 186     157.037 219.690 229.190  1.00120.98           C  
ATOM   2665  O   PHE A 186     157.077 219.551 227.964  1.00120.98           O  
ATOM   2666  CB  PHE A 186     157.799 217.627 230.387  1.00120.98           C  
ATOM   2667  CG  PHE A 186     157.471 216.476 231.297  1.00120.98           C  
ATOM   2668  CD1 PHE A 186     156.548 216.621 232.318  1.00120.98           C  
ATOM   2669  CD2 PHE A 186     158.088 215.248 231.130  1.00120.98           C  
ATOM   2670  CE1 PHE A 186     156.246 215.565 233.153  1.00120.98           C  
ATOM   2671  CE2 PHE A 186     157.790 214.188 231.964  1.00120.98           C  
ATOM   2672  CZ  PHE A 186     156.868 214.348 232.977  1.00120.98           C  
ATOM   2673  H   PHE A 186     155.711 216.964 229.337  1.00120.98           H  
ATOM   2674  HA  PHE A 186     156.307 218.930 230.938  1.00120.98           H  
ATOM   2675  HB2 PHE A 186     158.120 217.260 229.549  1.00120.98           H  
ATOM   2676  HB3 PHE A 186     158.502 218.147 230.809  1.00120.98           H  
ATOM   2677  HD1 PHE A 186     156.125 217.440 232.442  1.00120.98           H  
ATOM   2678  HD2 PHE A 186     158.711 215.135 230.449  1.00120.98           H  
ATOM   2679  HE1 PHE A 186     155.624 215.676 233.836  1.00120.98           H  
ATOM   2680  HE2 PHE A 186     158.210 213.368 231.843  1.00120.98           H  
ATOM   2681  HZ  PHE A 186     156.665 213.636 233.539  1.00120.98           H  
ATOM   2682  N   LYS A 187     157.361 220.830 229.803  1.00120.62           N  
ATOM   2683  CA  LYS A 187     157.734 222.030 229.071  1.00120.62           C  
ATOM   2684  C   LYS A 187     158.997 222.694 229.601  1.00120.62           C  
ATOM   2685  O   LYS A 187     159.388 223.741 229.074  1.00120.62           O  
ATOM   2686  CB  LYS A 187     156.581 223.047 229.096  1.00120.62           C  
ATOM   2687  CG  LYS A 187     155.633 222.955 227.903  1.00120.62           C  
ATOM   2688  CD  LYS A 187     156.269 223.513 226.639  1.00120.62           C  
ATOM   2689  CE  LYS A 187     155.419 223.252 225.403  1.00120.62           C  
ATOM   2690  NZ  LYS A 187     153.969 223.493 225.629  1.00120.62           N  
ATOM   2691  H   LYS A 187     157.371 220.930 230.658  1.00120.62           H  
ATOM   2692  HA  LYS A 187     157.897 221.791 228.147  1.00120.62           H  
ATOM   2693  HB2 LYS A 187     156.064 222.908 229.902  1.00120.62           H  
ATOM   2694  HB3 LYS A 187     156.955 223.942 229.101  1.00120.62           H  
ATOM   2695  HG2 LYS A 187     155.407 222.025 227.745  1.00120.62           H  
ATOM   2696  HG3 LYS A 187     154.833 223.468 228.088  1.00120.62           H  
ATOM   2697  HD2 LYS A 187     156.361 224.473 226.737  1.00120.62           H  
ATOM   2698  HD3 LYS A 187     157.136 223.115 226.509  1.00120.62           H  
ATOM   2699  HE2 LYS A 187     155.712 223.840 224.688  1.00120.62           H  
ATOM   2700  HE3 LYS A 187     155.529 222.327 225.135  1.00120.62           H  
ATOM   2701  HZ1 LYS A 187     153.518 223.351 224.874  1.00120.62           H  
ATOM   2702  HZ2 LYS A 187     153.662 222.942 226.256  1.00120.62           H  
ATOM   2703  HZ3 LYS A 187     153.837 224.333 225.890  1.00120.62           H  
ATOM   2704  N   ASN A 188     159.642 222.130 230.621  1.00116.75           N  
ATOM   2705  CA  ASN A 188     160.880 222.681 231.159  1.00116.75           C  
ATOM   2706  C   ASN A 188     161.917 221.574 231.259  1.00116.75           C  
ATOM   2707  O   ASN A 188     161.660 220.535 231.877  1.00116.75           O  
ATOM   2708  CB  ASN A 188     160.647 223.320 232.529  1.00116.75           C  
ATOM   2709  CG  ASN A 188     159.808 224.576 232.448  1.00116.75           C  
ATOM   2710  OD1 ASN A 188     160.330 225.672 232.247  1.00116.75           O  
ATOM   2711  ND2 ASN A 188     158.498 224.423 232.600  1.00116.75           N  
ATOM   2712  H   ASN A 188     159.378 221.417 231.023  1.00116.75           H  
ATOM   2713  HA  ASN A 188     161.221 223.362 230.559  1.00116.75           H  
ATOM   2714  HB2 ASN A 188     160.185 222.686 233.100  1.00116.75           H  
ATOM   2715  HB3 ASN A 188     161.504 223.555 232.919  1.00116.75           H  
ATOM   2716 HD21 ASN A 188     158.170 223.640 232.738  1.00116.75           H  
ATOM   2717 HD22 ASN A 188     157.978 225.107 232.561  1.00116.75           H  
ATOM   2718  N   LEU A 189     163.082 221.795 230.655  1.00110.72           N  
ATOM   2719  CA  LEU A 189     164.227 220.906 230.784  1.00110.72           C  
ATOM   2720  C   LEU A 189     165.295 221.624 231.592  1.00110.72           C  
ATOM   2721  O   LEU A 189     165.763 222.699 231.195  1.00110.72           O  
ATOM   2722  CB  LEU A 189     164.773 220.505 229.415  1.00110.72           C  
ATOM   2723  CG  LEU A 189     165.980 219.564 229.428  1.00110.72           C  
ATOM   2724  CD1 LEU A 189     165.621 218.218 230.035  1.00110.72           C  
ATOM   2725  CD2 LEU A 189     166.524 219.394 228.025  1.00110.72           C  
ATOM   2726  H   LEU A 189     163.235 222.475 230.152  1.00110.72           H  
ATOM   2727  HA  LEU A 189     163.966 220.103 231.260  1.00110.72           H  
ATOM   2728  HB2 LEU A 189     164.065 220.057 228.928  1.00110.72           H  
ATOM   2729  HB3 LEU A 189     165.035 221.309 228.940  1.00110.72           H  
ATOM   2730  HG  LEU A 189     166.682 219.957 229.971  1.00110.72           H  
ATOM   2731 HD11 LEU A 189     166.379 217.620 229.946  1.00110.72           H  
ATOM   2732 HD12 LEU A 189     165.406 218.342 230.973  1.00110.72           H  
ATOM   2733 HD13 LEU A 189     164.855 217.854 229.564  1.00110.72           H  
ATOM   2734 HD21 LEU A 189     167.136 218.642 228.009  1.00110.72           H  
ATOM   2735 HD22 LEU A 189     165.781 219.234 227.426  1.00110.72           H  
ATOM   2736 HD23 LEU A 189     166.987 220.206 227.766  1.00110.72           H  
ATOM   2737  N   ARG A 190     165.676 221.033 232.720  1.00110.25           N  
ATOM   2738  CA  ARG A 190     166.692 221.591 233.602  1.00110.25           C  
ATOM   2739  C   ARG A 190     167.842 220.602 233.697  1.00110.25           C  
ATOM   2740  O   ARG A 190     167.648 219.463 234.133  1.00110.25           O  
ATOM   2741  CB  ARG A 190     166.114 221.885 234.986  1.00110.25           C  
ATOM   2742  CG  ARG A 190     164.764 222.577 234.944  1.00110.25           C  
ATOM   2743  CD  ARG A 190     164.314 223.009 236.327  1.00110.25           C  
ATOM   2744  NE  ARG A 190     162.859 222.984 236.455  1.00110.25           N  
ATOM   2745  CZ  ARG A 190     162.055 223.990 236.124  1.00110.25           C  
ATOM   2746  NH1 ARG A 190     162.552 225.120 235.636  1.00110.25           N  
ATOM   2747  NH2 ARG A 190     160.745 223.864 236.277  1.00110.25           N  
ATOM   2748  H   ARG A 190     165.352 220.288 233.001  1.00110.25           H  
ATOM   2749  HA  ARG A 190     167.030 222.419 233.228  1.00110.25           H  
ATOM   2750  HB2 ARG A 190     166.004 221.048 235.464  1.00110.25           H  
ATOM   2751  HB3 ARG A 190     166.728 222.461 235.466  1.00110.25           H  
ATOM   2752  HG2 ARG A 190     164.823 223.363 234.380  1.00110.25           H  
ATOM   2753  HG3 ARG A 190     164.102 221.962 234.591  1.00110.25           H  
ATOM   2754  HD2 ARG A 190     164.683 222.399 236.984  1.00110.25           H  
ATOM   2755  HD3 ARG A 190     164.626 223.911 236.501  1.00110.25           H  
ATOM   2756  HE  ARG A 190     162.495 222.254 236.727  1.00110.25           H  
ATOM   2757 HH11 ARG A 190     163.400 225.212 235.530  1.00110.25           H  
ATOM   2758 HH12 ARG A 190     162.022 225.763 235.424  1.00110.25           H  
ATOM   2759 HH21 ARG A 190     160.417 223.135 236.593  1.00110.25           H  
ATOM   2760 HH22 ARG A 190     160.223 224.513 236.064  1.00110.25           H  
ATOM   2761  N   GLU A 191     169.029 221.034 233.287  1.00102.36           N  
ATOM   2762  CA  GLU A 191     170.223 220.206 233.316  1.00102.36           C  
ATOM   2763  C   GLU A 191     171.187 220.743 234.362  1.00102.36           C  
ATOM   2764  O   GLU A 191     171.424 221.951 234.435  1.00102.36           O  
ATOM   2765  CB  GLU A 191     170.909 220.180 231.950  1.00102.36           C  
ATOM   2766  CG  GLU A 191     169.965 219.974 230.786  1.00102.36           C  
ATOM   2767  CD  GLU A 191     170.689 219.957 229.458  1.00102.36           C  
ATOM   2768  OE1 GLU A 191     171.674 219.200 229.330  1.00102.36           O  
ATOM   2769  OE2 GLU A 191     170.276 220.699 228.543  1.00102.36           O  
ATOM   2770  H   GLU A 191     169.169 221.825 232.981  1.00102.36           H  
ATOM   2771  HA  GLU A 191     169.985 219.297 233.556  1.00102.36           H  
ATOM   2772  HB2 GLU A 191     171.365 221.025 231.814  1.00102.36           H  
ATOM   2773  HB3 GLU A 191     171.554 219.455 231.939  1.00102.36           H  
ATOM   2774  HG2 GLU A 191     169.509 219.125 230.892  1.00102.36           H  
ATOM   2775  HG3 GLU A 191     169.321 220.699 230.765  1.00102.36           H  
ATOM   2776  N   PHE A 192     171.730 219.842 235.172  1.00101.47           N  
ATOM   2777  CA  PHE A 192     172.694 220.190 236.198  1.00101.47           C  
ATOM   2778  C   PHE A 192     173.873 219.236 236.115  1.00101.47           C  
ATOM   2779  O   PHE A 192     173.725 218.073 235.737  1.00101.47           O  
ATOM   2780  CB  PHE A 192     172.077 220.124 237.601  1.00101.47           C  
ATOM   2781  CG  PHE A 192     170.886 221.018 237.783  1.00101.47           C  
ATOM   2782  CD1 PHE A 192     169.634 220.621 237.352  1.00101.47           C  
ATOM   2783  CD2 PHE A 192     171.019 222.255 238.387  1.00101.47           C  
ATOM   2784  CE1 PHE A 192     168.538 221.440 237.518  1.00101.47           C  
ATOM   2785  CE2 PHE A 192     169.926 223.079 238.555  1.00101.47           C  
ATOM   2786  CZ  PHE A 192     168.684 222.671 238.119  1.00101.47           C  
ATOM   2787  H   PHE A 192     171.549 219.001 235.142  1.00101.47           H  
ATOM   2788  HA  PHE A 192     173.018 221.092 236.048  1.00101.47           H  
ATOM   2789  HB2 PHE A 192     171.794 219.213 237.775  1.00101.47           H  
ATOM   2790  HB3 PHE A 192     172.748 220.390 238.249  1.00101.47           H  
ATOM   2791  HD1 PHE A 192     169.530 219.791 236.944  1.00101.47           H  
ATOM   2792  HD2 PHE A 192     171.855 222.535 238.682  1.00101.47           H  
ATOM   2793  HE1 PHE A 192     167.700 221.163 237.223  1.00101.47           H  
ATOM   2794  HE2 PHE A 192     170.027 223.909 238.962  1.00101.47           H  
ATOM   2795  HZ  PHE A 192     167.946 223.225 238.233  1.00101.47           H  
ATOM   2796  N   VAL A 193     175.050 219.743 236.459  1.00 98.97           N  
ATOM   2797  CA  VAL A 193     176.256 218.934 236.570  1.00 98.97           C  
ATOM   2798  C   VAL A 193     176.885 219.240 237.917  1.00 98.97           C  
ATOM   2799  O   VAL A 193     177.195 220.402 238.212  1.00 98.97           O  
ATOM   2800  CB  VAL A 193     177.250 219.205 235.430  1.00 98.97           C  
ATOM   2801  CG1 VAL A 193     178.621 218.648 235.778  1.00 98.97           C  
ATOM   2802  CG2 VAL A 193     176.745 218.593 234.138  1.00 98.97           C  
ATOM   2803  H   VAL A 193     175.178 220.575 236.638  1.00 98.97           H  
ATOM   2804  HA  VAL A 193     176.018 217.994 236.550  1.00 98.97           H  
ATOM   2805  HB  VAL A 193     177.334 220.162 235.300  1.00 98.97           H  
ATOM   2806 HG11 VAL A 193     179.134 218.549 234.961  1.00 98.97           H  
ATOM   2807 HG12 VAL A 193     179.073 219.263 236.377  1.00 98.97           H  
ATOM   2808 HG13 VAL A 193     178.512 217.784 236.205  1.00 98.97           H  
ATOM   2809 HG21 VAL A 193     177.259 218.950 233.398  1.00 98.97           H  
ATOM   2810 HG22 VAL A 193     176.852 217.630 234.183  1.00 98.97           H  
ATOM   2811 HG23 VAL A 193     175.807 218.817 234.030  1.00 98.97           H  
ATOM   2812  N   PHE A 194     177.068 218.204 238.730  1.00102.03           N  
ATOM   2813  CA  PHE A 194     177.630 218.328 240.066  1.00102.03           C  
ATOM   2814  C   PHE A 194     178.974 217.618 240.105  1.00102.03           C  
ATOM   2815  O   PHE A 194     179.071 216.448 239.718  1.00102.03           O  
ATOM   2816  CB  PHE A 194     176.691 217.729 241.114  1.00102.03           C  
ATOM   2817  CG  PHE A 194     175.252 218.112 240.928  1.00102.03           C  
ATOM   2818  CD1 PHE A 194     174.324 217.178 240.508  1.00102.03           C  
ATOM   2819  CD2 PHE A 194     174.829 219.404 241.167  1.00102.03           C  
ATOM   2820  CE1 PHE A 194     173.002 217.526 240.334  1.00102.03           C  
ATOM   2821  CE2 PHE A 194     173.508 219.759 240.993  1.00102.03           C  
ATOM   2822  CZ  PHE A 194     172.594 218.818 240.576  1.00102.03           C  
ATOM   2823  H   PHE A 194     176.867 217.395 238.520  1.00102.03           H  
ATOM   2824  HA  PHE A 194     177.770 219.264 240.276  1.00102.03           H  
ATOM   2825  HB2 PHE A 194     176.748 216.762 241.069  1.00102.03           H  
ATOM   2826  HB3 PHE A 194     176.967 218.035 241.992  1.00102.03           H  
ATOM   2827  HD1 PHE A 194     174.595 216.304 240.343  1.00102.03           H  
ATOM   2828  HD2 PHE A 194     175.443 220.041 241.447  1.00102.03           H  
ATOM   2829  HE1 PHE A 194     172.386 216.889 240.052  1.00102.03           H  
ATOM   2830  HE2 PHE A 194     173.235 220.632 241.158  1.00102.03           H  
ATOM   2831  HZ  PHE A 194     171.702 219.055 240.459  1.00102.03           H  
ATOM   2832  N   LYS A 195     180.003 218.322 240.566  1.00102.30           N  
ATOM   2833  CA  LYS A 195     181.333 217.750 240.705  1.00102.30           C  
ATOM   2834  C   LYS A 195     181.889 218.087 242.079  1.00102.30           C  
ATOM   2835  O   LYS A 195     181.573 219.130 242.651  1.00102.30           O  
ATOM   2836  CB  LYS A 195     182.289 218.264 239.622  1.00102.30           C  
ATOM   2837  CG  LYS A 195     181.873 217.914 238.206  1.00102.30           C
[truncated: 4,446,901 more chars]
