# Supplementary material for: Development of a synthetic library of humanized nanobodies for targeted IL-6 inhibition
Source: Front Bioeng Biotechnol. 2024 Jul 23;12:1440150. doi: 10.3389/fbioe.2024.1440150 (PMC11300276; doi:10.3389/fbioe.2024.1440150)
Supplement: Supplementary file 2 [file DataSheet1.ZIP › Nanobody-antigen complexes/7a29.pdb]

HEADER    VIRAL PROTEIN                           16-AUG-20   7A29              
TITLE     CRYO-EM STRUCTURE OF THE SARS-COV-2 SPIKE PROTEIN BOUND TO            
TITLE    2 NEUTRALIZING SYBODIES (SB23) 2-UP CONFORMATION                       
COMPND    MOL_ID: 1;                                                            
COMPND   2 MOLECULE: SPIKE GLYCOPROTEIN;                                        
COMPND   3 CHAIN: A, B, C;                                                      
COMPND   4 SYNONYM: S GLYCOPROTEIN,E2,PEPLOMER PROTEIN;                         
COMPND   5 ENGINEERED: YES;                                                     
COMPND   6 MOL_ID: 2;                                                           
COMPND   7 MOLECULE: NEUTRALISING SYBODY (SB23);                                
COMPND   8 CHAIN: D, E, F;                                                      
COMPND   9 ENGINEERED: YES                                                      
SOURCE    MOL_ID: 1;                                                            
SOURCE   2 ORGANISM_SCIENTIFIC: SEVERE ACUTE RESPIRATORY SYNDROME CORONAVIRUS   
SOURCE   3 2;                                                                   
SOURCE   4 ORGANISM_COMMON: 2019-NCOV;                                          
SOURCE   5 ORGANISM_TAXID: 2697049;                                             
SOURCE   6 GENE: S, 2;                                                          
SOURCE   7 EXPRESSION_SYSTEM: HOMO SAPIENS;                                     
SOURCE   8 EXPRESSION_SYSTEM_COMMON: HUMAN;                                     
SOURCE   9 EXPRESSION_SYSTEM_TAXID: 9606;                                       
SOURCE  10 MOL_ID: 2;                                                           
SOURCE  11 ORGANISM_SCIENTIFIC: SYNTHETIC CONSTRUCT;                            
SOURCE  12 ORGANISM_TAXID: 32630;                                               
SOURCE  13 EXPRESSION_SYSTEM: ESCHERICHIA COLI;                                 
SOURCE  14 EXPRESSION_SYSTEM_TAXID: 562                                         
KEYWDS    SARS-COV-2, COMPLEX, NANOBODY, SPIKE, VIRAL PROTEIN                   
EXPDTA    ELECTRON MICROSCOPY                                                   
AUTHOR    B.M.HALLBERG,H.DAS                                                    
REVDAT   3   18-NOV-20 7A29    1       JRNL                                     
REVDAT   2   11-NOV-20 7A29    1       JRNL                                     
REVDAT   1   21-OCT-20 7A29    0                                                
JRNL        AUTH   T.F.CUSTODIO,H.DAS,D.J.SHEWARD,L.HANKE,S.PAZICKY,J.PIEPRZYK, 
JRNL        AUTH 2 M.SORGENFREI,M.A.SCHROER,A.Y.GRUZINOV,C.M.JEFFRIES,          
JRNL        AUTH 3 M.A.GRAEWERT,D.I.SVERGUN,N.DOBREV,K.REMANS,M.A.SEEGER,       
JRNL        AUTH 4 G.M.MCINERNEY,B.MURRELL,B.M.HALLBERG,C.LOW                   
JRNL        TITL   SELECTION, BIOPHYSICAL AND STRUCTURAL ANALYSIS OF SYNTHETIC  
JRNL        TITL 2 NANOBODIES THAT EFFECTIVELY NEUTRALIZE SARS-COV-2.           
JRNL        REF    NAT COMMUN                    V.  11  5588 2020              
JRNL        REFN                   ESSN 2041-1723                               
JRNL        PMID   33149112                                                     
JRNL        DOI    10.1038/S41467-020-19204-Y                                   
REMARK   2                                                                      
REMARK   2 RESOLUTION.    2.94 ANGSTROMS.                                       
REMARK   3                                                                      
REMARK   3 REFINEMENT.                                                          
REMARK   3   SOFTWARE PACKAGES      : EPU, CRYOSPARC                            
REMARK   3   RECONSTRUCTION SCHEMA  : NULL                                      
REMARK   3                                                                      
REMARK   3 EM MAP-MODEL FITTING AND REFINEMENT                                  
REMARK   3   PDB ENTRY                    : NULL                                
REMARK   3   REFINEMENT SPACE             : REAL                                
REMARK   3   REFINEMENT PROTOCOL          : FLEXIBLE FIT                        
REMARK   3   REFINEMENT TARGET            : NULL                                
REMARK   3   OVERALL ANISOTROPIC B VALUE  : NULL                                
REMARK   3                                                                      
REMARK   3 FITTING PROCEDURE : NULL                                             
REMARK   3                                                                      
REMARK   3 EM IMAGE RECONSTRUCTION STATISTICS                                   
REMARK   3   NOMINAL PIXEL SIZE (ANGSTROMS)    : NULL                           
REMARK   3   ACTUAL PIXEL SIZE  (ANGSTROMS)    : NULL                           
REMARK   3   EFFECTIVE RESOLUTION (ANGSTROMS)  : 2.940                          
REMARK   3   NUMBER OF PARTICLES               : 69567                          
REMARK   3   CTF CORRECTION METHOD             : PHASE FLIPPING AND AMPLITUDE   
REMARK   3                                       CORRECTION                     
REMARK   3                                                                      
REMARK   3 EM RECONSTRUCTION MAGNIFICATION CALIBRATION: NULL                    
REMARK   3                                                                      
REMARK   3 OTHER DETAILS: NULL                                                  
REMARK   4                                                                      
REMARK   4 7A29 COMPLIES WITH FORMAT V. 3.30, 13-JUL-11                         
REMARK 100                                                                      
REMARK 100 THIS ENTRY HAS BEEN PROCESSED BY PDBE ON 17-AUG-20.                  
REMARK 100 THE DEPOSITION ID IS D_1292110756.                                   
REMARK 245                                                                      
REMARK 245 EXPERIMENTAL DETAILS                                                 
REMARK 245   RECONSTRUCTION METHOD          : SINGLE PARTICLE                   
REMARK 245   SPECIMEN TYPE                  : NULL                              
REMARK 245                                                                      
REMARK 245 ELECTRON MICROSCOPE SAMPLE                                           
REMARK 245   SAMPLE TYPE                    : PARTICLE                          
REMARK 245   PARTICLE TYPE                  : POINT                             
REMARK 245   NAME OF SAMPLE                 : SARS-COV-2 SPIKE GLYCOPROTEIN     
REMARK 245                                    IN 1-UP CONFORMATION BOUND BY 3   
REMARK 245                                    NEUTRALISING SYBODIES (SB23);     
REMARK 245                                    SPIKE GLYCOPROTEIN;               
REMARK 245                                    NEUTRALISING SYBODY (SB23)        
REMARK 245   SAMPLE CONCENTRATION (MG ML-1) : NULL                              
REMARK 245   SAMPLE SUPPORT DETAILS         : NULL                              
REMARK 245   SAMPLE VITRIFICATION DETAILS   : NULL                              
REMARK 245   SAMPLE BUFFER                  : NULL                              
REMARK 245   PH                             : 7.00                              
REMARK 245   SAMPLE DETAILS                 : NULL                              
REMARK 245                                                                      
REMARK 245 DATA ACQUISITION                                                     
REMARK 245   DATE OF EXPERIMENT                : NULL                           
REMARK 245   NUMBER OF MICROGRAPHS-IMAGES      : NULL                           
REMARK 245   TEMPERATURE (KELVIN)              : NULL                           
REMARK 245   MICROSCOPE MODEL                  : TFS KRIOS                      
REMARK 245   DETECTOR TYPE                     : GATAN K3 BIOQUANTUM (6K X      
REMARK 245                                       4K)                            
REMARK 245   MINIMUM DEFOCUS (NM)              : 300.00                         
REMARK 245   MAXIMUM DEFOCUS (NM)              : 1100.00                        
REMARK 245   MINIMUM TILT ANGLE (DEGREES)      : NULL                           
REMARK 245   MAXIMUM TILT ANGLE (DEGREES)      : NULL                           
REMARK 245   NOMINAL CS                        : 2.70                           
REMARK 245   IMAGING MODE                      : BRIGHT FIELD                   
REMARK 245   ELECTRON DOSE (ELECTRONS NM**-2)  : 50.00                          
REMARK 245   ILLUMINATION MODE                 : FLOOD BEAM                     
REMARK 245   NOMINAL MAGNIFICATION             : NULL                           
REMARK 245   CALIBRATED MAGNIFICATION          : NULL                           
REMARK 245   SOURCE                            : FIELD EMISSION GUN             
REMARK 245   ACCELERATION VOLTAGE (KV)         : 300                            
REMARK 245   IMAGING DETAILS                   : NULL                           
REMARK 247                                                                      
REMARK 247 ELECTRON MICROSCOPY                                                  
REMARK 247  THE COORDINATES IN THIS ENTRY WERE GENERATED FROM ELECTRON          
REMARK 247  MICROSCOPY DATA. PROTEIN DATA BANK CONVENTIONS REQUIRE              
REMARK 247  THAT CRYST1 AND SCALE RECORDS BE INCLUDED, BUT THE VALUES           
REMARK 247  ON THESE RECORDS ARE MEANINGLESS EXCEPT FOR THE CALCULATION         
REMARK 247  OF THE STRUCTURE FACTORS.                                           
REMARK 300                                                                      
REMARK 300 BIOMOLECULE: 1                                                       
REMARK 300 SEE REMARK 350 FOR THE AUTHOR PROVIDED AND/OR PROGRAM                
REMARK 300 GENERATED ASSEMBLY INFORMATION FOR THE STRUCTURE IN                  
REMARK 300 THIS ENTRY. THE REMARK MAY ALSO PROVIDE INFORMATION ON               
REMARK 300 BURIED SURFACE AREA.                                                 
REMARK 350                                                                      
REMARK 350 COORDINATES FOR A COMPLETE MULTIMER REPRESENTING THE KNOWN           
REMARK 350 BIOLOGICALLY SIGNIFICANT OLIGOMERIZATION STATE OF THE                
REMARK 350 MOLECULE CAN BE GENERATED BY APPLYING BIOMT TRANSFORMATIONS          
REMARK 350 GIVEN BELOW.  BOTH NON-CRYSTALLOGRAPHIC AND                          
REMARK 350 CRYSTALLOGRAPHIC OPERATIONS ARE GIVEN.                               
REMARK 350                                                                      
REMARK 350 BIOMOLECULE: 1                                                       
REMARK 350 AUTHOR DETERMINED BIOLOGICAL UNIT: HEXAMERIC                         
REMARK 350 APPLY THE FOLLOWING TO CHAINS: A, B, C, D, E, F, G, H, I, J,         
REMARK 350                    AND CHAINS: K, L, M, N                            
REMARK 350   BIOMT1   1  1.000000  0.000000  0.000000        0.00000            
REMARK 350   BIOMT2   1  0.000000  1.000000  0.000000        0.00000            
REMARK 350   BIOMT3   1  0.000000  0.000000  1.000000        0.00000            
REMARK 465                                                                      
REMARK 465 MISSING RESIDUES                                                     
REMARK 465 THE FOLLOWING RESIDUES WERE NOT LOCATED IN THE                       
REMARK 465 EXPERIMENT. (M=MODEL NUMBER; RES=RESIDUE NAME; C=CHAIN               
REMARK 465 IDENTIFIER; SSSEQ=SEQUENCE NUMBER; I=INSERTION CODE.)                
REMARK 465                                                                      
REMARK 465   M RES C SSSEQI                                                     
REMARK 465     MET A     1                                                      
REMARK 465     PHE A     2                                                      
REMARK 465     VAL A     3                                                      
REMARK 465     PHE A     4                                                      
REMARK 465     LEU A     5                                                      
REMARK 465     VAL A     6                                                      
REMARK 465     LEU A     7                                                      
REMARK 465     LEU A     8                                                      
REMARK 465     PRO A     9                                                      
REMARK 465     LEU A    10                                                      
REMARK 465     VAL A    11                                                      
REMARK 465     SER A    12                                                      
REMARK 465     SER A    13                                                      
REMARK 465     SER A    71                                                      
REMARK 465     GLY A    72                                                      
REMARK 465     THR A    73                                                      
REMARK 465     ASN A    74                                                      
REMARK 465     GLY A    75                                                      
REMARK 465     TYR A   248                                                      
REMARK 465     LEU A   249                                                      
REMARK 465     THR A   250                                                      
REMARK 465     PRO A   251                                                      
REMARK 465     SER A   459                                                      
REMARK 465     SER A   477                                                      
REMARK 465     HIS A   519                                                      
REMARK 465     ALA A   520                                                      
REMARK 465     PRO A   621                                                      
REMARK 465     VAL A   622                                                      
REMARK 465     ALA A   623                                                      
REMARK 465     ILE A   624                                                      
REMARK 465     HIS A   625                                                      
REMARK 465     ALA A   626                                                      
REMARK 465     ASP A   627                                                      
REMARK 465     GLN A   628                                                      
REMARK 465     LEU A   629                                                      
REMARK 465     THR A   630                                                      
REMARK 465     PRO A   631                                                      
REMARK 465     THR A   632                                                      
REMARK 465     TRP A   633                                                      
REMARK 465     ARG A   634                                                      
REMARK 465     VAL A   635                                                      
REMARK 465     TYR A   636                                                      
REMARK 465     SER A   637                                                      
REMARK 465     THR A   638                                                      
REMARK 465     GLY A   639                                                      
REMARK 465     SER A   640                                                      
REMARK 465     GLN A   675                                                      
REMARK 465     THR A   676                                                      
REMARK 465     GLN A   677                                                      
REMARK 465     THR A   678                                                      
REMARK 465     ASN A   679                                                      
REMARK 465     SER A   680                                                      
REMARK 465     PRO A   681                                                      
REMARK 465     GLY A   682                                                      
REMARK 465     SER A   683                                                      
REMARK 465     ALA A   684                                                      
REMARK 465     SER A   685                                                      
REMARK 465     SER A   686                                                      
REMARK 465     VAL A   687                                                      
REMARK 465     ALA A   688                                                      
REMARK 465     SER A   689                                                      
REMARK 465     GLN A   690                                                      
REMARK 465     ALA A   829                                                      
REMARK 465     ASP A   830                                                      
REMARK 465     ALA A   831                                                      
REMARK 465     GLY A   832                                                      
REMARK 465     PHE A   833                                                      
REMARK 465     ILE A   834                                                      
REMARK 465     LYS A   835                                                      
REMARK 465     GLN A   836                                                      
REMARK 465     TYR A   837                                                      
REMARK 465     GLY A   838                                                      
REMARK 465     ASP A   839                                                      
REMARK 465     CYS A   840                                                      
REMARK 465     LEU A   841                                                      
REMARK 465     GLY A   842                                                      
REMARK 465     ASP A   843                                                      
REMARK 465     ILE A   844                                                      
REMARK 465     ALA A   845                                                      
REMARK 465     ALA A   846                                                      
REMARK 465     ARG A   847                                                      
REMARK 465     ASP A   848                                                      
REMARK 465     LEU A   849                                                      
REMARK 465     ILE A   850                                                      
REMARK 465     CYS A   851                                                      
REMARK 465     ALA A   852                                                      
REMARK 465     GLN A   853                                                      
REMARK 465     LYS A   854                                                      
REMARK 465     SER A  1147                                                      
REMARK 465     PHE A  1148                                                      
REMARK 465     LYS A  1149                                                      
REMARK 465     GLU A  1150                                                      
REMARK 465     GLU A  1151                                                      
REMARK 465     LEU A  1152                                                      
REMARK 465     ASP A  1153                                                      
REMARK 465     LYS A  1154                                                      
REMARK 465     TYR A  1155                                                      
REMARK 465     PHE A  1156                                                      
REMARK 465     LYS A  1157                                                      
REMARK 465     ASN A  1158                                                      
REMARK 465     HIS A  1159                                                      
REMARK 465     THR A  1160                                                      
REMARK 465     SER A  1161                                                      
REMARK 465     PRO A  1162                                                      
REMARK 465     ASP A  1163                                                      
REMARK 465     VAL A  1164                                                      
REMARK 465     ASP A  1165                                                      
REMARK 465     LEU A  1166                                                      
REMARK 465     GLY A  1167                                                      
REMARK 465     ASP A  1168                                                      
REMARK 465     ILE A  1169                                                      
REMARK 465     SER A  1170                                                      
REMARK 465     GLY A  1171                                                      
REMARK 465     ILE A  1172                                                      
REMARK 465     ASN A  1173                                                      
REMARK 465     ALA A  1174                                                      
REMARK 465     SER A  1175                                                      
REMARK 465     VAL A  1176                                                      
REMARK 465     VAL A  1177                                                      
REMARK 465     ASN A  1178                                                      
REMARK 465     ILE A  1179                                                      
REMARK 465     GLN A  1180                                                      
REMARK 465     LYS A  1181                                                      
REMARK 465     GLU A  1182                                                      
REMARK 465     ILE A  1183                                                      
REMARK 465     ASP A  1184                                                      
REMARK 465     ARG A  1185                                                      
REMARK 465     LEU A  1186                                                      
REMARK 465     ASN A  1187                                                      
REMARK 465     GLU A  1188                                                      
REMARK 465     VAL A  1189                                                      
REMARK 465     ALA A  1190                                                      
REMARK 465     LYS A  1191                                                      
REMARK 465     ASN A  1192                                                      
REMARK 465     LEU A  1193                                                      
REMARK 465     ASN A  1194                                                      
REMARK 465     GLU A  1195                                                      
REMARK 465     SER A  1196                                                      
REMARK 465     LEU A  1197                                                      
REMARK 465     ILE A  1198                                                      
REMARK 465     ASP A  1199                                                      
REMARK 465     LEU A  1200                                                      
REMARK 465     GLN A  1201                                                      
REMARK 465     GLU A  1202                                                      
REMARK 465     LEU A  1203                                                      
REMARK 465     GLY A  1204                                                      
REMARK 465     LYS A  1205                                                      
REMARK 465     TYR A  1206                                                      
REMARK 465     GLU A  1207                                                      
REMARK 465     GLN A  1208                                                      
REMARK 465     GLY A  1209                                                      
REMARK 465     SER A  1210                                                      
REMARK 465     GLY A  1211                                                      
REMARK 465     TYR A  1212                                                      
REMARK 465     ILE A  1213                                                      
REMARK 465     PRO A  1214                                                      
REMARK 465     GLU A  1215                                                      
REMARK 465     ALA A  1216                                                      
REMARK 465     PRO A  1217                                                      
REMARK 465     ARG A  1218                                                      
REMARK 465     ASP A  1219                                                      
REMARK 465     GLY A  1220                                                      
REMARK 465     GLN A  1221                                                      
REMARK 465     ALA A  1222                                                      
REMARK 465     TYR A  1223                                                      
REMARK 465     VAL A  1224                                                      
REMARK 465     ARG A  1225                                                      
REMARK 465     LYS A  1226                                                      
REMARK 465     ASP A  1227                                                      
REMARK 465     GLY A  1228                                                      
REMARK 465     GLU A  1229                                                      
REMARK 465     TRP A  1230                                                      
REMARK 465     VAL A  1231                                                      
REMARK 465     LEU A  1232                                                      
REMARK 465     LEU A  1233                                                      
REMARK 465     SER A  1234                                                      
REMARK 465     THR A  1235                                                      
REMARK 465     PHE A  1236                                                      
REMARK 465     LEU A  1237                                                      
REMARK 465     GLY A  1238                                                      
REMARK 465     ARG A  1239                                                      
REMARK 465     SER A  1240                                                      
REMARK 465     LEU A  1241                                                      
REMARK 465     GLU A  1242                                                      
REMARK 465     VAL A  1243                                                      
REMARK 465     LEU A  1244                                                      
REMARK 465     PHE A  1245                                                      
REMARK 465     GLN A  1246                                                      
REMARK 465     GLY A  1247                                                      
REMARK 465     PRO A  1248                                                      
REMARK 465     GLY A  1249                                                      
REMARK 465     HIS A  1250                                                      
REMARK 465     HIS A  1251                                                      
REMARK 465     HIS A  1252                                                      
REMARK 465     HIS A  1253                                                      
REMARK 465     HIS A  1254                                                      
REMARK 465     HIS A  1255                                                      
REMARK 465     HIS A  1256                                                      
REMARK 465     HIS A  1257                                                      
REMARK 465     SER A  1258                                                      
REMARK 465     ALA A  1259                                                      
REMARK 465     TRP A  1260                                                      
REMARK 465     SER A  1261                                                      
REMARK 465     HIS A  1262                                                      
REMARK 465     PRO A  1263                                                      
REMARK 465     GLN A  1264                                                      
REMARK 465     PHE A  1265                                                      
REMARK 465     GLU A  1266                                                      
REMARK 465     LYS A  1267                                                      
REMARK 465     GLY A  1268                                                      
REMARK 465     GLY A  1269                                                      
REMARK 465     GLY A  1270                                                      
REMARK 465     SER A  1271                                                      
REMARK 465     GLY A  1272                                                      
REMARK 465     GLY A  1273                                                      
REMARK 465     GLY A  1274                                                      
REMARK 465     GLY A  1275                                                      
REMARK 465     SER A  1276                                                      
REMARK 465     GLY A  1277                                                      
REMARK 465     GLY A  1278                                                      
REMARK 465     SER A  1279                                                      
REMARK 465     ALA A  1280                                                      
REMARK 465     TRP A  1281                                                      
REMARK 465     SER A  1282                                                      
REMARK 465     HIS A  1283                                                      
REMARK 465     PRO A  1284                                                      
REMARK 465     GLN A  1285                                                      
REMARK 465     PHE A  1286                                                      
REMARK 465     GLU A  1287                                                      
REMARK 465     LYS A  1288                                                      
REMARK 465     MET B     1                                                      
REMARK 465     PHE B     2                                                      
REMARK 465     VAL B     3                                                      
REMARK 465     PHE B     4                                                      
REMARK 465     LEU B     5                                                      
REMARK 465     VAL B     6                                                      
REMARK 465     LEU B     7                                                      
REMARK 465     LEU B     8                                                      
REMARK 465     PRO B     9                                                      
REMARK 465     LEU B    10                                                      
REMARK 465     VAL B    11                                                      
REMARK 465     SER B    12                                                      
REMARK 465     SER B    13                                                      
REMARK 465     SER B    71                                                      
REMARK 465     GLY B    72                                                      
REMARK 465     THR B    73                                                      
REMARK 465     ASN B    74                                                      
REMARK 465     GLY B    75                                                      
REMARK 465     TYR B   248                                                      
REMARK 465     LEU B   249                                                      
REMARK 465     THR B   250                                                      
REMARK 465     PRO B   251                                                      
REMARK 465     SER B   459                                                      
REMARK 465     SER B   477                                                      
REMARK 465     HIS B   519                                                      
REMARK 465     ALA B   520                                                      
REMARK 465     PRO B   621                                                      
REMARK 465     VAL B   622                                                      
REMARK 465     ALA B   623                                                      
REMARK 465     ILE B   624                                                      
REMARK 465     HIS B   625                                                      
REMARK 465     ALA B   626                                                      
REMARK 465     ASP B   627                                                      
REMARK 465     GLN B   628                                                      
REMARK 465     LEU B   629                                                      
REMARK 465     THR B   630                                                      
REMARK 465     PRO B   631                                                      
REMARK 465     THR B   632                                                      
REMARK 465     TRP B   633                                                      
REMARK 465     ARG B   634                                                      
REMARK 465     VAL B   635                                                      
REMARK 465     TYR B   636                                                      
REMARK 465     SER B   637                                                      
REMARK 465     THR B   638                                                      
REMARK 465     GLY B   639                                                      
REMARK 465     SER B   640                                                      
REMARK 465     GLN B   675                                                      
REMARK 465     THR B   676                                                      
REMARK 465     GLN B   677                                                      
REMARK 465     THR B   678                                                      
REMARK 465     ASN B   679                                                      
REMARK 465     SER B   680                                                      
REMARK 465     PRO B   681                                                      
REMARK 465     GLY B   682                                                      
REMARK 465     SER B   683                                                      
REMARK 465     ALA B   684                                                      
REMARK 465     SER B   685                                                      
REMARK 465     SER B   686                                                      
REMARK 465     VAL B   687                                                      
REMARK 465     ALA B   688                                                      
REMARK 465     SER B   689                                                      
REMARK 465     GLN B   690                                                      
REMARK 465     ALA B   829                                                      
REMARK 465     ASP B   830                                                      
REMARK 465     ALA B   831                                                      
REMARK 465     GLY B   832                                                      
REMARK 465     PHE B   833                                                      
REMARK 465     ILE B   834                                                      
REMARK 465     LYS B   835                                                      
REMARK 465     GLN B   836                                                      
REMARK 465     TYR B   837                                                      
REMARK 465     GLY B   838                                                      
REMARK 465     ASP B   839                                                      
REMARK 465     CYS B   840                                                      
REMARK 465     LEU B   841                                                      
REMARK 465     GLY B   842                                                      
REMARK 465     ASP B   843                                                      
REMARK 465     ILE B   844                                                      
REMARK 465     ALA B   845                                                      
REMARK 465     ALA B   846                                                      
REMARK 465     ARG B   847                                                      
REMARK 465     ASP B   848                                                      
REMARK 465     LEU B   849                                                      
REMARK 465     ILE B   850                                                      
REMARK 465     CYS B   851                                                      
REMARK 465     ALA B   852                                                      
REMARK 465     GLN B   853                                                      
REMARK 465     LYS B   854                                                      
REMARK 465     SER B  1147                                                      
REMARK 465     PHE B  1148                                                      
REMARK 465     LYS B  1149                                                      
REMARK 465     GLU B  1150                                                      
REMARK 465     GLU B  1151                                                      
REMARK 465     LEU B  1152                                                      
REMARK 465     ASP B  1153                                                      
REMARK 465     LYS B  1154                                                      
REMARK 465     TYR B  1155                                                      
REMARK 465     PHE B  1156                                                      
REMARK 465     LYS B  1157                                                      
REMARK 465     ASN B  1158                                                      
REMARK 465     HIS B  1159                                                      
REMARK 465     THR B  1160                                                      
REMARK 465     SER B  1161                                                      
REMARK 465     PRO B  1162                                                      
REMARK 465     ASP B  1163                                                      
REMARK 465     VAL B  1164                                                      
REMARK 465     ASP B  1165                                                      
REMARK 465     LEU B  1166                                                      
REMARK 465     GLY B  1167                                                      
REMARK 465     ASP B  1168                                                      
REMARK 465     ILE B  1169                                                      
REMARK 465     SER B  1170                                                      
REMARK 465     GLY B  1171                                                      
REMARK 465     ILE B  1172                                                      
REMARK 465     ASN B  1173                                                      
REMARK 465     ALA B  1174                                                      
REMARK 465     SER B  1175                                                      
REMARK 465     VAL B  1176                                                      
REMARK 465     VAL B  1177                                                      
REMARK 465     ASN B  1178                                                      
REMARK 465     ILE B  1179                                                      
REMARK 465     GLN B  1180                                                      
REMARK 465     LYS B  1181                                                      
REMARK 465     GLU B  1182                                                      
REMARK 465     ILE B  1183                                                      
REMARK 465     ASP B  1184                                                      
REMARK 465     ARG B  1185                                                      
REMARK 465     LEU B  1186                                                      
REMARK 465     ASN B  1187                                                      
REMARK 465     GLU B  1188                                                      
REMARK 465     VAL B  1189                                                      
REMARK 465     ALA B  1190                                                      
REMARK 465     LYS B  1191                                                      
REMARK 465     ASN B  1192                                                      
REMARK 465     LEU B  1193                                                      
REMARK 465     ASN B  1194                                                      
REMARK 465     GLU B  1195                                                      
REMARK 465     SER B  1196                                                      
REMARK 465     LEU B  1197                                                      
REMARK 465     ILE B  1198                                                      
REMARK 465     ASP B  1199                                                      
REMARK 465     LEU B  1200                                                      
REMARK 465     GLN B  1201                                                      
REMARK 465     GLU B  1202                                                      
REMARK 465     LEU B  1203                                                      
REMARK 465     GLY B  1204                                                      
REMARK 465     LYS B  1205                                                      
REMARK 465     TYR B  1206                                                      
REMARK 465     GLU B  1207                                                      
REMARK 465     GLN B  1208                                                      
REMARK 465     GLY B  1209                                                      
REMARK 465     SER B  1210                                                      
REMARK 465     GLY B  1211                                                      
REMARK 465     TYR B  1212                                                      
REMARK 465     ILE B  1213                                                      
REMARK 465     PRO B  1214                                                      
REMARK 465     GLU B  1215                                                      
REMARK 465     ALA B  1216                                                      
REMARK 465     PRO B  1217                                                      
REMARK 465     ARG B  1218                                                      
REMARK 465     ASP B  1219                                                      
REMARK 465     GLY B  1220                                                      
REMARK 465     GLN B  1221                                                      
REMARK 465     ALA B  1222                                                      
REMARK 465     TYR B  1223                                                      
REMARK 465     VAL B  1224                                                      
REMARK 465     ARG B  1225                                                      
REMARK 465     LYS B  1226                                                      
REMARK 465     ASP B  1227                                                      
REMARK 465     GLY B  1228                                                      
REMARK 465     GLU B  1229                                                      
REMARK 465     TRP B  1230                                                      
REMARK 465     VAL B  1231                                                      
REMARK 465     LEU B  1232                                                      
REMARK 465     LEU B  1233                                                      
REMARK 465     SER B  1234                                                      
REMARK 465     THR B  1235                                                      
REMARK 465     PHE B  1236                                                      
REMARK 465     LEU B  1237                                                      
REMARK 465     GLY B  1238                                                      
REMARK 465     ARG B  1239                                                      
REMARK 465     SER B  1240                                                      
REMARK 465     LEU B  1241                                                      
REMARK 465     GLU B  1242                                                      
REMARK 465     VAL B  1243                                                      
REMARK 465     LEU B  1244                                                      
REMARK 465     PHE B  1245                                                      
REMARK 465     GLN B  1246                                                      
REMARK 465     GLY B  1247                                                      
REMARK 465     PRO B  1248                                                      
REMARK 465     GLY B  1249                                                      
REMARK 465     HIS B  1250                                                      
REMARK 465     HIS B  1251                                                      
REMARK 465     HIS B  1252                                                      
REMARK 465     HIS B  1253                                                      
REMARK 465     HIS B  1254                                                      
REMARK 465     HIS B  1255                                                      
REMARK 465     HIS B  1256                                                      
REMARK 465     HIS B  1257                                                      
REMARK 465     SER B  1258                                                      
REMARK 465     ALA B  1259                                                      
REMARK 465     TRP B  1260                                                      
REMARK 465     SER B  1261                                                      
REMARK 465     HIS B  1262                                                      
REMARK 465     PRO B  1263                                                      
REMARK 465     GLN B  1264                                                      
REMARK 465     PHE B  1265                                                      
REMARK 465     GLU B  1266                                                      
REMARK 465     LYS B  1267                                                      
REMARK 465     GLY B  1268                                                      
REMARK 465     GLY B  1269                                                      
REMARK 465     GLY B  1270                                                      
REMARK 465     SER B  1271                                                      
REMARK 465     GLY B  1272                                                      
REMARK 465     GLY B  1273                                                      
REMARK 465     GLY B  1274                                                      
REMARK 465     GLY B  1275                                                      
REMARK 465     SER B  1276                                                      
REMARK 465     GLY B  1277                                                      
REMARK 465     GLY B  1278                                                      
REMARK 465     SER B  1279                                                      
REMARK 465     ALA B  1280                                                      
REMARK 465     TRP B  1281                                                      
REMARK 465     SER B  1282                                                      
REMARK 465     HIS B  1283                                                      
REMARK 465     PRO B  1284                                                      
REMARK 465     GLN B  1285                                                      
REMARK 465     PHE B  1286                                                      
REMARK 465     GLU B  1287                                                      
REMARK 465     LYS B  1288                                                      
REMARK 465     MET C     1                                                      
REMARK 465     PHE C     2                                                      
REMARK 465     VAL C     3                                                      
REMARK 465     PHE C     4                                                      
REMARK 465     LEU C     5                                                      
REMARK 465     VAL C     6                                                      
REMARK 465     LEU C     7                                                      
REMARK 465     LEU C     8                                                      
REMARK 465     PRO C     9                                                      
REMARK 465     LEU C    10                                                      
REMARK 465     VAL C    11                                                      
REMARK 465     SER C    12                                                      
REMARK 465     SER C    13                                                      
REMARK 465     SER C    71                                                      
REMARK 465     GLY C    72                                                      
REMARK 465     THR C    73                                                      
REMARK 465     ASN C    74                                                      
REMARK 465     GLY C    75                                                      
REMARK 465     TYR C   248                                                      
REMARK 465     LEU C   249                                                      
REMARK 465     THR C   250                                                      
REMARK 465     PRO C   251                                                      
REMARK 465     SER C   459                                                      
REMARK 465     SER C   477                                                      
REMARK 465     HIS C   519                                                      
REMARK 465     ALA C   520                                                      
REMARK 465     ASP C   578                                                      
REMARK 465     PRO C   579                                                      
REMARK 465     GLN C   580                                                      
REMARK 465     THR C   581                                                      
REMARK 465     LEU C   582                                                      
REMARK 465     GLU C   583                                                      
REMARK 465     PRO C   621                                                      
REMARK 465     VAL C   622                                                      
REMARK 465     ALA C   623                                                      
REMARK 465     ILE C   624                                                      
REMARK 465     HIS C   625                                                      
REMARK 465     ALA C   626                                                      
REMARK 465     ASP C   627                                                      
REMARK 465     GLN C   628                                                      
REMARK 465     LEU C   629                                                      
REMARK 465     THR C   630                                                      
REMARK 465     PRO C   631                                                      
REMARK 465     THR C   632                                                      
REMARK 465     TRP C   633                                                      
REMARK 465     ARG C   634                                                      
REMARK 465     VAL C   635                                                      
REMARK 465     TYR C   636                                                      
REMARK 465     SER C   637                                                      
REMARK 465     THR C   638                                                      
REMARK 465     GLY C   639                                                      
REMARK 465     SER C   640                                                      
REMARK 465     GLN C   675                                                      
REMARK 465     THR C   676                                                      
REMARK 465     GLN C   677                                                      
REMARK 465     THR C   678                                                      
REMARK 465     ASN C   679                                                      
REMARK 465     SER C   680                                                      
REMARK 465     PRO C   681                                                      
REMARK 465     GLY C   682                                                      
REMARK 465     SER C   683                                                      
REMARK 465     ALA C   684                                                      
REMARK 465     SER C   685                                                      
REMARK 465     SER C   686                                                      
REMARK 465     VAL C   687                                                      
REMARK 465     ALA C   688                                                      
REMARK 465     SER C   689                                                      
REMARK 465     GLN C   690                                                      
REMARK 465     ALA C   829                                                      
REMARK 465     ASP C   830                                                      
REMARK 465     ALA C   831                                                      
REMARK 465     GLY C   832                                                      
REMARK 465     PHE C   833                                                      
REMARK 465     ILE C   834                                                      
REMARK 465     LYS C   835                                                      
REMARK 465     GLN C   836                                                      
REMARK 465     TYR C   837                                                      
REMARK 465     GLY C   838                                                      
REMARK 465     ASP C   839                                                      
REMARK 465     CYS C   840                                                      
REMARK 465     LEU C   841                                                      
REMARK 465     GLY C   842                                                      
REMARK 465     ASP C   843                                                      
REMARK 465     ILE C   844                                                      
REMARK 465     ALA C   845                                                      
REMARK 465     ALA C   846                                                      
REMARK 465     ARG C   847                                                      
REMARK 465     ASP C   848                                                      
REMARK 465     LEU C   849                                                      
REMARK 465     ILE C   850                                                      
REMARK 465     CYS C   851                                                      
REMARK 465     ALA C   852                                                      
REMARK 465     GLN C   853                                                      
REMARK 465     LYS C   854                                                      
REMARK 465     SER C  1147                                                      
REMARK 465     PHE C  1148                                                      
REMARK 465     LYS C  1149                                                      
REMARK 465     GLU C  1150                                                      
REMARK 465     GLU C  1151                                                      
REMARK 465     LEU C  1152                                                      
REMARK 465     ASP C  1153                                                      
REMARK 465     LYS C  1154                                                      
REMARK 465     TYR C  1155                                                      
REMARK 465     PHE C  1156                                                      
REMARK 465     LYS C  1157                                                      
REMARK 465     ASN C  1158                                                      
REMARK 465     HIS C  1159                                                      
REMARK 465     THR C  1160                                                      
REMARK 465     SER C  1161                                                      
REMARK 465     PRO C  1162                                                      
REMARK 465     ASP C  1163                                                      
REMARK 465     VAL C  1164                                                      
REMARK 465     ASP C  1165                                                      
REMARK 465     LEU C  1166                                                      
REMARK 465     GLY C  1167                                                      
REMARK 465     ASP C  1168                                                      
REMARK 465     ILE C  1169                                                      
REMARK 465     SER C  1170                                                      
REMARK 465     GLY C  1171                                                      
REMARK 465     ILE C  1172                                                      
REMARK 465     ASN C  1173                                                      
REMARK 465     ALA C  1174                                                      
REMARK 465     SER C  1175                                                      
REMARK 465     VAL C  1176                                                      
REMARK 465     VAL C  1177                                                      
REMARK 465     ASN C  1178                                                      
REMARK 465     ILE C  1179                                                      
REMARK 465     GLN C  1180                                                      
REMARK 465     LYS C  1181                                                      
REMARK 465     GLU C  1182                                                      
REMARK 465     ILE C  1183                                                      
REMARK 465     ASP C  1184                                                      
REMARK 465     ARG C  1185                                                      
REMARK 465     LEU C  1186                                                      
REMARK 465     ASN C  1187                                                      
REMARK 465     GLU C  1188                                                      
REMARK 465     VAL C  1189                                                      
REMARK 465     ALA C  1190                                                      
REMARK 465     LYS C  1191                                                      
REMARK 465     ASN C  1192                                                      
REMARK 465     LEU C  1193                                                      
REMARK 465     ASN C  1194                                                      
REMARK 465     GLU C  1195                                                      
REMARK 465     SER C  1196                                                      
REMARK 465     LEU C  1197                                                      
REMARK 465     ILE C  1198                                                      
REMARK 465     ASP C  1199                                                      
REMARK 465     LEU C  1200                                                      
REMARK 465     GLN C  1201                                                      
REMARK 465     GLU C  1202                                                      
REMARK 465     LEU C  1203                                                      
REMARK 465     GLY C  1204                                                      
REMARK 465     LYS C  1205                                                      
REMARK 465     TYR C  1206                                                      
REMARK 465     GLU C  1207                                                      
REMARK 465     GLN C  1208                                                      
REMARK 465     GLY C  1209                                                      
REMARK 465     SER C  1210                                                      
REMARK 465     GLY C  1211                                                      
REMARK 465     TYR C  1212                                                      
REMARK 465     ILE C  1213                                                      
REMARK 465     PRO C  1214                                                      
REMARK 465     GLU C  1215                                                      
REMARK 465     ALA C  1216                                                      
REMARK 465     PRO C  1217                                                      
REMARK 465     ARG C  1218                                                      
REMARK 465     ASP C  1219                                                      
REMARK 465     GLY C  1220                                                      
REMARK 465     GLN C  1221                                                      
REMARK 465     ALA C  1222                                                      
REMARK 465     TYR C  1223                                                      
REMARK 465     VAL C  1224                                                      
REMARK 465     ARG C  1225                                                      
REMARK 465     LYS C  1226                                                      
REMARK 465     ASP C  1227                                                      
REMARK 465     GLY C  1228                                                      
REMARK 465     GLU C  1229                                                      
REMARK 465     TRP C  1230                                                      
REMARK 465     VAL C  1231                                                      
REMARK 465     LEU C  1232                                                      
REMARK 465     LEU C  1233                                                      
REMARK 465     SER C  1234                                                      
REMARK 465     THR C  1235                                                      
REMARK 465     PHE C  1236                                                      
REMARK 465     LEU C  1237                                                      
REMARK 465     GLY C  1238                                                      
REMARK 465     ARG C  1239                                                      
REMARK 465     SER C  1240                                                      
REMARK 465     LEU C  1241                                                      
REMARK 465     GLU C  1242                                                      
REMARK 465     VAL C  1243                                                      
REMARK 465     LEU C  1244                                                      
REMARK 465     PHE C  1245                                                      
REMARK 465     GLN C  1246                                                      
REMARK 465     GLY C  1247                                                      
REMARK 465     PRO C  1248                                                      
REMARK 465     GLY C  1249                                                      
REMARK 465     HIS C  1250                                                      
REMARK 465     HIS C  1251                                                      
REMARK 465     HIS C  1252                                                      
REMARK 465     HIS C  1253                                                      
REMARK 465     HIS C  1254                                                      
REMARK 465     HIS C  1255                                                      
REMARK 465     HIS C  1256                                                      
REMARK 465     HIS C  1257                                                      
REMARK 465     SER C  1258                                                      
REMARK 465     ALA C  1259                                                      
REMARK 465     TRP C  1260                                                      
REMARK 465     SER C  1261                                                      
REMARK 465     HIS C  1262                                                      
REMARK 465     PRO C  1263                                                      
REMARK 465     GLN C  1264                                                      
REMARK 465     PHE C  1265                                                      
REMARK 465     GLU C  1266                                                      
REMARK 465     LYS C  1267                                                      
REMARK 465     GLY C  1268                                                      
REMARK 465     GLY C  1269                                                      
REMARK 465     GLY C  1270                                                      
REMARK 465     SER C  1271                                                      
REMARK 465     GLY C  1272                                                      
REMARK 465     GLY C  1273                                                      
REMARK 465     GLY C  1274                                                      
REMARK 465     GLY C  1275                                                      
REMARK 465     SER C  1276                                                      
REMARK 465     GLY C  1277                                                      
REMARK 465     GLY C  1278                                                      
REMARK 465     SER C  1279                                                      
REMARK 465     ALA C  1280                                                      
REMARK 465     TRP C  1281                                                      
REMARK 465     SER C  1282                                                      
REMARK 465     HIS C  1283                                                      
REMARK 465     PRO C  1284                                                      
REMARK 465     GLN C  1285                                                      
REMARK 465     PHE C  1286                                                      
REMARK 465     GLU C  1287                                                      
REMARK 465     LYS C  1288                                                      
REMARK 500                                                                      
REMARK 500 GEOMETRY AND STEREOCHEMISTRY                                         
REMARK 500 SUBTOPIC: CLOSE CONTACTS IN SAME ASYMMETRIC UNIT                     
REMARK 500                                                                      
REMARK 500 THE FOLLOWING ATOMS ARE IN CLOSE CONTACT.                            
REMARK 500                                                                      
REMARK 500  ATM1  RES C  SSEQI   ATM2  RES C  SSEQI           DISTANCE          
REMARK 500   CB   CYS C   379     CB   CYS C   432              2.15            
REMARK 500   OH   TYR C   756     OD1  ASP C   994              2.16            
REMARK 500   OD1  ASN C   122     N    ASN C   125              2.18            
REMARK 500                                                                      
REMARK 500 REMARK: NULL                                                         
REMARK 500                                                                      
REMARK 500 GEOMETRY AND STEREOCHEMISTRY                                         
REMARK 500 SUBTOPIC: COVALENT BOND ANGLES                                       
REMARK 500                                                                      
REMARK 500 THE STEREOCHEMICAL PARAMETERS OF THE FOLLOWING RESIDUES              
REMARK 500 HAVE VALUES WHICH DEVIATE FROM EXPECTED VALUES BY MORE               
REMARK 500 THAN 6*RMSD (M=MODEL NUMBER; RES=RESIDUE NAME; C=CHAIN               
REMARK 500 IDENTIFIER; SSEQ=SEQUENCE NUMBER; I=INSERTION CODE).                 
REMARK 500                                                                      
REMARK 500 STANDARD TABLE:                                                      
REMARK 500 FORMAT: (10X,I3,1X,A3,1X,A1,I4,A1,3(1X,A4,2X),12X,F5.1)              
REMARK 500                                                                      
REMARK 500 EXPECTED VALUES PROTEIN: ENGH AND HUBER, 1999                        
REMARK 500 EXPECTED VALUES NUCLEIC ACID: CLOWNEY ET AL 1996                     
REMARK 500                                                                      
REMARK 500  M RES CSSEQI ATM1   ATM2   ATM3                                     
REMARK 500    CYS C 379   CA  -  CB  -  SG  ANGL. DEV. =  19.9 DEGREES          
REMARK 500    CYS C 432   CA  -  CB  -  SG  ANGL. DEV. =  22.3 DEGREES          
REMARK 500                                                                      
REMARK 500 REMARK: NULL                                                         
REMARK 500                                                                      
REMARK 500 GEOMETRY AND STEREOCHEMISTRY                                         
REMARK 500 SUBTOPIC: TORSION ANGLES                                             
REMARK 500                                                                      
REMARK 500 TORSION ANGLES OUTSIDE THE EXPECTED RAMACHANDRAN REGIONS:            
REMARK 500 (M=MODEL NUMBER; RES=RESIDUE NAME; C=CHAIN IDENTIFIER;               
REMARK 500 SSEQ=SEQUENCE NUMBER; I=INSERTION CODE).                             
REMARK 500                                                                      
REMARK 500 STANDARD TABLE:                                                      
REMARK 500 FORMAT:(10X,I3,1X,A3,1X,A1,I4,A1,4X,F7.2,3X,F7.2)                    
REMARK 500                                                                      
REMARK 500 EXPECTED VALUES: GJ KLEYWEGT AND TA JONES (1996). PHI/PSI-           
REMARK 500 CHOLOGY: RAMACHANDRAN REVISITED. STRUCTURE 4, 1395 - 1400            
REMARK 500                                                                      
REMARK 500  M RES CSSEQI        PSI       PHI                                   
REMARK 500    LYS A  77       -5.82     68.34                                   
REMARK 500    ASN A  81       57.50   -154.69                                   
REMARK 500    ASP A  88       17.58   -140.03                                   
REMARK 500    SER A  98       15.31   -140.22                                   
REMARK 500    VAL A 159      -50.87   -121.32                                   
REMARK 500    MET A 177     -169.44   -127.02                                   
REMARK 500    LEU A 179       -4.55     72.18                                   
REMARK 500    ILE A 231      -62.61   -101.07                                   
REMARK 500    ASN A 280     -169.04   -129.14                                   
REMARK 500    PRO A 337       78.16    -68.84                                   
REMARK 500    LYS A 386       -2.40     67.70                                   
REMARK 500    ASP A 428       36.45    -98.46                                   
REMARK 500    CYS A 432     -169.19   -165.87                                   
REMARK 500    SER A 810        0.30    -69.21                                   
REMARK 500    PRO A 897        1.81    -64.15                                   
REMARK 500    PHE A 898       -8.04     72.35                                   
REMARK 500    CYS A1126       33.22    -99.57                                   
REMARK 500    PRO A1140       47.57    -81.81                                   
REMARK 500    THR B  33       55.22     38.23                                   
REMARK 500    LYS B  41       35.07    -99.92                                   
REMARK 500    LYS B  77       -8.11     71.51                                   
REMARK 500    SER B 112       -1.01     66.58                                   
REMARK 500    SER B 151      117.81   -160.73                                   
REMARK 500    VAL B 159      -59.96   -123.90                                   
REMARK 500    ASN B 164      -60.63    -94.60                                   
REMARK 500    LEU B 179       -1.87     68.54                                   
REMARK 500    ASP B 215      173.41    178.91                                   
REMARK 500    PHE B 400     -166.64   -163.14                                   
REMARK 500    ARG B 403     -169.14    -78.82                                   
REMARK 500    ALA B 419        3.32    -69.73                                   
REMARK 500    ASP B 428       34.26    -96.45                                   
REMARK 500    CYS B 432     -165.69   -162.61                                   
REMARK 500    CYS B 743       -3.70   -140.32                                   
REMARK 500    ASP B 745       63.09     63.12                                   
REMARK 500    PRO B 812       59.09    -91.71                                   
REMARK 500    LEU B 945       37.51    -99.34                                   
REMARK 500    SER B 967       35.36    -98.42                                   
REMARK 500    PRO B1140       43.52    -78.77                                   
REMARK 500    LYS C  41       30.05    -93.57                                   
REMARK 500    LYS C  77       -8.05     71.79                                   
REMARK 500    ASN C 122     -166.20    -77.34                                   
REMARK 500    VAL C 159      -59.99   -121.00                                   
REMARK 500    LEU C 216       77.01     51.82                                   
REMARK 500    CYS C 291       -8.12     71.89                                   
REMARK 500    THR C 315      -60.31    -92.54                                   
REMARK 500    ASP C 428       32.79    -95.69                                   
REMARK 500    ALA C 570        5.90     80.80                                   
REMARK 500    ASP C 745       61.41     60.70                                   
REMARK 500    SER C 967       31.55    -97.44                                   
REMARK 500    HIS C1058       32.31   -141.06                                   
REMARK 500                                                                      
REMARK 500 THIS ENTRY HAS      57 RAMACHANDRAN OUTLIERS.                        
REMARK 500                                                                      
REMARK 500 REMARK: NULL                                                         
REMARK 900                                                                      
REMARK 900 RELATED ENTRIES                                                      
REMARK 900 RELATED ID: EMD-11617   RELATED DB: EMDB                             
REMARK 900 CRYO-EM STRUCTURE OF THE SARS-COV-2 SPIKE PROTEIN BOUND TO           
REMARK 900 NEUTRALIZING SYBODIES (SB23) 2-UP CONFORMATION                       
DBREF  7A29 A    1  1208  UNP    P0DTC2   SPIKE_SARS2      1   1208             
DBREF  7A29 B    1  1208  UNP    P0DTC2   SPIKE_SARS2      1   1208             
DBREF  7A29 C    1  1208  UNP    P0DTC2   SPIKE_SARS2      1   1208             
DBREF  7A29 D    1   114  PDB    7A29     7A29             1    114             
DBREF  7A29 E    1   114  PDB    7A29     7A29             1    114             
DBREF  7A29 F    1   114  PDB    7A29     7A29             1    114             
SEQADV 7A29 GLY A  682  UNP  P0DTC2    ARG   682 CONFLICT                       
SEQADV 7A29 SER A  683  UNP  P0DTC2    ARG   683 CONFLICT                       
SEQADV 7A29 SER A  685  UNP  P0DTC2    ARG   685 CONFLICT                       
SEQADV 7A29 PRO A  986  UNP  P0DTC2    LYS   986 CONFLICT                       
SEQADV 7A29 PRO A  987  UNP  P0DTC2    VAL   987 CONFLICT                       
SEQADV 7A29 GLY A 1209  UNP  P0DTC2              EXPRESSION TAG                 
SEQADV 7A29 SER A 1210  UNP  P0DTC2              EXPRESSION TAG                 
SEQADV 7A29 GLY A 1211  UNP  P0DTC2              EXPRESSION TAG                 
SEQADV 7A29 TYR A 1212  UNP  P0DTC2              EXPRESSION TAG                 
SEQADV 7A29 ILE A 1213  UNP  P0DTC2              EXPRESSION TAG                 
SEQADV 7A29 PRO A 1214  UNP  P0DTC2              EXPRESSION TAG                 
SEQADV 7A29 GLU A 1215  UNP  P0DTC2              EXPRESSION TAG                 
SEQADV 7A29 ALA A 1216  UNP  P0DTC2              EXPRESSION TAG                 
SEQADV 7A29 PRO A 1217  UNP  P0DTC2              EXPRESSION TAG                 
SEQADV 7A29 ARG A 1218  UNP  P0DTC2              EXPRESSION TAG                 
SEQADV 7A29 ASP A 1219  UNP  P0DTC2              EXPRESSION TAG                 
SEQADV 7A29 GLY A 1220  UNP  P0DTC2              EXPRESSION TAG                 
SEQADV 7A29 GLN A 1221  UNP  P0DTC2              EXPRESSION TAG                 
SEQADV 7A29 ALA A 1222  UNP  P0DTC2              EXPRESSION TAG                 
SEQADV 7A29 TYR A 1223  UNP  P0DTC2              EXPRESSION TAG                 
SEQADV 7A29 VAL A 1224  UNP  P0DTC2              EXPRESSION TAG                 
SEQADV 7A29 ARG A 1225  UNP  P0DTC2              EXPRESSION TAG                 
SEQADV 7A29 LYS A 1226  UNP  P0DTC2              EXPRESSION TAG                 
SEQADV 7A29 ASP A 1227  UNP  P0DTC2              EXPRESSION TAG                 
SEQADV 7A29 GLY A 1228  UNP  P0DTC2              EXPRESSION TAG                 
SEQADV 7A29 GLU A 1229  UNP  P0DTC2              EXPRESSION TAG                 
SEQADV 7A29 TRP A 1230  UNP  P0DTC2              EXPRESSION TAG                 
SEQADV 7A29 VAL A 1231  UNP  P0DTC2              EXPRESSION TAG                 
SEQADV 7A29 LEU A 1232  UNP  P0DTC2              EXPRESSION TAG                 
SEQADV 7A29 LEU A 1233  UNP  P0DTC2              EXPRESSION TAG                 
SEQADV 7A29 SER A 1234  UNP  P0DTC2              EXPRESSION TAG                 
SEQADV 7A29 THR A 1235  UNP  P0DTC2              EXPRESSION TAG                 
SEQADV 7A29 PHE A 1236  UNP  P0DTC2              EXPRESSION TAG                 
SEQADV 7A29 LEU A 1237  UNP  P0DTC2              EXPRESSION TAG                 
SEQADV 7A29 GLY A 1238  UNP  P0DTC2              EXPRESSION TAG                 
SEQADV 7A29 ARG A 1239  UNP  P0DTC2              EXPRESSION TAG                 
SEQADV 7A29 SER A 1240  UNP  P0DTC2              EXPRESSION TAG                 
SEQADV 7A29 LEU A 1241  UNP  P0DTC2              EXPRESSION TAG                 
SEQADV 7A29 GLU A 1242  UNP  P0DTC2              EXPRESSION TAG                 
SEQADV 7A29 VAL A 1243  UNP  P0DTC2              EXPRESSION TAG                 
SEQADV 7A29 LEU A 1244  UNP  P0DTC2              EXPRESSION TAG                 
SEQADV 7A29 PHE A 1245  UNP  P0DTC2              EXPRESSION TAG                 
SEQADV 7A29 GLN A 1246  UNP  P0DTC2              EXPRESSION TAG                 
SEQADV 7A29 GLY A 1247  UNP  P0DTC2              EXPRESSION TAG                 
SEQADV 7A29 PRO A 1248  UNP  P0DTC2              EXPRESSION TAG                 
SEQADV 7A29 GLY A 1249  UNP  P0DTC2              EXPRESSION TAG                 
SEQADV 7A29 HIS A 1250  UNP  P0DTC2              EXPRESSION TAG                 
SEQADV 7A29 HIS A 1251  UNP  P0DTC2              EXPRESSION TAG                 
SEQADV 7A29 HIS A 1252  UNP  P0DTC2              EXPRESSION TAG                 
SEQADV 7A29 HIS A 1253  UNP  P0DTC2              EXPRESSION TAG                 
SEQADV 7A29 HIS A 1254  UNP  P0DTC2              EXPRESSION TAG                 
SEQADV 7A29 HIS A 1255  UNP  P0DTC2              EXPRESSION TAG                 
SEQADV 7A29 HIS A 1256  UNP  P0DTC2              EXPRESSION TAG                 
SEQADV 7A29 HIS A 1257  UNP  P0DTC2              EXPRESSION TAG                 
SEQADV 7A29 SER A 1258  UNP  P0DTC2              EXPRESSION TAG                 
SEQADV 7A29 ALA A 1259  UNP  P0DTC2              EXPRESSION TAG                 
SEQADV 7A29 TRP A 1260  UNP  P0DTC2              EXPRESSION TAG                 
SEQADV 7A29 SER A 1261  UNP  P0DTC2              EXPRESSION TAG                 
SEQADV 7A29 HIS A 1262  UNP  P0DTC2              EXPRESSION TAG                 
SEQADV 7A29 PRO A 1263  UNP  P0DTC2              EXPRESSION TAG                 
SEQADV 7A29 GLN A 1264  UNP  P0DTC2              EXPRESSION TAG                 
SEQADV 7A29 PHE A 1265  UNP  P0DTC2              EXPRESSION TAG                 
SEQADV 7A29 GLU A 1266  UNP  P0DTC2              EXPRESSION TAG                 
SEQADV 7A29 LYS A 1267  UNP  P0DTC2              EXPRESSION TAG                 
SEQADV 7A29 GLY A 1268  UNP  P0DTC2              EXPRESSION TAG                 
SEQADV 7A29 GLY A 1269  UNP  P0DTC2              EXPRESSION TAG                 
SEQADV 7A29 GLY A 1270  UNP  P0DTC2              EXPRESSION TAG                 
SEQADV 7A29 SER A 1271  UNP  P0DTC2              EXPRESSION TAG                 
SEQADV 7A29 GLY A 1272  UNP  P0DTC2              EXPRESSION TAG                 
SEQADV 7A29 GLY A 1273  UNP  P0DTC2              EXPRESSION TAG                 
SEQADV 7A29 GLY A 1274  UNP  P0DTC2              EXPRESSION TAG                 
SEQADV 7A29 GLY A 1275  UNP  P0DTC2              EXPRESSION TAG                 
SEQADV 7A29 SER A 1276  UNP  P0DTC2              EXPRESSION TAG                 
SEQADV 7A29 GLY A 1277  UNP  P0DTC2              EXPRESSION TAG                 
SEQADV 7A29 GLY A 1278  UNP  P0DTC2              EXPRESSION TAG                 
SEQADV 7A29 SER A 1279  UNP  P0DTC2              EXPRESSION TAG                 
SEQADV 7A29 ALA A 1280  UNP  P0DTC2              EXPRESSION TAG                 
SEQADV 7A29 TRP A 1281  UNP  P0DTC2              EXPRESSION TAG                 
SEQADV 7A29 SER A 1282  UNP  P0DTC2              EXPRESSION TAG                 
SEQADV 7A29 HIS A 1283  UNP  P0DTC2              EXPRESSION TAG                 
SEQADV 7A29 PRO A 1284  UNP  P0DTC2              EXPRESSION TAG                 
SEQADV 7A29 GLN A 1285  UNP  P0DTC2              EXPRESSION TAG                 
SEQADV 7A29 PHE A 1286  UNP  P0DTC2              EXPRESSION TAG                 
SEQADV 7A29 GLU A 1287  UNP  P0DTC2              EXPRESSION TAG                 
SEQADV 7A29 LYS A 1288  UNP  P0DTC2              EXPRESSION TAG                 
SEQADV 7A29 GLY B  682  UNP  P0DTC2    ARG   682 CONFLICT                       
SEQADV 7A29 SER B  683  UNP  P0DTC2    ARG   683 CONFLICT                       
SEQADV 7A29 SER B  685  UNP  P0DTC2    ARG   685 CONFLICT                       
SEQADV 7A29 PRO B  986  UNP  P0DTC2    LYS   986 CONFLICT                       
SEQADV 7A29 PRO B  987  UNP  P0DTC2    VAL   987 CONFLICT                       
SEQADV 7A29 GLY B 1209  UNP  P0DTC2              EXPRESSION TAG                 
SEQADV 7A29 SER B 1210  UNP  P0DTC2              EXPRESSION TAG                 
SEQADV 7A29 GLY B 1211  UNP  P0DTC2              EXPRESSION TAG                 
SEQADV 7A29 TYR B 1212  UNP  P0DTC2              EXPRESSION TAG                 
SEQADV 7A29 ILE B 1213  UNP  P0DTC2              EXPRESSION TAG                 
SEQADV 7A29 PRO B 1214  UNP  P0DTC2              EXPRESSION TAG                 
SEQADV 7A29 GLU B 1215  UNP  P0DTC2              EXPRESSION TAG                 
SEQADV 7A29 ALA B 1216  UNP  P0DTC2              EXPRESSION TAG                 
SEQADV 7A29 PRO B 1217  UNP  P0DTC2              EXPRESSION TAG                 
SEQADV 7A29 ARG B 1218  UNP  P0DTC2              EXPRESSION TAG                 
SEQADV 7A29 ASP B 1219  UNP  P0DTC2              EXPRESSION TAG                 
SEQADV 7A29 GLY B 1220  UNP  P0DTC2              EXPRESSION TAG                 
SEQADV 7A29 GLN B 1221  UNP  P0DTC2              EXPRESSION TAG                 
SEQADV 7A29 ALA B 1222  UNP  P0DTC2              EXPRESSION TAG                 
SEQADV 7A29 TYR B 1223  UNP  P0DTC2              EXPRESSION TAG                 
SEQADV 7A29 VAL B 1224  UNP  P0DTC2              EXPRESSION TAG                 
SEQADV 7A29 ARG B 1225  UNP  P0DTC2              EXPRESSION TAG                 
SEQADV 7A29 LYS B 1226  UNP  P0DTC2              EXPRESSION TAG                 
SEQADV 7A29 ASP B 1227  UNP  P0DTC2              EXPRESSION TAG                 
SEQADV 7A29 GLY B 1228  UNP  P0DTC2              EXPRESSION TAG                 
SEQADV 7A29 GLU B 1229  UNP  P0DTC2              EXPRESSION TAG                 
SEQADV 7A29 TRP B 1230  UNP  P0DTC2              EXPRESSION TAG                 
SEQADV 7A29 VAL B 1231  UNP  P0DTC2              EXPRESSION TAG                 
SEQADV 7A29 LEU B 1232  UNP  P0DTC2              EXPRESSION TAG                 
SEQADV 7A29 LEU B 1233  UNP  P0DTC2              EXPRESSION TAG                 
SEQADV 7A29 SER B 1234  UNP  P0DTC2              EXPRESSION TAG                 
SEQADV 7A29 THR B 1235  UNP  P0DTC2              EXPRESSION TAG                 
SEQADV 7A29 PHE B 1236  UNP  P0DTC2              EXPRESSION TAG                 
SEQADV 7A29 LEU B 1237  UNP  P0DTC2              EXPRESSION TAG                 
SEQADV 7A29 GLY B 1238  UNP  P0DTC2              EXPRESSION TAG                 
SEQADV 7A29 ARG B 1239  UNP  P0DTC2              EXPRESSION TAG                 
SEQADV 7A29 SER B 1240  UNP  P0DTC2              EXPRESSION TAG                 
SEQADV 7A29 LEU B 1241  UNP  P0DTC2              EXPRESSION TAG                 
SEQADV 7A29 GLU B 1242  UNP  P0DTC2              EXPRESSION TAG                 
SEQADV 7A29 VAL B 1243  UNP  P0DTC2              EXPRESSION TAG                 
SEQADV 7A29 LEU B 1244  UNP  P0DTC2              EXPRESSION TAG                 
SEQADV 7A29 PHE B 1245  UNP  P0DTC2              EXPRESSION TAG                 
SEQADV 7A29 GLN B 1246  UNP  P0DTC2              EXPRESSION TAG                 
SEQADV 7A29 GLY B 1247  UNP  P0DTC2              EXPRESSION TAG                 
SEQADV 7A29 PRO B 1248  UNP  P0DTC2              EXPRESSION TAG                 
SEQADV 7A29 GLY B 1249  UNP  P0DTC2              EXPRESSION TAG                 
SEQADV 7A29 HIS B 1250  UNP  P0DTC2              EXPRESSION TAG                 
SEQADV 7A29 HIS B 1251  UNP  P0DTC2              EXPRESSION TAG                 
SEQADV 7A29 HIS B 1252  UNP  P0DTC2              EXPRESSION TAG                 
SEQADV 7A29 HIS B 1253  UNP  P0DTC2              EXPRESSION TAG                 
SEQADV 7A29 HIS B 1254  UNP  P0DTC2              EXPRESSION TAG                 
SEQADV 7A29 HIS B 1255  UNP  P0DTC2              EXPRESSION TAG                 
SEQADV 7A29 HIS B 1256  UNP  P0DTC2              EXPRESSION TAG                 
SEQADV 7A29 HIS B 1257  UNP  P0DTC2              EXPRESSION TAG                 
SEQADV 7A29 SER B 1258  UNP  P0DTC2              EXPRESSION TAG                 
SEQADV 7A29 ALA B 1259  UNP  P0DTC2              EXPRESSION TAG                 
SEQADV 7A29 TRP B 1260  UNP  P0DTC2              EXPRESSION TAG                 
SEQADV 7A29 SER B 1261  UNP  P0DTC2              EXPRESSION TAG                 
SEQADV 7A29 HIS B 1262  UNP  P0DTC2              EXPRESSION TAG                 
SEQADV 7A29 PRO B 1263  UNP  P0DTC2              EXPRESSION TAG                 
SEQADV 7A29 GLN B 1264  UNP  P0DTC2              EXPRESSION TAG                 
SEQADV 7A29 PHE B 1265  UNP  P0DTC2              EXPRESSION TAG                 
SEQADV 7A29 GLU B 1266  UNP  P0DTC2              EXPRESSION TAG                 
SEQADV 7A29 LYS B 1267  UNP  P0DTC2              EXPRESSION TAG                 
SEQADV 7A29 GLY B 1268  UNP  P0DTC2              EXPRESSION TAG                 
SEQADV 7A29 GLY B 1269  UNP  P0DTC2              EXPRESSION TAG                 
SEQADV 7A29 GLY B 1270  UNP  P0DTC2              EXPRESSION TAG                 
SEQADV 7A29 SER B 1271  UNP  P0DTC2              EXPRESSION TAG                 
SEQADV 7A29 GLY B 1272  UNP  P0DTC2              EXPRESSION TAG                 
SEQADV 7A29 GLY B 1273  UNP  P0DTC2              EXPRESSION TAG                 
SEQADV 7A29 GLY B 1274  UNP  P0DTC2              EXPRESSION TAG                 
SEQADV 7A29 GLY B 1275  UNP  P0DTC2              EXPRESSION TAG                 
SEQADV 7A29 SER B 1276  UNP  P0DTC2              EXPRESSION TAG                 
SEQADV 7A29 GLY B 1277  UNP  P0DTC2              EXPRESSION TAG                 
SEQADV 7A29 GLY B 1278  UNP  P0DTC2              EXPRESSION TAG                 
SEQADV 7A29 SER B 1279  UNP  P0DTC2              EXPRESSION TAG                 
SEQADV 7A29 ALA B 1280  UNP  P0DTC2              EXPRESSION TAG                 
SEQADV 7A29 TRP B 1281  UNP  P0DTC2              EXPRESSION TAG                 
SEQADV 7A29 SER B 1282  UNP  P0DTC2              EXPRESSION TAG                 
SEQADV 7A29 HIS B 1283  UNP  P0DTC2              EXPRESSION TAG                 
SEQADV 7A29 PRO B 1284  UNP  P0DTC2              EXPRESSION TAG                 
SEQADV 7A29 GLN B 1285  UNP  P0DTC2              EXPRESSION TAG                 
SEQADV 7A29 PHE B 1286  UNP  P0DTC2              EXPRESSION TAG                 
SEQADV 7A29 GLU B 1287  UNP  P0DTC2              EXPRESSION TAG                 
SEQADV 7A29 LYS B 1288  UNP  P0DTC2              EXPRESSION TAG                 
SEQADV 7A29 GLY C  682  UNP  P0DTC2    ARG   682 CONFLICT                       
SEQADV 7A29 SER C  683  UNP  P0DTC2    ARG   683 CONFLICT                       
SEQADV 7A29 SER C  685  UNP  P0DTC2    ARG   685 CONFLICT                       
SEQADV 7A29 PRO C  986  UNP  P0DTC2    LYS   986 CONFLICT                       
SEQADV 7A29 PRO C  987  UNP  P0DTC2    VAL   987 CONFLICT                       
SEQADV 7A29 GLY C 1209  UNP  P0DTC2              EXPRESSION TAG                 
SEQADV 7A29 SER C 1210  UNP  P0DTC2              EXPRESSION TAG                 
SEQADV 7A29 GLY C 1211  UNP  P0DTC2              EXPRESSION TAG                 
SEQADV 7A29 TYR C 1212  UNP  P0DTC2              EXPRESSION TAG                 
SEQADV 7A29 ILE C 1213  UNP  P0DTC2              EXPRESSION TAG                 
SEQADV 7A29 PRO C 1214  UNP  P0DTC2              EXPRESSION TAG                 
SEQADV 7A29 GLU C 1215  UNP  P0DTC2              EXPRESSION TAG                 
SEQADV 7A29 ALA C 1216  UNP  P0DTC2              EXPRESSION TAG                 
SEQADV 7A29 PRO C 1217  UNP  P0DTC2              EXPRESSION TAG                 
SEQADV 7A29 ARG C 1218  UNP  P0DTC2              EXPRESSION TAG                 
SEQADV 7A29 ASP C 1219  UNP  P0DTC2              EXPRESSION TAG                 
SEQADV 7A29 GLY C 1220  UNP  P0DTC2              EXPRESSION TAG                 
SEQADV 7A29 GLN C 1221  UNP  P0DTC2              EXPRESSION TAG                 
SEQADV 7A29 ALA C 1222  UNP  P0DTC2              EXPRESSION TAG                 
SEQADV 7A29 TYR C 1223  UNP  P0DTC2              EXPRESSION TAG                 
SEQADV 7A29 VAL C 1224  UNP  P0DTC2              EXPRESSION TAG                 
SEQADV 7A29 ARG C 1225  UNP  P0DTC2              EXPRESSION TAG                 
SEQADV 7A29 LYS C 1226  UNP  P0DTC2              EXPRESSION TAG                 
SEQADV 7A29 ASP C 1227  UNP  P0DTC2              EXPRESSION TAG                 
SEQADV 7A29 GLY C 1228  UNP  P0DTC2              EXPRESSION TAG                 
SEQADV 7A29 GLU C 1229  UNP  P0DTC2              EXPRESSION TAG                 
SEQADV 7A29 TRP C 1230  UNP  P0DTC2              EXPRESSION TAG                 
SEQADV 7A29 VAL C 1231  UNP  P0DTC2              EXPRESSION TAG                 
SEQADV 7A29 LEU C 1232  UNP  P0DTC2              EXPRESSION TAG                 
SEQADV 7A29 LEU C 1233  UNP  P0DTC2              EXPRESSION TAG                 
SEQADV 7A29 SER C 1234  UNP  P0DTC2              EXPRESSION TAG                 
SEQADV 7A29 THR C 1235  UNP  P0DTC2              EXPRESSION TAG                 
SEQADV 7A29 PHE C 1236  UNP  P0DTC2              EXPRESSION TAG                 
SEQADV 7A29 LEU C 1237  UNP  P0DTC2              EXPRESSION TAG                 
SEQADV 7A29 GLY C 1238  UNP  P0DTC2              EXPRESSION TAG                 
SEQADV 7A29 ARG C 1239  UNP  P0DTC2              EXPRESSION TAG                 
SEQADV 7A29 SER C 1240  UNP  P0DTC2              EXPRESSION TAG                 
SEQADV 7A29 LEU C 1241  UNP  P0DTC2              EXPRESSION TAG                 
SEQADV 7A29 GLU C 1242  UNP  P0DTC2              EXPRESSION TAG                 
SEQADV 7A29 VAL C 1243  UNP  P0DTC2              EXPRESSION TAG                 
SEQADV 7A29 LEU C 1244  UNP  P0DTC2              EXPRESSION TAG                 
SEQADV 7A29 PHE C 1245  UNP  P0DTC2              EXPRESSION TAG                 
SEQADV 7A29 GLN C 1246  UNP  P0DTC2              EXPRESSION TAG                 
SEQADV 7A29 GLY C 1247  UNP  P0DTC2              EXPRESSION TAG                 
SEQADV 7A29 PRO C 1248  UNP  P0DTC2              EXPRESSION TAG                 
SEQADV 7A29 GLY C 1249  UNP  P0DTC2              EXPRESSION TAG                 
SEQADV 7A29 HIS C 1250  UNP  P0DTC2              EXPRESSION TAG                 
SEQADV 7A29 HIS C 1251  UNP  P0DTC2              EXPRESSION TAG                 
SEQADV 7A29 HIS C 1252  UNP  P0DTC2              EXPRESSION TAG                 
SEQADV 7A29 HIS C 1253  UNP  P0DTC2              EXPRESSION TAG                 
SEQADV 7A29 HIS C 1254  UNP  P0DTC2              EXPRESSION TAG                 
SEQADV 7A29 HIS C 1255  UNP  P0DTC2              EXPRESSION TAG                 
SEQADV 7A29 HIS C 1256  UNP  P0DTC2              EXPRESSION TAG                 
SEQADV 7A29 HIS C 1257  UNP  P0DTC2              EXPRESSION TAG                 
SEQADV 7A29 SER C 1258  UNP  P0DTC2              EXPRESSION TAG                 
SEQADV 7A29 ALA C 1259  UNP  P0DTC2              EXPRESSION TAG                 
SEQADV 7A29 TRP C 1260  UNP  P0DTC2              EXPRESSION TAG                 
SEQADV 7A29 SER C 1261  UNP  P0DTC2              EXPRESSION TAG                 
SEQADV 7A29 HIS C 1262  UNP  P0DTC2              EXPRESSION TAG                 
SEQADV 7A29 PRO C 1263  UNP  P0DTC2              EXPRESSION TAG                 
SEQADV 7A29 GLN C 1264  UNP  P0DTC2              EXPRESSION TAG                 
SEQADV 7A29 PHE C 1265  UNP  P0DTC2              EXPRESSION TAG                 
SEQADV 7A29 GLU C 1266  UNP  P0DTC2              EXPRESSION TAG                 
SEQADV 7A29 LYS C 1267  UNP  P0DTC2              EXPRESSION TAG                 
SEQADV 7A29 GLY C 1268  UNP  P0DTC2              EXPRESSION TAG                 
SEQADV 7A29 GLY C 1269  UNP  P0DTC2              EXPRESSION TAG                 
SEQADV 7A29 GLY C 1270  UNP  P0DTC2              EXPRESSION TAG                 
SEQADV 7A29 SER C 1271  UNP  P0DTC2              EXPRESSION TAG                 
SEQADV 7A29 GLY C 1272  UNP  P0DTC2              EXPRESSION TAG                 
SEQADV 7A29 GLY C 1273  UNP  P0DTC2              EXPRESSION TAG                 
SEQADV 7A29 GLY C 1274  UNP  P0DTC2              EXPRESSION TAG                 
SEQADV 7A29 GLY C 1275  UNP  P0DTC2              EXPRESSION TAG                 
SEQADV 7A29 SER C 1276  UNP  P0DTC2              EXPRESSION TAG                 
SEQADV 7A29 GLY C 1277  UNP  P0DTC2              EXPRESSION TAG                 
SEQADV 7A29 GLY C 1278  UNP  P0DTC2              EXPRESSION TAG                 
SEQADV 7A29 SER C 1279  UNP  P0DTC2              EXPRESSION TAG                 
SEQADV 7A29 ALA C 1280  UNP  P0DTC2              EXPRESSION TAG                 
SEQADV 7A29 TRP C 1281  UNP  P0DTC2              EXPRESSION TAG                 
SEQADV 7A29 SER C 1282  UNP  P0DTC2              EXPRESSION TAG                 
SEQADV 7A29 HIS C 1283  UNP  P0DTC2              EXPRESSION TAG                 
SEQADV 7A29 PRO C 1284  UNP  P0DTC2              EXPRESSION TAG                 
SEQADV 7A29 GLN C 1285  UNP  P0DTC2              EXPRESSION TAG                 
SEQADV 7A29 PHE C 1286  UNP  P0DTC2              EXPRESSION TAG                 
SEQADV 7A29 GLU C 1287  UNP  P0DTC2              EXPRESSION TAG                 
SEQADV 7A29 LYS C 1288  UNP  P0DTC2              EXPRESSION TAG                 
SEQRES   1 A 1288  MET PHE VAL PHE LEU VAL LEU LEU PRO LEU VAL SER SER          
SEQRES   2 A 1288  GLN CYS VAL ASN LEU THR THR ARG THR GLN LEU PRO PRO          
SEQRES   3 A 1288  ALA TYR THR ASN SER PHE THR ARG GLY VAL TYR TYR PRO          
SEQRES   4 A 1288  ASP LYS VAL PHE ARG SER SER VAL LEU HIS SER THR GLN          
SEQRES   5 A 1288  ASP LEU PHE LEU PRO PHE PHE SER ASN VAL THR TRP PHE          
SEQRES   6 A 1288  HIS ALA ILE HIS VAL SER GLY THR ASN GLY THR LYS ARG          
SEQRES   7 A 1288  PHE ASP ASN PRO VAL LEU PRO PHE ASN ASP GLY VAL TYR          
SEQRES   8 A 1288  PHE ALA SER THR GLU LYS SER ASN ILE ILE ARG GLY TRP          
SEQRES   9 A 1288  ILE PHE GLY THR THR LEU ASP SER LYS THR GLN SER LEU          
SEQRES  10 A 1288  LEU ILE VAL ASN ASN ALA THR ASN VAL VAL ILE LYS VAL          
SEQRES  11 A 1288  CYS GLU PHE GLN PHE CYS ASN ASP PRO PHE LEU GLY VAL          
SEQRES  12 A 1288  TYR TYR HIS LYS ASN ASN LYS SER TRP MET GLU SER GLU          
SEQRES  13 A 1288  PHE ARG VAL TYR SER SER ALA ASN ASN CYS THR PHE GLU          
SEQRES  14 A 1288  TYR VAL SER GLN PRO PHE LEU MET ASP LEU GLU GLY LYS          
SEQRES  15 A 1288  GLN GLY ASN PHE LYS ASN LEU ARG GLU PHE VAL PHE LYS          
SEQRES  16 A 1288  ASN ILE ASP GLY TYR PHE LYS ILE TYR SER LYS HIS THR          
SEQRES  17 A 1288  PRO ILE ASN LEU VAL ARG ASP LEU PRO GLN GLY PHE SER          
SEQRES  18 A 1288  ALA LEU GLU PRO LEU VAL ASP LEU PRO ILE GLY ILE ASN          
SEQRES  19 A 1288  ILE THR ARG PHE GLN THR LEU LEU ALA LEU HIS ARG SER          
SEQRES  20 A 1288  TYR LEU THR PRO GLY ASP SER SER SER GLY TRP THR ALA          
SEQRES  21 A 1288  GLY ALA ALA ALA TYR TYR VAL GLY TYR LEU GLN PRO ARG          
SEQRES  22 A 1288  THR PHE LEU LEU LYS TYR ASN GLU ASN GLY THR ILE THR          
SEQRES  23 A 1288  ASP ALA VAL ASP CYS ALA LEU ASP PRO LEU SER GLU THR          
SEQRES  24 A 1288  LYS CYS THR LEU LYS SER PHE THR VAL GLU LYS GLY ILE          
SEQRES  25 A 1288  TYR GLN THR SER ASN PHE ARG VAL GLN PRO THR GLU SER          
SEQRES  26 A 1288  ILE VAL ARG PHE PRO ASN ILE THR ASN LEU CYS PRO PHE          
SEQRES  27 A 1288  GLY GLU VAL PHE ASN ALA THR ARG PHE ALA SER VAL TYR          
SEQRES  28 A 1288  ALA TRP ASN ARG LYS ARG ILE SER ASN CYS VAL ALA ASP          
SEQRES  29 A 1288  TYR SER VAL LEU TYR ASN SER ALA SER PHE SER THR PHE          
SEQRES  30 A 1288  LYS CYS TYR GLY VAL SER PRO THR LYS LEU ASN ASP LEU          
SEQRES  31 A 1288  CYS PHE THR ASN VAL TYR ALA ASP SER PHE VAL ILE ARG          
SEQRES  32 A 1288  GLY ASP GLU VAL ARG GLN ILE ALA PRO GLY GLN THR GLY          
SEQRES  33 A 1288  LYS ILE ALA ASP TYR ASN TYR LYS LEU PRO ASP ASP PHE          
SEQRES  34 A 1288  THR GLY CYS VAL ILE ALA TRP ASN SER ASN ASN LEU ASP          
SEQRES  35 A 1288  SER LYS VAL GLY GLY ASN TYR ASN TYR LEU TYR ARG LEU          
SEQRES  36 A 1288  PHE ARG LYS SER ASN LEU LYS PRO PHE GLU ARG ASP ILE          
SEQRES  37 A 1288  SER THR GLU ILE TYR GLN ALA GLY SER THR PRO CYS ASN          
SEQRES  38 A 1288  GLY VAL GLU GLY PHE ASN CYS TYR PHE PRO LEU GLN SER          
SEQRES  39 A 1288  TYR GLY PHE GLN PRO THR ASN GLY VAL GLY TYR GLN PRO          
SEQRES  40 A 1288  TYR ARG VAL VAL VAL LEU SER PHE GLU LEU LEU HIS ALA          
SEQRES  41 A 1288  PRO ALA THR VAL CYS GLY PRO LYS LYS SER THR ASN LEU          
SEQRES  42 A 1288  VAL LYS ASN LYS CYS VAL ASN PHE ASN PHE ASN GLY LEU          
SEQRES  43 A 1288  THR GLY THR GLY VAL LEU THR GLU SER ASN LYS LYS PHE          
SEQRES  44 A 1288  LEU PRO PHE GLN GLN PHE GLY ARG ASP ILE ALA ASP THR          
SEQRES  45 A 1288  THR ASP ALA VAL ARG ASP PRO GLN THR LEU GLU ILE LEU          
SEQRES  46 A 1288  ASP ILE THR PRO CYS SER PHE GLY GLY VAL SER VAL ILE          
SEQRES  47 A 1288  THR PRO GLY THR ASN THR SER ASN GLN VAL ALA VAL LEU          
SEQRES  48 A 1288  TYR GLN ASP VAL ASN CYS THR GLU VAL PRO VAL ALA ILE          
SEQRES  49 A 1288  HIS ALA ASP GLN LEU THR PRO THR TRP ARG VAL TYR SER          
SEQRES  50 A 1288  THR GLY SER ASN VAL PHE GLN THR ARG ALA GLY CYS LEU          
SEQRES  51 A 1288  ILE GLY ALA GLU HIS VAL ASN ASN SER TYR GLU CYS ASP          
SEQRES  52 A 1288  ILE PRO ILE GLY ALA GLY ILE CYS ALA SER TYR GLN THR          
SEQRES  53 A 1288  GLN THR ASN SER PRO GLY SER ALA SER SER VAL ALA SER          
SEQRES  54 A 1288  GLN SER ILE ILE ALA TYR THR MET SER LEU GLY ALA GLU          
SEQRES  55 A 1288  ASN SER VAL ALA TYR SER ASN ASN SER ILE ALA ILE PRO          
SEQRES  56 A 1288  THR ASN PHE THR ILE SER VAL THR THR GLU ILE LEU PRO          
SEQRES  57 A 1288  VAL SER MET THR LYS THR SER VAL ASP CYS THR MET TYR          
SEQRES  58 A 1288  ILE CYS GLY ASP SER THR GLU CYS SER ASN LEU LEU LEU          
SEQRES  59 A 1288  GLN TYR GLY SER PHE CYS THR GLN LEU ASN ARG ALA LEU          
SEQRES  60 A 1288  THR GLY ILE ALA VAL GLU GLN ASP LYS ASN THR GLN GLU          
SEQRES  61 A 1288  VAL PHE ALA GLN VAL LYS GLN ILE TYR LYS THR PRO PRO          
SEQRES  62 A 1288  ILE LYS ASP PHE GLY GLY PHE ASN PHE SER GLN ILE LEU          
SEQRES  63 A 1288  PRO ASP PRO SER LYS PRO SER LYS ARG SER PHE ILE GLU          
SEQRES  64 A 1288  ASP LEU LEU PHE ASN LYS VAL THR LEU ALA ASP ALA GLY          
SEQRES  65 A 1288  PHE ILE LYS GLN TYR GLY ASP CYS LEU GLY ASP ILE ALA          
SEQRES  66 A 1288  ALA ARG ASP LEU ILE CYS ALA GLN LYS PHE ASN GLY LEU          
SEQRES  67 A 1288  THR VAL LEU PRO PRO LEU LEU THR ASP GLU MET ILE ALA          
SEQRES  68 A 1288  GLN TYR THR SER ALA LEU LEU ALA GLY THR ILE THR SER          
SEQRES  69 A 1288  GLY TRP THR PHE GLY ALA GLY ALA ALA LEU GLN ILE PRO          
SEQRES  70 A 1288  PHE ALA MET GLN MET ALA TYR ARG PHE ASN GLY ILE GLY          
SEQRES  71 A 1288  VAL THR GLN ASN VAL LEU TYR GLU ASN GLN LYS LEU ILE          
SEQRES  72 A 1288  ALA ASN GLN PHE ASN SER ALA ILE GLY LYS ILE GLN ASP          
SEQRES  73 A 1288  SER LEU SER SER THR ALA SER ALA LEU GLY LYS LEU GLN          
SEQRES  74 A 1288  ASP VAL VAL ASN GLN ASN ALA GLN ALA LEU ASN THR LEU          
SEQRES  75 A 1288  VAL LYS GLN LEU SER SER ASN PHE GLY ALA ILE SER SER          
SEQRES  76 A 1288  VAL LEU ASN ASP ILE LEU SER ARG LEU ASP PRO PRO GLU          
SEQRES  77 A 1288  ALA GLU VAL GLN ILE ASP ARG LEU ILE THR GLY ARG LEU          
SEQRES  78 A 1288  GLN SER LEU GLN THR TYR VAL THR GLN GLN LEU ILE ARG          
SEQRES  79 A 1288  ALA ALA GLU ILE ARG ALA SER ALA ASN LEU ALA ALA THR          
SEQRES  80 A 1288  LYS MET SER GLU CYS VAL LEU GLY GLN SER LYS ARG VAL          
SEQRES  81 A 1288  ASP PHE CYS GLY LYS GLY TYR HIS LEU MET SER PHE PRO          
SEQRES  82 A 1288  GLN SER ALA PRO HIS GLY VAL VAL PHE LEU HIS VAL THR          
SEQRES  83 A 1288  TYR VAL PRO ALA GLN GLU LYS ASN PHE THR THR ALA PRO          
SEQRES  84 A 1288  ALA ILE CYS HIS ASP GLY LYS ALA HIS PHE PRO ARG GLU          
SEQRES  85 A 1288  GLY VAL PHE VAL SER ASN GLY THR HIS TRP PHE VAL THR          
SEQRES  86 A 1288  GLN ARG ASN PHE TYR GLU PRO GLN ILE ILE THR THR ASP          
SEQRES  87 A 1288  ASN THR PHE VAL SER GLY ASN CYS ASP VAL VAL ILE GLY          
SEQRES  88 A 1288  ILE VAL ASN ASN THR VAL TYR ASP PRO LEU GLN PRO GLU          
SEQRES  89 A 1288  LEU ASP SER PHE LYS GLU GLU LEU ASP LYS TYR PHE LYS          
SEQRES  90 A 1288  ASN HIS THR SER PRO ASP VAL ASP LEU GLY ASP ILE SER          
SEQRES  91 A 1288  GLY ILE ASN ALA SER VAL VAL ASN ILE GLN LYS GLU ILE          
SEQRES  92 A 1288  ASP ARG LEU ASN GLU VAL ALA LYS ASN LEU ASN GLU SER          
SEQRES  93 A 1288  LEU ILE ASP LEU GLN GLU LEU GLY LYS TYR GLU GLN GLY          
SEQRES  94 A 1288  SER GLY TYR ILE PRO GLU ALA PRO ARG ASP GLY GLN ALA          
SEQRES  95 A 1288  TYR VAL ARG LYS ASP GLY GLU TRP VAL LEU LEU SER THR          
SEQRES  96 A 1288  PHE LEU GLY ARG SER LEU GLU VAL LEU PHE GLN GLY PRO          
SEQRES  97 A 1288  GLY HIS HIS HIS HIS HIS HIS HIS HIS SER ALA TRP SER          
SEQRES  98 A 1288  HIS PRO GLN PHE GLU LYS GLY GLY GLY SER GLY GLY GLY          
SEQRES  99 A 1288  GLY SER GLY GLY SER ALA TRP SER HIS PRO GLN PHE GLU          
SEQRES 100 A 1288  LYS                                                          
SEQRES   1 B 1288  MET PHE VAL PHE LEU VAL LEU LEU PRO LEU VAL SER SER          
SEQRES   2 B 1288  GLN CYS VAL ASN LEU THR THR ARG THR GLN LEU PRO PRO          
SEQRES   3 B 1288  ALA TYR THR ASN SER PHE THR ARG GLY VAL TYR TYR PRO          
SEQRES   4 B 1288  ASP LYS VAL PHE ARG SER SER VAL LEU HIS SER THR GLN          
SEQRES   5 B 1288  ASP LEU PHE LEU PRO PHE PHE SER ASN VAL THR TRP PHE          
SEQRES   6 B 1288  HIS ALA ILE HIS VAL SER GLY THR ASN GLY THR LYS ARG          
SEQRES   7 B 1288  PHE ASP ASN PRO VAL LEU PRO PHE ASN ASP GLY VAL TYR          
SEQRES   8 B 1288  PHE ALA SER THR GLU LYS SER ASN ILE ILE ARG GLY TRP          
SEQRES   9 B 1288  ILE PHE GLY THR THR LEU ASP SER LYS THR GLN SER LEU          
SEQRES  10 B 1288  LEU ILE VAL ASN ASN ALA THR ASN VAL VAL ILE LYS VAL          
SEQRES  11 B 1288  CYS GLU PHE GLN PHE CYS ASN ASP PRO PHE LEU GLY VAL          
SEQRES  12 B 1288  TYR TYR HIS LYS ASN ASN LYS SER TRP MET GLU SER GLU          
SEQRES  13 B 1288  PHE ARG VAL TYR SER SER ALA ASN ASN CYS THR PHE GLU          
SEQRES  14 B 1288  TYR VAL SER GLN PRO PHE LEU MET ASP LEU GLU GLY LYS          
SEQRES  15 B 1288  GLN GLY ASN PHE LYS ASN LEU ARG GLU PHE VAL PHE LYS          
SEQRES  16 B 1288  ASN ILE ASP GLY TYR PHE LYS ILE TYR SER LYS HIS THR          
SEQRES  17 B 1288  PRO ILE ASN LEU VAL ARG ASP LEU PRO GLN GLY PHE SER          
SEQRES  18 B 1288  ALA LEU GLU PRO LEU VAL ASP LEU PRO ILE GLY ILE ASN          
SEQRES  19 B 1288  ILE THR ARG PHE GLN THR LEU LEU ALA LEU HIS ARG SER          
SEQRES  20 B 1288  TYR LEU THR PRO GLY ASP SER SER SER GLY TRP THR ALA          
SEQRES  21 B 1288  GLY ALA ALA ALA TYR TYR VAL GLY TYR LEU GLN PRO ARG          
SEQRES  22 B 1288  THR PHE LEU LEU LYS TYR ASN GLU ASN GLY THR ILE THR          
SEQRES  23 B 1288  ASP ALA VAL ASP CYS ALA LEU ASP PRO LEU SER GLU THR          
SEQRES  24 B 1288  LYS CYS THR LEU LYS SER PHE THR VAL GLU LYS GLY ILE          
SEQRES  25 B 1288  TYR GLN THR SER ASN PHE ARG VAL GLN PRO THR GLU SER          
SEQRES  26 B 1288  ILE VAL ARG PHE PRO ASN ILE THR ASN LEU CYS PRO PHE          
SEQRES  27 B 1288  GLY GLU VAL PHE ASN ALA THR ARG PHE ALA SER VAL TYR          
SEQRES  28 B 1288  ALA TRP ASN ARG LYS ARG ILE SER ASN CYS VAL ALA ASP          
SEQRES  29 B 1288  TYR SER VAL LEU TYR ASN SER ALA SER PHE SER THR PHE          
SEQRES  30 B 1288  LYS CYS TYR GLY VAL SER PRO THR LYS LEU ASN ASP LEU          
SEQRES  31 B 1288  CYS PHE THR ASN VAL TYR ALA ASP SER PHE VAL ILE ARG          
SEQRES  32 B 1288  GLY ASP GLU VAL ARG GLN ILE ALA PRO GLY GLN THR GLY          
SEQRES  33 B 1288  LYS ILE ALA ASP TYR ASN TYR LYS LEU PRO ASP ASP PHE          
SEQRES  34 B 1288  THR GLY CYS VAL ILE ALA TRP ASN SER ASN ASN LEU ASP          
SEQRES  35 B 1288  SER LYS VAL GLY GLY ASN TYR ASN TYR LEU TYR ARG LEU          
SEQRES  36 B 1288  PHE ARG LYS SER ASN LEU LYS PRO PHE GLU ARG ASP ILE          
SEQRES  37 B 1288  SER THR GLU ILE TYR GLN ALA GLY SER THR PRO CYS ASN          
SEQRES  38 B 1288  GLY VAL GLU GLY PHE ASN CYS TYR PHE PRO LEU GLN SER          
SEQRES  39 B 1288  TYR GLY PHE GLN PRO THR ASN GLY VAL GLY TYR GLN PRO          
SEQRES  40 B 1288  TYR ARG VAL VAL VAL LEU SER PHE GLU LEU LEU HIS ALA          
SEQRES  41 B 1288  PRO ALA THR VAL CYS GLY PRO LYS LYS SER THR ASN LEU          
SEQRES  42 B 1288  VAL LYS ASN LYS CYS VAL ASN PHE ASN PHE ASN GLY LEU          
SEQRES  43 B 1288  THR GLY THR GLY VAL LEU THR GLU SER ASN LYS LYS PHE          
SEQRES  44 B 1288  LEU PRO PHE GLN GLN PHE GLY ARG ASP ILE ALA ASP THR          
SEQRES  45 B 1288  THR ASP ALA VAL ARG ASP PRO GLN THR LEU GLU ILE LEU          
SEQRES  46 B 1288  ASP ILE THR PRO CYS SER PHE GLY GLY VAL SER VAL ILE          
SEQRES  47 B 1288  THR PRO GLY THR ASN THR SER ASN GLN VAL ALA VAL LEU          
SEQRES  48 B 1288  TYR GLN ASP VAL ASN CYS THR GLU VAL PRO VAL ALA ILE          
SEQRES  49 B 1288  HIS ALA ASP GLN LEU THR PRO THR TRP ARG VAL TYR SER          
SEQRES  50 B 1288  THR GLY SER ASN VAL PHE GLN THR ARG ALA GLY CYS LEU          
SEQRES  51 B 1288  ILE GLY ALA GLU HIS VAL ASN ASN SER TYR GLU CYS ASP          
SEQRES  52 B 1288  ILE PRO ILE GLY ALA GLY ILE CYS ALA SER TYR GLN THR          
SEQRES  53 B 1288  GLN THR ASN SER PRO GLY SER ALA SER SER VAL ALA SER          
SEQRES  54 B 1288  GLN SER ILE ILE ALA TYR THR MET SER LEU GLY ALA GLU          
SEQRES  55 B 1288  ASN SER VAL ALA TYR SER ASN ASN SER ILE ALA ILE PRO          
SEQRES  56 B 1288  THR ASN PHE THR ILE SER VAL THR THR GLU ILE LEU PRO          
SEQRES  57 B 1288  VAL SER MET THR LYS THR SER VAL ASP CYS THR MET TYR          
SEQRES  58 B 1288  ILE CYS GLY ASP SER THR GLU CYS SER ASN LEU LEU LEU          
SEQRES  59 B 1288  GLN TYR GLY SER PHE CYS THR GLN LEU ASN ARG ALA LEU          
SEQRES  60 B 1288  THR GLY ILE ALA VAL GLU GLN ASP LYS ASN THR GLN GLU          
SEQRES  61 B 1288  VAL PHE ALA GLN VAL LYS GLN ILE TYR LYS THR PRO PRO          
SEQRES  62 B 1288  ILE LYS ASP PHE GLY GLY PHE ASN PHE SER GLN ILE LEU          
SEQRES  63 B 1288  PRO ASP PRO SER LYS PRO SER LYS ARG SER PHE ILE GLU          
SEQRES  64 B 1288  ASP LEU LEU PHE ASN LYS VAL THR LEU ALA ASP ALA GLY          
SEQRES  65 B 1288  PHE ILE LYS GLN TYR GLY ASP CYS LEU GLY ASP ILE ALA          
SEQRES  66 B 1288  ALA ARG ASP LEU ILE CYS ALA GLN LYS PHE ASN GLY LEU          
SEQRES  67 B 1288  THR VAL LEU PRO PRO LEU LEU THR ASP GLU MET ILE ALA          
SEQRES  68 B 1288  GLN TYR THR SER ALA LEU LEU ALA GLY THR ILE THR SER          
SEQRES  69 B 1288  GLY TRP THR PHE GLY ALA GLY ALA ALA LEU GLN ILE PRO          
SEQRES  70 B 1288  PHE ALA MET GLN MET ALA TYR ARG PHE ASN GLY ILE GLY          
SEQRES  71 B 1288  VAL THR GLN ASN VAL LEU TYR GLU ASN GLN LYS LEU ILE          
SEQRES  72 B 1288  ALA ASN GLN PHE ASN SER ALA ILE GLY LYS ILE GLN ASP          
SEQRES  73 B 1288  SER LEU SER SER THR ALA SER ALA LEU GLY LYS LEU GLN          
SEQRES  74 B 1288  ASP VAL VAL ASN GLN ASN ALA GLN ALA LEU ASN THR LEU          
SEQRES  75 B 1288  VAL LYS GLN LEU SER SER ASN PHE GLY ALA ILE SER SER          
SEQRES  76 B 1288  VAL LEU ASN ASP ILE LEU SER ARG LEU ASP PRO PRO GLU          
SEQRES  77 B 1288  ALA GLU VAL GLN ILE ASP ARG LEU ILE THR GLY ARG LEU          
SEQRES  78 B 1288  GLN SER LEU GLN THR TYR VAL THR GLN GLN LEU ILE ARG          
SEQRES  79 B 1288  ALA ALA GLU ILE ARG ALA SER ALA ASN LEU ALA ALA THR          
SEQRES  80 B 1288  LYS MET SER GLU CYS VAL LEU GLY GLN SER LYS ARG VAL          
SEQRES  81 B 1288  ASP PHE CYS GLY LYS GLY TYR HIS LEU MET SER PHE PRO          
SEQRES  82 B 1288  GLN SER ALA PRO HIS GLY VAL VAL PHE LEU HIS VAL THR          
SEQRES  83 B 1288  TYR VAL PRO ALA GLN GLU LYS ASN PHE THR THR ALA PRO          
SEQRES  84 B 1288  ALA ILE CYS HIS ASP GLY LYS ALA HIS PHE PRO ARG GLU          
SEQRES  85 B 1288  GLY VAL PHE VAL SER ASN GLY THR HIS TRP PHE VAL THR          
SEQRES  86 B 1288  GLN ARG ASN PHE TYR GLU PRO GLN ILE ILE THR THR ASP          
SEQRES  87 B 1288  ASN THR PHE VAL SER GLY ASN CYS ASP VAL VAL ILE GLY          
SEQRES  88 B 1288  ILE VAL ASN ASN THR VAL TYR ASP PRO LEU GLN PRO GLU          
SEQRES  89 B 1288  LEU ASP SER PHE LYS GLU GLU LEU ASP LYS TYR PHE LYS          
SEQRES  90 B 1288  ASN HIS THR SER PRO ASP VAL ASP LEU GLY ASP ILE SER          
SEQRES  91 B 1288  GLY ILE ASN ALA SER VAL VAL ASN ILE GLN LYS GLU ILE          
SEQRES  92 B 1288  ASP ARG LEU ASN GLU VAL ALA LYS ASN LEU ASN GLU SER          
SEQRES  93 B 1288  LEU ILE ASP LEU GLN GLU LEU GLY LYS TYR GLU GLN GLY          
SEQRES  94 B 1288  SER GLY TYR ILE PRO GLU ALA PRO ARG ASP GLY GLN ALA          
SEQRES  95 B 1288  TYR VAL ARG LYS ASP GLY GLU TRP VAL LEU LEU SER THR          
SEQRES  96 B 1288  PHE LEU GLY ARG SER LEU GLU VAL LEU PHE GLN GLY PRO          
SEQRES  97 B 1288  GLY HIS HIS HIS HIS HIS HIS HIS HIS SER ALA TRP SER          
SEQRES  98 B 1288  HIS PRO GLN PHE GLU LYS GLY GLY GLY SER GLY GLY GLY          
SEQRES  99 B 1288  GLY SER GLY GLY SER ALA TRP SER HIS PRO GLN PHE GLU          
SEQRES 100 B 1288  LYS                                                          
SEQRES   1 C 1288  MET PHE VAL PHE LEU VAL LEU LEU PRO LEU VAL SER SER          
SEQRES   2 C 1288  GLN CYS VAL ASN LEU THR THR ARG THR GLN LEU PRO PRO          
SEQRES   3 C 1288  ALA TYR THR ASN SER PHE THR ARG GLY VAL TYR TYR PRO          
SEQRES   4 C 1288  ASP LYS VAL PHE ARG SER SER VAL LEU HIS SER THR GLN          
SEQRES   5 C 1288  ASP LEU PHE LEU PRO PHE PHE SER ASN VAL THR TRP PHE          
SEQRES   6 C 1288  HIS ALA ILE HIS VAL SER GLY THR ASN GLY THR LYS ARG          
SEQRES   7 C 1288  PHE ASP ASN PRO VAL LEU PRO PHE ASN ASP GLY VAL TYR          
SEQRES   8 C 1288  PHE ALA SER THR GLU LYS SER ASN ILE ILE ARG GLY TRP          
SEQRES   9 C 1288  ILE PHE GLY THR THR LEU ASP SER LYS THR GLN SER LEU          
SEQRES  10 C 1288  LEU ILE VAL ASN ASN ALA THR ASN VAL VAL ILE LYS VAL          
SEQRES  11 C 1288  CYS GLU PHE GLN PHE CYS ASN ASP PRO PHE LEU GLY VAL          
SEQRES  12 C 1288  TYR TYR HIS LYS ASN ASN LYS SER TRP MET GLU SER GLU          
SEQRES  13 C 1288  PHE ARG VAL TYR SER SER ALA ASN ASN CYS THR PHE GLU          
SEQRES  14 C 1288  TYR VAL SER GLN PRO PHE LEU MET ASP LEU GLU GLY LYS          
SEQRES  15 C 1288  GLN GLY ASN PHE LYS ASN LEU ARG GLU PHE VAL PHE LYS          
SEQRES  16 C 1288  ASN ILE ASP GLY TYR PHE LYS ILE TYR SER LYS HIS THR          
SEQRES  17 C 1288  PRO ILE ASN LEU VAL ARG ASP LEU PRO GLN GLY PHE SER          
SEQRES  18 C 1288  ALA LEU GLU PRO LEU VAL ASP LEU PRO ILE GLY ILE ASN          
SEQRES  19 C 1288  ILE THR ARG PHE GLN THR LEU LEU ALA LEU HIS ARG SER          
SEQRES  20 C 1288  TYR LEU THR PRO GLY ASP SER SER SER GLY TRP THR ALA          
SEQRES  21 C 1288  GLY ALA ALA ALA TYR TYR VAL GLY TYR LEU GLN PRO ARG          
SEQRES  22 C 1288  THR PHE LEU LEU LYS TYR ASN GLU ASN GLY THR ILE THR          
SEQRES  23 C 1288  ASP ALA VAL ASP CYS ALA LEU ASP PRO LEU SER GLU THR          
SEQRES  24 C 1288  LYS CYS THR LEU LYS SER PHE THR VAL GLU LYS GLY ILE          
SEQRES  25 C 1288  TYR GLN THR SER ASN PHE ARG VAL GLN PRO THR GLU SER          
SEQRES  26 C 1288  ILE VAL ARG PHE PRO ASN ILE THR ASN LEU CYS PRO PHE          
SEQRES  27 C 1288  GLY GLU VAL PHE ASN ALA THR ARG PHE ALA SER VAL TYR          
SEQRES  28 C 1288  ALA TRP ASN ARG LYS ARG ILE SER ASN CYS VAL ALA ASP          
SEQRES  29 C 1288  TYR SER VAL LEU TYR ASN SER ALA SER PHE SER THR PHE          
SEQRES  30 C 1288  LYS CYS TYR GLY VAL SER PRO THR LYS LEU ASN ASP LEU          
SEQRES  31 C 1288  CYS PHE THR ASN VAL TYR ALA ASP SER PHE VAL ILE ARG          
SEQRES  32 C 1288  GLY ASP GLU VAL ARG GLN ILE ALA PRO GLY GLN THR GLY          
SEQRES  33 C 1288  LYS ILE ALA ASP TYR ASN TYR LYS LEU PRO ASP ASP PHE          
SEQRES  34 C 1288  THR GLY CYS VAL ILE ALA TRP ASN SER ASN ASN LEU ASP          
SEQRES  35 C 1288  SER LYS VAL GLY GLY ASN TYR ASN TYR LEU TYR ARG LEU          
SEQRES  36 C 1288  PHE ARG LYS SER ASN LEU LYS PRO PHE GLU ARG ASP ILE          
SEQRES  37 C 1288  SER THR GLU ILE TYR GLN ALA GLY SER THR PRO CYS ASN          
SEQRES  38 C 1288  GLY VAL GLU GLY PHE ASN CYS TYR PHE PRO LEU GLN SER          
SEQRES  39 C 1288  TYR GLY PHE GLN PRO THR ASN GLY VAL GLY TYR GLN PRO          
SEQRES  40 C 1288  TYR ARG VAL VAL VAL LEU SER PHE GLU LEU LEU HIS ALA          
SEQRES  41 C 1288  PRO ALA THR VAL CYS GLY PRO LYS LYS SER THR ASN LEU          
SEQRES  42 C 1288  VAL LYS ASN LYS CYS VAL ASN PHE ASN PHE ASN GLY LEU          
SEQRES  43 C 1288  THR GLY THR GLY VAL LEU THR GLU SER ASN LYS LYS PHE          
SEQRES  44 C 1288  LEU PRO PHE GLN GLN PHE GLY ARG ASP ILE ALA ASP THR          
SEQRES  45 C 1288  THR ASP ALA VAL ARG ASP PRO GLN THR LEU GLU ILE LEU          
SEQRES  46 C 1288  ASP ILE THR PRO CYS SER PHE GLY GLY VAL SER VAL ILE          
SEQRES  47 C 1288  THR PRO GLY THR ASN THR SER ASN GLN VAL ALA VAL LEU          
SEQRES  48 C 1288  TYR GLN ASP VAL ASN CYS THR GLU VAL PRO VAL ALA ILE          
SEQRES  49 C 1288  HIS ALA ASP GLN LEU THR PRO THR TRP ARG VAL TYR SER          
SEQRES  50 C 1288  THR GLY SER ASN VAL PHE GLN THR ARG ALA GLY CYS LEU          
SEQRES  51 C 1288  ILE GLY ALA GLU HIS VAL ASN ASN SER TYR GLU CYS ASP          
SEQRES  52 C 1288  ILE PRO ILE GLY ALA GLY ILE CYS ALA SER TYR GLN THR          
SEQRES  53 C 1288  GLN THR ASN SER PRO GLY SER ALA SER SER VAL ALA SER          
SEQRES  54 C 1288  GLN SER ILE ILE ALA TYR THR MET SER LEU GLY ALA GLU          
SEQRES  55 C 1288  ASN SER VAL ALA TYR SER ASN ASN SER ILE ALA ILE PRO          
SEQRES  56 C 1288  THR ASN PHE THR ILE SER VAL THR THR GLU ILE LEU PRO          
SEQRES  57 C 1288  VAL SER MET THR LYS THR SER VAL ASP CYS THR MET TYR          
SEQRES  58 C 1288  ILE CYS GLY ASP SER THR GLU CYS SER ASN LEU LEU LEU          
SEQRES  59 C 1288  GLN TYR GLY SER PHE CYS THR GLN LEU ASN ARG ALA LEU          
SEQRES  60 C 1288  THR GLY ILE ALA VAL GLU GLN ASP LYS ASN THR GLN GLU          
SEQRES  61 C 1288  VAL PHE ALA GLN VAL LYS GLN ILE TYR LYS THR PRO PRO          
SEQRES  62 C 1288  ILE LYS ASP PHE GLY GLY PHE ASN PHE SER GLN ILE LEU          
SEQRES  63 C 1288  PRO ASP PRO SER LYS PRO SER LYS ARG SER PHE ILE GLU          
SEQRES  64 C 1288  ASP LEU LEU PHE ASN LYS VAL THR LEU ALA ASP ALA GLY          
SEQRES  65 C 1288  PHE ILE LYS GLN TYR GLY ASP CYS LEU GLY ASP ILE ALA          
SEQRES  66 C 1288  ALA ARG ASP LEU ILE CYS ALA GLN LYS PHE ASN GLY LEU          
SEQRES  67 C 1288  THR VAL LEU PRO PRO LEU LEU THR ASP GLU MET ILE ALA          
SEQRES  68 C 1288  GLN TYR THR SER ALA LEU LEU ALA GLY THR ILE THR SER          
SEQRES  69 C 1288  GLY TRP THR PHE GLY ALA GLY ALA ALA LEU GLN ILE PRO          
SEQRES  70 C 1288  PHE ALA MET GLN MET ALA TYR ARG PHE ASN GLY ILE GLY          
SEQRES  71 C 1288  VAL THR GLN ASN VAL LEU TYR GLU ASN GLN LYS LEU ILE          
SEQRES  72 C 1288  ALA ASN GLN PHE ASN SER ALA ILE GLY LYS ILE GLN ASP          
SEQRES  73 C 1288  SER LEU SER SER THR ALA SER ALA LEU GLY LYS LEU GLN          
SEQRES  74 C 1288  ASP VAL VAL ASN GLN ASN ALA GLN ALA LEU ASN THR LEU          
SEQRES  75 C 1288  VAL LYS GLN LEU SER SER ASN PHE GLY ALA ILE SER SER          
SEQRES  76 C 1288  VAL LEU ASN ASP ILE LEU SER ARG LEU ASP PRO PRO GLU          
SEQRES  77 C 1288  ALA GLU VAL GLN ILE ASP ARG LEU ILE THR GLY ARG LEU          
SEQRES  78 C 1288  GLN SER LEU GLN THR TYR VAL THR GLN GLN LEU ILE ARG          
SEQRES  79 C 1288  ALA ALA GLU ILE ARG ALA SER ALA ASN LEU ALA ALA THR          
SEQRES  80 C 1288  LYS MET SER GLU CYS VAL LEU GLY GLN SER LYS ARG VAL          
SEQRES  81 C 1288  ASP PHE CYS GLY LYS GLY TYR HIS LEU MET SER PHE PRO          
SEQRES  82 C 1288  GLN SER ALA PRO HIS GLY VAL VAL PHE LEU HIS VAL THR          
SEQRES  83 C 1288  TYR VAL PRO ALA GLN GLU LYS ASN PHE THR THR ALA PRO          
SEQRES  84 C 1288  ALA ILE CYS HIS ASP GLY LYS ALA HIS PHE PRO ARG GLU          
SEQRES  85 C 1288  GLY VAL PHE VAL SER ASN GLY THR HIS TRP PHE VAL THR          
SEQRES  86 C 1288  GLN ARG ASN PHE TYR GLU PRO GLN ILE ILE THR THR ASP          
SEQRES  87 C 1288  ASN THR PHE VAL SER GLY ASN CYS ASP VAL VAL ILE GLY          
SEQRES  88 C 1288  ILE VAL ASN ASN THR VAL TYR ASP PRO LEU GLN PRO GLU          
SEQRES  89 C 1288  LEU ASP SER PHE LYS GLU GLU LEU ASP LYS TYR PHE LYS          
SEQRES  90 C 1288  ASN HIS THR SER PRO ASP VAL ASP LEU GLY ASP ILE SER          
SEQRES  91 C 1288  GLY ILE ASN ALA SER VAL VAL ASN ILE GLN LYS GLU ILE          
SEQRES  92 C 1288  ASP ARG LEU ASN GLU VAL ALA LYS ASN LEU ASN GLU SER          
SEQRES  93 C 1288  LEU ILE ASP LEU GLN GLU LEU GLY LYS TYR GLU GLN GLY          
SEQRES  94 C 1288  SER GLY TYR ILE PRO GLU ALA PRO ARG ASP GLY GLN ALA          
SEQRES  95 C 1288  TYR VAL ARG LYS ASP GLY GLU TRP VAL LEU LEU SER THR          
SEQRES  96 C 1288  PHE LEU GLY ARG SER LEU GLU VAL LEU PHE GLN GLY PRO          
SEQRES  97 C 1288  GLY HIS HIS HIS HIS HIS HIS HIS HIS SER ALA TRP SER          
SEQRES  98 C 1288  HIS PRO GLN PHE GLU LYS GLY GLY GLY SER GLY GLY GLY          
SEQRES  99 C 1288  GLY SER GLY GLY SER ALA TRP SER HIS PRO GLN PHE GLU          
SEQRES 100 C 1288  LYS                                                          
SEQRES   1 D  114  GLN VAL GLN LEU VAL GLU SER GLY GLY GLY LEU VAL GLN          
SEQRES   2 D  114  ALA GLY GLY SER LEU ARG LEU SER CYS ALA ALA SER GLY          
SEQRES   3 D  114  PHE PRO VAL GLU SER GLU ASN MET HIS TRP TYR ARG GLN          
SEQRES   4 D  114  ALA PRO GLY LYS GLU ARG GLU TRP VAL ALA ALA ILE TYR          
SEQRES   5 D  114  SER THR GLY GLY TRP THR LEU TYR ALA ASP SER VAL LYS          
SEQRES   6 D  114  GLY ARG PHE THR ILE SER ARG ASP ASN ALA LYS ASN THR          
SEQRES   7 D  114  VAL TYR LEU GLN MET ASN SER LEU LYS PRO GLU ASP THR          
SEQRES   8 D  114  ALA VAL TYR TYR CYS ALA VAL GLN VAL GLY TYR TRP TYR          
SEQRES   9 D  114  GLU GLY GLN GLY THR GLN VAL THR VAL SER                      
SEQRES   1 E  114  GLN VAL GLN LEU VAL GLU SER GLY GLY GLY LEU VAL GLN          
SEQRES   2 E  114  ALA GLY GLY SER LEU ARG LEU SER CYS ALA ALA SER GLY          
SEQRES   3 E  114  PHE PRO VAL GLU SER GLU ASN MET HIS TRP TYR ARG GLN          
SEQRES   4 E  114  ALA PRO GLY LYS GLU ARG GLU TRP VAL ALA ALA ILE TYR          
SEQRES   5 E  114  SER THR GLY GLY TRP THR LEU TYR ALA ASP SER VAL LYS          
SEQRES   6 E  114  GLY ARG PHE THR ILE SER ARG ASP ASN ALA LYS ASN THR          
SEQRES   7 E  114  VAL TYR LEU GLN MET ASN SER LEU LYS PRO GLU ASP THR          
SEQRES   8 E  114  ALA VAL TYR TYR CYS ALA VAL GLN VAL GLY TYR TRP TYR          
SEQRES   9 E  114  GLU GLY GLN GLY THR GLN VAL THR VAL SER                      
SEQRES   1 F  114  GLN VAL GLN LEU VAL GLU SER GLY GLY GLY LEU VAL GLN          
SEQRES   2 F  114  ALA GLY GLY SER LEU ARG LEU SER CYS ALA ALA SER GLY          
SEQRES   3 F  114  PHE PRO VAL GLU SER GLU ASN MET HIS TRP TYR ARG GLN          
SEQRES   4 F  114  ALA PRO GLY LYS GLU ARG GLU TRP VAL ALA ALA ILE TYR          
SEQRES   5 F  114  SER THR GLY GLY TRP THR LEU TYR ALA ASP SER VAL LYS          
SEQRES   6 F  114  GLY ARG PHE THR ILE SER ARG ASP ASN ALA LYS ASN THR          
SEQRES   7 F  114  VAL TYR LEU GLN MET ASN SER LEU LYS PRO GLU ASP THR          
SEQRES   8 F  114  ALA VAL TYR TYR CYS ALA VAL GLN VAL GLY TYR TRP TYR          
SEQRES   9 F  114  GLU GLY GLN GLY THR GLN VAL THR VAL SER                      
HET    NAG  G   1      14                                                       
HET    NAG  G   2      14                                                       
HET    NAG  H   1      14                                                       
HET    NAG  H   2      14                                                       
HET    NAG  I   1      14                                                       
HET    NAG  I   2      14                                                       
HET    NAG  J   1      14                                                       
HET    NAG  J   2      14                                                       
HET    NAG  K   1      14                                                       
HET    NAG  K   2      14                                                       
HET    NAG  L   1      14                                                       
HET    NAG  L   2      14                                                       
HET    NAG  M   1      14                                                       
HET    NAG  M   2      14                                                       
HET    NAG  N   1      14                                                       
HET    NAG  N   2      14                                                       
HET    NAG  A1301      14                                                       
HET    NAG  A1302      14                                                       
HET    NAG  A1303      14                                                       
HET    NAG  A1304      14                                                       
HET    NAG  A1305      14                                                       
HET    NAG  A1306      14                                                       
HET    NAG  A1307      14                                                       
HET    NAG  A1308      14                                                       
HET    NAG  A1309      14                                                       
HET    NAG  A1310      14                                                       
HET    NAG  A1311      14                                                       
HET    NAG  A1312      14                                                       
HET    NAG  A1313      14                                                       
HET    NAG  A1314      14                                                       
HET    NAG  B1301      14                                                       
HET    NAG  B1302      14                                                       
HET    NAG  B1303      14                                                       
HET    NAG  B1304      14                                                       
HET    NAG  B1305      14                                                       
HET    NAG  B1306      14                                                       
HET    NAG  B1307      14                                                       
HET    NAG  B1308      14                                                       
HET    NAG  B1309      14                                                       
HET    NAG  B1310      14                                                       
HET    NAG  B1311      14                                                       
HET    NAG  B1312      14                                                       
HET    NAG  B1313      14                                                       
HET    NAG  B1314      14                                                       
HET    NAG  B1315      14                                                       
HET    NAG  C1301      14                                                       
HET    NAG  C1302      14                                                       
HET    NAG  C1303      14                                                       
HET    NAG  C1304      14                                                       
HET    NAG  C1305      14                                                       
HET    NAG  C1306      14                                                       
HET    NAG  C1307      14                                                       
HET    NAG  C1308      14                                                       
HET    NAG  C1309      14                                                       
HET    NAG  C1310      14                                                       
HET    NAG  C1311      14                                                       
HET    NAG  C1312      14                                                       
HET    NAG  C1313      14                                                       
HET    NAG  C1314      14                                                       
HET    NAG  C1315      14                                                       
HET    NAG  C1316      14                                                       
HETNAM     NAG 2-ACETAMIDO-2-DEOXY-BETA-D-GLUCOPYRANOSE                         
HETSYN     NAG N-ACETYL-BETA-D-GLUCOSAMINE; 2-ACETAMIDO-2-DEOXY-BETA-           
HETSYN   2 NAG  D-GLUCOSE; 2-ACETAMIDO-2-DEOXY-D-GLUCOSE; 2-ACETAMIDO-          
HETSYN   3 NAG  2-DEOXY-GLUCOSE; N-ACETYL-D-GLUCOSAMINE                         
FORMUL   7  NAG    61(C8 H15 N O6)                                              
HELIX    1 AA1 ASP A  294  LYS A  304  1                                  11    
HELIX    2 AA2 PHE A  338  ASN A  343  1                                   6    
HELIX    3 AA3 TYR A  365  SER A  371  1                                   7    
HELIX    4 AA4 LYS A  386  LEU A  390  5                                   5    
HELIX    5 AA5 ASP A  405  ILE A  410  1                                   6    
HELIX    6 AA6 GLY A  416  ASN A  422  1                                   7    
HELIX    7 AA7 SER A  438  SER A  443  1                                   6    
HELIX    8 AA8 ASP A  737  CYS A  743  1                                   7    
HELIX    9 AA9 SER A  746  GLY A  757  1                                  12    
HELIX   10 AB1 SER A  758  ALA A  783  1                                  26    
HELIX   11 AB2 SER A  816  VAL A  826  1                                  11    
HELIX   12 AB3 THR A  866  GLY A  885  1                                  20    
HELIX   13 AB4 THR A  887  GLY A  891  5                                   5    
HELIX   14 AB5 PHE A  898  ILE A  909  1                                  12    
HELIX   15 AB6 THR A  912  SER A  940  1                                  29    
HELIX   16 AB7 LEU A  945  LEU A  966  1                                  22    
HELIX   17 AB8 VAL A  976  SER A  982  1                                   7    
HELIX   18 AB9 ASP A  985  CYS A 1032  1                                  48    
HELIX   19 AC1 LEU A 1141  ASP A 1146  1                                   6    
HELIX   20 AC2 ASP B  294  LYS B  304  1                                  11    
HELIX   21 AC3 PRO B  337  ASN B  343  1                                   7    
HELIX   22 AC4 TYR B  365  ALA B  372  1                                   8    
HELIX   23 AC5 LYS B  417  ASN B  422  1                                   6    
HELIX   24 AC6 SER B  438  SER B  443  1                                   6    
HELIX   25 AC7 ASP B  737  GLY B  744  1                                   8    
HELIX   26 AC8 SER B  746  GLN B  755  1                                  10    
HELIX   27 AC9 SER B  758  ALA B  783  1                                  26    
HELIX   28 AD1 SER B  816  VAL B  826  1                                  11    
HELIX   29 AD2 THR B  866  GLY B  885  1                                  20    
HELIX   30 AD3 THR B  887  GLY B  891  5                                   5    
HELIX   31 AD4 PRO B  897  ILE B  909  1                                  13    
HELIX   32 AD5 THR B  912  GLU B  918  1                                   7    
HELIX   33 AD6 ASN B  919  SER B  940  1                                  22    
HELIX   34 AD7 LEU B  945  SER B  967  1                                  23    
HELIX   35 AD8 VAL B  976  LEU B  984  1                                   9    
HELIX   36 AD9 ASP B  985  VAL B 1033  1                                  49    
HELIX   37 AE1 LEU B 1141  ASP B 1146  1                                   6    
HELIX   38 AE2 ASP C  294  LYS C  304  1                                  11    
HELIX   39 AE3 SER C  349  TRP C  353  5                                   5    
HELIX   40 AE4 TYR C  365  ALA C  372  1                                   8    
HELIX   41 AE5 ASP C  405  ILE C  410  1                                   6    
HELIX   42 AE6 GLY C  416  ASN C  422  1                                   7    
HELIX   43 AE7 ASP C  737  CYS C  743  1                                   7    
HELIX   44 AE8 SER C  746  GLN C  755  1                                  10    
HELIX   45 AE9 PHE C  759  ALA C  783  1                                  25    
HELIX   46 AF1 SER C  816  LYS C  825  1                                  10    
HELIX   47 AF2 THR C  866  GLY C  885  1                                  20    
HELIX   48 AF3 TRP C  886  GLY C  891  5                                   6    
HELIX   49 AF4 PRO C  897  ILE C  909  1                                  13    
HELIX   50 AF5 THR C  912  ASN C  919  1                                   8    
HELIX   51 AF6 ASN C  919  THR C  941  1                                  23    
HELIX   52 AF7 LEU C  945  SER C  967  1                                  23    
HELIX   53 AF8 VAL C  976  LEU C  984  1                                   9    
HELIX   54 AF9 ASP C  985  VAL C 1033  1                                  49    
HELIX   55 AG1 LEU C 1141  ASP C 1146  1                                   6    
HELIX   56 AG2 PRO D   28  GLU D   32  5                                   5    
HELIX   57 AG3 ASP D   62  LYS D   65  5                                   4    
HELIX   58 AG4 LYS D   87  THR D   91  5                                   5    
HELIX   59 AG5 PRO E   28  GLU E   32  5                                   5    
HELIX   60 AG6 LYS E   87  THR E   91  5                                   5    
HELIX   61 AG7 LYS F   87  THR F   91  5                                   5    
SHEET    1 AA1 7 ALA A  27  SER A  31  0                                        
SHEET    2 AA1 7 SER A  60  ALA A  67 -1  O  TRP A  64   N  ALA A  27           
SHEET    3 AA1 7 ALA A 263  TYR A 269 -1  O  VAL A 267   N  THR A  63           
SHEET    4 AA1 7 VAL A  90  GLU A  96 -1  N  TYR A  91   O  GLY A 268           
SHEET    5 AA1 7 ASN A 188  ILE A 197 -1  O  ASN A 188   N  GLU A  96           
SHEET    6 AA1 7 TYR A 200  PRO A 209 -1  O  LYS A 206   N  GLU A 191           
SHEET    7 AA1 7 PRO A 225  LEU A 229 -1  O  LEU A 229   N  PHE A 201           
SHEET    1 AA2 7 VAL A  42  PHE A  43  0                                        
SHEET    2 AA2 7 PHE C 565  ARG C 567  1  O  PHE C 565   N  PHE A  43           
SHEET    3 AA2 7 THR C 573  VAL C 576 -1  O  ALA C 575   N  GLY C 566           
SHEET    4 AA2 7 LEU C 585  THR C 588 -1  O  ILE C 587   N  ASP C 574           
SHEET    5 AA2 7 LEU C 546  GLU C 554 -1  N  THR C 553   O  ASP C 586           
SHEET    6 AA2 7 CYS C 538  PHE C 543 -1  N  VAL C 539   O  GLY C 550           
SHEET    7 AA2 7 SER C 325  VAL C 327  1  N  ILE C 326   O  ASN C 540           
SHEET    1 AA3 3 LEU A  48  PHE A  55  0                                        
SHEET    2 AA3 3 GLN A 271  TYR A 279 -1  O  PHE A 275   N  THR A  51           
SHEET    3 AA3 3 ILE A 285  ASP A 290 -1  O  ASP A 287   N  LYS A 278           
SHEET    1 AA4 4 LEU A  84  PRO A  85  0                                        
SHEET    2 AA4 4 ARG A 237  ARG A 246 -1  O  PHE A 238   N  LEU A  84           
SHEET    3 AA4 4 PHE A 140  TYR A 145  1  N  LEU A 141   O  LEU A 244           
SHEET    4 AA4 4 TRP A 152  ARG A 158 -1  O  GLU A 156   N  GLY A 142           
SHEET    1 AA5 6 LEU A  84  PRO A  85  0                                        
SHEET    2 AA5 6 ARG A 237  ARG A 246 -1  O  PHE A 238   N  LEU A  84           
SHEET    3 AA5 6 ILE A 101  GLY A 107 -1  O  GLY A 107   N  ARG A 237           
SHEET    4 AA5 6 SER A 116  ASN A 121 -1  O  ILE A 119   N  TRP A 104           
SHEET    5 AA5 6 VAL A 126  CYS A 131 -1  O  VAL A 127   N  VAL A 120           
SHEET    6 AA5 6 GLU A 169  VAL A 171 -1  O  TYR A 170   N  ILE A 128           
SHEET    1 AA6 5 GLY A 311  ARG A 319  0                                        
SHEET    2 AA6 5 PHE A 592  THR A 599 -1  O  VAL A 597   N  TYR A 313           
SHEET    3 AA6 5 ALA A 609  GLN A 613 -1  O  ALA A 609   N  ILE A 598           
SHEET    4 AA6 5 GLY A 648  ILE A 651 -1  O  CYS A 649   N  TYR A 612           
SHEET    5 AA6 5 VAL A 642  THR A 645 -1  N  PHE A 643   O  LEU A 650           
SHEET    1 AA7 7 ILE A 326  ARG A 328  0                                        
SHEET    2 AA7 7 CYS A 538  PHE A 543  1  O  ASN A 542   N  ARG A 328           
SHEET    3 AA7 7 LEU A 546  GLU A 554 -1  O  GLY A 550   N  VAL A 539           
SHEET    4 AA7 7 GLU A 583  THR A 588 -1  O  THR A 588   N  VAL A 551           
SHEET    5 AA7 7 THR A 573  ASP A 578 -1  N  VAL A 576   O  LEU A 585           
SHEET    6 AA7 7 PHE A 565  ARG A 567 -1  N  GLY A 566   O  ALA A 575           
SHEET    7 AA7 7 VAL B  42  PHE B  43  1  O  PHE B  43   N  ARG A 567           
SHEET    1 AA8 5 ASN A 354  ILE A 358  0                                        
SHEET    2 AA8 5 ASN A 394  ILE A 402 -1  O  ALA A 397   N  LYS A 356           
SHEET    3 AA8 5 TYR A 508  GLU A 516 -1  O  TYR A 508   N  ILE A 402           
SHEET    4 AA8 5 CYS A 432  ASN A 437 -1  N  ILE A 434   O  VAL A 511           
SHEET    5 AA8 5 THR A 376  PHE A 377 -1  N  THR A 376   O  ALA A 435           
SHEET    1 AA9 2 LEU A 452  ARG A 454  0                                        
SHEET    2 AA9 2 LEU A 492  SER A 494 -1  O  GLN A 493   N  TYR A 453           
SHEET    1 AB1 4 GLU A 654  HIS A 655  0                                        
SHEET    2 AB1 4 ILE A 693  THR A 696  1  O  ALA A 694   N  GLU A 654           
SHEET    3 AB1 4 ILE A 670  SER A 673 -1  N  SER A 673   O  ILE A 693           
SHEET    4 AB1 4 ILE A 664  GLY A 667 -1  N  GLY A 667   O  ILE A 670           
SHEET    1 AB2 2 ALA A 701  SER A 704  0                                        
SHEET    2 AB2 2 GLN B 787  LYS B 790  1  O  ILE B 788   N  ALA A 701           
SHEET    1 AB3 3 ILE A 712  PRO A 728  0                                        
SHEET    2 AB3 3 GLY A1059  PHE A1075 -1  O  PHE A1062   N  GLU A 725           
SHEET    3 AB3 3 TYR A1047  ALA A1056 -1  N  TYR A1047   O  TYR A1067           
SHEET    1 AB4 2 LYS A 733  VAL A 736  0                                        
SHEET    2 AB4 2 LEU A 858  LEU A 861 -1  O  THR A 859   N  SER A 735           
SHEET    1 AB5 2 GLN A 787  LYS A 790  0                                        
SHEET    2 AB5 2 ALA C 701  SER C 704  1  O  ALA C 701   N  ILE A 788           
SHEET    1 AB6 4 THR A1120  VAL A1122  0                                        
SHEET    2 AB6 4 LYS A1086  PRO A1090 -1  N  PHE A1089   O  PHE A1121           
SHEET    3 AB6 4 ILE A1081  HIS A1083 -1  N  HIS A1083   O  LYS A1086           
SHEET    4 AB6 4 VAL A1133  ASN A1134  1  O  VAL A1133   N  CYS A1082           
SHEET    1 AB7 3 VAL A1094  SER A1097  0                                        
SHEET    2 AB7 3 TRP A1102  GLN A1106 -1  O  PHE A1103   N  VAL A1096           
SHEET    3 AB7 3 PHE A1109  ILE A1114 -1  O  GLN A1113   N  VAL A1104           
SHEET    1 AB8 7 ALA B  27  SER B  31  0                                        
SHEET    2 AB8 7 SER B  60  ALA B  67 -1  O  VAL B  62   N  THR B  29           
SHEET    3 AB8 7 ALA B 263  TYR B 269 -1  O  TYR B 265   N  PHE B  65           
SHEET    4 AB8 7 VAL B  90  GLU B  96 -1  N  TYR B  91   O  GLY B 268           
SHEET    5 AB8 7 PHE B 186  ILE B 197 -1  O  PHE B 194   N  VAL B  90           
SHEET    6 AB8 7 TYR B 200  LEU B 212 -1  O  LYS B 206   N  GLU B 191           
SHEET    7 AB8 7 PRO B 225  LEU B 229 -1  O  LEU B 229   N  PHE B 201           
SHEET    1 AB9 2 VAL B  36  TYR B  37  0                                        
SHEET    2 AB9 2 ALA B 222  LEU B 223  1  O  LEU B 223   N  VAL B  36           
SHEET    1 AC1 3 VAL B  47  PHE B  55  0                                        
SHEET    2 AC1 3 GLN B 271  TYR B 279 -1  O  PHE B 275   N  THR B  51           
SHEET    3 AC1 3 ILE B 285  ASP B 290 -1  O  ASP B 287   N  LYS B 278           
SHEET    1 AC2 4 LEU B  84  PRO B  85  0                                        
SHEET    2 AC2 4 ARG B 237  ARG B 246 -1  O  PHE B 238   N  LEU B  84           
SHEET    3 AC2 4 PHE B 140  TYR B 145  1  N  TYR B 145   O  ARG B 246           
SHEET    4 AC2 4 TRP B 152  ARG B 158 -1  O  SER B 155   N  GLY B 142           
SHEET    1 AC3 6 LEU B  84  PRO B  85  0                                        
SHEET    2 AC3 6 ARG B 237  ARG B 246 -1  O  PHE B 238   N  LEU B  84           
SHEET    3 AC3 6 ILE B 101  GLY B 107 -1  N  ARG B 102   O  LEU B 241           
SHEET    4 AC3 6 SER B 116  ASN B 121 -1  O  LEU B 117   N  PHE B 106           
SHEET    5 AC3 6 VAL B 126  CYS B 131 -1  O  VAL B 127   N  VAL B 120           
SHEET    6 AC3 6 CYS B 166  VAL B 171 -1  O  PHE B 168   N  VAL B 130           
SHEET    1 AC4 5 GLU B 309  ARG B 319  0                                        
SHEET    2 AC4 5 PHE B 592  GLY B 601 -1  O  GLY B 593   N  PHE B 318           
SHEET    3 AC4 5 ALA B 609  GLN B 613 -1  O  LEU B 611   N  SER B 596           
SHEET    4 AC4 5 GLY B 648  ILE B 651 -1  O  ILE B 651   N  VAL B 610           
SHEET    5 AC4 5 VAL B 642  THR B 645 -1  N  PHE B 643   O  LEU B 650           
SHEET    1 AC5 7 ILE B 326  ARG B 328  0                                        
SHEET    2 AC5 7 VAL B 539  PHE B 543  1  O  ASN B 542   N  ARG B 328           
SHEET    3 AC5 7 LEU B 546  GLU B 554 -1  O  GLY B 548   N  PHE B 541           
SHEET    4 AC5 7 GLU B 583  THR B 588 -1  O  THR B 588   N  VAL B 551           
SHEET    5 AC5 7 THR B 572  ASP B 578 -1  N  ASP B 574   O  ILE B 587           
SHEET    6 AC5 7 PHE B 565  ASP B 568 -1  N  ASP B 568   O  THR B 572           
SHEET    7 AC5 7 VAL C  42  PHE C  43  1  O  PHE C  43   N  PHE B 565           
SHEET    1 AC6 5 ASN B 354  ILE B 358  0                                        
SHEET    2 AC6 5 ASN B 394  ILE B 402 -1  O  VAL B 395   N  ILE B 358           
SHEET    3 AC6 5 TYR B 508  GLU B 516 -1  O  VAL B 510   N  PHE B 400           
SHEET    4 AC6 5 GLY B 431  ASN B 437 -1  N  ILE B 434   O  VAL B 511           
SHEET    5 AC6 5 THR B 376  CYS B 379 -1  N  THR B 376   O  ALA B 435           
SHEET    1 AC7 2 LEU B 452  ARG B 454  0                                        
SHEET    2 AC7 2 LEU B 492  SER B 494 -1  O  GLN B 493   N  TYR B 453           
SHEET    1 AC8 4 GLU B 654  HIS B 655  0                                        
SHEET    2 AC8 4 ILE B 693  THR B 696  1  O  ALA B 694   N  GLU B 654           
SHEET    3 AC8 4 ILE B 670  SER B 673 -1  N  SER B 673   O  ILE B 693           
SHEET    4 AC8 4 ILE B 664  GLY B 667 -1  N  GLY B 667   O  ILE B 670           
SHEET    1 AC9 2 ALA B 701  SER B 704  0                                        
SHEET    2 AC9 2 GLN C 787  LYS C 790  1  O  ILE C 788   N  ALA B 701           
SHEET    1 AD1 3 ILE B 712  PRO B 728  0                                        
SHEET    2 AD1 3 GLY B1059  PHE B1075 -1  O  PHE B1062   N  GLU B 725           
SHEET    3 AD1 3 TYR B1047  ALA B1056 -1  N  TYR B1047   O  TYR B1067           
SHEET    1 AD2 2 LYS B 733  VAL B 736  0                                        
SHEET    2 AD2 2 LEU B 858  LEU B 861 -1  O  THR B 859   N  SER B 735           
SHEET    1 AD3 4 THR B1120  VAL B1122  0                                        
SHEET    2 AD3 4 LYS B1086  PRO B1090 -1  N  PHE B1089   O  PHE B1121           
SHEET    3 AD3 4 ILE B1081  HIS B1083 -1  N  HIS B1083   O  LYS B1086           
SHEET    4 AD3 4 VAL B1133  ASN B1134  1  O  VAL B1133   N  CYS B1082           
SHEET    1 AD4 3 VAL B1094  SER B1097  0                                        
SHEET    2 AD4 3 TRP B1102  THR B1105 -1  O  PHE B1103   N  VAL B1096           
SHEET    3 AD4 3 GLN B1113  ILE B1114 -1  O  GLN B1113   N  VAL B1104           
SHEET    1 AD5 7 ALA C  27  SER C  31  0                                        
SHEET    2 AD5 7 SER C  60  ALA C  67 -1  O  TRP C  64   N  ALA C  27           
SHEET    3 AD5 7 ALA C 263  TYR C 269 -1  O  VAL C 267   N  THR C  63           
SHEET    4 AD5 7 GLY C  89  GLU C  96 -1  N  TYR C  91   O  GLY C 268           
SHEET    5 AD5 7 ASN C 188  ILE C 197 -1  O  PHE C 192   N  PHE C  92           
SHEET    6 AD5 7 TYR C 200  THR C 208 -1  O  LYS C 206   N  GLU C 191           
SHEET    7 AD5 7 PRO C 225  LEU C 229 -1  O  LEU C 229   N  PHE C 201           
SHEET    1 AD6 3 VAL C  47  PHE C  55  0                                        
SHEET    2 AD6 3 GLN C 271  TYR C 279 -1  O  PHE C 275   N  THR C  51           
SHEET    3 AD6 3 ILE C 285  VAL C 289 -1  O  ASP C 287   N  LYS C 278           
SHEET    1 AD7 4 VAL C  83  PRO C  85  0                                        
SHEET    2 AD7 4 ARG C 237  ARG C 246 -1  O  PHE C 238   N  LEU C  84           
SHEET    3 AD7 4 PHE C 133  TYR C 145  1  N  LEU C 141   O  LEU C 244           
SHEET    4 AD7 4 TRP C 152  ALA C 163 -1  O  SER C 155   N  GLY C 142           
SHEET    1 AD8 6 VAL C  83  PRO C  85  0                                        
SHEET    2 AD8 6 ARG C 237  ARG C 246 -1  O  PHE C 238   N  LEU C  84           
SHEET    3 AD8 6 ILE C 101  GLY C 107 -1  N  ARG C 102   O  LEU C 241           
SHEET    4 AD8 6 SER C 116  ASN C 121 -1  O  LEU C 117   N  PHE C 106           
SHEET    5 AD8 6 VAL C 126  CYS C 131 -1  O  LYS C 129   N  LEU C 118           
SHEET    6 AD8 6 PHE C 168  VAL C 171 -1  O  TYR C 170   N  ILE C 128           
SHEET    1 AD9 5 GLY C 311  ARG C 319  0                                        
SHEET    2 AD9 5 PHE C 592  THR C 599 -1  O  VAL C 595   N  SER C 316           
SHEET    3 AD9 5 ALA C 609  GLN C 613 -1  O  LEU C 611   N  SER C 596           
SHEET    4 AD9 5 GLY C 648  ILE C 651 -1  O  ILE C 651   N  VAL C 610           
SHEET    5 AD9 5 VAL C 642  THR C 645 -1  N  PHE C 643   O  LEU C 650           
SHEET    1 AE1 5 ASN C 354  ILE C 358  0                                        
SHEET    2 AE1 5 VAL C 395  ILE C 402 -1  O  ALA C 397   N  LYS C 356           
SHEET    3 AE1 5 TYR C 508  SER C 514 -1  O  TYR C 508   N  ILE C 402           
SHEET    4 AE1 5 GLY C 431  ASN C 437 -1  N  TRP C 436   O  ARG C 509           
SHEET    5 AE1 5 THR C 376  TYR C 380 -1  N  TYR C 380   O  GLY C 431           
SHEET    1 AE2 2 CYS C 391  PHE C 392  0                                        
SHEET    2 AE2 2 VAL C 524  CYS C 525 -1  N  VAL C 524   O  PHE C 392           
SHEET    1 AE3 2 LEU C 452  ARG C 454  0                                        
SHEET    2 AE3 2 LEU C 492  SER C 494 -1  O  GLN C 493   N  TYR C 453           
SHEET    1 AE4 2 TYR C 473  GLN C 474  0                                        
SHEET    2 AE4 2 CYS C 488  TYR C 489 -1  O  TYR C 489   N  TYR C 473           
SHEET    1 AE5 4 GLU C 654  TYR C 660  0                                        
SHEET    2 AE5 4 ILE C 693  MET C 697  1  O  ALA C 694   N  GLU C 654           
SHEET    3 AE5 4 ILE C 670  SER C 673 -1  N  SER C 673   O  ILE C 693           
SHEET    4 AE5 4 ILE C 664  GLY C 667 -1  N  GLY C 667   O  ILE C 670           
SHEET    1 AE6 3 SER C 711  PRO C 728  0                                        
SHEET    2 AE6 3 GLY C1059  THR C1077 -1  O  VAL C1060   N  LEU C 727           
SHEET    3 AE6 3 TYR C1047  ALA C1056 -1  N  TYR C1047   O  TYR C1067           
SHEET    1 AE7 5 SER C 711  PRO C 728  0                                        
SHEET    2 AE7 5 GLY C1059  THR C1077 -1  O  VAL C1060   N  LEU C 727           
SHEET    3 AE7 5 VAL C1094  SER C1097 -1  O  SER C1097   N  THR C1076           
SHEET    4 AE7 5 TRP C1102  THR C1105 -1  O  PHE C1103   N  VAL C1096           
SHEET    5 AE7 5 GLN C1113  ILE C1114 -1  O  GLN C1113   N  VAL C1104           
SHEET    1 AE8 2 LYS C 733  VAL C 736  0                                        
SHEET    2 AE8 2 LEU C 858  LEU C 861 -1  O  THR C 859   N  SER C 735           
SHEET    1 AE9 4 THR C1120  VAL C1122  0                                        
SHEET    2 AE9 4 LYS C1086  PRO C1090 -1  N  PHE C1089   O  PHE C1121           
SHEET    3 AE9 4 ILE C1081  HIS C1083 -1  N  HIS C1083   O  LYS C1086           
SHEET    4 AE9 4 VAL C1133  ASN C1134  1  O  VAL C1133   N  CYS C1082           
SHEET    1 AF1 4 GLN D   3  SER D   7  0                                        
SHEET    2 AF1 4 LEU D  18  SER D  25 -1  O  ALA D  23   N  VAL D   5           
SHEET    3 AF1 4 THR D  78  MET D  83 -1  O  VAL D  79   N  CYS D  22           
SHEET    4 AF1 4 PHE D  68  ASP D  73 -1  N  SER D  71   O  TYR D  80           
SHEET    1 AF2 2 VAL D  12  GLN D  13  0                                        
SHEET    2 AF2 2 VAL D 113  SER D 114  1  O  SER D 114   N  VAL D  12           
SHEET    1 AF3 5 LEU D  59  TYR D  60  0                                        
SHEET    2 AF3 5 GLU D  46  ILE D  51 -1  N  ALA D  50   O  LEU D  59           
SHEET    3 AF3 5 MET D  34  GLN D  39 -1  N  TRP D  36   O  ALA D  49           
SHEET    4 AF3 5 ALA D  92  ALA D  97 -1  O  TYR D  95   N  TYR D  37           
SHEET    5 AF3 5 THR D 109  VAL D 111 -1  O  THR D 109   N  TYR D  94           
SHEET    1 AF4 4 GLN E   3  SER E   7  0                                        
SHEET    2 AF4 4 LEU E  18  SER E  25 -1  O  ALA E  23   N  VAL E   5           
SHEET    3 AF4 4 THR E  78  MET E  83 -1  O  VAL E  79   N  CYS E  22           
SHEET    4 AF4 4 PHE E  68  ASP E  73 -1  N  SER E  71   O  TYR E  80           
SHEET    1 AF5 6 LEU E  11  GLN E  13  0                                        
SHEET    2 AF5 6 THR E 109  SER E 114  1  O  THR E 112   N  VAL E  12           
SHEET    3 AF5 6 ALA E  92  GLN E  99 -1  N  TYR E  94   O  THR E 109           
SHEET    4 AF5 6 MET E  34  GLN E  39 -1  N  TYR E  37   O  TYR E  95           
SHEET    5 AF5 6 GLU E  46  ILE E  51 -1  O  GLU E  46   N  ARG E  38           
SHEET    6 AF5 6 LEU E  59  TYR E  60 -1  O  LEU E  59   N  ALA E  50           
SHEET    1 AF6 4 LEU E  11  GLN E  13  0                                        
SHEET    2 AF6 4 THR E 109  SER E 114  1  O  THR E 112   N  VAL E  12           
SHEET    3 AF6 4 ALA E  92  GLN E  99 -1  N  TYR E  94   O  THR E 109           
SHEET    4 AF6 4 TRP E 103  GLU E 105 -1  O  TYR E 104   N  VAL E  98           
SHEET    1 AF7 4 GLN F   3  SER F   7  0                                        
SHEET    2 AF7 4 LEU F  18  SER F  25 -1  O  ALA F  23   N  VAL F   5           
SHEET    3 AF7 4 THR F  78  MET F  83 -1  O  LEU F  81   N  LEU F  20           
SHEET    4 AF7 4 PHE F  68  ASP F  73 -1  N  ASP F  73   O  THR F  78           
SHEET    1 AF8 2 VAL F  12  GLN F  13  0                                        
SHEET    2 AF8 2 VAL F 113  SER F 114  1  O  SER F 114   N  VAL F  12           
SHEET    1 AF9 5 LEU F  59  TYR F  60  0                                        
SHEET    2 AF9 5 GLU F  46  ALA F  50 -1  N  ALA F  50   O  LEU F  59           
SHEET    3 AF9 5 HIS F  35  GLN F  39 -1  N  TRP F  36   O  ALA F  49           
SHEET    4 AF9 5 ALA F  92  ALA F  97 -1  O  ALA F  97   N  HIS F  35           
SHEET    5 AF9 5 THR F 109  VAL F 111 -1  O  VAL F 111   N  ALA F  92           
SSBOND   1 CYS A   15    CYS A  136                          1555   1555  2.03  
SSBOND   2 CYS A  131    CYS A  166                          1555   1555  2.03  
SSBOND   3 CYS A  291    CYS A  301                          1555   1555  2.03  
SSBOND   4 CYS A  336    CYS A  361                          1555   1555  2.03  
SSBOND   5 CYS A  379    CYS A  432                          1555   1555  2.03  
SSBOND   6 CYS A  391    CYS A  525                          1555   1555  2.03  
SSBOND   7 CYS A  480    CYS A  488                          1555   1555  2.03  
SSBOND   8 CYS A  538    CYS A  590                          1555   1555  2.04  
SSBOND   9 CYS A  617    CYS A  649                          1555   1555  2.03  
SSBOND  10 CYS A  662    CYS A  671                          1555   1555  2.03  
SSBOND  11 CYS A  743    CYS A  749                          1555   1555  2.03  
SSBOND  12 CYS A 1032    CYS A 1043                          1555   1555  2.03  
SSBOND  13 CYS A 1082    CYS A 1126                          1555   1555  2.03  
SSBOND  14 CYS B   15    CYS B  136                          1555   1555  2.03  
SSBOND  15 CYS B  131    CYS B  166                          1555   1555  2.03  
SSBOND  16 CYS B  291    CYS B  301                          1555   1555  2.03  
SSBOND  17 CYS B  379    CYS B  432                          1555   1555  2.04  
SSBOND  18 CYS B  391    CYS B  525                          1555   1555  2.03  
SSBOND  19 CYS B  480    CYS B  488                          1555   1555  2.03  
SSBOND  20 CYS B  538    CYS B  590                          1555   1555  2.03  
SSBOND  21 CYS B  617    CYS B  649                          1555   1555  2.03  
SSBOND  22 CYS B  662    CYS B  671                          1555   1555  2.03  
SSBOND  23 CYS B  743    CYS B  749                          1555   1555  2.03  
SSBOND  24 CYS B 1032    CYS B 1043                          1555   1555  2.03  
SSBOND  25 CYS B 1082    CYS B 1126                          1555   1555  2.03  
SSBOND  26 CYS C   15    CYS C  136                          1555   1555  2.03  
SSBOND  27 CYS C  131    CYS C  166                          1555   1555  2.03  
SSBOND  28 CYS C  291    CYS C  301                          1555   1555  2.03  
SSBOND  29 CYS C  379    CYS C  432                          1555   1555  2.06  
SSBOND  30 CYS C  391    CYS C  525                          1555   1555  2.04  
SSBOND  31 CYS C  480    CYS C  488                          1555   1555  2.03  
SSBOND  32 CYS C  538    CYS C  590                          1555   1555  2.03  
SSBOND  33 CYS C  617    CYS C  649                          1555   1555  2.03  
SSBOND  34 CYS C  662    CYS C  671                          1555   1555  2.04  
SSBOND  35 CYS C  743    CYS C  749                          1555   1555  2.03  
SSBOND  36 CYS C 1032    CYS C 1043                          1555   1555  2.03  
SSBOND  37 CYS C 1082    CYS C 1126                          1555   1555  2.03  
SSBOND  38 CYS D   22    CYS D   96                          1555   1555  2.04  
SSBOND  39 CYS E   22    CYS E   96                          1555   1555  2.04  
SSBOND  40 CYS F   22    CYS F   96                          1555   1555  2.04  
LINK         ND2 ASN A  17                 C1  NAG H   1     1555   1555  1.44  
LINK         ND2 ASN A  61                 C1  NAG G   1     1555   1555  1.45  
LINK         ND2 ASN A 122                 C1  NAG I   1     1555   1555  1.44  
LINK         ND2 ASN A 149                 C1  NAG A1310     1555   1555  1.45  
LINK         ND2 ASN A 165                 C1  NAG A1312     1555   1555  1.44  
LINK         ND2 ASN A 234                 C1  NAG J   1     1555   1555  1.44  
LINK         ND2 ASN A 282                 C1  NAG A1301     1555   1555  1.44  
LINK         ND2 ASN A 331                 C1  NAG A1302     1555   1555  1.44  
LINK         ND2 ASN A 343                 C1  NAG A1313     1555   1555  1.44  
LINK         ND2 ASN A 603                 C1  NAG A1303     1555   1555  1.44  
LINK         ND2 ASN A 616                 C1  NAG A1311     1555   1555  1.44  
LINK         ND2 ASN A 657                 C1  NAG A1304     1555   1555  1.45  
LINK         ND2 ASN A 709                 C1  NAG A1305     1555   1555  1.44  
LINK         ND2 ASN A 717                 C1  NAG A1306     1555   1555  1.44  
LINK         ND2 ASN A 801                 C1  NAG A1314     1555   1555  1.44  
LINK         ND2 ASN A1074                 C1  NAG A1307     1555   1555  1.44  
LINK         ND2 ASN A1098                 C1  NAG A1308     1555   1555  1.44  
LINK         ND2 ASN A1134                 C1  NAG A1309     1555   1555  1.44  
LINK         ND2 ASN B  17                 C1  NAG K   1     1555   1555  1.44  
LINK         ND2 ASN B  61                 C1  NAG B1308     1555   1555  1.45  
LINK         ND2 ASN B 122                 C1  NAG L   1     1555   1555  1.44  
LINK         ND2 ASN B 149                 C1  NAG B1309     1555   1555  1.45  
LINK         ND2 ASN B 165                 C1  NAG B1312     1555   1555  1.44  
LINK         ND2 ASN B 234                 C1  NAG B1311     1555   1555  1.44  
LINK         ND2 ASN B 282                 C1  NAG B1301     1555   1555  1.44  
LINK         ND2 ASN B 331                 C1  NAG B1314     1555   1555  1.44  
LINK         ND2 ASN B 603                 C1  NAG B1313     1555   1555  1.44  
LINK         ND2 ASN B 616                 C1  NAG B1302     1555   1555  1.44  
LINK         ND2 ASN B 657                 C1  NAG B1303     1555   1555  1.44  
LINK         ND2 ASN B 709                 C1  NAG B1310     1555   1555  1.44  
LINK         ND2 ASN B 717                 C1  NAG B1304     1555   1555  1.44  
LINK         ND2 ASN B 801                 C1  NAG B1315     1555   1555  1.44  
LINK         ND2 ASN B1074                 C1  NAG B1305     1555   1555  1.45  
LINK         ND2 ASN B1098                 C1  NAG B1306     1555   1555  1.44  
LINK         ND2 ASN B1134                 C1  NAG B1307     1555   1555  1.44  
LINK         ND2 ASN C  17                 C1  NAG M   1     1555   1555  1.45  
LINK         ND2 ASN C  61                 C1  NAG C1313     1555   1555  1.45  
LINK         ND2 ASN C 122                 C1  NAG N   1     1555   1555  1.46  
LINK         ND2 ASN C 149                 C1  NAG C1310     1555   1555  1.44  
LINK         ND2 ASN C 165                 C1  NAG C1314     1555   1555  1.44  
LINK         ND2 ASN C 234                 C1  NAG C1315     1555   1555  1.44  
LINK         ND2 ASN C 282                 C1  NAG C1301     1555   1555  1.45  
LINK         ND2 ASN C 331                 C1  NAG C1311     1555   1555  1.44  
LINK         ND2 ASN C 343                 C1  NAG C1312     1555   1555  1.44  
LINK         ND2 ASN C 603                 C1  NAG C1302     1555   1555  1.44  
LINK         ND2 ASN C 616                 C1  NAG C1303     1555   1555  1.44  
LINK         ND2 ASN C 657                 C1  NAG C1304     1555   1555  1.44  
LINK         ND2 ASN C 709                 C1  NAG C1305     1555   1555  1.44  
LINK         ND2 ASN C 717                 C1  NAG C1306     1555   1555  1.44  
LINK         ND2 ASN C 801                 C1  NAG C1316     1555   1555  1.44  
LINK         ND2 ASN C1074                 C1  NAG C1307     1555   1555  1.45  
LINK         ND2 ASN C1098                 C1  NAG C1308     1555   1555  1.44  
LINK         ND2 ASN C1134                 C1  NAG C1309     1555   1555  1.44  
LINK         O4  NAG G   1                 C1  NAG G   2     1555   1555  1.45  
LINK         O4  NAG H   1                 C1  NAG H   2     1555   1555  1.44  
LINK         O4  NAG I   1                 C1  NAG I   2     1555   1555  1.44  
LINK         O4  NAG J   1                 C1  NAG J   2     1555   1555  1.44  
LINK         O4  NAG K   1                 C1  NAG K   2     1555   1555  1.44  
LINK         O4  NAG L   1                 C1  NAG L   2     1555   1555  1.44  
LINK         O4  NAG M   1                 C1  NAG M   2     1555   1555  1.44  
LINK         O4  NAG N   1                 C1  NAG N   2     1555   1555  1.44  
CRYST1    1.000    1.000    1.000  90.00  90.00  90.00 P 1                      
ORIGX1      1.000000  0.000000  0.000000        0.00000                         
ORIGX2      0.000000  1.000000  0.000000        0.00000                         
ORIGX3      0.000000  0.000000  1.000000        0.00000                         
SCALE1      1.000000  0.000000  0.000000        0.00000                         
SCALE2      0.000000  1.000000  0.000000        0.00000                         
SCALE3      0.000000  0.000000  1.000000        0.00000                         
ATOM      1  N   GLN A  14     369.050 311.052 350.815  1.00147.36           N  
ATOM      2  CA  GLN A  14     369.698 312.353 350.697  1.00147.36           C  
ATOM      3  C   GLN A  14     369.862 312.753 349.234  1.00147.36           C  
ATOM      4  O   GLN A  14     370.476 312.031 348.449  1.00147.36           O  
ATOM      5  CB  GLN A  14     371.060 312.340 351.395  1.00147.36           C  
ATOM      6  CG  GLN A  14     371.572 313.717 351.783  1.00147.36           C  
ATOM      7  CD  GLN A  14     372.548 314.283 350.771  1.00147.36           C  
ATOM      8  OE1 GLN A  14     373.310 313.545 350.146  1.00147.36           O  
ATOM      9  NE2 GLN A  14     372.530 315.601 350.603  1.00147.36           N  
ATOM     10  N   CYS A  15     369.310 313.908 348.876  1.00145.60           N  
ATOM     11  CA  CYS A  15     369.385 314.435 347.523  1.00145.60           C  
ATOM     12  C   CYS A  15     370.347 315.614 347.470  1.00145.60           C  
ATOM     13  O   CYS A  15     370.534 316.332 348.456  1.00145.60           O  
ATOM     14  CB  CYS A  15     368.005 314.873 347.022  1.00145.60           C  
ATOM     15  SG  CYS A  15     366.932 313.524 346.478  1.00145.60           S  
ATOM     16  N   VAL A  16     370.959 315.803 346.303  1.00144.55           N  
ATOM     17  CA  VAL A  16     371.889 316.899 346.060  1.00144.55           C  
ATOM     18  C   VAL A  16     371.379 317.706 344.873  1.00144.55           C  
ATOM     19  O   VAL A  16     370.906 317.135 343.882  1.00144.55           O  
ATOM     20  CB  VAL A  16     373.323 316.391 345.816  1.00144.55           C  
ATOM     21  CG1 VAL A  16     373.856 315.701 347.061  1.00144.55           C  
ATOM     22  CG2 VAL A  16     373.368 315.437 344.630  1.00144.55           C  
ATOM     23  N   ASN A  17     371.448 319.030 344.987  1.00144.47           N  
ATOM     24  CA  ASN A  17     371.000 319.921 343.921  1.00144.47           C  
ATOM     25  C   ASN A  17     372.125 320.075 342.905  1.00144.47           C  
ATOM     26  O   ASN A  17     373.175 320.648 343.212  1.00144.47           O  
ATOM     27  CB  ASN A  17     370.580 321.270 344.497  1.00144.47           C  
ATOM     28  CG  ASN A  17     369.249 321.203 345.220  1.00144.47           C  
ATOM     29  OD1 ASN A  17     368.510 320.228 345.088  1.00144.47           O  
ATOM     30  ND2 ASN A  17     368.937 322.239 345.990  1.00144.47           N  
ATOM     31  N   LEU A  18     371.906 319.562 341.697  1.00136.62           N  
ATOM     32  CA  LEU A  18     372.936 319.597 340.668  1.00136.62           C  
ATOM     33  C   LEU A  18     373.209 321.027 340.222  1.00136.62           C  
ATOM     34  O   LEU A  18     372.293 321.845 340.097  1.00136.62           O  
ATOM     35  CB  LEU A  18     372.516 318.744 339.471  1.00136.62           C  
ATOM     36  CG  LEU A  18     372.318 317.252 339.743  1.00136.62           C  
ATOM     37  CD1 LEU A  18     372.002 316.506 338.455  1.00136.62           C  
ATOM     38  CD2 LEU A  18     373.544 316.661 340.423  1.00136.62           C  
ATOM     39  N   THR A  19     374.481 321.325 339.982  1.00141.25           N  
ATOM     40  CA  THR A  19     374.928 322.633 339.528  1.00141.25           C  
ATOM     41  C   THR A  19     375.460 322.530 338.102  1.00141.25           C  
ATOM     42  O   THR A  19     375.404 321.472 337.467  1.00141.25           O  
ATOM     43  CB  THR A  19     375.991 323.198 340.473  1.00141.25           C  
ATOM     44  OG1 THR A  19     377.041 322.238 340.643  1.00141.25           O  
ATOM     45  CG2 THR A  19     375.382 323.521 341.829  1.00141.25           C  
ATOM     46  N   THR A  20     375.981 323.653 337.604  1.00139.79           N  
ATOM     47  CA  THR A  20     376.532 323.754 336.252  1.00139.79           C  
ATOM     48  C   THR A  20     375.473 323.350 335.219  1.00139.79           C  
ATOM     49  O   THR A  20     375.578 322.337 334.524  1.00139.79           O  
ATOM     50  CB  THR A  20     377.817 322.924 336.117  1.00139.79           C  
ATOM     51  OG1 THR A  20     378.773 323.378 337.082  1.00139.79           O  
ATOM     52  CG2 THR A  20     378.442 323.107 334.736  1.00139.79           C  
ATOM     53  N   ARG A  21     374.410 324.150 335.170  1.00131.01           N  
ATOM     54  CA  ARG A  21     373.287 323.923 334.266  1.00131.01           C  
ATOM     55  C   ARG A  21     372.924 325.249 333.613  1.00131.01           C  
ATOM     56  O   ARG A  21     372.386 326.144 334.275  1.00131.01           O  
ATOM     57  CB  ARG A  21     372.089 323.332 335.011  1.00131.01           C  
ATOM     58  CG  ARG A  21     370.815 323.264 334.186  1.00131.01           C  
ATOM     59  CD  ARG A  21     370.012 322.016 334.511  1.00131.01           C  
ATOM     60  NE  ARG A  21     369.787 321.864 335.945  1.00131.01           N  
ATOM     61  CZ  ARG A  21     369.142 320.840 336.495  1.00131.01           C  
ATOM     62  NH1 ARG A  21     368.655 319.873 335.731  1.00131.01           N  
ATOM     63  NH2 ARG A  21     368.984 320.783 337.811  1.00131.01           N  
ATOM     64  N   THR A  22     373.218 325.376 332.322  1.00137.88           N  
ATOM     65  CA  THR A  22     372.939 326.607 331.595  1.00137.88           C  
ATOM     66  C   THR A  22     371.469 326.660 331.198  1.00137.88           C  
ATOM     67  O   THR A  22     370.945 325.719 330.594  1.00137.88           O  
ATOM     68  CB  THR A  22     373.828 326.706 330.354  1.00137.88           C  
ATOM     69  OG1 THR A  22     375.169 327.019 330.750  1.00137.88           O  
ATOM     70  CG2 THR A  22     373.319 327.789 329.413  1.00137.88           C  
ATOM     71  N   GLN A  23     370.807 327.761 331.543  1.00137.26           N  
ATOM     72  CA  GLN A  23     369.406 327.934 331.189  1.00137.26           C  
ATOM     73  C   GLN A  23     369.254 328.098 329.681  1.00137.26           C  
ATOM     74  O   GLN A  23     370.086 328.725 329.020  1.00137.26           O  
ATOM     75  CB  GLN A  23     368.820 329.146 331.913  1.00137.26           C  
ATOM     76  CG  GLN A  23     369.163 329.211 333.393  1.00137.26           C  
ATOM     77  CD  GLN A  23     368.794 327.941 334.135  1.00137.26           C  
ATOM     78  OE1 GLN A  23     369.624 327.347 334.824  1.00137.26           O  
ATOM     79  NE2 GLN A  23     367.543 327.518 333.999  1.00137.26           N  
ATOM     80  N   LEU A  24     368.178 327.526 329.138  1.00131.13           N  
ATOM     81  CA  LEU A  24     367.914 327.569 327.712  1.00131.13           C  
ATOM     82  C   LEU A  24     366.406 327.478 327.531  1.00131.13           C  
ATOM     83  O   LEU A  24     365.758 326.678 328.221  1.00131.13           O  
ATOM     84  CB  LEU A  24     368.624 326.427 326.973  1.00131.13           C  
ATOM     85  CG  LEU A  24     368.757 326.456 325.447  1.00131.13           C  
ATOM     86  CD1 LEU A  24     370.050 325.778 325.027  1.00131.13           C  
ATOM     87  CD2 LEU A  24     367.578 325.782 324.775  1.00131.13           C  
ATOM     88  N   PRO A  25     365.824 328.280 326.641  1.00127.15           N  
ATOM     89  CA  PRO A  25     364.368 328.296 326.519  1.00127.15           C  
ATOM     90  C   PRO A  25     363.850 326.950 326.061  1.00127.15           C  
ATOM     91  O   PRO A  25     364.536 326.216 325.324  1.00127.15           O  
ATOM     92  CB  PRO A  25     364.114 329.387 325.468  1.00127.15           C  
ATOM     93  CG  PRO A  25     365.397 329.507 324.718  1.00127.15           C  
ATOM     94  CD  PRO A  25     366.470 329.233 325.722  1.00127.15           C  
ATOM     95  N   PRO A  26     362.641 326.575 326.479  1.00113.23           N  
ATOM     96  CA  PRO A  26     362.100 325.267 326.090  1.00113.23           C  
ATOM     97  C   PRO A  26     361.952 325.148 324.580  1.00113.23           C  
ATOM     98  O   PRO A  26     361.623 326.114 323.889  1.00113.23           O  
ATOM     99  CB  PRO A  26     360.739 325.221 326.796  1.00113.23           C  
ATOM    100  CG  PRO A  26     360.391 326.652 327.051  1.00113.23           C  
ATOM    101  CD  PRO A  26     361.694 327.346 327.301  1.00113.23           C  
ATOM    102  N   ALA A  27     362.200 323.945 324.074  1.00 91.90           N  
ATOM    103  CA  ALA A  27     362.138 323.659 322.650  1.00 91.90           C  
ATOM    104  C   ALA A  27     360.866 322.886 322.326  1.00 91.90           C  
ATOM    105  O   ALA A  27     360.325 322.163 323.165  1.00 91.90           O  
ATOM    106  CB  ALA A  27     363.363 322.861 322.193  1.00 91.90           C  
ATOM    107  N   TYR A  28     360.401 323.038 321.090  1.00 84.20           N  
ATOM    108  CA  TYR A  28     359.172 322.409 320.636  1.00 84.20           C  
ATOM    109  C   TYR A  28     359.396 321.755 319.281  1.00 84.20           C  
ATOM    110  O   TYR A  28     360.218 322.214 318.484  1.00 84.20           O  
ATOM    111  CB  TYR A  28     358.038 323.431 320.546  1.00 84.20           C  
ATOM    112  CG  TYR A  28     357.601 323.985 321.883  1.00 84.20           C  
ATOM    113  CD1 TYR A  28     356.739 323.270 322.704  1.00 84.20           C  
ATOM    114  CD2 TYR A  28     358.050 325.222 322.325  1.00 84.20           C  
ATOM    115  CE1 TYR A  28     356.336 323.772 323.927  1.00 84.20           C  
ATOM    116  CE2 TYR A  28     357.653 325.732 323.546  1.00 84.20           C  
ATOM    117  CZ  TYR A  28     356.796 325.003 324.343  1.00 84.20           C  
ATOM    118  OH  TYR A  28     356.398 325.506 325.560  1.00 84.20           O  
ATOM    119  N   THR A  29     358.658 320.676 319.024  1.00 79.84           N  
ATOM    120  CA  THR A  29     358.773 319.966 317.759  1.00 79.84           C  
ATOM    121  C   THR A  29     357.398 319.506 317.297  1.00 79.84           C  
ATOM    122  O   THR A  29     356.470 319.352 318.096  1.00 79.84           O  
ATOM    123  CB  THR A  29     359.723 318.764 317.857  1.00 79.84           C  
ATOM    124  OG1 THR A  29     359.971 318.240 316.547  1.00 79.84           O  
ATOM    125  CG2 THR A  29     359.117 317.676 318.717  1.00 79.84           C  
ATOM    126  N   ASN A  30     357.278 319.285 315.992  1.00 84.33           N  
ATOM    127  CA  ASN A  30     356.010 318.934 315.366  1.00 84.33           C  
ATOM    128  C   ASN A  30     355.891 317.416 315.283  1.00 84.33           C  
ATOM    129  O   ASN A  30     356.738 316.754 314.674  1.00 84.33           O  
ATOM    130  CB  ASN A  30     355.904 319.568 313.978  1.00 84.33           C  
ATOM    131  CG  ASN A  30     354.487 319.560 313.436  1.00 84.33           C  
ATOM    132  OD1 ASN A  30     353.591 318.940 314.008  1.00 84.33           O  
ATOM    133  ND2 ASN A  30     354.277 320.256 312.324  1.00 84.33           N  
ATOM    134  N   SER A  31     354.842 316.876 315.896  1.00 81.80           N  
ATOM    135  CA  SER A  31     354.562 315.447 315.870  1.00 81.80           C  
ATOM    136  C   SER A  31     353.574 315.139 314.753  1.00 81.80           C  
ATOM    137  O   SER A  31     352.510 315.769 314.661  1.00 81.80           O  
ATOM    138  CB  SER A  31     354.006 314.980 317.215  1.00 81.80           C  
ATOM    139  OG  SER A  31     352.684 315.451 317.412  1.00 81.80           O  
ATOM    140  N   PHE A  32     353.931 314.163 313.915  1.00 84.08           N  
ATOM    141  CA  PHE A  32     353.185 313.798 312.712  1.00 84.08           C  
ATOM    142  C   PHE A  32     352.451 312.486 312.967  1.00 84.08           C  
ATOM    143  O   PHE A  32     353.067 311.416 312.969  1.00 84.08           O  
ATOM    144  CB  PHE A  32     354.122 313.654 311.513  1.00 84.08           C  
ATOM    145  CG  PHE A  32     354.801 314.929 311.099  1.00 84.08           C  
ATOM    146  CD1 PHE A  32     354.335 316.160 311.524  1.00 84.08           C  
ATOM    147  CD2 PHE A  32     355.914 314.889 310.275  1.00 84.08           C  
ATOM    148  CE1 PHE A  32     354.965 317.325 311.133  1.00 84.08           C  
ATOM    149  CE2 PHE A  32     356.549 316.051 309.884  1.00 84.08           C  
ATOM    150  CZ  PHE A  32     356.074 317.271 310.315  1.00 84.08           C  
ATOM    151  N   THR A  33     351.134 312.571 313.164  1.00 78.23           N  
ATOM    152  CA  THR A  33     350.254 311.401 313.252  1.00 78.23           C  
ATOM    153  C   THR A  33     350.779 310.374 314.254  1.00 78.23           C  
ATOM    154  O   THR A  33     350.815 309.170 313.991  1.00 78.23           O  
ATOM    155  CB  THR A  33     350.052 310.758 311.877  1.00 78.23           C  
ATOM    156  OG1 THR A  33     351.310 310.305 311.362  1.00 78.23           O  
ATOM    157  CG2 THR A  33     349.451 311.759 310.904  1.00 78.23           C  
ATOM    158  N   ARG A  34     351.193 310.862 315.419  1.00 75.66           N  
ATOM    159  CA  ARG A  34     351.804 310.029 316.444  1.00 75.66           C  
ATOM    160  C   ARG A  34     350.997 310.116 317.731  1.00 75.66           C  
ATOM    161  O   ARG A  34     350.478 311.181 318.079  1.00 75.66           O  
ATOM    162  CB  ARG A  34     353.256 310.454 316.695  1.00 75.66           C  
ATOM    163  CG  ARG A  34     353.986 309.617 317.726  1.00 75.66           C  
ATOM    164  CD  ARG A  34     354.465 308.304 317.131  1.00 75.66           C  
ATOM    165  NE  ARG A  34     355.650 308.477 316.297  1.00 75.66           N  
ATOM    166  CZ  ARG A  34     356.200 307.509 315.571  1.00 75.66           C  
ATOM    167  NH1 ARG A  34     355.671 306.293 315.575  1.00 75.66           N  
ATOM    168  NH2 ARG A  34     357.278 307.755 314.841  1.00 75.66           N  
ATOM    169  N   GLY A  35     350.888 308.989 318.432  1.00 67.86           N  
ATOM    170  CA  GLY A  35     350.182 308.947 319.697  1.00 67.86           C  
ATOM    171  C   GLY A  35     348.800 308.333 319.613  1.00 67.86           C  
ATOM    172  O   GLY A  35     347.851 308.842 320.216  1.00 67.86           O  
ATOM    173  N   VAL A  36     348.674 307.235 318.871  1.00 65.80           N  
ATOM    174  CA  VAL A  36     347.409 306.531 318.698  1.00 65.80           C  
ATOM    175  C   VAL A  36     347.528 305.162 319.351  1.00 65.80           C  
ATOM    176  O   VAL A  36     348.462 304.406 319.058  1.00 65.80           O  
ATOM    177  CB  VAL A  36     347.033 306.403 317.211  1.00 65.80           C  
ATOM    178  CG1 VAL A  36     345.768 305.575 317.053  1.00 65.80           C  
ATOM    179  CG2 VAL A  36     346.856 307.779 316.591  1.00 65.80           C  
ATOM    180  N   TYR A  37     346.583 304.844 320.229  1.00 62.53           N  
ATOM    181  CA  TYR A  37     346.564 303.591 320.969  1.00 62.53           C  
ATOM    182  C   TYR A  37     345.251 302.855 320.714  1.00 62.53           C  
ATOM    183  O   TYR A  37     344.373 303.330 319.990  1.00 62.53           O  
ATOM    184  CB  TYR A  37     346.765 303.841 322.467  1.00 62.53           C  
ATOM    185  CG  TYR A  37     345.763 304.798 323.073  1.00 62.53           C  
ATOM    186  CD1 TYR A  37     344.560 304.340 323.591  1.00 62.53           C  
ATOM    187  CD2 TYR A  37     346.026 306.160 323.135  1.00 62.53           C  
ATOM    188  CE1 TYR A  37     343.644 305.209 324.149  1.00 62.53           C  
ATOM    189  CE2 TYR A  37     345.115 307.038 323.691  1.00 62.53           C  
ATOM    190  CZ  TYR A  37     343.926 306.557 324.196  1.00 62.53           C  
ATOM    191  OH  TYR A  37     343.016 307.426 324.750  1.00 62.53           O  
ATOM    192  N   TYR A  38     345.128 301.680 321.322  1.00 63.43           N  
ATOM    193  CA  TYR A  38     343.909 300.892 321.205  1.00 63.43           C  
ATOM    194  C   TYR A  38     342.846 301.450 322.143  1.00 63.43           C  
ATOM    195  O   TYR A  38     343.074 301.505 323.357  1.00 63.43           O  
ATOM    196  CB  TYR A  38     344.182 299.429 321.533  1.00 63.43           C  
ATOM    197  CG  TYR A  38     345.049 298.718 320.517  1.00 63.43           C  
ATOM    198  CD1 TYR A  38     346.421 298.929 320.476  1.00 63.43           C  
ATOM    199  CD2 TYR A  38     344.496 297.832 319.603  1.00 63.43           C  
ATOM    200  CE1 TYR A  38     347.217 298.282 319.552  1.00 63.43           C  
ATOM    201  CE2 TYR A  38     345.285 297.179 318.674  1.00 63.43           C  
ATOM    202  CZ  TYR A  38     346.644 297.408 318.653  1.00 63.43           C  
ATOM    203  OH  TYR A  38     347.435 296.762 317.732  1.00 63.43           O  
ATOM    204  N   PRO A  39     341.685 301.873 321.635  1.00 68.81           N  
ATOM    205  CA  PRO A  39     340.662 302.443 322.525  1.00 68.81           C  
ATOM    206  C   PRO A  39     340.011 301.425 323.444  1.00 68.81           C  
ATOM    207  O   PRO A  39     339.423 301.821 324.457  1.00 68.81           O  
ATOM    208  CB  PRO A  39     339.643 303.043 321.549  1.00 68.81           C  
ATOM    209  CG  PRO A  39     339.794 302.226 320.309  1.00 68.81           C  
ATOM    210  CD  PRO A  39     341.246 301.837 320.229  1.00 68.81           C  
ATOM    211  N   ASP A  40     340.095 300.134 323.130  1.00 75.66           N  
ATOM    212  CA  ASP A  40     339.453 299.104 323.933  1.00 75.66           C  
ATOM    213  C   ASP A  40     340.212 297.795 323.755  1.00 75.66           C  
ATOM    214  O   ASP A  40     341.182 297.712 322.997  1.00 75.66           O  
ATOM    215  CB  ASP A  40     337.976 298.952 323.554  1.00 75.66           C  
ATOM    216  CG  ASP A  40     337.761 298.883 322.054  1.00 75.66           C  
ATOM    217  OD1 ASP A  40     338.762 298.860 321.306  1.00 75.66           O  
ATOM    218  OD2 ASP A  40     336.590 298.853 321.621  1.00 75.66           O  
ATOM    219  N   LYS A  41     339.759 296.766 324.467  1.00 76.19           N  
ATOM    220  CA  LYS A  41     340.362 295.435 324.421  1.00 76.19           C  
ATOM    221  C   LYS A  41     339.526 294.462 323.600  1.00 76.19           C  
ATOM    222  O   LYS A  41     339.434 293.276 323.928  1.00 76.19           O  
ATOM    223  CB  LYS A  41     340.570 294.902 325.835  1.00 76.19           C  
ATOM    224  CG  LYS A  41     341.458 295.778 326.704  1.00 76.19           C  
ATOM    225  CD  LYS A  41     341.821 295.080 328.004  1.00 76.19           C  
ATOM    226  CE  LYS A  41     342.699 295.960 328.878  1.00 76.19           C  
ATOM    227  NZ  LYS A  41     341.938 297.101 329.457  1.00 76.19           N  
ATOM    228  N   VAL A  42     338.906 294.941 322.525  1.00 75.17           N  
ATOM    229  CA  VAL A  42     338.060 294.126 321.661  1.00 75.17           C  
ATOM    230  C   VAL A  42     338.785 293.916 320.340  1.00 75.17           C  
ATOM    231  O   VAL A  42     339.215 294.883 319.700  1.00 75.17           O  
ATOM    232  CB  VAL A  42     336.685 294.780 321.438  1.00 75.17           C  
ATOM    233  CG1 VAL A  42     335.920 294.051 320.345  1.00 75.17           C  
ATOM    234  CG2 VAL A  42     335.890 294.797 322.734  1.00 75.17           C  
ATOM    235  N   PHE A  43     338.923 292.655 319.936  1.00 77.71           N  
ATOM    236  CA  PHE A  43     339.629 292.333 318.704  1.00 77.71           C  
ATOM    237  C   PHE A  43     338.808 292.757 317.493  1.00 77.71           C  
ATOM    238  O   PHE A  43     337.617 292.444 317.393  1.00 77.71           O  
ATOM    239  CB  PHE A  43     339.931 290.835 318.649  1.00 77.71           C  
ATOM    240  CG  PHE A  43     340.609 290.394 317.382  1.00 77.71           C  
ATOM    241  CD1 PHE A  43     341.987 290.454 317.263  1.00 77.71           C  
ATOM    242  CD2 PHE A  43     339.870 289.903 316.317  1.00 77.71           C  
ATOM    243  CE1 PHE A  43     342.614 290.044 316.103  1.00 77.71           C  
ATOM    244  CE2 PHE A  43     340.492 289.494 315.154  1.00 77.71           C  
ATOM    245  CZ  PHE A  43     341.866 289.563 315.047  1.00 77.71           C  
ATOM    246  N   ARG A  44     339.449 293.474 316.571  1.00 71.10           N  
ATOM    247  CA  ARG A  44     338.822 293.902 315.330  1.00 71.10           C  
ATOM    248  C   ARG A  44     339.816 293.729 314.191  1.00 71.10           C  
ATOM    249  O   ARG A  44     341.032 293.764 314.399  1.00 71.10           O  
ATOM    250  CB  ARG A  44     338.350 295.362 315.399  1.00 71.10           C  
ATOM    251  CG  ARG A  44     337.349 295.647 316.508  1.00 71.10           C  
ATOM    252  CD  ARG A  44     337.117 297.139 316.674  1.00 71.10           C  
ATOM    253  NE  ARG A  44     336.670 297.476 318.022  1.00 71.10           N  
ATOM    254  CZ  ARG A  44     335.400 297.455 318.415  1.00 71.10           C  
ATOM    255  NH1 ARG A  44     334.445 297.113 317.561  1.00 71.10           N  
ATOM    256  NH2 ARG A  44     335.085 297.777 319.662  1.00 71.10           N  
ATOM    257  N   SER A  45     339.290 293.539 312.983  1.00 74.75           N  
ATOM    258  CA  SER A  45     340.133 293.335 311.815  1.00 74.75           C  
ATOM    259  C   SER A  45     339.382 293.756 310.561  1.00 74.75           C  
ATOM    260  O   SER A  45     338.206 293.421 310.393  1.00 74.75           O  
ATOM    261  CB  SER A  45     340.578 291.873 311.696  1.00 74.75           C  
ATOM    262  OG  SER A  45     341.223 291.635 310.457  1.00 74.75           O  
ATOM    263  N   SER A  46     340.077 294.487 309.686  1.00 74.46           N  
ATOM    264  CA  SER A  46     339.539 294.914 308.392  1.00 74.46           C  
ATOM    265  C   SER A  46     338.225 295.677 308.549  1.00 74.46           C  
ATOM    266  O   SER A  46     337.272 295.471 307.796  1.00 74.46           O  
ATOM    267  CB  SER A  46     339.363 293.721 307.449  1.00 74.46           C  
ATOM    268  OG  SER A  46     340.600 293.075 307.206  1.00 74.46           O  
ATOM    269  N   VAL A  47     338.173 296.567 309.537  1.00 69.64           N  
ATOM    270  CA  VAL A  47     336.986 297.371 309.802  1.00 69.64           C  
ATOM    271  C   VAL A  47     337.419 298.796 310.121  1.00 69.64           C  
ATOM    272  O   VAL A  47     338.411 299.013 310.826  1.00 69.64           O  
ATOM    273  CB  VAL A  47     336.138 296.771 310.946  1.00 69.64           C  
ATOM    274  CG1 VAL A  47     336.966 296.621 312.215  1.00 69.64           C  
ATOM    275  CG2 VAL A  47     334.898 297.617 311.203  1.00 69.64           C  
ATOM    276  N   LEU A  48     336.687 299.767 309.580  1.00 66.90           N  
ATOM    277  CA  LEU A  48     336.912 301.177 309.881  1.00 66.90           C  
ATOM    278  C   LEU A  48     336.100 301.530 311.121  1.00 66.90           C  
ATOM    279  O   LEU A  48     334.866 301.560 311.075  1.00 66.90           O  
ATOM    280  CB  LEU A  48     336.521 302.058 308.696  1.00 66.90           C  
ATOM    281  CG  LEU A  48     337.530 302.301 307.568  1.00 66.90           C  
ATOM    282  CD1 LEU A  48     338.644 303.220 308.043  1.00 66.90           C  
ATOM    283  CD2 LEU A  48     338.102 301.005 307.006  1.00 66.90           C  
ATOM    284  N   HIS A  49     336.786 301.797 312.229  1.00 67.13           N  
ATOM    285  CA  HIS A  49     336.133 302.031 313.510  1.00 67.13           C  
ATOM    286  C   HIS A  49     336.329 303.478 313.940  1.00 67.13           C  
ATOM    287  O   HIS A  49     337.464 303.950 314.040  1.00 67.13           O  
ATOM    288  CB  HIS A  49     336.678 301.083 314.581  1.00 67.13           C  
ATOM    289  CG  HIS A  49     335.887 301.090 315.852  1.00 67.13           C  
ATOM    290  ND1 HIS A  49     336.457 301.337 317.082  1.00 67.13           N  
ATOM    291  CD2 HIS A  49     334.569 300.881 316.083  1.00 67.13           C  
ATOM    292  CE1 HIS A  49     335.525 301.279 318.017  1.00 67.13           C  
ATOM    293  NE2 HIS A  49     334.370 301.004 317.437  1.00 67.13           N  
ATOM    294  N   SER A  50     335.226 304.172 314.203  1.00 66.39           N  
ATOM    295  CA  SER A  50     335.259 305.552 314.670  1.00 66.39           C  
ATOM    296  C   SER A  50     334.964 305.570 316.164  1.00 66.39           C  
ATOM    297  O   SER A  50     333.898 305.117 316.595  1.00 66.39           O  
ATOM    298  CB  SER A  50     334.248 306.411 313.911  1.00 66.39           C  
ATOM    299  OG  SER A  50     334.205 307.728 314.432  1.00 66.39           O  
ATOM    300  N   THR A  51     335.904 306.092 316.950  1.00 68.77           N  
ATOM    301  CA  THR A  51     335.754 306.115 318.398  1.00 68.77           C  
ATOM    302  C   THR A  51     336.204 307.459 318.950  1.00 68.77           C  
ATOM    303  O   THR A  51     337.141 308.071 318.433  1.00 68.77           O  
ATOM    304  CB  THR A  51     336.543 304.974 319.063  1.00 68.77           C  
ATOM    305  OG1 THR A  51     336.263 304.947 320.468  1.00 68.77           O  
ATOM    306  CG2 THR A  51     338.042 305.139 318.841  1.00 68.77           C  
ATOM    307  N   GLN A  52     335.531 307.912 320.003  1.00 69.66           N  
ATOM    308  CA  GLN A  52     335.850 309.169 320.669  1.00 69.66           C  
ATOM    309  C   GLN A  52     336.547 308.856 321.986  1.00 69.66           C  
ATOM    310  O   GLN A  52     336.003 308.123 322.819  1.00 69.66           O  
ATOM    311  CB  GLN A  52     334.588 309.998 320.907  1.00 69.66           C  
ATOM    312  CG  GLN A  52     334.851 311.423 321.366  1.00 69.66           C  
ATOM    313  CD  GLN A  52     334.909 311.548 322.876  1.00 69.66           C  
ATOM    314  OE1 GLN A  52     334.219 310.827 323.597  1.00 69.66           O  
ATOM    315  NE2 GLN A  52     335.734 312.467 323.363  1.00 69.66           N  
ATOM    316  N   ASP A  53     337.740 309.413 322.174  1.00 70.48           N  
ATOM    317  CA  ASP A  53     338.527 309.145 323.372  1.00 70.48           C  
ATOM    318  C   ASP A  53     339.620 310.202 323.478  1.00 70.48           C  
ATOM    319  O   ASP A  53     339.737 311.090 322.630  1.00 70.48           O  
ATOM    320  CB  ASP A  53     339.108 307.727 323.341  1.00 70.48           C  
ATOM    321  CG  ASP A  53     339.501 307.224 324.718  1.00 70.48           C  
ATOM    322  OD1 ASP A  53     338.601 307.035 325.563  1.00 70.48           O  
ATOM    323  OD2 ASP A  53     340.711 307.020 324.955  1.00 70.48           O  
ATOM    324  N   LEU A  54     340.425 310.098 324.533  1.00 67.92           N  
ATOM    325  CA  LEU A  54     341.523 311.029 324.765  1.00 67.92           C  
ATOM    326  C   LEU A  54     342.696 310.636 323.875  1.00 67.92           C  
ATOM    327  O   LEU A  54     343.343 309.610 324.106  1.00 67.92           O  
ATOM    328  CB  LEU A  54     341.923 311.020 326.237  1.00 67.92           C  
ATOM    329  CG  LEU A  54     340.882 311.544 327.229  1.00 67.92           C  
ATOM    330  CD1 LEU A  54     341.356 311.347 328.660  1.00 67.92           C  
ATOM    331  CD2 LEU A  54     340.575 313.007 326.963  1.00 67.92           C  
ATOM    332  N   PHE A  55     342.975 311.449 322.858  1.00 63.90           N  
ATOM    333  CA  PHE A  55     344.034 311.167 321.902  1.00 63.90           C  
ATOM    334  C   PHE A  55     344.909 312.397 321.713  1.00 63.90           C  
ATOM    335  O   PHE A  55     344.499 313.526 322.001  1.00 63.90           O  
ATOM    336  CB  PHE A  55     343.466 310.727 320.545  1.00 63.90           C  
ATOM    337  CG  PHE A  55     343.053 309.283 320.498  1.00 63.90           C  
ATOM    338  CD1 PHE A  55     343.999 308.284 320.334  1.00 63.90           C  
ATOM    339  CD2 PHE A  55     341.720 308.925 320.609  1.00 63.90           C  
ATOM    340  CE1 PHE A  55     343.623 306.955 320.287  1.00 63.90           C  
ATOM    341  CE2 PHE A  55     341.338 307.598 320.563  1.00 63.90           C  
ATOM    342  CZ  PHE A  55     342.291 306.612 320.402  1.00 63.90           C  
ATOM    343  N   LEU A  56     346.130 312.159 321.246  1.00 65.48           N  
ATOM    344  CA  LEU A  56     347.036 313.242 320.880  1.00 65.48           C  
ATOM    345  C   LEU A  56     346.680 313.761 319.491  1.00 65.48           C  
ATOM    346  O   LEU A  56     346.564 312.967 318.552  1.00 65.48           O  
ATOM    347  CB  LEU A  56     348.485 312.764 320.908  1.00 65.48           C  
ATOM    348  CG  LEU A  56     349.569 313.833 320.756  1.00 65.48           C  
ATOM    349  CD1 LEU A  56     349.579 314.760 321.959  1.00 65.48           C  
ATOM    350  CD2 LEU A  56     350.932 313.190 320.567  1.00 65.48           C  
ATOM    351  N   PRO A  57     346.486 315.069 319.325  1.00 70.35           N  
ATOM    352  CA  PRO A  57     346.104 315.599 318.010  1.00 70.35           C  
ATOM    353  C   PRO A  57     347.169 315.328 316.959  1.00 70.35           C  
ATOM    354  O   PRO A  57     348.369 315.311 317.243  1.00 70.35           O  
ATOM    355  CB  PRO A  57     345.946 317.103 318.265  1.00 70.35           C  
ATOM    356  CG  PRO A  57     345.721 317.222 319.733  1.00 70.35           C  
ATOM    357  CD  PRO A  57     346.524 316.120 320.353  1.00 70.35           C  
ATOM    358  N   PHE A  58     346.710 315.107 315.731  1.00 71.98           N  
ATOM    359  CA  PHE A  58     347.619 314.872 314.620  1.00 71.98           C  
ATOM    360  C   PHE A  58     348.370 316.148 314.263  1.00 71.98           C  
ATOM    361  O   PHE A  58     347.808 317.247 314.292  1.00 71.98           O  
ATOM    362  CB  PHE A  58     346.847 314.362 313.405  1.00 71.98           C  
ATOM    363  CG  PHE A  58     346.692 312.870 313.368  1.00 71.98           C  
ATOM    364  CD1 PHE A  58     347.016 312.098 314.470  1.00 71.98           C  
ATOM    365  CD2 PHE A  58     346.221 312.240 312.230  1.00 71.98           C  
ATOM    366  CE1 PHE A  58     346.875 310.724 314.437  1.00 71.98           C  
ATOM    367  CE2 PHE A  58     346.079 310.869 312.191  1.00 71.98           C  
ATOM    368  CZ  PHE A  58     346.405 310.109 313.296  1.00 71.98           C  
ATOM    369  N   PHE A  59     349.650 315.993 313.919  1.00 75.57           N  
ATOM    370  CA  PHE A  59     350.509 317.107 313.515  1.00 75.57           C  
ATOM    371  C   PHE A  59     350.529 318.202 314.580  1.00 75.57           C  
ATOM    372  O   PHE A  59     350.430 319.395 314.286  1.00 75.57           O  
ATOM    373  CB  PHE A  59     350.071 317.672 312.162  1.00 75.57           C  
ATOM    374  CG  PHE A  59     350.030 316.652 311.060  1.00 75.57           C  
ATOM    375  CD1 PHE A  59     351.186 316.288 310.391  1.00 75.57           C  
ATOM    376  CD2 PHE A  59     348.835 316.059 310.691  1.00 75.57           C  
ATOM    377  CE1 PHE A  59     351.152 315.350 309.377  1.00 75.57           C  
ATOM    378  CE2 PHE A  59     348.793 315.121 309.677  1.00 75.57           C  
ATOM    379  CZ  PHE A  59     349.954 314.767 309.019  1.00 75.57           C  
ATOM    380  N   SER A  60     350.657 317.785 315.835  1.00 78.26           N  
ATOM    381  CA  SER A  60     350.583 318.705 316.963  1.00 78.26           C  
ATOM    382  C   SER A  60     351.972 319.223 317.317  1.00 78.26           C  
ATOM    383  O   SER A  60     352.966 318.882 316.678  1.00 78.26           O  
ATOM    384  CB  SER A  60     349.941 318.020 318.174  1.00 78.26           C  
ATOM    385  OG  SER A  60     349.877 318.900 319.282  1.00 78.26           O  
ATOM    386  N   ASN A  61     352.040 320.059 318.349  1.00 88.53           N  
ATOM    387  CA  ASN A  61     353.322 320.499 318.884  1.00 88.53           C  
ATOM    388  C   ASN A  61     353.534 319.794 320.217  1.00 88.53           C  
ATOM    389  O   ASN A  61     352.626 319.761 321.054  1.00 88.53           O  
ATOM    390  CB  ASN A  61     353.399 322.013 319.092  1.00 88.53           C  
ATOM    391  CG  ASN A  61     354.812 322.456 319.434  1.00 88.53           C  
ATOM    392  OD1 ASN A  61     355.699 321.608 319.518  1.00 88.53           O  
ATOM    393  ND2 ASN A  61     355.046 323.748 319.657  1.00 88.53           N  
ATOM    394  N   VAL A  62     354.726 319.235 320.413  1.00 74.43           N  
ATOM    395  CA  VAL A  62     355.084 318.604 321.676  1.00 74.43           C  
ATOM    396  C   VAL A  62     356.406 319.185 322.160  1.00 74.43           C  
ATOM    397  O   VAL A  62     357.253 319.614 321.368  1.00 74.43           O  
ATOM    398  CB  VAL A  62     355.165 317.065 321.559  1.00 74.43           C  
ATOM    399  CG1 VAL A  62     353.824 316.492 321.129  1.00 74.43           C  
ATOM    400  CG2 VAL A  62     356.253 316.657 320.586  1.00 74.43           C  
ATOM    401  N   THR A  63     356.575 319.197 323.480  1.00 69.55           N  
ATOM    402  CA  THR A  63     357.755 319.794 324.088  1.00 69.55           C  
ATOM    403  C   THR A  63     358.925 318.819 324.038  1.00 69.55           C  
ATOM    404  O   THR A  63     358.761 317.618 324.268  1.00 69.55           O  
ATOM    405  CB  THR A  63     357.466 320.198 325.534  1.00 69.55           C  
ATOM    406  OG1 THR A  63     356.246 320.947 325.585  1.00 69.55           O  
ATOM    407  CG2 THR A  63     358.592 321.063 326.076  1.00 69.55           C  
ATOM    408  N   TRP A  64     360.109 319.346 323.742  1.00 76.42           N  
ATOM    409  CA  TRP A  64     361.312 318.556 323.524  1.00 76.42           C  
ATOM    410  C   TRP A  64     362.292 318.818 324.659  1.00 76.42           C  
ATOM    411  O   TRP A  64     362.532 319.976 325.019  1.00 76.42           O  
ATOM    412  CB  TRP A  64     361.944 318.921 322.178  1.00 76.42           C  
ATOM    413  CG  TRP A  64     362.993 317.976 321.680  1.00 76.42           C  
ATOM    414  CD1 TRP A  64     363.584 316.958 322.370  1.00 76.42           C  
ATOM    415  CD2 TRP A  64     363.576 317.965 320.372  1.00 76.42           C  
ATOM    416  NE1 TRP A  64     364.498 316.313 321.572  1.00 76.42           N  
ATOM    417  CE2 TRP A  64     364.511 316.912 320.339  1.00 76.42           C  
ATOM    418  CE3 TRP A  64     363.395 318.742 319.224  1.00 76.42           C  
ATOM    419  CZ2 TRP A  64     365.264 316.618 319.205  1.00 76.42           C  
ATOM    420  CZ3 TRP A  64     364.144 318.449 318.099  1.00 76.42           C  
ATOM    421  CH2 TRP A  64     365.067 317.397 318.098  1.00 76.42           C  
ATOM    422  N   PHE A  65     362.855 317.750 325.221  1.00 71.76           N  
ATOM    423  CA  PHE A  65     363.872 317.860 326.254  1.00 71.76           C  
ATOM    424  C   PHE A  65     365.085 317.040 325.845  1.00 71.76           C  
ATOM    425  O   PHE A  65     364.953 315.885 325.425  1.00 71.76           O  
ATOM    426  CB  PHE A  65     363.349 317.385 327.612  1.00 71.76           C  
ATOM    427  CG  PHE A  65     362.106 318.096 328.069  1.00 71.76           C  
ATOM    428  CD1 PHE A  65     360.854 317.659 327.670  1.00 71.76           C  
ATOM    429  CD2 PHE A  65     362.191 319.198 328.901  1.00 71.76           C  
ATOM    430  CE1 PHE A  65     359.711 318.309 328.093  1.00 71.76           C  
ATOM    431  CE2 PHE A  65     361.051 319.853 329.325  1.00 71.76           C  
ATOM    432  CZ  PHE A  65     359.810 319.407 328.922  1.00 71.76           C  
ATOM    433  N   HIS A  66     366.262 317.644 325.973  1.00 91.59           N  
ATOM    434  CA  HIS A  66     367.519 317.061 325.531  1.00 91.59           C  
ATOM    435  C   HIS A  66     368.361 316.630 326.725  1.00 91.59           C  
ATOM    436  O   HIS A  66     368.098 316.994 327.874  1.00 91.59           O  
ATOM    437  CB  HIS A  66     368.310 318.061 324.680  1.00 91.59           C  
ATOM    438  CG  HIS A  66     367.762 318.257 323.302  1.00 91.59           C  
ATOM    439  ND1 HIS A  66     366.930 319.306 322.974  1.00 91.59           N  
ATOM    440  CD2 HIS A  66     367.938 317.547 322.162  1.00 91.59           C  
ATOM    441  CE1 HIS A  66     366.612 319.230 321.695  1.00 91.59           C  
ATOM    442  NE2 HIS A  66     367.212 318.172 321.179  1.00 91.59           N  
ATOM    443  N   ALA A  67     369.390 315.835 326.429  1.00109.11           N  
ATOM    444  CA  ALA A  67     370.443 315.536 327.396  1.00109.11           C  
ATOM    445  C   ALA A  67     371.703 315.239 326.588  1.00109.11           C  
ATOM    446  O   ALA A  67     371.869 314.126 326.082  1.00109.11           O  
ATOM    447  CB  ALA A  67     370.057 314.371 328.297  1.00109.11           C  
ATOM    448  N   ILE A  68     372.576 316.235 326.464  1.00125.30           N  
ATOM    449  CA  ILE A  68     373.746 316.155 325.599  1.00125.30           C  
ATOM    450  C   ILE A  68     374.994 316.452 326.420  1.00125.30           C  
ATOM    451  O   ILE A  68     375.014 317.391 327.223  1.00125.30           O  
ATOM    452  CB  ILE A  68     373.626 317.118 324.398  1.00125.30           C  
ATOM    453  CG1 ILE A  68     374.917 317.125 323.575  1.00125.30           C  
ATOM    454  CG2 ILE A  68     373.255 318.522 324.861  1.00125.30           C  
ATOM    455  CD1 ILE A  68     375.233 315.796 322.923  1.00125.30           C  
ATOM    456  N   HIS A  69     376.030 315.633 326.224  1.00135.99           N  
ATOM    457  CA  HIS A  69     377.286 315.828 326.943  1.00135.99           C  
ATOM    458  C   HIS A  69     377.948 317.147 326.561  1.00135.99           C  
ATOM    459  O   HIS A  69     378.511 317.833 327.422  1.00135.99           O  
ATOM    460  CB  HIS A  69     378.228 314.655 326.672  1.00135.99           C  
ATOM    461  CG  HIS A  69     379.616 314.859 327.196  1.00135.99           C  
ATOM    462  ND1 HIS A  69     379.874 315.449 328.414  1.00135.99           N  
ATOM    463  CD2 HIS A  69     380.823 314.551 326.665  1.00135.99           C  
ATOM    464  CE1 HIS A  69     381.179 315.496 328.612  1.00135.99           C  
ATOM    465  NE2 HIS A  69     381.778 314.957 327.565  1.00135.99           N  
ATOM    466  N   VAL A  70     377.896 317.509 325.280  1.00140.60           N  
ATOM    467  CA  VAL A  70     378.524 318.726 324.766  1.00140.60           C  
ATOM    468  C   VAL A  70     380.017 318.737 325.075  1.00140.60           C  
ATOM    469  O   VAL A  70     380.829 318.263 324.281  1.00140.60           O  
ATOM    470  CB  VAL A  70     377.843 319.994 325.323  1.00140.60           C  
ATOM    471  CG1 VAL A  70     378.771 321.193 325.202  1.00140.60           C  
ATOM    472  CG2 VAL A  70     376.533 320.256 324.599  1.00140.60           C  
ATOM    473  N   THR A  76     376.959 323.192 331.305  1.00132.70           N  
ATOM    474  CA  THR A  76     375.655 323.044 330.669  1.00132.70           C  
ATOM    475  C   THR A  76     375.128 321.621 330.828  1.00132.70           C  
ATOM    476  O   THR A  76     374.360 321.334 331.748  1.00132.70           O  
ATOM    477  CB  THR A  76     375.715 323.400 329.168  1.00132.70           C  
ATOM    478  OG1 THR A  76     376.280 322.307 328.434  1.00132.70           O  
ATOM    479  CG2 THR A  76     376.567 324.640 328.948  1.00132.70           C  
ATOM    480  N   LYS A  77     375.530 320.749 329.899  1.00125.98           N  
ATOM    481  CA  LYS A  77     375.204 319.325 329.895  1.00125.98           C  
ATOM    482  C   LYS A  77     373.722 319.074 329.632  1.00125.98           C  
ATOM    483  O   LYS A  77     373.308 317.922 329.466  1.00125.98           O  
ATOM    484  CB  LYS A  77     375.628 318.665 331.212  1.00125.98           C  
ATOM    485  CG  LYS A  77     377.063 318.959 331.624  1.00125.98           C  
ATOM    486  CD  LYS A  77     378.055 318.352 330.649  1.00125.98           C  
ATOM    487  CE  LYS A  77     378.326 316.895 330.978  1.00125.98           C  
ATOM    488  NZ  LYS A  77     378.853 316.730 332.361  1.00125.98           N  
ATOM    489  N   ARG A  78     372.932 320.143 329.567  1.00113.65           N  
ATOM    490  CA  ARG A  78     371.508 320.099 329.231  1.00113.65           C  
ATOM    491  C   ARG A  78     370.780 318.988 329.990  1.00113.65           C  
ATOM    492  O   ARG A  78     370.236 318.048 329.413  1.00113.65           O  
ATOM    493  CB  ARG A  78     371.313 319.951 327.723  1.00113.65           C  
ATOM    494  CG  ARG A  78     369.937 320.376 327.227  1.00113.65           C  
ATOM    495  CD  ARG A  78     369.574 321.770 327.719  1.00113.65           C  
ATOM    496  NE  ARG A  78     368.659 321.727 328.857  1.00113.65           N  
ATOM    497  CZ  ARG A  78     368.293 322.792 329.563  1.00113.65           C  
ATOM    498  NH1 ARG A  78     368.765 323.991 329.252  1.00113.65           N  
ATOM    499  NH2 ARG A  78     367.455 322.658 330.582  1.00113.65           N  
ATOM    500  N   PHE A  79     370.783 319.111 331.315  1.00108.97           N  
ATOM    501  CA  PHE A  79     370.061 318.176 332.177  1.00108.97           C  
ATOM    502  C   PHE A  79     368.635 318.690 332.327  1.00108.97           C  
ATOM    503  O   PHE A  79     368.376 319.630 333.082  1.00108.97           O  
ATOM    504  CB  PHE A  79     370.754 318.031 333.527  1.00108.97           C  
ATOM    505  CG  PHE A  79     370.474 316.723 334.211  1.00108.97           C  
ATOM    506  CD1 PHE A  79     370.965 315.536 333.692  1.00108.97           C  
ATOM    507  CD2 PHE A  79     369.719 316.679 335.371  1.00108.97           C  
ATOM    508  CE1 PHE A  79     370.709 314.330 334.318  1.00108.97           C  
ATOM    509  CE2 PHE A  79     369.459 315.476 336.002  1.00108.97           C  
ATOM    510  CZ  PHE A  79     369.956 314.300 335.474  1.00108.97           C  
ATOM    511  N   ASP A  80     367.704 318.071 331.605  1.00 97.41           N  
ATOM    512  CA  ASP A  80     366.318 318.523 331.554  1.00 97.41           C  
ATOM    513  C   ASP A  80     365.454 317.597 332.401  1.00 97.41           C  
ATOM    514  O   ASP A  80     365.288 316.417 332.074  1.00 97.41           O  
ATOM    515  CB  ASP A  80     365.817 318.565 330.111  1.00 97.41           C  
ATOM    516  CG  ASP A  80     366.066 319.904 329.447  1.00 97.41           C  
ATOM    517  OD1 ASP A  80     365.751 320.943 330.064  1.00 97.41           O  
ATOM    518  OD2 ASP A  80     366.577 319.917 328.308  1.00 97.41           O  
ATOM    519  N   ASN A  81     364.900 318.136 333.483  1.00 87.87           N  
ATOM    520  CA  ASN A  81     363.937 317.418 334.309  1.00 87.87           C  
ATOM    521  C   ASN A  81     363.018 318.379 335.062  1.00 87.87           C  
ATOM    522  O   ASN A  81     362.916 318.313 336.294  1.00 87.87           O  
ATOM    523  CB  ASN A  81     364.675 316.463 335.260  1.00 87.87           C  
ATOM    524  CG  ASN A  81     365.584 317.182 336.254  1.00 87.87           C  
ATOM    525  OD1 ASN A  81     365.601 318.410 336.342  1.00 87.87           O  
ATOM    526  ND2 ASN A  81     366.348 316.403 337.013  1.00 87.87           N  
ATOM    527  N   PRO A  82     362.293 319.257 334.354  1.00 75.22           N  
ATOM    528  CA  PRO A  82     361.448 320.236 335.047  1.00 75.22           C  
ATOM    529  C   PRO A  82     360.082 319.672 335.400  1.00 75.22           C  
ATOM    530  O   PRO A  82     359.826 318.479 335.209  1.00 75.22           O  
ATOM    531  CB  PRO A  82     361.341 321.379 334.032  1.00 75.22           C  
ATOM    532  CG  PRO A  82     361.540 320.718 332.684  1.00 75.22           C  
ATOM    533  CD  PRO A  82     362.107 319.329 332.895  1.00 75.22           C  
ATOM    534  N   VAL A  83     359.200 320.521 335.915  1.00 72.26           N  
ATOM    535  CA  VAL A  83     357.849 320.111 336.278  1.00 72.26           C  
ATOM    536  C   VAL A  83     356.938 320.266 335.066  1.00 72.26           C  
ATOM    537  O   VAL A  83     356.991 321.277 334.355  1.00 72.26           O  
ATOM    538  CB  VAL A  83     357.332 320.915 337.485  1.00 72.26           C  
ATOM    539  CG1 VAL A  83     357.204 322.398 337.156  1.00 72.26           C  
ATOM    540  CG2 VAL A  83     356.002 320.353 337.959  1.00 72.26           C  
ATOM    541  N   LEU A  84     356.131 319.239 334.804  1.00 67.53           N  
ATOM    542  CA  LEU A  84     355.191 319.249 333.697  1.00 67.53           C  
ATOM    543  C   LEU A  84     353.794 318.937 334.213  1.00 67.53           C  
ATOM    544  O   LEU A  84     353.626 318.051 335.060  1.00 67.53           O  
ATOM    545  CB  LEU A  84     355.583 318.227 332.616  1.00 67.53           C  
ATOM    546  CG  LEU A  84     356.635 318.585 331.557  1.00 67.53           C  
ATOM    547  CD1 LEU A  84     356.159 319.734 330.676  1.00 67.53           C  
ATOM    548  CD2 LEU A  84     358.002 318.886 332.161  1.00 67.53           C  
ATOM    549  N   PRO A  85     352.776 319.644 333.730  1.00 68.79           N  
ATOM    550  CA  PRO A  85     351.409 319.382 334.190  1.00 68.79           C  
ATOM    551  C   PRO A  85     350.878 318.055 333.666  1.00 68.79           C  
ATOM    552  O   PRO A  85     351.375 317.488 332.690  1.00 68.79           O  
ATOM    553  CB  PRO A  85     350.605 320.560 333.624  1.00 68.79           C  
ATOM    554  CG  PRO A  85     351.626 321.591 333.237  1.00 68.79           C  
ATOM    555  CD  PRO A  85     352.849 320.824 332.854  1.00 68.79           C  
ATOM    556  N   PHE A  86     349.844 317.561 334.347  1.00 72.61           N  
ATOM    557  CA  PHE A  86     349.140 316.330 333.978  1.00 72.61           C  
ATOM    558  C   PHE A  86     347.660 316.684 333.869  1.00 72.61           C  
ATOM    559  O   PHE A  86     346.921 316.608 334.854  1.00 72.61           O  
ATOM    560  CB  PHE A  86     349.390 315.222 335.000  1.00 72.61           C  
ATOM    561  CG  PHE A  86     349.017 313.849 334.515  1.00 72.61           C  
ATOM    562  CD1 PHE A  86     347.696 313.431 334.520  1.00 72.61           C  
ATOM    563  CD2 PHE A  86     349.989 312.972 334.064  1.00 72.61           C  
ATOM    564  CE1 PHE A  86     347.351 312.168 334.077  1.00 72.61           C  
ATOM    565  CE2 PHE A  86     349.650 311.707 333.619  1.00 72.61           C  
ATOM    566  CZ  PHE A  86     348.330 311.305 333.626  1.00 72.61           C  
ATOM    567  N   ASN A  87     347.228 317.072 332.668  1.00 71.80           N  
ATOM    568  CA  ASN A  87     345.857 317.541 332.487  1.00 71.80           C  
ATOM    569  C   ASN A  87     344.881 316.379 332.330  1.00 71.80           C  
ATOM    570  O   ASN A  87     343.990 316.185 333.163  1.00 71.80           O  
ATOM    571  CB  ASN A  87     345.782 318.475 331.276  1.00 71.80           C  
ATOM    572  CG  ASN A  87     346.750 319.637 331.375  1.00 71.80           C  
ATOM    573  OD1 ASN A  87     346.541 320.570 332.152  1.00 71.80           O  
ATOM    574  ND2 ASN A  87     347.818 319.587 330.588  1.00 71.80           N  
ATOM    575  N   ASP A  88     345.037 315.592 331.260  1.00 71.04           N  
ATOM    576  CA  ASP A  88     344.124 314.484 331.000  1.00 71.04           C  
ATOM    577  C   ASP A  88     344.850 313.244 330.486  1.00 71.04           C  
ATOM    578  O   ASP A  88     344.208 312.352 329.920  1.00 71.04           O  
ATOM    579  CB  ASP A  88     343.041 314.894 329.994  1.00 71.04           C  
ATOM    580  CG  ASP A  88     342.200 316.056 330.484  1.00 71.04           C  
ATOM    581  OD1 ASP A  88     341.574 315.929 331.556  1.00 71.04           O  
ATOM    582  OD2 ASP A  88     342.166 317.098 329.795  1.00 71.04           O  
ATOM    583  N   GLY A  89     346.162 313.164 330.667  1.00 58.12           N  
ATOM    584  CA  GLY A  89     346.952 312.069 330.133  1.00 58.12           C  
ATOM    585  C   GLY A  89     348.151 312.646 329.409  1.00 58.12           C  
ATOM    586  O   GLY A  89     348.095 313.734 328.831  1.00 58.12           O  
ATOM    587  N   VAL A  90     349.256 311.907 329.441  1.00 56.03           N  
ATOM    588  CA  VAL A  90     350.527 312.387 328.911  1.00 56.03           C  
ATOM    589  C   VAL A  90     351.091 311.351 327.951  1.00 56.03           C  
ATOM    590  O   VAL A  90     351.152 310.161 328.278  1.00 56.03           O  
ATOM    591  CB  VAL A  90     351.536 312.687 330.037  1.00 56.03           C  
ATOM    592  CG1 VAL A  90     352.927 312.912 329.464  1.00 56.03           C  
ATOM    593  CG2 VAL A  90     351.088 313.899 330.836  1.00 56.03           C  
ATOM    594  N   TYR A  91     351.500 311.806 326.768  1.00 55.97           N  
ATOM    595  CA  TYR A  91     352.243 310.989 325.820  1.00 55.97           C  
ATOM    596  C   TYR A  91     353.725 311.305 325.975  1.00 55.97           C  
ATOM    597  O   TYR A  91     354.134 312.466 325.853  1.00 55.97           O  
ATOM    598  CB  TYR A  91     351.788 311.242 324.383  1.00 55.97           C  
ATOM    599  CG  TYR A  91     352.707 310.625 323.353  1.00 55.97           C  
ATOM    600  CD1 TYR A  91     352.687 309.258 323.108  1.00 55.97           C  
ATOM    601  CD2 TYR A  91     353.600 311.406 322.632  1.00 55.97           C  
ATOM    602  CE1 TYR A  91     353.527 308.687 322.173  1.00 55.97           C  
ATOM    603  CE2 TYR A  91     354.445 310.843 321.694  1.00 55.97           C  
ATOM    604  CZ  TYR A  91     354.404 309.483 321.469  1.00 55.97           C  
ATOM    605  OH  TYR A  91     355.242 308.916 320.538  1.00 55.97           O  
ATOM    606  N   PHE A  92     354.520 310.273 326.240  1.00 57.46           N  
ATOM    607  CA  PHE A  92     355.948 310.396 326.508  1.00 57.46           C  
ATOM    608  C   PHE A  92     356.699 309.568 325.473  1.00 57.46           C  
ATOM    609  O   PHE A  92     356.622 308.335 325.482  1.00 57.46           O  
ATOM    610  CB  PHE A  92     356.265 309.927 327.929  1.00 57.46           C  
ATOM    611  CG  PHE A  92     357.670 310.221 328.375  1.00 57.46           C  
ATOM    612  CD1 PHE A  92     358.716 309.384 328.023  1.00 57.46           C  
ATOM    613  CD2 PHE A  92     357.940 311.325 329.165  1.00 57.46           C  
ATOM    614  CE1 PHE A  92     360.006 309.650 328.439  1.00 57.46           C  
ATOM    615  CE2 PHE A  92     359.226 311.595 329.585  1.00 57.46           C  
ATOM    616  CZ  PHE A  92     360.261 310.756 329.222  1.00 57.46           C  
ATOM    617  N   ALA A  93     357.418 310.240 324.583  1.00 63.67           N  
ATOM    618  CA  ALA A  93     358.288 309.572 323.627  1.00 63.67           C  
ATOM    619  C   ALA A  93     359.726 309.706 324.102  1.00 63.67           C  
ATOM    620  O   ALA A  93     360.109 310.739 324.649  1.00 63.67           O  
ATOM    621  CB  ALA A  93     358.134 310.166 322.227  1.00 63.67           C  
ATOM    622  N   SER A  94     360.518 308.655 323.917  1.00 78.59           N  
ATOM    623  CA  SER A  94     361.895 308.649 324.393  1.00 78.59           C  
ATOM    624  C   SER A  94     362.805 308.121 323.297  1.00 78.59           C  
ATOM    625  O   SER A  94     362.646 306.979 322.854  1.00 78.59           O  
ATOM    626  CB  SER A  94     362.029 307.803 325.662  1.00 78.59           C  
ATOM    627  OG  SER A  94     363.372 307.755 326.103  1.00 78.59           O  
ATOM    628  N   THR A  95     363.750 308.950 322.860  1.00 91.42           N  
ATOM    629  CA  THR A  95     364.799 308.541 321.937  1.00 91.42           C  
ATOM    630  C   THR A  95     366.064 308.282 322.747  1.00 91.42           C  
ATOM    631  O   THR A  95     366.586 309.194 323.405  1.00 91.42           O  
ATOM    632  CB  THR A  95     365.047 309.605 320.868  1.00 91.42           C  
ATOM    633  OG1 THR A  95     365.104 310.898 321.481  1.00 91.42           O  
ATOM    634  CG2 THR A  95     363.933 309.589 319.833  1.00 91.42           C  
ATOM    635  N   GLU A  96     366.550 307.042 322.691  1.00101.84           N  
ATOM    636  CA  GLU A  96     367.607 306.575 323.574  1.00101.84           C  
ATOM    637  C   GLU A  96     368.589 305.707 322.805  1.00101.84           C  
ATOM    638  O   GLU A  96     368.262 305.118 321.772  1.00101.84           O  
ATOM    639  CB  GLU A  96     367.048 305.754 324.741  1.00101.84           C  
ATOM    640  CG  GLU A  96     366.211 306.520 325.729  1.00101.84           C  
ATOM    641  CD  GLU A  96     365.687 305.624 326.830  1.00101.84           C  
ATOM    642  OE1 GLU A  96     365.883 304.394 326.736  1.00101.84           O  
ATOM    643  OE2 GLU A  96     365.077 306.142 327.784  1.00101.84           O  
ATOM    644  N   LYS A  97     369.810 305.640 323.336  1.00122.97           N  
ATOM    645  CA  LYS A  97     370.775 304.621 322.955  1.00122.97           C  
ATOM    646  C   LYS A  97     371.535 304.045 324.141  1.00122.97           C  
ATOM    647  O   LYS A  97     372.350 303.138 323.943  1.00122.97           O  
ATOM    648  CB  LYS A  97     371.781 305.175 321.932  1.00122.97           C  
ATOM    649  CG  LYS A  97     372.753 306.195 322.494  1.00122.97           C  
ATOM    650  CD  LYS A  97     373.602 306.801 321.390  1.00122.97           C  
ATOM    651  CE  LYS A  97     374.595 307.804 321.944  1.00122.97           C  
ATOM    652  NZ  LYS A  97     373.905 308.899 322.672  1.00122.97           N  
ATOM    653  N   SER A  98     371.293 304.535 325.362  1.00121.62           N  
ATOM    654  CA  SER A  98     371.971 304.040 326.555  1.00121.62           C  
ATOM    655  C   SER A  98     371.029 303.938 327.752  1.00121.62           C  
ATOM    656  O   SER A  98     371.498 303.818 328.889  1.00121.62           O  
ATOM    657  CB  SER A  98     373.167 304.929 326.905  1.00121.62           C  
ATOM    658  OG  SER A  98     373.941 305.222 325.755  1.00121.62           O  
ATOM    659  N   ASN A  99     369.714 303.990 327.518  1.00104.75           N  
ATOM    660  CA  ASN A  99     368.705 303.866 328.574  1.00104.75           C  
ATOM    661  C   ASN A  99     368.877 304.948 329.642  1.00104.75           C  
ATOM    662  O   ASN A  99     368.956 304.666 330.839  1.00104.75           O  
ATOM    663  CB  ASN A  99     368.733 302.470 329.202  1.00104.75           C  
ATOM    664  CG  ASN A  99     368.112 301.417 328.308  1.00104.75           C  
ATOM    665  OD1 ASN A  99     366.900 301.403 328.096  1.00104.75           O  
ATOM    666  ND2 ASN A  99     368.943 300.526 327.780  1.00104.75           N  
ATOM    667  N   ILE A 100     368.936 306.203 329.193  1.00 98.68           N  
ATOM    668  CA  ILE A 100     369.114 307.316 330.122  1.00 98.68           C  
ATOM    669  C   ILE A 100     367.863 307.515 330.970  1.00 98.68           C  
ATOM    670  O   ILE A 100     367.943 307.661 332.196  1.00 98.68           O  
ATOM    671  CB  ILE A 100     369.488 308.597 329.355  1.00 98.68           C  
ATOM    672  CG1 ILE A 100     370.821 308.409 328.627  1.00 98.68           C  
ATOM    673  CG2 ILE A 100     369.548 309.788 330.300  1.00 98.68           C  
ATOM    674  CD1 ILE A 100     371.978 308.088 329.546  1.00 98.68           C  
ATOM    675  N   ILE A 101     366.694 307.527 330.336  1.00 89.37           N  
ATOM    676  CA  ILE A 101     365.436 307.673 331.062  1.00 89.37           C  
ATOM    677  C   ILE A 101     365.133 306.367 331.782  1.00 89.37           C  
ATOM    678  O   ILE A 101     365.116 305.294 331.168  1.00 89.37           O  
ATOM    679  CB  ILE A 101     364.289 308.061 330.113  1.00 89.37           C  
ATOM    680  CG1 ILE A 101     364.526 309.437 329.481  1.00 89.37           C  
ATOM    681  CG2 ILE A 101     362.955 308.032 330.846  1.00 89.37           C  
ATOM    682  CD1 ILE A 101     365.306 309.412 328.180  1.00 89.37           C  
ATOM    683  N   ARG A 102     364.887 306.453 333.091  1.00 86.34           N  
ATOM    684  CA  ARG A 102     364.642 305.265 333.896  1.00 86.34           C  
ATOM    685  C   ARG A 102     363.214 305.142 334.401  1.00 86.34           C  
ATOM    686  O   ARG A 102     362.833 304.060 334.853  1.00 86.34           O  
ATOM    687  CB  ARG A 102     365.598 305.227 335.097  1.00 86.34           C  
ATOM    688  CG  ARG A 102     367.058 305.097 334.708  1.00 86.34           C  
ATOM    689  CD  ARG A 102     367.317 303.778 333.995  1.00 86.34           C  
ATOM    690  NE  ARG A 102     368.741 303.534 333.784  1.00 86.34           N  
ATOM    691  CZ  ARG A 102     369.576 303.104 334.725  1.00 86.34           C  
ATOM    692  NH1 ARG A 102     369.133 302.866 335.952  1.00 86.34           N  
ATOM    693  NH2 ARG A 102     370.856 302.911 334.438  1.00 86.34           N  
ATOM    694  N   GLY A 103     362.420 306.204 334.340  1.00 69.04           N  
ATOM    695  CA  GLY A 103     361.044 306.104 334.785  1.00 69.04           C  
ATOM    696  C   GLY A 103     360.446 307.474 335.020  1.00 69.04           C  
ATOM    697  O   GLY A 103     360.930 308.479 334.497  1.00 69.04           O  
ATOM    698  N   TRP A 104     359.382 307.490 335.818  1.00 66.19           N  
ATOM    699  CA  TRP A 104     358.642 308.716 336.078  1.00 66.19           C  
ATOM    700  C   TRP A 104     358.059 308.675 337.482  1.00 66.19           C  
ATOM    701  O   TRP A 104     357.982 307.621 338.118  1.00 66.19           O  
ATOM    702  CB  TRP A 104     357.515 308.932 335.057  1.00 66.19           C  
ATOM    703  CG  TRP A 104     357.912 308.679 333.634  1.00 66.19           C  
ATOM    704  CD1 TRP A 104     358.415 309.587 332.749  1.00 66.19           C  
ATOM    705  CD2 TRP A 104     357.840 307.432 332.933  1.00 66.19           C  
ATOM    706  NE1 TRP A 104     358.660 308.983 331.540  1.00 66.19           N  
ATOM    707  CE2 TRP A 104     358.316 307.659 331.627  1.00 66.19           C  
ATOM    708  CE3 TRP A 104     357.421 306.145 333.283  1.00 66.19           C  
ATOM    709  CZ2 TRP A 104     358.384 306.649 330.670  1.00 66.19           C  
ATOM    710  CZ3 TRP A 104     357.488 305.143 332.332  1.00 66.19           C  
ATOM    711  CH2 TRP A 104     357.966 305.401 331.041  1.00 66.19           C  
ATOM    712  N   ILE A 105     357.664 309.851 337.966  1.00 73.54           N  
ATOM    713  CA  ILE A 105     356.895 309.981 339.195  1.00 73.54           C  
ATOM    714  C   ILE A 105     355.696 310.873 338.909  1.00 73.54           C  
ATOM    715  O   ILE A 105     355.752 311.771 338.065  1.00 73.54           O  
ATOM    716  CB  ILE A 105     357.728 310.544 340.371  1.00 73.54           C  
ATOM    717  CG1 ILE A 105     358.148 311.988 340.101  1.00 73.54           C  
ATOM    718  CG2 ILE A 105     358.946 309.676 340.637  1.00 73.54           C  
ATOM    719  CD1 ILE A 105     358.742 312.684 341.305  1.00 73.54           C  
ATOM    720  N   PHE A 106     354.601 310.607 339.614  1.00 74.75           N  
ATOM    721  CA  PHE A 106     353.346 311.319 339.433  1.00 74.75           C  
ATOM    722  C   PHE A 106     352.764 311.672 340.794  1.00 74.75           C  
ATOM    723  O   PHE A 106     352.977 310.962 341.780  1.00 74.75           O  
ATOM    724  CB  PHE A 106     352.326 310.484 338.637  1.00 74.75           C  
ATOM    725  CG  PHE A 106     352.879 309.879 337.376  1.00 74.75           C  
ATOM    726  CD1 PHE A 106     353.555 308.670 337.407  1.00 74.75           C  
ATOM    727  CD2 PHE A 106     352.712 310.514 336.157  1.00 74.75           C  
ATOM    728  CE1 PHE A 106     354.062 308.112 336.249  1.00 74.75           C  
ATOM    729  CE2 PHE A 106     353.217 309.961 334.995  1.00 74.75           C  
ATOM    730  CZ  PHE A 106     353.892 308.758 335.042  1.00 74.75           C  
ATOM    731  N   GLY A 107     352.014 312.768 340.834  1.00 87.11           N  
ATOM    732  CA  GLY A 107     351.403 313.199 342.077  1.00 87.11           C  
ATOM    733  C   GLY A 107     350.811 314.587 341.934  1.00 87.11           C  
ATOM    734  O   GLY A 107     350.537 315.049 340.825  1.00 87.11           O  
ATOM    735  N   THR A 108     350.614 315.237 343.076  1.00 99.12           N  
ATOM    736  CA  THR A 108     350.063 316.586 343.125  1.00 99.12           C  
ATOM    737  C   THR A 108     350.984 317.584 343.806  1.00 99.12           C  
ATOM    738  O   THR A 108     351.108 318.719 343.338  1.00 99.12           O  
ATOM    739  CB  THR A 108     348.705 316.578 343.844  1.00 99.12           C  
ATOM    740  OG1 THR A 108     347.947 315.437 343.423  1.00 99.12           O  
ATOM    741  CG2 THR A 108     347.926 317.843 343.523  1.00 99.12           C  
ATOM    742  N   THR A 109     351.637 317.193 344.898  1.00107.37           N  
ATOM    743  CA  THR A 109     352.557 318.066 345.614  1.00107.37           C  
ATOM    744  C   THR A 109     353.973 317.521 345.705  1.00107.37           C  
ATOM    745  O   THR A 109     354.913 318.313 345.804  1.00107.37           O  
ATOM    746  CB  THR A 109     352.044 318.337 347.038  1.00107.37           C  
ATOM    747  OG1 THR A 109     351.935 317.100 347.753  1.00107.37           O  
ATOM    748  CG2 THR A 109     350.683 319.016 346.996  1.00107.37           C  
ATOM    749  N   LEU A 110     354.147 316.197 345.675  1.00108.72           N  
ATOM    750  CA  LEU A 110     355.465 315.561 345.746  1.00108.72           C  
ATOM    751  C   LEU A 110     356.222 315.980 347.006  1.00108.72           C  
ATOM    752  O   LEU A 110     357.443 316.150 346.992  1.00108.72           O  
ATOM    753  CB  LEU A 110     356.291 315.855 344.491  1.00108.72           C  
ATOM    754  CG  LEU A 110     355.586 315.652 343.147  1.00108.72           C  
ATOM    755  CD1 LEU A 110     356.544 315.904 341.993  1.00108.72           C  
ATOM    756  CD2 LEU A 110     354.988 314.255 343.055  1.00108.72           C  
ATOM    757  N   ASP A 111     355.489 316.142 348.109  1.00119.44           N  
ATOM    758  CA  ASP A 111     356.068 316.513 349.395  1.00119.44           C  
ATOM    759  C   ASP A 111     355.577 315.587 350.502  1.00119.44           C  
ATOM    760  O   ASP A 111     355.517 315.985 351.669  1.00119.44           O  
ATOM    761  CB  ASP A 111     355.752 317.969 349.738  1.00119.44           C  
ATOM    762  CG  ASP A 111     356.470 318.952 348.834  1.00119.44           C  
ATOM    763  OD1 ASP A 111     357.571 318.621 348.346  1.00119.44           O  
ATOM    764  OD2 ASP A 111     355.934 320.058 348.612  1.00119.44           O  
ATOM    765  N   SER A 112     355.200 314.358 350.138  1.00124.34           N  
ATOM    766  CA  SER A 112     354.721 313.334 351.065  1.00124.34           C  
ATOM    767  C   SER A 112     353.409 313.731 351.734  1.00124.34           C  
ATOM    768  O   SER A 112     352.893 312.995 352.580  1.00124.34           O  
ATOM    769  CB  SER A 112     355.781 313.017 352.126  1.00124.34           C  
ATOM    770  OG  SER A 112     355.879 314.056 353.084  1.00124.34           O  
ATOM    771  N   LYS A 113     352.861 314.892 351.366  1.00122.76           N  
ATOM    772  CA  LYS A 113     351.559 315.297 351.881  1.00122.76           C  
ATOM    773  C   LYS A 113     350.421 314.563 351.185  1.00122.76           C  
ATOM    774  O   LYS A 113     349.389 314.293 351.809  1.00122.76           O  
ATOM    775  CB  LYS A 113     351.381 316.809 351.732  1.00122.76           C  
ATOM    776  CG  LYS A 113     352.223 317.628 352.696  1.00122.76           C  
ATOM    777  CD  LYS A 113     352.021 319.119 352.479  1.00122.76           C  
ATOM    778  CE  LYS A 113     352.805 319.934 353.495  1.00122.76           C  
ATOM    779  NZ  LYS A 113     352.661 321.398 353.265  1.00122.76           N  
ATOM    780  N   THR A 114     350.590 314.236 349.907  1.00122.62           N  
ATOM    781  CA  THR A 114     349.593 313.519 349.126  1.00122.62           C  
ATOM    782  C   THR A 114     350.232 312.272 348.532  1.00122.62           C  
ATOM    783  O   THR A 114     351.416 312.279 348.180  1.00122.62           O  
ATOM    784  CB  THR A 114     349.021 314.406 348.011  1.00122.62           C  
ATOM    785  OG1 THR A 114     348.615 315.665 348.563  1.00122.62           O  
ATOM    786  CG2 THR A 114     347.818 313.743 347.355  1.00122.62           C  
ATOM    787  N   GLN A 115     349.448 311.199 348.435  1.00114.55           N  
ATOM    788  CA  GLN A 115     349.952 309.945 347.889  1.00114.55           C  
ATOM    789  C   GLN A 115     350.437 310.139 346.458  1.00114.55           C  
ATOM    790  O   GLN A 115     349.756 310.759 345.635  1.00114.55           O  
ATOM    791  CB  GLN A 115     348.863 308.873 347.939  1.00114.55           C  
ATOM    792  CG  GLN A 115     349.392 307.450 347.890  1.00114.55           C  
ATOM    793  CD  GLN A 115     348.288 306.414 347.965  1.00114.55           C  
ATOM    794  OE1 GLN A 115     347.116 306.724 347.754  1.00114.55           O  
ATOM    795  NE2 GLN A 115     348.658 305.175 348.266  1.00114.55           N  
ATOM    796  N   SER A 116     351.618 309.607 346.166  1.00102.09           N  
ATOM    797  CA  SER A 116     352.251 309.736 344.862  1.00102.09           C  
ATOM    798  C   SER A 116     352.516 308.352 344.276  1.00102.09           C  
ATOM    799  O   SER A 116     352.305 307.325 344.922  1.00102.09           O  
ATOM    800  CB  SER A 116     353.549 310.543 344.967  1.00102.09           C  
ATOM    801  OG  SER A 116     353.280 311.926 345.115  1.00102.09           O  
ATOM    802  N   LEU A 117     352.987 308.341 343.032  1.00 82.99           N  
ATOM    803  CA  LEU A 117     353.297 307.118 342.308  1.00 82.99           C  
ATOM    804  C   LEU A 117     354.671 307.258 341.672  1.00 82.99           C  
ATOM    805  O   LEU A 117     355.090 308.360 341.316  1.00 82.99           O  
ATOM    806  CB  LEU A 117     352.237 306.830 341.228  1.00 82.99           C  
ATOM    807  CG  LEU A 117     352.225 305.483 340.501  1.00 82.99           C  
ATOM    808  CD1 LEU A 117     350.796 305.087 340.167  1.00 82.99           C  
ATOM    809  CD2 LEU A 117     353.066 305.529 339.234  1.00 82.99           C  
ATOM    810  N   LEU A 118     355.376 306.138 341.533  1.00 79.67           N  
ATOM    811  CA  LEU A 118     356.650 306.153 340.832  1.00 79.67           C  
ATOM    812  C   LEU A 118     356.874 304.820 340.135  1.00 79.67           C  
ATOM    813  O   LEU A 118     356.591 303.756 340.696  1.00 79.67           O  
ATOM    814  CB  LEU A 118     357.823 306.464 341.775  1.00 79.67           C  
ATOM    815  CG  LEU A 118     358.165 305.582 342.978  1.00 79.67           C  
ATOM    816  CD1 LEU A 118     359.099 304.443 342.598  1.00 79.67           C  
ATOM    817  CD2 LEU A 118     358.807 306.437 344.053  1.00 79.67           C  
ATOM    818  N   ILE A 119     357.372 304.897 338.904  1.00 74.18           N  
ATOM    819  CA  ILE A 119     357.830 303.740 338.145  1.00 74.18           C  
ATOM    820  C   ILE A 119     359.306 303.948 337.843  1.00 74.18           C  
ATOM    821  O   ILE A 119     359.688 304.983 337.284  1.00 74.18           O  
ATOM    822  CB  ILE A 119     357.024 303.551 336.848  1.00 74.18           C  
ATOM    823  CG1 ILE A 119     355.525 303.517 337.150  1.00 74.18           C  
ATOM    824  CG2 ILE A 119     357.457 302.281 336.132  1.00 74.18           C  
ATOM    825  CD1 ILE A 119     354.653 303.808 335.949  1.00 74.18           C  
ATOM    826  N   VAL A 120     360.132 302.977 338.231  1.00 81.56           N  
ATOM    827  CA  VAL A 120     361.580 303.051 338.086  1.00 81.56           C  
ATOM    828  C   VAL A 120     362.075 301.732 337.509  1.00 81.56           C  
ATOM    829  O   VAL A 120     361.561 300.662 337.853  1.00 81.56           O  
ATOM    830  CB  VAL A 120     362.274 303.350 339.435  1.00 81.56           C  
ATOM    831  CG1 VAL A 120     363.787 303.394 339.272  1.00 81.56           C  
ATOM    832  CG2 VAL A 120     361.765 304.657 340.024  1.00 81.56           C  
ATOM    833  N   ASN A 121     363.060 301.807 336.621  1.00 95.83           N  
ATOM    834  CA  ASN A 121     363.705 300.630 336.047  1.00 95.83           C  
ATOM    835  C   ASN A 121     365.130 300.584 336.594  1.00 95.83           C  
ATOM    836  O   ASN A 121     366.052 301.166 336.020  1.00 95.83           O  
ATOM    837  CB  ASN A 121     363.681 300.681 334.519  1.00 95.83           C  
ATOM    838  CG  ASN A 121     364.326 299.465 333.881  1.00 95.83           C  
ATOM    839  OD1 ASN A 121     365.546 299.304 333.912  1.00 95.83           O  
ATOM    840  ND2 ASN A 121     363.505 298.602 333.295  1.00 95.83           N  
ATOM    841  N   ASN A 122     365.303 299.890 337.716  1.00114.27           N  
ATOM    842  CA  ASN A 122     366.624 299.734 338.299  1.00114.27           C  
ATOM    843  C   ASN A 122     367.475 298.803 337.437  1.00114.27           C  
ATOM    844  O   ASN A 122     366.996 298.162 336.498  1.00114.27           O  
ATOM    845  CB  ASN A 122     366.525 299.195 339.727  1.00114.27           C  
ATOM    846  CG  ASN A 122     366.410 300.300 340.760  1.00114.27           C  
ATOM    847  OD1 ASN A 122     366.488 301.481 340.424  1.00114.27           O  
ATOM    848  ND2 ASN A 122     366.228 299.925 342.026  1.00114.27           N  
ATOM    849  N   ALA A 123     368.765 298.736 337.770  1.00128.69           N  
ATOM    850  CA  ALA A 123     369.681 297.867 337.043  1.00128.69           C  
ATOM    851  C   ALA A 123     369.349 296.390 337.209  1.00128.69           C  
ATOM    852  O   ALA A 123     369.837 295.572 336.421  1.00128.69           O  
ATOM    853  CB  ALA A 123     371.120 298.127 337.491  1.00128.69           C  
ATOM    854  N   THR A 124     368.541 296.031 338.202  1.00126.77           N  
ATOM    855  CA  THR A 124     368.158 294.645 338.436  1.00126.77           C  
ATOM    856  C   THR A 124     366.658 294.410 338.364  1.00126.77           C  
ATOM    857  O   THR A 124     366.225 293.422 337.769  1.00126.77           O  
ATOM    858  CB  THR A 124     368.675 294.177 339.805  1.00126.77           C  
ATOM    859  OG1 THR A 124     368.237 295.087 340.821  1.00126.77           O  
ATOM    860  CG2 THR A 124     370.195 294.114 339.808  1.00126.77           C  
ATOM    861  N   ASN A 125     365.849 295.296 338.941  1.00118.41           N  
ATOM    862  CA  ASN A 125     364.414 295.084 339.051  1.00118.41           C  
ATOM    863  C   ASN A 125     363.656 296.301 338.541  1.00118.41           C  
ATOM    864  O   ASN A 125     364.216 297.387 338.374  1.00118.41           O  
ATOM    865  CB  ASN A 125     364.001 294.791 340.501  1.00118.41           C  
ATOM    866  CG  ASN A 125     364.624 293.520 341.041  1.00118.41           C  
ATOM    867  OD1 ASN A 125     365.514 293.563 341.890  1.00118.41           O  
ATOM    868  ND2 ASN A 125     364.153 292.378 340.555  1.00118.41           N  
ATOM    869  N   VAL A 126     362.365 296.099 338.291  1.00100.82           N  
ATOM    870  CA  VAL A 126     361.441 297.166 337.925  1.00100.82           C  
ATOM    871  C   VAL A 126     360.524 297.401 339.116  1.00100.82           C  
ATOM    872  O   VAL A 126     359.856 296.471 339.586  1.00100.82           O  
ATOM    873  CB  VAL A 126     360.636 296.816 336.664  1.00100.82           C  
ATOM    874  CG1 VAL A 126     359.437 297.743 336.524  1.00100.82           C  
ATOM    875  CG2 VAL A 126     361.522 296.890 335.431  1.00100.82           C  
ATOM    876  N   VAL A 127     360.489 298.638 339.605  1.00 88.98           N  
ATOM    877  CA  VAL A 127     359.803 298.982 340.843  1.00 88.98           C  
ATOM    878  C   VAL A 127     358.662 299.936 340.523  1.00 88.98           C  
ATOM    879  O   VAL A 127     358.881 300.999 339.930  1.00 88.98           O  
ATOM    880  CB  VAL A 127     360.768 299.614 341.861  1.00 88.98           C  
ATOM    881  CG1 VAL A 127     360.082 299.795 343.203  1.00 88.98           C  
ATOM    882  CG2 VAL A 127     362.022 298.769 341.996  1.00 88.98           C  
ATOM    883  N   ILE A 128     357.452 299.563 340.925  1.00 83.33           N  
ATOM    884  CA  ILE A 128     356.273 300.412 340.791  1.00 83.33           C  
ATOM    885  C   ILE A 128     355.734 300.625 342.199  1.00 83.33           C  
ATOM    886  O   ILE A 128     355.062 299.748 342.756  1.00 83.33           O  
ATOM    887  CB  ILE A 128     355.212 299.798 339.872  1.00 83.33           C  
ATOM    888  CG1 ILE A 128     355.834 299.392 338.534  1.00 83.33           C  
ATOM    889  CG2 ILE A 128     354.071 300.778 339.654  1.00 83.33           C  
ATOM    890  CD1 ILE A 128     354.835 298.856 337.532  1.00 83.33           C  
ATOM    891  N   LYS A 129     356.022 301.786 342.779  1.00 91.00           N  
ATOM    892  CA  LYS A 129     355.660 302.081 344.161  1.00 91.00           C  
ATOM    893  C   LYS A 129     354.610 303.181 344.191  1.00 91.00           C  
ATOM    894  O   LYS A 129     354.836 304.276 343.666  1.00 91.00           O  
ATOM    895  CB  LYS A 129     356.887 302.497 344.973  1.00 91.00           C  
ATOM    896  CG  LYS A 129     357.751 301.339 345.437  1.00 91.00           C  
ATOM    897  CD  LYS A 129     358.852 301.815 346.371  1.00 91.00           C  
ATOM    898  CE  LYS A 129     359.606 300.645 346.980  1.00 91.00           C  
ATOM    899  NZ  LYS A 129     360.755 301.099 347.812  1.00 91.00           N  
ATOM    900  N   VAL A 130     353.476 302.893 344.817  1.00104.54           N  
ATOM    901  CA  VAL A 130     352.420 303.872 345.039  1.00104.54           C  
ATOM    902  C   VAL A 130     352.425 304.179 346.530  1.00104.54           C  
ATOM    903  O   VAL A 130     351.925 303.391 347.341  1.00104.54           O  
ATOM    904  CB  VAL A 130     351.053 303.361 344.573  1.00104.54           C  
ATOM    905  CG1 VAL A 130     349.980 304.406 344.838  1.00104.54           C  
ATOM    906  CG2 VAL A 130     351.107 302.995 343.101  1.00104.54           C  
ATOM    907  N   CYS A 131     352.988 305.326 346.899  1.00124.45           N  
ATOM    908  CA  CYS A 131     353.185 305.647 348.304  1.00124.45           C  
ATOM    909  C   CYS A 131     353.400 307.147 348.437  1.00124.45           C  
ATOM    910  O   CYS A 131     353.551 307.864 347.445  1.00124.45           O  
ATOM    911  CB  CYS A 131     354.365 304.859 348.883  1.00124.45           C  
ATOM    912  SG  CYS A 131     354.431 304.758 350.678  1.00124.45           S  
ATOM    913  N   GLU A 132     353.406 307.615 349.683  1.00130.55           N  
ATOM    914  CA  GLU A 132     353.641 309.025 349.986  1.00130.55           C  
ATOM    915  C   GLU A 132     355.143 309.229 350.143  1.00130.55           C  
ATOM    916  O   GLU A 132     355.734 308.840 351.153  1.00130.55           O  
ATOM    917  CB  GLU A 132     352.881 309.442 351.239  1.00130.55           C  
ATOM    918  CG  GLU A 132     351.394 309.129 351.190  1.00130.55           C  
ATOM    919  CD  GLU A 132     350.624 309.758 352.334  1.00130.55           C  
ATOM    920  OE1 GLU A 132     350.989 310.876 352.755  1.00130.55           O  
ATOM    921  OE2 GLU A 132     349.652 309.137 352.811  1.00130.55           O  
ATOM    922  N   PHE A 133     355.764 309.842 349.139  1.00120.55           N  
ATOM    923  CA  PHE A 133     357.204 310.046 349.108  1.00120.55           C  
ATOM    924  C   PHE A 133     357.533 311.521 349.290  1.00120.55           C  
ATOM    925  O   PHE A 133     356.866 312.391 348.722  1.00120.55           O  
ATOM    926  CB  PHE A 133     357.804 309.550 347.789  1.00120.55           C  
ATOM    927  CG  PHE A 133     357.597 308.085 347.538  1.00120.55           C  
ATOM    928  CD1 PHE A 133     358.435 307.144 348.110  1.00120.55           C  
ATOM    929  CD2 PHE A 133     356.570 307.650 346.719  1.00120.55           C  
ATOM    930  CE1 PHE A 133     358.250 305.796 347.876  1.00120.55           C  
ATOM    931  CE2 PHE A 133     356.378 306.304 346.482  1.00120.55           C  
ATOM    932  CZ  PHE A 133     357.222 305.375 347.060  1.00120.55           C  
ATOM    933  N   GLN A 134     358.567 311.795 350.087  1.00122.40           N  
ATOM    934  CA  GLN A 134     359.094 313.151 350.240  1.00122.40           C  
ATOM    935  C   GLN A 134     360.079 313.398 349.101  1.00122.40           C  
ATOM    936  O   GLN A 134     361.301 313.317 349.253  1.00122.40           O  
ATOM    937  CB  GLN A 134     359.746 313.329 351.605  1.00122.40           C  
ATOM    938  CG  GLN A 134     360.203 314.751 351.898  1.00122.40           C  
ATOM    939  CD  GLN A 134     359.066 315.654 352.334  1.00122.40           C  
ATOM    940  OE1 GLN A 134     358.061 315.190 352.872  1.00122.40           O  
ATOM    941  NE2 GLN A 134     359.219 316.952 352.103  1.00122.40           N  
ATOM    942  N   PHE A 135     359.523 313.694 347.928  1.00113.38           N  
ATOM    943  CA  PHE A 135     360.338 313.893 346.738  1.00113.38           C  
ATOM    944  C   PHE A 135     361.188 315.149 346.878  1.00113.38           C  
ATOM    945  O   PHE A 135     360.696 316.204 347.291  1.00113.38           O  
ATOM    946  CB  PHE A 135     359.450 313.989 345.499  1.00113.38           C  
ATOM    947  CG  PHE A 135     358.904 312.667 345.041  1.00113.38           C  
ATOM    948  CD1 PHE A 135     359.757 311.635 344.687  1.00113.38           C  
ATOM    949  CD2 PHE A 135     357.538 312.456 344.965  1.00113.38           C  
ATOM    950  CE1 PHE A 135     359.258 310.418 344.266  1.00113.38           C  
ATOM    951  CE2 PHE A 135     357.032 311.241 344.544  1.00113.38           C  
ATOM    952  CZ  PHE A 135     357.893 310.221 344.194  1.00113.38           C  
ATOM    953  N   CYS A 136     362.467 315.033 346.533  1.00124.00           N  
ATOM    954  CA  CYS A 136     363.385 316.156 346.614  1.00124.00           C  
ATOM    955  C   CYS A 136     363.268 317.026 345.364  1.00124.00           C  
ATOM    956  O   CYS A 136     362.490 316.747 344.447  1.00124.00           O  
ATOM    957  CB  CYS A 136     364.814 315.657 346.815  1.00124.00           C  
ATOM    958  SG  CYS A 136     365.380 314.472 345.573  1.00124.00           S  
ATOM    959  N   ASN A 137     364.052 318.107 345.333  1.00126.90           N  
ATOM    960  CA  ASN A 137     363.995 319.033 344.207  1.00126.90           C  
ATOM    961  C   ASN A 137     364.461 318.370 342.916  1.00126.90           C  
ATOM    962  O   ASN A 137     363.869 318.582 341.852  1.00126.90           O  
ATOM    963  CB  ASN A 137     364.837 320.274 344.506  1.00126.90           C  
ATOM    964  CG  ASN A 137     364.409 321.478 343.690  1.00126.90           C  
ATOM    965  OD1 ASN A 137     363.581 321.368 342.786  1.00126.90           O  
ATOM    966  ND2 ASN A 137     364.974 322.637 344.007  1.00126.90           N  
ATOM    967  N   ASP A 138     365.520 317.564 342.988  1.00122.67           N  
ATOM    968  CA  ASP A 138     366.109 316.919 341.815  1.00122.67           C  
ATOM    969  C   ASP A 138     366.250 315.425 342.072  1.00122.67           C  
ATOM    970  O   ASP A 138     367.331 314.945 342.439  1.00122.67           O  
ATOM    971  CB  ASP A 138     367.460 317.544 341.464  1.00122.67           C  
ATOM    972  CG  ASP A 138     367.326 318.760 340.569  1.00122.67           C  
ATOM    973  OD1 ASP A 138     366.422 318.768 339.707  1.00122.67           O  
ATOM    974  OD2 ASP A 138     368.124 319.707 340.726  1.00122.67           O  
ATOM    975  N   PRO A 139     365.172 314.658 341.904  1.00115.78           N  
ATOM    976  CA  PRO A 139     365.287 313.194 341.966  1.00115.78           C  
ATOM    977  C   PRO A 139     365.939 312.665 340.696  1.00115.78           C  
ATOM    978  O   PRO A 139     365.582 313.074 339.588  1.00115.78           O  
ATOM    979  CB  PRO A 139     363.831 312.722 342.086  1.00115.78           C  
ATOM    980  CG  PRO A 139     363.022 313.967 342.373  1.00115.78           C  
ATOM    981  CD  PRO A 139     363.775 315.089 341.742  1.00115.78           C  
ATOM    982  N   PHE A 140     366.893 311.752 340.855  1.00114.60           N  
ATOM    983  CA  PHE A 140     367.624 311.233 339.706  1.00114.60           C  
ATOM    984  C   PHE A 140     368.300 309.917 340.076  1.00114.60           C  
ATOM    985  O   PHE A 140     368.218 309.436 341.212  1.00114.60           O  
ATOM    986  CB  PHE A 140     368.649 312.253 339.197  1.00114.60           C  
ATOM    987  CG  PHE A 140     369.780 312.513 340.156  1.00114.60           C  
ATOM    988  CD1 PHE A 140     369.672 313.496 341.123  1.00114.60           C  
ATOM    989  CD2 PHE A 140     370.953 311.780 340.084  1.00114.60           C  
ATOM    990  CE1 PHE A 140     370.708 313.740 342.005  1.00114.60           C  
ATOM    991  CE2 PHE A 140     371.993 312.018 340.962  1.00114.60           C  
ATOM    992  CZ  PHE A 140     371.870 313.000 341.923  1.00114.60           C  
ATOM    993  N   LEU A 141     368.966 309.336 339.080  1.00110.37           N  
ATOM    994  CA  LEU A 141     369.797 308.154 339.233  1.00110.37           C  
ATOM    995  C   LEU A 141     371.173 308.455 338.657  1.00110.37           C  
ATOM    996  O   LEU A 141     371.336 309.345 337.819  1.00110.37           O  
ATOM    997  CB  LEU A 141     369.195 306.928 338.527  1.00110.37           C  
ATOM    998  CG  LEU A 141     368.034 306.176 339.184  1.00110.37           C  
ATOM    999  CD1 LEU A 141     366.738 306.974 339.127  1.00110.37           C  
ATOM   1000  CD2 LEU A 141     367.854 304.810 338.540  1.00110.37           C  
ATOM   1001  N   GLY A 142     372.168 307.704 339.118  1.00120.07           N  
ATOM   1002  CA  GLY A 142     373.528 307.909 338.667  1.00120.07           C  
ATOM   1003  C   GLY A 142     374.312 306.621 338.546  1.00120.07           C  
ATOM   1004  O   GLY A 142     374.422 305.860 339.513  1.00120.07           O  
ATOM   1005  N   VAL A 143     374.872 306.380 337.364  1.00130.10           N  
ATOM   1006  CA  VAL A 143     375.622 305.167 337.063  1.00130.10           C  
ATOM   1007  C   VAL A 143     377.106 305.504 337.101  1.00130.10           C  
ATOM   1008  O   VAL A 143     377.562 306.419 336.405  1.00130.10           O  
ATOM   1009  CB  VAL A 143     375.223 304.588 335.696  1.00130.10           C  
ATOM   1010  CG1 VAL A 143     375.998 303.313 335.407  1.00130.10           C  
ATOM   1011  CG2 VAL A 143     373.724 304.331 335.647  1.00130.10           C  
ATOM   1012  N   TYR A 144     377.860 304.766 337.911  1.00145.92           N  
ATOM   1013  CA  TYR A 144     379.289 305.005 338.042  1.00145.92           C  
ATOM   1014  C   TYR A 144     380.057 304.295 336.936  1.00145.92           C  
ATOM   1015  O   TYR A 144     379.729 303.169 336.553  1.00145.92           O  
ATOM   1016  CB  TYR A 144     379.787 304.530 339.407  1.00145.92           C  
ATOM   1017  CG  TYR A 144     380.997 305.280 339.915  1.00145.92           C  
ATOM   1018  CD1 TYR A 144     380.854 306.427 340.685  1.00145.92           C  
ATOM   1019  CD2 TYR A 144     382.282 304.841 339.626  1.00145.92           C  
ATOM   1020  CE1 TYR A 144     381.957 307.116 341.152  1.00145.92           C  
ATOM   1021  CE2 TYR A 144     383.391 305.523 340.088  1.00145.92           C  
ATOM   1022  CZ  TYR A 144     383.223 306.660 340.851  1.00145.92           C  
ATOM   1023  OH  TYR A 144     384.324 307.343 341.314  1.00145.92           O  
ATOM   1024  N   TYR A 145     381.084 304.965 336.421  1.00159.21           N  
ATOM   1025  CA  TYR A 145     381.964 304.408 335.405  1.00159.21           C  
ATOM   1026  C   TYR A 145     383.355 304.231 335.996  1.00159.21           C  
ATOM   1027  O   TYR A 145     383.884 305.148 336.633  1.00159.21           O  
ATOM   1028  CB  TYR A 145     382.020 305.310 334.170  1.00159.21           C  
ATOM   1029  CG  TYR A 145     382.883 304.769 333.053  1.00159.21           C  
ATOM   1030  CD1 TYR A 145     382.833 303.428 332.698  1.00159.21           C  
ATOM   1031  CD2 TYR A 145     383.747 305.600 332.352  1.00159.21           C  
ATOM   1032  CE1 TYR A 145     383.619 302.928 331.677  1.00159.21           C  
ATOM   1033  CE2 TYR A 145     384.538 305.110 331.330  1.00159.21           C  
ATOM   1034  CZ  TYR A 145     384.470 303.774 330.997  1.00159.21           C  
ATOM   1035  OH  TYR A 145     385.255 303.281 329.980  1.00159.21           O  
ATOM   1036  N   HIS A 146     383.940 303.056 335.786  1.00177.82           N  
ATOM   1037  CA  HIS A 146     385.250 302.717 336.324  1.00177.82           C  
ATOM   1038  C   HIS A 146     386.270 302.694 335.195  1.00177.82           C  
ATOM   1039  O   HIS A 146     386.047 302.049 334.165  1.00177.82           O  
ATOM   1040  CB  HIS A 146     385.216 301.362 337.036  1.00177.82           C  
ATOM   1041  CG  HIS A 146     384.167 301.263 338.099  1.00177.82           C  
ATOM   1042  ND1 HIS A 146     384.469 301.242 339.444  1.00177.82           N  
ATOM   1043  CD2 HIS A 146     382.818 301.173 338.016  1.00177.82           C  
ATOM   1044  CE1 HIS A 146     383.352 301.148 340.143  1.00177.82           C  
ATOM   1045  NE2 HIS A 146     382.336 301.104 339.300  1.00177.82           N  
ATOM   1046  N   LYS A 147     387.382 303.403 335.388  1.00201.57           N  
ATOM   1047  CA  LYS A 147     388.448 303.424 334.396  1.00201.57           C  
ATOM   1048  C   LYS A 147     389.409 302.251 334.530  1.00201.57           C  
ATOM   1049  O   LYS A 147     390.174 301.987 333.594  1.00201.57           O  
ATOM   1050  CB  LYS A 147     389.233 304.736 334.490  1.00201.57           C  
ATOM   1051  CG  LYS A 147     388.697 305.840 333.592  1.00201.57           C  
ATOM   1052  CD  LYS A 147     389.653 307.019 333.530  1.00201.57           C  
ATOM   1053  CE  LYS A 147     389.141 308.092 332.583  1.00201.57           C  
ATOM   1054  NZ  LYS A 147     390.136 309.182 332.387  1.00201.57           N  
ATOM   1055  N   ASN A 148     389.394 301.547 335.665  1.00209.49           N  
ATOM   1056  CA  ASN A 148     390.257 300.381 335.822  1.00209.49           C  
ATOM   1057  C   ASN A 148     389.865 299.272 334.853  1.00209.49           C  
ATOM   1058  O   ASN A 148     390.731 298.640 334.236  1.00209.49           O  
ATOM   1059  CB  ASN A 148     390.205 299.879 337.265  1.00209.49           C  
ATOM   1060  CG  ASN A 148     390.962 300.779 338.221  1.00209.49           C  
ATOM   1061  OD1 ASN A 148     391.865 301.512 337.819  1.00209.49           O  
ATOM   1062  ND2 ASN A 148     390.597 300.728 339.497  1.00209.49           N  
ATOM   1063  N   ASN A 149     388.565 299.022 334.705  1.00209.67           N  
ATOM   1064  CA  ASN A 149     388.066 298.045 333.750  1.00209.67           C  
ATOM   1065  C   ASN A 149     386.732 298.525 333.199  1.00209.67           C  
ATOM   1066  O   ASN A 149     386.000 299.266 333.860  1.00209.67           O  
ATOM   1067  CB  ASN A 149     387.927 296.649 334.385  1.00209.67           C  
ATOM   1068  CG  ASN A 149     387.086 296.652 335.653  1.00209.67           C  
ATOM   1069  OD1 ASN A 149     386.507 297.671 336.032  1.00209.67           O  
ATOM   1070  ND2 ASN A 149     387.024 295.498 336.317  1.00209.67           N  
ATOM   1071  N   LYS A 150     386.424 298.102 331.975  1.00200.36           N  
ATOM   1072  CA  LYS A 150     385.199 298.536 331.309  1.00200.36           C  
ATOM   1073  C   LYS A 150     383.994 297.851 331.946  1.00200.36           C  
ATOM   1074  O   LYS A 150     383.728 296.671 331.693  1.00200.36           O  
ATOM   1075  CB  LYS A 150     385.285 298.252 329.811  1.00200.36           C  
ATOM   1076  CG  LYS A 150     385.780 296.859 329.445  1.00200.36           C  
ATOM   1077  CD  LYS A 150     385.864 296.687 327.937  1.00200.36           C  
ATOM   1078  CE  LYS A 150     386.347 295.294 327.566  1.00200.36           C  
ATOM   1079  NZ  LYS A 150     387.768 295.079 327.954  1.00200.36           N  
ATOM   1080  N   SER A 151     383.266 298.591 332.780  1.00179.70           N  
ATOM   1081  CA  SER A 151     382.091 298.068 333.461  1.00179.70           C  
ATOM   1082  C   SER A 151     381.275 299.234 333.995  1.00179.70           C  
ATOM   1083  O   SER A 151     381.837 300.201 334.514  1.00179.70           O  
ATOM   1084  CB  SER A 151     382.482 297.125 334.607  1.00179.70           C  
ATOM   1085  OG  SER A 151     381.350 296.766 335.381  1.00179.70           O  
ATOM   1086  N   TRP A 152     379.954 299.134 333.865  1.00158.84           N  
ATOM   1087  CA  TRP A 152     379.031 300.159 334.332  1.00158.84           C  
ATOM   1088  C   TRP A 152     378.079 299.544 335.347  1.00158.84           C  
ATOM   1089  O   TRP A 152     377.449 298.518 335.068  1.00158.84           O  
ATOM   1090  CB  TRP A 152     378.244 300.769 333.167  1.00158.84           C  
ATOM   1091  CG  TRP A 152     379.105 301.385 332.101  1.00158.84           C  
ATOM   1092  CD1 TRP A 152     379.937 300.732 331.238  1.00158.84           C  
ATOM   1093  CD2 TRP A 152     379.214 302.779 331.784  1.00158.84           C  
ATOM   1094  NE1 TRP A 152     380.557 301.631 330.405  1.00158.84           N  
ATOM   1095  CE2 TRP A 152     380.130 302.895 330.720  1.00158.84           C  
ATOM   1096  CE3 TRP A 152     378.626 303.939 332.297  1.00158.84           C  
ATOM   1097  CZ2 TRP A 152     380.473 304.124 330.160  1.00158.84           C  
ATOM   1098  CZ3 TRP A 152     378.968 305.158 331.740  1.00158.84           C  
ATOM   1099  CH2 TRP A 152     379.882 305.241 330.683  1.00158.84           C  
ATOM   1100  N   MET A 153     377.975 300.169 336.518  1.00148.20           N  
ATOM   1101  CA  MET A 153     377.103 299.683 337.577  1.00148.20           C  
ATOM   1102  C   MET A 153     376.352 300.852 338.195  1.00148.20           C  
ATOM   1103  O   MET A 153     376.834 301.987 338.200  1.00148.20           O  
ATOM   1104  CB  MET A 153     377.890 298.936 338.663  1.00148.20           C  
ATOM   1105  CG  MET A 153     378.874 299.807 339.427  1.00148.20           C  
ATOM   1106  SD  MET A 153     379.851 298.875 340.621  1.00148.20           S  
ATOM   1107  CE  MET A 153     380.959 297.990 339.530  1.00148.20           C  
ATOM   1108  N   GLU A 154     375.166 300.558 338.722  1.00131.36           N  
ATOM   1109  CA  GLU A 154     374.352 301.584 339.358  1.00131.36           C  
ATOM   1110  C   GLU A 154     375.015 302.044 340.651  1.00131.36           C  
ATOM   1111  O   GLU A 154     375.462 301.222 341.457  1.00131.36           O  
ATOM   1112  CB  GLU A 154     372.950 301.045 339.639  1.00131.36           C  
ATOM   1113  CG  GLU A 154     371.999 302.053 340.262  1.00131.36           C  
ATOM   1114  CD  GLU A 154     371.688 303.212 339.335  1.00131.36           C  
ATOM   1115  OE1 GLU A 154     371.777 303.033 338.102  1.00131.36           O  
ATOM   1116  OE2 GLU A 154     371.349 304.302 339.838  1.00131.36           O  
ATOM   1117  N   SER A 155     375.080 303.359 340.850  1.00130.68           N  
ATOM   1118  CA  SER A 155     375.774 303.928 341.998  1.00130.68           C  
ATOM   1119  C   SER A 155     374.853 304.699 342.930  1.00130.68           C  
ATOM   1120  O   SER A 155     374.828 304.421 344.135  1.00130.68           O  
ATOM   1121  CB  SER A 155     376.915 304.842 341.523  1.00130.68           C  
ATOM   1122  OG  SER A 155     376.418 305.916 340.742  1.00130.68           O  
ATOM   1123  N   GLU A 156     374.093 305.661 342.412  1.00125.38           N  
ATOM   1124  CA  GLU A 156     373.295 306.545 343.249  1.00125.38           C  
ATOM   1125  C   GLU A 156     371.841 306.534 342.801  1.00125.38           C  
ATOM   1126  O   GLU A 156     371.542 306.422 341.611  1.00125.38           O  
ATOM   1127  CB  GLU A 156     373.833 307.984 343.217  1.00125.38           C  
ATOM   1128  CG  GLU A 156     375.308 308.106 343.564  1.00125.38           C  
ATOM   1129  CD  GLU A 156     375.809 309.534 343.485  1.00125.38           C  
ATOM   1130  OE1 GLU A 156     374.981 310.446 343.277  1.00125.38           O  
ATOM   1131  OE2 GLU A 156     377.031 309.746 343.632  1.00125.38           O  
ATOM   1132  N   PHE A 157     370.941 306.679 343.773  1.00116.92           N  
ATOM   1133  CA  PHE A 157     369.501 306.680 343.512  1.00116.92           C  
ATOM   1134  C   PHE A 157     368.878 307.655 344.507  1.00116.92           C  
ATOM   1135  O   PHE A 157     368.604 307.280 345.651  1.00116.92           O  
ATOM   1136  CB  PHE A 157     368.927 305.275 343.652  1.00116.92           C  
ATOM   1137  CG  PHE A 157     367.428 305.205 343.535  1.00116.92           C  
ATOM   1138  CD1 PHE A 157     366.820 305.142 342.294  1.00116.92           C  
ATOM   1139  CD2 PHE A 157     366.630 305.175 344.667  1.00116.92           C  
ATOM   1140  CE1 PHE A 157     365.444 305.069 342.181  1.00116.92           C  
ATOM   1141  CE2 PHE A 157     365.254 305.103 344.562  1.00116.92           C  
ATOM   1142  CZ  PHE A 157     364.660 305.048 343.317  1.00116.92           C  
ATOM   1143  N   ARG A 158     368.671 308.899 344.078  1.00124.24           N  
ATOM   1144  CA  ARG A 158     368.217 309.964 344.972  1.00124.24           C  
ATOM   1145  C   ARG A 158     366.864 310.461 344.473  1.00124.24           C  
ATOM   1146  O   ARG A 158     366.786 311.437 343.723  1.00124.24           O  
ATOM   1147  CB  ARG A 158     369.246 311.092 345.038  1.00124.24           C  
ATOM   1148  CG  ARG A 158     370.684 310.607 345.140  1.00124.24           C  
ATOM   1149  CD  ARG A 158     371.642 311.752 345.428  1.00124.24           C  
ATOM   1150  NE  ARG A 158     373.030 311.303 345.481  1.00124.24           N  
ATOM   1151  CZ  ARG A 158     373.592 310.735 346.543  1.00124.24           C  
ATOM   1152  NH1 ARG A 158     372.885 310.544 347.649  1.00124.24           N  
ATOM   1153  NH2 ARG A 158     374.863 310.358 346.501  1.00124.24           N  
ATOM   1154  N   VAL A 159     365.794 309.794 344.906  1.00116.23           N  
ATOM   1155  CA  VAL A 159     364.436 310.102 344.474  1.00116.23           C  
ATOM   1156  C   VAL A 159     363.540 310.460 345.654  1.00116.23           C  
ATOM   1157  O   VAL A 159     362.861 311.492 345.642  1.00116.23           O  
ATOM   1158  CB  VAL A 159     363.827 308.938 343.660  1.00116.23           C  
ATOM   1159  CG1 VAL A 159     362.451 309.319 343.140  1.00116.23           C  
ATOM   1160  CG2 VAL A 159     364.745 308.557 342.512  1.00116.23           C  
ATOM   1161  N   TYR A 160     363.526 309.620 346.685  1.00122.08           N  
ATOM   1162  CA  TYR A 160     362.637 309.794 347.823  1.00122.08           C  
ATOM   1163  C   TYR A 160     363.410 309.594 349.120  1.00122.08           C  
ATOM   1164  O   TYR A 160     364.536 309.090 349.131  1.00122.08           O  
ATOM   1165  CB  TYR A 160     361.449 308.825 347.756  1.00122.08           C  
ATOM   1166  CG  TYR A 160     361.835 307.366 347.863  1.00122.08           C  
ATOM   1167  CD1 TYR A 160     362.252 306.655 346.745  1.00122.08           C  
ATOM   1168  CD2 TYR A 160     361.776 306.698 349.079  1.00122.08           C  
ATOM   1169  CE1 TYR A 160     362.604 305.321 346.837  1.00122.08           C  
ATOM   1170  CE2 TYR A 160     362.126 305.365 349.181  1.00122.08           C  
ATOM   1171  CZ  TYR A 160     362.539 304.682 348.056  1.00122.08           C  
ATOM   1172  OH  TYR A 160     362.888 303.354 348.152  1.00122.08           O  
ATOM   1173  N   SER A 161     362.785 309.998 350.222  1.00131.38           N  
ATOM   1174  CA  SER A 161     363.374 309.879 351.550  1.00131.38           C  
ATOM   1175  C   SER A 161     362.500 309.120 352.535  1.00131.38           C  
ATOM   1176  O   SER A 161     363.023 308.353 353.347  1.00131.38           O  
ATOM   1177  CB  SER A 161     363.684 311.273 352.116  1.00131.38           C  
ATOM   1178  OG  SER A 161     364.554 311.990 351.258  1.00131.38           O  
ATOM   1179  N   SER A 162     361.182 309.309 352.489  1.00138.37           N  
ATOM   1180  CA  SER A 162     360.271 308.676 353.432  1.00138.37           C  
ATOM   1181  C   SER A 162     359.086 308.071 352.693  1.00138.37           C  
ATOM   1182  O   SER A 162     358.638 308.593 351.668  1.00138.37           O  
ATOM   1183  CB  SER A 162     359.772 309.676 354.484  1.00138.37           C  
ATOM   1184  OG  SER A 162     358.685 309.142 355.220  1.00138.37           O  
ATOM   1185  N   ALA A 163     358.581 306.957 353.230  1.00150.13           N  
ATOM   1186  CA  ALA A 163     357.419 306.282 352.652  1.00150.13           C  
ATOM   1187  C   ALA A 163     356.766 305.464 353.767  1.00150.13           C  
ATOM   1188  O   ALA A 163     357.263 304.391 354.116  1.00150.13           O  
ATOM   1189  CB  ALA A 163     357.821 305.407 351.476  1.00150.13           C  
ATOM   1190  N   ASN A 164     355.662 305.976 354.312  1.00164.38           N  
ATOM   1191  CA  ASN A 164     355.026 305.360 355.471  1.00164.38           C  
ATOM   1192  C   ASN A 164     353.597 304.908 355.214  1.00164.38           C  
ATOM   1193  O   ASN A 164     353.255 303.759 355.520  1.00164.38           O  
ATOM   1194  CB  ASN A 164     355.058 306.336 356.660  1.00164.38           C  
ATOM   1195  CG  ASN A 164     354.622 307.737 356.278  1.00164.38           C  
ATOM   1196  OD1 ASN A 164     354.195 307.981 355.149  1.00164.38           O  
ATOM   1197  ND2 ASN A 164     354.727 308.667 357.220  1.00164.38           N  
ATOM   1198  N   ASN A 165     352.747 305.771 354.660  1.00165.93           N  
ATOM   1199  CA  ASN A 165     351.313 305.494 354.541  1.00165.93           C  
ATOM   1200  C   ASN A 165     351.017 304.999 353.128  1.00165.93           C  
ATOM   1201  O   ASN A 165     350.783 305.789 352.213  1.00165.93           O  
ATOM   1202  CB  ASN A 165     350.493 306.737 354.869  1.00165.93           C  
ATOM   1203  CG  ASN A 165     350.956 307.429 356.134  1.00165.93           C  
ATOM   1204  OD1 ASN A 165     351.440 308.560 356.091  1.00165.93           O  
ATOM   1205  ND2 ASN A 165     350.806 306.758 357.269  1.00165.93           N  
ATOM   1206  N   CYS A 166     351.001 303.677 352.963  1.00154.35           N  
ATOM   1207  CA  CYS A 166     350.721 303.046 351.677  1.00154.35           C  
ATOM   1208  C   CYS A 166     350.691 301.535 351.847  1.00154.35           C  
ATOM   1209  O   CYS A 166     351.208 300.990 352.827  1.00154.35           O  
ATOM   1210  CB  CYS A 166     351.754 303.431 350.620  1.00154.35           C  
ATOM   1211  SG  CYS A 166     353.450 303.024 351.063  1.00154.35           S  
ATOM   1212  N   THR A 167     350.075 300.868 350.873  1.00145.17           N  
ATOM   1213  CA  THR A 167     349.987 299.414 350.815  1.00145.17           C  
ATOM   1214  C   THR A 167     350.473 298.836 349.496  1.00145.17           C  
ATOM   1215  O   THR A 167     351.038 297.739 349.481  1.00145.17           O  
ATOM   1216  CB  THR A 167     348.538 298.953 351.056  1.00145.17           C  
ATOM   1217  OG1 THR A 167     347.724 299.321 349.936  1.00145.17           O  
ATOM   1218  CG2 THR A 167     347.971 299.582 352.322  1.00145.17           C  
ATOM   1219  N   PHE A 168     350.266 299.542 348.386  1.00116.94           N  
ATOM   1220  CA  PHE A 168     350.618 299.010 347.076  1.00116.94           C  
ATOM   1221  C   PHE A 168     352.131 298.959 346.893  1.00116.94           C  
ATOM   1222  O   PHE A 168     352.851 299.896 347.249  1.00116.94           O  
ATOM   1223  CB  PHE A 168     349.981 299.858 345.974  1.00116.94           C  
ATOM   1224  CG  PHE A 168     349.860 299.149 344.652  1.00116.94           C  
ATOM   1225  CD1 PHE A 168     350.958 299.010 343.818  1.00116.94           C  
ATOM   1226  CD2 PHE A 168     348.648 298.616 344.248  1.00116.94           C  
ATOM   1227  CE1 PHE A 168     350.847 298.358 342.605  1.00116.94           C  
ATOM   1228  CE2 PHE A 168     348.531 297.962 343.035  1.00116.94           C  
ATOM   1229  CZ  PHE A 168     349.632 297.833 342.213  1.00116.94           C  
ATOM   1230  N   GLU A 169     352.607 297.850 346.330  1.00108.23           N  
ATOM   1231  CA  GLU A 169     354.022 297.657 346.049  1.00108.23           C  
ATOM   1232  C   GLU A 169     354.157 296.536 345.028  1.00108.23           C  
ATOM   1233  O   GLU A 169     353.399 295.564 345.068  1.00108.23           O  
ATOM   1234  CB  GLU A 169     354.803 297.325 347.326  1.00108.23           C  
ATOM   1235  CG  GLU A 169     356.313 297.368 347.170  1.00108.23           C  
ATOM   1236  CD  GLU A 169     356.903 296.011 346.844  1.00108.23           C  
ATOM   1237  OE1 GLU A 169     356.282 294.988 347.205  1.00108.23           O  
ATOM   1238  OE2 GLU A 169     357.988 295.966 346.231  1.00108.23           O  
ATOM   1239  N   TYR A 170     355.120 296.676 344.118  1.00 99.95           N  
ATOM   1240  CA  TYR A 170     355.303 295.694 343.056  1.00 99.95           C  
ATOM   1241  C   TYR A 170     356.750 295.707 342.587  1.00 99.95           C  
ATOM   1242  O   TYR A 170     357.331 296.778 342.387  1.00 99.95           O  
ATOM   1243  CB  TYR A 170     354.359 295.978 341.881  1.00 99.95           C  
ATOM   1244  CG  TYR A 170     354.644 295.156 340.643  1.00 99.95           C  
ATOM   1245  CD1 TYR A 170     354.187 293.849 340.533  1.00 99.95           C  
ATOM   1246  CD2 TYR A 170     355.359 295.691 339.579  1.00 99.95           C  
ATOM   1247  CE1 TYR A 170     354.443 293.096 339.403  1.00 99.95           C  
ATOM   1248  CE2 TYR A 170     355.619 294.945 338.446  1.00 99.95           C  
ATOM   1249  CZ  TYR A 170     355.159 293.649 338.363  1.00 99.95           C  
ATOM   1250  OH  TYR A 170     355.415 292.903 337.235  1.00 99.95           O  
ATOM   1251  N   VAL A 171     357.323 294.517 342.415  1.00104.37           N  
ATOM   1252  CA  VAL A 171     358.678 294.349 341.898  1.00104.37           C  
ATOM   1253  C   VAL A 171     358.659 293.219 340.877  1.00104.37           C  
ATOM   1254  O   VAL A 171     358.100 292.149 341.139  1.00104.37           O  
ATOM   1255  CB  VAL A 171     359.690 294.053 343.023  1.00104.37           C  
ATOM   1256  CG1 VAL A 171     360.966 293.448 342.456  1.00104.37           C  
ATOM   1257  CG2 VAL A 171     360.006 295.322 343.797  1.00104.37           C  
ATOM   1258  N   SER A 172     359.268 293.455 339.716  1.00109.77           N  
ATOM   1259  CA  SER A 172     359.273 292.482 338.636  1.00109.77           C  
ATOM   1260  C   SER A 172     360.432 291.498 338.799  1.00109.77           C  
ATOM   1261  O   SER A 172     361.227 291.577 339.739  1.00109.77           O  
ATOM   1262  CB  SER A 172     359.342 293.191 337.285  1.00109.77           C  
ATOM   1263  OG  SER A 172     358.061 293.639 336.877  1.00109.77           O  
ATOM   1264  N   GLN A 173     360.522 290.554 337.866  1.00126.52           N  
ATOM   1265  CA  GLN A 173     361.585 289.560 337.902  1.00126.52           C  
ATOM   1266  C   GLN A 173     362.936 290.226 337.649  1.00126.52           C  
ATOM   1267  O   GLN A 173     363.035 291.132 336.815  1.00126.52           O  
ATOM   1268  CB  GLN A 173     361.331 288.473 336.857  1.00126.52           C  
ATOM   1269  CG  GLN A 173     361.934 287.118 337.192  1.00126.52           C  
ATOM   1270  CD  GLN A 173     363.267 286.888 336.509  1.00126.52           C  
ATOM   1271  OE1 GLN A 173     363.467 287.285 335.361  1.00126.52           O  
ATOM   1272  NE2 GLN A 173     364.190 286.244 337.215  1.00126.52           N  
ATOM   1273  N   PRO A 174     363.988 289.813 338.357  1.00129.98           N  
ATOM   1274  CA  PRO A 174     365.307 290.418 338.137  1.00129.98           C  
ATOM   1275  C   PRO A 174     365.816 290.180 336.722  1.00129.98           C  
ATOM   1276  O   PRO A 174     365.608 289.116 336.134  1.00129.98           O  
ATOM   1277  CB  PRO A 174     366.196 289.727 339.179  1.00129.98           C  
ATOM   1278  CG  PRO A 174     365.447 288.496 339.583  1.00129.98           C  
ATOM   1279  CD  PRO A 174     364.001 288.848 339.469  1.00129.98           C  
ATOM   1280  N   PHE A 175     366.494 291.190 336.181  1.00134.49           N  
ATOM   1281  CA  PHE A 175     367.101 291.104 334.860  1.00134.49           C  
ATOM   1282  C   PHE A 175     368.196 292.157 334.766  1.00134.49           C  
ATOM   1283  O   PHE A 175     368.256 293.088 335.573  1.00134.49           O  
ATOM   1284  CB  PHE A 175     366.065 291.285 333.743  1.00134.49           C  
ATOM   1285  CG  PHE A 175     365.416 292.641 333.724  1.00134.49           C  
ATOM   1286  CD1 PHE A 175     364.418 292.961 334.630  1.00134.49           C  
ATOM   1287  CD2 PHE A 175     365.794 293.590 332.790  1.00134.49           C  
ATOM   1288  CE1 PHE A 175     363.818 294.205 334.612  1.00134.49           C  
ATOM   1289  CE2 PHE A 175     365.196 294.835 332.765  1.00134.49           C  
ATOM   1290  CZ  PHE A 175     364.207 295.143 333.678  1.00134.49           C  
ATOM   1291  N   LEU A 176     369.060 291.999 333.767  1.00147.81           N  
ATOM   1292  CA  LEU A 176     370.226 292.854 333.594  1.00147.81           C  
ATOM   1293  C   LEU A 176     370.209 293.501 332.216  1.00147.81           C  
ATOM   1294  O   LEU A 176     369.820 292.871 331.227  1.00147.81           O  
ATOM   1295  CB  LEU A 176     371.524 292.056 333.785  1.00147.81           C  
ATOM   1296  CG  LEU A 176     372.846 292.824 333.709  1.00147.81           C  
ATOM   1297  CD1 LEU A 176     373.757 292.432 334.861  1.00147.81           C  
ATOM   1298  CD2 LEU A 176     373.536 292.581 332.375  1.00147.81           C  
ATOM   1299  N   MET A 177     370.635 294.763 332.160  1.00151.34           N  
ATOM   1300  CA  MET A 177     370.751 295.488 330.900  1.00151.34           C  
ATOM   1301  C   MET A 177     372.145 296.087 330.733  1.00151.34           C  
ATOM   1302  O   MET A 177     373.061 295.762 331.496  1.00151.34           O  
ATOM   1303  CB  MET A 177     369.665 296.565 330.798  1.00151.34           C  
ATOM   1304  CG  MET A 177     369.862 297.769 331.701  1.00151.34           C  
ATOM   1305  SD  MET A 177     369.642 297.336 333.437  1.00151.34           S  
ATOM   1306  CE  MET A 177     367.884 297.003 333.481  1.00151.34           C  
ATOM   1307  N   ASP A 178     372.316 296.952 329.732  1.00158.82           N  
ATOM   1308  CA  ASP A 178     373.652 297.378 329.320  1.00158.82           C  
ATOM   1309  C   ASP A 178     374.285 298.325 330.335  1.00158.82           C  
ATOM   1310  O   ASP A 178     375.361 298.042 330.875  1.00158.82           O  
ATOM   1311  CB  ASP A 178     373.580 298.035 327.940  1.00158.82           C  
ATOM   1312  CG  ASP A 178     373.238 297.047 326.842  1.00158.82           C  
ATOM   1313  OD1 ASP A 178     373.607 295.861 326.971  1.00158.82           O  
ATOM   1314  OD2 ASP A 178     372.601 297.457 325.849  1.00158.82           O  
ATOM   1315  N   LEU A 179     373.643 299.472 330.576  1.00155.66           N  
ATOM   1316  CA  LEU A 179     374.112 300.538 331.464  1.00155.66           C  
ATOM   1317  C   LEU A 179     375.293 301.308 330.881  1.00155.66           C  
ATOM   1318  O   LEU A 179     375.743 302.291 331.479  1.00155.66           O  
ATOM   1319  CB  LEU A 179     374.503 300.005 332.849  1.00155.66           C  
ATOM   1320  CG  LEU A 179     373.416 299.622 333.852  1.00155.66           C  
ATOM   1321  CD1 LEU A 179     372.976 298.194 333.617  1.00155.66           C  
ATOM   1322  CD2 LEU A 179     373.909 299.809 335.279  1.00155.66           C  
ATOM   1323  N   GLU A 180     375.806 300.887 329.729  1.00160.59           N  
ATOM   1324  CA  GLU A 180     376.947 301.562 329.129  1.00160.59           C  
ATOM   1325  C   GLU A 180     376.485 302.621 328.135  1.00160.59           C  
ATOM   1326  O   GLU A 180     375.431 302.496 327.504  1.00160.59           O  
ATOM   1327  CB  GLU A 180     377.882 300.569 328.433  1.00160.59           C  
ATOM   1328  CG  GLU A 180     377.348 299.982 327.135  1.00160.59           C  
ATOM   1329  CD  GLU A 180     376.883 298.549 327.291  1.00160.59           C  
ATOM   1330  OE1 GLU A 180     376.803 298.071 328.441  1.00160.59           O  
ATOM   1331  OE2 GLU A 180     376.595 297.901 326.263  1.00160.59           O  
ATOM   1332  N   GLY A 181     377.287 303.675 328.009  1.00161.60           N  
ATOM   1333  CA  GLY A 181     376.994 304.742 327.073  1.00161.60           C  
ATOM   1334  C   GLY A 181     377.662 304.537 325.730  1.00161.60           C  
ATOM   1335  O   GLY A 181     378.850 304.831 325.567  1.00161.60           O  
ATOM   1336  N   LYS A 182     376.907 304.030 324.760  1.00158.62           N  
ATOM   1337  CA  LYS A 182     377.455 303.767 323.440  1.00158.62           C  
ATOM   1338  C   LYS A 182     377.693 305.073 322.685  1.00158.62           C  
ATOM   1339  O   LYS A 182     377.112 306.118 322.991  1.00158.62           O  
ATOM   1340  CB  LYS A 182     376.517 302.862 322.640  1.00158.62           C  
ATOM   1341  CG  LYS A 182     376.383 301.455 323.201  1.00158.62           C  
ATOM   1342  CD  LYS A 182     375.151 301.324 324.082  1.00158.62           C  
ATOM   1343  CE  LYS A 182     374.672 299.884 324.155  1.00158.62           C  
ATOM   1344  NZ  LYS A 182     373.410 299.758 324.935  1.00158.62           N  
ATOM   1345  N   GLN A 183     378.570 305.001 321.689  1.00165.15           N  
ATOM   1346  CA  GLN A 183     378.888 306.139 320.841  1.00165.15           C  
ATOM   1347  C   GLN A 183     378.114 306.043 319.533  1.00165.15           C  
ATOM   1348  O   GLN A 183     378.017 304.968 318.933  1.00165.15           O  
ATOM   1349  CB  GLN A 183     380.391 306.211 320.560  1.00165.15           C  
ATOM   1350  CG  GLN A 183     381.009 304.894 320.117  1.00165.15           C  
ATOM   1351  CD  GLN A 183     381.143 304.790 318.610  1.00165.15           C  
ATOM   1352  OE1 GLN A 183     381.405 305.781 317.929  1.00165.15           O  
ATOM   1353  NE2 GLN A 183     380.962 303.585 318.082  1.00165.15           N  
ATOM   1354  N   GLY A 184     377.558 307.171 319.100  1.00154.85           N  
ATOM   1355  CA  GLY A 184     376.778 307.202 317.880  1.00154.85           C  
ATOM   1356  C   GLY A 184     375.490 307.988 318.013  1.00154.85           C  
ATOM   1357  O   GLY A 184     375.432 308.981 318.744  1.00154.85           O  
ATOM   1358  N   ASN A 185     374.450 307.552 317.311  1.00136.77           N  
ATOM   1359  CA  ASN A 185     373.157 308.216 317.304  1.00136.77           C  
ATOM   1360  C   ASN A 185     372.124 307.358 318.030  1.00136.77           C  
ATOM   1361  O   ASN A 185     372.393 306.224 318.435  1.00136.77           O  
ATOM   1362  CB  ASN A 185     372.718 308.514 315.869  1.00136.77           C  
ATOM   1363  CG  ASN A 185     372.897 307.325 314.945  1.00136.77           C  
ATOM   1364  OD1 ASN A 185     373.220 306.222 315.387  1.00136.77           O  
ATOM   1365  ND2 ASN A 185     372.686 307.543 313.652  1.00136.77           N  
ATOM   1366  N   PHE A 186     370.928 307.918 318.192  1.00116.26           N  
ATOM   1367  CA  PHE A 186     369.851 307.208 318.869  1.00116.26           C  
ATOM   1368  C   PHE A 186     369.411 306.001 318.052  1.00116.26           C  
ATOM   1369  O   PHE A 186     369.364 306.046 316.820  1.00116.26           O  
ATOM   1370  CB  PHE A 186     368.665 308.141 319.108  1.00116.26           C  
ATOM   1371  CG  PHE A 186     368.998 309.347 319.938  1.00116.26           C  
ATOM   1372  CD1 PHE A 186     369.943 309.270 320.947  1.00116.26           C  
ATOM   1373  CD2 PHE A 186     368.365 310.557 319.710  1.00116.26           C  
ATOM   1374  CE1 PHE A 186     370.252 310.378 321.712  1.00116.26           C  
ATOM   1375  CE2 PHE A 186     368.669 311.669 320.472  1.00116.26           C  
ATOM   1376  CZ  PHE A 186     369.614 311.579 321.474  1.00116.26           C  
ATOM   1377  N   LYS A 187     369.085 304.911 318.750  1.00113.29           N  
ATOM   1378  CA  LYS A 187     368.676 303.677 318.095  1.00113.29           C  
ATOM   1379  C   LYS A 187     367.410 303.054 318.665  1.00113.29           C  
ATOM   1380  O   LYS A 187     366.942 302.054 318.110  1.00113.29           O  
ATOM   1381  CB  LYS A 187     369.805 302.636 318.154  1.00113.29           C  
ATOM   1382  CG  LYS A 187     371.067 303.041 317.408  1.00113.29           C  
ATOM   1383  CD  LYS A 187     370.818 303.133 315.910  1.00113.29           C  
ATOM   1384  CE  LYS A 187     370.782 301.756 315.267  1.00113.29           C  
ATOM   1385  NZ  LYS A 187     372.139 301.150 315.179  1.00113.29           N  
ATOM   1386  N   ASN A 188     366.841 303.600 319.738  1.00 97.94           N  
ATOM   1387  CA  ASN A 188     365.644 303.041 320.352  1.00 97.94           C  
ATOM   1388  C   ASN A 188     364.620 304.143 320.574  1.00 97.94           C  
ATOM   1389  O   ASN A 188     364.969 305.235 321.037  1.00 97.94           O  
ATOM   1390  CB  ASN A 188     365.974 302.351 321.680  1.00 97.94           C  
ATOM   1391  CG  ASN A 188     366.892 301.158 321.504  1.00 97.94           C  
ATOM   1392  OD1 ASN A 188     368.030 301.162 321.972  1.00 97.94           O  
ATOM   1393  ND2 ASN A 188     366.401 300.129 320.823  1.00 97.94           N  
ATOM   1394  N   LEU A 189     363.361 303.854 320.247  1.00 85.65           N  
ATOM   1395  CA  LEU A 189     362.247 304.760 320.492  1.00 85.65           C  
ATOM   1396  C   LEU A 189     361.240 304.049 321.383  1.00 85.65           C  
ATOM   1397  O   LEU A 189     360.714 302.993 321.013  1.00 85.65           O  
ATOM   1398  CB  LEU A 189     361.593 305.199 319.180  1.00 85.65           C  
ATOM   1399  CG  LEU A 189     360.400 306.149 319.305  1.00 85.65           C  
ATOM   1400  CD1 LEU A 189     360.861 307.596 319.305  1.00 85.65           C  
ATOM   1401  CD2 LEU A 189     359.398 305.902 318.189  1.00 85.65           C  
ATOM   1402  N   ARG A 190     360.978 304.627 322.550  1.00 81.07           N  
ATOM   1403  CA  ARG A 190     360.028 304.084 323.512  1.00 81.07           C  
ATOM   1404  C   ARG A 190     358.850 305.042 323.615  1.00 81.07           C  
ATOM   1405  O   ARG A 190     359.022 306.195 324.025  1.00 81.07           O  
ATOM   1406  CB  ARG A 190     360.678 303.885 324.882  1.00 81.07           C  
ATOM   1407  CG  ARG A 190     361.547 302.638 325.017  1.00 81.07           C  
ATOM   1408  CD  ARG A 190     362.883 302.795 324.306  1.00 81.07           C  
ATOM   1409  NE  ARG A 190     363.739 301.625 324.479  1.00 81.07           N  
ATOM   1410  CZ  ARG A 190     364.576 301.457 325.498  1.00 81.07           C  
ATOM   1411  NH1 ARG A 190     364.673 302.386 326.439  1.00 81.07           N  
ATOM   1412  NH2 ARG A 190     365.318 300.361 325.575  1.00 81.07           N  
ATOM   1413  N   GLU A 191     357.664 304.573 323.244  1.00 69.71           N  
ATOM   1414  CA  GLU A 191     356.456 305.384 323.274  1.00 69.71           C  
ATOM   1415  C   GLU A 191     355.574 304.927 324.425  1.00 69.71           C  
ATOM   1416  O   GLU A 191     355.313 303.728 324.572  1.00 69.71           O  
ATOM   1417  CB  GLU A 191     355.697 305.285 321.949  1.00 69.71           C  
ATOM   1418  CG  GLU A 191     356.505 305.726 320.740  1.00 69.71           C  
ATOM   1419  CD  GLU A 191     356.019 305.095 319.451  1.00 69.71           C  
ATOM   1420  OE1 GLU A 191     355.010 305.577 318.894  1.00 69.71           O  
ATOM   1421  OE2 GLU A 191     356.645 304.115 318.994  1.00 69.71           O  
ATOM   1422  N   PHE A 192     355.122 305.879 325.239  1.00 58.88           N  
ATOM   1423  CA  PHE A 192     354.253 305.602 326.370  1.00 58.88           C  
ATOM   1424  C   PHE A 192     353.098 306.591 326.377  1.00 58.88           C  
ATOM   1425  O   PHE A 192     353.235 307.735 325.941  1.00 58.88           O  
ATOM   1426  CB  PHE A 192     355.006 305.697 327.706  1.00 58.88           C  
ATOM   1427  CG  PHE A 192     356.086 304.668 327.876  1.00 58.88           C  
ATOM   1428  CD1 PHE A 192     357.362 304.898 327.393  1.00 58.88           C  
ATOM   1429  CD2 PHE A 192     355.829 303.478 328.537  1.00 58.88           C  
ATOM   1430  CE1 PHE A 192     358.360 303.955 327.554  1.00 58.88           C  
ATOM   1431  CE2 PHE A 192     356.823 302.533 328.703  1.00 58.88           C  
ATOM   1432  CZ  PHE A 192     358.089 302.771 328.210  1.00 58.88           C  
ATOM   1433  N   VAL A 193     351.954 306.132 326.869  1.00 56.95           N  
ATOM   1434  CA  VAL A 193     350.804 306.987 327.137  1.00 56.95           C  
ATOM   1435  C   VAL A 193     350.283 306.642 328.522  1.00 56.95           C  
ATOM   1436  O   VAL A 193     349.996 305.473 328.808  1.00 56.95           O  
ATOM   1437  CB  VAL A 193     349.697 306.837 326.081  1.00 56.95           C  
ATOM   1438  CG1 VAL A 193     348.370 307.328 326.632  1.00 56.95           C  
ATOM   1439  CG2 VAL A 193     350.056 307.632 324.841  1.00 56.95           C  
ATOM   1440  N   PHE A 194     350.177 307.651 329.380  1.00 60.44           N  
ATOM   1441  CA  PHE A 194     349.664 307.494 330.732  1.00 60.44           C  
ATOM   1442  C   PHE A 194     348.322 308.200 330.837  1.00 60.44           C  
ATOM   1443  O   PHE A 194     348.220 309.397 330.541  1.00 60.44           O  
ATOM   1444  CB  PHE A 194     350.644 308.059 331.763  1.00 60.44           C  
ATOM   1445  CG  PHE A 194     352.074 307.674 331.515  1.00 60.44           C  
ATOM   1446  CD1 PHE A 194     352.428 306.347 331.334  1.00 60.44           C  
ATOM   1447  CD2 PHE A 194     353.066 308.639 331.466  1.00 60.44           C  
ATOM   1448  CE1 PHE A 194     353.744 305.991 331.106  1.00 60.44           C  
ATOM   1449  CE2 PHE A 194     354.383 308.289 331.239  1.00 60.44           C  
ATOM   1450  CZ  PHE A 194     354.722 306.963 331.059  1.00 60.44           C  
ATOM   1451  N   LYS A 195     347.298 307.459 331.254  1.00 71.42           N  
ATOM   1452  CA  LYS A 195     345.961 308.004 331.432  1.00 71.42           C  
ATOM   1453  C   LYS A 195     345.461 307.674 332.829  1.00 71.42           C  
ATOM   1454  O   LYS A 195     345.759 306.611 333.375  1.00 71.42           O  
ATOM   1455  CB  LYS A 195     344.981 307.456 330.385  1.00 71.42           C  
ATOM   1456  CG  LYS A 195     345.294 307.872 328.958  1.00 71.42           C  
ATOM   1457  CD  LYS A 195     344.430 307.115 327.963  1.00 71.42           C  
ATOM   1458  CE  LYS A 195     342.952 307.379 328.202  1.00 71.42           C  
ATOM   1459  NZ  LYS A 195     342.102 306.802 327.125  1.00 71.42           N  
ATOM   1460  N   ASN A 196     344.696 308.597 333.407  1.00 88.72           N  
ATOM   1461  CA  ASN A 196     344.114 308.421 334.734  1.00 88.72           C  
ATOM   1462  C   ASN A 196     342.617 308.671 334.625  1.00 88.72           C  
ATOM   1463  O   ASN A 196     342.185 309.822 334.507  1.00 88.72           O  
ATOM   1464  CB  ASN A 196     344.759 309.366 335.750  1.00 88.72           C  
ATOM   1465  CG  ASN A 196     344.361 309.051 337.181  1.00 88.72           C  
ATOM   1466  OD1 ASN A 196     343.180 309.060 337.528  1.00 88.72           O  
ATOM   1467  ND2 ASN A 196     345.351 308.771 338.020  1.00 88.72           N  
ATOM   1468  N   ILE A 197     341.827 307.601 334.666  1.00103.52           N  
ATOM   1469  CA  ILE A 197     340.382 307.717 334.489  1.00103.52           C  
ATOM   1470  C   ILE A 197     339.699 306.561 335.207  1.00103.52           C  
ATOM   1471  O   ILE A 197     340.193 305.429 335.202  1.00103.52           O  
ATOM   1472  CB  ILE A 197     340.005 307.761 332.990  1.00103.52           C  
ATOM   1473  CG1 ILE A 197     338.494 307.934 332.813  1.00103.52           C  
ATOM   1474  CG2 ILE A 197     340.506 306.519 332.265  1.00103.52           C  
ATOM   1475  CD1 ILE A 197     338.073 308.194 331.383  1.00103.52           C  
ATOM   1476  N   ASP A 198     338.558 306.862 335.834  1.00111.99           N  
ATOM   1477  CA  ASP A 198     337.731 305.867 336.520  1.00111.99           C  
ATOM   1478  C   ASP A 198     338.522 305.122 337.593  1.00111.99           C  
ATOM   1479  O   ASP A 198     338.348 303.919 337.797  1.00111.99           O  
ATOM   1480  CB  ASP A 198     337.109 304.884 335.525  1.00111.99           C  
ATOM   1481  CG  ASP A 198     336.155 305.560 334.558  1.00111.99           C  
ATOM   1482  OD1 ASP A 198     335.520 306.561 334.950  1.00111.99           O  
ATOM   1483  OD2 ASP A 198     336.041 305.088 333.408  1.00111.99           O  
ATOM   1484  N   GLY A 199     339.401 305.843 338.285  1.00106.47           N  
ATOM   1485  CA  GLY A 199     340.224 305.230 339.306  1.00106.47           C  
ATOM   1486  C   GLY A 199     341.269 304.270 338.789  1.00106.47           C  
ATOM   1487  O   GLY A 199     341.824 303.498 339.576  1.00106.47           O  
ATOM   1488  N   TYR A 200     341.553 304.291 337.490  1.00102.72           N  
ATOM   1489  CA  TYR A 200     342.523 303.400 336.873  1.00102.72           C  
ATOM   1490  C   TYR A 200     343.606 304.221 336.189  1.00102.72           C  
ATOM   1491  O   TYR A 200     343.315 305.228 335.532  1.00102.72           O  
ATOM   1492  CB  TYR A 200     341.853 302.473 335.852  1.00102.72           C  
ATOM   1493  CG  TYR A 200     341.047 301.350 336.466  1.00102.72           C  
ATOM   1494  CD1 TYR A 200     341.223 300.988 337.794  1.00102.72           C  
ATOM   1495  CD2 TYR A 200     340.114 300.648 335.715  1.00102.72           C  
ATOM   1496  CE1 TYR A 200     340.490 299.962 338.359  1.00102.72           C  
ATOM   1497  CE2 TYR A 200     339.376 299.620 336.270  1.00102.72           C  
ATOM   1498  CZ  TYR A 200     339.568 299.281 337.592  1.00102.72           C  
ATOM   1499  OH  TYR A 200     338.837 298.258 338.150  1.00102.72           O  
ATOM   1500  N   PHE A 201     344.855 303.785 336.344  1.00 81.91           N  
ATOM   1501  CA  PHE A 201     346.004 304.414 335.700  1.00 81.91           C  
ATOM   1502  C   PHE A 201     346.499 303.458 334.620  1.00 81.91           C  
ATOM   1503  O   PHE A 201     347.137 302.445 334.916  1.00 81.91           O  
ATOM   1504  CB  PHE A 201     347.094 304.736 336.718  1.00 81.91           C  
ATOM   1505  CG  PHE A 201     348.098 305.742 336.233  1.00 81.91           C  
ATOM   1506  CD1 PHE A 201     347.793 307.093 336.218  1.00 81.91           C  
ATOM   1507  CD2 PHE A 201     349.348 305.338 335.799  1.00 81.91           C  
ATOM   1508  CE1 PHE A 201     348.715 308.020 335.772  1.00 81.91           C  
ATOM   1509  CE2 PHE A 201     350.275 306.260 335.352  1.00 81.91           C  
ATOM   1510  CZ  PHE A 201     349.958 307.603 335.340  1.00 81.91           C  
ATOM   1511  N   LYS A 202     346.194 303.780 333.369  1.00 75.54           N  
ATOM   1512  CA  LYS A 202     346.542 302.940 332.232  1.00 75.54           C  
ATOM   1513  C   LYS A 202     347.852 303.416 331.621  1.00 75.54           C  
ATOM   1514  O   LYS A 202     347.996 304.601 331.291  1.00 75.54           O  
ATOM   1515  CB  LYS A 202     345.429 302.963 331.182  1.00 75.54           C  
ATOM   1516  CG  LYS A 202     344.035 302.745 331.749  1.00 75.54           C  
ATOM   1517  CD  LYS A 202     342.989 302.716 330.647  1.00 75.54           C  
ATOM   1518  CE  LYS A 202     341.630 302.295 331.183  1.00 75.54           C  
ATOM   1519  NZ  LYS A 202     341.143 303.214 332.248  1.00 75.54           N  
ATOM   1520  N   ILE A 203     348.802 302.494 331.477  1.00 68.97           N  
ATOM   1521  CA  ILE A 203     350.083 302.753 330.833  1.00 68.97           C  
ATOM   1522  C   ILE A 203     350.142 301.914 329.565  1.00 68.97           C  
ATOM   1523  O   ILE A 203     350.074 300.676 329.624  1.00 68.97           O  
ATOM   1524  CB  ILE A 203     351.270 302.434 331.755  1.00 68.97           C  
ATOM   1525  CG1 ILE A 203     351.233 303.319 333.002  1.00 68.97           C  
ATOM   1526  CG2 ILE A 203     352.585 302.603 331.009  1.00 68.97           C  
ATOM   1527  CD1 ILE A 203     350.802 302.592 334.252  1.00 68.97           C  
ATOM   1528  N   TYR A 204     350.270 302.588 328.426  1.00 64.98           N  
ATOM   1529  CA  TYR A 204     350.317 301.953 327.118  1.00 64.98           C  
ATOM   1530  C   TYR A 204     351.708 302.167 326.538  1.00 64.98           C  
ATOM   1531  O   TYR A 204     352.205 303.294 326.522  1.00 64.98           O  
ATOM   1532  CB  TYR A 204     349.265 302.560 326.186  1.00 64.98           C  
ATOM   1533  CG  TYR A 204     347.833 302.266 326.582  1.00 64.98           C  
ATOM   1534  CD1 TYR A 204     347.533 301.279 327.509  1.00 64.98           C  
ATOM   1535  CD2 TYR A 204     346.782 302.987 326.033  1.00 64.98           C  
ATOM   1536  CE1 TYR A 204     346.227 301.014 327.875  1.00 64.98           C  
ATOM   1537  CE2 TYR A 204     345.473 302.729 326.393  1.00 64.98           C  
ATOM   1538  CZ  TYR A 204     345.202 301.741 327.313  1.00 64.98           C  
ATOM   1539  OH  TYR A 204     343.899 301.482 327.673  1.00 64.98           O  
ATOM   1540  N   SER A 205     352.342 301.097 326.059  1.00 65.69           N  
ATOM   1541  CA  SER A 205     353.746 301.187 325.681  1.00 65.69           C  
ATOM   1542  C   SER A 205     354.008 300.516 324.341  1.00 65.69           C  
ATOM   1543  O   SER A 205     353.280 299.614 323.919  1.00 65.69           O  
ATOM   1544  CB  SER A 205     354.653 300.562 326.744  1.00 65.69           C  
ATOM   1545  OG  SER A 205     356.013 300.625 326.351  1.00 65.69           O  
ATOM   1546  N   LYS A 206     355.068 300.981 323.680  1.00 74.39           N  
ATOM   1547  CA  LYS A 206     355.523 300.426 322.413  1.00 74.39           C  
ATOM   1548  C   LYS A 206     357.011 300.706 322.252  1.00 74.39           C  
ATOM   1549  O   LYS A 206     357.526 301.713 322.746  1.00 74.39           O  
ATOM   1550  CB  LYS A 206     354.739 301.006 321.229  1.00 74.39           C  
ATOM   1551  CG  LYS A 206     354.942 300.259 319.919  1.00 74.39           C  
ATOM   1552  CD  LYS A 206     354.283 298.891 319.952  1.00 74.39           C  
ATOM   1553  CE  LYS A 206     354.614 298.091 318.702  1.00 74.39           C  
ATOM   1554  NZ  LYS A 206     354.087 298.740 317.471  1.00 74.39           N  
ATOM   1555  N   HIS A 207     357.697 299.804 321.551  1.00 88.58           N  
ATOM   1556  CA  HIS A 207     359.129 299.902 321.302  1.00 88.58           C  
ATOM   1557  C   HIS A 207     359.395 299.842 319.803  1.00 88.58           C  
ATOM   1558  O   HIS A 207     358.737 299.089 319.078  1.00 88.58           O  
ATOM   1559  CB  HIS A 207     359.889 298.777 322.013  1.00 88.58           C  
ATOM   1560  CG  HIS A 207     361.378 298.904 321.926  1.00 88.58           C  
ATOM   1561  ND1 HIS A 207     362.107 298.400 320.871  1.00 88.58           N  
ATOM   1562  CD2 HIS A 207     362.274 299.472 322.766  1.00 88.58           C  
ATOM   1563  CE1 HIS A 207     363.389 298.656 321.063  1.00 88.58           C  
ATOM   1564  NE2 HIS A 207     363.518 299.305 322.206  1.00 88.58           N  
ATOM   1565  N   THR A 208     360.362 300.639 319.339  1.00 94.87           N  
ATOM   1566  CA  THR A 208     360.659 300.697 317.913  1.00 94.87           C  
ATOM   1567  C   THR A 208     362.148 300.909 317.676  1.00 94.87           C  
ATOM   1568  O   THR A 208     362.777 301.699 318.396  1.00 94.87           O  
ATOM   1569  CB  THR A 208     359.865 301.819 317.232  1.00 94.87           C  
ATOM   1570  OG1 THR A 208     358.482 301.718 317.597  1.00 94.87           O  
ATOM   1571  CG2 THR A 208     359.982 301.724 315.719  1.00 94.87           C  
ATOM   1572  N   PRO A 209     362.743 300.215 316.703  1.00107.21           N  
ATOM   1573  CA  PRO A 209     364.124 300.529 316.307  1.00107.21           C  
ATOM   1574  C   PRO A 209     364.147 301.650 315.275  1.00107.21           C  
ATOM   1575  O   PRO A 209     363.480 301.573 314.240  1.00107.21           O  
ATOM   1576  CB  PRO A 209     364.634 299.210 315.717  1.00107.21           C  
ATOM   1577  CG  PRO A 209     363.406 298.532 315.206  1.00107.21           C  
ATOM   1578  CD  PRO A 209     362.246 298.983 316.062  1.00107.21           C  
ATOM   1579  N   ILE A 210     364.923 302.696 315.563  1.00113.22           N  
ATOM   1580  CA  ILE A 210     365.000 303.880 314.718  1.00113.22           C  
ATOM   1581  C   ILE A 210     366.468 304.151 314.410  1.00113.22           C  
ATOM   1582  O   ILE A 210     367.362 303.810 315.187  1.00113.22           O  
ATOM   1583  CB  ILE A 210     364.333 305.103 315.390  1.00113.22           C  
ATOM   1584  CG1 ILE A 210     362.870 304.800 315.711  1.00113.22           C  
ATOM   1585  CG2 ILE A 210     364.365 306.311 314.482  1.00113.22           C  
ATOM   1586  CD1 ILE A 210     362.031 304.492 314.490  1.00113.22           C  
ATOM   1587  N   ASN A 211     366.714 304.769 313.255  1.00124.81           N  
ATOM   1588  CA  ASN A 211     368.065 304.992 312.747  1.00124.81           C  
ATOM   1589  C   ASN A 211     368.262 306.448 312.333  1.00124.81           C  
ATOM   1590  O   ASN A 211     368.769 306.749 311.250  1.00124.81           O  
ATOM   1591  CB  ASN A 211     368.363 304.053 311.581  1.00124.81           C  
ATOM   1592  CG  ASN A 211     369.849 303.901 311.317  1.00124.81           C  
ATOM   1593  OD1 ASN A 211     370.678 304.491 312.010  1.00124.81           O  
ATOM   1594  ND2 ASN A 211     370.193 303.108 310.309  1.00124.81           N  
ATOM   1595  N   LEU A 212     367.858 307.378 313.193  1.00124.66           N  
ATOM   1596  CA  LEU A 212     368.134 308.795 312.993  1.00124.66           C  
ATOM   1597  C   LEU A 212     369.164 309.265 314.017  1.00124.66           C  
ATOM   1598  O   LEU A 212     369.620 308.501 314.873  1.00124.66           O  
ATOM   1599  CB  LEU A 212     366.849 309.627 313.076  1.00124.66           C  
ATOM   1600  CG  LEU A 212     365.922 309.507 314.290  1.00124.66           C  
ATOM   1601  CD1 LEU A 212     366.381 310.378 315.451  1.00124.66           C  
ATOM   1602  CD2 LEU A 212     364.498 309.868 313.892  1.00124.66           C  
ATOM   1603  N   VAL A 213     369.528 310.543 313.925  1.00128.23           N  
ATOM   1604  CA  VAL A 213     370.491 311.159 314.836  1.00128.23           C  
ATOM   1605  C   VAL A 213     369.800 312.082 315.842  1.00128.23           C  
ATOM   1606  O   VAL A 213     369.938 311.906 317.054  1.00128.23           O  
ATOM   1607  CB  VAL A 213     371.610 311.893 314.059  1.00128.23           C  
ATOM   1608  CG1 VAL A 213     371.043 312.905 313.066  1.00128.23           C  
ATOM   1609  CG2 VAL A 213     372.569 312.570 315.028  1.00128.23           C  
ATOM   1610  N   ARG A 214     369.049 313.075 315.358  1.00117.77           N  
ATOM   1611  CA  ARG A 214     368.273 313.950 316.239  1.00117.77           C  
ATOM   1612  C   ARG A 214     367.052 314.422 315.448  1.00117.77           C  
ATOM   1613  O   ARG A 214     367.106 315.437 314.750  1.00117.77           O  
ATOM   1614  CB  ARG A 214     369.109 315.120 316.738  1.00117.77           C  
ATOM   1615  CG  ARG A 214     368.394 316.014 317.735  1.00117.77           C  
ATOM   1616  CD  ARG A 214     369.278 317.169 318.177  1.00117.77           C  
ATOM   1617  NE  ARG A 214     369.642 318.038 317.061  1.00117.77           N  
ATOM   1618  CZ  ARG A 214     368.892 319.044 316.623  1.00117.77           C  
ATOM   1619  NH1 ARG A 214     367.732 319.313 317.207  1.00117.77           N  
ATOM   1620  NH2 ARG A 214     369.301 319.783 315.601  1.00117.77           N  
ATOM   1621  N   ASP A 215     365.952 313.687 315.588  1.00117.83           N  
ATOM   1622  CA  ASP A 215     364.717 313.965 314.866  1.00117.83           C  
ATOM   1623  C   ASP A 215     363.582 313.212 315.549  1.00117.83           C  
ATOM   1624  O   ASP A 215     363.783 312.508 316.541  1.00117.83           O  
ATOM   1625  CB  ASP A 215     364.825 313.569 313.389  1.00117.83           C  
ATOM   1626  CG  ASP A 215     365.386 314.679 312.522  1.00117.83           C  
ATOM   1627  OD1 ASP A 215     365.072 315.859 312.787  1.00117.83           O  
ATOM   1628  OD2 ASP A 215     366.141 314.373 311.575  1.00117.83           O  
ATOM   1629  N   LEU A 216     362.377 313.370 315.002  1.00106.03           N  
ATOM   1630  CA  LEU A 216     361.210 312.623 315.448  1.00106.03           C  
ATOM   1631  C   LEU A 216     360.854 311.597 314.385  1.00106.03           C  
ATOM   1632  O   LEU A 216     360.608 311.977 313.230  1.00106.03           O  
ATOM   1633  CB  LEU A 216     360.031 313.559 315.713  1.00106.03           C  
ATOM   1634  CG  LEU A 216     358.852 312.998 316.513  1.00106.03           C  
ATOM   1635  CD1 LEU A 216     358.252 314.077 317.398  1.00106.03           C  
ATOM   1636  CD2 LEU A 216     357.788 312.419 315.593  1.00106.03           C  
ATOM   1637  N   PRO A 217     360.831 310.305 314.714  1.00102.76           N  
ATOM   1638  CA  PRO A 217     360.599 309.283 313.685  1.00102.76           C  
ATOM   1639  C   PRO A 217     359.251 309.456 313.000  1.00102.76           C  
ATOM   1640  O   PRO A 217     358.259 309.843 313.621  1.00102.76           O  
ATOM   1641  CB  PRO A 217     360.663 307.970 314.473  1.00102.76           C  
ATOM   1642  CG  PRO A 217     361.490 308.295 315.674  1.00102.76           C  
ATOM   1643  CD  PRO A 217     361.135 309.710 316.025  1.00102.76           C  
ATOM   1644  N   GLN A 218     359.227 309.161 311.703  1.00 98.64           N  
ATOM   1645  CA  GLN A 218     358.012 309.257 310.907  1.00 98.64           C  
ATOM   1646  C   GLN A 218     357.240 307.941 310.992  1.00 98.64           C  
ATOM   1647  O   GLN A 218     357.560 307.051 311.786  1.00 98.64           O  
ATOM   1648  CB  GLN A 218     358.353 309.626 309.466  1.00 98.64           C  
ATOM   1649  CG  GLN A 218     359.096 310.943 309.317  1.00 98.64           C  
ATOM   1650  CD  GLN A 218     358.211 312.143 309.585  1.00 98.64           C  
ATOM   1651  OE1 GLN A 218     357.240 312.384 308.868  1.00 98.64           O  
ATOM   1652  NE2 GLN A 218     358.543 312.904 310.621  1.00 98.64           N  
ATOM   1653  N   GLY A 219     356.206 307.804 310.166  1.00 94.52           N  
ATOM   1654  CA  GLY A 219     355.429 306.584 310.122  1.00 94.52           C  
ATOM   1655  C   GLY A 219     354.368 306.522 311.203  1.00 94.52           C  
ATOM   1656  O   GLY A 219     354.198 307.425 312.024  1.00 94.52           O  
ATOM   1657  N   PHE A 220     353.636 305.410 311.195  1.00 81.99           N  
ATOM   1658  CA  PHE A 220     352.562 305.163 312.144  1.00 81.99           C  
ATOM   1659  C   PHE A 220     352.808 303.838 312.849  1.00 81.99           C  
ATOM   1660  O   PHE A 220     353.222 302.859 312.221  1.00 81.99           O  
ATOM   1661  CB  PHE A 220     351.197 305.142 311.445  1.00 81.99           C  
ATOM   1662  CG  PHE A 220     350.036 304.984 312.384  1.00 81.99           C  
ATOM   1663  CD1 PHE A 220     349.540 306.073 313.081  1.00 81.99           C  
ATOM   1664  CD2 PHE A 220     349.438 303.749 312.568  1.00 81.99           C  
ATOM   1665  CE1 PHE A 220     348.472 305.932 313.944  1.00 81.99           C  
ATOM   1666  CE2 PHE A 220     348.370 303.601 313.431  1.00 81.99           C  
ATOM   1667  CZ  PHE A 220     347.886 304.695 314.120  1.00 81.99           C  
ATOM   1668  N   SER A 221     352.554 303.812 314.156  1.00 78.25           N  
ATOM   1669  CA  SER A 221     352.766 302.610 314.950  1.00 78.25           C  
ATOM   1670  C   SER A 221     351.650 302.478 315.974  1.00 78.25           C  
ATOM   1671  O   SER A 221     351.283 303.462 316.623  1.00 78.25           O  
ATOM   1672  CB  SER A 221     354.128 302.644 315.651  1.00 78.25           C  
ATOM   1673  OG  SER A 221     354.228 301.618 316.623  1.00 78.25           O  
ATOM   1674  N   ALA A 222     351.119 301.267 316.113  1.00 77.80           N  
ATOM   1675  CA  ALA A 222     350.103 301.006 317.120  1.00 77.80           C  
ATOM   1676  C   ALA A 222     350.728 300.989 318.511  1.00 77.80           C  
ATOM   1677  O   ALA A 222     351.919 300.717 318.685  1.00 77.80           O  
ATOM   1678  CB  ALA A 222     349.397 299.679 316.841  1.00 77.80           C  
ATOM   1679  N   LEU A 223     349.905 301.286 319.511  1.00 69.95           N  
ATOM   1680  CA  LEU A 223     350.356 301.402 320.896  1.00 69.95           C  
ATOM   1681  C   LEU A 223     349.584 300.385 321.733  1.00 69.95           C  
ATOM   1682  O   LEU A 223     348.464 300.658 322.176  1.00 69.95           O  
ATOM   1683  CB  LEU A 223     350.153 302.822 321.408  1.00 69.95           C  
ATOM   1684  CG  LEU A 223     350.636 303.137 322.820  1.00 69.95           C  
ATOM   1685  CD1 LEU A 223     352.135 302.956 322.906  1.00 69.95           C  
ATOM   1686  CD2 LEU A 223     350.252 304.547 323.195  1.00 69.95           C  
ATOM   1687  N   GLU A 224     350.185 299.219 321.952  1.00 74.17           N  
ATOM   1688  CA  GLU A 224     349.494 298.149 322.656  1.00 74.17           C  
ATOM   1689  C   GLU A 224     349.421 298.451 324.153  1.00 74.17           C  
ATOM   1690  O   GLU A 224     350.333 299.067 324.709  1.00 74.17           O  
ATOM   1691  CB  GLU A 224     350.205 296.815 322.428  1.00 74.17           C  
ATOM   1692  CG  GLU A 224     350.066 296.269 321.018  1.00 74.17           C  
ATOM   1693  CD  GLU A 224     351.301 295.518 320.560  1.00 74.17           C  
ATOM   1694  OE1 GLU A 224     351.184 294.685 319.637  1.00 74.17           O  
ATOM   1695  OE2 GLU A 224     352.391 295.760 321.122  1.00 74.17           O  
ATOM   1696  N   PRO A 225     348.346 298.033 324.829  1.00 68.84           N  
ATOM   1697  CA  PRO A 225     348.258 298.232 326.283  1.00 68.84           C  
ATOM   1698  C   PRO A 225     349.290 297.428 327.057  1.00 68.84           C  
ATOM   1699  O   PRO A 225     349.316 296.197 326.964  1.00 68.84           O  
ATOM   1700  CB  PRO A 225     346.837 297.766 326.631  1.00 68.84           C  
ATOM   1701  CG  PRO A 225     346.086 297.720 325.360  1.00 68.84           C  
ATOM   1702  CD  PRO A 225     347.038 297.756 324.208  1.00 68.84           C  
ATOM   1703  N   LEU A 226     350.145 298.107 327.825  1.00 74.54           N  
ATOM   1704  CA  LEU A 226     351.100 297.385 328.657  1.00 74.54           C  
ATOM   1705  C   LEU A 226     350.477 296.973 329.986  1.00 74.54           C  
ATOM   1706  O   LEU A 226     350.552 295.802 330.377  1.00 74.54           O  
ATOM   1707  CB  LEU A 226     352.366 298.220 328.880  1.00 74.54           C  
ATOM   1708  CG  LEU A 226     353.534 297.499 329.573  1.00 74.54           C  
ATOM   1709  CD1 LEU A 226     354.870 297.992 329.056  1.00 74.54           C  
ATOM   1710  CD2 LEU A 226     353.492 297.674 331.084  1.00 74.54           C  
ATOM   1711  N   VAL A 227     349.854 297.912 330.701  1.00 78.31           N  
ATOM   1712  CA  VAL A 227     349.349 297.625 332.041  1.00 78.31           C  
ATOM   1713  C   VAL A 227     348.247 298.615 332.388  1.00 78.31           C  
ATOM   1714  O   VAL A 227     348.155 299.698 331.808  1.00 78.31           O  
ATOM   1715  CB  VAL A 227     350.500 297.661 333.081  1.00 78.31           C  
ATOM   1716  CG1 VAL A 227     350.927 299.090 333.358  1.00 78.31           C  
ATOM   1717  CG2 VAL A 227     350.103 296.940 334.366  1.00 78.31           C  
ATOM   1718  N   ASP A 228     347.390 298.228 333.335  1.00 85.99           N  
ATOM   1719  CA  ASP A 228     346.304 299.067 333.844  1.00 85.99           C  
ATOM   1720  C   ASP A 228     346.312 298.927 335.366  1.00 85.99           C  
ATOM   1721  O   ASP A 228     345.654 298.039 335.916  1.00 85.99           O  
ATOM   1722  CB  ASP A 228     344.963 298.654 333.235  1.00 85.99           C  
ATOM   1723  CG  ASP A 228     343.838 299.623 333.564  1.00 85.99           C  
ATOM   1724  OD1 ASP A 228     342.918 299.758 332.731  1.00 85.99           O  
ATOM   1725  OD2 ASP A 228     343.865 300.248 334.643  1.00 85.99           O  
ATOM   1726  N   LEU A 229     347.053 299.798 336.040  1.00 91.66           N  
ATOM   1727  CA  LEU A 229     347.107 299.760 337.497  1.00 91.66           C  
ATOM   1728  C   LEU A 229     345.768 300.188 338.089  1.00 91.66           C  
ATOM   1729  O   LEU A 229     345.226 301.232 337.702  1.00 91.66           O  
ATOM   1730  CB  LEU A 229     348.219 300.666 338.022  1.00 91.66           C  
ATOM   1731  CG  LEU A 229     349.634 300.097 338.130  1.00 91.66           C  
ATOM   1732  CD1 LEU A 229     350.270 299.923 336.766  1.00 91.66           C  
ATOM   1733  CD2 LEU A 229     350.489 300.994 339.010  1.00 91.66           C  
ATOM   1734  N   PRO A 230     345.201 299.416 339.012  1.00104.68           N  
ATOM   1735  CA  PRO A 230     343.977 299.834 339.726  1.00104.68           C  
ATOM   1736  C   PRO A 230     344.305 300.626 340.990  1.00104.68           C  
ATOM   1737  O   PRO A 230     344.173 300.151 342.126  1.00104.68           O  
ATOM   1738  CB  PRO A 230     343.304 298.493 340.022  1.00104.68           C  
ATOM   1739  CG  PRO A 230     344.454 297.547 340.221  1.00104.68           C  
ATOM   1740  CD  PRO A 230     345.600 298.041 339.363  1.00104.68           C  
ATOM   1741  N   ILE A 231     344.745 301.870 340.800  1.00105.52           N  
ATOM   1742  CA  ILE A 231     345.243 302.680 341.906  1.00105.52           C  
ATOM   1743  C   ILE A 231     344.184 303.675 342.362  1.00105.52           C  
ATOM   1744  O   ILE A 231     343.721 303.624 343.507  1.00105.52           O  
ATOM   1745  CB  ILE A 231     346.541 303.407 341.512  1.00105.52           C  
ATOM   1746  CG1 ILE A 231     347.609 302.393 341.108  1.00105.52           C  
ATOM   1747  CG2 ILE A 231     347.032 304.274 342.655  1.00105.52           C  
ATOM   1748  CD1 ILE A 231     347.982 301.436 342.212  1.00105.52           C  
ATOM   1749  N   GLY A 232     343.795 304.587 341.474  1.00108.44           N  
ATOM   1750  CA  GLY A 232     342.795 305.581 341.811  1.00108.44           C  
ATOM   1751  C   GLY A 232     343.293 306.680 342.727  1.00108.44           C  
ATOM   1752  O   GLY A 232     342.843 306.792 343.872  1.00108.44           O  
ATOM   1753  N   ILE A 233     344.224 307.499 342.238  1.00107.56           N  
ATOM   1754  CA  ILE A 233     344.766 308.620 342.992  1.00107.56           C  
ATOM   1755  C   ILE A 233     344.672 309.879 342.139  1.00107.56           C  
ATOM   1756  O   ILE A 233     344.430 309.827 340.933  1.00107.56           O  
ATOM   1757  CB  ILE A 233     346.223 308.381 343.443  1.00107.56           C  
ATOM   1758  CG1 ILE A 233     347.102 308.017 342.244  1.00107.56           C  
ATOM   1759  CG2 ILE A 233     346.282 307.306 344.518  1.00107.56           C  
ATOM   1760  CD1 ILE A 233     348.583 308.005 342.555  1.00107.56           C  
ATOM   1761  N   ASN A 234     344.868 311.022 342.791  1.00112.76           N  
ATOM   1762  CA  ASN A 234     344.791 312.321 342.135  1.00112.76           C  
ATOM   1763  C   ASN A 234     346.188 312.744 341.696  1.00112.76           C  
ATOM   1764  O   ASN A 234     347.097 312.858 342.526  1.00112.76           O  
ATOM   1765  CB  ASN A 234     344.178 313.358 343.076  1.00112.76           C  
ATOM   1766  CG  ASN A 234     344.038 314.724 342.434  1.00112.76           C  
ATOM   1767  OD1 ASN A 234     344.076 314.859 341.211  1.00112.76           O  
ATOM   1768  ND2 ASN A 234     343.871 315.748 343.263  1.00112.76           N  
ATOM   1769  N   ILE A 235     346.355 312.976 340.397  1.00 91.84           N  
ATOM   1770  CA  ILE A 235     347.641 313.333 339.810  1.00 91.84           C  
ATOM   1771  C   ILE A 235     347.479 314.637 339.043  1.00 91.84           C  
ATOM   1772  O   ILE A 235     346.587 314.758 338.195  1.00 91.84           O  
ATOM   1773  CB  ILE A 235     348.171 312.217 338.890  1.00 91.84           C  
ATOM   1774  CG1 ILE A 235     348.485 310.963 339.708  1.00 91.84           C  
ATOM   1775  CG2 ILE A 235     349.403 312.689 338.133  1.00 91.84           C  
ATOM   1776  CD1 ILE A 235     348.741 309.735 338.868  1.00 91.84           C  
ATOM   1777  N   THR A 236     348.336 315.603 339.340  1.00 87.07           N  
ATOM   1778  CA  THR A 236     348.321 316.902 338.675  1.00 87.07           C  
ATOM   1779  C   THR A 236     349.672 317.279 338.086  1.00 87.07           C  
ATOM   1780  O   THR A 236     349.720 317.880 337.009  1.00 87.07           O  
ATOM   1781  CB  THR A 236     347.859 317.990 339.664  1.00 87.07           C  
ATOM   1782  OG1 THR A 236     346.604 317.610 340.243  1.00 87.07           O  
ATOM   1783  CG2 THR A 236     347.695 319.328 338.958  1.00 87.07           C  
ATOM   1784  N   ARG A 237     350.768 316.931 338.755  1.00 78.92           N  
ATOM   1785  CA  ARG A 237     352.110 317.256 338.296  1.00 78.92           C  
ATOM   1786  C   ARG A 237     352.964 315.996 338.297  1.00 78.92           C  
ATOM   1787  O   ARG A 237     352.817 315.129 339.162  1.00 78.92           O  
ATOM   1788  CB  ARG A 237     352.755 318.332 339.181  1.00 78.92           C  
ATOM   1789  CG  ARG A 237     352.078 319.691 339.093  1.00 78.92           C  
ATOM   1790  CD  ARG A 237     352.412 320.559 340.296  1.00 78.92           C  
ATOM   1791  NE  ARG A 237     353.838 320.851 340.388  1.00 78.92           N  
ATOM   1792  CZ  ARG A 237     354.634 320.396 341.350  1.00 78.92           C  
ATOM   1793  NH1 ARG A 237     354.142 319.623 342.309  1.00 78.92           N  
ATOM   1794  NH2 ARG A 237     355.921 320.713 341.355  1.00 78.92           N  
ATOM   1795  N   PHE A 238     353.861 315.900 337.317  1.00 64.50           N  
ATOM   1796  CA  PHE A 238     354.709 314.727 337.173  1.00 64.50           C  
ATOM   1797  C   PHE A 238     356.099 315.147 336.715  1.00 64.50           C  
ATOM   1798  O   PHE A 238     356.286 316.212 336.122  1.00 64.50           O  
ATOM   1799  CB  PHE A 238     354.095 313.710 336.197  1.00 64.50           C  
ATOM   1800  CG  PHE A 238     354.378 313.999 334.749  1.00 64.50           C  
ATOM   1801  CD1 PHE A 238     353.628 314.935 334.058  1.00 64.50           C  
ATOM   1802  CD2 PHE A 238     355.379 313.319 334.075  1.00 64.50           C  
ATOM   1803  CE1 PHE A 238     353.880 315.197 332.725  1.00 64.50           C  
ATOM   1804  CE2 PHE A 238     355.636 313.578 332.743  1.00 64.50           C  
ATOM   1805  CZ  PHE A 238     354.886 314.518 332.067  1.00 64.50           C  
ATOM   1806  N   GLN A 239     357.075 314.291 337.002  1.00 64.93           N  
ATOM   1807  CA  GLN A 239     358.477 314.527 336.687  1.00 64.93           C  
ATOM   1808  C   GLN A 239     358.970 313.468 335.705  1.00 64.93           C  
ATOM   1809  O   GLN A 239     358.219 312.596 335.263  1.00 64.93           O  
ATOM   1810  CB  GLN A 239     359.336 314.510 337.956  1.00 64.93           C  
ATOM   1811  CG  GLN A 239     358.994 315.575 338.984  1.00 64.93           C  
ATOM   1812  CD  GLN A 239     359.205 316.981 338.471  1.00 64.93           C  
ATOM   1813  OE1 GLN A 239     358.247 317.715 338.241  1.00 64.93           O  
ATOM   1814  NE2 GLN A 239     360.463 317.365 338.289  1.00 64.93           N  
ATOM   1815  N   THR A 240     360.256 313.552 335.369  1.00 67.97           N  
ATOM   1816  CA  THR A 240     360.928 312.562 334.539  1.00 67.97           C  
ATOM   1817  C   THR A 240     362.241 312.184 335.208  1.00 67.97           C  
ATOM   1818  O   THR A 240     362.984 313.062 335.659  1.00 67.97           O  
ATOM   1819  CB  THR A 240     361.180 313.094 333.124  1.00 67.97           C  
ATOM   1820  OG1 THR A 240     359.931 313.444 332.515  1.00 67.97           O  
ATOM   1821  CG2 THR A 240     361.873 312.042 332.271  1.00 67.97           C  
ATOM   1822  N   LEU A 241     362.526 310.886 335.272  1.00 77.42           N  
ATOM   1823  CA  LEU A 241     363.689 310.366 335.983  1.00 77.42           C  
ATOM   1824  C   LEU A 241     364.782 310.013 334.983  1.00 77.42           C  
ATOM   1825  O   LEU A 241     364.575 309.176 334.097  1.00 77.42           O  
ATOM   1826  CB  LEU A 241     363.314 309.145 336.823  1.00 77.42           C  
ATOM   1827  CG  LEU A 241     362.943 309.407 338.284  1.00 77.42           C  
ATOM   1828  CD1 LEU A 241     361.709 310.289 338.384  1.00 77.42           C  
ATOM   1829  CD2 LEU A 241     362.729 308.097 339.022  1.00 77.42           C  
ATOM   1830  N   LEU A 242     365.951 310.628 335.151  1.00 90.05           N  
ATOM   1831  CA  LEU A 242     367.083 310.432 334.260  1.00 90.05           C  
ATOM   1832  C   LEU A 242     368.219 309.756 335.014  1.00 90.05           C  
ATOM   1833  O   LEU A 242     368.412 309.983 336.212  1.00 90.05           O  
ATOM   1834  CB  LEU A 242     367.583 311.763 333.681  1.00 90.05           C  
ATOM   1835  CG  LEU A 242     366.642 312.559 332.778  1.00 90.05           C  
ATOM   1836  CD1 LEU A 242     367.272 313.892 332.415  1.00 90.05           C  
ATOM   1837  CD2 LEU A 242     366.306 311.771 331.529  1.00 90.05           C  
ATOM   1838  N   ALA A 243     368.967 308.922 334.300  1.00101.47           N  
ATOM   1839  CA  ALA A 243     370.172 308.301 334.830  1.00101.47           C  
ATOM   1840  C   ALA A 243     371.391 308.993 334.238  1.00101.47           C  
ATOM   1841  O   ALA A 243     371.594 308.968 333.019  1.00101.47           O  
ATOM   1842  CB  ALA A 243     370.207 306.805 334.516  1.00101.47           C  
ATOM   1843  N   LEU A 244     372.196 309.606 335.098  1.00114.55           N  
ATOM   1844  CA  LEU A 244     373.389 310.313 334.662  1.00114.55           C  
ATOM   1845  C   LEU A 244     374.596 309.379 334.734  1.00114.55           C  
ATOM   1846  O   LEU A 244     374.479 308.196 335.066  1.00114.55           O  
ATOM   1847  CB  LEU A 244     373.576 311.586 335.489  1.00114.55           C  
ATOM   1848  CG  LEU A 244     373.709 311.499 337.013  1.00114.55           C  
ATOM   1849  CD1 LEU A 244     375.130 311.185 337.455  1.00114.55           C  
ATOM   1850  CD2 LEU A 244     373.236 312.800 337.641  1.00114.55           C  
ATOM   1851  N   HIS A 245     375.776 309.906 334.418  1.00122.06           N  
ATOM   1852  CA  HIS A 245     377.010 309.139 334.444  1.00122.06           C  
ATOM   1853  C   HIS A 245     378.068 309.905 335.224  1.00122.06           C  
ATOM   1854  O   HIS A 245     378.124 311.137 335.181  1.00122.06           O  
ATOM   1855  CB  HIS A 245     377.518 308.842 333.027  1.00122.06           C  
ATOM   1856  CG  HIS A 245     376.555 308.057 332.192  1.00122.06           C  
ATOM   1857  ND1 HIS A 245     376.231 306.746 332.463  1.00122.06           N  
ATOM   1858  CD2 HIS A 245     375.846 308.400 331.090  1.00122.06           C  
ATOM   1859  CE1 HIS A 245     375.364 306.314 331.565  1.00122.06           C  
ATOM   1860  NE2 HIS A 245     375.113 307.298 330.721  1.00122.06           N  
ATOM   1861  N   ARG A 246     378.907 309.161 335.941  1.00128.31           N  
ATOM   1862  CA  ARG A 246     379.985 309.745 336.724  1.00128.31           C  
ATOM   1863  C   ARG A 246     381.260 308.949 336.495  1.00128.31           C  
ATOM   1864  O   ARG A 246     381.219 307.754 336.190  1.00128.31           O  
ATOM   1865  CB  ARG A 246     379.645 309.780 338.220  1.00128.31           C  
ATOM   1866  CG  ARG A 246     378.591 310.809 338.589  1.00128.31           C  
ATOM   1867  CD  ARG A 246     378.544 311.047 340.089  1.00128.31           C  
ATOM   1868  NE  ARG A 246     377.427 311.909 340.466  1.00128.31           N  
ATOM   1869  CZ  ARG A 246     377.154 312.275 341.713  1.00128.31           C  
ATOM   1870  NH1 ARG A 246     377.918 311.857 342.712  1.00128.31           N  
ATOM   1871  NH2 ARG A 246     376.116 313.062 341.963  1.00128.31           N  
ATOM   1872  N   SER A 247     382.395 309.624 336.647  1.00133.08           N  
ATOM   1873  CA  SER A 247     383.694 308.995 336.442  1.00133.08           C  
ATOM   1874  C   SER A 247     384.788 309.736 337.202  1.00133.08           C  
ATOM   1875  O   SER A 247     385.971 309.615 336.881  1.00133.08           O  
ATOM   1876  CB  SER A 247     384.032 308.940 334.951  1.00133.08           C  
ATOM   1877  OG  SER A 247     383.853 310.206 334.341  1.00133.08           O  
ATOM   1878  N   GLY A 252     384.152 316.420 340.012  1.00148.26           N  
ATOM   1879  CA  GLY A 252     384.702 316.754 341.312  1.00148.26           C  
ATOM   1880  C   GLY A 252     383.666 316.745 342.418  1.00148.26           C  
ATOM   1881  O   GLY A 252     383.488 315.741 343.107  1.00148.26           O  
ATOM   1882  N   ASP A 253     382.982 317.873 342.589  1.00146.59           N  
ATOM   1883  CA  ASP A 253     381.946 317.975 343.605  1.00146.59           C  
ATOM   1884  C   ASP A 253     380.754 317.095 343.242  1.00146.59           C  
ATOM   1885  O   ASP A 253     380.473 316.843 342.067  1.00146.59           O  
ATOM   1886  CB  ASP A 253     381.500 319.429 343.766  1.00146.59           C  
ATOM   1887  CG  ASP A 253     380.469 319.607 344.865  1.00146.59           C  
ATOM   1888  OD1 ASP A 253     380.637 318.997 345.942  1.00146.59           O  
ATOM   1889  OD2 ASP A 253     379.492 320.355 344.651  1.00146.59           O  
ATOM   1890  N   SER A 254     380.054 316.618 344.275  1.00145.85           N  
ATOM   1891  CA  SER A 254     378.897 315.757 344.051  1.00145.85           C  
ATOM   1892  C   SER A 254     377.793 316.482 343.292  1.00145.85           C  
ATOM   1893  O   SER A 254     377.014 315.846 342.572  1.00145.85           O  
ATOM   1894  CB  SER A 254     378.366 315.234 345.386  1.00145.85           C  
ATOM   1895  OG  SER A 254     377.137 314.550 345.214  1.00145.85           O  
ATOM   1896  N   SER A 255     377.707 317.803 343.436  1.00144.77           N  
ATOM   1897  CA  SER A 255     376.694 318.590 342.748  1.00144.77           C  
ATOM   1898  C   SER A 255     377.133 319.061 341.367  1.00144.77           C  
ATOM   1899  O   SER A 255     376.322 319.655 340.649  1.00144.77           O  
ATOM   1900  CB  SER A 255     376.304 319.805 343.597  1.00144.77           C  
ATOM   1901  OG  SER A 255     375.415 319.436 344.637  1.00144.77           O  
ATOM   1902  N   SER A 256     378.385 318.814 340.979  1.00143.02           N  
ATOM   1903  CA  SER A 256     378.884 319.240 339.679  1.00143.02           C  
ATOM   1904  C   SER A 256     379.671 318.173 338.932  1.00143.02           C  
ATOM   1905  O   SER A 256     379.893 318.335 337.727  1.00143.02           O  
ATOM   1906  CB  SER A 256     379.765 320.490 339.826  1.00143.02           C  
ATOM   1907  OG  SER A 256     381.016 320.167 340.408  1.00143.02           O  
ATOM   1908  N   GLY A 257     380.098 317.101 339.594  1.00138.44           N  
ATOM   1909  CA  GLY A 257     380.857 316.056 338.935  1.00138.44           C  
ATOM   1910  C   GLY A 257     379.989 314.958 338.358  1.00138.44           C  
ATOM   1911  O   GLY A 257     379.967 313.839 338.880  1.00138.44           O  
ATOM   1912  N   TRP A 258     379.267 315.262 337.281  1.00127.54           N  
ATOM   1913  CA  TRP A 258     378.364 314.295 336.676  1.00127.54           C  
ATOM   1914  C   TRP A 258     378.259 314.564 335.182  1.00127.54           C  
ATOM   1915  O   TRP A 258     378.547 315.665 334.705  1.00127.54           O  
ATOM   1916  CB  TRP A 258     376.977 314.343 337.325  1.00127.54           C  
ATOM   1917  CG  TRP A 258     376.401 315.724 337.405  1.00127.54           C  
ATOM   1918  CD1 TRP A 258     376.529 316.606 338.437  1.00127.54           C  
ATOM   1919  CD2 TRP A 258     375.608 316.382 336.410  1.00127.54           C  
ATOM   1920  NE1 TRP A 258     375.864 317.773 338.148  1.00127.54           N  
ATOM   1921  CE2 TRP A 258     375.290 317.661 336.909  1.00127.54           C  
ATOM   1922  CE3 TRP A 258     375.136 316.015 335.146  1.00127.54           C  
ATOM   1923  CZ2 TRP A 258     374.522 318.573 336.189  1.00127.54           C  
ATOM   1924  CZ3 TRP A 258     374.373 316.922 334.433  1.00127.54           C  
ATOM   1925  CH2 TRP A 258     374.074 318.186 334.956  1.00127.54           C  
ATOM   1926  N   THR A 259     377.841 313.535 334.448  1.00123.42           N  
ATOM   1927  CA  THR A 259     377.616 313.618 333.011  1.00123.42           C  
ATOM   1928  C   THR A 259     376.188 313.187 332.713  1.00123.42           C  
ATOM   1929  O   THR A 259     375.745 312.132 333.180  1.00123.42           O  
ATOM   1930  CB  THR A 259     378.608 312.742 332.241  1.00123.42           C  
ATOM   1931  OG1 THR A 259     379.923 312.913 332.785  1.00123.42           O  
ATOM   1932  CG2 THR A 259     378.621 313.123 330.768  1.00123.42           C  
ATOM   1933  N   ALA A 260     375.473 314.002 331.935  1.00116.21           N  
ATOM   1934  CA  ALA A 260     374.057 313.742 331.691  1.00116.21           C  
ATOM   1935  C   ALA A 260     373.849 312.500 330.831  1.00116.21           C  
ATOM   1936  O   ALA A 260     372.962 311.686 331.114  1.00116.21           O  
ATOM   1937  CB  ALA A 260     373.407 314.960 331.037  1.00116.21           C  
ATOM   1938  N   GLY A 261     374.651 312.335 329.782  1.00112.93           N  
ATOM   1939  CA  GLY A 261     374.431 311.259 328.834  1.00112.93           C  
ATOM   1940  C   GLY A 261     373.427 311.654 327.771  1.00112.93           C  
ATOM   1941  O   GLY A 261     372.395 312.252 328.085  1.00112.93           O  
ATOM   1942  N   ALA A 262     373.707 311.319 326.514  1.00110.42           N  
ATOM   1943  CA  ALA A 262     372.919 311.827 325.396  1.00110.42           C  
ATOM   1944  C   ALA A 262     371.636 311.019 325.228  1.00110.42           C  
ATOM   1945  O   ALA A 262     371.680 309.797 325.049  1.00110.42           O  
ATOM   1946  CB  ALA A 262     373.744 311.802 324.112  1.00110.42           C  
ATOM   1947  N   ALA A 263     370.500 311.710 325.282  1.00 96.70           N  
ATOM   1948  CA  ALA A 263     369.185 311.132 325.035  1.00 96.70           C  
ATOM   1949  C   ALA A 263     368.210 312.282 324.831  1.00 96.70           C  
ATOM   1950  O   ALA A 263     368.568 313.454 324.975  1.00 96.70           O  
ATOM   1951  CB  ALA A 263     368.737 310.224 326.184  1.00 96.70           C  
ATOM   1952  N   ALA A 264     366.969 311.942 324.488  1.00 82.55           N  
ATOM   1953  CA  ALA A 264     365.959 312.981 324.338  1.00 82.55           C  
ATOM   1954  C   ALA A 264     364.587 312.407 324.649  1.00 82.55           C  
ATOM   1955  O   ALA A 264     364.364 311.198 324.558  1.00 82.55           O  
ATOM   1956  CB  ALA A 264     365.980 313.590 322.931  1.00 82.55           C  
ATOM   1957  N   TYR A 265     363.661 313.291 325.017  1.00 68.70           N  
ATOM   1958  CA  TYR A 265     362.292 312.850 325.244  1.00 68.70           C  
ATOM   1959  C   TYR A 265     361.298 313.964 324.944  1.00 68.70           C  
ATOM   1960  O   TYR A 265     361.566 315.146 325.177  1.00 68.70           O  
ATOM   1961  CB  TYR A 265     362.100 312.308 326.669  1.00 68.70           C  
ATOM   1962  CG  TYR A 265     362.371 313.272 327.802  1.00 68.70           C  
ATOM   1963  CD1 TYR A 265     363.652 313.425 328.316  1.00 68.70           C  
ATOM   1964  CD2 TYR A 265     361.340 313.993 328.389  1.00 68.70           C  
ATOM   1965  CE1 TYR A 265     363.902 314.289 329.364  1.00 68.70           C  
ATOM   1966  CE2 TYR A 265     361.580 314.858 329.439  1.00 68.70           C  
ATOM   1967  CZ  TYR A 265     362.863 315.002 329.922  1.00 68.70           C  
ATOM   1968  OH  TYR A 265     363.107 315.865 330.965  1.00 68.70           O  
ATOM   1969  N   TYR A 266     360.144 313.554 324.429  1.00 67.77           N  
ATOM   1970  CA  TYR A 266     359.084 314.431 323.963  1.00 67.77           C  
ATOM   1971  C   TYR A 266     357.858 314.243 324.844  1.00 67.77           C  
ATOM   1972  O   TYR A 266     357.468 313.108 325.144  1.00 67.77           O  
ATOM   1973  CB  TYR A 266     358.719 314.109 322.512  1.00 67.77           C  
ATOM   1974  CG  TYR A 266     359.878 314.189 321.549  1.00 67.77           C  
ATOM   1975  CD1 TYR A 266     360.348 315.409 321.090  1.00 67.77           C  
ATOM   1976  CD2 TYR A 266     360.507 313.034 321.102  1.00 67.77           C  
ATOM   1977  CE1 TYR A 266     361.409 315.476 320.207  1.00 67.77           C  
ATOM   1978  CE2 TYR A 266     361.568 313.092 320.222  1.00 67.77           C  
ATOM   1979  CZ  TYR A 266     362.016 314.315 319.778  1.00 67.77           C  
ATOM   1980  OH  TYR A 266     363.073 314.377 318.900  1.00 67.77           O  
ATOM   1981  N   VAL A 267     357.246 315.353 325.245  1.00 58.58           N  
ATOM   1982  CA  VAL A 267     356.075 315.345 326.115  1.00 58.58           C  
ATOM   1983  C   VAL A 267     354.915 316.001 325.378  1.00 58.58           C  
ATOM   1984  O   VAL A 267     355.060 317.105 324.840  1.00 58.58           O  
ATOM   1985  CB  VAL A 267     356.352 316.064 327.448  1.00 58.58           C  
ATOM   1986  CG1 VAL A 267     355.111 316.050 328.326  1.00 58.58           C  
ATOM   1987  CG2 VAL A 267     357.524 315.415 328.165  1.00 58.58           C  
ATOM   1988  N   GLY A 268     353.770 315.316 325.352  1.00 60.85           N  
ATOM   1989  CA  GLY A 268     352.573 315.861 324.754  1.00 60.85           C  
ATOM   1990  C   GLY A 268     351.359 315.567 325.614  1.00 60.85           C  
ATOM   1991  O   GLY A 268     351.366 314.670 326.456  1.00 60.85           O  
ATOM   1992  N   TYR A 269     350.299 316.336 325.375  1.00 62.35           N  
ATOM   1993  CA  TYR A 269     349.073 316.254 326.160  1.00 62.35           C  
ATOM   1994  C   TYR A 269     347.921 315.801 325.275  1.00 62.35           C  
ATOM   1995  O   TYR A 269     347.745 316.315 324.166  1.00 62.35           O  
ATOM   1996  CB  TYR A 269     348.746 317.603 326.805  1.00 62.35           C  
ATOM   1997  CG  TYR A 269     349.888 318.180 327.606  1.00 62.35           C  
ATOM   1998  CD1 TYR A 269     350.179 317.705 328.878  1.00 62.35           C  
ATOM   1999  CD2 TYR A 269     350.678 319.198 327.090  1.00 62.35           C  
ATOM   2000  CE1 TYR A 269     351.224 318.228 329.612  1.00 62.35           C  
ATOM   2001  CE2 TYR A 269     351.724 319.728 327.817  1.00 62.35           C  
ATOM   2002  CZ  TYR A 269     351.993 319.240 329.077  1.00 62.35           C  
ATOM   2003  OH  TYR A 269     353.034 319.766 329.804  1.00 62.35           O  
ATOM   2004  N   LEU A 270     347.140 314.845 325.771  1.00 62.70           N  
ATOM   2005  CA  LEU A 270     346.002 314.325 325.030  1.00 62.70           C  
ATOM   2006  C   LEU A 270     344.751 315.153 325.304  1.00 62.70           C  
ATOM   2007  O   LEU A 270     344.587 315.737 326.379  1.00 62.70           O  
ATOM   2008  CB  LEU A 270     345.742 312.864 325.398  1.00 62.70           C  
ATOM   2009  CG  LEU A 270     346.963 311.975 325.642  1.00 62.70           C  
ATOM   2010  CD1 LEU A 270     346.535 310.614 326.166  1.00 62.70           C  
ATOM   2011  CD2 LEU A 270     347.785 311.827 324.373  1.00 62.70           C  
ATOM   2012  N   GLN A 271     343.865 315.196 324.314  1.00 66.80           N  
ATOM   2013  CA  GLN A 271     342.583 315.875 324.414  1.00 66.80           C  
ATOM   2014  C   GLN A 271     341.482 314.982 323.863  1.00 66.80           C  
ATOM   2015  O   GLN A 271     341.756 314.065 323.082  1.00 66.80           O  
ATOM   2016  CB  GLN A 271     342.597 317.215 323.658  1.00 66.80           C  
ATOM   2017  CG  GLN A 271     343.516 318.272 324.260  1.00 66.80           C  
ATOM   2018  CD  GLN A 271     344.963 318.102 323.852  1.00 66.80           C  
ATOM   2019  OE1 GLN A 271     345.268 317.408 322.886  1.00 66.80           O  
ATOM   2020  NE2 GLN A 271     345.865 318.742 324.588  1.00 66.80           N  
ATOM   2021  N   PRO A 272     340.226 315.201 324.279  1.00 66.68           N  
ATOM   2022  CA  PRO A 272     339.132 314.358 323.776  1.00 66.68           C  
ATOM   2023  C   PRO A 272     338.817 314.621 322.312  1.00 66.68           C  
ATOM   2024  O   PRO A 272     338.296 315.683 321.959  1.00 66.68           O  
ATOM   2025  CB  PRO A 272     337.951 314.735 324.680  1.00 66.68           C  
ATOM   2026  CG  PRO A 272     338.276 316.097 325.184  1.00 66.68           C  
ATOM   2027  CD  PRO A 272     339.767 316.146 325.312  1.00 66.68           C  
ATOM   2028  N   ARG A 273     339.130 313.653 321.451  1.00 68.88           N  
ATOM   2029  CA  ARG A 273     338.888 313.781 320.023  1.00 68.88           C  
ATOM   2030  C   ARG A 273     338.308 312.476 319.497  1.00 68.88           C  
ATOM   2031  O   ARG A 273     338.381 311.429 320.150  1.00 68.88           O  
ATOM   2032  CB  ARG A 273     340.170 314.137 319.258  1.00 68.88           C  
ATOM   2033  CG  ARG A 273     340.804 315.455 319.669  1.00 68.88           C  
ATOM   2034  CD  ARG A 273     339.939 316.635 319.259  1.00 68.88           C  
ATOM   2035  NE  ARG A 273     340.528 317.909 319.659  1.00 68.88           N  
ATOM   2036  CZ  ARG A 273     341.361 318.616 318.903  1.00 68.88           C  
ATOM   2037  NH1 ARG A 273     341.706 318.174 317.701  1.00 68.88           N  
ATOM   2038  NH2 ARG A 273     341.850 319.766 319.347  1.00 68.88           N  
ATOM   2039  N   THR A 274     337.727 312.555 318.304  1.00 65.07           N  
ATOM   2040  CA  THR A 274     337.186 311.396 317.609  1.00 65.07           C  
ATOM   2041  C   THR A 274     338.155 310.971 316.515  1.00 65.07           C  
ATOM   2042  O   THR A 274     338.529 311.781 315.660  1.00 65.07           O  
ATOM   2043  CB  THR A 274     335.813 311.705 317.009  1.00 65.07           C  
ATOM   2044  OG1 THR A 274     334.924 312.143 318.044  1.00 65.07           O  
ATOM   2045  CG2 THR A 274     335.234 310.468 316.340  1.00 65.07           C  
ATOM   2046  N   PHE A 275     338.558 309.704 316.545  1.00 63.70           N  
ATOM   2047  CA  PHE A 275     339.526 309.153 315.610  1.00 63.70           C  
ATOM   2048  C   PHE A 275     338.895 308.005 314.837  1.00 63.70           C  
ATOM   2049  O   PHE A 275     338.121 307.216 315.393  1.00 63.70           O  
ATOM   2050  CB  PHE A 275     340.780 308.650 316.337  1.00 63.70           C  
ATOM   2051  CG  PHE A 275     341.817 309.710 316.574  1.00 63.70           C  
ATOM   2052  CD1 PHE A 275     341.463 310.949 317.080  1.00 63.70           C  
ATOM   2053  CD2 PHE A 275     343.151 309.464 316.294  1.00 63.70           C  
ATOM   2054  CE1 PHE A 275     342.418 311.921 317.301  1.00 63.70           C  
ATOM   2055  CE2 PHE A 275     344.110 310.433 316.512  1.00 63.70           C  
ATOM   2056  CZ  PHE A 275     343.743 311.664 317.016  1.00 63.70           C  
ATOM   2057  N   LEU A 276     339.237 307.911 313.554  1.00 64.06           N  
ATOM   2058  CA  LEU A 276     338.815 306.804 312.704  1.00 64.06           C  
ATOM   2059  C   LEU A 276     340.029 305.931 312.420  1.00 64.06           C  
ATOM   2060  O   LEU A 276     341.021 306.406 311.857  1.00 64.06           O  
ATOM   2061  CB  LEU A 276     338.192 307.314 311.405  1.00 64.06           C  
ATOM   2062  CG  LEU A 276     337.624 306.262 310.450  1.00 64.06           C  
ATOM   2063  CD1 LEU A 276     336.261 305.785 310.922  1.00 64.06           C  
ATOM   2064  CD2 LEU A 276     337.538 306.816 309.038  1.00 64.06           C  
ATOM   2065  N   LEU A 277     339.946 304.661 312.805  1.00 63.95           N  
ATOM   2066  CA  LEU A 277     341.063 303.731 312.733  1.00 63.95           C  
ATOM   2067  C   LEU A 277     340.771 302.635 311.718  1.00 63.95           C  
ATOM   2068  O   LEU A 277     339.650 302.116 311.650  1.00 63.95           O  
ATOM   2069  CB  LEU A 277     341.344 303.109 314.105  1.00 63.95           C  
ATOM   2070  CG  LEU A 277     341.813 304.059 315.210  1.00 63.95           C  
ATOM   2071  CD1 LEU A 277     340.634 304.578 316.020  1.00 63.95           C  
ATOM   2072  CD2 LEU A 277     342.824 303.375 316.115  1.00 63.95           C  
ATOM   2073  N   LYS A 278     341.793 302.289 310.936  1.00 68.33           N  
ATOM   2074  CA  LYS A 278     341.720 301.253 309.915  1.00 68.33           C  
ATOM   2075  C   LYS A 278     342.732 300.170 310.262  1.00 68.33           C  
ATOM   2076  O   LYS A 278     343.940 300.442 310.339  1.00 68.33           O  
ATOM   2077  CB  LYS A 278     341.983 301.843 308.525  1.00 68.33           C  
ATOM   2078  CG  LYS A 278     341.914 300.857 307.362  1.00 68.33           C  
ATOM   2079  CD  LYS A 278     343.278 300.283 307.011  1.00 68.33           C  
ATOM   2080  CE  LYS A 278     344.171 301.332 306.370  1.00 68.33           C  
ATOM   2081  NZ  LYS A 278     345.506 300.779 306.011  1.00 68.33           N  
ATOM   2082  N   TYR A 279     342.233 298.952 310.475  1.00 70.15           N  
ATOM   2083  CA  TYR A 279     343.032 297.800 310.861  1.00 70.15           C  
ATOM   2084  C   TYR A 279     343.459 297.021 309.617  1.00 70.15           C  
ATOM   2085  O   TYR A 279     343.316 297.484 308.483  1.00 70.15           O  
ATOM   2086  CB  TYR A 279     342.251 296.901 311.820  1.00 70.15           C  
ATOM   2087  CG  TYR A 279     341.698 297.585 313.054  1.00 70.15           C  
ATOM   2088  CD1 TYR A 279     340.530 298.335 312.994  1.00 70.15           C  
ATOM   2089  CD2 TYR A 279     342.330 297.457 314.283  1.00 70.15           C  
ATOM   2090  CE1 TYR A 279     340.018 298.953 314.119  1.00 70.15           C  
ATOM   2091  CE2 TYR A 279     341.823 298.070 315.414  1.00 70.15           C  
ATOM   2092  CZ  TYR A 279     340.668 298.817 315.326  1.00 70.15           C  
ATOM   2093  OH  TYR A 279     340.162 299.429 316.449  1.00 70.15           O  
ATOM   2094  N   ASN A 280     343.987 295.815 309.824  1.00 79.91           N  
ATOM   2095  CA  ASN A 280     344.358 294.932 308.724  1.00 79.91           C  
ATOM   2096  C   ASN A 280     343.759 293.547 308.922  1.00 79.91           C  
ATOM   2097  O   ASN A 280     342.900 293.350 309.788  1.00 79.91           O  
ATOM   2098  CB  ASN A 280     345.877 294.825 308.599  1.00 79.91           C  
ATOM   2099  CG  ASN A 280     346.552 294.532 309.926  1.00 79.91           C  
ATOM   2100  OD1 ASN A 280     345.906 294.514 310.973  1.00 79.91           O  
ATOM   2101  ND2 ASN A 280     347.858 294.301 309.886  1.00 79.91           N  
ATOM   2102  N   GLU A 281     344.202 292.582 308.111  1.00 88.74           N  
ATOM   2103  CA  GLU A 281     343.794 291.197 308.317  1.00 88.74           C  
ATOM   2104  C   GLU A 281     344.269 290.670 309.665  1.00 88.74           C  
ATOM   2105  O   GLU A 281     343.653 289.757 310.226  1.00 88.74           O  
ATOM   2106  CB  GLU A 281     344.321 290.322 307.178  1.00 88.74           C  
ATOM   2107  CG  GLU A 281     345.835 290.343 307.018  1.00 88.74           C  
ATOM   2108  CD  GLU A 281     346.312 291.472 306.121  1.00 88.74           C  
ATOM   2109  OE1 GLU A 281     345.509 292.381 305.826  1.00 88.74           O  
ATOM   2110  OE2 GLU A 281     347.492 291.452 305.712  1.00 88.74           O  
ATOM   2111  N   ASN A 282     345.354 291.226 310.198  1.00 86.50           N  
ATOM   2112  CA  ASN A 282     345.813 290.888 311.538  1.00 86.50           C  
ATOM   2113  C   ASN A 282     345.056 291.742 312.555  1.00 86.50           C  
ATOM   2114  O   ASN A 282     344.102 292.450 312.223  1.00 86.50           O  
ATOM   2115  CB  ASN A 282     347.325 291.073 311.648  1.00 86.50           C  
ATOM   2116  CG  ASN A 282     348.092 290.258 310.624  1.00 86.50           C  
ATOM   2117  OD1 ASN A 282     347.632 289.207 310.177  1.00 86.50           O  
ATOM   2118  ND2 ASN A 282     349.275 290.741 310.253  1.00 86.50           N  
ATOM   2119  N   GLY A 283     345.476 291.684 313.815  1.00 78.64           N  
ATOM   2120  CA  GLY A 283     344.839 292.443 314.869  1.00 78.64           C  
ATOM   2121  C   GLY A 283     345.434 293.800 315.161  1.00 78.64           C  
ATOM   2122  O   GLY A 283     344.954 294.491 316.066  1.00 78.64           O  
ATOM   2123  N   THR A 284     346.462 294.212 314.426  1.00 75.57           N  
ATOM   2124  CA  THR A 284     347.120 295.481 314.689  1.00 75.57           C  
ATOM   2125  C   THR A 284     346.362 296.632 314.029  1.00 75.57           C  
ATOM   2126  O   THR A 284     345.492 296.438 313.176  1.00 75.57           O  
ATOM   2127  CB  THR A 284     348.565 295.450 314.193  1.00 75.57           C  
ATOM   2128  OG1 THR A 284     348.580 295.410 312.761  1.00 75.57           O  
ATOM   2129  CG2 THR A 284     349.287 294.225 314.736  1.00 75.57           C  
ATOM   2130  N   ILE A 285     346.708 297.849 314.438  1.00 70.25           N  
ATOM   2131  CA  ILE A 285     346.153 299.068 313.861  1.00 70.25           C  
ATOM   2132  C   ILE A 285     347.133 299.577 312.815  1.00 70.25           C  
ATOM   2133  O   ILE A 285     348.287 299.889 313.135  1.00 70.25           O  
ATOM   2134  CB  ILE A 285     345.893 300.136 314.935  1.00 70.25           C  
ATOM   2135  CG1 ILE A 285     344.877 299.632 315.960  1.00 70.25           C  
ATOM   2136  CG2 ILE A 285     345.410 301.426 314.292  1.00 70.25           C  
ATOM   2137  CD1 ILE A 285     344.825 300.464 317.221  1.00 70.25           C  
ATOM   2138  N   THR A 286     346.680 299.663 311.566  1.00 72.77           N  
ATOM   2139  CA  THR A 286     347.559 300.092 310.486  1.00 72.77           C  
ATOM   2140  C   THR A 286     347.507 301.592 310.239  1.00 72.77           C  
ATOM   2141  O   THR A 286     348.541 302.198 309.937  1.00 72.77           O  
ATOM   2142  CB  THR A 286     347.219 299.348 309.193  1.00 72.77           C  
ATOM   2143  OG1 THR A 286     345.871 299.645 308.807  1.00 72.77           O  
ATOM   2144  CG2 THR A 286     347.381 297.859 309.389  1.00 72.77           C  
ATOM   2145  N   ASP A 287     346.337 302.217 310.355  1.00 71.89           N  
ATOM   2146  CA  ASP A 287     346.272 303.648 310.095  1.00 71.89           C  
ATOM   2147  C   ASP A 287     345.188 304.276 310.958  1.00 71.89           C  
ATOM   2148  O   ASP A 287     344.287 303.596 311.453  1.00 71.89           O  
ATOM   2149  CB  ASP A 287     346.021 303.930 308.608  1.00 71.89           C  
ATOM   2150  CG  ASP A 287     346.290 305.376 308.232  1.00 71.89           C  
ATOM   2151  OD1 ASP A 287     346.659 306.170 309.123  1.00 71.89           O  
ATOM   2152  OD2 ASP A 287     346.133 305.719 307.041  1.00 71.89           O  
ATOM   2153  N   ALA A 288     345.291 305.591 311.137  1.00 68.39           N  
ATOM   2154  CA  ALA A 288     344.300 306.346 311.887  1.00 68.39           C  
ATOM   2155  C   ALA A 288     344.245 307.764 311.342  1.00 68.39           C  
ATOM   2156  O   ALA A 288     345.224 308.270 310.788  1.00 68.39           O  
ATOM   2157  CB  ALA A 288     344.616 306.362 313.387  1.00 68.39           C  
ATOM   2158  N   VAL A 289     343.084 308.396 311.496  1.00 65.77           N  
ATOM   2159  CA  VAL A 289     342.871 309.775 311.073  1.00 65.77           C  
ATOM   2160  C   VAL A 289     342.101 310.514 312.159  1.00 65.77           C  
ATOM   2161  O   VAL A 289     341.189 309.955 312.783  1.00 65.77           O  
ATOM   2162  CB  VAL A 289     342.129 309.864 309.721  1.00 65.77           C  
ATOM   2163  CG1 VAL A 289     343.015 309.363 308.589  1.00 65.77           C  
ATOM   2164  CG2 VAL A 289     340.831 309.081 309.767  1.00 65.77           C  
ATOM   2165  N   ASP A 290     342.480 311.769 312.390  1.00 66.58           N  
ATOM   2166  CA  ASP A 290     341.814 312.630 313.359  1.00 66.58           C  
ATOM   2167  C   ASP A 290     340.700 313.395 312.655  1.00 66.58           C  
ATOM   2168  O   ASP A 290     340.956 314.130 311.696  1.00 66.58           O  
ATOM   2169  CB  ASP A 290     342.813 313.594 313.999  1.00 66.58           C  
ATOM   2170  CG  ASP A 290     342.193 314.439 315.097  1.00 66.58           C  
ATOM   2171  OD1 ASP A 290     341.052 314.147 315.511  1.00 66.58           O  
ATOM   2172  OD2 ASP A 290     342.851 315.401 315.547  1.00 66.58           O  
ATOM   2173  N   CYS A 291     339.467 313.228 313.139  1.00 66.59           N  
ATOM   2174  CA  CYS A 291     338.316 313.820 312.464  1.00 66.59           C  
ATOM   2175  C   CYS A 291     338.371 315.343 312.487  1.00 66.59           C  
ATOM   2176  O   CYS A 291     338.046 315.998 311.490  1.00 66.59           O  
ATOM   2177  CB  CYS A 291     337.022 313.319 313.104  1.00 66.59           C  
ATOM   2178  SG  CYS A 291     336.735 311.544 312.908  1.00 66.59           S  
ATOM   2179  N   ALA A 292     338.780 315.928 313.616  1.00 63.59           N  
ATOM   2180  CA  ALA A 292     338.768 317.375 313.795  1.00 63.59           C  
ATOM   2181  C   ALA A 292     340.094 318.033 313.428  1.00 63.59           C  
ATOM   2182  O   ALA A 292     340.402 319.120 313.935  1.00 63.59           O  
ATOM   2183  CB  ALA A 292     338.385 317.720 315.235  1.00 63.59           C  
ATOM   2184  N   LEU A 293     340.889 317.407 312.560  1.00 63.61           N  
ATOM   2185  CA  LEU A 293     342.166 317.995 312.165  1.00 63.61           C  
ATOM   2186  C   LEU A 293     341.982 319.034 311.063  1.00 63.61           C  
ATOM   2187  O   LEU A 293     342.284 320.217 311.250  1.00 63.61           O  
ATOM   2188  CB  LEU A 293     343.129 316.895 311.710  1.00 63.61           C  
ATOM   2189  CG  LEU A 293     344.474 317.362 311.150  1.00 63.61           C  
ATOM   2190  CD1 LEU A 293     345.271 318.106 312.210  1.00 63.61           C  
ATOM   2191  CD2 LEU A 293     345.265 316.185 310.601  1.00 63.61           C  
ATOM   2192  N   ASP A 294     341.487 318.604 309.908  1.00 63.63           N  
ATOM   2193  CA  ASP A 294     341.270 319.477 308.764  1.00 63.63           C  
ATOM   2194  C   ASP A 294     340.016 319.009 308.044  1.00 63.63           C  
ATOM   2195  O   ASP A 294     339.567 317.875 308.251  1.00 63.63           O  
ATOM   2196  CB  ASP A 294     342.482 319.475 307.819  1.00 63.63           C  
ATOM   2197  CG  ASP A 294     343.001 318.083 307.536  1.00 63.63           C  
ATOM   2198  OD1 ASP A 294     342.565 317.136 308.220  1.00 63.63           O  
ATOM   2199  OD2 ASP A 294     343.848 317.934 306.630  1.00 63.63           O  
ATOM   2200  N   PRO A 295     339.413 319.862 307.208  1.00 58.65           N  
ATOM   2201  CA  PRO A 295     338.181 319.450 306.513  1.00 58.65           C  
ATOM   2202  C   PRO A 295     338.337 318.194 305.672  1.00 58.65           C  
ATOM   2203  O   PRO A 295     337.357 317.458 305.495  1.00 58.65           O  
ATOM   2204  CB  PRO A 295     337.848 320.672 305.647  1.00 58.65           C  
ATOM   2205  CG  PRO A 295     338.439 321.817 306.385  1.00 58.65           C  
ATOM   2206  CD  PRO A 295     339.703 321.293 307.005  1.00 58.65           C  
ATOM   2207  N   LEU A 296     339.532 317.926 305.139  1.00 59.82           N  
ATOM   2208  CA  LEU A 296     339.751 316.679 304.412  1.00 59.82           C  
ATOM   2209  C   LEU A 296     339.540 315.475 305.322  1.00 59.82           C  
ATOM   2210  O   LEU A 296     338.819 314.532 304.974  1.00 59.82           O  
ATOM   2211  CB  LEU A 296     341.156 316.661 303.812  1.00 59.82           C  
ATOM   2212  CG  LEU A 296     341.543 315.402 303.033  1.00 59.82           C  
ATOM   2213  CD1 LEU A 296     340.552 315.138 301.911  1.00 59.82           C  
ATOM   2214  CD2 LEU A 296     342.957 315.522 302.487  1.00 59.82           C  
ATOM   2215  N   SER A 297     340.154 315.495 306.507  1.00 61.60           N  
ATOM   2216  CA  SER A 297     339.929 314.415 307.459  1.00 61.60           C  
ATOM   2217  C   SER A 297     338.497 314.415 307.972  1.00 61.60           C  
ATOM   2218  O   SER A 297     337.959 313.353 308.300  1.00 61.60           O  
ATOM   2219  CB  SER A 297     340.913 314.523 308.621  1.00 61.60           C  
ATOM   2220  OG  SER A 297     342.241 314.679 308.152  1.00 61.60           O  
ATOM   2221  N   GLU A 298     337.861 315.587 308.042  1.00 59.51           N  
ATOM   2222  CA  GLU A 298     336.463 315.646 308.454  1.00 59.51           C  
ATOM   2223  C   GLU A 298     335.570 314.901 307.468  1.00 59.51           C  
ATOM   2224  O   GLU A 298     334.705 314.112 307.867  1.00 59.51           O  
ATOM   2225  CB  GLU A 298     336.019 317.102 308.593  1.00 59.51           C  
ATOM   2226  CG  GLU A 298     334.548 317.272 308.931  1.00 59.51           C  
ATOM   2227  CD  GLU A 298     334.308 317.433 310.419  1.00 59.51           C  
ATOM   2228  OE1 GLU A 298     335.291 317.637 311.162  1.00 59.51           O  
ATOM   2229  OE2 GLU A 298     333.136 317.357 310.846  1.00 59.51           O  
ATOM   2230  N   THR A 299     335.779 315.120 306.167  1.00 56.79           N  
ATOM   2231  CA  THR A 299     334.969 314.412 305.181  1.00 56.79           C  
ATOM   2232  C   THR A 299     335.373 312.946 305.076  1.00 56.79           C  
ATOM   2233  O   THR A 299     334.536 312.099 304.740  1.00 56.79           O  
ATOM   2234  CB  THR A 299     335.045 315.105 303.815  1.00 56.79           C  
ATOM   2235  OG1 THR A 299     333.971 314.644 302.986  1.00 56.79           O  
ATOM   2236  CG2 THR A 299     336.362 314.819 303.115  1.00 56.79           C  
ATOM   2237  N   LYS A 300     336.636 312.621 305.372  1.00 57.51           N  
ATOM   2238  CA  LYS A 300     337.031 311.218 305.450  1.00 57.51           C  
ATOM   2239  C   LYS A 300     336.295 310.506 306.578  1.00 57.51           C  
ATOM   2240  O   LYS A 300     335.832 309.371 306.411  1.00 57.51           O  
ATOM   2241  CB  LYS A 300     338.544 311.108 305.639  1.00 57.51           C  
ATOM   2242  CG  LYS A 300     339.349 311.401 304.385  1.00 57.51           C  
ATOM   2243  CD  LYS A 300     340.808 311.670 304.712  1.00 57.51           C  
ATOM   2244  CE  LYS A 300     341.645 310.410 304.581  1.00 57.51           C  
ATOM   2245  NZ  LYS A 300     343.080 310.722 304.338  1.00 57.51           N  
ATOM   2246  N   CYS A 301     336.183 311.158 307.737  1.00 58.73           N  
ATOM   2247  CA  CYS A 301     335.415 310.597 308.844  1.00 58.73           C  
ATOM   2248  C   CYS A 301     333.936 310.500 308.497  1.00 58.73           C  
ATOM   2249  O   CYS A 301     333.274 309.516 308.846  1.00 58.73           O  
ATOM   2250  CB  CYS A 301     335.612 311.443 310.102  1.00 58.73           C  
ATOM   2251  SG  CYS A 301     337.178 311.175 310.961  1.00 58.73           S  
ATOM   2252  N   THR A 302     333.397 311.519 307.823  1.00 58.18           N  
ATOM   2253  CA  THR A 302     331.986 311.501 307.451  1.00 58.18           C  
ATOM   2254  C   THR A 302     331.678 310.353 306.496  1.00 58.18           C  
ATOM   2255  O   THR A 302     330.658 309.669 306.643  1.00 58.18           O  
ATOM   2256  CB  THR A 302     331.591 312.840 306.825  1.00 58.18           C  
ATOM   2257  OG1 THR A 302     331.813 313.894 307.769  1.00 58.18           O  
ATOM   2258  CG2 THR A 302     330.124 312.831 306.422  1.00 58.18           C  
ATOM   2259  N   LEU A 303     332.553 310.119 305.517  1.00 57.27           N  
ATOM   2260  CA  LEU A 303     332.339 309.054 304.547  1.00 57.27           C  
ATOM   2261  C   LEU A 303     332.750 307.681 305.064  1.00 57.27           C  
ATOM   2262  O   LEU A 303     332.518 306.686 304.367  1.00 57.27           O  
ATOM   2263  CB  LEU A 303     333.099 309.361 303.254  1.00 57.27           C  
ATOM   2264  CG  LEU A 303     332.622 310.582 302.465  1.00 57.27           C  
ATOM   2265  CD1 LEU A 303     333.545 310.852 301.287  1.00 57.27           C  
ATOM   2266  CD2 LEU A 303     331.189 310.392 301.995  1.00 57.27           C  
ATOM   2267  N   LYS A 304     333.346 307.605 306.257  1.00 59.45           N  
ATOM   2268  CA  LYS A 304     333.812 306.342 306.838  1.00 59.45           C  
ATOM   2269  C   LYS A 304     334.773 305.617 305.897  1.00 59.45           C  
ATOM   2270  O   LYS A 304     334.744 304.391 305.774  1.00 59.45           O  
ATOM   2271  CB  LYS A 304     332.641 305.431 307.221  1.00 59.45           C  
ATOM   2272  CG  LYS A 304     331.425 306.149 307.790  1.00 59.45           C  
ATOM   2273  CD  LYS A 304     331.727 306.783 309.139  1.00 59.45           C  
ATOM   2274  CE  LYS A 304     332.317 305.774 310.113  1.00 59.45           C  
ATOM   2275  NZ  LYS A 304     331.331 304.726 310.493  1.00 59.45           N  
ATOM   2276  N   SER A 305     335.634 306.380 305.228  1.00 63.33           N  
ATOM   2277  CA  SER A 305     336.600 305.807 304.304  1.00 63.33           C  
ATOM   2278  C   SER A 305     337.834 306.695 304.255  1.00 63.33           C  
ATOM   2279  O   SER A 305     337.764 307.896 304.531  1.00 63.33           O  
ATOM   2280  CB  SER A 305     336.009 305.643 302.899  1.00 63.33           C  
ATOM   2281  OG  SER A 305     336.968 305.114 302.001  1.00 63.33           O  
ATOM   2282  N   PHE A 306     338.965 306.090 303.900  1.00 66.23           N  
ATOM   2283  CA  PHE A 306     340.224 306.813 303.784  1.00 66.23           C  
ATOM   2284  C   PHE A 306     340.455 307.385 302.393  1.00 66.23           C  
ATOM   2285  O   PHE A 306     341.406 308.153 302.206  1.00 66.23           O  
ATOM   2286  CB  PHE A 306     341.395 305.901 304.162  1.00 66.23           C  
ATOM   2287  CG  PHE A 306     341.610 305.771 305.644  1.00 66.23           C  
ATOM   2288  CD1 PHE A 306     340.633 306.176 306.539  1.00 66.23           C  
ATOM   2289  CD2 PHE A 306     342.788 305.245 306.141  1.00 66.23           C  
ATOM   2290  CE1 PHE A 306     340.829 306.056 307.900  1.00 66.23           C  
ATOM   2291  CE2 PHE A 306     342.988 305.125 307.501  1.00 66.23           C  
ATOM   2292  CZ  PHE A 306     342.008 305.531 308.382  1.00 66.23           C  
ATOM   2293  N   THR A 307     339.620 307.032 301.420  1.00 70.02           N  
ATOM   2294  CA  THR A 307     339.701 307.567 300.069  1.00 70.02           C  
ATOM   2295  C   THR A 307     338.408 308.303 299.758  1.00 70.02           C  
ATOM   2296  O   THR A 307     337.317 307.753 299.942  1.00 70.02           O  
ATOM   2297  CB  THR A 307     339.941 306.457 299.042  1.00 70.02           C  
ATOM   2298  OG1 THR A 307     338.832 305.549 299.048  1.00 70.02           O  
ATOM   2299  CG2 THR A 307     341.217 305.695 299.368  1.00 70.02           C  
ATOM   2300  N   VAL A 308     338.531 309.541 299.288  1.00 66.81           N  
ATOM   2301  CA  VAL A 308     337.386 310.396 299.001  1.00 66.81           C  
ATOM   2302  C   VAL A 308     337.351 310.655 297.502  1.00 66.81           C  
ATOM   2303  O   VAL A 308     338.323 311.162 296.928  1.00 66.81           O  
ATOM   2304  CB  VAL A 308     337.451 311.714 299.787  1.00 66.81           C  
ATOM   2305  CG1 VAL A 308     336.304 312.626 299.387  1.00 66.81           C  
ATOM   2306  CG2 VAL A 308     337.421 311.439 301.280  1.00 66.81           C  
ATOM   2307  N   GLU A 309     336.234 310.306 296.870  1.00 66.68           N  
ATOM   2308  CA  GLU A 309     336.057 310.582 295.455  1.00 66.68           C  
ATOM   2309  C   GLU A 309     335.810 312.071 295.232  1.00 66.68           C  
ATOM   2310  O   GLU A 309     335.376 312.800 296.128  1.00 66.68           O  
ATOM   2311  CB  GLU A 309     334.897 309.763 294.888  1.00 66.68           C  
ATOM   2312  CG  GLU A 309     335.119 308.257 294.911  1.00 66.68           C  
ATOM   2313  CD  GLU A 309     335.996 307.772 293.770  1.00 66.68           C  
ATOM   2314  OE1 GLU A 309     337.188 308.143 293.728  1.00 66.68           O  
ATOM   2315  OE2 GLU A 309     335.490 307.016 292.914  1.00 66.68           O  
ATOM   2316  N   LYS A 310     336.105 312.521 294.014  1.00 56.25           N  
ATOM   2317  CA  LYS A 310     335.898 313.920 293.665  1.00 56.25           C  
ATOM   2318  C   LYS A 310     334.417 314.272 293.741  1.00 56.25           C  
ATOM   2319  O   LYS A 310     333.565 313.546 293.223  1.00 56.25           O  
ATOM   2320  CB  LYS A 310     336.444 314.196 292.263  1.00 56.25           C  
ATOM   2321  CG  LYS A 310     336.246 315.623 291.776  1.00 56.25           C  
ATOM   2322  CD  LYS A 310     335.146 315.702 290.730  1.00 56.25           C  
ATOM   2323  CE  LYS A 310     335.562 315.011 289.443  1.00 56.25           C  
ATOM   2324  NZ  LYS A 310     334.502 315.095 288.400  1.00 56.25           N  
ATOM   2325  N   GLY A 311     334.116 315.388 294.390  1.00 48.91           N  
ATOM   2326  CA  GLY A 311     332.744 315.818 294.544  1.00 48.91           C  
ATOM   2327  C   GLY A 311     332.610 316.772 295.715  1.00 48.91           C  
ATOM   2328  O   GLY A 311     333.599 317.248 296.272  1.00 48.91           O  
ATOM   2329  N   ILE A 312     331.356 317.035 296.074  1.00 46.08           N  
ATOM   2330  CA  ILE A 312     331.010 317.927 297.173  1.00 46.08           C  
ATOM   2331  C   ILE A 312     330.224 317.131 298.207  1.00 46.08           C  
ATOM   2332  O   ILE A 312     329.279 316.412 297.859  1.00 46.08           O  
ATOM   2333  CB  ILE A 312     330.214 319.151 296.681  1.00 46.08           C  
ATOM   2334  CG1 ILE A 312     329.771 320.020 297.860  1.00 46.08           C  
ATOM   2335  CG2 ILE A 312     329.028 318.728 295.821  1.00 46.08           C  
ATOM   2336  CD1 ILE A 312     329.267 321.386 297.449  1.00 46.08           C  
ATOM   2337  N   TYR A 313     330.627 317.243 299.471  1.00 49.91           N  
ATOM   2338  CA  TYR A 313     330.010 316.500 300.559  1.00 49.91           C  
ATOM   2339  C   TYR A 313     329.708 317.434 301.721  1.00 49.91           C  
ATOM   2340  O   TYR A 313     330.543 318.261 302.097  1.00 49.91           O  
ATOM   2341  CB  TYR A 313     330.915 315.357 301.037  1.00 49.91           C  
ATOM   2342  CG  TYR A 313     331.426 314.469 299.926  1.00 49.91           C  
ATOM   2343  CD1 TYR A 313     330.672 313.400 299.463  1.00 49.91           C  
ATOM   2344  CD2 TYR A 313     332.664 314.699 299.340  1.00 49.91           C  
ATOM   2345  CE1 TYR A 313     331.135 312.585 298.448  1.00 49.91           C  
ATOM   2346  CE2 TYR A 313     333.135 313.891 298.325  1.00 49.91           C  
ATOM   2347  CZ  TYR A 313     332.367 312.835 297.883  1.00 49.91           C  
ATOM   2348  OH  TYR A 313     332.832 312.027 296.871  1.00 49.91           O  
ATOM   2349  N   GLN A 314     328.512 317.291 302.288  1.00 54.16           N  
ATOM   2350  CA  GLN A 314     328.105 318.056 303.463  1.00 54.16           C  
ATOM   2351  C   GLN A 314     328.491 317.262 304.705  1.00 54.16           C  
ATOM   2352  O   GLN A 314     327.958 316.174 304.946  1.00 54.16           O  
ATOM   2353  CB  GLN A 314     326.606 318.343 303.425  1.00 54.16           C  
ATOM   2354  CG  GLN A 314     326.117 319.296 304.506  1.00 54.16           C  
ATOM   2355  CD  GLN A 314     325.799 318.588 305.809  1.00 54.16           C  
ATOM   2356  OE1 GLN A 314     325.416 317.418 305.816  1.00 54.16           O  
ATOM   2357  NE2 GLN A 314     325.962 319.294 306.920  1.00 54.16           N  
ATOM   2358  N   THR A 315     329.420 317.803 305.493  1.00 55.64           N  
ATOM   2359  CA  THR A 315     329.977 317.096 306.639  1.00 55.64           C  
ATOM   2360  C   THR A 315     329.474 317.646 307.968  1.00 55.64           C  
ATOM   2361  O   THR A 315     328.941 316.892 308.786  1.00 55.64           O  
ATOM   2362  CB  THR A 315     331.508 317.153 306.588  1.00 55.64           C  
ATOM   2363  OG1 THR A 315     331.939 318.519 306.646  1.00 55.64           O  
ATOM   2364  CG2 THR A 315     332.011 316.529 305.300  1.00 55.64           C  
ATOM   2365  N   SER A 316     329.632 318.945 308.209  1.00 61.59           N  
ATOM   2366  CA  SER A 316     329.304 319.549 309.492  1.00 61.59           C  
ATOM   2367  C   SER A 316     328.356 320.722 309.276  1.00 61.59           C  
ATOM   2368  O   SER A 316     327.939 321.022 308.154  1.00 61.59           O  
ATOM   2369  CB  SER A 316     330.570 319.998 310.232  1.00 61.59           C  
ATOM   2370  OG  SER A 316     331.218 321.048 309.537  1.00 61.59           O  
ATOM   2371  N   ASN A 317     328.022 321.400 310.372  1.00 68.04           N  
ATOM   2372  CA  ASN A 317     327.051 322.488 310.360  1.00 68.04           C  
ATOM   2373  C   ASN A 317     327.564 323.609 311.252  1.00 68.04           C  
ATOM   2374  O   ASN A 317     327.542 323.487 312.482  1.00 68.04           O  
ATOM   2375  CB  ASN A 317     325.686 321.985 310.826  1.00 68.04           C  
ATOM   2376  CG  ASN A 317     325.107 320.943 309.891  1.00 68.04           C  
ATOM   2377  OD1 ASN A 317     324.788 321.234 308.739  1.00 68.04           O  
ATOM   2378  ND2 ASN A 317     324.985 319.715 310.379  1.00 68.04           N  
ATOM   2379  N   PHE A 318     328.024 324.696 310.637  1.00 80.94           N  
ATOM   2380  CA  PHE A 318     328.526 325.836 311.388  1.00 80.94           C  
ATOM   2381  C   PHE A 318     327.366 326.622 311.986  1.00 80.94           C  
ATOM   2382  O   PHE A 318     326.341 326.837 311.330  1.00 80.94           O  
ATOM   2383  CB  PHE A 318     329.374 326.743 310.496  1.00 80.94           C  
ATOM   2384  CG  PHE A 318     329.958 327.923 311.221  1.00 80.94           C  
ATOM   2385  CD1 PHE A 318     331.042 327.768 312.068  1.00 80.94           C  
ATOM   2386  CD2 PHE A 318     329.413 329.188 311.062  1.00 80.94           C  
ATOM   2387  CE1 PHE A 318     331.577 328.853 312.739  1.00 80.94           C  
ATOM   2388  CE2 PHE A 318     329.943 330.276 311.730  1.00 80.94           C  
ATOM   2389  CZ  PHE A 318     331.027 330.108 312.569  1.00 80.94           C  
ATOM   2390  N   ARG A 319     327.528 327.031 313.242  1.00 92.91           N  
ATOM   2391  CA  ARG A 319     326.519 327.786 313.972  1.00 92.91           C  
ATOM   2392  C   ARG A 319     327.216 328.704 314.964  1.00 92.91           C  
ATOM   2393  O   ARG A 319     328.191 328.299 315.602  1.00 92.91           O  
ATOM   2394  CB  ARG A 319     325.556 326.839 314.691  1.00 92.91           C  
ATOM   2395  CG  ARG A 319     324.581 327.503 315.636  1.00 92.91           C  
ATOM   2396  CD  ARG A 319     323.427 326.558 315.896  1.00 92.91           C  
ATOM   2397  NE  ARG A 319     323.896 325.177 315.977  1.00 92.91           N  
ATOM   2398  CZ  ARG A 319     323.315 324.229 316.705  1.00 92.91           C  
ATOM   2399  NH1 ARG A 319     323.809 322.998 316.718  1.00 92.91           N  
ATOM   2400  NH2 ARG A 319     322.241 324.514 317.422  1.00 92.91           N  
ATOM   2401  N   VAL A 320     326.720 329.930 315.094  1.00101.44           N  
ATOM   2402  CA  VAL A 320     327.327 330.905 315.995  1.00101.44           C  
ATOM   2403  C   VAL A 320     326.854 330.626 317.416  1.00101.44           C  
ATOM   2404  O   VAL A 320     325.651 330.636 317.696  1.00101.44           O  
ATOM   2405  CB  VAL A 320     326.987 332.341 315.571  1.00101.44           C  
ATOM   2406  CG1 VAL A 320     327.544 333.332 316.581  1.00101.44           C  
ATOM   2407  CG2 VAL A 320     327.535 332.627 314.182  1.00101.44           C  
ATOM   2408  N   GLN A 321     327.802 330.374 318.315  1.00114.01           N  
ATOM   2409  CA  GLN A 321     327.465 330.122 319.705  1.00114.01           C  
ATOM   2410  C   GLN A 321     326.948 331.401 320.365  1.00114.01           C  
ATOM   2411  O   GLN A 321     327.414 332.501 320.058  1.00114.01           O  
ATOM   2412  CB  GLN A 321     328.682 329.600 320.463  1.00114.01           C  
ATOM   2413  CG  GLN A 321     329.145 328.219 320.024  1.00114.01           C  
ATOM   2414  CD  GLN A 321     328.138 327.129 320.341  1.00114.01           C  
ATOM   2415  OE1 GLN A 321     327.216 326.875 319.567  1.00114.01           O  
ATOM   2416  NE2 GLN A 321     328.316 326.474 321.483  1.00114.01           N  
ATOM   2417  N   PRO A 322     325.981 331.284 321.273  1.00117.63           N  
ATOM   2418  CA  PRO A 322     325.438 332.480 321.924  1.00117.63           C  
ATOM   2419  C   PRO A 322     326.262 332.887 323.136  1.00117.63           C  
ATOM   2420  O   PRO A 322     326.712 332.048 323.921  1.00117.63           O  
ATOM   2421  CB  PRO A 322     324.022 332.052 322.331  1.00117.63           C  
ATOM   2422  CG  PRO A 322     324.013 330.538 322.280  1.00117.63           C  
ATOM   2423  CD  PRO A 322     325.332 330.051 321.747  1.00117.63           C  
ATOM   2424  N   THR A 323     326.450 334.197 323.284  1.00126.77           N  
ATOM   2425  CA  THR A 323     327.258 334.762 324.353  1.00126.77           C  
ATOM   2426  C   THR A 323     326.529 335.949 324.975  1.00126.77           C  
ATOM   2427  O   THR A 323     325.649 336.558 324.359  1.00126.77           O  
ATOM   2428  CB  THR A 323     328.641 335.194 323.844  1.00126.77           C  
ATOM   2429  OG1 THR A 323     328.484 336.099 322.744  1.00126.77           O  
ATOM   2430  CG2 THR A 323     329.455 333.984 323.394  1.00126.77           C  
ATOM   2431  N   GLU A 324     326.917 336.269 326.213  1.00127.56           N  
ATOM   2432  CA  GLU A 324     326.266 337.287 327.044  1.00127.56           C  
ATOM   2433  C   GLU A 324     324.757 337.046 327.145  1.00127.56           C  
ATOM   2434  O   GLU A 324     323.939 337.817 326.639  1.00127.56           O  
ATOM   2435  CB  GLU A 324     326.558 338.720 326.568  1.00127.56           C  
ATOM   2436  CG  GLU A 324     328.008 339.187 326.718  1.00127.56           C  
ATOM   2437  CD  GLU A 324     328.913 338.755 325.584  1.00127.56           C  
ATOM   2438  OE1 GLU A 324     328.418 338.144 324.620  1.00127.56           O  
ATOM   2439  OE2 GLU A 324     330.132 339.016 325.667  1.00127.56           O  
ATOM   2440  N   SER A 325     324.401 335.950 327.811  1.00119.93           N  
ATOM   2441  CA  SER A 325     322.999 335.682 328.110  1.00119.93           C  
ATOM   2442  C   SER A 325     322.442 336.772 329.020  1.00119.93           C  
ATOM   2443  O   SER A 325     323.085 337.173 329.994  1.00119.93           O  
ATOM   2444  CB  SER A 325     322.855 334.310 328.768  1.00119.93           C  
ATOM   2445  OG  SER A 325     321.514 334.063 329.151  1.00119.93           O  
ATOM   2446  N   ILE A 326     321.243 337.255 328.697  1.00115.89           N  
ATOM   2447  CA  ILE A 326     320.632 338.380 329.394  1.00115.89           C  
ATOM   2448  C   ILE A 326     319.202 338.023 329.778  1.00115.89           C  
ATOM   2449  O   ILE A 326     318.508 337.308 329.045  1.00115.89           O  
ATOM   2450  CB  ILE A 326     320.659 339.665 328.539  1.00115.89           C  
ATOM   2451  CG1 ILE A 326     319.924 339.449 327.215  1.00115.89           C  
ATOM   2452  CG2 ILE A 326     322.093 340.110 328.287  1.00115.89           C  
ATOM   2453  CD1 ILE A 326     319.550 340.732 326.505  1.00115.89           C  
ATOM   2454  N   VAL A 327     318.770 338.516 330.937  1.00117.29           N  
ATOM   2455  CA  VAL A 327     317.403 338.362 331.420  1.00117.29           C  
ATOM   2456  C   VAL A 327     316.827 339.745 331.691  1.00117.29           C  
ATOM   2457  O   VAL A 327     317.509 340.617 332.242  1.00117.29           O  
ATOM   2458  CB  VAL A 327     317.337 337.466 332.679  1.00117.29           C  
ATOM   2459  CG1 VAL A 327     318.062 338.108 333.855  1.00117.29           C  
ATOM   2460  CG2 VAL A 327     315.891 337.175 333.049  1.00117.29           C  
ATOM   2461  N   ARG A 328     315.584 339.960 331.264  1.00115.30           N  
ATOM   2462  CA  ARG A 328     314.906 341.236 331.449  1.00115.30           C  
ATOM   2463  C   ARG A 328     313.553 341.002 332.102  1.00115.30           C  
ATOM   2464  O   ARG A 328     312.788 340.137 331.663  1.00115.30           O  
ATOM   2465  CB  ARG A 328     314.735 341.974 330.117  1.00115.30           C  
ATOM   2466  CG  ARG A 328     316.039 342.207 329.371  1.00115.30           C  
ATOM   2467  CD  ARG A 328     316.044 343.551 328.662  1.00115.30           C  
ATOM   2468  NE  ARG A 328     316.700 344.586 329.456  1.00115.30           N  
ATOM   2469  CZ  ARG A 328     316.349 345.868 329.448  1.00115.30           C  
ATOM   2470  NH1 ARG A 328     315.345 346.279 328.686  1.00115.30           N  
ATOM   2471  NH2 ARG A 328     317.003 346.740 330.203  1.00115.30           N  
ATOM   2472  N   PHE A 329     313.265 341.770 333.142  1.00124.62           N  
ATOM   2473  CA  PHE A 329     312.026 341.697 333.898  1.00124.62           C  
ATOM   2474  C   PHE A 329     311.488 343.102 334.109  1.00124.62           C  
ATOM   2475  O   PHE A 329     312.241 344.079 334.042  1.00124.62           O  
ATOM   2476  CB  PHE A 329     312.246 341.006 335.253  1.00124.62           C  
ATOM   2477  CG  PHE A 329     312.188 339.508 335.185  1.00124.62           C  
ATOM   2478  CD1 PHE A 329     311.133 338.871 334.555  1.00124.62           C  
ATOM   2479  CD2 PHE A 329     313.188 338.736 335.753  1.00124.62           C  
ATOM   2480  CE1 PHE A 329     311.075 337.492 334.490  1.00124.62           C  
ATOM   2481  CE2 PHE A 329     313.136 337.356 335.693  1.00124.62           C  
ATOM   2482  CZ  PHE A 329     312.078 336.734 335.060  1.00124.62           C  
ATOM   2483  N   PRO A 330     310.184 343.242 334.353  1.00123.95           N  
ATOM   2484  CA  PRO A 330     309.615 344.575 334.587  1.00123.95           C  
ATOM   2485  C   PRO A 330     310.195 345.224 335.835  1.00123.95           C  
ATOM   2486  O   PRO A 330     310.862 344.593 336.658  1.00123.95           O  
ATOM   2487  CB  PRO A 330     308.113 344.305 334.738  1.00123.95           C  
ATOM   2488  CG  PRO A 330     308.011 342.847 335.058  1.00123.95           C  
ATOM   2489  CD  PRO A 330     309.143 342.201 334.326  1.00123.95           C  
ATOM   2490  N   ASN A 331     309.930 346.523 335.962  1.00133.62           N  
ATOM   2491  CA  ASN A 331     310.493 347.305 337.054  1.00133.62           C  
ATOM   2492  C   ASN A 331     309.999 346.797 338.403  1.00133.62           C  
ATOM   2493  O   ASN A 331     308.842 346.393 338.550  1.00133.62           O  
ATOM   2494  CB  ASN A 331     310.127 348.781 336.892  1.00133.62           C  
ATOM   2495  CG  ASN A 331     311.139 349.548 336.067  1.00133.62           C  
ATOM   2496  OD1 ASN A 331     312.333 349.249 336.087  1.00133.62           O  
ATOM   2497  ND2 ASN A 331     310.663 350.549 335.336  1.00133.62           N  
ATOM   2498  N   ILE A 332     310.889 346.821 339.392  1.00152.86           N  
ATOM   2499  CA  ILE A 332     310.541 346.459 340.767  1.00152.86           C  
ATOM   2500  C   ILE A 332     310.020 347.730 341.436  1.00152.86           C  
ATOM   2501  O   ILE A 332     310.751 348.476 342.089  1.00152.86           O  
ATOM   2502  CB  ILE A 332     311.718 345.817 341.507  1.00152.86           C  
ATOM   2503  CG1 ILE A 332     311.309 345.377 342.918  1.00152.86           C  
ATOM   2504  CG2 ILE A 332     312.989 346.686 341.459  1.00152.86           C  
ATOM   2505  CD1 ILE A 332     312.317 344.467 343.587  1.00152.86           C  
ATOM   2506  N   THR A 333     308.718 347.980 341.266  1.00164.34           N  
ATOM   2507  CA  THR A 333     308.089 349.190 341.784  1.00164.34           C  
ATOM   2508  C   THR A 333     306.885 348.877 342.666  1.00164.34           C  
ATOM   2509  O   THR A 333     306.133 349.789 343.023  1.00164.34           O  
ATOM   2510  CB  THR A 333     307.672 350.118 340.640  1.00164.34           C  
ATOM   2511  OG1 THR A 333     307.034 349.353 339.610  1.00164.34           O  
ATOM   2512  CG2 THR A 333     308.886 350.828 340.060  1.00164.34           C  
ATOM   2513  N   ASN A 334     306.686 347.611 343.024  1.00181.23           N  
ATOM   2514  CA  ASN A 334     305.598 347.193 343.905  1.00181.23           C  
ATOM   2515  C   ASN A 334     306.233 346.676 345.191  1.00181.23           C  
ATOM   2516  O   ASN A 334     306.470 345.476 345.344  1.00181.23           O  
ATOM   2517  CB  ASN A 334     304.721 346.133 343.239  1.00181.23           C  
ATOM   2518  CG  ASN A 334     303.512 345.767 344.078  1.00181.23           C  
ATOM   2519  OD1 ASN A 334     302.949 346.609 344.778  1.00181.23           O  
ATOM   2520  ND2 ASN A 334     303.106 344.504 344.011  1.00181.23           N  
ATOM   2521  N   LEU A 335     306.503 347.589 346.119  1.00186.23           N  
ATOM   2522  CA  LEU A 335     307.135 347.262 347.395  1.00186.23           C  
ATOM   2523  C   LEU A 335     306.181 347.659 348.515  1.00186.23           C  
ATOM   2524  O   LEU A 335     306.144 348.823 348.927  1.00186.23           O  
ATOM   2525  CB  LEU A 335     308.484 347.962 347.535  1.00186.23           C  
ATOM   2526  CG  LEU A 335     309.591 347.488 346.592  1.00186.23           C  
ATOM   2527  CD1 LEU A 335     310.737 348.487 346.563  1.00186.23           C  
ATOM   2528  CD2 LEU A 335     310.087 346.109 346.997  1.00186.23           C  
ATOM   2529  N   CYS A 336     305.410 346.692 349.002  1.00205.37           N  
ATOM   2530  CA  CYS A 336     304.545 346.934 350.142  1.00205.37           C  
ATOM   2531  C   CYS A 336     305.384 347.188 351.396  1.00205.37           C  
ATOM   2532  O   CYS A 336     306.516 346.707 351.504  1.00205.37           O  
ATOM   2533  CB  CYS A 336     303.593 345.756 350.339  1.00205.37           C  
ATOM   2534  SG  CYS A 336     304.360 344.166 350.702  1.00205.37           S  
ATOM   2535  N   PRO A 337     304.850 347.950 352.364  1.00210.52           N  
ATOM   2536  CA  PRO A 337     305.707 348.515 353.418  1.00210.52           C  
ATOM   2537  C   PRO A 337     306.280 347.489 354.383  1.00210.52           C  
ATOM   2538  O   PRO A 337     305.792 347.335 355.507  1.00210.52           O  
ATOM   2539  CB  PRO A 337     304.768 349.488 354.144  1.00210.52           C  
ATOM   2540  CG  PRO A 337     303.400 348.979 353.861  1.00210.52           C  
ATOM   2541  CD  PRO A 337     303.462 348.431 352.471  1.00210.52           C  
ATOM   2542  N   PHE A 338     307.324 346.781 353.946  1.00211.94           N  
ATOM   2543  CA  PHE A 338     308.063 345.901 354.844  1.00211.94           C  
ATOM   2544  C   PHE A 338     308.945 346.676 355.814  1.00211.94           C  
ATOM   2545  O   PHE A 338     309.457 346.084 356.771  1.00211.94           O  
ATOM   2546  CB  PHE A 338     308.928 344.930 354.040  1.00211.94           C  
ATOM   2547  CG  PHE A 338     308.157 343.818 353.393  1.00211.94           C  
ATOM   2548  CD1 PHE A 338     307.054 343.263 354.019  1.00211.94           C  
ATOM   2549  CD2 PHE A 338     308.539 343.324 352.156  1.00211.94           C  
ATOM   2550  CE1 PHE A 338     306.346 342.237 353.423  1.00211.94           C  
ATOM   2551  CE2 PHE A 338     307.835 342.300 351.555  1.00211.94           C  
ATOM   2552  CZ  PHE A 338     306.737 341.756 352.189  1.00211.94           C  
ATOM   2553  N   GLY A 339     309.143 347.975 355.583  1.00218.93           N  
ATOM   2554  CA  GLY A 339     310.083 348.729 356.399  1.00218.93           C  
ATOM   2555  C   GLY A 339     309.662 348.840 357.853  1.00218.93           C  
ATOM   2556  O   GLY A 339     310.467 348.618 358.762  1.00218.93           O  
ATOM   2557  N   GLU A 340     308.398 349.183 358.096  1.00217.04           N  
ATOM   2558  CA  GLU A 340     307.912 349.399 359.452  1.00217.04           C  
ATOM   2559  C   GLU A 340     307.149 348.208 360.017  1.00217.04           C  
ATOM   2560  O   GLU A 340     306.668 348.285 361.151  1.00217.04           O  
ATOM   2561  CB  GLU A 340     307.032 350.652 359.513  1.00217.04           C  
ATOM   2562  CG  GLU A 340     305.688 350.526 358.817  1.00217.04           C  
ATOM   2563  CD  GLU A 340     305.741 350.952 357.364  1.00217.04           C  
ATOM   2564  OE1 GLU A 340     306.854 351.026 356.801  1.00217.04           O  
ATOM   2565  OE2 GLU A 340     304.667 351.226 356.788  1.00217.04           O  
ATOM   2566  N   VAL A 341     307.021 347.115 359.265  1.00215.45           N  
ATOM   2567  CA  VAL A 341     306.403 345.923 359.834  1.00215.45           C  
ATOM   2568  C   VAL A 341     307.401 345.175 360.713  1.00215.45           C  
ATOM   2569  O   VAL A 341     307.004 344.434 361.620  1.00215.45           O  
ATOM   2570  CB  VAL A 341     305.833 345.022 358.723  1.00215.45           C  
ATOM   2571  CG1 VAL A 341     306.952 344.353 357.941  1.00215.45           C  
ATOM   2572  CG2 VAL A 341     304.882 343.986 359.307  1.00215.45           C  
ATOM   2573  N   PHE A 342     308.698 345.361 360.472  1.00214.99           N  
ATOM   2574  CA  PHE A 342     309.743 344.749 361.283  1.00214.99           C  
ATOM   2575  C   PHE A 342     310.393 345.727 362.249  1.00214.99           C  
ATOM   2576  O   PHE A 342     310.804 345.322 363.341  1.00214.99           O  
ATOM   2577  CB  PHE A 342     310.826 344.142 360.383  1.00214.99           C  
ATOM   2578  CG  PHE A 342     310.329 343.040 359.493  1.00214.99           C  
ATOM   2579  CD1 PHE A 342     309.206 342.304 359.834  1.00214.99           C  
ATOM   2580  CD2 PHE A 342     310.982 342.743 358.308  1.00214.99           C  
ATOM   2581  CE1 PHE A 342     308.747 341.293 359.013  1.00214.99           C  
ATOM   2582  CE2 PHE A 342     310.528 341.732 357.484  1.00214.99           C  
ATOM   2583  CZ  PHE A 342     309.409 341.006 357.837  1.00214.99           C  
ATOM   2584  N   ASN A 343     310.495 347.002 361.872  1.00216.45           N  
ATOM   2585  CA  ASN A 343     311.091 348.047 362.705  1.00216.45           C  
ATOM   2586  C   ASN A 343     310.064 349.166 362.857  1.00216.45           C  
ATOM   2587  O   ASN A 343     310.032 350.108 362.060  1.00216.45           O  
ATOM   2588  CB  ASN A 343     312.403 348.547 362.102  1.00216.45           C  
ATOM   2589  CG  ASN A 343     313.589 347.696 362.513  1.00216.45           C  
ATOM   2590  OD1 ASN A 343     313.697 347.304 363.670  1.00216.45           O  
ATOM   2591  ND2 ASN A 343     314.482 347.403 361.572  1.00216.45           N  
ATOM   2592  N   ALA A 344     309.227 349.059 363.884  1.00210.04           N  
ATOM   2593  CA  ALA A 344     308.175 350.022 364.168  1.00210.04           C  
ATOM   2594  C   ALA A 344     308.451 350.723 365.494  1.00210.04           C  
ATOM   2595  O   ALA A 344     309.478 350.503 366.144  1.00210.04           O  
ATOM   2596  CB  ALA A 344     306.807 349.335 364.185  1.00210.04           C  
ATOM   2597  N   THR A 345     307.512 351.583 365.893  1.00204.43           N  
ATOM   2598  CA  THR A 345     307.659 352.315 367.147  1.00204.43           C  
ATOM   2599  C   THR A 345     307.505 351.388 368.348  1.00204.43           C  
ATOM   2600  O   THR A 345     308.307 351.435 369.288  1.00204.43           O  
ATOM   2601  CB  THR A 345     306.641 353.454 367.213  1.00204.43           C  
ATOM   2602  OG1 THR A 345     306.831 354.332 366.096  1.00204.43           O  
ATOM   2603  CG2 THR A 345     306.805 354.243 368.504  1.00204.43           C  
ATOM   2604  N   ARG A 346     306.482 350.535 368.333  1.00206.35           N  
ATOM   2605  CA  ARG A 346     306.224 349.637 369.449  1.00206.35           C  
ATOM   2606  C   ARG A 346     305.550 348.373 368.937  1.00206.35           C  
ATOM   2607  O   ARG A 346     304.922 348.365 367.875  1.00206.35           O  
ATOM   2608  CB  ARG A 346     305.359 350.311 370.521  1.00206.35           C  
ATOM   2609  CG  ARG A 346     303.904 350.496 370.118  1.00206.35           C  
ATOM   2610  CD  ARG A 346     303.030 350.823 371.318  1.00206.35           C  
ATOM   2611  NE  ARG A 346     303.237 349.889 372.420  1.00206.35           N  
ATOM   2612  CZ  ARG A 346     302.637 348.707 372.520  1.00206.35           C  
ATOM   2613  NH1 ARG A 346     302.885 347.921 373.558  1.00206.35           N  
ATOM   2614  NH2 ARG A 346     301.787 348.310 371.582  1.00206.35           N  
ATOM   2615  N   PHE A 347     305.686 347.302 369.716  1.00209.36           N  
ATOM   2616  CA  PHE A 347     305.082 346.014 369.415  1.00209.36           C  
ATOM   2617  C   PHE A 347     304.158 345.598 370.551  1.00209.36           C  
ATOM   2618  O   PHE A 347     304.316 346.035 371.695  1.00209.36           O  
ATOM   2619  CB  PHE A 347     306.145 344.927 369.194  1.00209.36           C  
ATOM   2620  CG  PHE A 347     306.862 345.032 367.877  1.00209.36           C  
ATOM   2621  CD1 PHE A 347     306.359 345.820 366.856  1.00209.36           C  
ATOM   2622  CD2 PHE A 347     308.038 344.333 367.658  1.00209.36           C  
ATOM   2623  CE1 PHE A 347     307.017 345.915 365.644  1.00209.36           C  
ATOM   2624  CE2 PHE A 347     308.700 344.422 366.448  1.00209.36           C  
ATOM   2625  CZ  PHE A 347     308.189 345.215 365.440  1.00209.36           C  
ATOM   2626  N   ALA A 348     303.189 344.747 370.224  1.00212.60           N  
ATOM   2627  CA  ALA A 348     302.238 344.258 371.208  1.00212.60           C  
ATOM   2628  C   ALA A 348     302.855 343.123 372.024  1.00212.60           C  
ATOM   2629  O   ALA A 348     303.985 342.688 371.786  1.00212.60           O  
ATOM   2630  CB  ALA A 348     300.949 343.808 370.523  1.00212.60           C  
ATOM   2631  N   SER A 349     302.098 342.637 373.005  1.00219.12           N  
ATOM   2632  CA  SER A 349     302.568 341.563 373.864  1.00219.12           C  
ATOM   2633  C   SER A 349     302.567 340.233 373.111  1.00219.12           C  
ATOM   2634  O   SER A 349     301.998 340.098 372.023  1.00219.12           O  
ATOM   2635  CB  SER A 349     301.704 341.468 375.120  1.00219.12           C  
ATOM   2636  OG  SER A 349     300.352 341.212 374.786  1.00219.12           O  
ATOM   2637  N   VAL A 350     303.224 339.238 373.710  1.00218.89           N  
ATOM   2638  CA  VAL A 350     303.350 337.935 373.063  1.00218.89           C  
ATOM   2639  C   VAL A 350     301.999 337.230 372.995  1.00218.89           C  
ATOM   2640  O   VAL A 350     301.683 336.563 372.002  1.00218.89           O  
ATOM   2641  CB  VAL A 350     304.414 337.081 373.782  1.00218.89           C  
ATOM   2642  CG1 VAL A 350     304.064 336.897 375.250  1.00218.89           C  
ATOM   2643  CG2 VAL A 350     304.577 335.734 373.091  1.00218.89           C  
ATOM   2644  N   TYR A 351     301.176 337.366 374.037  1.00220.79           N  
ATOM   2645  CA  TYR A 351     299.857 336.746 374.029  1.00220.79           C  
ATOM   2646  C   TYR A 351     298.840 337.536 373.215  1.00220.79           C  
ATOM   2647  O   TYR A 351     297.766 337.006 372.914  1.00220.79           O  
ATOM   2648  CB  TYR A 351     299.348 336.560 375.463  1.00220.79           C  
ATOM   2649  CG  TYR A 351     298.646 337.767 376.047  1.00220.79           C  
ATOM   2650  CD1 TYR A 351     299.370 338.821 376.588  1.00220.79           C  
ATOM   2651  CD2 TYR A 351     297.259 337.844 376.072  1.00220.79           C  
ATOM   2652  CE1 TYR A 351     298.733 339.923 377.128  1.00220.79           C  
ATOM   2653  CE2 TYR A 351     296.614 338.943 376.608  1.00220.79           C  
ATOM   2654  CZ  TYR A 351     297.356 339.979 377.135  1.00220.79           C  
ATOM   2655  OH  TYR A 351     296.718 341.073 377.671  1.00220.79           O  
ATOM   2656  N   ALA A 352     299.151 338.778 372.856  1.00217.83           N  
ATOM   2657  CA  ALA A 352     298.314 339.604 371.996  1.00217.83           C  
ATOM   2658  C   ALA A 352     299.052 339.951 370.710  1.00217.83           C  
ATOM   2659  O   ALA A 352     299.033 341.094 370.247  1.00217.83           O  
ATOM   2660  CB  ALA A 352     297.862 340.869 372.721  1.00217.83           C  
ATOM   2661  N   TRP A 353     299.722 338.958 370.127  1.00213.95           N  
ATOM   2662  CA  TRP A 353     300.523 339.182 368.932  1.00213.95           C  
ATOM   2663  C   TRP A 353     299.655 339.665 367.776  1.00213.95           C  
ATOM   2664  O   TRP A 353     298.556 339.154 367.544  1.00213.95           O  
ATOM   2665  CB  TRP A 353     301.253 337.897 368.538  1.00213.95           C  
ATOM   2666  CG  TRP A 353     300.359 336.694 368.470  1.00213.95           C  
ATOM   2667  CD1 TRP A 353     300.050 335.844 369.492  1.00213.95           C  
ATOM   2668  CD2 TRP A 353     299.660 336.206 367.318  1.00213.95           C  
ATOM   2669  NE1 TRP A 353     299.202 334.859 369.049  1.00213.95           N  
ATOM   2670  CE2 TRP A 353     298.947 335.058 367.717  1.00213.95           C  
ATOM   2671  CE3 TRP A 353     299.568 336.628 365.988  1.00213.95           C  
ATOM   2672  CZ2 TRP A 353     298.152 334.328 366.836  1.00213.95           C  
ATOM   2673  CZ3 TRP A 353     298.777 335.902 365.115  1.00213.95           C  
ATOM   2674  CH2 TRP A 353     298.081 334.765 365.542  1.00213.95           C  
ATOM   2675  N   ASN A 354     300.156 340.663 367.055  1.00210.02           N  
ATOM   2676  CA  ASN A 354     299.453 341.189 365.896  1.00210.02           C  
ATOM   2677  C   ASN A 354     299.618 340.257 364.701  1.00210.02           C  
ATOM   2678  O   ASN A 354     300.602 339.521 364.587  1.00210.02           O  
ATOM   2679  CB  ASN A 354     299.963 342.587 365.546  1.00210.02           C  
ATOM   2680  CG  ASN A 354     301.477 342.659 365.483  1.00210.02           C  
ATOM   2681  OD1 ASN A 354     302.167 341.659 365.676  1.00210.02           O  
ATOM   2682  ND2 ASN A 354     302.001 343.849 365.212  1.00210.02           N  
ATOM   2683  N   ARG A 355     298.635 340.295 363.807  1.00206.13           N  
ATOM   2684  CA  ARG A 355     298.636 339.492 362.591  1.00206.13           C  
ATOM   2685  C   ARG A 355     298.775 340.421 361.394  1.00206.13           C  
ATOM   2686  O   ARG A 355     297.984 341.357 361.236  1.00206.13           O  
ATOM   2687  CB  ARG A 355     297.356 338.662 362.484  1.00206.13           C  
ATOM   2688  CG  ARG A 355     297.322 337.715 361.296  1.00206.13           C  
ATOM   2689  CD  ARG A 355     298.422 336.672 361.386  1.00206.13           C  
ATOM   2690  NE  ARG A 355     298.046 335.423 360.732  1.00206.13           N  
ATOM   2691  CZ  ARG A 355     298.457 334.221 361.124  1.00206.13           C  
ATOM   2692  NH1 ARG A 355     299.262 334.103 362.171  1.00206.13           N  
ATOM   2693  NH2 ARG A 355     298.065 333.137 360.469  1.00206.13           N  
ATOM   2694  N   LYS A 356     299.776 340.164 360.556  1.00202.68           N  
ATOM   2695  CA  LYS A 356     300.018 340.952 359.356  1.00202.68           C  
ATOM   2696  C   LYS A 356     299.884 340.057 358.134  1.00202.68           C  
ATOM   2697  O   LYS A 356     300.506 338.991 358.068  1.00202.68           O  
ATOM   2698  CB  LYS A 356     301.402 341.605 359.390  1.00202.68           C  
ATOM   2699  CG  LYS A 356     301.689 342.513 358.204  1.00202.68           C  
ATOM   2700  CD  LYS A 356     300.594 343.552 358.022  1.00202.68           C  
ATOM   2701  CE  LYS A 356     300.629 344.595 359.128  1.00202.68           C  
ATOM   2702  NZ  LYS A 356     301.786 345.520 358.984  1.00202.68           N  
ATOM   2703  N   ARG A 357     299.078 340.499 357.174  1.00200.46           N  
ATOM   2704  CA  ARG A 357     298.814 339.762 355.947  1.00200.46           C  
ATOM   2705  C   ARG A 357     299.571 340.414 354.798  1.00200.46           C  
ATOM   2706  O   ARG A 357     299.465 341.627 354.590  1.00200.46           O  
ATOM   2707  CB  ARG A 357     297.312 339.741 355.653  1.00200.46           C  
ATOM   2708  CG  ARG A 357     296.937 339.160 354.306  1.00200.46           C  
ATOM   2709  CD  ARG A 357     296.837 337.647 354.366  1.00200.46           C  
ATOM   2710  NE  ARG A 357     296.341 337.088 353.114  1.00200.46           N  
ATOM   2711  CZ  ARG A 357     297.081 336.943 352.020  1.00200.46           C  
ATOM   2712  NH1 ARG A 357     298.353 337.318 352.028  1.00200.46           N  
ATOM   2713  NH2 ARG A 357     296.552 336.425 350.921  1.00200.46           N  
ATOM   2714  N   ILE A 358     300.334 339.613 354.055  1.00202.26           N  
ATOM   2715  CA  ILE A 358     301.154 340.111 352.958  1.00202.26           C  
ATOM   2716  C   ILE A 358     300.827 339.323 351.699  1.00202.26           C  
ATOM   2717  O   ILE A 358     300.901 338.088 351.695  1.00202.26           O  
ATOM   2718  CB  ILE A 358     302.658 340.016 353.281  1.00202.26           C  
ATOM   2719  CG1 ILE A 358     303.004 340.899 354.482  1.00202.26           C  
ATOM   2720  CG2 ILE A 358     303.489 340.393 352.067  1.00202.26           C  
ATOM   2721  CD1 ILE A 358     302.835 342.380 354.221  1.00202.26           C  
ATOM   2722  N   SER A 359     300.473 340.040 350.634  1.00197.82           N  
ATOM   2723  CA  SER A 359     300.204 339.442 349.334  1.00197.82           C  
ATOM   2724  C   SER A 359     300.418 340.503 348.265  1.00197.82           C  
ATOM   2725  O   SER A 359     300.405 341.704 348.548  1.00197.82           O  
ATOM   2726  CB  SER A 359     298.784 338.875 349.252  1.00197.82           C  
ATOM   2727  OG  SER A 359     297.847 339.889 348.933  1.00197.82           O  
ATOM   2728  N   ASN A 360     300.608 340.036 347.029  1.00191.42           N  
ATOM   2729  CA  ASN A 360     300.820 340.912 345.875  1.00191.42           C  
ATOM   2730  C   ASN A 360     301.984 341.872 346.110  1.00191.42           C  
ATOM   2731  O   ASN A 360     301.905 343.064 345.804  1.00191.42           O  
ATOM   2732  CB  ASN A 360     299.543 341.680 345.523  1.00191.42           C  
ATOM   2733  CG  ASN A 360     298.506 340.805 344.849  1.00191.42           C  
ATOM   2734  OD1 ASN A 360     298.764 340.209 343.803  1.00191.42           O  
ATOM   2735  ND2 ASN A 360     297.325 340.718 345.449  1.00191.42           N  
ATOM   2736  N   CYS A 361     303.076 341.347 346.658  1.00195.11           N  
ATOM   2737  CA  CYS A 361     304.272 342.123 346.939  1.00195.11           C  
ATOM   2738  C   CYS A 361     305.452 341.547 346.169  1.00195.11           C  
ATOM   2739  O   CYS A 361     305.430 340.397 345.723  1.00195.11           O  
ATOM   2740  CB  CYS A 361     304.597 342.137 348.441  1.00195.11           C  
ATOM   2741  SG  CYS A 361     303.336 342.886 349.499  1.00195.11           S  
ATOM   2742  N   VAL A 362     306.484 342.370 346.003  1.00187.75           N  
ATOM   2743  CA  VAL A 362     307.756 341.899 345.469  1.00187.75           C  
ATOM   2744  C   VAL A 362     308.748 341.846 346.621  1.00187.75           C  
ATOM   2745  O   VAL A 362     309.417 342.840 346.928  1.00187.75           O  
ATOM   2746  CB  VAL A 362     308.262 342.796 344.326  1.00187.75           C  
ATOM   2747  CG1 VAL A 362     309.463 342.159 343.648  1.00187.75           C  
ATOM   2748  CG2 VAL A 362     307.151 343.046 343.318  1.00187.75           C  
ATOM   2749  N   ALA A 363     308.848 340.687 347.266  1.00190.01           N  
ATOM   2750  CA  ALA A 363     309.618 340.546 348.493  1.00190.01           C  
ATOM   2751  C   ALA A 363     311.049 340.128 348.182  1.00190.01           C  
ATOM   2752  O   ALA A 363     311.277 339.142 347.474  1.00190.01           O  
ATOM   2753  CB  ALA A 363     308.962 339.526 349.424  1.00190.01           C  
ATOM   2754  N   ASP A 364     312.006 340.883 348.714  1.00189.82           N  
ATOM   2755  CA  ASP A 364     313.422 340.557 348.620  1.00189.82           C  
ATOM   2756  C   ASP A 364     313.965 340.320 350.022  1.00189.82           C  
ATOM   2757  O   ASP A 364     313.871 341.199 350.885  1.00189.82           O  
ATOM   2758  CB  ASP A 364     314.202 341.673 347.919  1.00189.82           C  
ATOM   2759  CG  ASP A 364     313.824 343.054 348.419  1.00189.82           C  
ATOM   2760  OD1 ASP A 364     312.834 343.167 349.172  1.00189.82           O  
ATOM   2761  OD2 ASP A 364     314.517 344.028 348.058  1.00189.82           O  
ATOM   2762  N   TYR A 365     314.527 339.135 350.246  1.00192.84           N  
ATOM   2763  CA  TYR A 365     315.045 338.754 351.551  1.00192.84           C  
ATOM   2764  C   TYR A 365     316.564 338.806 351.630  1.00192.84           C  
ATOM   2765  O   TYR A 365     317.124 338.547 352.700  1.00192.84           O  
ATOM   2766  CB  TYR A 365     314.553 337.350 351.924  1.00192.84           C  
ATOM   2767  CG  TYR A 365     313.066 337.280 352.190  1.00192.84           C  
ATOM   2768  CD1 TYR A 365     312.559 337.478 353.468  1.00192.84           C  
ATOM   2769  CD2 TYR A 365     312.168 337.023 351.162  1.00192.84           C  
ATOM   2770  CE1 TYR A 365     311.201 337.417 353.716  1.00192.84           C  
ATOM   2771  CE2 TYR A 365     310.808 336.959 351.401  1.00192.84           C  
ATOM   2772  CZ  TYR A 365     310.330 337.157 352.679  1.00192.84           C  
ATOM   2773  OH  TYR A 365     308.977 337.096 352.920  1.00192.84           O  
ATOM   2774  N   SER A 366     317.245 339.126 350.527  1.00196.33           N  
ATOM   2775  CA  SER A 366     318.696 339.267 350.570  1.00196.33           C  
ATOM   2776  C   SER A 366     319.111 340.446 351.442  1.00196.33           C  
ATOM   2777  O   SER A 366     320.106 340.366 352.172  1.00196.33           O  
ATOM   2778  CB  SER A 366     319.251 339.423 349.154  1.00196.33           C  
ATOM   2779  OG  SER A 366     318.864 340.664 348.589  1.00196.33           O  
ATOM   2780  N   VAL A 367     318.363 341.551 351.372  1.00197.53           N  
ATOM   2781  CA  VAL A 367     318.688 342.726 352.174  1.00197.53           C  
ATOM   2782  C   VAL A 367     318.535 342.428 353.661  1.00197.53           C  
ATOM   2783  O   VAL A 367     319.305 342.936 354.486  1.00197.53           O  
ATOM   2784  CB  VAL A 367     317.827 343.927 351.733  1.00197.53           C  
ATOM   2785  CG1 VAL A 367     316.342 343.619 351.885  1.00197.53           C  
ATOM   2786  CG2 VAL A 367     318.206 345.177 352.515  1.00197.53           C  
ATOM   2787  N   LEU A 368     317.552 341.606 354.032  1.00198.22           N  
ATOM   2788  CA  LEU A 368     317.408 341.213 355.430  1.00198.22           C  
ATOM   2789  C   LEU A 368     318.568 340.334 355.880  1.00198.22           C  
ATOM   2790  O   LEU A 368     319.050 340.463 357.011  1.00198.22           O  
ATOM   2791  CB  LEU A 368     316.077 340.491 355.639  1.00198.22           C  
ATOM   2792  CG  LEU A 368     314.887 341.335 356.103  1.00198.22           C  
ATOM   2793  CD1 LEU A 368     314.484 342.347 355.041  1.00198.22           C  
ATOM   2794  CD2 LEU A 368     313.713 340.440 356.468  1.00198.22           C  
ATOM   2795  N   TYR A 369     319.029 339.434 355.008  1.00202.63           N  
ATOM   2796  CA  TYR A 369     320.068 338.488 355.403  1.00202.63           C  
ATOM   2797  C   TYR A 369     321.435 339.155 355.497  1.00202.63           C  
ATOM   2798  O   TYR A 369     322.197 338.885 356.433  1.00202.63           O  
ATOM   2799  CB  TYR A 369     320.112 337.316 354.423  1.00202.63           C  
ATOM   2800  CG  TYR A 369     321.219 336.329 354.714  1.00202.63           C  
ATOM   2801  CD1 TYR A 369     321.175 335.521 355.843  1.00202.63           C  
ATOM   2802  CD2 TYR A 369     322.310 336.207 353.864  1.00202.63           C  
ATOM   2803  CE1 TYR A 369     322.185 334.618 356.116  1.00202.63           C  
ATOM   2804  CE2 TYR A 369     323.325 335.306 354.128  1.00202.63           C  
ATOM   2805  CZ  TYR A 369     323.257 334.515 355.256  1.00202.63           C  
ATOM   2806  OH  TYR A 369     324.264 333.617 355.525  1.00202.63           O  
ATOM   2807  N   ASN A 370     321.769 340.026 354.544  1.00201.62           N  
ATOM   2808  CA  ASN A 370     323.106 340.609 354.509  1.00201.62           C  
ATOM   2809  C   ASN A 370     323.251 341.834 355.405  1.00201.62           C  
ATOM   2810  O   ASN A 370     324.343 342.410 355.461  1.00201.62           O  
ATOM   2811  CB  ASN A 370     323.498 340.964 353.069  1.00201.62           C  
ATOM   2812  CG  ASN A 370     322.603 342.028 352.452  1.00201.62           C  
ATOM   2813  OD1 ASN A 370     321.727 342.586 353.110  1.00201.62           O  
ATOM   2814  ND2 ASN A 370     322.826 342.312 351.174  1.00201.62           N  
ATOM   2815  N   SER A 371     322.186 342.247 356.095  1.00201.19           N  
ATOM   2816  CA  SER A 371     322.284 343.397 356.988  1.00201.19           C  
ATOM   2817  C   SER A 371     323.234 343.118 358.146  1.00201.19           C  
ATOM   2818  O   SER A 371     323.936 344.022 358.614  1.00201.19           O  
ATOM   2819  CB  SER A 371     320.898 343.775 357.510  1.00201.19           C  
ATOM   2820  OG  SER A 371     320.968 344.886 358.387  1.00201.19           O  
ATOM   2821  N   ALA A 372     323.257 341.875 358.628  1.00203.68           N  
ATOM   2822  CA  ALA A 372     324.125 341.407 359.706  1.00203.68           C  
ATOM   2823  C   ALA A 372     323.867 342.114 361.031  1.00203.68           C  
ATOM   2824  O   ALA A 372     324.643 341.943 361.980  1.00203.68           O  
ATOM   2825  CB  ALA A 372     325.609 341.531 359.330  1.00203.68           C  
ATOM   2826  N   SER A 373     322.800 342.904 361.126  1.00202.79           N  
ATOM   2827  CA  SER A 373     322.431 343.576 362.364  1.00202.79           C  
ATOM   2828  C   SER A 373     321.402 342.800 363.172  1.00202.79           C  
ATOM   2829  O   SER A 373     320.992 343.267 364.239  1.00202.79           O  
ATOM   2830  CB  SER A 373     321.899 344.981 362.063  1.00202.79           C  
ATOM   2831  OG  SER A 373     321.430 345.612 363.242  1.00202.79           O  
ATOM   2832  N   PHE A 374     320.978 341.634 362.695  1.00206.05           N  
ATOM   2833  CA  PHE A 374     319.985 340.812 363.374  1.00206.05           C  
ATOM   2834  C   PHE A 374     320.676 339.597 363.977  1.00206.05           C  
ATOM   2835  O   PHE A 374     321.421 338.894 363.285  1.00206.05           O  
ATOM   2836  CB  PHE A 374     318.876 340.381 362.410  1.00206.05           C  
ATOM   2837  CG  PHE A 374     317.822 341.434 362.185  1.00206.05           C  
ATOM   2838  CD1 PHE A 374     318.161 342.777 362.123  1.00206.05           C  
ATOM   2839  CD2 PHE A 374     316.492 341.080 362.035  1.00206.05           C  
ATOM   2840  CE1 PHE A 374     317.195 343.743 361.917  1.00206.05           C  
ATOM   2841  CE2 PHE A 374     315.521 342.042 361.829  1.00206.05           C  
ATOM   2842  CZ  PHE A 374     315.873 343.375 361.769  1.00206.05           C  
ATOM   2843  N   SER A 375     320.426 339.354 365.265  1.00205.26           N  
ATOM   2844  CA  SER A 375     321.179 338.332 365.986  1.00205.26           C  
ATOM   2845  C   SER A 375     320.746 336.924 365.593  1.00205.26           C  
ATOM   2846  O   SER A 375     321.591 336.041 365.407  1.00205.26           O  
ATOM   2847  CB  SER A 375     321.025 338.537 367.493  1.00205.26           C  
ATOM   2848  OG  SER A 375     321.696 337.520 368.217  1.00205.26           O  
ATOM   2849  N   THR A 376     319.443 336.690 365.462  1.00209.68           N  
ATOM   2850  CA  THR A 376     318.902 335.348 365.283  1.00209.68           C  
ATOM   2851  C   THR A 376     318.496 335.142 363.829  1.00209.68           C  
ATOM   2852  O   THR A 376     317.702 335.917 363.285  1.00209.68           O  
ATOM   2853  CB  THR A 376     317.706 335.114 366.206  1.00209.68           C  
ATOM   2854  OG1 THR A 376     318.156 335.041 367.565  1.00209.68           O  
ATOM   2855  CG2 THR A 376     316.995 333.818 365.844  1.00209.68           C  
ATOM   2856  N   PHE A 377     319.045 334.095 363.207  1.00210.25           N  
ATOM   2857  CA  PHE A 377     318.627 333.693 361.864  1.00210.25           C  
ATOM   2858  C   PHE A 377     318.948 332.205 361.719  1.00210.25           C  
ATOM   2859  O   PHE A 377     320.099 331.844 361.456  1.00210.25           O  
ATOM   2860  CB  PHE A 377     319.321 334.521 360.794  1.00210.25           C  
ATOM   2861  CG  PHE A 377     318.964 334.119 359.389  1.00210.25           C  
ATOM   2862  CD1 PHE A 377     317.808 334.593 358.792  1.00210.25           C  
ATOM   2863  CD2 PHE A 377     319.785 333.268 358.667  1.00210.25           C  
ATOM   2864  CE1 PHE A 377     317.476 334.225 357.501  1.00210.25           C  
ATOM   2865  CE2 PHE A 377     319.458 332.896 357.376  1.00210.25           C  
ATOM   2866  CZ  PHE A 377     318.302 333.376 356.793  1.00210.25           C  
ATOM   2867  N   LYS A 378     317.929 331.360 361.886  1.00208.86           N  
ATOM   2868  CA  LYS A 378     318.102 329.918 361.753  1.00208.86           C  
ATOM   2869  C   LYS A 378     316.757 329.209 361.651  1.00208.86           C  
ATOM   2870  O   LYS A 378     315.870 329.423 362.484  1.00208.86           O  
ATOM   2871  CB  LYS A 378     318.907 329.361 362.932  1.00208.86           C  
ATOM   2872  CG  LYS A 378     318.398 329.789 364.301  1.00208.86           C  
ATOM   2873  CD  LYS A 378     319.193 329.132 365.418  1.00208.86           C  
ATOM   2874  CE  LYS A 378     320.566 329.766 365.564  1.00208.86           C  
ATOM   2875  NZ  LYS A 378     320.481 331.163 366.073  1.00208.86           N  
ATOM   2876  N   CYS A 379     316.599 328.364 360.634  1.00205.28           N  
ATOM   2877  CA  CYS A 379     315.388 327.571 360.460  1.00205.28           C  
ATOM   2878  C   CYS A 379     315.638 326.516 359.393  1.00205.28           C  
ATOM   2879  O   CYS A 379     316.608 326.592 358.633  1.00205.28           O  
ATOM   2880  CB  CYS A 379     314.183 328.442 360.086  1.00205.28           C  
ATOM   2881  SG  CYS A 379     314.405 329.530 358.657  1.00205.28           S  
ATOM   2882  N   TYR A 380     314.746 325.532 359.349  1.00200.91           N  
ATOM   2883  CA  TYR A 380     314.809 324.436 358.395  1.00200.91           C  
ATOM   2884  C   TYR A 380     313.708 324.585 357.353  1.00200.91           C  
ATOM   2885  O   TYR A 380     312.797 325.408 357.483  1.00200.91           O  
ATOM   2886  CB  TYR A 380     314.693 323.084 359.109  1.00200.91           C  
ATOM   2887  CG  TYR A 380     315.667 322.909 360.252  1.00200.91           C  
ATOM   2888  CD1 TYR A 380     316.985 322.539 360.017  1.00200.91           C  
ATOM   2889  CD2 TYR A 380     315.269 323.114 361.567  1.00200.91           C  
ATOM   2890  CE1 TYR A 380     317.879 322.378 361.059  1.00200.91           C  
ATOM   2891  CE2 TYR A 380     316.156 322.955 362.615  1.00200.91           C  
ATOM   2892  CZ  TYR A 380     317.459 322.587 362.355  1.00200.91           C  
ATOM   2893  OH  TYR A 380     318.345 322.428 363.395  1.00200.91           O  
ATOM   2894  N   GLY A 381     313.802 323.768 356.305  1.00201.35           N  
ATOM   2895  CA  GLY A 381     312.877 323.807 355.197  1.00201.35           C  
ATOM   2896  C   GLY A 381     313.203 324.852 354.148  1.00201.35           C  
ATOM   2897  O   GLY A 381     312.862 324.668 352.975  1.00201.35           O  
ATOM   2898  N   VAL A 382     313.855 325.945 354.544  1.00199.61           N  
ATOM   2899  CA  VAL A 382     314.261 327.002 353.631  1.00199.61           C  
ATOM   2900  C   VAL A 382     315.719 327.345 353.907  1.00199.61           C  
ATOM   2901  O   VAL A 382     316.274 327.013 354.956  1.00199.61           O  
ATOM   2902  CB  VAL A 382     313.378 328.262 353.757  1.00199.61           C  
ATOM   2903  CG1 VAL A 382     312.015 328.021 353.125  1.00199.61           C  
ATOM   2904  CG2 VAL A 382     313.233 328.664 355.216  1.00199.61           C  
ATOM   2905  N   SER A 383     316.336 328.018 352.943  1.00198.99           N  
ATOM   2906  CA  SER A 383     317.737 328.393 353.025  1.00198.99           C  
ATOM   2907  C   SER A 383     317.887 329.890 352.810  1.00198.99           C  
ATOM   2908  O   SER A 383     317.048 330.513 352.151  1.00198.99           O  
ATOM   2909  CB  SER A 383     318.572 327.636 351.981  1.00198.99           C  
ATOM   2910  OG  SER A 383     318.167 327.969 350.665  1.00198.99           O  
ATOM   2911  N   PRO A 384     318.938 330.498 353.369  1.00200.30           N  
ATOM   2912  CA  PRO A 384     319.164 331.932 353.123  1.00200.30           C  
ATOM   2913  C   PRO A 384     319.333 332.268 351.653  1.00200.30           C  
ATOM   2914  O   PRO A 384     318.907 333.345 351.218  1.00200.30           O  
ATOM   2915  CB  PRO A 384     320.439 332.232 353.925  1.00200.30           C  
ATOM   2916  CG  PRO A 384     321.075 330.898 354.169  1.00200.30           C  
ATOM   2917  CD  PRO A 384     319.944 329.929 354.280  1.00200.30           C  
ATOM   2918  N   THR A 385     319.941 331.380 350.875  1.00200.81           N  
ATOM   2919  CA  THR A 385     320.067 331.550 349.436  1.00200.81           C  
ATOM   2920  C   THR A 385     318.992 330.742 348.717  1.00200.81           C  
ATOM   2921  O   THR A 385     318.372 329.841 349.289  1.00200.81           O  
ATOM   2922  CB  THR A 385     321.457 331.126 348.953  1.00200.81           C  
ATOM   2923  OG1 THR A 385     321.660 331.587 347.611  1.00200.81           O  
ATOM   2924  CG2 THR A 385     321.598 329.611 348.991  1.00200.81           C  
ATOM   2925  N   LYS A 386     318.762 331.099 347.453  1.00199.39           N  
ATOM   2926  CA  LYS A 386     317.799 330.478 346.547  1.00199.39           C  
ATOM   2927  C   LYS A 386     316.353 330.719 346.968  1.00199.39           C  
ATOM   2928  O   LYS A 386     315.436 330.289 346.257  1.00199.39           O  
ATOM   2929  CB  LYS A 386     318.032 328.967 346.390  1.00199.39           C  
ATOM   2930  CG  LYS A 386     317.619 328.400 345.040  1.00199.39           C  
ATOM   2931  CD  LYS A 386     317.869 326.903 344.971  1.00199.39           C  
ATOM   2932  CE  LYS A 386     317.130 326.273 343.801  1.00199.39           C  
ATOM   2933  NZ  LYS A 386     317.601 326.808 342.494  1.00199.39           N  
ATOM   2934  N   LEU A 387     316.112 331.396 348.094  1.00194.87           N  
ATOM   2935  CA  LEU A 387     314.742 331.672 348.509  1.00194.87           C  
ATOM   2936  C   LEU A 387     314.115 332.768 347.657  1.00194.87           C  
ATOM   2937  O   LEU A 387     312.891 332.794 347.484  1.00194.87           O  
ATOM   2938  CB  LEU A 387     314.713 332.045 349.994  1.00194.87           C  
ATOM   2939  CG  LEU A 387     313.373 332.170 350.728  1.00194.87           C  
ATOM   2940  CD1 LEU A 387     313.558 331.825 352.196  1.00194.87           C  
ATOM   2941  CD2 LEU A 387     312.784 333.566 350.598  1.00194.87           C  
ATOM   2942  N   ASN A 388     314.934 333.672 347.112  1.00190.40           N  
ATOM   2943  CA  ASN A 388     314.421 334.730 346.251  1.00190.40           C  
ATOM   2944  C   ASN A 388     313.827 334.188 344.957  1.00190.40           C  
ATOM   2945  O   ASN A 388     313.038 334.886 344.313  1.00190.40           O  
ATOM   2946  CB  ASN A 388     315.531 335.733 345.934  1.00190.40           C  
ATOM   2947  CG  ASN A 388     315.933 336.558 347.141  1.00190.40           C  
ATOM   2948  OD1 ASN A 388     315.276 337.542 347.483  1.00190.40           O  
ATOM   2949  ND2 ASN A 388     317.017 336.159 347.795  1.00190.40           N  
ATOM   2950  N   ASP A 389     314.187 332.969 344.564  1.00194.84           N
[truncated: 2,132,812 more chars]
