# Supplementary material for: Development of a synthetic library of humanized nanobodies for targeted IL-6 inhibition
Source: Front Bioeng Biotechnol. 2024 Jul 23;12:1440150. doi: 10.3389/fbioe.2024.1440150 (PMC11300276; doi:10.3389/fbioe.2024.1440150)
Supplement: Supplementary file 2 [file DataSheet1.ZIP › Nanobody-antigen complexes/7a4d.pdb]

HEADER    DE NOVO PROTEIN                         19-AUG-20   7A4D              
TITLE     CRYSTAL STRUCTURE OF THE APH COILED-COIL IN COMPLEX WITH NANOBODIES   
TITLE    2 NB28 AND NB30                                                        
COMPND    MOL_ID: 1;                                                            
COMPND   2 MOLECULE: NANOBODY NB28;                                             
COMPND   3 CHAIN: A, B, G, H;                                                   
COMPND   4 ENGINEERED: YES;                                                     
COMPND   5 MOL_ID: 2;                                                           
COMPND   6 MOLECULE: NANOBODY NB30;                                             
COMPND   7 CHAIN: C, D, I, J;                                                   
COMPND   8 ENGINEERED: YES;                                                     
COMPND   9 MOL_ID: 3;                                                           
COMPND  10 MOLECULE: APH COILED-COIL;                                           
COMPND  11 CHAIN: E, F, K, L;                                                   
COMPND  12 ENGINEERED: YES                                                      
SOURCE    MOL_ID: 1;                                                            
SOURCE   2 ORGANISM_SCIENTIFIC: LAMA GLAMA;                                     
SOURCE   3 ORGANISM_COMMON: LLAMA;                                              
SOURCE   4 ORGANISM_TAXID: 9844;                                                
SOURCE   5 EXPRESSION_SYSTEM: ESCHERICHIA COLI 'BL21-GOLD(DE3)PLYSS AG';        
SOURCE   6 EXPRESSION_SYSTEM_TAXID: 866768;                                     
SOURCE   7 MOL_ID: 2;                                                           
SOURCE   8 ORGANISM_SCIENTIFIC: LAMA GLAMA;                                     
SOURCE   9 ORGANISM_COMMON: LLAMA;                                              
SOURCE  10 ORGANISM_TAXID: 9844;                                                
SOURCE  11 EXPRESSION_SYSTEM: ESCHERICHIA COLI 'BL21-GOLD(DE3)PLYSS AG';        
SOURCE  12 EXPRESSION_SYSTEM_TAXID: 866768;                                     
SOURCE  13 MOL_ID: 3;                                                           
SOURCE  14 SYNTHETIC: YES;                                                      
SOURCE  15 ORGANISM_SCIENTIFIC: SYNTHETIC CONSTRUCT;                            
SOURCE  16 ORGANISM_TAXID: 32630                                                
KEYWDS    COILED-COIL, NANOBODY, ANTIBODY, PROTEIN DESIGN, DE NOVO PROTEIN      
EXPDTA    X-RAY DIFFRACTION                                                     
AUTHOR    S.HADZI                                                               
REVDAT   2   11-AUG-21 7A4D    1       REMARK                                   
REVDAT   1   05-MAY-21 7A4D    0                                                
JRNL        AUTH   A.MAJERLE,S.HADZI,J.AUPIC,T.SATLER,F.LAPENTA,Z.STRMSEK,      
JRNL        AUTH 2 J.LAH,R.LORIS,R.JERALA                                       
JRNL        TITL   A NANOBODY TOOLBOX TARGETING DIMERIC COILED-COIL MODULES FOR 
JRNL        TITL 2 FUNCTIONALIZATION OF DESIGNED PROTEIN ORIGAMI STRUCTURES.    
JRNL        REF    PROC.NATL.ACAD.SCI.USA        V. 118       2021              
JRNL        REFN                   ESSN 1091-6490                               
JRNL        PMID   33893235                                                     
JRNL        DOI    10.1073/PNAS.2021899118                                      
REMARK   2                                                                      
REMARK   2 RESOLUTION.    2.69 ANGSTROMS.                                       
REMARK   3                                                                      
REMARK   3 REFINEMENT.                                                          
REMARK   3   PROGRAM     : PHENIX 1.12_2829                                     
REMARK   3   AUTHORS     : PAUL ADAMS,PAVEL AFONINE,VINCENT CHEN,IAN            
REMARK   3               : DAVIS,KRESHNA GOPAL,RALF GROSSE-KUNSTLEVE,           
REMARK   3               : LI-WEI HUNG,ROBERT IMMORMINO,TOM IOERGER,            
REMARK   3               : AIRLIE MCCOY,ERIK MCKEE,NIGEL MORIARTY,              
REMARK   3               : REETAL PAI,RANDY READ,JANE RICHARDSON,               
REMARK   3               : DAVID RICHARDSON,TOD ROMO,JIM SACCHETTINI,           
REMARK   3               : NICHOLAS SAUTER,JACOB SMITH,LAURENT                  
REMARK   3               : STORONI,TOM TERWILLIGER,PETER ZWART                  
REMARK   3                                                                      
REMARK   3    REFINEMENT TARGET : ML                                            
REMARK   3                                                                      
REMARK   3  DATA USED IN REFINEMENT.                                            
REMARK   3   RESOLUTION RANGE HIGH (ANGSTROMS) : 2.69                           
REMARK   3   RESOLUTION RANGE LOW  (ANGSTROMS) : 48.23                          
REMARK   3   MIN(FOBS/SIGMA_FOBS)              : 1.340                          
REMARK   3   COMPLETENESS FOR RANGE        (%) : 99.4                           
REMARK   3   NUMBER OF REFLECTIONS             : 42464                          
REMARK   3                                                                      
REMARK   3  FIT TO DATA USED IN REFINEMENT.                                     
REMARK   3   R VALUE     (WORKING + TEST SET) : 0.179                           
REMARK   3   R VALUE            (WORKING SET) : 0.177                           
REMARK   3   FREE R VALUE                     : 0.223                           
REMARK   3   FREE R VALUE TEST SET SIZE   (%) : 4.990                           
REMARK   3   FREE R VALUE TEST SET COUNT      : 2121                            
REMARK   3                                                                      
REMARK   3  FIT TO DATA USED IN REFINEMENT (IN BINS).                           
REMARK   3   BIN  RESOLUTION RANGE  COMPL.    NWORK NFREE   RWORK  RFREE        
REMARK   3     1  6.6375 -  5.2705    1.00     2777   146  0.1684 0.1918        
REMARK   3     2  5.2705 -  4.6049    1.00     2724   143  0.1309 0.1713        
REMARK   3     3  4.6049 -  4.1841    1.00     2738   144  0.1246 0.1522        
REMARK   3     4  4.1841 -  3.8844    1.00     2696   142  0.1502 0.1936        
REMARK   3     5  3.8844 -  3.6554    1.00     2684   141  0.1650 0.2440        
REMARK   3     6  3.6554 -  3.4724    1.00     2696   142  0.1848 0.2639        
REMARK   3     7  3.4724 -  3.3213    1.00     2671   140  0.1910 0.2520        
REMARK   3     8  3.3213 -  3.1935    1.00     2683   141  0.2182 0.2998        
REMARK   3     9  3.1935 -  3.0833    1.00     2663   140  0.2235 0.2737        
REMARK   3    10  3.0833 -  2.9869    1.00     2684   142  0.2525 0.3286        
REMARK   3    11  2.9869 -  2.9015    1.00     2636   139  0.2552 0.3008        
REMARK   3    12  2.9015 -  2.8251    1.00     2682   141  0.2652 0.3162        
REMARK   3    13  2.8251 -  2.7562    1.00     2644   139  0.2630 0.3319        
REMARK   3    14  2.7562 -  2.6940    0.93     2471   128  0.3137 0.3355        
REMARK   3                                                                      
REMARK   3  BULK SOLVENT MODELLING.                                             
REMARK   3   METHOD USED        : FLAT BULK SOLVENT MODEL                       
REMARK   3   SOLVENT RADIUS     : 1.11                                          
REMARK   3   SHRINKAGE RADIUS   : 0.90                                          
REMARK   3   K_SOL              : NULL                                          
REMARK   3   B_SOL              : NULL                                          
REMARK   3                                                                      
REMARK   3  ERROR ESTIMATES.                                                    
REMARK   3   COORDINATE ERROR (MAXIMUM-LIKELIHOOD BASED)     : 0.350            
REMARK   3   PHASE ERROR (DEGREES, MAXIMUM-LIKELIHOOD BASED) : 24.490           
REMARK   3                                                                      
REMARK   3  B VALUES.                                                           
REMARK   3   FROM WILSON PLOT           (A**2) : 69.55                          
REMARK   3   MEAN B VALUE      (OVERALL, A**2) : 69.58                          
REMARK   3   OVERALL ANISOTROPIC B VALUE.                                       
REMARK   3    B11 (A**2) : NULL                                                 
REMARK   3    B22 (A**2) : NULL                                                 
REMARK   3    B33 (A**2) : NULL                                                 
REMARK   3    B12 (A**2) : NULL                                                 
REMARK   3    B13 (A**2) : NULL                                                 
REMARK   3    B23 (A**2) : NULL                                                 
REMARK   3                                                                      
REMARK   3  TWINNING INFORMATION.                                               
REMARK   3   FRACTION: NULL                                                     
REMARK   3   OPERATOR: NULL                                                     
REMARK   3                                                                      
REMARK   3  DEVIATIONS FROM IDEAL VALUES.                                       
REMARK   3                 RMSD          COUNT                                  
REMARK   3   BOND      :  0.009           8507                                  
REMARK   3   ANGLE     :  1.128          11524                                  
REMARK   3   CHIRALITY :  0.059           1221                                  
REMARK   3   PLANARITY :  0.007           1505                                  
REMARK   3   DIHEDRAL  : 16.456           5047                                  
REMARK   3                                                                      
REMARK   3  TLS DETAILS                                                         
REMARK   3   NUMBER OF TLS GROUPS  : 12                                         
REMARK   3   TLS GROUP : 1                                                      
REMARK   3    SELECTION: (CHAIN 'A' AND RESID 3 THROUGH 120)                    
REMARK   3    ORIGIN FOR THE GROUP (A):  74.4783  -0.0507  -9.0540              
REMARK   3    T TENSOR                                                          
REMARK   3      T11:   0.4570 T22:   0.3589                                     
REMARK   3      T33:   0.4910 T12:  -0.0183                                     
REMARK   3      T13:   0.0393 T23:   0.0218                                     
REMARK   3    L TENSOR                                                          
REMARK   3      L11:   3.7500 L22:   8.2922                                     
REMARK   3      L33:   4.0898 L12:  -0.6913                                     
REMARK   3      L13:  -0.4089 L23:   3.0306                                     
REMARK   3    S TENSOR                                                          
REMARK   3      S11:   0.1468 S12:   0.1498 S13:   0.3620                       
REMARK   3      S21:   0.1762 S22:   0.0561 S23:  -0.5458                       
REMARK   3      S31:  -0.1213 S32:   0.1626 S33:  -0.1875                       
REMARK   3   TLS GROUP : 2                                                      
REMARK   3    SELECTION: (CHAIN 'B' AND RESID 2 THROUGH 118)                    
REMARK   3    ORIGIN FOR THE GROUP (A):  79.2951 -32.4690  -9.9887              
REMARK   3    T TENSOR                                                          
REMARK   3      T11:   0.8240 T22:   0.3666                                     
REMARK   3      T33:   0.5139 T12:   0.0683                                     
REMARK   3      T13:  -0.0640 T23:  -0.0997                                     
REMARK   3    L TENSOR                                                          
REMARK   3      L11:   4.9424 L22:   8.7414                                     
REMARK   3      L33:   4.2578 L12:  -1.2285                                     
REMARK   3      L13:   1.0189 L23:  -0.1893                                     
REMARK   3    S TENSOR                                                          
REMARK   3      S11:  -0.1101 S12:   0.0179 S13:  -0.4073                       
REMARK   3      S21:   1.1445 S22:   0.1270 S23:  -0.2336                       
REMARK   3      S31:   0.9631 S32:   0.1113 S33:   0.0487                       
REMARK   3   TLS GROUP : 3                                                      
REMARK   3    SELECTION: (CHAIN 'C' AND RESID 3 THROUGH 115)                    
REMARK   3    ORIGIN FOR THE GROUP (A):  53.1240 -17.9090 -33.2027              
REMARK   3    T TENSOR                                                          
REMARK   3      T11:   0.6964 T22:   1.0525                                     
REMARK   3      T33:   0.4793 T12:   0.2221                                     
REMARK   3      T13:   0.0278 T23:  -0.2028                                     
REMARK   3    L TENSOR                                                          
REMARK   3      L11:   5.2033 L22:   2.2108                                     
REMARK   3      L33:   3.1147 L12:   1.6623                                     
REMARK   3      L13:  -0.5564 L23:  -0.5882                                     
REMARK   3    S TENSOR                                                          
REMARK   3      S11:   0.2708 S12:   0.6095 S13:  -0.1364                       
REMARK   3      S21:  -0.0902 S22:  -0.3461 S23:   0.2095                       
REMARK   3      S31:  -0.4782 S32:  -1.3364 S33:   0.0845                       
REMARK   3   TLS GROUP : 4                                                      
REMARK   3    SELECTION: (CHAIN 'D' AND RESID 3 THROUGH 114)                    
REMARK   3    ORIGIN FOR THE GROUP (A):  76.8296 -17.4502 -42.9157              
REMARK   3    T TENSOR                                                          
REMARK   3      T11:   0.5659 T22:   0.5543                                     
REMARK   3      T33:   0.4164 T12:   0.1894                                     
REMARK   3      T13:   0.0311 T23:  -0.0622                                     
REMARK   3    L TENSOR                                                          
REMARK   3      L11:   4.0803 L22:   3.7874                                     
REMARK   3      L33:   7.7489 L12:  -0.1711                                     
REMARK   3      L13:  -1.0164 L23:  -0.5022                                     
REMARK   3    S TENSOR                                                          
REMARK   3      S11:   0.2438 S12:   0.1348 S13:  -0.0419                       
REMARK   3      S21:  -0.4182 S22:  -0.0832 S23:  -0.2460                       
REMARK   3      S31:   0.0549 S32:   0.6857 S33:  -0.1799                       
REMARK   3   TLS GROUP : 5                                                      
REMARK   3    SELECTION: (CHAIN 'E' AND RESID 0 THROUGH 41)                     
REMARK   3    ORIGIN FOR THE GROUP (A):  71.9886 -12.5328 -22.1712              
REMARK   3    T TENSOR                                                          
REMARK   3      T11:   0.4595 T22:   0.4678                                     
REMARK   3      T33:   0.3407 T12:   0.0164                                     
REMARK   3      T13:  -0.0954 T23:  -0.0223                                     
REMARK   3    L TENSOR                                                          
REMARK   3      L11:   3.7314 L22:   3.5666                                     
REMARK   3      L33:   7.1233 L12:  -3.1445                                     
REMARK   3      L13:  -3.6772 L23:   2.2738                                     
REMARK   3    S TENSOR                                                          
REMARK   3      S11:   0.5534 S12:   0.4138 S13:   0.6056                       
REMARK   3      S21:  -0.1586 S22:  -0.3595 S23:  -0.2236                       
REMARK   3      S31:  -0.5560 S32:   0.3142 S33:  -0.0926                       
REMARK   3   TLS GROUP : 6                                                      
REMARK   3    SELECTION: (CHAIN 'F' AND RESID 0 THROUGH 40)                     
REMARK   3    ORIGIN FOR THE GROUP (A):  71.1195 -21.1457 -21.6044              
REMARK   3    T TENSOR                                                          
REMARK   3      T11:   0.5647 T22:   0.4169                                     
REMARK   3      T33:   0.3336 T12:   0.0699                                     
REMARK   3      T13:  -0.0383 T23:  -0.0910                                     
REMARK   3    L TENSOR                                                          
REMARK   3      L11:   3.7033 L22:   2.1594                                     
REMARK   3      L33:   6.3658 L12:  -1.2617                                     
REMARK   3      L13:  -4.8790 L23:   0.7173                                     
REMARK   3    S TENSOR                                                          
REMARK   3      S11:   0.5341 S12:   0.5085 S13:  -1.2354                       
REMARK   3      S21:  -0.3002 S22:  -0.5181 S23:   0.2074                       
REMARK   3      S31:  -0.0512 S32:  -0.1196 S33:  -0.0424                       
REMARK   3   TLS GROUP : 7                                                      
REMARK   3    SELECTION: (CHAIN 'G' AND RESID 1 THROUGH 120)                    
REMARK   3    ORIGIN FOR THE GROUP (A):  46.7919   0.1137   5.3835              
REMARK   3    T TENSOR                                                          
REMARK   3      T11:   0.5411 T22:   0.2872                                     
REMARK   3      T33:   0.3427 T12:   0.0001                                     
REMARK   3      T13:   0.0544 T23:   0.0042                                     
REMARK   3    L TENSOR                                                          
REMARK   3      L11:   3.4868 L22:   7.0063                                     
REMARK   3      L33:   7.3878 L12:  -1.4622                                     
REMARK   3      L13:  -0.3896 L23:   3.1911                                     
REMARK   3    S TENSOR                                                          
REMARK   3      S11:  -0.1528 S12:  -0.0039 S13:  -0.3488                       
REMARK   3      S21:   0.1454 S22:   0.0622 S23:  -0.1490                       
REMARK   3      S31:   0.6540 S32:   0.1860 S33:   0.0467                       
REMARK   3   TLS GROUP : 8                                                      
REMARK   3    SELECTION: (CHAIN 'H' AND RESID 3 THROUGH 118)                    
REMARK   3    ORIGIN FOR THE GROUP (A):  47.0024  32.6588   6.5353              
REMARK   3    T TENSOR                                                          
REMARK   3      T11:   0.3759 T22:   0.2862                                     
REMARK   3      T33:   0.4767 T12:   0.0140                                     
REMARK   3      T13:  -0.0710 T23:  -0.0108                                     
REMARK   3    L TENSOR                                                          
REMARK   3      L11:   2.5893 L22:   8.1619                                     
REMARK   3      L33:   4.3068 L12:  -0.0494                                     
REMARK   3      L13:   0.2351 L23:  -0.4894                                     
REMARK   3    S TENSOR                                                          
REMARK   3      S11:  -0.1275 S12:   0.0696 S13:   0.5256                       
REMARK   3      S21:  -0.0486 S22:  -0.0970 S23:   0.0848                       
REMARK   3      S31:  -0.0355 S32:  -0.0603 S33:   0.2376                       
REMARK   3   TLS GROUP : 9                                                      
REMARK   3    SELECTION: (CHAIN 'I' AND RESID 3 THROUGH 115)                    
REMARK   3    ORIGIN FOR THE GROUP (A):  24.3174  13.8073  30.7779              
REMARK   3    T TENSOR                                                          
REMARK   3      T11:   0.8464 T22:   0.4437                                     
REMARK   3      T33:   0.4577 T12:   0.0180                                     
REMARK   3      T13:  -0.0754 T23:  -0.0411                                     
REMARK   3    L TENSOR                                                          
REMARK   3      L11:   6.6193 L22:   2.5573                                     
REMARK   3      L33:   5.7416 L12:  -2.3948                                     
REMARK   3      L13:  -2.5417 L23:   1.3204                                     
REMARK   3    S TENSOR                                                          
REMARK   3      S11:  -0.3568 S12:  -0.0378 S13:  -0.2270                       
REMARK   3      S21:  -0.0448 S22:   0.2133 S23:   0.3043                       
REMARK   3      S31:   0.3151 S32:  -0.2148 S33:   0.1390                       
REMARK   3   TLS GROUP : 10                                                     
REMARK   3    SELECTION: (CHAIN 'J' AND RESID 3 THROUGH 115)                    
REMARK   3    ORIGIN FOR THE GROUP (A):  47.9382  16.7891  39.4639              
REMARK   3    T TENSOR                                                          
REMARK   3      T11:   0.9007 T22:   1.0299                                     
REMARK   3      T33:   0.4676 T12:   0.0214                                     
REMARK   3      T13:  -0.1377 T23:  -0.0336                                     
REMARK   3    L TENSOR                                                          
REMARK   3      L11:   5.9511 L22:   2.5568                                     
REMARK   3      L33:   6.6115 L12:   0.3122                                     
REMARK   3      L13:   0.6264 L23:  -0.6648                                     
REMARK   3    S TENSOR                                                          
REMARK   3      S11:   0.2587 S12:  -1.5169 S13:  -0.0591                       
REMARK   3      S21:   0.8704 S22:  -0.0326 S23:  -0.4333                       
REMARK   3      S31:   0.3204 S32:   1.0856 S33:  -0.1804                       
REMARK   3   TLS GROUP : 11                                                     
REMARK   3    SELECTION: (CHAIN 'K' AND RESID 1 THROUGH 40)                     
REMARK   3    ORIGIN FOR THE GROUP (A):  42.7733  11.7317  18.7470              
REMARK   3    T TENSOR                                                          
REMARK   3      T11:   0.6310 T22:   0.3736                                     
REMARK   3      T33:   0.3986 T12:   0.0559                                     
REMARK   3      T13:   0.0528 T23:   0.0144                                     
REMARK   3    L TENSOR                                                          
REMARK   3      L11:   3.8611 L22:   7.5043                                     
REMARK   3      L33:   5.5282 L12:   4.3959                                     
REMARK   3      L13:   0.4364 L23:   4.7962                                     
REMARK   3    S TENSOR                                                          
REMARK   3      S11:   0.4297 S12:  -0.0998 S13:  -0.7050                       
REMARK   3      S21:   0.5939 S22:  -0.2541 S23:  -0.2301                       
REMARK   3      S31:   0.7837 S32:   0.2379 S33:  -0.1853                       
REMARK   3   TLS GROUP : 12                                                     
REMARK   3    SELECTION: (CHAIN 'L' AND RESID 1 THROUGH 40)                     
REMARK   3    ORIGIN FOR THE GROUP (A):  41.0864  20.0387  18.3874              
REMARK   3    T TENSOR                                                          
REMARK   3      T11:   0.6525 T22:   0.3625                                     
REMARK   3      T33:   0.4189 T12:   0.0533                                     
REMARK   3      T13:  -0.0244 T23:  -0.0074                                     
REMARK   3    L TENSOR                                                          
REMARK   3      L11:   6.9663 L22:   6.9897                                     
REMARK   3      L33:   4.8173 L12:   7.5434                                     
REMARK   3      L13:   4.9219 L23:   3.3127                                     
REMARK   3    S TENSOR                                                          
REMARK   3      S11:   0.3161 S12:  -0.7979 S13:   0.9384                       
REMARK   3      S21:   0.3797 S22:  -0.4556 S23:   0.3954                       
REMARK   3      S31:   0.0698 S32:  -0.3693 S33:   0.0781                       
REMARK   3                                                                      
REMARK   3  NCS DETAILS                                                         
REMARK   3   NUMBER OF NCS GROUPS : 3                                           
REMARK   3   NCS GROUP : 1                                                      
REMARK   3    NCS OPERATOR : 1                                                  
REMARK   3     REFERENCE SELECTION: (CHAIN A AND (RESID 3 THROUGH 86 OR         
REMARK   3                          (RESID 87 AND (NAME N OR NAME CA OR NAME    
REMARK   3                          C OR NAME O OR NAME CB )) OR RESID 88       
REMARK   3                          THROUGH 118))                               
REMARK   3     SELECTION          : (CHAIN B AND (RESID 3 THROUGH 86 OR         
REMARK   3                          (RESID 87 AND (NAME N OR NAME CA OR NAME    
REMARK   3                          C OR NAME O OR NAME CB )) OR RESID 88       
REMARK   3                          THROUGH 118))                               
REMARK   3     ATOM PAIRS NUMBER  : 2131                                        
REMARK   3     RMSD               : NULL                                        
REMARK   3    NCS OPERATOR : 2                                                  
REMARK   3     REFERENCE SELECTION: (CHAIN A AND (RESID 3 THROUGH 86 OR         
REMARK   3                          (RESID 87 AND (NAME N OR NAME CA OR NAME    
REMARK   3                          C OR NAME O OR NAME CB )) OR RESID 88       
REMARK   3                          THROUGH 118))                               
REMARK   3     SELECTION          : (CHAIN G AND RESID 3 THROUGH 118)           
REMARK   3     ATOM PAIRS NUMBER  : 2131                                        
REMARK   3     RMSD               : NULL                                        
REMARK   3    NCS OPERATOR : 3                                                  
REMARK   3     REFERENCE SELECTION: (CHAIN A AND (RESID 3 THROUGH 86 OR         
REMARK   3                          (RESID 87 AND (NAME N OR NAME CA OR NAME    
REMARK   3                          C OR NAME O OR NAME CB )) OR RESID 88       
REMARK   3                          THROUGH 118))                               
REMARK   3     SELECTION          : (CHAIN H AND (RESID 3 THROUGH 86 OR         
REMARK   3                          (RESID 87 AND (NAME N OR NAME CA OR NAME    
REMARK   3                          C OR NAME O OR NAME CB )) OR RESID 88       
REMARK   3                          THROUGH 118))                               
REMARK   3     ATOM PAIRS NUMBER  : 2131                                        
REMARK   3     RMSD               : NULL                                        
REMARK   3   NCS GROUP : 2                                                      
REMARK   3    NCS OPERATOR : 1                                                  
REMARK   3     REFERENCE SELECTION: (CHAIN C AND ((RESID 3 AND (NAME N OR       
REMARK   3                          NAME CA OR NAME C OR NAME O OR NAME CB ))   
REMARK   3                          OR RESID 4 THROUGH 42 OR (RESID 43 AND      
REMARK   3                          (NAME N OR NAME CA OR NAME C OR NAME O OR   
REMARK   3                          NAME CB )) OR RESID 44 THROUGH 52 OR        
REMARK   3                          RESID 54 THROUGH 100 OR (RESID 101          
REMARK   3                          THROUGH 102 AND (NAME N OR NAME CA OR       
REMARK   3                          NAME C OR NAME O OR NAME CB )) OR RESID     
REMARK   3                          103 THROUGH 113 OR (RESID 114 AND (NAME N   
REMARK   3                          OR NAME CA OR NAME C OR NAME O OR NAME CB   
REMARK   3                          ))))                                        
REMARK   3     SELECTION          : (CHAIN D AND ((RESID 3 AND (NAME N OR       
REMARK   3                          NAME CA OR NAME C OR NAME O OR NAME CB ))   
REMARK   3                          OR RESID 4 THROUGH 42 OR (RESID 43 AND      
REMARK   3                          (NAME N OR NAME CA OR NAME C OR NAME O OR   
REMARK   3                          NAME CB )) OR RESID 44 THROUGH 52 OR        
REMARK   3                          RESID 54 THROUGH 106 OR (RESID 107 AND      
REMARK   3                          (NAME N OR NAME CA OR NAME C OR NAME O OR   
REMARK   3                          NAME CB )) OR RESID 108 THROUGH 113 OR      
REMARK   3                          (RESID 114 AND (NAME N OR NAME CA OR NAME   
REMARK   3                          C OR NAME O OR NAME CB ))))                 
REMARK   3     ATOM PAIRS NUMBER  : 2022                                        
REMARK   3     RMSD               : NULL                                        
REMARK   3    NCS OPERATOR : 2                                                  
REMARK   3     REFERENCE SELECTION: (CHAIN C AND ((RESID 3 AND (NAME N OR       
REMARK   3                          NAME CA OR NAME C OR NAME O OR NAME CB ))   
REMARK   3                          OR RESID 4 THROUGH 42 OR (RESID 43 AND      
REMARK   3                          (NAME N OR NAME CA OR NAME C OR NAME O OR   
REMARK   3                          NAME CB )) OR RESID 44 THROUGH 52 OR        
REMARK   3                          RESID 54 THROUGH 100 OR (RESID 101          
REMARK   3                          THROUGH 102 AND (NAME N OR NAME CA OR       
REMARK   3                          NAME C OR NAME O OR NAME CB )) OR RESID     
REMARK   3                          103 THROUGH 113 OR (RESID 114 AND (NAME N   
REMARK   3                          OR NAME CA OR NAME C OR NAME O OR NAME CB   
REMARK   3                          ))))                                        
REMARK   3     SELECTION          : (CHAIN I AND (RESID 3 THROUGH 42 OR         
REMARK   3                          (RESID 43 AND (NAME N OR NAME CA OR NAME    
REMARK   3                          C OR NAME O OR NAME CB )) OR RESID 44       
REMARK   3                          THROUGH 52 OR RESID 54 THROUGH 106 OR       
REMARK   3                          (RESID 107 AND (NAME N OR NAME CA OR NAME   
REMARK   3                          C OR NAME O OR NAME CB )) OR RESID 108      
REMARK   3                          THROUGH 113 OR (RESID 114 AND (NAME N OR    
REMARK   3                          NAME CA OR NAME C OR NAME O OR NAME CB )))  
REMARK   3                          )                                           
REMARK   3     ATOM PAIRS NUMBER  : 2022                                        
REMARK   3     RMSD               : NULL                                        
REMARK   3    NCS OPERATOR : 3                                                  
REMARK   3     REFERENCE SELECTION: (CHAIN C AND ((RESID 3 AND (NAME N OR       
REMARK   3                          NAME CA OR NAME C OR NAME O OR NAME CB ))   
REMARK   3                          OR RESID 4 THROUGH 42 OR (RESID 43 AND      
REMARK   3                          (NAME N OR NAME CA OR NAME C OR NAME O OR   
REMARK   3                          NAME CB )) OR RESID 44 THROUGH 52 OR        
REMARK   3                          RESID 54 THROUGH 100 OR (RESID 101          
REMARK   3                          THROUGH 102 AND (NAME N OR NAME CA OR       
REMARK   3                          NAME C OR NAME O OR NAME CB )) OR RESID     
REMARK   3                          103 THROUGH 113 OR (RESID 114 AND (NAME N   
REMARK   3                          OR NAME CA OR NAME C OR NAME O OR NAME CB   
REMARK   3                          ))))                                        
REMARK   3     SELECTION          : (CHAIN J AND ((RESID 3 AND (NAME N OR       
REMARK   3                          NAME CA OR NAME C OR NAME O OR NAME CB ))   
REMARK   3                          OR RESID 4 THROUGH 52 OR RESID 54 THROUGH   
REMARK   3                          114))                                       
REMARK   3     ATOM PAIRS NUMBER  : 2022                                        
REMARK   3     RMSD               : NULL                                        
REMARK   3   NCS GROUP : 3                                                      
REMARK   3    NCS OPERATOR : 1                                                  
REMARK   3     REFERENCE SELECTION: (CHAIN E AND ((RESID 1 THROUGH 2 AND        
REMARK   3                          (NAME N OR NAME CA OR NAME C OR NAME O OR   
REMARK   3                          NAME CB )) OR RESID 3 THROUGH 5 OR (RESID   
REMARK   3                          6 AND (NAME N OR NAME CA OR NAME C OR       
REMARK   3                          NAME O OR NAME CB )) OR RESID 7 THROUGH     
REMARK   3                          38 OR (RESID 39 THROUGH 40 AND (NAME N OR   
REMARK   3                          NAME CA OR NAME C OR NAME O OR NAME CB )))  
REMARK   3                          )                                           
REMARK   3     SELECTION          : (CHAIN F AND (RESID 1 THROUGH 5 OR (RESID   
REMARK   3                          6 AND (NAME N OR NAME CA OR NAME C OR       
REMARK   3                          NAME O OR NAME CB )) OR RESID 7 THROUGH     
REMARK   3                          40))                                        
REMARK   3     ATOM PAIRS NUMBER  : 782                                         
REMARK   3     RMSD               : NULL                                        
REMARK   3    NCS OPERATOR : 2                                                  
REMARK   3     REFERENCE SELECTION: (CHAIN E AND ((RESID 1 THROUGH 2 AND        
REMARK   3                          (NAME N OR NAME CA OR NAME C OR NAME O OR   
REMARK   3                          NAME CB )) OR RESID 3 THROUGH 5 OR (RESID   
REMARK   3                          6 AND (NAME N OR NAME CA OR NAME C OR       
REMARK   3                          NAME O OR NAME CB )) OR RESID 7 THROUGH     
REMARK   3                          38 OR (RESID 39 THROUGH 40 AND (NAME N OR   
REMARK   3                          NAME CA OR NAME C OR NAME O OR NAME CB )))  
REMARK   3                          )                                           
REMARK   3     SELECTION          : (CHAIN K AND ((RESID 1 THROUGH 2 AND        
REMARK   3                          (NAME N OR NAME CA OR NAME C OR NAME O OR   
REMARK   3                          NAME CB )) OR RESID 3 THROUGH 38 OR         
REMARK   3                          (RESID 39 THROUGH 40 AND (NAME N OR NAME    
REMARK   3                          CA OR NAME C OR NAME O OR NAME CB ))))      
REMARK   3     ATOM PAIRS NUMBER  : 782                                         
REMARK   3     RMSD               : NULL                                        
REMARK   3    NCS OPERATOR : 3                                                  
REMARK   3     REFERENCE SELECTION: (CHAIN E AND ((RESID 1 THROUGH 2 AND        
REMARK   3                          (NAME N OR NAME CA OR NAME C OR NAME O OR   
REMARK   3                          NAME CB )) OR RESID 3 THROUGH 5 OR (RESID   
REMARK   3                          6 AND (NAME N OR NAME CA OR NAME C OR       
REMARK   3                          NAME O OR NAME CB )) OR RESID 7 THROUGH     
REMARK   3                          38 OR (RESID 39 THROUGH 40 AND (NAME N OR   
REMARK   3                          NAME CA OR NAME C OR NAME O OR NAME CB )))  
REMARK   3                          )                                           
REMARK   3     SELECTION          : (CHAIN L AND ((RESID 1 THROUGH 2 AND        
REMARK   3                          (NAME N OR NAME CA OR NAME C OR NAME O OR   
REMARK   3                          NAME CB )) OR RESID 3 THROUGH 5 OR (RESID   
REMARK   3                          6 AND (NAME N OR NAME CA OR NAME C OR       
REMARK   3                          NAME O OR NAME CB )) OR RESID 7 THROUGH     
REMARK   3                          38 OR (RESID 39 THROUGH 40 AND (NAME N OR   
REMARK   3                          NAME CA OR NAME C OR NAME O OR NAME CB )))  
REMARK   3                          )                                           
REMARK   3     ATOM PAIRS NUMBER  : 782                                         
REMARK   3     RMSD               : NULL                                        
REMARK   3                                                                      
REMARK   3  OTHER REFINEMENT REMARKS: NULL                                      
REMARK   4                                                                      
REMARK   4 7A4D COMPLIES WITH FORMAT V. 3.30, 13-JUL-11                         
REMARK 100                                                                      
REMARK 100 THIS ENTRY HAS BEEN PROCESSED BY PDBE ON 20-AUG-20.                  
REMARK 100 THE DEPOSITION ID IS D_1292110834.                                   
REMARK 200                                                                      
REMARK 200 EXPERIMENTAL DETAILS                                                 
REMARK 200  EXPERIMENT TYPE                : X-RAY DIFFRACTION                  
REMARK 200  DATE OF DATA COLLECTION        : 18-NOV-17                          
REMARK 200  TEMPERATURE           (KELVIN) : 100                                
REMARK 200  PH                             : 6.5                                
REMARK 200  NUMBER OF CRYSTALS USED        : 1                                  
REMARK 200                                                                      
REMARK 200  SYNCHROTRON              (Y/N) : Y                                  
REMARK 200  RADIATION SOURCE               : SOLEIL                             
REMARK 200  BEAMLINE                       : PROXIMA 1                          
REMARK 200  X-RAY GENERATOR MODEL          : NULL                               
REMARK 200  MONOCHROMATIC OR LAUE    (M/L) : M                                  
REMARK 200  WAVELENGTH OR RANGE        (A) : 0.978570                           
REMARK 200  MONOCHROMATOR                  : NULL                               
REMARK 200  OPTICS                         : NULL                               
REMARK 200                                                                      
REMARK 200  DETECTOR TYPE                  : PIXEL                              
REMARK 200  DETECTOR MANUFACTURER          : DECTRIS EIGER X 16M                
REMARK 200  INTENSITY-INTEGRATION SOFTWARE : XDS                                
REMARK 200  DATA SCALING SOFTWARE          : XSCALE                             
REMARK 200                                                                      
REMARK 200  NUMBER OF UNIQUE REFLECTIONS   : 42539                              
REMARK 200  RESOLUTION RANGE HIGH      (A) : 2.694                              
REMARK 200  RESOLUTION RANGE LOW       (A) : 48.227                             
REMARK 200  REJECTION CRITERIA  (SIGMA(I)) : NULL                               
REMARK 200                                                                      
REMARK 200 OVERALL.                                                             
REMARK 200  COMPLETENESS FOR RANGE     (%) : 99.5                               
REMARK 200  DATA REDUNDANCY                : 11.82                              
REMARK 200  R MERGE                    (I) : NULL                               
REMARK 200  R SYM                      (I) : NULL                               
REMARK 200  <I/SIGMA(I)> FOR THE DATA SET  : 15.5200                            
REMARK 200                                                                      
REMARK 200 IN THE HIGHEST RESOLUTION SHELL.                                     
REMARK 200  HIGHEST RESOLUTION SHELL, RANGE HIGH (A) : 2.69                     
REMARK 200  HIGHEST RESOLUTION SHELL, RANGE LOW  (A) : 2.79                     
REMARK 200  COMPLETENESS FOR SHELL     (%) : 95.7                               
REMARK 200  DATA REDUNDANCY IN SHELL       : NULL                               
REMARK 200  R MERGE FOR SHELL          (I) : NULL                               
REMARK 200  R SYM FOR SHELL            (I) : NULL                               
REMARK 200  <I/SIGMA(I)> FOR SHELL         : NULL                               
REMARK 200                                                                      
REMARK 200 DIFFRACTION PROTOCOL: SINGLE WAVELENGTH                              
REMARK 200 METHOD USED TO DETERMINE THE STRUCTURE: MOLECULAR REPLACEMENT        
REMARK 200 SOFTWARE USED: PHASER                                                
REMARK 200 STARTING MODEL: MODELER                                              
REMARK 200                                                                      
REMARK 200 REMARK: NULL                                                         
REMARK 280                                                                      
REMARK 280 CRYSTAL                                                              
REMARK 280 SOLVENT CONTENT, VS   (%): 56.14                                     
REMARK 280 MATTHEWS COEFFICIENT, VM (ANGSTROMS**3/DA): 2.80                     
REMARK 280                                                                      
REMARK 280 CRYSTALLIZATION CONDITIONS: 0.2 M SODIUM CHLORIDE, 2.0 M AMMONIUM    
REMARK 280  SULFATE, 0.1 M SODIUM CACODYLATE 6.5, PH 6.5, VAPOR DIFFUSION,      
REMARK 280  SITTING DROP, TEMPERATURE 298K                                      
REMARK 290                                                                      
REMARK 290 CRYSTALLOGRAPHIC SYMMETRY                                            
REMARK 290 SYMMETRY OPERATORS FOR SPACE GROUP: P 21 21 21                       
REMARK 290                                                                      
REMARK 290      SYMOP   SYMMETRY                                                
REMARK 290     NNNMMM   OPERATOR                                                
REMARK 290       1555   X,Y,Z                                                   
REMARK 290       2555   -X+1/2,-Y,Z+1/2                                         
REMARK 290       3555   -X,Y+1/2,-Z+1/2                                         
REMARK 290       4555   X+1/2,-Y+1/2,-Z                                         
REMARK 290                                                                      
REMARK 290     WHERE NNN -> OPERATOR NUMBER                                     
REMARK 290           MMM -> TRANSLATION VECTOR                                  
REMARK 290                                                                      
REMARK 290 CRYSTALLOGRAPHIC SYMMETRY TRANSFORMATIONS                            
REMARK 290 THE FOLLOWING TRANSFORMATIONS OPERATE ON THE ATOM/HETATM             
REMARK 290 RECORDS IN THIS ENTRY TO PRODUCE CRYSTALLOGRAPHICALLY                
REMARK 290 RELATED MOLECULES.                                                   
REMARK 290   SMTRY1   1  1.000000  0.000000  0.000000        0.00000            
REMARK 290   SMTRY2   1  0.000000  1.000000  0.000000        0.00000            
REMARK 290   SMTRY3   1  0.000000  0.000000  1.000000        0.00000            
REMARK 290   SMTRY1   2 -1.000000  0.000000  0.000000       30.63000            
REMARK 290   SMTRY2   2  0.000000 -1.000000  0.000000        0.00000            
REMARK 290   SMTRY3   2  0.000000  0.000000  1.000000       96.45500            
REMARK 290   SMTRY1   3 -1.000000  0.000000  0.000000        0.00000            
REMARK 290   SMTRY2   3  0.000000  1.000000  0.000000       63.72500            
REMARK 290   SMTRY3   3  0.000000  0.000000 -1.000000       96.45500            
REMARK 290   SMTRY1   4  1.000000  0.000000  0.000000       30.63000            
REMARK 290   SMTRY2   4  0.000000 -1.000000  0.000000       63.72500            
REMARK 290   SMTRY3   4  0.000000  0.000000 -1.000000        0.00000            
REMARK 290                                                                      
REMARK 290 REMARK: NULL                                                         
REMARK 300                                                                      
REMARK 300 BIOMOLECULE: 1, 2                                                    
REMARK 300 SEE REMARK 350 FOR THE AUTHOR PROVIDED AND/OR PROGRAM                
REMARK 300 GENERATED ASSEMBLY INFORMATION FOR THE STRUCTURE IN                  
REMARK 300 THIS ENTRY. THE REMARK MAY ALSO PROVIDE INFORMATION ON               
REMARK 300 BURIED SURFACE AREA.                                                 
REMARK 350                                                                      
REMARK 350 COORDINATES FOR A COMPLETE MULTIMER REPRESENTING THE KNOWN           
REMARK 350 BIOLOGICALLY SIGNIFICANT OLIGOMERIZATION STATE OF THE                
REMARK 350 MOLECULE CAN BE GENERATED BY APPLYING BIOMT TRANSFORMATIONS          
REMARK 350 GIVEN BELOW.  BOTH NON-CRYSTALLOGRAPHIC AND                          
REMARK 350 CRYSTALLOGRAPHIC OPERATIONS ARE GIVEN.                               
REMARK 350                                                                      
REMARK 350 BIOMOLECULE: 1                                                       
REMARK 350 AUTHOR DETERMINED BIOLOGICAL UNIT: HEXAMERIC                         
REMARK 350 APPLY THE FOLLOWING TO CHAINS: A, B, C, D, E, F                      
REMARK 350   BIOMT1   1  1.000000  0.000000  0.000000        0.00000            
REMARK 350   BIOMT2   1  0.000000  1.000000  0.000000        0.00000            
REMARK 350   BIOMT3   1  0.000000  0.000000  1.000000        0.00000            
REMARK 350                                                                      
REMARK 350 BIOMOLECULE: 2                                                       
REMARK 350 AUTHOR DETERMINED BIOLOGICAL UNIT: HEXAMERIC                         
REMARK 350 APPLY THE FOLLOWING TO CHAINS: G, H, I, J, K, L                      
REMARK 350   BIOMT1   1  1.000000  0.000000  0.000000        0.00000            
REMARK 350   BIOMT2   1  0.000000  1.000000  0.000000        0.00000            
REMARK 350   BIOMT3   1  0.000000  0.000000  1.000000        0.00000            
REMARK 465                                                                      
REMARK 465 MISSING RESIDUES                                                     
REMARK 465 THE FOLLOWING RESIDUES WERE NOT LOCATED IN THE                       
REMARK 465 EXPERIMENT. (M=MODEL NUMBER; RES=RESIDUE NAME; C=CHAIN               
REMARK 465 IDENTIFIER; SSSEQ=SEQUENCE NUMBER; I=INSERTION CODE.)                
REMARK 465                                                                      
REMARK 465   M RES C SSSEQI                                                     
REMARK 465     GLN A     1                                                      
REMARK 465     VAL A     2                                                      
REMARK 465     TYR A   121                                                      
REMARK 465     PRO A   122                                                      
REMARK 465     TYR A   123                                                      
REMARK 465     ASP A   124                                                      
REMARK 465     VAL A   125                                                      
REMARK 465     PRO A   126                                                      
REMARK 465     ASP A   127                                                      
REMARK 465     TYR A   128                                                      
REMARK 465     GLY A   129                                                      
REMARK 465     SER A   130                                                      
REMARK 465     GLY A   131                                                      
REMARK 465     ARG A   132                                                      
REMARK 465     ALA A   133                                                      
REMARK 465     GLN B     1                                                      
REMARK 465     GLY B   119                                                      
REMARK 465     ARG B   120                                                      
REMARK 465     TYR B   121                                                      
REMARK 465     PRO B   122                                                      
REMARK 465     TYR B   123                                                      
REMARK 465     ASP B   124                                                      
REMARK 465     VAL B   125                                                      
REMARK 465     PRO B   126                                                      
REMARK 465     ASP B   127                                                      
REMARK 465     TYR B   128                                                      
REMARK 465     GLY B   129                                                      
REMARK 465     SER B   130                                                      
REMARK 465     GLY B   131                                                      
REMARK 465     ARG B   132                                                      
REMARK 465     ALA B   133                                                      
REMARK 465     GLN C     1                                                      
REMARK 465     VAL C     2                                                      
REMARK 465     GLY C   116                                                      
REMARK 465     ARG C   117                                                      
REMARK 465     TYR C   118                                                      
REMARK 465     PRO C   119                                                      
REMARK 465     TYR C   120                                                      
REMARK 465     ASP C   121                                                      
REMARK 465     VAL C   122                                                      
REMARK 465     PRO C   123                                                      
REMARK 465     ASP C   124                                                      
REMARK 465     TYR C   125                                                      
REMARK 465     GLY C   126                                                      
REMARK 465     SER C   127                                                      
REMARK 465     GLY C   128                                                      
REMARK 465     ARG C   129                                                      
REMARK 465     ALA C   130                                                      
REMARK 465     GLN D     1                                                      
REMARK 465     VAL D     2                                                      
REMARK 465     SER D   115                                                      
REMARK 465     GLY D   116                                                      
REMARK 465     ARG D   117                                                      
REMARK 465     TYR D   118                                                      
REMARK 465     PRO D   119                                                      
REMARK 465     TYR D   120                                                      
REMARK 465     ASP D   121                                                      
REMARK 465     VAL D   122                                                      
REMARK 465     PRO D   123                                                      
REMARK 465     ASP D   124                                                      
REMARK 465     TYR D   125                                                      
REMARK 465     GLY D   126                                                      
REMARK 465     SER D   127                                                      
REMARK 465     GLY D   128                                                      
REMARK 465     ARG D   129                                                      
REMARK 465     ALA D   130                                                      
REMARK 465     NH2 F    41                                                      
REMARK 465     TYR G   121                                                      
REMARK 465     PRO G   122                                                      
REMARK 465     TYR G   123                                                      
REMARK 465     ASP G   124                                                      
REMARK 465     VAL G   125                                                      
REMARK 465     PRO G   126                                                      
REMARK 465     ASP G   127                                                      
REMARK 465     TYR G   128                                                      
REMARK 465     GLY G   129                                                      
REMARK 465     SER G   130                                                      
REMARK 465     GLY G   131                                                      
REMARK 465     ARG G   132                                                      
REMARK 465     ALA G   133                                                      
REMARK 465     GLN H     1                                                      
REMARK 465     VAL H     2                                                      
REMARK 465     GLY H   119                                                      
REMARK 465     ARG H   120                                                      
REMARK 465     TYR H   121                                                      
REMARK 465     PRO H   122                                                      
REMARK 465     TYR H   123                                                      
REMARK 465     ASP H   124                                                      
REMARK 465     VAL H   125                                                      
REMARK 465     PRO H   126                                                      
REMARK 465     ASP H   127                                                      
REMARK 465     TYR H   128                                                      
REMARK 465     GLY H   129                                                      
REMARK 465     SER H   130                                                      
REMARK 465     GLY H   131                                                      
REMARK 465     ARG H   132                                                      
REMARK 465     ALA H   133                                                      
REMARK 465     GLN I     1                                                      
REMARK 465     VAL I     2                                                      
REMARK 465     GLY I   116                                                      
REMARK 465     ARG I   117                                                      
REMARK 465     TYR I   118                                                      
REMARK 465     PRO I   119                                                      
REMARK 465     TYR I   120                                                      
REMARK 465     ASP I   121                                                      
REMARK 465     VAL I   122                                                      
REMARK 465     PRO I   123                                                      
REMARK 465     ASP I   124                                                      
REMARK 465     TYR I   125                                                      
REMARK 465     GLY I   126                                                      
REMARK 465     SER I   127                                                      
REMARK 465     GLY I   128                                                      
REMARK 465     ARG I   129                                                      
REMARK 465     ALA I   130                                                      
REMARK 465     GLN J     1                                                      
REMARK 465     VAL J     2                                                      
REMARK 465     GLY J   116                                                      
REMARK 465     ARG J   117                                                      
REMARK 465     TYR J   118                                                      
REMARK 465     PRO J   119                                                      
REMARK 465     TYR J   120                                                      
REMARK 465     ASP J   121                                                      
REMARK 465     VAL J   122                                                      
REMARK 465     PRO J   123                                                      
REMARK 465     ASP J   124                                                      
REMARK 465     TYR J   125                                                      
REMARK 465     GLY J   126                                                      
REMARK 465     SER J   127                                                      
REMARK 465     GLY J   128                                                      
REMARK 465     ARG J   129                                                      
REMARK 465     ALA J   130                                                      
REMARK 465     ACE K     0                                                      
REMARK 465     NH2 K    41                                                      
REMARK 465     ACE L     0                                                      
REMARK 465     NH2 L    41                                                      
REMARK 470                                                                      
REMARK 470 MISSING ATOM                                                         
REMARK 470 THE FOLLOWING RESIDUES HAVE MISSING ATOMS (M=MODEL NUMBER;           
REMARK 470 RES=RESIDUE NAME; C=CHAIN IDENTIFIER; SSEQ=SEQUENCE NUMBER;          
REMARK 470 I=INSERTION CODE):                                                   
REMARK 470   M RES CSSEQI  ATOMS                                                
REMARK 470     ARG A 120    CG   CD   NE   CZ   NH1  NH2                        
REMARK 470     VAL B   2    CG1  CG2                                            
REMARK 470     ARG C 102    CG   CD   NE   CZ   NH1  NH2                        
REMARK 470     GLN C 107    CG   CD   OE1  NE2                                  
REMARK 470     SER C 115    OG                                                  
REMARK 470     ARG D 101    CG   CD   NE   CZ   NH1  NH2                        
REMARK 470     ARG D 102    CG   CD   NE   CZ   NH1  NH2                        
REMARK 470     LEU E   1    CG   CD1  CD2                                       
REMARK 470     LEU F   1    CG   CD1  CD2                                       
REMARK 470     GLU F   2    CG   CD   OE1  OE2                                  
REMARK 470     LYS F  39    CG   CD   CE   NZ                                   
REMARK 470     LEU F  40    CG   CD1  CD2                                       
REMARK 470     GLN G   1    CG   CD   OE1  NE2                                  
REMARK 470     LYS G  87    CG   CD   CE   NZ                                   
REMARK 470     ARG G 120    CG   CD   NE   CZ   NH1  NH2                        
REMARK 470     GLN I   3    CG   CD   OE1  NE2                                  
REMARK 470     ARG I 101    CG   CD   NE   CZ   NH1  NH2                        
REMARK 470     ARG I 102    CG   CD   NE   CZ   NH1  NH2                        
REMARK 470     SER I 115    OG                                                  
REMARK 470     LYS J  43    CG   CD   CE   NZ                                   
REMARK 470     ARG J 101    CG   CD   NE   CZ   NH1  NH2                        
REMARK 470     ARG J 102    CG   CD   NE   CZ   NH1  NH2                        
REMARK 470     GLN J 107    CG   CD   OE1  NE2                                  
REMARK 470     SER J 114    OG                                                  
REMARK 470     SER J 115    OG                                                  
REMARK 470     LEU K   1    CG   CD1  CD2                                       
REMARK 470     LYS K   6    CG   CD   CE   NZ                                   
REMARK 470     LEU K  40    CG   CD1  CD2                                       
REMARK 500                                                                      
REMARK 500 GEOMETRY AND STEREOCHEMISTRY                                         
REMARK 500 SUBTOPIC: COVALENT BOND LENGTHS                                      
REMARK 500                                                                      
REMARK 500 THE STEREOCHEMICAL PARAMETERS OF THE FOLLOWING RESIDUES              
REMARK 500 HAVE VALUES WHICH DEVIATE FROM EXPECTED VALUES BY MORE               
REMARK 500 THAN 6*RMSD (M=MODEL NUMBER; RES=RESIDUE NAME; C=CHAIN               
REMARK 500 IDENTIFIER; SSEQ=SEQUENCE NUMBER; I=INSERTION CODE).                 
REMARK 500                                                                      
REMARK 500 STANDARD TABLE:                                                      
REMARK 500 FORMAT: (10X,I3,1X,2(A3,1X,A1,I4,A1,1X,A4,3X),1X,F6.3)               
REMARK 500                                                                      
REMARK 500 EXPECTED VALUES PROTEIN: ENGH AND HUBER, 1999                        
REMARK 500 EXPECTED VALUES NUCLEIC ACID: CLOWNEY ET AL 1996                     
REMARK 500                                                                      
REMARK 500  M RES CSSEQI ATM1   RES CSSEQI ATM2   DEVIATION                     
REMARK 500    CYS A  50   CB    CYS A  50   SG     -0.116                       
REMARK 500    CYS A  96   CB    CYS A  96   SG     -0.140                       
REMARK 500    CYS H  50   CB    CYS H  50   SG     -0.104                       
REMARK 500    CYS H  96   CB    CYS H  96   SG     -0.150                       
REMARK 500                                                                      
REMARK 500 REMARK: NULL                                                         
REMARK 500                                                                      
REMARK 500 GEOMETRY AND STEREOCHEMISTRY                                         
REMARK 500 SUBTOPIC: COVALENT BOND ANGLES                                       
REMARK 500                                                                      
REMARK 500 THE STEREOCHEMICAL PARAMETERS OF THE FOLLOWING RESIDUES              
REMARK 500 HAVE VALUES WHICH DEVIATE FROM EXPECTED VALUES BY MORE               
REMARK 500 THAN 6*RMSD (M=MODEL NUMBER; RES=RESIDUE NAME; C=CHAIN               
REMARK 500 IDENTIFIER; SSEQ=SEQUENCE NUMBER; I=INSERTION CODE).                 
REMARK 500                                                                      
REMARK 500 STANDARD TABLE:                                                      
REMARK 500 FORMAT: (10X,I3,1X,A3,1X,A1,I4,A1,3(1X,A4,2X),12X,F5.1)              
REMARK 500                                                                      
REMARK 500 EXPECTED VALUES PROTEIN: ENGH AND HUBER, 1999                        
REMARK 500 EXPECTED VALUES NUCLEIC ACID: CLOWNEY ET AL 1996                     
REMARK 500                                                                      
REMARK 500  M RES CSSEQI ATM1   ATM2   ATM3                                     
REMARK 500    CYS B 100   CA  -  CB  -  SG  ANGL. DEV. =   8.1 DEGREES          
REMARK 500    VAL D  98   N   -  CA  -  C   ANGL. DEV. =  17.0 DEGREES          
REMARK 500    PRO D  99   N   -  CA  -  C   ANGL. DEV. = -15.8 DEGREES          
REMARK 500                                                                      
REMARK 500 REMARK: NULL                                                         
REMARK 500                                                                      
REMARK 500 GEOMETRY AND STEREOCHEMISTRY                                         
REMARK 500 SUBTOPIC: TORSION ANGLES                                             
REMARK 500                                                                      
REMARK 500 TORSION ANGLES OUTSIDE THE EXPECTED RAMACHANDRAN REGIONS:            
REMARK 500 (M=MODEL NUMBER; RES=RESIDUE NAME; C=CHAIN IDENTIFIER;               
REMARK 500 SSEQ=SEQUENCE NUMBER; I=INSERTION CODE).                             
REMARK 500                                                                      
REMARK 500 STANDARD TABLE:                                                      
REMARK 500 FORMAT:(10X,I3,1X,A3,1X,A1,I4,A1,4X,F7.2,3X,F7.2)                    
REMARK 500                                                                      
REMARK 500 EXPECTED VALUES: GJ KLEYWEGT AND TA JONES (1996). PHI/PSI-           
REMARK 500 CHOLOGY: RAMACHANDRAN REVISITED. STRUCTURE 4, 1395 - 1400            
REMARK 500                                                                      
REMARK 500  M RES CSSEQI        PSI       PHI                                   
REMARK 500    ALA A  24       87.40   -150.29                                   
REMARK 500    ALA A  92      169.24    179.93                                   
REMARK 500    THR A  98       39.11    -79.87                                   
REMARK 500    PRO B  88       -4.55    -57.05                                   
REMARK 500    ALA B  92      168.46    175.03                                   
REMARK 500    THR B  98       41.46    -85.98                                   
REMARK 500    SER B 117      157.66    179.86                                   
REMARK 500    VAL C  48      -51.68   -126.52                                   
REMARK 500    ASP C  84       55.29     38.77                                   
REMARK 500    VAL D  48      -51.23   -131.58                                   
REMARK 500    ASP D  84       55.36     38.49                                   
REMARK 500    ALA G  92      170.81    179.23                                   
REMARK 500    THR G  98       40.18    -80.42                                   
REMARK 500    ALA H  24       82.83   -153.82                                   
REMARK 500    ALA H  92      169.20    176.13                                   
REMARK 500    THR H  98       40.65    -82.68                                   
REMARK 500    PHE I  29      -60.54    -95.89                                   
REMARK 500    ASP I  84       56.36     35.76                                   
REMARK 500    SER I 104       51.58   -115.78                                   
REMARK 500    VAL J  48      -51.46   -126.72                                   
REMARK 500    ASP J  84       54.92     38.19                                   
REMARK 500    ARG J 102       15.16    -69.51                                   
REMARK 500    SER J 104       77.92   -119.39                                   
REMARK 500    SER J 114     -177.80   -172.71                                   
REMARK 500                                                                      
REMARK 500 REMARK: NULL                                                         
REMARK 900                                                                      
REMARK 900 RELATED ENTRIES                                                      
REMARK 900 RELATED ID: 7A48   RELATED DB: PDB                                   
DBREF  7A4D A    1   133  PDB    7A4D     7A4D             1    133             
DBREF  7A4D B    1   133  PDB    7A4D     7A4D             1    133             
DBREF  7A4D C    1   130  PDB    7A4D     7A4D             1    130             
DBREF  7A4D D    1   130  PDB    7A4D     7A4D             1    130             
DBREF  7A4D E    0    41  PDB    7A4D     7A4D             0     41             
DBREF  7A4D F    0    41  PDB    7A4D     7A4D             0     41             
DBREF  7A4D G    1   133  PDB    7A4D     7A4D             1    133             
DBREF  7A4D H    1   133  PDB    7A4D     7A4D             1    133             
DBREF  7A4D I    1   130  PDB    7A4D     7A4D             1    130             
DBREF  7A4D J    1   130  PDB    7A4D     7A4D             1    130             
DBREF  7A4D K    0    41  PDB    7A4D     7A4D             0     41             
DBREF  7A4D L    0    41  PDB    7A4D     7A4D             0     41             
SEQRES   1 A  133  GLN VAL GLN LEU GLN GLU SER GLY GLY GLY LEU VAL GLN          
SEQRES   2 A  133  PRO GLY GLY SER LEU ARG LEU SER CYS ALA ALA PRO GLY          
SEQRES   3 A  133  PHE ARG LEU ASP ASN TYR VAL ILE GLY TRP PHE ARG GLN          
SEQRES   4 A  133  ALA PRO GLY LYS GLU ARG GLU GLY VAL SER CYS ILE SER          
SEQRES   5 A  133  SER SER ALA GLY SER THR TYR TYR ALA ASP SER VAL LYS          
SEQRES   6 A  133  GLY ARG PHE THR ILE SER ARG ASP ASN ALA LYS ASN THR          
SEQRES   7 A  133  VAL TYR LEU GLN MET ASN SER LEU LYS PRO GLU ASP THR          
SEQRES   8 A  133  ALA VAL TYR TYR CYS ALA THR ALA CYS TYR SER SER TYR          
SEQRES   9 A  133  VAL THR TYR TRP GLY GLN GLY THR GLN VAL THR VAL SER          
SEQRES  10 A  133  SER GLY ARG TYR PRO TYR ASP VAL PRO ASP TYR GLY SER          
SEQRES  11 A  133  GLY ARG ALA                                                  
SEQRES   1 B  133  GLN VAL GLN LEU GLN GLU SER GLY GLY GLY LEU VAL GLN          
SEQRES   2 B  133  PRO GLY GLY SER LEU ARG LEU SER CYS ALA ALA PRO GLY          
SEQRES   3 B  133  PHE ARG LEU ASP ASN TYR VAL ILE GLY TRP PHE ARG GLN          
SEQRES   4 B  133  ALA PRO GLY LYS GLU ARG GLU GLY VAL SER CYS ILE SER          
SEQRES   5 B  133  SER SER ALA GLY SER THR TYR TYR ALA ASP SER VAL LYS          
SEQRES   6 B  133  GLY ARG PHE THR ILE SER ARG ASP ASN ALA LYS ASN THR          
SEQRES   7 B  133  VAL TYR LEU GLN MET ASN SER LEU LYS PRO GLU ASP THR          
SEQRES   8 B  133  ALA VAL TYR TYR CYS ALA THR ALA CYS TYR SER SER TYR          
SEQRES   9 B  133  VAL THR TYR TRP GLY GLN GLY THR GLN VAL THR VAL SER          
SEQRES  10 B  133  SER GLY ARG TYR PRO TYR ASP VAL PRO ASP TYR GLY SER          
SEQRES  11 B  133  GLY ARG ALA                                                  
SEQRES   1 C  130  GLN VAL GLN LEU GLN GLU SER GLY GLY GLY LEU VAL GLN          
SEQRES   2 C  130  PRO GLY GLY SER LEU ARG LEU SER CYS ALA ALA SER GLY          
SEQRES   3 C  130  SER ILE PHE SER ASP ASN ASP MET GLY TRP TYR ARG GLN          
SEQRES   4 C  130  PRO PRO GLY LYS GLN ARG GLU TRP VAL ALA THR ILE THR          
SEQRES   5 C  130  TYR ASP HIS VAL THR TRP TYR ALA ASP SER VAL LYS GLY          
SEQRES   6 C  130  ARG PHE ALA ILE SER ARG ASP ASN ALA LYS ASN THR VAL          
SEQRES   7 C  130  TYR LEU GLN MET ASN ASP LEU LYS PRO GLU ASP THR ALA          
SEQRES   8 C  130  VAL TYR TYR CYS ASN ALA VAL PRO GLY ARG ARG GLY SER          
SEQRES   9 C  130  TRP GLY GLN GLY THR GLN VAL THR VAL SER SER GLY ARG          
SEQRES  10 C  130  TYR PRO TYR ASP VAL PRO ASP TYR GLY SER GLY ARG ALA          
SEQRES   1 D  130  GLN VAL GLN LEU GLN GLU SER GLY GLY GLY LEU VAL GLN          
SEQRES   2 D  130  PRO GLY GLY SER LEU ARG LEU SER CYS ALA ALA SER GLY          
SEQRES   3 D  130  SER ILE PHE SER ASP ASN ASP MET GLY TRP TYR ARG GLN          
SEQRES   4 D  130  PRO PRO GLY LYS GLN ARG GLU TRP VAL ALA THR ILE THR          
SEQRES   5 D  130  TYR ASP HIS VAL THR TRP TYR ALA ASP SER VAL LYS GLY          
SEQRES   6 D  130  ARG PHE ALA ILE SER ARG ASP ASN ALA LYS ASN THR VAL          
SEQRES   7 D  130  TYR LEU GLN MET ASN ASP LEU LYS PRO GLU ASP THR ALA          
SEQRES   8 D  130  VAL TYR TYR CYS ASN ALA VAL PRO GLY ARG ARG GLY SER          
SEQRES   9 D  130  TRP GLY GLN GLY THR GLN VAL THR VAL SER SER GLY ARG          
SEQRES  10 D  130  TYR PRO TYR ASP VAL PRO ASP TYR GLY SER GLY ARG ALA          
SEQRES   1 E   42  ACE LEU GLU GLU GLU LEU LYS GLN LEU GLU GLU GLU LEU          
SEQRES   2 E   42  GLN ALA ILE GLU GLU GLN LEU ALA GLN LEU GLN TRP LYS          
SEQRES   3 E   42  ALA GLN ALA ARG LYS GLU LYS LEU ALA GLN LEU LYS GLU          
SEQRES   4 E   42  LYS LEU NH2                                                  
SEQRES   1 F   42  ACE LEU GLU GLU GLU LEU LYS GLN LEU GLU GLU GLU LEU          
SEQRES   2 F   42  GLN ALA ILE GLU GLU GLN LEU ALA GLN LEU GLN TRP LYS          
SEQRES   3 F   42  ALA GLN ALA ARG LYS GLU LYS LEU ALA GLN LEU LYS GLU          
SEQRES   4 F   42  LYS LEU NH2                                                  
SEQRES   1 G  133  GLN VAL GLN LEU GLN GLU SER GLY GLY GLY LEU VAL GLN          
SEQRES   2 G  133  PRO GLY GLY SER LEU ARG LEU SER CYS ALA ALA PRO GLY          
SEQRES   3 G  133  PHE ARG LEU ASP ASN TYR VAL ILE GLY TRP PHE ARG GLN          
SEQRES   4 G  133  ALA PRO GLY LYS GLU ARG GLU GLY VAL SER CYS ILE SER          
SEQRES   5 G  133  SER SER ALA GLY SER THR TYR TYR ALA ASP SER VAL LYS          
SEQRES   6 G  133  GLY ARG PHE THR ILE SER ARG ASP ASN ALA LYS ASN THR          
SEQRES   7 G  133  VAL TYR LEU GLN MET ASN SER LEU LYS PRO GLU ASP THR          
SEQRES   8 G  133  ALA VAL TYR TYR CYS ALA THR ALA CYS TYR SER SER TYR          
SEQRES   9 G  133  VAL THR TYR TRP GLY GLN GLY THR GLN VAL THR VAL SER          
SEQRES  10 G  133  SER GLY ARG TYR PRO TYR ASP VAL PRO ASP TYR GLY SER          
SEQRES  11 G  133  GLY ARG ALA                                                  
SEQRES   1 H  133  GLN VAL GLN LEU GLN GLU SER GLY GLY GLY LEU VAL GLN          
SEQRES   2 H  133  PRO GLY GLY SER LEU ARG LEU SER CYS ALA ALA PRO GLY          
SEQRES   3 H  133  PHE ARG LEU ASP ASN TYR VAL ILE GLY TRP PHE ARG GLN          
SEQRES   4 H  133  ALA PRO GLY LYS GLU ARG GLU GLY VAL SER CYS ILE SER          
SEQRES   5 H  133  SER SER ALA GLY SER THR TYR TYR ALA ASP SER VAL LYS          
SEQRES   6 H  133  GLY ARG PHE THR ILE SER ARG ASP ASN ALA LYS ASN THR          
SEQRES   7 H  133  VAL TYR LEU GLN MET ASN SER LEU LYS PRO GLU ASP THR          
SEQRES   8 H  133  ALA VAL TYR TYR CYS ALA THR ALA CYS TYR SER SER TYR          
SEQRES   9 H  133  VAL THR TYR TRP GLY GLN GLY THR GLN VAL THR VAL SER          
SEQRES  10 H  133  SER GLY ARG TYR PRO TYR ASP VAL PRO ASP TYR GLY SER          
SEQRES  11 H  133  GLY ARG ALA                                                  
SEQRES   1 I  130  GLN VAL GLN LEU GLN GLU SER GLY GLY GLY LEU VAL GLN          
SEQRES   2 I  130  PRO GLY GLY SER LEU ARG LEU SER CYS ALA ALA SER GLY          
SEQRES   3 I  130  SER ILE PHE SER ASP ASN ASP MET GLY TRP TYR ARG GLN          
SEQRES   4 I  130  PRO PRO GLY LYS GLN ARG GLU TRP VAL ALA THR ILE THR          
SEQRES   5 I  130  TYR ASP HIS VAL THR TRP TYR ALA ASP SER VAL LYS GLY          
SEQRES   6 I  130  ARG PHE ALA ILE SER ARG ASP ASN ALA LYS ASN THR VAL          
SEQRES   7 I  130  TYR LEU GLN MET ASN ASP LEU LYS PRO GLU ASP THR ALA          
SEQRES   8 I  130  VAL TYR TYR CYS ASN ALA VAL PRO GLY ARG ARG GLY SER          
SEQRES   9 I  130  TRP GLY GLN GLY THR GLN VAL THR VAL SER SER GLY ARG          
SEQRES  10 I  130  TYR PRO TYR ASP VAL PRO ASP TYR GLY SER GLY ARG ALA          
SEQRES   1 J  130  GLN VAL GLN LEU GLN GLU SER GLY GLY GLY LEU VAL GLN          
SEQRES   2 J  130  PRO GLY GLY SER LEU ARG LEU SER CYS ALA ALA SER GLY          
SEQRES   3 J  130  SER ILE PHE SER ASP ASN ASP MET GLY TRP TYR ARG GLN          
SEQRES   4 J  130  PRO PRO GLY LYS GLN ARG GLU TRP VAL ALA THR ILE THR          
SEQRES   5 J  130  TYR ASP HIS VAL THR TRP TYR ALA ASP SER VAL LYS GLY          
SEQRES   6 J  130  ARG PHE ALA ILE SER ARG ASP ASN ALA LYS ASN THR VAL          
SEQRES   7 J  130  TYR LEU GLN MET ASN ASP LEU LYS PRO GLU ASP THR ALA          
SEQRES   8 J  130  VAL TYR TYR CYS ASN ALA VAL PRO GLY ARG ARG GLY SER          
SEQRES   9 J  130  TRP GLY GLN GLY THR GLN VAL THR VAL SER SER GLY ARG          
SEQRES  10 J  130  TYR PRO TYR ASP VAL PRO ASP TYR GLY SER GLY ARG ALA          
SEQRES   1 K   42  ACE LEU GLU GLU GLU LEU LYS GLN LEU GLU GLU GLU LEU          
SEQRES   2 K   42  GLN ALA ILE GLU GLU GLN LEU ALA GLN LEU GLN TRP LYS          
SEQRES   3 K   42  ALA GLN ALA ARG LYS GLU LYS LEU ALA GLN LEU LYS GLU          
SEQRES   4 K   42  LYS LEU NH2                                                  
SEQRES   1 L   42  ACE LEU GLU GLU GLU LEU LYS GLN LEU GLU GLU GLU LEU          
SEQRES   2 L   42  GLN ALA ILE GLU GLU GLN LEU ALA GLN LEU GLN TRP LYS          
SEQRES   3 L   42  ALA GLN ALA ARG LYS GLU LYS LEU ALA GLN LEU LYS GLU          
SEQRES   4 L   42  LYS LEU NH2                                                  
HET    ACE  E   0       3                                                       
HET    NH2  E  41       1                                                       
HET    ACE  F   0       3                                                       
HET    EDO  A 201      10                                                       
HET    EDO  B 201      10                                                       
HET    GOL  D 201      14                                                       
HET    ACT  G 201       7                                                       
HET    EDO  H 201      10                                                       
HETNAM     ACE ACETYL GROUP                                                     
HETNAM     NH2 AMINO GROUP                                                      
HETNAM     EDO 1,2-ETHANEDIOL                                                   
HETNAM     GOL GLYCEROL                                                         
HETNAM     ACT ACETATE ION                                                      
HETSYN     EDO ETHYLENE GLYCOL                                                  
HETSYN     GOL GLYCERIN; PROPANE-1,2,3-TRIOL                                    
FORMUL   5  ACE    2(C2 H4 O)                                                   
FORMUL   5  NH2    H2 N                                                         
FORMUL  13  EDO    3(C2 H6 O2)                                                  
FORMUL  15  GOL    C3 H8 O3                                                     
FORMUL  16  ACT    C2 H3 O2 1-                                                  
FORMUL  18  HOH   *59(H2 O)                                                     
HELIX    1 AA1 ASP A   62  LYS A   65  5                                   4    
HELIX    2 AA2 LYS A   87  THR A   91  5                                   5    
HELIX    3 AA3 TYR A  101  VAL A  105  5                                   5    
HELIX    4 AA4 ASP B   62  LYS B   65  5                                   4    
HELIX    5 AA5 LYS B   87  THR B   91  5                                   5    
HELIX    6 AA6 TYR B  101  VAL B  105  5                                   5    
HELIX    7 AA7 LYS C   86  THR C   90  5                                   5    
HELIX    8 AA8 SER D   25  SER D   30  1                                   6    
HELIX    9 AA9 LYS D   86  THR D   90  5                                   5    
HELIX   10 AB1 LEU E    1  LEU E   40  1                                  40    
HELIX   11 AB2 LEU F    1  LEU F   40  1                                  40    
HELIX   12 AB3 LYS G   87  THR G   91  5                                   5    
HELIX   13 AB4 TYR G  101  VAL G  105  5                                   5    
HELIX   14 AB5 LYS H   87  THR H   91  5                                   5    
HELIX   15 AB6 TYR H  101  VAL H  105  5                                   5    
HELIX   16 AB7 SER I   25  SER I   30  1                                   6    
HELIX   17 AB8 ASN I   73  LYS I   75  5                                   3    
HELIX   18 AB9 LYS I   86  THR I   90  5                                   5    
HELIX   19 AC1 SER J   25  SER J   30  1                                   6    
HELIX   20 AC2 LYS J   86  THR J   90  5                                   5    
HELIX   21 AC3 GLU K    2  LEU K   40  1                                  39    
HELIX   22 AC4 GLU L    2  LEU L   40  1                                  39    
SHEET    1 AA1 4 GLN A   5  SER A   7  0                                        
SHEET    2 AA1 4 LEU A  18  ALA A  23 -1  O  ALA A  23   N  GLN A   5           
SHEET    3 AA1 4 THR A  78  MET A  83 -1  O  MET A  83   N  LEU A  18           
SHEET    4 AA1 4 PHE A  68  ASP A  73 -1  N  THR A  69   O  GLN A  82           
SHEET    1 AA2 6 LEU A  11  VAL A  12  0                                        
SHEET    2 AA2 6 THR A 112  VAL A 116  1  O  THR A 115   N  VAL A  12           
SHEET    3 AA2 6 ALA A  92  ALA A  97 -1  N  ALA A  92   O  VAL A 114           
SHEET    4 AA2 6 ILE A  34  GLN A  39 -1  N  PHE A  37   O  TYR A  95           
SHEET    5 AA2 6 GLU A  46  ILE A  51 -1  O  SER A  49   N  TRP A  36           
SHEET    6 AA2 6 THR A  58  TYR A  60 -1  O  TYR A  59   N  CYS A  50           
SHEET    1 AA3 4 GLN B   5  SER B   7  0                                        
SHEET    2 AA3 4 LEU B  18  ALA B  23 -1  O  ALA B  23   N  GLN B   5           
SHEET    3 AA3 4 THR B  78  MET B  83 -1  O  MET B  83   N  LEU B  18           
SHEET    4 AA3 4 PHE B  68  ASP B  73 -1  N  THR B  69   O  GLN B  82           
SHEET    1 AA4 6 LEU B  11  VAL B  12  0                                        
SHEET    2 AA4 6 THR B 112  VAL B 116  1  O  THR B 115   N  VAL B  12           
SHEET    3 AA4 6 ALA B  92  ALA B  97 -1  N  TYR B  94   O  THR B 112           
SHEET    4 AA4 6 ILE B  34  GLN B  39 -1  N  PHE B  37   O  TYR B  95           
SHEET    5 AA4 6 GLU B  46  ILE B  51 -1  O  SER B  49   N  TRP B  36           
SHEET    6 AA4 6 THR B  58  TYR B  60 -1  O  TYR B  59   N  CYS B  50           
SHEET    1 AA5 4 GLN C   5  SER C   7  0                                        
SHEET    2 AA5 4 LEU C  18  ALA C  23 -1  O  SER C  21   N  SER C   7           
SHEET    3 AA5 4 THR C  77  MET C  82 -1  O  MET C  82   N  LEU C  18           
SHEET    4 AA5 4 PHE C  67  ASP C  72 -1  N  SER C  70   O  TYR C  79           
SHEET    1 AA6 6 GLY C  10  VAL C  12  0                                        
SHEET    2 AA6 6 THR C 109  VAL C 113  1  O  THR C 112   N  GLY C  10           
SHEET    3 AA6 6 ALA C  91  ALA C  97 -1  N  ALA C  91   O  VAL C 111           
SHEET    4 AA6 6 MET C  34  GLN C  39 -1  N  TYR C  37   O  TYR C  94           
SHEET    5 AA6 6 GLU C  46  ILE C  51 -1  O  GLU C  46   N  ARG C  38           
SHEET    6 AA6 6 THR C  57  TYR C  59 -1  O  TRP C  58   N  THR C  50           
SHEET    1 AA7 4 LEU D   4  SER D   7  0                                        
SHEET    2 AA7 4 LEU D  18  ALA D  24 -1  O  ALA D  23   N  GLN D   5           
SHEET    3 AA7 4 THR D  77  MET D  82 -1  O  MET D  82   N  LEU D  18           
SHEET    4 AA7 4 PHE D  67  ASP D  72 -1  N  ALA D  68   O  GLN D  81           
SHEET    1 AA8 6 GLY D  10  VAL D  12  0                                        
SHEET    2 AA8 6 THR D 109  VAL D 113  1  O  THR D 112   N  GLY D  10           
SHEET    3 AA8 6 ALA D  91  ALA D  97 -1  N  TYR D  93   O  THR D 109           
SHEET    4 AA8 6 MET D  34  GLN D  39 -1  N  TYR D  37   O  TYR D  94           
SHEET    5 AA8 6 GLU D  46  ILE D  51 -1  O  GLU D  46   N  ARG D  38           
SHEET    6 AA8 6 THR D  57  TYR D  59 -1  O  TRP D  58   N  THR D  50           
SHEET    1 AA9 4 GLN G   5  SER G   7  0                                        
SHEET    2 AA9 4 LEU G  18  ALA G  23 -1  O  ALA G  23   N  GLN G   5           
SHEET    3 AA9 4 THR G  78  MET G  83 -1  O  VAL G  79   N  CYS G  22           
SHEET    4 AA9 4 PHE G  68  ASP G  73 -1  N  THR G  69   O  GLN G  82           
SHEET    1 AB1 6 GLY G  10  VAL G  12  0                                        
SHEET    2 AB1 6 THR G 112  VAL G 116  1  O  THR G 115   N  GLY G  10           
SHEET    3 AB1 6 ALA G  92  ALA G  97 -1  N  TYR G  94   O  THR G 112           
SHEET    4 AB1 6 ILE G  34  GLN G  39 -1  N  PHE G  37   O  TYR G  95           
SHEET    5 AB1 6 GLU G  46  ILE G  51 -1  O  SER G  49   N  TRP G  36           
SHEET    6 AB1 6 THR G  58  TYR G  60 -1  O  TYR G  59   N  CYS G  50           
SHEET    1 AB2 4 GLN H   5  SER H   7  0                                        
SHEET    2 AB2 4 LEU H  18  ALA H  23 -1  O  ALA H  23   N  GLN H   5           
SHEET    3 AB2 4 THR H  78  MET H  83 -1  O  MET H  83   N  LEU H  18           
SHEET    4 AB2 4 PHE H  68  ASP H  73 -1  N  THR H  69   O  GLN H  82           
SHEET    1 AB3 6 LEU H  11  VAL H  12  0                                        
SHEET    2 AB3 6 THR H 112  VAL H 116  1  O  THR H 115   N  VAL H  12           
SHEET    3 AB3 6 ALA H  92  ALA H  97 -1  N  ALA H  92   O  VAL H 114           
SHEET    4 AB3 6 ILE H  34  GLN H  39 -1  N  PHE H  37   O  TYR H  95           
SHEET    5 AB3 6 GLU H  46  ILE H  51 -1  O  SER H  49   N  TRP H  36           
SHEET    6 AB3 6 THR H  58  TYR H  60 -1  O  TYR H  59   N  CYS H  50           
SHEET    1 AB4 4 LEU I   4  SER I   7  0                                        
SHEET    2 AB4 4 LEU I  18  ALA I  24 -1  O  SER I  21   N  SER I   7           
SHEET    3 AB4 4 THR I  77  MET I  82 -1  O  MET I  82   N  LEU I  18           
SHEET    4 AB4 4 PHE I  67  ASP I  72 -1  N  SER I  70   O  TYR I  79           
SHEET    1 AB5 6 GLY I  10  VAL I  12  0                                        
SHEET    2 AB5 6 THR I 109  VAL I 113  1  O  THR I 112   N  GLY I  10           
SHEET    3 AB5 6 ALA I  91  ALA I  97 -1  N  ALA I  91   O  VAL I 111           
SHEET    4 AB5 6 MET I  34  GLN I  39 -1  N  TYR I  37   O  TYR I  94           
SHEET    5 AB5 6 GLU I  46  ILE I  51 -1  O  ILE I  51   N  MET I  34           
SHEET    6 AB5 6 THR I  57  TYR I  59 -1  O  TRP I  58   N  THR I  50           
SHEET    1 AB6 4 LEU J   4  SER J   7  0                                        
SHEET    2 AB6 4 LEU J  18  ALA J  24 -1  O  ALA J  23   N  GLN J   5           
SHEET    3 AB6 4 THR J  77  MET J  82 -1  O  MET J  82   N  LEU J  18           
SHEET    4 AB6 4 PHE J  67  ASP J  72 -1  N  SER J  70   O  TYR J  79           
SHEET    1 AB7 6 GLY J  10  VAL J  12  0                                        
SHEET    2 AB7 6 THR J 109  VAL J 113  1  O  THR J 112   N  VAL J  12           
SHEET    3 AB7 6 ALA J  91  ALA J  97 -1  N  TYR J  93   O  THR J 109           
SHEET    4 AB7 6 MET J  34  GLN J  39 -1  N  TYR J  37   O  TYR J  94           
SHEET    5 AB7 6 GLU J  46  ILE J  51 -1  O  GLU J  46   N  ARG J  38           
SHEET    6 AB7 6 THR J  57  TYR J  59 -1  O  TRP J  58   N  THR J  50           
SSBOND   1 CYS A   22    CYS A   96                          1555   1555  1.99  
SSBOND   2 CYS A   50    CYS A  100                          1555   1555  2.01  
SSBOND   3 CYS B   22    CYS B   96                          1555   1555  2.01  
SSBOND   4 CYS B   50    CYS B  100                          1555   1555  2.01  
SSBOND   5 CYS C   22    CYS C   95                          1555   1555  2.06  
SSBOND   6 CYS D   22    CYS D   95                          1555   1555  2.05  
SSBOND   7 CYS G   22    CYS G   96                          1555   1555  2.06  
SSBOND   8 CYS G   50    CYS G  100                          1555   1555  2.01  
SSBOND   9 CYS H   22    CYS H   96                          1555   1555  2.02  
SSBOND  10 CYS H   50    CYS H  100                          1555   1555  1.99  
SSBOND  11 CYS I   22    CYS I   95                          1555   1555  2.01  
SSBOND  12 CYS J   22    CYS J   95                          1555   1555  2.06  
LINK         C   ACE E   0                 N   LEU E   1     1555   1555  1.34  
LINK         C   LEU E  40                 N   NH2 E  41     1555   1555  1.34  
LINK         C   ACE F   0                 N   LEU F   1     1555   1555  1.34  
CRYST1   61.260  127.450  192.910  90.00  90.00  90.00 P 21 21 21   16          
ORIGX1      1.000000  0.000000  0.000000        0.00000                         
ORIGX2      0.000000  1.000000  0.000000        0.00000                         
ORIGX3      0.000000  0.000000  1.000000        0.00000                         
SCALE1      0.016324  0.000000  0.000000        0.00000                         
SCALE2      0.000000  0.007846  0.000000        0.00000                         
SCALE3      0.000000  0.000000  0.005184        0.00000                         
ATOM      1  N   GLN A   3      81.663 -11.271  -2.532  1.00 94.97           N  
ANISOU    1  N   GLN A   3    13633  10045  12407   1497  -2752   -451       N  
ATOM      2  CA  GLN A   3      81.958 -10.239  -1.541  1.00 90.47           C  
ANISOU    2  CA  GLN A   3    13137   9507  11731   1511  -3008   -527       C  
ATOM      3  C   GLN A   3      82.271  -8.854  -2.153  1.00 84.71           C  
ANISOU    3  C   GLN A   3    11831   9024  11332   1319  -2809   -695       C  
ATOM      4  O   GLN A   3      83.226  -8.195  -1.757  1.00 90.01           O  
ANISOU    4  O   GLN A   3    12241   9723  12237   1410  -3131   -925       O  
ATOM      5  CB  GLN A   3      83.140 -10.703  -0.710  1.00 97.89           C  
ANISOU    5  CB  GLN A   3    14171  10280  12743   1877  -3668   -694       C  
ATOM      6  CG  GLN A   3      84.228 -11.288  -1.605  1.00110.25           C  
ANISOU    6  CG  GLN A   3    15184  11863  14841   2068  -3815   -925       C  
ATOM      7  CD  GLN A   3      85.384 -11.903  -0.830  1.00126.42           C  
ANISOU    7  CD  GLN A   3    17295  13719  17018   2494  -4528  -1117       C  
ATOM      8  OE1 GLN A   3      85.554 -13.132  -0.800  1.00135.35           O  
ANISOU    8  OE1 GLN A   3    18678  14629  18119   2749  -4739  -1058       O  
ATOM      9  NE2 GLN A   3      86.158 -11.054  -0.159  1.00125.07           N  
ANISOU    9  NE2 GLN A   3    16924  13607  16991   2590  -4940  -1360       N  
ATOM     10  N   LEU A   4      81.445  -8.413  -3.100  1.00 75.83           N  
ANISOU   10  N   LEU A   4    10533   8051  10226   1058  -2293   -586       N  
ATOM     11  CA  LEU A   4      81.546  -7.059  -3.636  1.00 67.04           C  
ANISOU   11  CA  LEU A   4     9016   7115   9341    860  -2052   -674       C  
ATOM     12  C   LEU A   4      81.065  -6.027  -2.624  1.00 68.66           C  
ANISOU   12  C   LEU A   4     9472   7306   9309    761  -2095   -644       C  
ATOM     13  O   LEU A   4      80.106  -6.252  -1.885  1.00 75.81           O  
ANISOU   13  O   LEU A   4    10863   8133   9808    731  -2042   -478       O  
ATOM     14  CB  LEU A   4      80.707  -6.902  -4.902  1.00 62.73           C  
ANISOU   14  CB  LEU A   4     8319   6708   8806    656  -1542   -540       C  
ATOM     15  CG  LEU A   4      80.877  -7.858  -6.069  1.00 53.32           C  
ANISOU   15  CG  LEU A   4     6939   5557   7764    702  -1384   -554       C  
ATOM     16  CD1 LEU A   4      79.951  -7.441  -7.176  1.00 47.41           C  
ANISOU   16  CD1 LEU A   4     6113   4955   6944    504   -942   -431       C  
ATOM     17  CD2 LEU A   4      82.278  -7.768  -6.544  1.00 55.30           C  
ANISOU   17  CD2 LEU A   4     6720   5843   8449    799  -1493   -802       C  
ATOM     18  N   GLN A   5      81.707  -4.863  -2.630  1.00 73.07           N  
ANISOU   18  N   GLN A   5     9690   7929  10145    686  -2136   -824       N  
ATOM     19  CA  GLN A   5      81.345  -3.771  -1.738  1.00 79.87           C  
ANISOU   19  CA  GLN A   5    10738   8769  10839    590  -2173   -851       C  
ATOM     20  C   GLN A   5      80.960  -2.543  -2.553  1.00 75.60           C  
ANISOU   20  C   GLN A   5     9906   8326  10492    347  -1750   -822       C  
ATOM     21  O   GLN A   5      81.722  -2.085  -3.412  1.00 78.44           O  
ANISOU   21  O   GLN A   5     9811   8737  11257    274  -1631   -940       O  
ATOM     22  CB  GLN A   5      82.476  -3.455  -0.759  1.00 90.57           C  
ANISOU   22  CB  GLN A   5    12033  10050  12330    744  -2705  -1131       C  
ATOM     23  CG  GLN A   5      82.726  -4.579   0.235  1.00104.27           C  
ANISOU   23  CG  GLN A   5    14213  11648  13757   1030  -3188  -1123       C  
ATOM     24  CD  GLN A   5      84.151  -4.604   0.764  1.00116.23           C  
ANISOU   24  CD  GLN A   5    15480  13109  15574   1270  -3804  -1457       C  
ATOM     25  OE1 GLN A   5      84.877  -3.606   0.695  1.00117.45           O  
ANISOU   25  OE1 GLN A   5    15180  13318  16126   1183  -3886  -1731       O  
ATOM     26  NE2 GLN A   5      84.556  -5.751   1.305  1.00120.46           N  
ANISOU   26  NE2 GLN A   5    16313  13512  15947   1580  -4254  -1453       N  
ATOM     27  N   GLU A   6      79.762  -2.038  -2.293  1.00 61.59           N  
ANISOU   27  N   GLU A   6     8413   6554   8432    228  -1501   -667       N  
ATOM     28  CA  GLU A   6      79.259  -0.820  -2.885  1.00 51.52           C  
ANISOU   28  CA  GLU A   6     6966   5323   7285     44  -1157   -623       C  
ATOM     29  C   GLU A   6      79.678   0.348  -2.018  1.00 67.48           C  
ANISOU   29  C   GLU A   6     8975   7265   9400     -4  -1324   -813       C  
ATOM     30  O   GLU A   6      79.817   0.223  -0.796  1.00 73.97           O  
ANISOU   30  O   GLU A   6    10085   8018  10003     95  -1646   -922       O  
ATOM     31  CB  GLU A   6      77.739  -0.857  -2.961  1.00 46.53           C  
ANISOU   31  CB  GLU A   6     6605   4720   6353    -26   -852   -416       C  
ATOM     32  CG  GLU A   6      77.182  -2.073  -3.639  1.00 53.62           C  
ANISOU   32  CG  GLU A   6     7565   5676   7132     10   -722   -266       C  
ATOM     33  CD  GLU A   6      77.003  -3.264  -2.718  1.00 63.35           C  
ANISOU   33  CD  GLU A   6     9182   6819   8070    113   -908   -230       C  
ATOM     34  OE1 GLU A   6      77.439  -3.227  -1.554  1.00 67.44           O  
ANISOU   34  OE1 GLU A   6     9950   7239   8437    196  -1192   -317       O  
ATOM     35  OE2 GLU A   6      76.412  -4.268  -3.177  1.00 78.27           O1-
ANISOU   35  OE2 GLU A   6    11159   8716   9864    112   -772   -116       O1-
ATOM     36  N   SER A   7      79.897   1.485  -2.663  1.00 68.72           N  
ANISOU   36  N   SER A   7     8835   7408   9867   -153  -1105   -857       N  
ATOM     37  CA  SER A   7      80.229   2.693  -1.937  1.00 62.85           C  
ANISOU   37  CA  SER A   7     8059   6558   9263   -232  -1215  -1054       C  
ATOM     38  C   SER A   7      79.758   3.865  -2.767  1.00 60.95           C  
ANISOU   38  C   SER A   7     7685   6269   9206   -404   -810   -950       C  
ATOM     39  O   SER A   7      79.314   3.708  -3.910  1.00 63.01           O  
ANISOU   39  O   SER A   7     7874   6591   9476   -439   -500   -739       O  
ATOM     40  CB  SER A   7      81.714   2.814  -1.615  1.00 59.15           C  
ANISOU   40  CB  SER A   7     7268   6041   9167   -207  -1567  -1370       C  
ATOM     41  OG  SER A   7      82.434   2.725  -2.799  1.00 63.20           O  
ANISOU   41  OG  SER A   7     7352   6589  10072   -285  -1358  -1379       O  
ATOM     42  N   GLY A   8      79.890   5.050  -2.182  1.00 59.29           N  
ANISOU   42  N   GLY A   8     7471   5926   9132   -496   -843  -1111       N  
ATOM     43  CA  GLY A   8      79.334   6.239  -2.772  1.00 58.92           C  
ANISOU   43  CA  GLY A   8     7396   5770   9220   -629   -494  -1006       C  
ATOM     44  C   GLY A   8      77.899   6.335  -2.319  1.00 68.12           C  
ANISOU   44  C   GLY A   8     8913   6950  10021   -561   -384   -870       C  
ATOM     45  O   GLY A   8      77.338   5.446  -1.679  1.00 75.18           O  
ANISOU   45  O   GLY A   8    10057   7941  10567   -454   -498   -836       O  
ATOM     46  N   GLY A   9      77.255   7.410  -2.657  1.00 70.67           N  
ANISOU   46  N   GLY A   9     9260   7155  10435   -623   -135   -796       N  
ATOM     47  CA  GLY A   9      75.905   7.504  -2.181  1.00 71.05           C  
ANISOU   47  CA  GLY A   9     9576   7217  10203   -546    -31   -729       C  
ATOM     48  C   GLY A   9      75.857   8.060  -0.774  1.00 72.83           C  
ANISOU   48  C   GLY A   9    10008   7344  10319   -547   -188   -978       C  
ATOM     49  O   GLY A   9      76.801   7.970   0.016  1.00 78.70           O  
ANISOU   49  O   GLY A   9    10762   8064  11074   -559   -486  -1199       O  
ATOM     50  N   GLY A  10      74.698   8.575  -0.454  1.00 68.86           N  
ANISOU   50  N   GLY A  10     9680   6793   9692   -512      0   -964       N  
ATOM     51  CA  GLY A  10      74.506   9.441   0.681  1.00 65.79           C  
ANISOU   51  CA  GLY A  10     9484   6267   9248   -524    -43  -1207       C  
ATOM     52  C   GLY A  10      73.262  10.254   0.409  1.00 59.91           C  
ANISOU   52  C   GLY A  10     8765   5430   8570   -483    260  -1143       C  
ATOM     53  O   GLY A  10      72.313   9.764  -0.203  1.00 60.24           O  
ANISOU   53  O   GLY A  10     8774   5578   8537   -412    440   -956       O  
ATOM     54  N   LEU A  11      73.276  11.478   0.912  1.00 54.31           N  
ANISOU   54  N   LEU A  11     8102   4510   8022   -515    282  -1339       N  
ATOM     55  CA  LEU A  11      72.147  12.376   0.738  1.00 51.75           C  
ANISOU   55  CA  LEU A  11     7797   4050   7816   -441    535  -1327       C  
ATOM     56  C   LEU A  11      72.415  13.376  -0.392  1.00 62.51           C  
ANISOU   56  C   LEU A  11     8978   5197   9577   -465    626  -1181       C  
ATOM     57  O   LEU A  11      73.534  13.885  -0.541  1.00 63.95           O  
ANISOU   57  O   LEU A  11     9066   5232   9999   -599    535  -1243       O  
ATOM     58  CB  LEU A  11      71.845  13.095   2.056  1.00 54.58           C  
ANISOU   58  CB  LEU A  11     8384   4282   8073   -437    545  -1649       C  
ATOM     59  CG  LEU A  11      70.618  13.992   2.012  1.00 62.78           C  
ANISOU   59  CG  LEU A  11     9428   5172   9252   -330    811  -1695       C  
ATOM     60  CD1 LEU A  11      69.372  13.170   1.627  1.00 66.28           C  
ANISOU   60  CD1 LEU A  11     9816   5810   9557   -218   1014  -1535       C  
ATOM     61  CD2 LEU A  11      70.452  14.664   3.350  1.00 58.83           C  
ANISOU   61  CD2 LEU A  11     9170   4547   8635   -338    833  -2055       C  
ATOM     62  N   VAL A  12      71.380  13.686  -1.173  1.00 56.97           N  
ANISOU   62  N   VAL A  12     8239   4451   8956   -332    807  -1002       N  
ATOM     63  CA  VAL A  12      71.515  14.643  -2.268  1.00 57.20           C  
ANISOU   63  CA  VAL A  12     8206   4235   9291   -315    899   -816       C  
ATOM     64  C   VAL A  12      70.190  15.364  -2.449  1.00 58.22           C  
ANISOU   64  C   VAL A  12     8382   4227   9512   -108   1023   -793       C  
ATOM     65  O   VAL A  12      69.117  14.834  -2.140  1.00 57.46           O  
ANISOU   65  O   VAL A  12     8264   4306   9262     23   1066   -851       O  
ATOM     66  CB  VAL A  12      71.941  13.982  -3.589  1.00 60.04           C  
ANISOU   66  CB  VAL A  12     8463   4717   9633   -332    912   -508       C  
ATOM     67  CG1 VAL A  12      73.299  13.339  -3.430  1.00 65.15           C  
ANISOU   67  CG1 VAL A  12     9007   5472  10276   -519    797   -574       C  
ATOM     68  CG2 VAL A  12      70.870  12.985  -4.030  1.00 58.57           C  
ANISOU   68  CG2 VAL A  12     8247   4797   9212   -166    918   -367       C  
ATOM     69  N   GLN A  13      70.275  16.585  -2.954  1.00 63.93           N  
ANISOU   69  N   GLN A  13     9160   4609  10521    -77   1090   -724       N  
ATOM     70  CA  GLN A  13      69.076  17.366  -3.188  1.00 63.74           C  
ANISOU   70  CA  GLN A  13     9180   4403  10637    169   1158   -706       C  
ATOM     71  C   GLN A  13      68.358  16.793  -4.405  1.00 61.22           C  
ANISOU   71  C   GLN A  13     8801   4238  10222    364   1122   -411       C  
ATOM     72  O   GLN A  13      68.987  16.186  -5.276  1.00 57.98           O  
ANISOU   72  O   GLN A  13     8385   3949   9696    285   1093   -173       O  
ATOM     73  CB  GLN A  13      69.431  18.824  -3.475  1.00 61.19           C  
ANISOU   73  CB  GLN A  13     8992   3613  10645    161   1222   -673       C  
ATOM     74  CG  GLN A  13      70.025  19.663  -2.371  1.00 63.55           C  
ANISOU   74  CG  GLN A  13     9353   3669  11123     -5   1244  -1004       C  
ATOM     75  CD  GLN A  13      69.080  19.893  -1.222  1.00 76.77           C  
ANISOU   75  CD  GLN A  13    11048   5362  12759    127   1271  -1342       C  
ATOM     76  OE1 GLN A  13      67.869  19.905  -1.418  1.00 91.33           O  
ANISOU   76  OE1 GLN A  13    12847   7241  14612    380   1319  -1317       O  
ATOM     77  NE2 GLN A  13      69.622  20.232  -0.053  1.00 76.75           N  
ANISOU   77  NE2 GLN A  13    11116   5285  12761    -32   1246  -1689       N  
ATOM     78  N   PRO A  14      67.038  16.933  -4.476  1.00 66.32           N  
ANISOU   78  N   PRO A  14     9382   4895  10924    627   1112   -461       N  
ATOM     79  CA  PRO A  14      66.329  16.470  -5.675  1.00 68.94           C  
ANISOU   79  CA  PRO A  14     9651   5354  11189    844   1005   -220       C  
ATOM     80  C   PRO A  14      66.855  17.213  -6.891  1.00 67.35           C  
ANISOU   80  C   PRO A  14     9669   4872  11050    905    969    113       C  
ATOM     81  O   PRO A  14      66.891  18.443  -6.914  1.00 69.94           O  
ANISOU   81  O   PRO A  14    10163   4808  11604    977   1009    135       O  
ATOM     82  CB  PRO A  14      64.867  16.808  -5.377  1.00 59.01           C  
ANISOU   82  CB  PRO A  14     8248   4068  10107   1127    987   -424       C  
ATOM     83  CG  PRO A  14      64.816  16.904  -3.906  1.00 64.49           C  
ANISOU   83  CG  PRO A  14     8905   4774  10825    987   1153   -777       C  
ATOM     84  CD  PRO A  14      66.118  17.483  -3.477  1.00 59.46           C  
ANISOU   84  CD  PRO A  14     8465   3932  10193    747   1190   -780       C  
ATOM     85  N   GLY A  15      67.260  16.458  -7.907  1.00 60.73           N  
ANISOU   85  N   GLY A  15     8867   4211   9997    870    922    372       N  
ATOM     86  CA  GLY A  15      67.898  17.023  -9.075  1.00 60.84           C  
ANISOU   86  CA  GLY A  15     9151   3977   9986    873    963    707       C  
ATOM     87  C   GLY A  15      69.409  16.926  -9.058  1.00 70.23           C  
ANISOU   87  C   GLY A  15    10385   5127  11173    515   1150    762       C  
ATOM     88  O   GLY A  15      70.053  17.297 -10.055  1.00 77.51           O  
ANISOU   88  O   GLY A  15    11534   5852  12064    455   1274   1039       O  
ATOM     89  N   GLY A  16      69.985  16.472  -7.942  1.00 64.08           N  
ANISOU   89  N   GLY A  16     9408   4505  10434    284   1176    490       N  
ATOM     90  CA  GLY A  16      71.415  16.320  -7.792  1.00 61.79           C  
ANISOU   90  CA  GLY A  16     9066   4202  10210    -36   1291    453       C  
ATOM     91  C   GLY A  16      71.900  14.984  -8.326  1.00 66.07           C  
ANISOU   91  C   GLY A  16     9489   5099  10516   -114   1269    547       C  
ATOM     92  O   GLY A  16      71.159  14.208  -8.934  1.00 66.08           O  
ANISOU   92  O   GLY A  16     9487   5334  10285     64   1177    672       O  
ATOM     93  N   SER A  17      73.172  14.700  -8.053  1.00 64.25           N  
ANISOU   93  N   SER A  17     9129   4902  10383   -379   1333    442       N  
ATOM     94  CA  SER A  17      73.827  13.553  -8.655  1.00 64.37           C  
ANISOU   94  CA  SER A  17     9030   5187  10242   -460   1349    523       C  
ATOM     95  C   SER A  17      74.797  12.915  -7.674  1.00 71.83           C  
ANISOU   95  C   SER A  17     9739   6282  11273   -646   1242    244       C  
ATOM     96  O   SER A  17      75.287  13.549  -6.734  1.00 78.92           O  
ANISOU   96  O   SER A  17    10577   7019  12390   -771   1195      6       O  
ATOM     97  CB  SER A  17      74.585  13.936  -9.934  1.00 65.05           C  
ANISOU   97  CB  SER A  17     9237   5095  10384   -571   1613    773       C  
ATOM     98  OG  SER A  17      75.714  14.745  -9.651  1.00 56.33           O  
ANISOU   98  OG  SER A  17     8059   3711   9631   -843   1794    652       O  
ATOM     99  N   LEU A  18      75.082  11.642  -7.939  1.00 67.90           N  
ANISOU   99  N   LEU A  18     9122   6080  10598   -641   1173    263       N  
ATOM    100  CA  LEU A  18      75.961  10.808  -7.142  1.00 58.06           C  
ANISOU  100  CA  LEU A  18     7675   4999   9385   -746   1008     30       C  
ATOM    101  C   LEU A  18      76.670   9.881  -8.105  1.00 63.48           C  
ANISOU  101  C   LEU A  18     8237   5850  10033   -788   1093    135       C  
ATOM    102  O   LEU A  18      76.164   9.602  -9.195  1.00 62.45           O  
ANISOU  102  O   LEU A  18     8220   5791   9719   -694   1219    372       O  
ATOM    103  CB  LEU A  18      75.187   9.965  -6.115  1.00 53.62           C  
ANISOU  103  CB  LEU A  18     7163   4649   8563   -617    778    -92       C  
ATOM    104  CG  LEU A  18      74.737  10.360  -4.710  1.00 56.07           C  
ANISOU  104  CG  LEU A  18     7574   4900   8831   -593    643   -319       C  
ATOM    105  CD1 LEU A  18      73.653   9.396  -4.270  1.00 59.09           C  
ANISOU  105  CD1 LEU A  18     8063   5495   8894   -457    583   -305       C  
ATOM    106  CD2 LEU A  18      75.894  10.255  -3.762  1.00 54.88           C  
ANISOU  106  CD2 LEU A  18     7333   4733   8785   -711    437   -587       C  
ATOM    107  N   ARG A  19      77.845   9.409  -7.703  1.00 68.55           N  
ANISOU  107  N   ARG A  19     8643   6547  10854   -911   1002    -72       N  
ATOM    108  CA  ARG A  19      78.536   8.344  -8.426  1.00 65.57           C  
ANISOU  108  CA  ARG A  19     8104   6351  10457   -924   1047    -46       C  
ATOM    109  C   ARG A  19      78.755   7.150  -7.508  1.00 66.60           C  
ANISOU  109  C   ARG A  19     8136   6687  10484   -834    712   -233       C  
ATOM    110  O   ARG A  19      79.658   7.169  -6.661  1.00 62.09           O  
ANISOU  110  O   ARG A  19     7386   6076  10128   -897    507   -497       O  
ATOM    111  CB  ARG A  19      79.877   8.792  -8.991  1.00 60.21           C  
ANISOU  111  CB  ARG A  19     7186   5530  10161  -1142   1289   -135       C  
ATOM    112  CG  ARG A  19      80.358   7.763  -9.979  1.00 57.00           C  
ANISOU  112  CG  ARG A  19     6666   5305   9688  -1127   1430    -68       C  
ATOM    113  CD  ARG A  19      81.760   8.014 -10.414  1.00 61.98           C  
ANISOU  113  CD  ARG A  19     6982   5825  10741  -1350   1687   -231       C  
ATOM    114  NE  ARG A  19      81.849   9.250 -11.157  1.00 75.18           N  
ANISOU  114  NE  ARG A  19     8797   7218  12551  -1534   2108    -70       N  
ATOM    115  CZ  ARG A  19      82.916   9.599 -11.850  1.00 80.65           C  
ANISOU  115  CZ  ARG A  19     9298   7767  13578  -1774   2509   -136       C  
ATOM    116  NH1 ARG A  19      82.921  10.753 -12.513  1.00 74.01           N1+
ANISOU  116  NH1 ARG A  19     8680   6620  12821  -1948   2926     54       N1+
ATOM    117  NH2 ARG A  19      83.967   8.773 -11.871  1.00 87.02           N  
ANISOU  117  NH2 ARG A  19     9698   8719  14648  -1832   2506   -398       N  
ATOM    118  N   LEU A  20      77.961   6.101  -7.720  1.00 61.00           N  
ANISOU  118  N   LEU A  20     7551   6173   9454   -683    644   -105       N  
ATOM    119  CA  LEU A  20      78.182   4.826  -7.059  1.00 55.09           C  
ANISOU  119  CA  LEU A  20     6769   5583   8580   -592    376   -224       C  
ATOM    120  C   LEU A  20      79.338   4.062  -7.707  1.00 63.78           C  
ANISOU  120  C   LEU A  20     7613   6757   9862   -616    395   -299       C  
ATOM    121  O   LEU A  20      79.544   4.103  -8.929  1.00 63.00           O  
ANISOU  121  O   LEU A  20     7444   6676   9819   -667    677   -181       O  
ATOM    122  CB  LEU A  20      76.911   3.979  -7.110  1.00 44.64           C  
ANISOU  122  CB  LEU A  20     5658   4398   6904   -460    354    -76       C  
ATOM    123  CG  LEU A  20      75.721   4.730  -6.550  1.00 48.82           C  
ANISOU  123  CG  LEU A  20     6381   4860   7309   -432    387    -36       C  
ATOM    124  CD1 LEU A  20      74.528   3.809  -6.400  1.00 43.02           C  
ANISOU  124  CD1 LEU A  20     5792   4255   6300   -335    369     31       C  
ATOM    125  CD2 LEU A  20      76.118   5.370  -5.217  1.00 52.90           C  
ANISOU  125  CD2 LEU A  20     6944   5253   7903   -480    224   -244       C  
ATOM    126  N   SER A  21      80.096   3.355  -6.875  1.00 55.71           N  
ANISOU  126  N   SER A  21     6476   5772   8921   -558     86   -510       N  
ATOM    127  CA  SER A  21      81.173   2.514  -7.350  1.00 56.32           C  
ANISOU  127  CA  SER A  21     6275   5917   9206   -533     50   -635       C  
ATOM    128  C   SER A  21      81.012   1.114  -6.765  1.00 65.41           C  
ANISOU  128  C   SER A  21     7558   7167  10126   -340   -267   -657       C  
ATOM    129  O   SER A  21      80.462   0.939  -5.668  1.00 58.44           O  
ANISOU  129  O   SER A  21     6943   6262   8999   -259   -516   -660       O  
ATOM    130  CB  SER A  21      82.526   3.132  -7.017  1.00 54.22           C  
ANISOU  130  CB  SER A  21     5648   5541   9412   -643    -33   -930       C  
ATOM    131  OG  SER A  21      82.734   3.066  -5.642  1.00 63.29           O  
ANISOU  131  OG  SER A  21     6852   6653  10540   -550   -480  -1131       O  
ATOM    132  N   CYS A  22      81.437   0.120  -7.553  1.00 65.41           N  
ANISOU  132  N   CYS A  22     7417   7255  10181   -273   -207   -661       N  
ATOM    133  CA  CYS A  22      81.418  -1.292  -7.187  1.00 62.82           C  
ANISOU  133  CA  CYS A  22     7201   6976   9692    -87   -474   -681       C  
ATOM    134  C   CYS A  22      82.806  -1.890  -7.300  1.00 60.09           C  
ANISOU  134  C   CYS A  22     6498   6624   9709      1   -642   -933       C  
ATOM    135  O   CYS A  22      83.381  -1.915  -8.392  1.00 70.43           O  
ANISOU  135  O   CYS A  22     7522   7980  11256    -66   -353   -985       O  
ATOM    136  CB  CYS A  22      80.511  -2.096  -8.096  1.00 70.23           C  
ANISOU  136  CB  CYS A  22     8305   8011  10367    -57   -260   -479       C  
ATOM    137  SG  CYS A  22      80.363  -3.727  -7.404  1.00 78.71           S  
ANISOU  137  SG  CYS A  22     9603   9061  11243    143   -585   -493       S  
ATOM    138  N   ALA A  23      83.305  -2.453  -6.208  1.00 57.14           N  
ANISOU  138  N   ALA A  23     6167   6188   9354    175  -1105  -1091       N  
ATOM    139  CA  ALA A  23      84.676  -2.939  -6.191  1.00 62.55           C  
ANISOU  139  CA  ALA A  23     6458   6851  10457    301  -1352  -1390       C  
ATOM    140  C   ALA A  23      84.761  -4.182  -5.326  1.00 69.86           C  
ANISOU  140  C   ALA A  23     7635   7711  11196    589  -1838  -1419       C  
ATOM    141  O   ALA A  23      83.860  -4.476  -4.538  1.00 76.32           O  
ANISOU  141  O   ALA A  23     8947   8479  11570    648  -1983  -1229       O  
ATOM    142  CB  ALA A  23      85.636  -1.868  -5.679  1.00 54.92           C  
ANISOU  142  CB  ALA A  23     5142   5820   9903    210  -1504  -1681       C  
ATOM    143  N   ALA A  24      85.873  -4.902  -5.465  1.00 64.03           N  
ANISOU  143  N   ALA A  24     6560   6949  10819    771  -2073  -1668       N  
ATOM    144  CA  ALA A  24      86.101  -6.123  -4.696  1.00 68.36           C  
ANISOU  144  CA  ALA A  24     7350   7388  11235   1094  -2580  -1705       C  
ATOM    145  C   ALA A  24      87.592  -6.278  -4.497  1.00 74.14           C  
ANISOU  145  C   ALA A  24     7572   8078  12519   1292  -2980  -2113       C  
ATOM    146  O   ALA A  24      88.280  -6.921  -5.303  1.00 73.06           O  
ANISOU  146  O   ALA A  24     7052   7962  12746   1381  -2879  -2278       O  
ATOM    147  CB  ALA A  24      85.515  -7.361  -5.380  1.00 64.89           C  
ANISOU  147  CB  ALA A  24     7133   6940  10581   1174  -2389  -1507       C  
ATOM    148  N   PRO A  25      88.137  -5.680  -3.445  1.00 77.94           N  
ANISOU  148  N   PRO A  25     8005   8502  13108   1369  -3444  -2329       N  
ATOM    149  CA  PRO A  25      89.593  -5.672  -3.267  1.00 70.99           C  
ANISOU  149  CA  PRO A  25     6528   7591  12854   1542  -3853  -2794       C  
ATOM    150  C   PRO A  25      90.193  -7.059  -3.418  1.00 82.40           C  
ANISOU  150  C   PRO A  25     7878   8961  14468   1899  -4165  -2910       C  
ATOM    151  O   PRO A  25      89.799  -8.007  -2.738  1.00 84.37           O  
ANISOU  151  O   PRO A  25     8679   9083  14296   2176  -4551  -2727       O  
ATOM    152  CB  PRO A  25      89.753  -5.141  -1.847  1.00 74.61           C  
ANISOU  152  CB  PRO A  25     7225   7969  13156   1663  -4463  -2931       C  
ATOM    153  CG  PRO A  25      88.560  -4.203  -1.688  1.00 74.64           C  
ANISOU  153  CG  PRO A  25     7658   8012  12689   1358  -4070  -2620       C  
ATOM    154  CD  PRO A  25      87.436  -4.813  -2.483  1.00 64.53           C  
ANISOU  154  CD  PRO A  25     6723   6778  11017   1258  -3549  -2203       C  
ATOM    155  N   GLY A  26      91.202  -7.160  -4.279  1.00 88.83           N  
ANISOU  155  N   GLY A  26     7990   9827  15934   1897  -3991  -3240       N  
ATOM    156  CA  GLY A  26      91.895  -8.409  -4.533  1.00101.45           C  
ANISOU  156  CA  GLY A  26     9387  11349  17811   2239  -4242  -3424       C  
ATOM    157  C   GLY A  26      91.183  -9.437  -5.391  1.00111.94           C  
ANISOU  157  C   GLY A  26    11014  12673  18847   2261  -3854  -3131       C  
ATOM    158  O   GLY A  26      91.699 -10.553  -5.520  1.00120.70           O  
ANISOU  158  O   GLY A  26    12048  13677  20134   2562  -4086  -3267       O  
ATOM    159  N   PHE A  27      90.026  -9.113  -5.982  1.00107.61           N  
ANISOU  159  N   PHE A  27    10820  12219  17848   1947  -3278  -2755       N  
ATOM    160  CA  PHE A  27      89.290 -10.031  -6.857  1.00105.60           C  
ANISOU  160  CA  PHE A  27    10837  11971  17315   1931  -2898  -2511       C  
ATOM    161  C   PHE A  27      89.024  -9.317  -8.180  1.00 97.94           C  
ANISOU  161  C   PHE A  27     9613  11189  16412   1566  -2145  -2457       C  
ATOM    162  O   PHE A  27      88.217  -8.386  -8.241  1.00 94.95           O  
ANISOU  162  O   PHE A  27     9453  10891  15732   1289  -1855  -2219       O  
ATOM    163  CB  PHE A  27      87.992 -10.526  -6.210  1.00110.88           C  
ANISOU  163  CB  PHE A  27    12291  12539  17300   1955  -3011  -2097       C  
ATOM    164  CG  PHE A  27      88.195 -11.256  -4.886  1.00129.63           C  
ANISOU  164  CG  PHE A  27    15068  14686  19499   2315  -3718  -2091       C  
ATOM    165  CD1 PHE A  27      88.571 -12.609  -4.831  1.00136.31           C  
ANISOU  165  CD1 PHE A  27    16034  15336  20423   2666  -4039  -2147       C  
ATOM    166  CD2 PHE A  27      88.028 -10.568  -3.683  1.00136.43           C  
ANISOU  166  CD2 PHE A  27    16235  15506  20095   2321  -4075  -2034       C  
ATOM    167  CE1 PHE A  27      88.765 -13.256  -3.596  1.00136.97           C  
ANISOU  167  CE1 PHE A  27    16579  15169  20294   3025  -4715  -2108       C  
ATOM    168  CE2 PHE A  27      88.218 -11.205  -2.452  1.00142.02           C  
ANISOU  168  CE2 PHE A  27    17409  15995  20558   2668  -4736  -2014       C  
ATOM    169  CZ  PHE A  27      88.582 -12.552  -2.411  1.00139.79           C  
ANISOU  169  CZ  PHE A  27    17286  15500  20328   3025  -5062  -2032       C  
ATOM    170  N   ARG A  28      89.729  -9.739  -9.230  1.00 99.42           N  
ANISOU  170  N   ARG A  28     9360  11427  16989   1585  -1834  -2691       N  
ATOM    171  CA  ARG A  28      89.669  -9.068 -10.522  1.00100.00           C  
ANISOU  171  CA  ARG A  28     9207  11658  17132   1263  -1113  -2676       C  
ATOM    172  C   ARG A  28      88.283  -9.277 -11.151  1.00 93.72           C  
ANISOU  172  C   ARG A  28     8960  10930  15720   1124   -775  -2276       C  
ATOM    173  O   ARG A  28      87.885 -10.419 -11.435  1.00 95.89           O  
ANISOU  173  O   ARG A  28     9473  11161  15799   1283   -821  -2210       O  
ATOM    174  CB  ARG A  28      90.792  -9.613 -11.412  1.00110.39           C  
ANISOU  174  CB  ARG A  28     9957  12995  18993   1352   -870  -3060       C  
ATOM    175  CG  ARG A  28      91.323  -8.653 -12.469  1.00120.39           C  
ANISOU  175  CG  ARG A  28    10800  14379  20565   1020   -179  -3206       C  
ATOM    176  CD  ARG A  28      92.264  -9.356 -13.470  1.00130.64           C  
ANISOU  176  CD  ARG A  28    11623  15703  22312   1101    175  -3569       C  
ATOM    177  NE  ARG A  28      93.572  -9.722 -12.901  1.00139.99           N  
ANISOU  177  NE  ARG A  28    12405  16780  24003   1269   -238  -3955       N  
ATOM    178  CZ  ARG A  28      94.546  -8.865 -12.577  1.00140.33           C  
ANISOU  178  CZ  ARG A  28    12077  16783  24458   1098   -255  -4207       C  
ATOM    179  NH1 ARG A  28      95.690  -9.320 -12.069  1.00137.36           N  
ANISOU  179  NH1 ARG A  28    11395  16296  24500   1281   -670  -4572       N  
ATOM    180  NH2 ARG A  28      94.385  -7.558 -12.753  1.00141.40           N  
ANISOU  180  NH2 ARG A  28    12165  16960  24601    750    137  -4110       N  
ATOM    181  N   LEU A  29      87.559  -8.174 -11.392  1.00 86.84           N  
ANISOU  181  N   LEU A  29     8268  10148  14581    836   -449  -2038       N  
ATOM    182  CA  LEU A  29      86.214  -8.206 -11.976  1.00 76.52           C  
ANISOU  182  CA  LEU A  29     7429   8915  12731    710   -173  -1694       C  
ATOM    183  C   LEU A  29      86.194  -8.249 -13.497  1.00 79.06           C  
ANISOU  183  C   LEU A  29     7678   9358  13003    584    390  -1700       C  
ATOM    184  O   LEU A  29      85.117  -8.425 -14.083  1.00 76.28           O  
ANISOU  184  O   LEU A  29     7693   9073  12216    526    561  -1467       O  
ATOM    185  CB  LEU A  29      85.412  -6.974 -11.536  1.00 70.79           C  
ANISOU  185  CB  LEU A  29     6939   8211  11746    505   -119  -1449       C  
ATOM    186  CG  LEU A  29      85.217  -6.626 -10.066  1.00 73.74           C  
ANISOU  186  CG  LEU A  29     7484   8486  12049    565   -580  -1406       C  
ATOM    187  CD1 LEU A  29      84.511  -5.285  -9.932  1.00 71.99           C  
ANISOU  187  CD1 LEU A  29     7418   8293  11642    336   -390  -1215       C  
ATOM    188  CD2 LEU A  29      84.390  -7.694  -9.416  1.00 73.89           C  
ANISOU  188  CD2 LEU A  29     7944   8427  11703    737   -886  -1244       C  
ATOM    189  N   ASP A  30      87.350  -8.139 -14.142  1.00 81.42           N  
ANISOU  189  N   ASP A  30     7522   9680  13733    550    676  -1986       N  
ATOM    190  CA  ASP A  30      87.409  -8.024 -15.590  1.00 79.33           C  
ANISOU  190  CA  ASP A  30     7237   9523  13380    402   1283  -1995       C  
ATOM    191  C   ASP A  30      86.475  -9.027 -16.256  1.00 75.80           C  
ANISOU  191  C   ASP A  30     7184   9134  12481    504   1314  -1855       C  
ATOM    192  O   ASP A  30      85.783  -8.688 -17.217  1.00 76.43           O  
ANISOU  192  O   ASP A  30     7547   9315  12176    369   1669  -1673       O  
ATOM    193  CB  ASP A  30      88.854  -8.224 -16.057  1.00 87.60           C  
ANISOU  193  CB  ASP A  30     7712  10561  15011    421   1540  -2407       C  
ATOM    194  CG  ASP A  30      89.832  -7.275 -15.361  1.00105.07           C  
ANISOU  194  CG  ASP A  30     9451  12702  17768    311   1471  -2621       C  
ATOM    195  OD1 ASP A  30      89.373  -6.464 -14.519  1.00115.45           O  
ANISOU  195  OD1 ASP A  30    10933  13973  18960    228   1216  -2436       O  
ATOM    196  OD2 ASP A  30      91.060  -7.355 -15.630  1.00107.08           O  
ANISOU  196  OD2 ASP A  30     9142  12938  18607    310   1665  -3014       O  
ATOM    197  N   ASN A  31      86.380 -10.237 -15.710  1.00 73.15           N  
ANISOU  197  N   ASN A  31     6914   8711  12169    747    907  -1931       N  
ATOM    198  CA  ASN A  31      85.682 -11.322 -16.386  1.00 70.62           C  
ANISOU  198  CA  ASN A  31     6884   8409  11538    840    952  -1893       C  
ATOM    199  C   ASN A  31      84.244 -11.492 -15.944  1.00 58.81           C  
ANISOU  199  C   ASN A  31     5864   6894   9586    816    715  -1587       C  
ATOM    200  O   ASN A  31      83.662 -12.554 -16.197  1.00 64.42           O  
ANISOU  200  O   ASN A  31     6796   7562  10121    911    631  -1591       O  
ATOM    201  CB  ASN A  31      86.405 -12.645 -16.176  1.00 78.93           C  
ANISOU  201  CB  ASN A  31     7748   9327  12913   1117    703  -2173       C  
ATOM    202  CG  ASN A  31      87.772 -12.645 -16.778  1.00 95.64           C  
ANISOU  202  CG  ASN A  31     9347  11473  15520   1157    992  -2542       C  
ATOM    203  OD1 ASN A  31      87.961 -12.133 -17.881  1.00108.40           O  
ANISOU  203  OD1 ASN A  31    10884  13225  17077    976   1541  -2593       O  
ATOM    204  ND2 ASN A  31      88.739 -13.247 -16.080  1.00 94.40           N  
ANISOU  204  ND2 ASN A  31     8843  11173  15853   1408    633  -2819       N  
ATOM    205  N   TYR A  32      83.662 -10.512 -15.256  1.00 52.93           N  
ANISOU  205  N   TYR A  32     5260   6160   8691    689    614  -1359       N  
ATOM    206  CA  TYR A  32      82.318 -10.670 -14.719  1.00 46.79           C  
ANISOU  206  CA  TYR A  32     4876   5352   7552    662    410  -1114       C  
ATOM    207  C   TYR A  32      81.361  -9.638 -15.282  1.00 55.75           C  
ANISOU  207  C   TYR A  32     6192   6621   8368    475    651   -897       C  
ATOM    208  O   TYR A  32      81.676  -8.438 -15.317  1.00 67.04           O  
ANISOU  208  O   TYR A  32     7513   8092   9866    355    814   -839       O  
ATOM    209  CB  TYR A  32      82.317 -10.577 -13.198  1.00 51.19           C  
ANISOU  209  CB  TYR A  32     5510   5763   8176    725      9  -1044       C  
ATOM    210  CG  TYR A  32      83.031 -11.733 -12.577  1.00 56.53           C  
ANISOU  210  CG  TYR A  32     6139   6264   9077    964   -326  -1209       C  
ATOM    211  CD1 TYR A  32      82.429 -12.985 -12.530  1.00 56.52           C  
ANISOU  211  CD1 TYR A  32     6422   6133   8920   1066   -448  -1171       C  
ATOM    212  CD2 TYR A  32      84.317 -11.594 -12.064  1.00 62.09           C  
ANISOU  212  CD2 TYR A  32     6507   6904  10179   1101   -535  -1425       C  
ATOM    213  CE1 TYR A  32      83.068 -14.060 -11.985  1.00 58.36           C  
ANISOU  213  CE1 TYR A  32     6672   6156   9347   1312   -765  -1299       C  
ATOM    214  CE2 TYR A  32      84.971 -12.674 -11.516  1.00 68.85           C  
ANISOU  214  CE2 TYR A  32     7336   7577  11245   1377   -903  -1583       C  
ATOM    215  CZ  TYR A  32      84.333 -13.908 -11.486  1.00 67.05           C  
ANISOU  215  CZ  TYR A  32     7460   7200  10816   1490  -1012  -1497       C  
ATOM    216  OH  TYR A  32      84.955 -15.007 -10.955  1.00 74.64           O  
ANISOU  216  OH  TYR A  32     8460   7929  11971   1790  -1386  -1628       O  
ATOM    217  N   VAL A  33      80.181 -10.113 -15.692  1.00 47.64           N  
ANISOU  217  N   VAL A  33     5440   5637   7025    462    647   -796       N  
ATOM    218  CA  VAL A  33      79.010  -9.257 -15.730  1.00 47.53           C  
ANISOU  218  CA  VAL A  33     5629   5697   6734    345    682   -582       C  
ATOM    219  C   VAL A  33      78.909  -8.586 -14.393  1.00 53.20           C  
ANISOU  219  C   VAL A  33     6357   6322   7535    306    487   -473       C  
ATOM    220  O   VAL A  33      79.213  -9.203 -13.366  1.00 59.65           O  
ANISOU  220  O   VAL A  33     7182   7005   8477    386    236   -524       O  
ATOM    221  CB  VAL A  33      77.749 -10.088 -16.006  1.00 46.95           C  
ANISOU  221  CB  VAL A  33     5777   5639   6420    356    591   -560       C  
ATOM    222  CG1 VAL A  33      76.522  -9.288 -15.672  1.00 44.73           C  
ANISOU  222  CG1 VAL A  33     5639   5396   5960    267    541   -383       C  
ATOM    223  CG2 VAL A  33      77.723 -10.546 -17.438  1.00 46.21           C  
ANISOU  223  CG2 VAL A  33     5721   5666   6172    390    776   -676       C  
ATOM    224  N   ILE A  34      78.516  -7.309 -14.390  1.00 44.42           N  
ANISOU  224  N   ILE A  34     5280   5257   6338    200    592   -328       N  
ATOM    225  CA  ILE A  34      78.242  -6.586 -13.149  1.00 43.41           C  
ANISOU  225  CA  ILE A  34     5203   5047   6244    153    427   -238       C  
ATOM    226  C   ILE A  34      76.879  -5.944 -13.292  1.00 47.51           C  
ANISOU  226  C   ILE A  34     5905   5619   6526     89    480    -76       C  
ATOM    227  O   ILE A  34      76.596  -5.313 -14.315  1.00 53.90           O  
ANISOU  227  O   ILE A  34     6745   6517   7220     64    662     -3       O  
ATOM    228  CB  ILE A  34      79.305  -5.519 -12.827  1.00 47.25           C  
ANISOU  228  CB  ILE A  34     5481   5491   6981     94    480   -284       C  
ATOM    229  CG1 ILE A  34      80.659  -6.176 -12.585  1.00 50.34           C  
ANISOU  229  CG1 ILE A  34     5615   5827   7686    185    368   -505       C  
ATOM    230  CG2 ILE A  34      78.901  -4.707 -11.590  1.00 40.91           C  
ANISOU  230  CG2 ILE A  34     4776   4606   6164     47    309   -210       C  
ATOM    231  CD1 ILE A  34      80.742  -6.939 -11.287  1.00 48.73           C  
ANISOU  231  CD1 ILE A  34     5502   5500   7512    315    -26   -559       C  
ATOM    232  N   GLY A  35      76.050  -6.084 -12.271  1.00 50.68           N  
ANISOU  232  N   GLY A  35     6444   5954   6857     75    327    -30       N  
ATOM    233  CA  GLY A  35      74.701  -5.535 -12.302  1.00 50.37           C  
ANISOU  233  CA  GLY A  35     6516   5957   6665     28    367     69       C  
ATOM    234  C   GLY A  35      74.420  -4.721 -11.060  1.00 50.61           C  
ANISOU  234  C   GLY A  35     6611   5898   6721    -23    307    118       C  
ATOM    235  O   GLY A  35      74.895  -5.044  -9.972  1.00 60.47           O  
ANISOU  235  O   GLY A  35     7921   7044   8011    -17    174     76       O  
ATOM    236  N   TRP A  36      73.678  -3.635 -11.242  1.00 43.31           N  
ANISOU  236  N   TRP A  36     5696   5002   5756    -49    389    196       N  
ATOM    237  CA  TRP A  36      73.243  -2.787 -10.140  1.00 45.56           C  
ANISOU  237  CA  TRP A  36     6048   5204   6060    -93    367    216       C  
ATOM    238  C   TRP A  36      71.757  -3.000  -9.896  1.00 50.86           C  
ANISOU  238  C   TRP A  36     6782   5893   6648   -109    398    205       C  
ATOM    239  O   TRP A  36      70.942  -2.876 -10.817  1.00 51.39           O  
ANISOU  239  O   TRP A  36     6789   6048   6690    -67    431    217       O  
ATOM    240  CB  TRP A  36      73.517  -1.298 -10.399  1.00 37.47           C  
ANISOU  240  CB  TRP A  36     4972   4144   5120   -108    451    282       C  
ATOM    241  CG  TRP A  36      74.951  -0.877 -10.185  1.00 44.36           C  
ANISOU  241  CG  TRP A  36     5744   4946   6163   -151    444    235       C  
ATOM    242  CD1 TRP A  36      75.928  -0.741 -11.150  1.00 44.83           C  
ANISOU  242  CD1 TRP A  36     5678   5026   6329   -169    571    238       C  
ATOM    243  CD2 TRP A  36      75.577  -0.542  -8.935  1.00 44.86           C  
ANISOU  243  CD2 TRP A  36     5805   4905   6333   -187    310    138       C  
ATOM    244  NE1 TRP A  36      77.111  -0.339 -10.575  1.00 40.82           N  
ANISOU  244  NE1 TRP A  36     5024   4429   6057   -230    532    128       N  
ATOM    245  CE2 TRP A  36      76.930  -0.213  -9.219  1.00 44.06           C  
ANISOU  245  CE2 TRP A  36     5509   4767   6463   -227    330     59       C  
ATOM    246  CE3 TRP A  36      75.132  -0.490  -7.609  1.00 44.79           C  
ANISOU  246  CE3 TRP A  36     5953   4828   6238   -190    183     87       C  
ATOM    247  CZ2 TRP A  36      77.843   0.162  -8.216  1.00 47.38           C  
ANISOU  247  CZ2 TRP A  36     5845   5091   7067   -256    158    -95       C  
ATOM    248  CZ3 TRP A  36      76.040  -0.092  -6.601  1.00 44.77           C  
ANISOU  248  CZ3 TRP A  36     5944   4729   6336   -205     11    -38       C  
ATOM    249  CH2 TRP A  36      77.381   0.229  -6.921  1.00 49.63           C  
ANISOU  249  CH2 TRP A  36     6320   5317   7218   -231    -33   -140       C  
ATOM    250  N   PHE A  37      71.407  -3.278  -8.650  1.00 53.44           N  
ANISOU  250  N   PHE A  37     7237   6130   6937   -166    390    165       N  
ATOM    251  CA  PHE A  37      70.026  -3.402  -8.226  1.00 56.56           C  
ANISOU  251  CA  PHE A  37     7666   6517   7309   -222    497    117       C  
ATOM    252  C   PHE A  37      69.783  -2.370  -7.144  1.00 54.42           C  
ANISOU  252  C   PHE A  37     7478   6165   7035   -254    557    101       C  
ATOM    253  O   PHE A  37      70.723  -1.778  -6.613  1.00 59.13           O  
ANISOU  253  O   PHE A  37     8143   6700   7625   -241    474    117       O  
ATOM    254  CB  PHE A  37      69.722  -4.818  -7.715  1.00 53.94           C  
ANISOU  254  CB  PHE A  37     7474   6113   6906   -298    532     73       C  
ATOM    255  CG  PHE A  37      70.148  -5.898  -8.681  1.00 48.49           C  
ANISOU  255  CG  PHE A  37     6727   5467   6230   -259    455     61       C  
ATOM    256  CD1 PHE A  37      71.500  -6.266  -8.789  1.00 46.46           C  
ANISOU  256  CD1 PHE A  37     6503   5182   5967   -184    322     89       C  
ATOM    257  CD2 PHE A  37      69.213  -6.514  -9.512  1.00 42.95           C  
ANISOU  257  CD2 PHE A  37     5907   4835   5579   -286    503    -21       C  
ATOM    258  CE1 PHE A  37      71.901  -7.226  -9.693  1.00 50.99           C  
ANISOU  258  CE1 PHE A  37     7016   5789   6568   -135    278     47       C  
ATOM    259  CE2 PHE A  37      69.605  -7.479 -10.445  1.00 45.76           C  
ANISOU  259  CE2 PHE A  37     6224   5229   5935   -244    431    -65       C  
ATOM    260  CZ  PHE A  37      70.952  -7.836 -10.537  1.00 48.53           C  
ANISOU  260  CZ  PHE A  37     6631   5545   6262   -168    340    -24       C  
ATOM    261  N   ARG A  38      68.515  -2.099  -6.869  1.00 48.34           N  
ANISOU  261  N   ARG A  38     6666   5394   6306   -290    699     31       N  
ATOM    262  CA  ARG A  38      68.157  -1.211  -5.778  1.00 44.82           C  
ANISOU  262  CA  ARG A  38     6315   4863   5850   -324    805    -25       C  
ATOM    263  C   ARG A  38      66.883  -1.698  -5.124  1.00 44.45           C  
ANISOU  263  C   ARG A  38     6296   4784   5807   -429   1038   -142       C  
ATOM    264  O   ARG A  38      66.039  -2.325  -5.766  1.00 47.83           O  
ANISOU  264  O   ARG A  38     6547   5275   6350   -455   1100   -205       O  
ATOM    265  CB  ARG A  38      67.957   0.209  -6.245  1.00 55.92           C  
ANISOU  265  CB  ARG A  38     7571   6277   7400   -229    787    -18       C  
ATOM    266  CG  ARG A  38      66.642   0.453  -6.962  1.00 47.24           C  
ANISOU  266  CG  ARG A  38     6250   5245   6454   -159    841    -86       C  
ATOM    267  CD  ARG A  38      66.710   1.866  -7.510  1.00 56.60           C  
ANISOU  267  CD  ARG A  38     7369   6388   7748    -22    765    -26       C  
ATOM    268  NE  ARG A  38      65.594   2.178  -8.389  1.00 76.18           N  
ANISOU  268  NE  ARG A  38     9652   8925  10368    122    708    -73       N  
ATOM    269  CZ  ARG A  38      65.488   3.313  -9.055  1.00 54.70           C  
ANISOU  269  CZ  ARG A  38     6913   6145   7726    288    609      4       C  
ATOM    270  NH1 ARG A  38      66.430   4.236  -8.923  1.00 48.59           N1+
ANISOU  270  NH1 ARG A  38     6290   5241   6931    283    619    126       N1+
ATOM    271  NH2 ARG A  38      64.454   3.511  -9.848  1.00 60.11           N  
ANISOU  271  NH2 ARG A  38     7438   6880   8523    464    485    -53       N  
ATOM    272  N   GLN A  39      66.740  -1.373  -3.843  1.00 43.68           N  
ANISOU  272  N   GLN A  39     6419   4583   5594   -499   1183   -198       N  
ATOM    273  CA  GLN A  39      65.566  -1.775  -3.084  1.00 49.24           C  
ANISOU  273  CA  GLN A  39     7186   5230   6294   -635   1504   -324       C  
ATOM    274  C   GLN A  39      65.126  -0.605  -2.235  1.00 55.76           C  
ANISOU  274  C   GLN A  39     8052   6001   7131   -628   1664   -441       C  
ATOM    275  O   GLN A  39      65.854  -0.173  -1.345  1.00 54.61           O  
ANISOU  275  O   GLN A  39     8198   5776   6775   -620   1607   -420       O  
ATOM    276  CB  GLN A  39      65.857  -2.988  -2.206  1.00 51.67           C  
ANISOU  276  CB  GLN A  39     7886   5412   6335   -763   1604   -265       C  
ATOM    277  CG  GLN A  39      64.706  -3.387  -1.302  1.00 63.82           C  
ANISOU  277  CG  GLN A  39     9569   6846   7833   -951   2034   -385       C  
ATOM    278  CD  GLN A  39      64.768  -4.851  -0.900  1.00 75.83           C  
ANISOU  278  CD  GLN A  39    11428   8219   9166  -1094   2163   -299       C  
ATOM    279  OE1 GLN A  39      65.842  -5.380  -0.609  1.00 77.96           O  
ANISOU  279  OE1 GLN A  39    12036   8406   9180  -1023   1926   -143       O  
ATOM    280  NE2 GLN A  39      63.607  -5.506  -0.853  1.00 80.96           N  
ANISOU  280  NE2 GLN A  39    11984   8807   9970  -1293   2543   -417       N  
ATOM    281  N   ALA A  40      63.918  -0.151  -2.480  1.00 64.18           N  
ANISOU  281  N   ALA A  40     8824   7106   8457   -623   1850   -600       N  
ATOM    282  CA  ALA A  40      63.326   0.978  -1.796  1.00 59.14           C  
ANISOU  282  CA  ALA A  40     8151   6411   7906   -594   2031   -758       C  
ATOM    283  C   ALA A  40      62.533   0.475  -0.612  1.00 76.31           C  
ANISOU  283  C   ALA A  40    10523   8499   9971   -787   2468   -910       C  
ATOM    284  O   ALA A  40      62.328  -0.729  -0.456  1.00 69.51           O  
ANISOU  284  O   ALA A  40     9787   7609   9015   -947   2634   -880       O  
ATOM    285  CB  ALA A  40      62.466   1.783  -2.770  1.00 51.48           C  
ANISOU  285  CB  ALA A  40     6732   5511   7316   -434   1959   -866       C  
ATOM    286  N   PRO A  41      62.101   1.378   0.268  1.00103.08           N  
ANISOU  286  N   PRO A  41    13987  11821  13360   -788   2698  -1076       N  
ATOM    287  CA  PRO A  41      61.450   0.956   1.517  1.00109.17           C  
ANISOU  287  CA  PRO A  41    15046  12489  13943   -989   3184  -1217       C  
ATOM    288  C   PRO A  41      60.224   0.084   1.281  1.00105.58           C  
ANISOU  288  C   PRO A  41    14307  12047  13760  -1162   3555  -1366       C  
ATOM    289  O   PRO A  41      59.286   0.474   0.571  1.00104.86           O  
ANISOU  289  O   PRO A  41    13678  12036  14125  -1091   3585  -1560       O  
ATOM    290  CB  PRO A  41      61.072   2.293   2.168  1.00117.77           C  
ANISOU  290  CB  PRO A  41    16110  13531  15109   -909   3340  -1427       C  
ATOM    291  CG  PRO A  41      62.010   3.307   1.573  1.00113.28           C  
ANISOU  291  CG  PRO A  41    15460  12982  14598   -691   2868  -1314       C  
ATOM    292  CD  PRO A  41      62.258   2.846   0.182  1.00106.62           C  
ANISOU  292  CD  PRO A  41    14310  12250  13951   -608   2544  -1140       C  
ATOM    293  N   GLY A  42      60.248  -1.120   1.874  1.00101.76           N  
ANISOU  293  N   GLY A  42    14195  11461  13007  -1384   3819  -1285       N  
ATOM    294  CA  GLY A  42      59.117  -2.036   1.880  1.00106.69           C  
ANISOU  294  CA  GLY A  42    14632  12036  13871  -1627   4277  -1445       C  
ATOM    295  C   GLY A  42      58.760  -2.654   0.542  1.00112.69           C  
ANISOU  295  C   GLY A  42    14878  12905  15033  -1606   4052  -1475       C  
ATOM    296  O   GLY A  42      57.817  -3.456   0.480  1.00114.82           O  
ANISOU  296  O   GLY A  42    14932  13126  15569  -1826   4408  -1648       O  
ATOM    297  N   LYS A  43      59.523  -2.361  -0.511  1.00107.20           N  
ANISOU  297  N   LYS A  43    14018  12341  14371  -1368   3492  -1320       N  
ATOM    298  CA  LYS A  43      59.293  -2.787  -1.886  1.00 93.04           C  
ANISOU  298  CA  LYS A  43    11783  10676  12892  -1287   3193  -1347       C  
ATOM    299  C   LYS A  43      60.266  -3.880  -2.289  1.00 88.06           C  
ANISOU  299  C   LYS A  43    11432  10019  12009  -1318   2955  -1101       C  
ATOM    300  O   LYS A  43      61.157  -4.269  -1.537  1.00 85.98           O  
ANISOU  300  O   LYS A  43    11679   9638  11353  -1367   2966   -900       O  
ATOM    301  CB  LYS A  43      59.400  -1.596  -2.841  1.00 85.16           C  
ANISOU  301  CB  LYS A  43    10445   9824  12086   -980   2775  -1354       C  
ATOM    302  CG  LYS A  43      58.202  -0.683  -2.798  1.00 94.04           C  
ANISOU  302  CG  LYS A  43    11140  10978  13615   -901   2934  -1657       C  
ATOM    303  CD  LYS A  43      58.336   0.371  -3.873  1.00 98.96           C  
ANISOU  303  CD  LYS A  43    11501  11701  14398   -569   2466  -1615       C  
ATOM    304  CE  LYS A  43      58.103  -0.179  -5.264  1.00102.54           C  
ANISOU  304  CE  LYS A  43    11644  12286  15031   -461   2115  -1626       C  
ATOM    305  NZ  LYS A  43      58.599   0.784  -6.295  1.00 99.67           N1+
ANISOU  305  NZ  LYS A  43    11255  11984  14633   -141   1650  -1462       N1+
ATOM    306  N   GLU A  44      60.056  -4.401  -3.484  1.00 85.22           N  
ANISOU  306  N   GLU A  44    10733   9763  11885  -1270   2723  -1148       N  
ATOM    307  CA  GLU A  44      60.840  -5.520  -3.943  1.00 85.50           C  
ANISOU  307  CA  GLU A  44    10974   9763  11748  -1303   2537   -975       C  
ATOM    308  C   GLU A  44      62.051  -4.987  -4.698  1.00 73.01           C  
ANISOU  308  C   GLU A  44     9446   8299   9994  -1046   2068   -767       C  
ATOM    309  O   GLU A  44      62.007  -3.907  -5.281  1.00 73.15           O  
ANISOU  309  O   GLU A  44     9228   8443  10124   -855   1863   -788       O  
ATOM    310  CB  GLU A  44      59.941  -6.416  -4.798  1.00 98.57           C  
ANISOU  310  CB  GLU A  44    12249  11451  13752  -1414   2570  -1187       C  
ATOM    311  CG  GLU A  44      60.327  -7.884  -4.946  1.00116.59           C  
ANISOU  311  CG  GLU A  44    14762  13600  15937  -1568   2594  -1104       C  
ATOM    312  CD  GLU A  44      59.265  -8.655  -5.751  1.00136.86           C  
ANISOU  312  CD  GLU A  44    16886  16190  18923  -1706   2650  -1397       C  
ATOM    313  OE1 GLU A  44      58.080  -8.228  -5.706  1.00142.80           O  
ANISOU  313  OE1 GLU A  44    17221  16994  20043  -1777   2844  -1687       O  
ATOM    314  OE2 GLU A  44      59.605  -9.662  -6.425  1.00142.38           O1-
ANISOU  314  OE2 GLU A  44    17627  16855  19617  -1733   2489  -1376       O1-
ATOM    315  N   ARG A  45      63.133  -5.755  -4.679  1.00 62.93           N  
ANISOU  315  N   ARG A  45     8489   6957   8466  -1044   1921   -574       N  
ATOM    316  CA  ARG A  45      64.393  -5.327  -5.265  1.00 57.30           C  
ANISOU  316  CA  ARG A  45     7833   6329   7608   -841   1553   -400       C  
ATOM    317  C   ARG A  45      64.279  -5.288  -6.788  1.00 62.02           C  
ANISOU  317  C   ARG A  45     8087   7098   8380   -708   1307   -444       C  
ATOM    318  O   ARG A  45      63.769  -6.226  -7.410  1.00 67.44           O  
ANISOU  318  O   ARG A  45     8631   7802   9191   -776   1313   -551       O  
ATOM    319  CB  ARG A  45      65.481  -6.302  -4.827  1.00 61.69           C  
ANISOU  319  CB  ARG A  45     8770   6754   7913   -864   1469   -241       C  
ATOM    320  CG  ARG A  45      66.899  -5.993  -5.209  1.00 62.65           C  
ANISOU  320  CG  ARG A  45     8952   6932   7922   -686   1141   -102       C  
ATOM    321  CD  ARG A  45      67.896  -7.079  -4.661  1.00 66.32           C  
ANISOU  321  CD  ARG A  45     9779   7237   8185   -678   1032     10       C  
ATOM    322  NE  ARG A  45      68.385  -6.834  -3.295  1.00 70.45           N  
ANISOU  322  NE  ARG A  45    10694   7620   8454   -673   1025     78       N  
ATOM    323  CZ  ARG A  45      68.297  -7.699  -2.280  1.00 76.70           C  
ANISOU  323  CZ  ARG A  45    11927   8199   9018   -757   1147    138       C  
ATOM    324  NH1 ARG A  45      67.746  -8.905  -2.442  1.00 77.32           N1+
ANISOU  324  NH1 ARG A  45    12096   8147   9133   -883   1325    143       N1+
ATOM    325  NH2 ARG A  45      68.778  -7.363  -1.090  1.00 79.85           N  
ANISOU  325  NH2 ARG A  45    12718   8489   9131   -713   1084    190       N  
ATOM    326  N   GLU A  46      64.798  -4.265  -7.414  1.00 59.02           N  
ANISOU  326  N   GLU A  46     7602   6823   7998   -524   1100   -372       N  
ATOM    327  CA  GLU A  46      64.643  -4.180  -8.819  1.00 53.05           C  
ANISOU  327  CA  GLU A  46     6607   6217   7334   -369    875   -394       C  
ATOM    328  C   GLU A  46      65.894  -3.854  -9.509  1.00 51.25           C  
ANISOU  328  C   GLU A  46     6511   6029   6932   -257    686   -211       C  
ATOM    329  O   GLU A  46      66.773  -3.342  -8.942  1.00 61.62           O  
ANISOU  329  O   GLU A  46     7994   7275   8145   -254    688    -92       O  
ATOM    330  CB  GLU A  46      63.609  -3.146  -9.130  1.00 71.27           C  
ANISOU  330  CB  GLU A  46     8689   8582   9809   -230    823   -473       C  
ATOM    331  CG  GLU A  46      64.031  -1.761  -8.774  1.00 93.09           C  
ANISOU  331  CG  GLU A  46    11589  11283  12499   -143    814   -336       C  
ATOM    332  CD  GLU A  46      62.950  -0.728  -8.966  1.00103.61           C  
ANISOU  332  CD  GLU A  46    12729  12615  14022     15    770   -418       C  
ATOM    333  OE1 GLU A  46      61.830  -0.937  -8.515  1.00102.96           O  
ANISOU  333  OE1 GLU A  46    12373  12591  14156     56    754   -616       O  
ATOM    334  OE2 GLU A  46      63.221   0.320  -9.555  1.00108.12           O1-
ANISOU  334  OE2 GLU A  46    13409  13107  14563     99    748   -311       O1-
ATOM    335  N   GLY A  47      65.972  -4.202 -10.762  1.00 58.02           N  
ANISOU  335  N   GLY A  47     7278   6998   7770   -167    529   -222       N  
ATOM    336  CA  GLY A  47      67.172  -3.964 -11.549  1.00 53.56           C  
ANISOU  336  CA  GLY A  47     6811   6478   7060    -65    418    -75       C  
ATOM    337  C   GLY A  47      67.247  -2.519 -12.011  1.00 58.09           C  
ANISOU  337  C   GLY A  47     7380   7072   7621     71    363     34       C  
ATOM    338  O   GLY A  47      66.234  -1.864 -12.267  1.00 62.20           O  
ANISOU  338  O   GLY A  47     7788   7618   8226    166    302    -22       O  
ATOM    339  N   VAL A  48      68.468  -2.005 -12.036  1.00 56.25           N  
ANISOU  339  N   VAL A  48     7261   6793   7317     77    390    174       N  
ATOM    340  CA  VAL A  48      68.749  -0.630 -12.418  1.00 51.28           C  
ANISOU  340  CA  VAL A  48     6684   6117   6684    166    394    304       C  
ATOM    341  C   VAL A  48      69.560  -0.574 -13.705  1.00 56.68           C  
ANISOU  341  C   VAL A  48     7459   6851   7225    231    396    418       C  
ATOM    342  O   VAL A  48      69.157   0.062 -14.684  1.00 61.24           O  
ANISOU  342  O   VAL A  48     8118   7448   7701    367    339    501       O  
ATOM    343  CB  VAL A  48      69.470   0.115 -11.268  1.00 48.68           C  
ANISOU  343  CB  VAL A  48     6405   5649   6440     77    481    339       C  
ATOM    344  CG1 VAL A  48      70.019   1.471 -11.698  1.00 51.19           C  
ANISOU  344  CG1 VAL A  48     6790   5869   6792    123    525    472       C  
ATOM    345  CG2 VAL A  48      68.510   0.316 -10.120  1.00 41.78           C  
ANISOU  345  CG2 VAL A  48     5499   4720   5653     38    520    230       C  
ATOM    346  N   SER A  49      70.692  -1.260 -13.730  1.00 52.11           N  
ANISOU  346  N   SER A  49     6890   6284   6627    151    466    413       N  
ATOM    347  CA  SER A  49      71.586  -1.231 -14.877  1.00 51.91           C  
ANISOU  347  CA  SER A  49     6942   6296   6485    179    558    490       C  
ATOM    348  C   SER A  49      72.570  -2.377 -14.704  1.00 56.69           C  
ANISOU  348  C   SER A  49     7470   6928   7141    108    595    388       C  
ATOM    349  O   SER A  49      72.767  -2.880 -13.590  1.00 61.27           O  
ANISOU  349  O   SER A  49     7984   7451   7843     44    536    312       O  
ATOM    350  CB  SER A  49      72.301   0.130 -14.970  1.00 51.45           C  
ANISOU  350  CB  SER A  49     6961   6109   6480    150    708    637       C  
ATOM    351  OG  SER A  49      73.329   0.159 -15.944  1.00 58.72           O  
ANISOU  351  OG  SER A  49     7954   7035   7323    122    898    699       O  
ATOM    352  N   CYS A  50      73.151  -2.822 -15.809  1.00 53.87           N  
ANISOU  352  N   CYS A  50     7154   6647   6669    140    685    379       N  
ATOM    353  CA  CYS A  50      74.310  -3.693 -15.674  1.00 63.76           C  
ANISOU  353  CA  CYS A  50     8298   7892   8036     93    749    270       C  
ATOM    354  C   CYS A  50      75.114  -3.647 -16.963  1.00 61.48           C  
ANISOU  354  C   CYS A  50     8061   7659   7639    109    969    280       C  
ATOM    355  O   CYS A  50      74.616  -3.228 -18.017  1.00 68.45           O  
ANISOU  355  O   CYS A  50     9135   8602   8271    174   1028    373       O  
ATOM    356  CB  CYS A  50      73.959  -5.139 -15.320  1.00 68.32           C  
ANISOU  356  CB  CYS A  50     8839   8492   8627    111    602    127       C  
ATOM    357  SG  CYS A  50      73.565  -5.938 -16.763  1.00 76.21           S  
ANISOU  357  SG  CYS A  50     9920   9625   9410    192    615     45       S  
ATOM    358  N   ILE A  51      76.354  -4.131 -16.866  1.00 43.88           N  
ANISOU  358  N   ILE A  51     5674   5405   5596     65   1083    164       N  
ATOM    359  CA  ILE A  51      77.340  -3.999 -17.923  1.00 52.23           C  
ANISOU  359  CA  ILE A  51     6727   6488   6629     37   1391    137       C  
ATOM    360  C   ILE A  51      78.026  -5.342 -18.153  1.00 59.55           C  
ANISOU  360  C   ILE A  51     7513   7464   7652     86   1403    -81       C  
ATOM    361  O   ILE A  51      78.396  -6.042 -17.205  1.00 66.19           O  
ANISOU  361  O   ILE A  51     8173   8243   8733    110   1215   -204       O  
ATOM    362  CB  ILE A  51      78.363  -2.903 -17.558  1.00 52.69           C  
ANISOU  362  CB  ILE A  51     6643   6422   6954    -95   1600    172       C  
ATOM    363  CG1 ILE A  51      79.283  -2.595 -18.723  1.00 57.52           C  
ANISOU  363  CG1 ILE A  51     7283   7034   7537   -170   2028    164       C  
ATOM    364  CG2 ILE A  51      79.217  -3.324 -16.392  1.00 42.38           C  
ANISOU  364  CG2 ILE A  51     5030   5050   6024   -119   1444     -7       C  
ATOM    365  CD1 ILE A  51      80.122  -1.341 -18.485  1.00 53.43           C  
ANISOU  365  CD1 ILE A  51     6652   6357   7290   -345   2292    213       C  
ATOM    366  N   SER A  52      78.198  -5.698 -19.419  1.00 59.57           N  
ANISOU  366  N   SER A  52     7635   7557   7442    121   1618   -132       N  
ATOM    367  CA  SER A  52      78.780  -6.982 -19.757  1.00 57.23           C  
ANISOU  367  CA  SER A  52     7222   7298   7226    187   1648   -366       C  
ATOM    368  C   SER A  52      80.284  -6.961 -19.472  1.00 59.90           C  
ANISOU  368  C   SER A  52     7235   7563   7962    135   1850   -523       C  
ATOM    369  O   SER A  52      80.891  -5.906 -19.279  1.00 60.87           O  
ANISOU  369  O   SER A  52     7248   7623   8257     17   2038   -458       O  
ATOM    370  CB  SER A  52      78.486  -7.303 -21.227  1.00 60.56           C  
ANISOU  370  CB  SER A  52     7903   7845   7263    244   1830   -402       C  
ATOM    371  OG  SER A  52      79.084  -6.369 -22.126  1.00 64.68           O  
ANISOU  371  OG  SER A  52     8563   8377   7635    169   2239   -306       O  
ATOM    372  N   SER A  53      80.900  -8.142 -19.461  1.00 63.14           N  
ANISOU  372  N   SER A  53     7464   7962   8562    229   1805   -764       N  
ATOM    373  CA  SER A  53      82.305  -8.204 -19.074  1.00 64.06           C  
ANISOU  373  CA  SER A  53     7196   8004   9141    222   1911   -970       C  
ATOM    374  C   SER A  53      83.140  -7.316 -19.970  1.00 67.50           C  
ANISOU  374  C   SER A  53     7549   8467   9631     76   2429   -995       C  
ATOM    375  O   SER A  53      83.974  -6.538 -19.500  1.00 79.12           O  
ANISOU  375  O   SER A  53     8743   9858  11460    -38   2546  -1042       O  
ATOM    376  CB  SER A  53      82.824  -9.642 -19.131  1.00 75.62           C  
ANISOU  376  CB  SER A  53     8501   9439  10792    386   1807  -1244       C  
ATOM    377  OG  SER A  53      82.815 -10.136 -20.458  1.00 89.14           O  
ANISOU  377  OG  SER A  53    10349  11253  12267    407   2117  -1353       O  
ATOM    378  N   SER A  54      82.926  -7.409 -21.267  1.00 76.67           N  
ANISOU  378  N   SER A  54     8973   9726  10432     64   2757   -975       N  
ATOM    379  CA  SER A  54      83.724  -6.632 -22.200  1.00 83.15           C  
ANISOU  379  CA  SER A  54     9799  10546  11247    -92   3339   -987       C  
ATOM    380  C   SER A  54      83.321  -5.164 -22.259  1.00 79.09           C  
ANISOU  380  C   SER A  54     9537   9969  10545   -248   3489   -672       C  
ATOM    381  O   SER A  54      83.969  -4.391 -22.972  1.00 81.33           O  
ANISOU  381  O   SER A  54     9879  10198  10824   -414   4014   -638       O  
ATOM    382  CB  SER A  54      83.643  -7.261 -23.588  1.00 81.57           C  
ANISOU  382  CB  SER A  54     9885  10462  10647    -35   3654  -1076       C  
ATOM    383  OG  SER A  54      82.366  -7.016 -24.138  1.00 80.85           O  
ANISOU  383  OG  SER A  54    10302  10447   9971     21   3499   -823       O  
ATOM    384  N   ALA A  55      82.271  -4.761 -21.552  1.00 75.09           N  
ANISOU  384  N   ALA A  55     9196   9442   9892   -203   3081   -450       N  
ATOM    385  CA  ALA A  55      81.720  -3.411 -21.627  1.00 79.05           C  
ANISOU  385  CA  ALA A  55     9982   9863  10190   -299   3163   -148       C  
ATOM    386  C   ALA A  55      81.125  -3.092 -22.991  1.00 84.60           C  
ANISOU  386  C   ALA A  55    11209  10619  10315   -264   3406     47       C  
ATOM    387  O   ALA A  55      80.838  -1.923 -23.274  1.00 86.93           O  
ANISOU  387  O   ALA A  55    11801  10807  10422   -333   3560    308       O  
ATOM    388  CB  ALA A  55      82.759  -2.344 -21.267  1.00 75.72           C  
ANISOU  388  CB  ALA A  55     9310   9276  10182   -518   3488   -161       C  
ATOM    389  N   GLY A  56      80.982  -4.084 -23.867  1.00 81.99           N  
ANISOU  389  N   GLY A  56    11034  10430   9688   -147   3443    -83       N  
ATOM    390  CA  GLY A  56      80.350  -3.842 -25.150  1.00 77.21           C  
ANISOU  390  CA  GLY A  56    10986   9888   8462    -71   3585     82       C  
ATOM    391  C   GLY A  56      78.854  -3.602 -25.067  1.00 73.03           C  
ANISOU  391  C   GLY A  56    10753   9402   7592     94   3089    279       C  
ATOM    392  O   GLY A  56      78.258  -3.197 -26.074  1.00 72.64           O  
ANISOU  392  O   GLY A  56    11202   9380   7017    193   3120    447       O  
ATOM    393  N   SER A  57      78.243  -3.822 -23.895  1.00 58.20           N  
ANISOU  393  N   SER A  57     8593   7520   6000    134   2640    252       N  
ATOM    394  CA  SER A  57      76.798  -3.724 -23.765  1.00 62.78           C  
ANISOU  394  CA  SER A  57     9353   8151   6349    284   2185    362       C  
ATOM    395  C   SER A  57      76.429  -3.187 -22.388  1.00 60.03           C  
ANISOU  395  C   SER A  57     8749   7701   6359    234   1936    440       C  
ATOM    396  O   SER A  57      76.987  -3.616 -21.371  1.00 56.60           O  
ANISOU  396  O   SER A  57     7958   7226   6321    151   1892    306       O  
ATOM    397  CB  SER A  57      76.158  -5.093 -23.999  1.00 74.88           C  
ANISOU  397  CB  SER A  57    10850   9835   7765    411   1886    131       C  
ATOM    398  OG  SER A  57      76.541  -5.610 -25.259  1.00 81.28           O  
ANISOU  398  OG  SER A  57    11911  10741   8231    463   2121     20       O  
ATOM    399  N   THR A  58      75.493  -2.242 -22.365  1.00 58.28           N  
ANISOU  399  N   THR A  58     8737   7427   5980    308   1761    644       N  
ATOM    400  CA  THR A  58      74.951  -1.691 -21.132  1.00 57.62           C  
ANISOU  400  CA  THR A  58     8462   7254   6178    284   1528    701       C  
ATOM    401  C   THR A  58      73.432  -1.784 -21.167  1.00 58.88           C  
ANISOU  401  C   THR A  58     8713   7490   6167    457   1129    706       C  
ATOM    402  O   THR A  58      72.814  -1.643 -22.222  1.00 59.87           O  
ANISOU  402  O   THR A  58     9142   7678   5927    614   1031    769       O  
ATOM    403  CB  THR A  58      75.376  -0.212 -20.923  1.00 65.81           C  
ANISOU  403  CB  THR A  58     9595   8091   7319    188   1750    916       C  
ATOM    404  OG1 THR A  58      75.113   0.547 -22.109  1.00 72.45           O  
ANISOU  404  OG1 THR A  58    10886   8879   7763    280   1883   1132       O  
ATOM    405  CG2 THR A  58      76.854  -0.099 -20.562  1.00 48.78           C  
ANISOU  405  CG2 THR A  58     7195   5840   5499    -23   2102    836       C  
ATOM    406  N   TYR A  59      72.819  -2.025 -20.021  1.00 59.45           N  
ANISOU  406  N   TYR A  59     8530   7554   6504    435    898    619       N  
ATOM    407  CA  TYR A  59      71.369  -2.066 -19.964  1.00 57.58           C  
ANISOU  407  CA  TYR A  59     8294   7376   6209    571    564    575       C  
ATOM    408  C   TYR A  59      70.900  -1.124 -18.868  1.00 62.66           C  
ANISOU  408  C   TYR A  59     8822   7894   7094    544    500    654       C  
ATOM    409  O   TYR A  59      71.627  -0.853 -17.903  1.00 63.51           O  
ANISOU  409  O   TYR A  59     8796   7898   7437    400    644    673       O  
ATOM    410  CB  TYR A  59      70.879  -3.499 -19.751  1.00 57.17           C  
ANISOU  410  CB  TYR A  59     8052   7437   6233    556    391    329       C  
ATOM    411  CG  TYR A  59      71.477  -4.425 -20.786  1.00 58.89           C  
ANISOU  411  CG  TYR A  59     8382   7755   6238    578    483    221       C  
ATOM    412  CD1 TYR A  59      72.718  -5.005 -20.572  1.00 58.87           C  
ANISOU  412  CD1 TYR A  59     8280   7721   6369    464    720    162       C  
ATOM    413  CD2 TYR A  59      70.821  -4.699 -21.994  1.00 56.51           C  
ANISOU  413  CD2 TYR A  59     8288   7578   5606    734    316    148       C  
ATOM    414  CE1 TYR A  59      73.295  -5.840 -21.529  1.00 61.74           C  
ANISOU  414  CE1 TYR A  59     8732   8165   6560    492    844     31       C  
ATOM    415  CE2 TYR A  59      71.391  -5.559 -22.957  1.00 55.81           C  
ANISOU  415  CE2 TYR A  59     8334   7580   5291    755    425     17       C  
ATOM    416  CZ  TYR A  59      72.630  -6.114 -22.713  1.00 59.66           C  
ANISOU  416  CZ  TYR A  59     8706   8026   5937    627    718    -39       C  
ATOM    417  OH  TYR A  59      73.237  -6.951 -23.621  1.00 65.33           O  
ANISOU  417  OH  TYR A  59     9531   8820   6472    651    867   -197       O  
ATOM    418  N   TYR A  60      69.708  -0.567 -19.055  1.00 66.15           N  
ANISOU  418  N   TYR A  60     9320   8339   7477    705    268    679       N  
ATOM    419  CA  TYR A  60      69.178   0.396 -18.106  1.00 60.45           C  
ANISOU  419  CA  TYR A  60     8501   7489   6981    710    220    730       C  
ATOM    420  C   TYR A  60      67.691   0.161 -17.936  1.00 62.28           C  
ANISOU  420  C   TYR A  60     8563   7795   7304    838    -72    562       C  
ATOM    421  O   TYR A  60      66.974  -0.053 -18.916  1.00 73.26           O  
ANISOU  421  O   TYR A  60    10032   9288   8515   1020   -306    504       O  
ATOM    422  CB  TYR A  60      69.421   1.842 -18.560  1.00 52.95           C  
ANISOU  422  CB  TYR A  60     7822   6367   5930    796    309    977       C  
ATOM    423  CG  TYR A  60      70.879   2.201 -18.702  1.00 45.72           C  
ANISOU  423  CG  TYR A  60     7029   5342   5001    626    660   1115       C  
ATOM    424  CD1 TYR A  60      71.652   2.520 -17.582  1.00 42.86           C  
ANISOU  424  CD1 TYR A  60     6478   4864   4943    432    827   1087       C  
ATOM    425  CD2 TYR A  60      71.481   2.261 -19.965  1.00 47.29           C  
ANISOU  425  CD2 TYR A  60     7536   5542   4890    658    835   1248       C  
ATOM    426  CE1 TYR A  60      72.999   2.866 -17.711  1.00 54.74           C  
ANISOU  426  CE1 TYR A  60     8015   6262   6520    264   1141   1155       C  
ATOM    427  CE2 TYR A  60      72.826   2.597 -20.113  1.00 48.24           C  
ANISOU  427  CE2 TYR A  60     7719   5550   5060    469   1227   1337       C  
ATOM    428  CZ  TYR A  60      73.577   2.898 -18.985  1.00 61.21           C  
ANISOU  428  CZ  TYR A  60     9090   7082   7085    269   1368   1275       C  
ATOM    429  OH  TYR A  60      74.897   3.233 -19.130  1.00 66.60           O  
ANISOU  429  OH  TYR A  60     9758   7650   7897     73   1742   1305       O  
ATOM    430  N   ALA A  61      67.237   0.181 -16.690  1.00 60.01           N  
ANISOU  430  N   ALA A  61     8040   7458   7302    741    -51    455       N  
ATOM    431  CA  ALA A  61      65.808   0.177 -16.438  1.00 53.56           C  
ANISOU  431  CA  ALA A  61     7013   6680   6657    843   -255    275       C  
ATOM    432  C   ALA A  61      65.171   1.367 -17.128  1.00 60.85           C  
ANISOU  432  C   ALA A  61     8063   7540   7518   1111   -459    375       C  
ATOM    433  O   ALA A  61      65.764   2.444 -17.226  1.00 68.08           O  
ANISOU  433  O   ALA A  61     9208   8302   8357   1154   -357    602       O  
ATOM    434  CB  ALA A  61      65.537   0.240 -14.943  1.00 46.97           C  
ANISOU  434  CB  ALA A  61     5979   5763   6103    685   -104    176       C  
ATOM    435  N   ASP A  62      63.926   1.190 -17.559  1.00 66.07           N  
ANISOU  435  N   ASP A  62     8560   8291   8251   1297   -760    185       N  
ATOM    436  CA  ASP A  62      63.257   2.267 -18.282  1.00 67.72           C  
ANISOU  436  CA  ASP A  62     8908   8429   8393   1621  -1046    265       C  
ATOM    437  C   ASP A  62      63.124   3.523 -17.427  1.00 68.42           C  
ANISOU  437  C   ASP A  62     8973   8310   8714   1656   -939    356       C  
ATOM    438  O   ASP A  62      63.341   4.637 -17.914  1.00 70.49           O  
ANISOU  438  O   ASP A  62     9542   8402   8840   1838   -994    590       O  
ATOM    439  CB  ASP A  62      61.886   1.801 -18.767  1.00 74.73           C  
ANISOU  439  CB  ASP A  62     9526   9458   9409   1825  -1444    -38       C  
ATOM    440  CG  ASP A  62      61.959   1.045 -20.082  1.00 90.48           C  
ANISOU  440  CG  ASP A  62    11718  11611  11048   1942  -1692    -73       C  
ATOM    441  OD1 ASP A  62      63.033   1.062 -20.725  1.00 97.74           O1-
ANISOU  441  OD1 ASP A  62    13039  12514  11584   1907  -1539    175       O1-
ATOM    442  OD2 ASP A  62      60.939   0.447 -20.486  1.00 98.92           O  
ANISOU  442  OD2 ASP A  62    12533  12817  12234   2066  -2031   -379       O  
ATOM    443  N   SER A  63      62.772   3.367 -16.148  1.00 74.36           N  
ANISOU  443  N   SER A  63     9406   9047   9801   1481   -764    172       N  
ATOM    444  CA  SER A  63      62.605   4.506 -15.246  1.00 72.72           C  
ANISOU  444  CA  SER A  63     9160   8646   9824   1505   -645    198       C  
ATOM    445  C   SER A  63      63.859   5.360 -15.126  1.00 69.34           C  
ANISOU  445  C   SER A  63     9067   8029   9250   1414   -426    493       C  
ATOM    446  O   SER A  63      63.798   6.459 -14.572  1.00 66.19           O  
ANISOU  446  O   SER A  63     8708   7429   9013   1464   -358    539       O  
ATOM    447  CB  SER A  63      62.246   4.012 -13.862  1.00 65.02           C  
ANISOU  447  CB  SER A  63     7874   7699   9130   1272   -408    -39       C  
ATOM    448  OG  SER A  63      63.358   3.304 -13.339  1.00 63.35           O  
ANISOU  448  OG  SER A  63     7782   7515   8775    986   -156     48       O  
ATOM    449  N   VAL A  64      64.964   4.838 -15.571  1.00 65.11           N  
ANISOU  449  N   VAL A  64     8741   7541   8457   1271   -297    656       N  
ATOM    450  CA  VAL A  64      66.220   5.469 -15.391  1.00 59.29           C  
ANISOU  450  CA  VAL A  64     8208   6645   7674   1096    -26    853       C  
ATOM    451  C   VAL A  64      66.992   5.827 -16.628  1.00 67.21           C  
ANISOU  451  C   VAL A  64     9579   7580   8377   1163     16   1117       C  
ATOM    452  O   VAL A  64      67.977   6.432 -16.542  1.00 64.74           O  
ANISOU  452  O   VAL A  64     9435   7096   8067   1017    269   1279       O  
ATOM    453  CB  VAL A  64      67.017   4.525 -14.522  1.00 58.17           C  
ANISOU  453  CB  VAL A  64     7913   6599   7589    805    175    746       C  
ATOM    454  CG1 VAL A  64      68.319   4.154 -15.096  1.00 62.04           C  
ANISOU  454  CG1 VAL A  64     8554   7124   7893    679    322    875       C  
ATOM    455  CG2 VAL A  64      67.205   5.042 -13.158  1.00 61.99           C  
ANISOU  455  CG2 VAL A  64     8319   6942   8293    672    319    681       C  
ATOM    456  N   LYS A  65      66.551   5.400 -17.779  1.00 71.29           N  
ANISOU  456  N   LYS A  65    10235   8219   8633   1364   -208   1141       N  
ATOM    457  CA  LYS A  65      67.181   5.724 -19.057  1.00 73.64           C  
ANISOU  457  CA  LYS A  65    10971   8448   8560   1447   -147   1398       C  
ATOM    458  C   LYS A  65      67.323   7.227 -19.217  1.00 68.45           C  
ANISOU  458  C   LYS A  65    10641   7466   7899   1552    -71   1658       C  
ATOM    459  O   LYS A  65      66.371   7.978 -19.005  1.00 73.29           O  
ANISOU  459  O   LYS A  65    11234   7956   8659   1782   -310   1640       O  
ATOM    460  CB  LYS A  65      66.339   5.179 -20.219  1.00 80.57           C  
ANISOU  460  CB  LYS A  65    11982   9496   9136   1722   -505   1345       C  
ATOM    461  CG  LYS A  65      66.486   3.688 -20.474  1.00 85.39           C  
ANISOU  461  CG  LYS A  65    12419  10382   9644   1603   -519   1142       C  
ATOM    462  CD  LYS A  65      65.677   3.233 -21.680  1.00 90.29           C  
ANISOU  462  CD  LYS A  65    13202  11155   9949   1883   -906   1060       C  
ATOM    463  CE  LYS A  65      65.802   1.726 -21.902  1.00 85.98           C  
ANISOU  463  CE  LYS A  65    12472  10856   9341   1751   -914    819       C  
ATOM    464  NZ  LYS A  65      65.117   1.331 -23.174  1.00 95.61           N1+
ANISOU  464  NZ  LYS A  65    13903  12217  10205   2025  -1305    721       N1+
ATOM    465  N   GLY A  66      68.490   7.655 -19.686  1.00 72.04           N  
ANISOU  465  N   GLY A  66    11412   7764   8195   1396    272   1890       N  
ATOM    466  CA  GLY A  66      68.785   9.055 -19.904  1.00 72.09           C  
ANISOU  466  CA  GLY A  66    11789   7406   8194   1438    430   2163       C  
ATOM    467  C   GLY A  66      69.384   9.781 -18.717  1.00 74.62           C  
ANISOU  467  C   GLY A  66    11907   7516   8929   1192    685   2120       C  
ATOM    468  O   GLY A  66      69.996  10.836 -18.895  1.00 83.60           O  
ANISOU  468  O   GLY A  66    13337   8326  10099   1111    941   2333       O  
ATOM    469  N   ARG A  67      69.233   9.250 -17.516  1.00 68.10           N  
ANISOU  469  N   ARG A  67    10624   6846   8405   1064    630   1845       N  
ATOM    470  CA  ARG A  67      69.778   9.878 -16.325  1.00 57.86           C  
ANISOU  470  CA  ARG A  67     9147   5374   7464    848    817   1756       C  
ATOM    471  C   ARG A  67      70.971   9.121 -15.762  1.00 53.91           C  
ANISOU  471  C   ARG A  67     8404   5004   7075    526   1043   1620       C  
ATOM    472  O   ARG A  67      71.919   9.746 -15.281  1.00 51.94           O  
ANISOU  472  O   ARG A  67     8131   4561   7044    308   1277   1617       O  
ATOM    473  CB  ARG A  67      68.687  10.021 -15.254  1.00 57.37           C  
ANISOU  473  CB  ARG A  67     8811   5339   7648    969    589   1536       C  
ATOM    474  CG  ARG A  67      67.411  10.630 -15.825  1.00 61.56           C  
ANISOU  474  CG  ARG A  67     9488   5774   8127   1339    296   1603       C  
ATOM    475  CD  ARG A  67      66.339  10.939 -14.780  1.00 63.18           C  
ANISOU  475  CD  ARG A  67     9398   5963   8645   1460    139   1355       C  
ATOM    476  NE  ARG A  67      65.781   9.733 -14.194  1.00 58.21           N  
ANISOU  476  NE  ARG A  67     8391   5654   8070   1396     58   1080       N  
ATOM    477  CZ  ARG A  67      66.022   9.368 -12.944  1.00 54.59           C  
ANISOU  477  CZ  ARG A  67     7699   5263   7779   1163    220    881       C  
ATOM    478  NH1 ARG A  67      66.796  10.134 -12.188  1.00 61.05           N1+
ANISOU  478  NH1 ARG A  67     8589   5875   8731    997    415    896       N1+
ATOM    479  NH2 ARG A  67      65.512   8.251 -12.457  1.00 46.34           N  
ANISOU  479  NH2 ARG A  67     6385   4467   6755   1093    187    664       N  
ATOM    480  N   PHE A  68      70.964   7.792 -15.815  1.00 53.53           N  
ANISOU  480  N   PHE A  68     8167   5260   6911    501    957   1485       N  
ATOM    481  CA  PHE A  68      72.058   7.010 -15.265  1.00 61.10           C  
ANISOU  481  CA  PHE A  68     8895   6330   7990    253   1107   1341       C  
ATOM    482  C   PHE A  68      72.990   6.568 -16.378  1.00 63.10           C  
ANISOU  482  C   PHE A  68     9278   6637   8060    173   1331   1443       C  
ATOM    483  O   PHE A  68      72.564   6.387 -17.514  1.00 76.04           O  
ANISOU  483  O   PHE A  68    11165   8339   9386    330   1294   1577       O  
ATOM    484  CB  PHE A  68      71.541   5.785 -14.507  1.00 65.86           C  
ANISOU  484  CB  PHE A  68     9232   7182   8610    263    905   1119       C  
ATOM    485  CG  PHE A  68      70.793   6.110 -13.228  1.00 64.68           C  
ANISOU  485  CG  PHE A  68     8942   6985   8648    280    783    974       C  
ATOM    486  CD1 PHE A  68      70.360   7.387 -12.960  1.00 65.34           C  
ANISOU  486  CD1 PHE A  68     9118   6847   8859    353    786   1025       C  
ATOM    487  CD2 PHE A  68      70.532   5.121 -12.295  1.00 64.62           C  
ANISOU  487  CD2 PHE A  68     8748   7131   8675    220    696    782       C  
ATOM    488  CE1 PHE A  68      69.682   7.671 -11.788  1.00 67.09           C  
ANISOU  488  CE1 PHE A  68     9217   7031   9245    367    718    857       C  
ATOM    489  CE2 PHE A  68      69.853   5.410 -11.120  1.00 60.24           C  
ANISOU  489  CE2 PHE A  68     8115   6526   8247    218    651    643       C  
ATOM    490  CZ  PHE A  68      69.431   6.684 -10.874  1.00 61.96           C  
ANISOU  490  CZ  PHE A  68     8395   6552   8595    292    669    665       C  
ATOM    491  N   THR A  69      74.262   6.369 -16.028  1.00 59.61           N  
ANISOU  491  N   THR A  69     8655   6175   7820    -61   1550   1346       N  
ATOM    492  CA  THR A  69      75.276   5.844 -16.938  1.00 55.00           C  
ANISOU  492  CA  THR A  69     8100   5653   7145   -171   1823   1366       C  
ATOM    493  C   THR A  69      76.169   4.877 -16.175  1.00 58.15           C  
ANISOU  493  C   THR A  69     8119   6189   7787   -311   1805   1110       C  
ATOM    494  O   THR A  69      76.732   5.246 -15.144  1.00 58.59           O  
ANISOU  494  O   THR A  69     7957   6143   8163   -442   1787    975       O  
ATOM    495  CB  THR A  69      76.106   6.973 -17.552  1.00 58.33           C  
ANISOU  495  CB  THR A  69     8732   5796   7633   -326   2223   1537       C  
ATOM    496  OG1 THR A  69      75.226   7.941 -18.126  1.00 67.91           O  
ANISOU  496  OG1 THR A  69    10355   6827   8622   -156   2181   1796       O  
ATOM    497  CG2 THR A  69      77.019   6.447 -18.635  1.00 53.90           C  
ANISOU  497  CG2 THR A  69     8249   5302   6930   -429   2575   1560       C  
ATOM    498  N   ILE A  70      76.285   3.637 -16.669  1.00 60.34           N  
ANISOU  498  N   ILE A  70     8334   6682   7910   -259   1773   1025       N  
ATOM    499  CA  ILE A  70      77.125   2.602 -16.065  1.00 57.73           C  
ANISOU  499  CA  ILE A  70     7679   6464   7792   -336   1723    789       C  
ATOM    500  C   ILE A  70      78.387   2.427 -16.887  1.00 63.75           C  
ANISOU  500  C   ILE A  70     8359   7217   8647   -462   2081    734       C  
ATOM    501  O   ILE A  70      78.337   2.443 -18.120  1.00 76.23           O  
ANISOU  501  O   ILE A  70    10192   8822   9952   -434   2318    864       O  
ATOM    502  CB  ILE A  70      76.384   1.265 -15.977  1.00 51.66           C  
ANISOU  502  CB  ILE A  70     6883   5902   6844   -192   1452    699       C  
ATOM    503  CG1 ILE A  70      77.195   0.274 -15.149  1.00 47.94           C  
ANISOU  503  CG1 ILE A  70     6129   5481   6604   -237   1340    477       C  
ATOM    504  CG2 ILE A  70      76.179   0.721 -17.367  1.00 48.57           C  
ANISOU  504  CG2 ILE A  70     6684   5632   6139   -103   1563    761       C  
ATOM    505  CD1 ILE A  70      76.352  -0.891 -14.647  1.00 43.15           C  
ANISOU  505  CD1 ILE A  70     5529   4989   5877   -128   1058    403       C  
ATOM    506  N   SER A  71      79.509   2.249 -16.242  1.00 60.44           N  
ANISOU  506  N   SER A  71     7589   6765   8608   -588   2117    515       N  
ATOM    507  CA  SER A  71      80.749   2.086 -16.920  1.00 58.02           C  
ANISOU  507  CA  SER A  71     7113   6441   8493   -726   2499    400       C  
ATOM    508  C   SER A  71      81.752   1.405 -16.075  1.00 61.44           C  
ANISOU  508  C   SER A  71     7096   6919   9329   -744   2317     84       C  
ATOM    509  O   SER A  71      81.577   1.324 -14.929  1.00 63.33           O  
ANISOU  509  O   SER A  71     7236   7164   9665   -673   1922     -2       O  
ATOM    510  CB  SER A  71      81.278   3.423 -17.269  1.00 53.71           C  
ANISOU  510  CB  SER A  71     6632   5659   8116   -942   2919    499       C  
ATOM    511  OG  SER A  71      81.741   4.048 -16.145  1.00 61.21           O  
ANISOU  511  OG  SER A  71     7376   6457   9425  -1042   2757    400       O  
ATOM    512  N   ARG A  72      82.824   0.897 -16.640  1.00 57.17           N  
ANISOU  512  N   ARG A  72     6305   6402   9016   -823   2608   -101       N  
ATOM    513  CA  ARG A  72      83.796   0.234 -15.821  1.00 62.00           C  
ANISOU  513  CA  ARG A  72     6470   7049  10036   -784   2379   -428       C  
ATOM    514  C   ARG A  72      85.196   0.425 -16.189  1.00 66.78           C  
ANISOU  514  C   ARG A  72     6686   7574  11112   -974   2790   -669       C  
ATOM    515  O   ARG A  72      85.468   0.750 -17.250  1.00 76.15           O  
ANISOU  515  O   ARG A  72     7990   8740  12205  -1102   3318   -593       O  
ATOM    516  CB  ARG A  72      83.543  -1.237 -15.851  1.00 65.23           C  
ANISOU  516  CB  ARG A  72     6901   7626  10258   -565   2134   -503       C  
ATOM    517  CG  ARG A  72      83.784  -1.866 -17.165  1.00 70.88           C  
ANISOU  517  CG  ARG A  72     7708   8442  10782   -549   2503   -509       C  
ATOM    518  CD  ARG A  72      83.100  -3.188 -17.293  1.00 79.57           C  
ANISOU  518  CD  ARG A  72     8921   9677  11637   -330   2209   -547       C  
ATOM    519  NE  ARG A  72      83.717  -4.133 -16.416  1.00 85.65           N  
ANISOU  519  NE  ARG A  72     9361  10429  12752   -206   1878   -807       N  
ATOM    520  CZ  ARG A  72      83.189  -5.277 -16.071  1.00 84.00           C  
ANISOU  520  CZ  ARG A  72     9259  10250  12409    -24   1503   -822       C  
ATOM    521  NH1 ARG A  72      82.051  -5.644 -16.534  1.00 73.44           N1+
ANISOU  521  NH1 ARG A  72     8278   8979  10647     25   1426   -631       N1+
ATOM    522  NH2 ARG A  72      83.818  -6.050 -15.257  1.00 92.75           N  
ANISOU  522  NH2 ARG A  72    10118  11297  13824    113   1196  -1040       N  
ATOM    523  N   ASP A  73      86.098   0.254 -15.264  1.00 72.41           N  
ANISOU  523  N   ASP A  73     6942   8237  12335   -988   2545   -980       N  
ATOM    524  CA  ASP A  73      87.483   0.320 -15.595  1.00 85.32           C  
ANISOU  524  CA  ASP A  73     8058   9804  14555  -1152   2866  -1318       C  
ATOM    525  C   ASP A  73      88.238  -0.849 -15.034  1.00 88.53           C  
ANISOU  525  C   ASP A  73     8075  10317  15245   -927   2500  -1654       C  
ATOM    526  O   ASP A  73      88.379  -0.992 -13.862  1.00 84.28           O  
ANISOU  526  O   ASP A  73     7402   9770  14852   -767   1920  -1791       O  
ATOM    527  CB  ASP A  73      88.071   1.585 -15.054  1.00 97.17           C  
ANISOU  527  CB  ASP A  73     9285  11111  16524  -1376   2875  -1464       C  
ATOM    528  CG  ASP A  73      89.485   1.787 -15.488  1.00115.53           C  
ANISOU  528  CG  ASP A  73    10999  13356  19540  -1579   3244  -1866       C  
ATOM    529  OD1 ASP A  73      89.733   2.178 -16.620  1.00122.06           O  
ANISOU  529  OD1 ASP A  73    11907  14108  20363  -1793   3899  -1800       O  
ATOM    530  OD2 ASP A  73      90.372   1.544 -14.696  1.00120.10           O1-
ANISOU  530  OD2 ASP A  73    11068  13943  20622  -1489   2836  -2258       O1-
ATOM    531  N   ASN A  74      88.783  -1.668 -15.896  1.00100.58           N  
ANISOU  531  N   ASN A  74     9477  11931  16808   -887   2827  -1779       N  
ATOM    532  CA  ASN A  74      89.531  -2.836 -15.476  1.00101.48           C  
ANISOU  532  CA  ASN A  74     9219  12113  17225   -644   2497  -2110       C  
ATOM    533  C   ASN A  74      90.784  -2.493 -14.767  1.00103.74           C  
ANISOU  533  C   ASN A  74     8831  12305  18280   -696   2363  -2554       C  
ATOM    534  O   ASN A  74      91.162  -3.125 -13.835  1.00104.27           O  
ANISOU  534  O   ASN A  74     8621  12378  18620   -437   1803  -2813       O  
ATOM    535  CB  ASN A  74      89.774  -3.748 -16.621  1.00103.60           C  
ANISOU  535  CB  ASN A  74     9511  12483  17369   -597   2927  -2173       C  
ATOM    536  CG  ASN A  74      88.584  -3.856 -17.491  1.00112.05           C  
ANISOU  536  CG  ASN A  74    11216  13657  17702   -501   2931  -1802       C  
ATOM    537  OD1 ASN A  74      87.911  -4.851 -17.503  1.00113.73           O  
ANISOU  537  OD1 ASN A  74    11626  13918  17668   -268   2452  -1729       O  
ATOM    538  ND2 ASN A  74      88.293  -2.799 -18.199  1.00118.80           N  
ANISOU  538  ND2 ASN A  74    12413  14524  18204   -684   3466  -1571       N  
ATOM    539  N   ALA A  75      91.427  -1.436 -15.187  1.00103.91           N  
ANISOU  539  N   ALA A  75     8596  12215  18669  -1024   2848  -2655       N  
ATOM    540  CA  ALA A  75      92.618  -1.023 -14.524  1.00107.20           C  
ANISOU  540  CA  ALA A  75     8548  12505  19680  -1068   2624  -3051       C  
ATOM    541  C   ALA A  75      92.340  -0.653 -13.109  1.00107.94           C  
ANISOU  541  C   ALA A  75     8535  12556  19919   -958   1927  -3126       C  
ATOM    542  O   ALA A  75      93.068  -0.994 -12.235  1.00113.57           O  
ANISOU  542  O   ALA A  75     8917  13244  20991   -753   1382  -3474       O  
ATOM    543  CB  ALA A  75      93.206   0.137 -15.246  1.00109.87           C  
ANISOU  543  CB  ALA A  75     8906  12674  20164  -1425   3244  -3053       C  
ATOM    544  N   LYS A  76      91.261   0.041 -12.854  1.00106.37           N  
ANISOU  544  N   LYS A  76     8748  12326  19341  -1059   1885  -2784       N  
ATOM    545  CA  LYS A  76      90.924   0.365 -11.518  1.00100.97           C  
ANISOU  545  CA  LYS A  76     8177  11592  18592   -941   1222  -2794       C  
ATOM    546  C   LYS A  76      90.073  -0.702 -10.882  1.00 96.69           C  
ANISOU  546  C   LYS A  76     8075  11159  17503   -586    658  -2586       C  
ATOM    547  O   LYS A  76      89.791  -0.595  -9.721  1.00 92.09           O  
ANISOU  547  O   LYS A  76     7699  10542  16749   -463    123  -2557       O  
ATOM    548  CB  LYS A  76      90.240   1.705 -11.488  1.00 99.25           C  
ANISOU  548  CB  LYS A  76     8290  11244  18177  -1209   1466  -2526       C  
ATOM    549  CG  LYS A  76      91.147   2.850 -11.859  1.00105.53           C  
ANISOU  549  CG  LYS A  76     8648  11851  19598  -1541   1803  -2811       C  
ATOM    550  CD  LYS A  76      90.434   4.172 -11.917  1.00106.13           C  
ANISOU  550  CD  LYS A  76     9060  11746  19521  -1794   2020  -2558       C  
ATOM    551  CE  LYS A  76      89.553   4.233 -13.135  1.00107.93           C  
ANISOU  551  CE  LYS A  76     9666  11889  19453  -2009   2791  -2192       C  
ATOM    552  NZ  LYS A  76      89.038   5.572 -13.505  1.00 98.24           N1+
ANISOU  552  NZ  LYS A  76     9061  10766  17502  -1869   2826  -1706       N1+
ATOM    553  N   ASN A  77      89.651  -1.694 -11.656  1.00 94.08           N  
ANISOU  553  N   ASN A  77     7916  10940  16892   -439    804  -2452       N  
ATOM    554  CA  ASN A  77      88.865  -2.831 -11.204  1.00 90.00           C  
ANISOU  554  CA  ASN A  77     7802  10490  15905   -138    358  -2268       C  
ATOM    555  C   ASN A  77      87.606  -2.433 -10.533  1.00 81.87           C  
ANISOU  555  C   ASN A  77     7336   9447  14325   -152    174  -1910       C  
ATOM    556  O   ASN A  77      87.286  -2.915  -9.501  1.00 76.69           O  
ANISOU  556  O   ASN A  77     6913   8765  13459     46   -347  -1878       O  
ATOM    557  CB  ASN A  77      89.695  -3.720 -10.305  1.00 94.57           C  
ANISOU  557  CB  ASN A  77     8106  11029  16797    165   -278  -2593       C  
ATOM    558  CG  ASN A  77      88.999  -4.951  -9.924  1.00 96.11           C  
ANISOU  558  CG  ASN A  77     8726  11241  16550    460   -636  -2408       C  
ATOM    559  OD1 ASN A  77      88.784  -5.792 -10.742  1.00101.09           O  
ANISOU  559  OD1 ASN A  77     9446  11932  17032    515   -376  -2326       O  
ATOM    560  ND2 ASN A  77      88.643  -5.065  -8.678  1.00 91.61           N  
ANISOU  560  ND2 ASN A  77     8478  10601  15728    630  -1198  -2330       N  
ATOM    561  N   THR A  78      86.923  -1.464 -11.111  1.00 75.76           N  
ANISOU  561  N   THR A  78     6818   8681  13288   -369    624  -1631       N  
ATOM    562  CA  THR A  78      85.736  -0.893 -10.561  1.00 65.47           C  
ANISOU  562  CA  THR A  78     5953   7347  11574   -403    502  -1349       C  
ATOM    563  C   THR A  78      84.643  -0.669 -11.593  1.00 61.74           C  
ANISOU  563  C   THR A  78     5856   6934  10669   -482    898  -1002       C  
ATOM    564  O   THR A  78      84.931  -0.468 -12.703  1.00 61.17           O  
ANISOU  564  O   THR A  78     5721   6867  10653   -621   1373   -959       O  
ATOM    565  CB  THR A  78      86.155   0.434  -9.947  1.00 62.99           C  
ANISOU  565  CB  THR A  78     5500   6898  11536   -589    491  -1453       C  
ATOM    566  OG1 THR A  78      87.010   0.204  -8.869  1.00 62.52           O  
ANISOU  566  OG1 THR A  78     5056   6789  11910   -506     73  -1831       O  
ATOM    567  CG2 THR A  78      85.135   1.073  -9.298  1.00 67.46           C  
ANISOU  567  CG2 THR A  78     6508   7430  11693   -577    322  -1212       C  
ATOM    568  N   VAL A  79      83.386  -0.804 -11.215  1.00 53.58           N  
ANISOU  568  N   VAL A  79     5221   5931   9207   -391    699   -771       N  
ATOM    569  CA  VAL A  79      82.264  -0.490 -12.037  1.00 55.88           C  
ANISOU  569  CA  VAL A  79     5858   6264   9111   -435    953   -472       C  
ATOM    570  C   VAL A  79      81.641   0.723 -11.409  1.00 62.25           C  
ANISOU  570  C   VAL A  79     6832   6961   9861   -523    909   -356       C  
ATOM    571  O   VAL A  79      81.557   0.815 -10.236  1.00 71.93           O  
ANISOU  571  O   VAL A  79     8079   8138  11112   -476    579   -445       O  
ATOM    572  CB  VAL A  79      81.279  -1.604 -12.018  1.00 52.71           C  
ANISOU  572  CB  VAL A  79     5713   5974   8338   -268    779   -357       C  
ATOM    573  CG1 VAL A  79      80.090  -1.298 -12.843  1.00 51.20           C  
ANISOU  573  CG1 VAL A  79     5845   5827   7782   -283    930    -95       C  
ATOM    574  CG2 VAL A  79      81.920  -2.791 -12.591  1.00 56.15           C  
ANISOU  574  CG2 VAL A  79     6005   6490   8840   -179    845   -484       C  
ATOM    575  N   TYR A  80      81.207   1.668 -12.197  1.00 58.53           N  
ANISOU  575  N   TYR A  80     6506   6427   9305   -637   1242   -169       N  
ATOM    576  CA  TYR A  80      80.652   2.843 -11.657  1.00 53.41           C  
ANISOU  576  CA  TYR A  80     6010   5636   8646   -709   1236    -69       C  
ATOM    577  C   TYR A  80      79.331   3.104 -12.161  1.00 59.57           C  
ANISOU  577  C   TYR A  80     7140   6459   9034   -611   1277    198       C  
ATOM    578  O   TYR A  80      79.057   2.780 -13.229  1.00 71.44           O  
ANISOU  578  O   TYR A  80     8772   8051  10321   -562   1452    333       O  
ATOM    579  CB  TYR A  80      81.452   4.031 -12.116  1.00 62.51           C  
ANISOU  579  CB  TYR A  80     7043   6598  10108   -924   1579    -88       C  
ATOM    580  CG  TYR A  80      82.871   4.053 -11.691  1.00 69.48           C  
ANISOU  580  CG  TYR A  80     7488   7424  11488  -1052   1572   -413       C  
ATOM    581  CD1 TYR A  80      83.203   4.332 -10.444  1.00 65.29           C  
ANISOU  581  CD1 TYR A  80     6779   6823  11204  -1059   1218   -652       C  
ATOM    582  CD2 TYR A  80      83.867   3.778 -12.559  1.00 77.30           C  
ANISOU  582  CD2 TYR A  80     8231   8426  12711  -1160   1921   -514       C  
ATOM    583  CE1 TYR A  80      84.483   4.322 -10.054  1.00 71.73           C  
ANISOU  583  CE1 TYR A  80     7148   7591  12516  -1149   1142   -999       C  
ATOM    584  CE2 TYR A  80      85.154   3.770 -12.168  1.00 76.87           C  
ANISOU  584  CE2 TYR A  80     7692   8319  13196  -1272   1913   -868       C  
ATOM    585  CZ  TYR A  80      85.433   4.048 -10.914  1.00 76.95           C  
ANISOU  585  CZ  TYR A  80     7498   8267  13474  -1256   1489  -1116       C  
ATOM    586  OH  TYR A  80      86.691   4.054 -10.502  1.00 82.83           O  
ANISOU  586  OH  TYR A  80     7719   8963  14791  -1341   1411  -1514       O  
ATOM    587  N   LEU A  81      78.486   3.707 -11.364  1.00 61.69           N  
ANISOU  587  N   LEU A  81     7555   6662   9224   -574   1111    244       N  
ATOM    588  CA  LEU A  81      77.188   4.112 -11.840  1.00 59.77           C  
ANISOU  588  CA  LEU A  81     7579   6417   8713   -477   1148    455       C  
ATOM    589  C   LEU A  81      77.021   5.568 -11.578  1.00 65.23           C  
ANISOU  589  C   LEU A  81     8358   6879   9547   -551   1246    513       C  
ATOM    590  O   LEU A  81      76.985   5.959 -10.488  1.00 75.47           O  
ANISOU  590  O   LEU A  81     9620   8095  10960   -574   1090    386       O  
ATOM    591  CB  LEU A  81      76.060   3.367 -11.189  1.00 51.82           C  
ANISOU  591  CB  LEU A  81     6651   5537   7499   -346    897    431       C  
ATOM    592  CG  LEU A  81      74.649   3.567 -11.675  1.00 47.25           C  
ANISOU  592  CG  LEU A  81     6256   4993   6704   -220    899    583       C  
ATOM    593  CD1 LEU A  81      74.504   2.979 -13.000  1.00 56.53           C  
ANISOU  593  CD1 LEU A  81     7499   6280   7698   -156    997    691       C  
ATOM    594  CD2 LEU A  81      73.658   2.884 -10.823  1.00 39.57           C  
ANISOU  594  CD2 LEU A  81     5302   4113   5622   -145    721    507       C  
ATOM    595  N   GLN A  82      76.953   6.371 -12.607  1.00 58.03           N  
ANISOU  595  N   GLN A  82     7602   5838   8610   -586   1515    701       N  
ATOM    596  CA  GLN A  82      76.757   7.809 -12.505  1.00 53.27           C  
ANISOU  596  CA  GLN A  82     7144   4962   8133   -637   1629    795       C  
ATOM    597  C   GLN A  82      75.264   8.118 -12.495  1.00 60.79           C  
ANISOU  597  C   GLN A  82     8320   5916   8863   -422   1465    926       C  
ATOM    598  O   GLN A  82      74.533   7.698 -13.398  1.00 69.07           O  
ANISOU  598  O   GLN A  82     9525   7082   9635   -261   1433   1077       O  
ATOM    599  CB  GLN A  82      77.436   8.527 -13.660  1.00 54.59           C  
ANISOU  599  CB  GLN A  82     7455   4938   8350   -764   2017    967       C  
ATOM    600  CG  GLN A  82      77.203  10.002 -13.604  1.00 59.42           C  
ANISOU  600  CG  GLN A  82     8275   5212   9090   -809   2144   1091       C  
ATOM    601  CD  GLN A  82      77.899  10.613 -12.429  1.00 63.20           C  
ANISOU  601  CD  GLN A  82     8505   5529   9980   -997   2106    837       C  
ATOM    602  OE1 GLN A  82      79.018  10.244 -12.102  1.00 65.97           O  
ANISOU  602  OE1 GLN A  82     8545   5926  10596  -1175   2151    613       O  
ATOM    603  NE2 GLN A  82      77.229  11.533 -11.762  1.00 67.79           N  
ANISOU  603  NE2 GLN A  82     9204   5920  10631   -939   1989    832       N  
ATOM    604  N   MET A  83      74.785   8.779 -11.444  1.00 58.48           N  
ANISOU  604  N   MET A  83     8013   5507   8700   -405   1335    824       N  
ATOM    605  CA  MET A  83      73.363   9.066 -11.313  1.00 57.86           C  
ANISOU  605  CA  MET A  83     8065   5427   8492   -196   1188    880       C  
ATOM    606  C   MET A  83      73.102  10.572 -11.393  1.00 66.33           C  
ANISOU  606  C   MET A  83     9322   6170   9709   -164   1283    983       C  
ATOM    607  O   MET A  83      73.334  11.303 -10.424  1.00 70.53           O  
ANISOU  607  O   MET A  83     9799   6529  10470   -260   1285    832       O  
ATOM    608  CB  MET A  83      72.822   8.461 -10.019  1.00 58.14           C  
ANISOU  608  CB  MET A  83     7962   5607   8521   -172    992    659       C  
ATOM    609  CG  MET A  83      73.079   6.978  -9.895  1.00 58.36           C  
ANISOU  609  CG  MET A  83     7866   5896   8412   -198    898    577       C  
ATOM    610  SD  MET A  83      72.244   6.272  -8.457  1.00 63.65           S  
ANISOU  610  SD  MET A  83     8503   6685   8998   -165    736    378       S  
ATOM    611  CE  MET A  83      73.438   6.660  -7.207  1.00 61.40           C  
ANISOU  611  CE  MET A  83     8182   6277   8869   -320    673    185       C  
ATOM    612  N   ASN A  84      72.554  11.016 -12.518  1.00 57.00           N  
ANISOU  612  N   ASN A  84     8393   4891   8375     -2   1326   1229       N  
ATOM    613  CA  ASN A  84      72.208  12.411 -12.713  1.00 60.52           C  
ANISOU  613  CA  ASN A  84     9081   4983   8931     83   1390   1368       C  
ATOM    614  C   ASN A  84      70.712  12.616 -12.529  1.00 67.42           C  
ANISOU  614  C   ASN A  84     9982   5877   9757    387   1134   1343       C  
ATOM    615  O   ASN A  84      69.923  11.670 -12.573  1.00 70.42           O  
ANISOU  615  O   ASN A  84    10227   6545   9983    527    944   1265       O  
ATOM    616  CB  ASN A  84      72.622  12.910 -14.094  1.00 55.14           C  
ANISOU  616  CB  ASN A  84     8749   4103   8099     89   1609   1684       C  
ATOM    617  CG  ASN A  84      74.132  12.937 -14.290  1.00 70.07           C  
ANISOU  617  CG  ASN A  84    10587   5901  10135   -247   1961   1681       C  
ATOM    618  OD1 ASN A  84      74.892  13.088 -13.329  1.00 65.78           O  
ANISOU  618  OD1 ASN A  84     9775   5305   9911   -473   2017   1450       O  
ATOM    619  ND2 ASN A  84      74.569  12.899 -15.556  1.00 72.10           N  
ANISOU  619  ND2 ASN A  84    11118   6104  10173   -276   2212   1925       N  
ATOM    620  N   SER A  85      70.334  13.872 -12.279  1.00 67.95           N  
ANISOU  620  N   SER A  85    10193   5614  10011    480   1143   1371       N  
ATOM    621  CA  SER A  85      68.927  14.254 -12.160  1.00 65.06           C  
ANISOU  621  CA  SER A  85     9834   5209   9677    802    912   1325       C  
ATOM    622  C   SER A  85      68.169  13.298 -11.239  1.00 66.71           C  
ANISOU  622  C   SER A  85     9699   5749   9900    829    767   1032       C  
ATOM    623  O   SER A  85      67.149  12.714 -11.619  1.00 67.05           O  
ANISOU  623  O   SER A  85     9644   5989   9842   1044    575   1000       O  
ATOM    624  CB  SER A  85      68.255  14.313 -13.531  1.00 69.23           C  
ANISOU  624  CB  SER A  85    10630   5714   9962   1105    751   1587       C  
ATOM    625  OG  SER A  85      69.034  15.037 -14.464  1.00 82.83           O  
ANISOU  625  OG  SER A  85    12755   7137  11579   1048    950   1899       O  
ATOM    626  N   LEU A  86      68.690  13.118 -10.023  1.00 60.14           N  
ANISOU  626  N   LEU A  86     8699   4964   9189    600    864    805       N  
ATOM    627  CA  LEU A  86      68.091  12.166  -9.098  1.00 51.82           C  
ANISOU  627  CA  LEU A  86     7405   4189   8095    581    799    555       C  
ATOM    628  C   LEU A  86      66.745  12.680  -8.613  1.00 52.44           C  
ANISOU  628  C   LEU A  86     7393   4202   8330    801    733    386       C  
ATOM    629  O   LEU A  86      66.548  13.878  -8.397  1.00 58.51           O  
ANISOU  629  O   LEU A  86     8257   4678   9297    896    759    362       O  
ATOM    630  CB  LEU A  86      69.016  11.903  -7.909  1.00 51.98           C  
ANISOU  630  CB  LEU A  86     7361   4244   8145    316    886    368       C  
ATOM    631  CG  LEU A  86      70.203  10.977  -8.180  1.00 55.72           C  
ANISOU  631  CG  LEU A  86     7799   4880   8494    123    904    432       C  
ATOM    632  CD1 LEU A  86      71.254  11.076  -7.105  1.00 50.98           C  
ANISOU  632  CD1 LEU A  86     7160   4223   7989    -92    922    246       C  
ATOM    633  CD2 LEU A  86      69.692   9.527  -8.261  1.00 53.22           C  
ANISOU  633  CD2 LEU A  86     7368   4885   7968    162    820    401       C  
ATOM    634  N   LYS A  87      65.826  11.754  -8.406  1.00 51.32           N  
ANISOU  634  N   LYS A  87     7045   4317   8136    867    674    237       N  
ATOM    635  CA  LYS A  87      64.481  12.062  -7.964  1.00 65.17           C  
ANISOU  635  CA  LYS A  87     8622   6054  10085   1061    648     18       C  
ATOM    636  C   LYS A  87      64.212  11.379  -6.631  1.00 70.04           C  
ANISOU  636  C   LYS A  87     9097   6827  10688    881    825   -263       C  
ATOM    637  O   LYS A  87      64.896  10.411  -6.261  1.00 70.02           O  
ANISOU  637  O   LYS A  87     9132   6992  10481    660    885   -252       O  
ATOM    638  CB  LYS A  87      63.436  11.586  -8.985  1.00 71.72           C  
ANISOU  638  CB  LYS A  87     9296   7033  10920   1312    436     44       C  
ATOM    639  CG  LYS A  87      63.519  12.184 -10.372  1.00 72.62           C  
ANISOU  639  CG  LYS A  87     9628   7003  10962   1550    220    328       C  
ATOM    640  CD  LYS A  87      62.817  11.287 -11.393  1.00 74.75           C  
ANISOU  640  CD  LYS A  87     9777   7515  11109   1722    -27    344       C  
ATOM    641  CE  LYS A  87      62.377  12.074 -12.614  1.00 82.38           C  
ANISOU  641  CE  LYS A  87    10955   8306  12039   2091   -325    540       C  
ATOM    642  NZ  LYS A  87      61.933  11.170 -13.700  1.00 89.68           N1+
ANISOU  642  NZ  LYS A  87    11839   9475  12761   2240   -599    567       N1+
ATOM    643  N   PRO A  88      63.222  11.857  -5.883  1.00 61.11           N  
ANISOU  643  N   PRO A  88     7830   5626   9763    981    925   -521       N  
ATOM    644  CA  PRO A  88      62.847  11.153  -4.646  1.00 56.99           C  
ANISOU  644  CA  PRO A  88     7226   5246   9180    805   1159   -785       C  
ATOM    645  C   PRO A  88      62.574   9.676  -4.864  1.00 63.85           C  
ANISOU  645  C   PRO A  88     7966   6393   9901    695   1176   -779       C  
ATOM    646  O   PRO A  88      63.003   8.840  -4.062  1.00 68.08           O  
ANISOU  646  O   PRO A  88     8620   7031  10218    468   1323   -821       O  
ATOM    647  CB  PRO A  88      61.588  11.901  -4.197  1.00 58.43           C  
ANISOU  647  CB  PRO A  88     7209   5317   9675    992   1271  -1067       C  
ATOM    648  CG  PRO A  88      61.730  13.290  -4.828  1.00 60.20           C  
ANISOU  648  CG  PRO A  88     7530   5247  10097   1230   1090   -943       C  
ATOM    649  CD  PRO A  88      62.387  13.031  -6.154  1.00 54.66           C  
ANISOU  649  CD  PRO A  88     6946   4581   9241   1273    846   -589       C  
ATOM    650  N   GLU A  89      61.961   9.325  -5.989  1.00 64.52           N  
ANISOU  650  N   GLU A  89     7856   6581  10077    859    993   -713       N  
ATOM    651  CA  GLU A  89      61.651   7.936  -6.271  1.00 52.34           C  
ANISOU  651  CA  GLU A  89     6170   5276   8440    753    998   -739       C  
ATOM    652  C   GLU A  89      62.893   7.076  -6.415  1.00 58.47           C  
ANISOU  652  C   GLU A  89     7170   6143   8901    555    966   -525       C  
ATOM    653  O   GLU A  89      62.784   5.848  -6.331  1.00 66.63           O  
ANISOU  653  O   GLU A  89     8152   7333   9830    415   1030   -564       O  
ATOM    654  CB  GLU A  89      60.824   7.862  -7.554  1.00 58.18           C  
ANISOU  654  CB  GLU A  89     6675   6093   9338   1004    726   -732       C  
ATOM    655  CG  GLU A  89      60.648   9.232  -8.231  1.00 80.24           C  
ANISOU  655  CG  GLU A  89     9522   8682  12283   1319    500   -635       C  
ATOM    656  CD  GLU A  89      60.145   9.141  -9.668  1.00 95.01           C  
ANISOU  656  CD  GLU A  89    11314  10619  14167   1599    132   -542       C  
ATOM    657  OE1 GLU A  89      59.482  10.101 -10.125  1.00103.02           O  
ANISOU  657  OE1 GLU A  89    12279  11480  15384   1924    -84   -567       O  
ATOM    658  OE2 GLU A  89      60.414   8.115 -10.339  1.00 98.67           O1-
ANISOU  658  OE2 GLU A  89    11792  11275  14426   1517     35   -453       O1-
ATOM    659  N   ASP A  90      64.075   7.677  -6.552  1.00 56.10           N  
ANISOU  659  N   ASP A  90     7101   5727   8487    528    895   -333       N  
ATOM    660  CA  ASP A  90      65.318   6.917  -6.637  1.00 52.14           C  
ANISOU  660  CA  ASP A  90     6757   5301   7753    357    865   -180       C  
ATOM    661  C   ASP A  90      65.908   6.602  -5.270  1.00 54.19           C  
ANISOU  661  C   ASP A  90     7171   5540   7877    159    997   -286       C  
ATOM    662  O   ASP A  90      66.976   5.978  -5.203  1.00 49.16           O  
ANISOU  662  O   ASP A  90     6650   4949   7078     42    933   -196       O  
ATOM    663  CB  ASP A  90      66.366   7.669  -7.465  1.00 53.61           C  
ANISOU  663  CB  ASP A  90     7079   5367   7924    395    758     44       C  
ATOM    664  CG  ASP A  90      65.934   7.903  -8.901  1.00 63.50           C  
ANISOU  664  CG  ASP A  90     8307   6627   9192    603    608    202       C  
ATOM    665  OD1 ASP A  90      65.479   6.945  -9.589  1.00 64.29           O  
ANISOU  665  OD1 ASP A  90     8305   6916   9205    651    514    205       O  
ATOM    666  OD2 ASP A  90      66.023   9.078  -9.321  1.00 67.21           O1-
ANISOU  666  OD2 ASP A  90     8894   6889   9754    727    575    315       O1-
ATOM    667  N   THR A  91      65.269   7.050  -4.189  1.00 55.26           N  
ANISOU  667  N   THR A  91     7330   5599   8068    141   1164   -489       N  
ATOM    668  CA  THR A  91      65.727   6.692  -2.856  1.00 57.36           C  
ANISOU  668  CA  THR A  91     7824   5848   8123    -24   1277   -598       C  
ATOM    669  C   THR A  91      65.619   5.185  -2.665  1.00 53.68           C  
ANISOU  669  C   THR A  91     7412   5528   7457   -146   1341   -578       C  
ATOM    670  O   THR A  91      64.555   4.592  -2.867  1.00 59.18           O  
ANISOU  670  O   THR A  91     7943   6304   8237   -151   1484   -654       O  
ATOM    671  CB  THR A  91      64.906   7.420  -1.788  1.00 64.23           C  
ANISOU  671  CB  THR A  91     8735   6612   9057    -15   1503   -844       C  
ATOM    672  OG1 THR A  91      65.122   8.835  -1.879  1.00 64.40           O  
ANISOU  672  OG1 THR A  91     8751   6450   9270     94   1432   -872       O  
ATOM    673  CG2 THR A  91      65.326   6.959  -0.428  1.00 46.18           C  
ANISOU  673  CG2 THR A  91     6772   4315   6459   -173   1616   -948       C  
ATOM    674  N   ALA A  92      66.716   4.567  -2.244  1.00 51.98           N  
ANISOU  674  N   ALA A  92     7420   5320   7008   -241   1229   -500       N  
ATOM    675  CA  ALA A  92      66.762   3.120  -2.085  1.00 50.40           C  
ANISOU  675  CA  ALA A  92     7333   5205   6612   -337   1258   -449       C  
ATOM    676  C   ALA A  92      68.153   2.738  -1.593  1.00 55.73           C  
ANISOU  676  C   ALA A  92     8256   5846   7072   -371   1042   -380       C  
ATOM    677  O   ALA A  92      69.073   3.565  -1.562  1.00 52.26           O  
ANISOU  677  O   ALA A  92     7815   5346   6694   -336    868   -386       O  
ATOM    678  CB  ALA A  92      66.454   2.410  -3.399  1.00 49.65           C  
ANISOU  678  CB  ALA A  92     6988   5232   6644   -296   1193   -346       C  
ATOM    679  N   VAL A  93      68.293   1.468  -1.182  1.00 53.91           N  
ANISOU  679  N   VAL A  93     8234   5632   6619   -437   1047   -336       N  
ATOM    680  CA  VAL A  93      69.607   0.866  -1.006  1.00 56.00           C  
ANISOU  680  CA  VAL A  93     8662   5878   6736   -413    766   -262       C  
ATOM    681  C   VAL A  93      70.020   0.281  -2.343  1.00 54.45           C  
ANISOU  681  C   VAL A  93     8202   5780   6707   -370    648   -140       C  
ATOM    682  O   VAL A  93      69.251  -0.454  -2.967  1.00 58.89           O  
ANISOU  682  O   VAL A  93     8657   6406   7312   -397    778   -101       O  
ATOM    683  CB  VAL A  93      69.592  -0.207   0.087  1.00 55.69           C  
ANISOU  683  CB  VAL A  93     9049   5760   6352   -464    801   -254       C  
ATOM    684  CG1 VAL A  93      70.971  -0.887   0.169  1.00 47.19           C  
ANISOU  684  CG1 VAL A  93     8105   4655   5170   -378    432   -189       C  
ATOM    685  CG2 VAL A  93      69.214   0.428   1.419  1.00 44.16           C  
ANISOU  685  CG2 VAL A  93     7915   4203   4660   -504    945   -387       C  
ATOM    686  N   TYR A  94      71.215   0.632  -2.801  1.00 51.89           N  
ANISOU  686  N   TYR A  94     7755   5462   6497   -316    426   -113       N  
ATOM    687  CA  TYR A  94      71.710   0.197  -4.099  1.00 51.44           C  
ANISOU  687  CA  TYR A  94     7464   5495   6586   -278    359    -19       C  
ATOM    688  C   TYR A  94      72.706  -0.940  -3.912  1.00 57.24           C  
ANISOU  688  C   TYR A  94     8292   6220   7237   -244    158    -10       C  
ATOM    689  O   TYR A  94      73.557  -0.902  -3.010  1.00 62.19           O  
ANISOU  689  O   TYR A  94     9066   6768   7794   -213    -47    -83       O  
ATOM    690  CB  TYR A  94      72.348   1.364  -4.872  1.00 47.88           C  
ANISOU  690  CB  TYR A  94     6797   5036   6360   -260    333      0       C  
ATOM    691  CG  TYR A  94      71.300   2.293  -5.445  1.00 53.77           C  
ANISOU  691  CG  TYR A  94     7447   5781   7202   -236    500     38       C  
ATOM    692  CD1 TYR A  94      70.517   3.081  -4.605  1.00 59.35           C  
ANISOU  692  CD1 TYR A  94     8239   6407   7905   -243    595    -54       C  
ATOM    693  CD2 TYR A  94      71.057   2.356  -6.824  1.00 49.89           C  
ANISOU  693  CD2 TYR A  94     6807   5361   6789   -179    545    152       C  
ATOM    694  CE1 TYR A  94      69.535   3.922  -5.111  1.00 63.72           C  
ANISOU  694  CE1 TYR A  94     8684   6938   8588   -176    709    -43       C  
ATOM    695  CE2 TYR A  94      70.069   3.191  -7.344  1.00 50.78           C  
ANISOU  695  CE2 TYR A  94     6863   5454   6979   -101    623    185       C  
ATOM    696  CZ  TYR A  94      69.309   3.972  -6.476  1.00 58.90           C  
ANISOU  696  CZ  TYR A  94     7930   6390   8059    -92    695     83       C  
ATOM    697  OH  TYR A  94      68.320   4.802  -6.943  1.00 53.51           O  
ANISOU  697  OH  TYR A  94     7168   5666   7498     25    737     87       O  
ATOM    698  N   TYR A  95      72.597  -1.949  -4.774  1.00 48.95           N  
ANISOU  698  N   TYR A  95     7157   5238   6204   -228    185     56       N  
ATOM    699  CA  TYR A  95      73.377  -3.163  -4.634  1.00 45.60           C  
ANISOU  699  CA  TYR A  95     6833   4776   5717   -171     11     59       C  
ATOM    700  C   TYR A  95      74.120  -3.504  -5.916  1.00 46.80           C  
ANISOU  700  C   TYR A  95     6715   5016   6051   -119    -29     69       C  
ATOM    701  O   TYR A  95      73.655  -3.272  -7.033  1.00 49.96           O  
ANISOU  701  O   TYR A  95     6941   5518   6524   -138    122    111       O  
ATOM    702  CB  TYR A  95      72.517  -4.360  -4.249  1.00 41.60           C  
ANISOU  702  CB  TYR A  95     6571   4206   5028   -213    115    101       C  
ATOM    703  CG  TYR A  95      71.825  -4.240  -2.927  1.00 49.41           C  
ANISOU  703  CG  TYR A  95     7900   5084   5790   -283    224     90       C  
ATOM    704  CD1 TYR A  95      72.447  -4.666  -1.762  1.00 49.38           C  
ANISOU  704  CD1 TYR A  95     8275   4936   5549   -224     37     94       C  
ATOM    705  CD2 TYR A  95      70.530  -3.724  -2.840  1.00 46.23           C  
ANISOU  705  CD2 TYR A  95     7457   4709   5398   -391    516     58       C  
ATOM    706  CE1 TYR A  95      71.812  -4.565  -0.536  1.00 51.95           C  
ANISOU  706  CE1 TYR A  95     8997   5150   5592   -293    179     89       C  
ATOM    707  CE2 TYR A  95      69.885  -3.624  -1.624  1.00 50.53           C  
ANISOU  707  CE2 TYR A  95     8319   5148   5731   -473    693     23       C  
ATOM    708  CZ  TYR A  95      70.533  -4.038  -0.473  1.00 57.96           C  
ANISOU  708  CZ  TYR A  95     9699   5948   6377   -433    545     49       C  
ATOM    709  OH  TYR A  95      69.892  -3.920   0.744  1.00 65.30           O  
ANISOU  709  OH  TYR A  95    11022   6765   7026   -518    762     16       O  
ATOM    710  N   CYS A  96      75.246  -4.151  -5.708  1.00 44.35           N  
ANISOU  710  N   CYS A  96     6405   4657   5790    -33   -244     14       N  
ATOM    711  CA  CYS A  96      76.166  -4.568  -6.735  1.00 47.04           C  
ANISOU  711  CA  CYS A  96     6492   5058   6322     28   -278    -28       C  
ATOM    712  C   CYS A  96      76.171  -6.101  -6.788  1.00 51.54           C  
ANISOU  712  C   CYS A  96     7194   5572   6817    107   -362    -25       C  
ATOM    713  O   CYS A  96      76.060  -6.755  -5.744  1.00 49.41           O  
ANISOU  713  O   CYS A  96     7224   5163   6385    152   -508     -5       O  
ATOM    714  CB  CYS A  96      77.568  -4.066  -6.357  1.00 55.09           C  
ANISOU  714  CB  CYS A  96     7340   6036   7555     83   -486   -164       C  
ATOM    715  SG  CYS A  96      78.445  -4.099  -7.780  1.00 86.40           S  
ANISOU  715  SG  CYS A  96    10938  10096  11793     84   -343   -225       S  
ATOM    716  N   ALA A  97      76.313  -6.689  -7.984  1.00 46.61           N  
ANISOU  716  N   ALA A  97     6393   5027   6288    130   -263    -45       N  
ATOM    717  CA  ALA A  97      76.395  -8.152  -8.091  1.00 50.58           C  
ANISOU  717  CA  ALA A  97     7008   5445   6766    213   -344    -71       C  
ATOM    718  C   ALA A  97      76.964  -8.567  -9.450  1.00 59.90           C  
ANISOU  718  C   ALA A  97     7929   6726   8102    263   -253   -159       C  
ATOM    719  O   ALA A  97      76.826  -7.851 -10.453  1.00 54.77           O  
ANISOU  719  O   ALA A  97     7107   6226   7476    199    -56   -150       O  
ATOM    720  CB  ALA A  97      75.039  -8.821  -7.856  1.00 36.36           C  
ANISOU  720  CB  ALA A  97     5460   3580   4774    118   -219      9       C  
ATOM    721  N   THR A  98      77.551  -9.783  -9.486  1.00 57.50           N  
ANISOU  721  N   THR A  98     7653   6317   7875    390   -388   -243       N  
ATOM    722  CA  THR A  98      78.117 -10.321 -10.729  1.00 49.95           C  
ANISOU  722  CA  THR A  98     6475   5441   7064    451   -282   -369       C  
ATOM    723  C   THR A  98      77.062 -10.910 -11.651  1.00 45.84           C  
ANISOU  723  C   THR A  98     6037   4983   6396    378   -104   -354       C  
ATOM    724  O   THR A  98      77.313 -11.906 -12.323  1.00 52.27           O  
ANISOU  724  O   THR A  98     6822   5770   7269    452    -90   -469       O  
ATOM    725  CB  THR A  98      79.159 -11.387 -10.410  1.00 50.54           C  
ANISOU  725  CB  THR A  98     6524   5357   7321    648   -516   -503       C  
ATOM    726  OG1 THR A  98      78.520 -12.448  -9.693  1.00 55.62           O  
ANISOU  726  OG1 THR A  98     7526   5795   7813    684   -650   -422       O  
ATOM    727  CG2 THR A  98      80.290 -10.820  -9.582  1.00 43.06           C  
ANISOU  727  CG2 THR A  98     5428   4363   6571    753   -761   -586       C  
ATOM    728  N   ALA A  99      75.901 -10.287 -11.754  1.00 47.98           N  
ANISOU  728  N   ALA A  99     6382   5342   6507    247     16   -252       N  
ATOM    729  CA  ALA A  99      74.846 -10.805 -12.603  1.00 43.90           C  
ANISOU  729  CA  ALA A  99     5905   4892   5884    186    123   -285       C  
ATOM    730  C   ALA A  99      73.893  -9.666 -12.889  1.00 50.72           C  
ANISOU  730  C   ALA A  99     6735   5900   6638     98    222   -201       C  
ATOM    731  O   ALA A  99      73.811  -8.704 -12.118  1.00 60.09           O  
ANISOU  731  O   ALA A  99     7937   7071   7823     59    216   -103       O  
ATOM    732  CB  ALA A  99      74.114 -11.961 -11.925  1.00 36.92           C  
ANISOU  732  CB  ALA A  99     5233   3816   4978    138     69   -295       C  
ATOM    733  N   CYS A 100      73.210  -9.751 -14.024  1.00 47.09           N  
ANISOU  733  N   CYS A 100     6235   5571   6086     94    283   -259       N  
ATOM    734  CA  CYS A 100      72.129  -8.812 -14.301  1.00 45.99           C  
ANISOU  734  CA  CYS A 100     6077   5542   5856     56    307   -201       C  
ATOM    735  C   CYS A 100      70.799  -9.348 -13.818  1.00 49.68           C  
ANISOU  735  C   CYS A 100     6566   5951   6358    -38    280   -268       C  
ATOM    736  O   CYS A 100      69.847  -8.573 -13.692  1.00 61.89           O  
ANISOU  736  O   CYS A 100     8059   7552   7905    -67    286   -246       O  
ATOM    737  CB  CYS A 100      72.058  -8.505 -15.808  1.00 48.93           C  
ANISOU  737  CB  CYS A 100     6430   6085   6076    136    339   -233       C  
ATOM    738  SG  CYS A 100      73.653  -7.933 -16.513  1.00 64.73           S  
ANISOU  738  SG  CYS A 100     8411   8131   8051    196    506   -179       S  
ATOM    739  N   TYR A 101      70.718 -10.653 -13.553  1.00 43.68           N  
ANISOU  739  N   TYR A 101     5874   5059   5662    -89    270   -366       N  
ATOM    740  CA  TYR A 101      69.471 -11.323 -13.191  1.00 45.92           C  
ANISOU  740  CA  TYR A 101     6166   5254   6028   -226    310   -467       C  
ATOM    741  C   TYR A 101      69.503 -11.569 -11.687  1.00 47.81           C  
ANISOU  741  C   TYR A 101     6596   5273   6297   -326    393   -366       C  
ATOM    742  O   TYR A 101      70.318 -12.363 -11.196  1.00 40.97           O  
ANISOU  742  O   TYR A 101     5911   4232   5423   -291    354   -324       O  
ATOM    743  CB  TYR A 101      69.325 -12.637 -13.959  1.00 46.54           C  
ANISOU  743  CB  TYR A 101     6241   5286   6156   -240    278   -653       C  
ATOM    744  CG  TYR A 101      67.998 -13.328 -13.771  1.00 44.72           C  
ANISOU  744  CG  TYR A 101     5958   4960   6074   -415    341   -813       C  
ATOM    745  CD1 TYR A 101      66.857 -12.611 -13.465  1.00 48.62           C  
ANISOU  745  CD1 TYR A 101     6304   5520   6647   -506    395   -846       C  
ATOM    746  CD2 TYR A 101      67.890 -14.709 -13.872  1.00 44.92           C  
ANISOU  746  CD2 TYR A 101     6060   4800   6208   -501    368   -958       C  
ATOM    747  CE1 TYR A 101      65.632 -13.262 -13.301  1.00 41.96           C  
ANISOU  747  CE1 TYR A 101     5343   4583   6018   -695    492  -1047       C  
ATOM    748  CE2 TYR A 101      66.687 -15.352 -13.698  1.00 43.35           C  
ANISOU  748  CE2 TYR A 101     5786   4482   6202   -705    469  -1133       C  
ATOM    749  CZ  TYR A 101      65.572 -14.624 -13.413  1.00 43.69           C  
ANISOU  749  CZ  TYR A 101     5637   4613   6348   -810    540  -1187       C  
ATOM    750  OH  TYR A 101      64.369 -15.254 -13.240  1.00 53.35           O  
ANISOU  750  OH  TYR A 101     6719   5716   7836  -1038    678  -1409       O  
ATOM    751  N   SER A 102      68.625 -10.885 -10.952  1.00 51.92           N  
ANISOU  751  N   SER A 102     7104   5787   6835   -427    500   -334       N  
ATOM    752  CA  SER A 102      68.644 -11.001  -9.498  1.00 40.80           C  
ANISOU  752  CA  SER A 102     5950   4176   5375   -520    609   -231       C  
ATOM    753  C   SER A 102      68.653 -12.464  -9.054  1.00 52.76           C  
ANISOU  753  C   SER A 102     7713   5430   6903   -609    673   -247       C  
ATOM    754  O   SER A 102      69.391 -12.823  -8.130  1.00 62.84           O  
ANISOU  754  O   SER A 102     9300   6515   8060   -564    628   -120       O  
ATOM    755  CB  SER A 102      67.463 -10.227  -8.901  1.00 38.81           C  
ANISOU  755  CB  SER A 102     5624   3950   5171   -646    791   -264       C  
ATOM    756  OG  SER A 102      66.188 -10.727  -9.317  1.00 47.61           O  
ANISOU  756  OG  SER A 102     6548   5071   6469   -787    919   -451       O  
ATOM    757  N   SER A 103      67.902 -13.341  -9.742  1.00 43.85           N  
ANISOU  757  N   SER A 103     6471   4270   5919   -713    742   -411       N  
ATOM    758  CA  SER A 103      67.828 -14.730  -9.283  1.00 48.24           C  
ANISOU  758  CA  SER A 103     7296   4518   6517   -828    847   -422       C  
ATOM    759  C   SER A 103      69.173 -15.457  -9.324  1.00 51.21           C  
ANISOU  759  C   SER A 103     7882   4756   6818   -639    646   -340       C  
ATOM    760  O   SER A 103      69.314 -16.510  -8.692  1.00 56.29           O  
ANISOU  760  O   SER A 103     8859   5081   7448   -681    694   -282       O  
ATOM    761  CB  SER A 103      66.816 -15.535 -10.098  1.00 45.64           C  
ANISOU  761  CB  SER A 103     6762   4168   6411   -987    940   -666       C  
ATOM    762  OG  SER A 103      65.498 -15.088  -9.857  1.00 55.84           O  
ANISOU  762  OG  SER A 103     7855   5512   7849  -1183   1148   -784       O  
ATOM    763  N   TYR A 104      70.153 -14.940 -10.069  1.00 50.19           N  
ANISOU  763  N   TYR A 104     7570   4837   6665   -432    441   -347       N  
ATOM    764  CA  TYR A 104      71.482 -15.536 -10.122  1.00 48.50           C  
ANISOU  764  CA  TYR A 104     7464   4513   6449   -230    253   -320       C  
ATOM    765  C   TYR A 104      72.339 -15.181  -8.921  1.00 53.25           C  
ANISOU  765  C   TYR A 104     8304   4995   6935   -114    117   -148       C  
ATOM    766  O   TYR A 104      73.334 -15.867  -8.678  1.00 60.79           O  
ANISOU  766  O   TYR A 104     9407   5775   7915     62    -71   -134       O  
ATOM    767  CB  TYR A 104      72.199 -15.105 -11.410  1.00 43.75           C  
ANISOU  767  CB  TYR A 104     6550   4179   5893    -81    157   -431       C  
ATOM    768  CG  TYR A 104      71.857 -15.957 -12.624  1.00 44.68           C  
ANISOU  768  CG  TYR A 104     6553   4332   6091    -97    186   -638       C  
ATOM    769  CD1 TYR A 104      70.821 -16.892 -12.579  1.00 42.69           C  
ANISOU  769  CD1 TYR A 104     6391   3906   5922   -268    284   -740       C  
ATOM    770  CD2 TYR A 104      72.623 -15.887 -13.791  1.00 44.45           C  
ANISOU  770  CD2 TYR A 104     6344   4482   6061     49    138   -757       C  
ATOM    771  CE1 TYR A 104      70.537 -17.699 -13.667  1.00 55.92           C  
ANISOU  771  CE1 TYR A 104     7964   5599   7683   -281    275   -972       C  
ATOM    772  CE2 TYR A 104      72.343 -16.711 -14.899  1.00 50.00           C  
ANISOU  772  CE2 TYR A 104     6989   5213   6796     50    152   -977       C  
ATOM    773  CZ  TYR A 104      71.298 -17.614 -14.833  1.00 56.65           C  
ANISOU  773  CZ  TYR A 104     7909   5890   7725   -108    191  -1094       C  
ATOM    774  OH  TYR A 104      71.000 -18.432 -15.924  1.00 58.02           O  
ANISOU  774  OH  TYR A 104     8021   6083   7942   -113    173  -1356       O  
ATOM    775  N   VAL A 105      71.946 -14.174  -8.141  1.00 44.76           N  
ANISOU  775  N   VAL A 105     7279   3988   5741   -192    186    -46       N  
ATOM    776  CA  VAL A 105      72.799 -13.617  -7.097  1.00 47.43           C  
ANISOU  776  CA  VAL A 105     7802   4269   5952    -67      8     71       C  
ATOM    777  C   VAL A 105      72.674 -14.454  -5.836  1.00 55.09           C  
ANISOU  777  C   VAL A 105     9293   4896   6741    -85      5    199       C  
ATOM    778  O   VAL A 105      71.560 -14.748  -5.374  1.00 55.89           O  
ANISOU  778  O   VAL A 105     9608   4867   6762   -300    285    241       O  
ATOM    779  CB  VAL A 105      72.432 -12.152  -6.810  1.00 49.72           C  
ANISOU  779  CB  VAL A 105     7953   4759   6179   -139     87    103       C  
ATOM    780  CG1 VAL A 105      73.180 -11.672  -5.569  1.00 49.46           C  
ANISOU  780  CG1 VAL A 105     8175   4627   5989    -35   -102    190       C  
ATOM    781  CG2 VAL A 105      72.756 -11.289  -8.005  1.00 43.31           C  
ANISOU  781  CG2 VAL A 105     6723   4227   5507    -85     66     23       C  
ATOM    782  N   THR A 106      73.823 -14.840  -5.275  1.00 61.77           N  
ANISOU  782  N   THR A 106    10358   5581   7531    147   -308    250       N  
ATOM    783  CA  THR A 106      73.876 -15.662  -4.067  1.00 70.07           C  
ANISOU  783  CA  THR A 106    12009   6267   8347    198   -387    402       C  
ATOM    784  C   THR A 106      74.225 -14.887  -2.799  1.00 74.04           C  
ANISOU  784  C   THR A 106    12820   6741   8569    281   -557    504       C  
ATOM    785  O   THR A 106      73.934 -15.375  -1.703  1.00 76.82           O  
ANISOU  785  O   THR A 106    13765   6806   8617    260   -519    659       O  
ATOM    786  CB  THR A 106      74.877 -16.813  -4.251  1.00 71.08           C  
ANISOU  786  CB  THR A 106    12258   6163   8586    458   -691    381       C  
ATOM    787  OG1 THR A 106      76.162 -16.297  -4.627  1.00 61.48           O  
ANISOU  787  OG1 THR A 106    10670   5135   7554    712  -1033    251       O  
ATOM    788  CG2 THR A 106      74.397 -17.769  -5.318  1.00 81.87           C  
ANISOU  788  CG2 THR A 106    13460   7473  10173    353   -491    277       C  
ATOM    789  N   TYR A 107      74.836 -13.701  -2.915  1.00 71.93           N  
ANISOU  789  N   TYR A 107    12206   6742   8381    364   -728    414       N  
ATOM    790  CA  TYR A 107      75.199 -12.873  -1.770  1.00 70.22           C  
ANISOU  790  CA  TYR A 107    12234   6521   7926    442   -923    452       C  
ATOM    791  C   TYR A 107      74.887 -11.424  -2.099  1.00 67.75           C  
ANISOU  791  C   TYR A 107    11513   6514   7717    305   -764    364       C  
ATOM    792  O   TYR A 107      75.328 -10.927  -3.141  1.00 71.18           O  
ANISOU  792  O   TYR A 107    11435   7166   8445    329   -790    250       O  
ATOM    793  CB  TYR A 107      76.692 -13.015  -1.435  1.00 75.45           C  
ANISOU  793  CB  TYR A 107    12905   7114   8648    775  -1466    381       C  
ATOM    794  CG  TYR A 107      77.240 -12.041  -0.387  1.00 87.07           C  
ANISOU  794  CG  TYR A 107    14521   8624   9936    882  -1762    339       C  
ATOM    795  CD1 TYR A 107      77.125 -12.306   0.986  1.00 86.72           C  
ANISOU  795  CD1 TYR A 107    15174   8336   9439    964  -1918    469       C  
ATOM    796  CD2 TYR A 107      77.880 -10.860  -0.772  1.00 91.50           C  
ANISOU  796  CD2 TYR A 107    14560   9444  10762    894  -1878    160       C  
ATOM    797  CE1 TYR A 107      77.637 -11.430   1.938  1.00 83.77           C  
ANISOU  797  CE1 TYR A 107    14956   8002   8871   1077  -2231    391       C  
ATOM    798  CE2 TYR A 107      78.392  -9.976   0.177  1.00 96.61           C  
ANISOU  798  CE2 TYR A 107    15317  10111  11278    980  -2168     76       C  
ATOM    799  CZ  TYR A 107      78.269 -10.268   1.527  1.00 95.63           C  
ANISOU  799  CZ  TYR A 107    15873   9769  10694   1082  -2369    177       C  
ATOM    800  OH  TYR A 107      78.776  -9.382   2.454  1.00103.30           O  
ANISOU  800  OH  TYR A 107    16967  10769  11514   1177  -2690     54       O  
ATOM    801  N   TRP A 108      74.134 -10.750  -1.223  1.00 60.56           N  
ANISOU  801  N   TRP A 108    10859   5593   6557    166   -575    416       N  
ATOM    802  CA  TRP A 108      73.874  -9.320  -1.355  1.00 54.97           C  
ANISOU  802  CA  TRP A 108     9833   5119   5935     72   -462    331       C  
ATOM    803  C   TRP A 108      74.698  -8.547  -0.332  1.00 70.56           C  
ANISOU  803  C   TRP A 108    11989   7073   7750    208   -783    279       C  
ATOM    804  O   TRP A 108      74.777  -8.920   0.845  1.00 78.96           O  
ANISOU  804  O   TRP A 108    13603   7939   8459    281   -917    346       O  
ATOM    805  CB  TRP A 108      72.390  -8.988  -1.184  1.00 48.83           C  
ANISOU  805  CB  TRP A 108     9119   4365   5069   -176     -3    356       C  
ATOM    806  CG  TRP A 108      71.532  -9.582  -2.229  1.00 49.60           C  
ANISOU  806  CG  TRP A 108     8954   4514   5379   -315    269    341       C  
ATOM    807  CD1 TRP A 108      70.778 -10.704  -2.114  1.00 52.14           C  
ANISOU  807  CD1 TRP A 108     9518   4650   5644   -447    505    391       C  
ATOM    808  CD2 TRP A 108      71.353  -9.112  -3.575  1.00 51.27           C  
ANISOU  808  CD2 TRP A 108     8634   4960   5887   -333    314    254       C  
ATOM    809  NE1 TRP A 108      70.127 -10.966  -3.290  1.00 51.92           N  
ANISOU  809  NE1 TRP A 108     9095   4741   5889   -548    664    303       N  
ATOM    810  CE2 TRP A 108      70.460 -10.011  -4.211  1.00 48.99           C  
ANISOU  810  CE2 TRP A 108     8274   4637   5704   -461    533    226       C  
ATOM    811  CE3 TRP A 108      71.848  -8.017  -4.302  1.00 46.93           C  
ANISOU  811  CE3 TRP A 108     7702   4621   5507   -259    202    197       C  
ATOM    812  CZ2 TRP A 108      70.058  -9.861  -5.540  1.00 49.64           C  
ANISOU  812  CZ2 TRP A 108     7931   4913   6017   -482    580    131       C  
ATOM    813  CZ3 TRP A 108      71.452  -7.869  -5.630  1.00 50.45           C  
ANISOU  813  CZ3 TRP A 108     7779   5238   6153   -284    295    148       C  
ATOM    814  CH2 TRP A 108      70.557  -8.780  -6.230  1.00 55.83           C  
ANISOU  814  CH2 TRP A 108     8412   5905   6895   -378    454    109       C  
ATOM    815  N   GLY A 109      75.296  -7.456  -0.778  1.00 72.78           N  
ANISOU  815  N   GLY A 109    11838   7538   8276    237   -902    152       N  
ATOM    816  CA  GLY A 109      76.096  -6.683   0.147  1.00 87.31           C  
ANISOU  816  CA  GLY A 109    13789   9358  10025    350  -1230     45       C  
ATOM    817  C   GLY A 109      75.357  -6.116   1.346  1.00 83.62           C  
ANISOU  817  C   GLY A 109    13766   8821   9186    263  -1097     63       C  
ATOM    818  O   GLY A 109      74.265  -6.563   1.740  1.00 62.36           O  
ANISOU  818  O   GLY A 109    11424   6035   6235    129   -755    181       O  
ATOM    819  N   GLN A 110      76.012  -5.144   1.973  1.00 86.50           N  
ANISOU  819  N   GLN A 110    14118   9214   9536    334  -1365    -87       N  
ATOM    820  CA  GLN A 110      75.291  -4.209   2.809  1.00 86.07           C  
ANISOU  820  CA  GLN A 110    14306   9156   9241    219  -1166   -136       C  
ATOM    821  C   GLN A 110      74.521  -3.226   1.947  1.00 72.76           C  
ANISOU  821  C   GLN A 110    12164   7624   7856     36   -778   -164       C  
ATOM    822  O   GLN A 110      73.557  -2.617   2.413  1.00 72.35           O  
ANISOU  822  O   GLN A 110    12259   7569   7663    -86   -469   -184       O  
ATOM    823  CB  GLN A 110      76.271  -3.463   3.712  1.00 98.84           C  
ANISOU  823  CB  GLN A 110    16039  10744  10771    358  -1615   -332       C  
ATOM    824  CG  GLN A 110      76.782  -4.284   4.890  1.00117.40           C  
ANISOU  824  CG  GLN A 110    19028  12913  12667    568  -2020   -308       C  
ATOM    825  CD  GLN A 110      75.694  -4.626   5.901  1.00125.38           C  
ANISOU  825  CD  GLN A 110    20756  13781  13103    477  -1689   -165       C  
ATOM    826  OE1 GLN A 110      75.145  -5.734   5.890  1.00130.82           O  
ANISOU  826  OE1 GLN A 110    21772  14339  13595    442  -1466     45       O  
ATOM    827  NE2 GLN A 110      75.372  -3.673   6.775  1.00121.46           N  
ANISOU  827  NE2 GLN A 110    20511  13290  12350    420  -1614   -296       N  
ATOM    828  N   GLY A 111      74.931  -3.064   0.697  1.00 61.70           N  
ANISOU  828  N   GLY A 111    10239   6344   6859     33   -785   -171       N  
ATOM    829  CA  GLY A 111      74.363  -2.030  -0.131  1.00 61.85           C  
ANISOU  829  CA  GLY A 111     9879   6481   7142    -89   -504   -189       C  
ATOM    830  C   GLY A 111      74.907  -0.703   0.347  1.00 59.45           C  
ANISOU  830  C   GLY A 111     9490   6162   6936    -88   -647   -352       C  
ATOM    831  O   GLY A 111      75.589  -0.646   1.379  1.00 57.48           O  
ANISOU  831  O   GLY A 111     9493   5832   6517     -3   -957   -471       O  
ATOM    832  N   THR A 112      74.590   0.370  -0.367  1.00 53.54           N  
ANISOU  832  N   THR A 112     8425   5468   6450   -173   -444   -369       N  
ATOM    833  CA  THR A 112      74.918   1.714   0.087  1.00 58.02           C  
ANISOU  833  CA  THR A 112     8933   5978   7136   -204   -508   -529       C  
ATOM    834  C   THR A 112      73.667   2.585  -0.044  1.00 54.52           C  
ANISOU  834  C   THR A 112     8473   5528   6715   -283   -156   -505       C  
ATOM    835  O   THR A 112      72.946   2.479  -1.036  1.00 55.06           O  
ANISOU  835  O   THR A 112     8349   5666   6904   -305     70   -376       O  
ATOM    836  CB  THR A 112      76.108   2.268  -0.705  1.00 62.03           C  
ANISOU  836  CB  THR A 112     9036   6492   8042   -215   -654   -602       C  
ATOM    837  OG1 THR A 112      76.609   3.427  -0.037  1.00 65.41           O  
ANISOU  837  OG1 THR A 112     9445   6820   8588   -253   -787   -807       O  
ATOM    838  CG2 THR A 112      75.715   2.587  -2.176  1.00 40.90           C  
ANISOU  838  CG2 THR A 112     6051   3880   5611   -278   -354   -447       C  
ATOM    839  N   GLN A 113      73.372   3.420   0.957  1.00 52.99           N  
ANISOU  839  N   GLN A 113     8485   5247   6403   -304   -129   -654       N  
ATOM    840  CA  GLN A 113      72.092   4.130   0.939  1.00 56.44           C  
ANISOU  840  CA  GLN A 113     8912   5665   6867   -347    213   -664       C  
ATOM    841  C   GLN A 113      72.143   5.390   0.062  1.00 58.10           C  
ANISOU  841  C   GLN A 113     8794   5825   7456   -358    281   -667       C  
ATOM    842  O   GLN A 113      73.076   6.193   0.149  1.00 64.85           O  
ANISOU  842  O   GLN A 113     9563   6587   8489   -380    113   -773       O  
ATOM    843  CB  GLN A 113      71.655   4.516   2.345  1.00 51.55           C  
ANISOU  843  CB  GLN A 113     8669   4960   5959   -361    283   -840       C  
ATOM    844  CG  GLN A 113      70.352   5.329   2.359  1.00 53.48           C  
ANISOU  844  CG  GLN A 113     8848   5172   6302   -390    652   -908       C  
ATOM    845  CD  GLN A 113      69.106   4.463   2.140  1.00 66.65           C  
ANISOU  845  CD  GLN A 113    10513   6917   7894   -427    981   -815       C  
ATOM    846  OE1 GLN A 113      68.920   3.427   2.803  1.00 74.35           O  
ANISOU  846  OE1 GLN A 113    11805   7898   8546   -475   1061   -782       O  
ATOM    847  NE2 GLN A 113      68.244   4.887   1.212  1.00 54.47           N  
ANISOU  847  NE2 GLN A 113     8624   5410   6660   -403   1164   -785       N  
ATOM    848  N   VAL A 114      71.134   5.546  -0.792  1.00 56.49           N  
ANISOU  848  N   VAL A 114     8419   5660   7385   -338    517   -557       N  
ATOM    849  CA  VAL A 114      70.930   6.735  -1.618  1.00 54.11           C  
ANISOU  849  CA  VAL A 114     7903   5271   7384   -309    603   -521       C  
ATOM    850  C   VAL A 114      69.637   7.384  -1.163  1.00 55.70           C  
ANISOU  850  C   VAL A 114     8151   5412   7602   -263    822   -629       C  
ATOM    851  O   VAL A 114      68.561   6.771  -1.248  1.00 52.47           O  
ANISOU  851  O   VAL A 114     7711   5098   7127   -237    987   -613       O  
ATOM    852  CB  VAL A 114      70.847   6.393  -3.114  1.00 47.19           C  
ANISOU  852  CB  VAL A 114     6807   4483   6639   -264    632   -309       C  
ATOM    853  CG1 VAL A 114      70.517   7.632  -3.913  1.00 49.56           C  
ANISOU  853  CG1 VAL A 114     6997   4654   7181   -201    718   -242       C  
ATOM    854  CG2 VAL A 114      72.145   5.777  -3.595  1.00 39.94           C  
ANISOU  854  CG2 VAL A 114     5814   3620   5743   -311    472   -239       C  
ATOM    855  N   THR A 115      69.731   8.631  -0.713  1.00 52.86           N  
ANISOU  855  N   THR A 115     7828   4878   7378   -257    835   -768       N  
ATOM    856  CA  THR A 115      68.556   9.360  -0.265  1.00 55.80           C  
ANISOU  856  CA  THR A 115     8219   5165   7816   -191   1048   -913       C  
ATOM    857  C   THR A 115      68.471  10.683  -1.000  1.00 63.98           C  
ANISOU  857  C   THR A 115     9110   6009   9190   -103   1054   -877       C  
ATOM    858  O   THR A 115      69.390  11.503  -0.919  1.00 73.65           O  
ANISOU  858  O   THR A 115    10373   7064  10546   -160    951   -916       O  
ATOM    859  CB  THR A 115      68.609   9.569   1.238  1.00 57.96           C  
ANISOU  859  CB  THR A 115     8780   5375   7866   -250   1091  -1167       C  
ATOM    860  OG1 THR A 115      68.663   8.284   1.864  1.00 63.05           O  
ANISOU  860  OG1 THR A 115     9642   6164   8150   -314   1092  -1149       O  
ATOM    861  CG2 THR A 115      67.375  10.300   1.713  1.00 50.83           C  
ANISOU  861  CG2 THR A 115     7876   4385   7053   -182   1369  -1357       C  
ATOM    862  N   VAL A 116      67.335  10.919  -1.643  1.00 47.56           N  
ANISOU  862  N   VAL A 116     6875   3927   7269     41   1169   -831       N  
ATOM    863  CA  VAL A 116      67.122  12.103  -2.465  1.00 48.81           C  
ANISOU  863  CA  VAL A 116     6948   3876   7722    181   1148   -749       C  
ATOM    864  C   VAL A 116      66.039  12.918  -1.773  1.00 51.39           C  
ANISOU  864  C   VAL A 116     7258   4069   8200    302   1303   -992       C  
ATOM    865  O   VAL A 116      64.873  12.513  -1.726  1.00 57.39           O  
ANISOU  865  O   VAL A 116     7872   4945   8990    399   1424  -1087       O  
ATOM    866  CB  VAL A 116      66.715  11.725  -3.892  1.00 54.85           C  
ANISOU  866  CB  VAL A 116     7565   4734   8541    314   1072   -502       C  
ATOM    867  CG1 VAL A 116      66.608  12.951  -4.758  1.00 61.11           C  
ANISOU  867  CG1 VAL A 116     8379   5269   9572    478   1022   -369       C  
ATOM    868  CG2 VAL A 116      67.682  10.710  -4.457  1.00 55.65           C  
ANISOU  868  CG2 VAL A 116     7676   5007   8461    188    975   -319       C  
ATOM    869  N   SER A 117      66.403  14.089  -1.269  1.00 55.58           N  
ANISOU  869  N   SER A 117     7904   4338   8876    296   1314  -1124       N  
ATOM    870  CA  SER A 117      65.484  14.817  -0.408  1.00 62.92           C  
ANISOU  870  CA  SER A 117     8845   5139   9925    394   1488  -1418       C  
ATOM    871  C   SER A 117      65.992  16.237  -0.198  1.00 65.21           C  
ANISOU  871  C   SER A 117     9254   5077  10446    408   1453  -1514       C  
ATOM    872  O   SER A 117      67.189  16.505  -0.305  1.00 73.03           O  
ANISOU  872  O   SER A 117    10346   5958  11442    258   1327  -1433       O  
ATOM    873  CB  SER A 117      65.346  14.071   0.924  1.00 66.57           C  
ANISOU  873  CB  SER A 117     9453   5771  10070    251   1648  -1657       C  
ATOM    874  OG  SER A 117      64.493  14.737   1.831  1.00 81.76           O  
ANISOU  874  OG  SER A 117    11413   7579  12073    321   1881  -1978       O  
ATOM    875  N   SER A 118      65.077  17.139   0.145  1.00 67.85           N  
ANISOU  875  N   SER A 118     9553   5217  11009    578   1582  -1728       N  
ATOM    876  CA  SER A 118      65.473  18.509   0.431  1.00 76.25           C  
ANISOU  876  CA  SER A 118    10750   5904  12316    594   1572  -1861       C  
ATOM    877  C   SER A 118      65.568  18.806   1.928  1.00 95.98           C  
ANISOU  877  C   SER A 118    13425   8360  14683    482   1699  -2263       C  
ATOM    878  O   SER A 118      65.597  19.980   2.316  1.00103.90           O  
ANISOU  878  O   SER A 118    14519   9041  15919    529   1734  -2471       O  
ATOM    879  CB  SER A 118      64.528  19.500  -0.253  1.00 77.90           C  
ANISOU  879  CB  SER A 118    10854   5837  12906    897   1584  -1830       C  
ATOM    880  OG  SER A 118      63.178  19.143  -0.091  1.00 85.39           O  
ANISOU  880  OG  SER A 118    11587   6945  13913   1091   1711  -1996       O  
ATOM    881  N   GLY A 119      65.662  17.775   2.772  1.00105.75           N  
ANISOU  881  N   GLY A 119    14764   9889  15527    337   1760  -2375       N  
ATOM    882  CA  GLY A 119      66.052  17.978   4.161  1.00116.04           C  
ANISOU  882  CA  GLY A 119    16345  11159  16587    210   1807  -2718       C  
ATOM    883  C   GLY A 119      67.422  18.627   4.288  1.00121.65           C  
ANISOU  883  C   GLY A 119    17181  11668  17372     62   1550  -2762       C  
ATOM    884  O   GLY A 119      67.545  19.786   4.713  1.00124.52           O  
ANISOU  884  O   GLY A 119    17631  11729  17953     74   1562  -3011       O  
ATOM    885  N   ARG A 120      68.464  17.886   3.908  1.00122.78           N  
ANISOU  885  N   ARG A 120    17304  11964  17384    -82   1322  -2552       N  
ATOM    886  CA  ARG A 120      69.833  18.416   3.878  1.00118.70           C  
ANISOU  886  CA  ARG A 120    16802  11270  17029   -245   1078  -2600       C  
ATOM    887  C   ARG A 120      70.662  17.850   2.706  1.00 99.67           C  
ANISOU  887  C   ARG A 120    14193   8950  14728   -331    941  -2244       C  
ATOM    888  O   ARG A 120      70.126  17.435   1.664  1.00 82.34           O  
ANISOU  888  O   ARG A 120    11857   6851  12578   -231   1035  -1928       O  
ATOM    889  CB  ARG A 120      70.547  18.129   5.209  1.00123.87           C  
ANISOU  889  CB  ARG A 120    17706  12017  17343   -364    887  -2928       C  
TER     890      ARG A 120                                                      
ATOM    891  N   VAL B   2      75.501 -19.889  -1.022  1.00 98.79           N  
ANISOU  891  N   VAL B   2    16949  10104  10482   1462   -433  -1936       N  
ATOM    892  CA  VAL B   2      76.666 -19.270  -0.398  1.00109.00           C  
ANISOU  892  CA  VAL B   2    18500  11232  11684   1567  -1035  -2090       C  
ATOM    893  C   VAL B   2      77.842 -20.248  -0.433  1.00112.39           C  
ANISOU  893  C   VAL B   2    18986  11653  12062   1526  -1447  -1971       C  
ATOM    894  O   VAL B   2      78.822 -20.047  -1.161  1.00111.79           O  
ANISOU  894  O   VAL B   2    18543  11554  12377   1437  -1881  -1968       O  
ATOM    895  CB  VAL B   2      76.363 -18.818   1.063  1.00112.02           C  
ANISOU  895  CB  VAL B   2    19410  11553  11602   1761   -948  -2201       C  
ATOM    896  N   GLN B   3      77.695 -21.337   0.331  1.00108.38           N  
ANISOU  896  N   GLN B   3    18933  11149  11097   1598  -1271  -1857       N  
ATOM    897  CA  GLN B   3      78.769 -22.274   0.673  1.00 94.91           C  
ANISOU  897  CA  GLN B   3    17448   9379   9235   1647  -1684  -1754       C  
ATOM    898  C   GLN B   3      78.362 -23.729   0.355  1.00 91.93           C  
ANISOU  898  C   GLN B   3    17169   9038   8723   1577  -1332  -1561       C  
ATOM    899  O   GLN B   3      78.042 -24.502   1.260  1.00 94.41           O  
ANISOU  899  O   GLN B   3    18037   9281   8554   1667  -1126  -1453       O  
ATOM    900  CB  GLN B   3      79.108 -22.068   2.093  1.00 95.59           C  
ANISOU  900  CB  GLN B   3    18087   9351   8880   1840  -1924  -1788       C  
ATOM    901  CG  GLN B   3      77.875 -21.847   2.963  1.00109.11           C  
ANISOU  901  CG  GLN B   3    20209  11084  10165   1929  -1355  -1803       C  
ATOM    902  CD  GLN B   3      78.228 -21.476   4.424  1.00128.14           C  
ANISOU  902  CD  GLN B   3    23210  13361  12115   2149  -1616  -1869       C  
ATOM    903  OE1 GLN B   3      79.023 -22.159   5.090  1.00133.68           O  
ANISOU  903  OE1 GLN B   3    24294  13944  12555   2259  -1986  -1773       O  
ATOM    904  NE2 GLN B   3      77.645 -20.377   4.912  1.00129.39           N  
ANISOU  904  NE2 GLN B   3    23454  13516  12192   2233  -1445  -2050       N  
ATOM    905  N   LEU B   4      78.348 -24.094  -0.936  1.00 85.98           N  
ANISOU  905  N   LEU B   4    15782   8433   8453   1386  -1225  -1437       N  
ATOM    906  CA  LEU B   4      78.025 -25.470  -1.330  1.00 75.87           C  
ANISOU  906  CA  LEU B   4    14463   7195   7169   1282   -934  -1226       C  
ATOM    907  C   LEU B   4      79.100 -26.458  -0.880  1.00 78.84           C  
ANISOU  907  C   LEU B   4    15162   7425   7368   1407  -1339  -1147       C  
ATOM    908  O   LEU B   4      80.297 -26.207  -1.030  1.00 79.22           O  
ANISOU  908  O   LEU B   4    15046   7436   7617   1488  -1882  -1224       O  
ATOM    909  CB  LEU B   4      77.922 -25.587  -2.847  1.00 57.80           C  
ANISOU  909  CB  LEU B   4    11472   5085   5404   1086   -833  -1165       C  
ATOM    910  CG  LEU B   4      77.096 -24.662  -3.740  1.00 58.95           C  
ANISOU  910  CG  LEU B   4    11116   5395   5886    949   -579  -1207       C  
ATOM    911  CD1 LEU B   4      77.190 -25.151  -5.198  1.00 59.70           C  
ANISOU  911  CD1 LEU B   4    10670   5649   6365    786   -554  -1116       C  
ATOM    912  CD2 LEU B   4      75.653 -24.536  -3.309  1.00 59.66           C  
ANISOU  912  CD2 LEU B   4    11335   5505   5826    913    -43  -1195       C  
ATOM    913  N   GLN B   5      78.665 -27.638  -0.431  1.00 82.40           N  
ANISOU  913  N   GLN B   5    16005   7782   7522   1407  -1066   -969       N  
ATOM    914  CA  GLN B   5      79.564 -28.688   0.035  1.00 81.17           C  
ANISOU  914  CA  GLN B   5    16213   7445   7183   1549  -1423   -857       C  
ATOM    915  C   GLN B   5      79.381 -29.951  -0.799  1.00 80.29           C  
ANISOU  915  C   GLN B   5    15863   7319   7326   1414  -1201   -689       C  
ATOM    916  O   GLN B   5      78.261 -30.454  -0.937  1.00 79.40           O  
ANISOU  916  O   GLN B   5    15773   7213   7181   1240   -666   -567       O  
ATOM    917  CB  GLN B   5      79.337 -28.995   1.508  1.00 89.01           C  
ANISOU  917  CB  GLN B   5    18060   8256   7504   1715  -1374   -773       C  
ATOM    918  CG  GLN B   5      79.678 -27.836   2.390  1.00102.57           C  
ANISOU  918  CG  GLN B   5    20114   9944   8913   1895  -1705   -988       C  
ATOM    919  CD  GLN B   5      78.969 -27.909   3.707  1.00107.95           C  
ANISOU  919  CD  GLN B   5    21484  10541   8994   2001  -1365   -877       C  
ATOM    920  OE1 GLN B   5      78.553 -28.996   4.129  1.00101.57           O  
ANISOU  920  OE1 GLN B   5    21120   9619   7853   1996  -1052   -640       O  
ATOM    921  NE2 GLN B   5      78.789 -26.751   4.359  1.00109.40           N  
ANISOU  921  NE2 GLN B   5    21722  10766   9079   2086  -1378  -1023       N  
ATOM    922  N   GLU B   6      80.485 -30.447  -1.356  1.00 75.89           N  
ANISOU  922  N   GLU B   6    15056   6724   7055   1497  -1616   -700       N  
ATOM    923  CA  GLU B   6      80.521 -31.683  -2.118  1.00 70.88           C  
ANISOU  923  CA  GLU B   6    14254   6026   6653   1432  -1501   -591       C  
ATOM    924  C   GLU B   6      80.793 -32.867  -1.200  1.00 83.52           C  
ANISOU  924  C   GLU B   6    16486   7326   7922   1585  -1629   -408       C  
ATOM    925  O   GLU B   6      81.465 -32.738  -0.176  1.00 90.77           O  
ANISOU  925  O   GLU B   6    17856   8112   8521   1807  -2027   -394       O  
ATOM    926  CB  GLU B   6      81.609 -31.611  -3.187  1.00 64.42           C  
ANISOU  926  CB  GLU B   6    12852   5317   6309   1493  -1838   -706       C  
ATOM    927  CG  GLU B   6      81.503 -30.414  -4.098  1.00 68.81           C  
ANISOU  927  CG  GLU B   6    12821   6145   7180   1359  -1762   -841       C  
ATOM    928  CD  GLU B   6      82.217 -29.181  -3.605  1.00 80.49           C  
ANISOU  928  CD  GLU B   6    14244   7658   8682   1457  -2152   -957       C  
ATOM    929  OE1 GLU B   6      82.725 -29.173  -2.458  1.00 90.73           O  
ANISOU  929  OE1 GLU B   6    16001   8779   9693   1635  -2507   -966       O  
ATOM    930  OE2 GLU B   6      82.266 -28.205  -4.386  1.00 85.10           O1-
ANISOU  930  OE2 GLU B   6    14337   8423   9572   1349  -2128  -1038       O1-
ATOM    931  N   SER B   7      80.244 -34.024  -1.564  1.00 83.44           N  
ANISOU  931  N   SER B   7    16535   7181   7987   1461  -1318   -264       N  
ATOM    932  CA  SER B   7      80.456 -35.250  -0.806  1.00 88.00           C  
ANISOU  932  CA  SER B   7    17707   7422   8305   1584  -1412    -47       C  
ATOM    933  C   SER B   7      80.248 -36.457  -1.724  1.00 91.77           C  
ANISOU  933  C   SER B   7    17982   7755   9132   1461  -1236     10       C  
ATOM    934  O   SER B   7      79.857 -36.324  -2.888  1.00 86.58           O  
ANISOU  934  O   SER B   7    16773   7278   8845   1276  -1028   -128       O  
ATOM    935  CB  SER B   7      79.551 -35.282   0.425  1.00 86.84           C  
ANISOU  935  CB  SER B   7    18232   7157   7605   1534  -1056    157       C  
ATOM    936  OG  SER B   7      78.211 -35.030   0.057  1.00 91.97           O  
ANISOU  936  OG  SER B   7    18644   7950   8352   1234   -428    174       O  
ATOM    937  N   GLY B   8      80.496 -37.649  -1.178  1.00 95.70           N  
ANISOU  937  N   GLY B   8    18980   7896   9486   1574  -1346    212       N  
ATOM    938  CA  GLY B   8      80.362 -38.888  -1.917  1.00 95.85           C  
ANISOU  938  CA  GLY B   8    18915   7682   9821   1488  -1237    257       C  
ATOM    939  C   GLY B   8      81.604 -39.393  -2.623  1.00 87.99           C  
ANISOU  939  C   GLY B   8    17641   6613   9179   1753  -1691    105       C  
ATOM    940  O   GLY B   8      81.624 -40.560  -3.037  1.00 84.66           O  
ANISOU  940  O   GLY B   8    17302   5903   8962   1761  -1670    144       O  
ATOM    941  N   GLY B   9      82.646 -38.580  -2.752  1.00 81.73           N  
ANISOU  941  N   GLY B   9    16519   6040   8495   1975  -2090    -68       N  
ATOM    942  CA  GLY B   9      83.846 -39.029  -3.431  1.00 83.90           C  
ANISOU  942  CA  GLY B   9    16454   6268   9155   2244  -2460   -210       C  
ATOM    943  C   GLY B   9      84.631 -40.073  -2.644  1.00 97.36           C  
ANISOU  943  C   GLY B   9    18509   7715  10770   2491  -2818    -67       C  
ATOM    944  O   GLY B   9      84.442 -40.286  -1.443  1.00 95.77           O  
ANISOU  944  O   GLY B   9    18873   7368  10147   2506  -2891    139       O  
ATOM    945  N   GLY B  10      85.548 -40.726  -3.352  1.00100.69           N  
ANISOU  945  N   GLY B  10    18555   8116  11585   2688  -3015   -196       N  
ATOM    946  CA  GLY B  10      86.345 -41.798  -2.775  1.00105.61           C  
ANISOU  946  CA  GLY B  10    19392   8512  12223   2922  -3340    -97       C  
ATOM    947  C   GLY B  10      87.015 -42.637  -3.860  1.00106.06           C  
ANISOU  947  C   GLY B  10    19016   8518  12764   3088  -3353   -265       C  
ATOM    948  O   GLY B  10      87.154 -42.204  -5.000  1.00106.38           O  
ANISOU  948  O   GLY B  10    18541   8763  13114   3086  -3200   -486       O  
ATOM    949  N   LEU B  11      87.418 -43.848  -3.476  1.00110.22           N  
ANISOU  949  N   LEU B  11    19792   8757  13328   3246  -3517   -161       N  
ATOM    950  CA  LEU B  11      88.169 -44.738  -4.352  1.00101.86           C  
ANISOU  950  CA  LEU B  11    18388   7602  12711   3469  -3564   -322       C  
ATOM    951  C   LEU B  11      87.288 -45.835  -4.939  1.00 95.93           C  
ANISOU  951  C   LEU B  11    17837   6588  12024   3290  -3198   -315       C  
ATOM    952  O   LEU B  11      86.397 -46.359  -4.263  1.00 90.76           O  
ANISOU  952  O   LEU B  11    17694   5689  11102   3074  -3052    -83       O  
ATOM    953  CB  LEU B  11      89.345 -45.345  -3.592  1.00 94.27           C  
ANISOU  953  CB  LEU B  11    17504   6477  11837   3804  -4046   -245       C  
ATOM    954  CG  LEU B  11      90.319 -46.213  -4.380  1.00100.87           C  
ANISOU  954  CG  LEU B  11    17955   7211  13160   4111  -4132   -414       C  
ATOM    955  CD1 LEU B  11      90.942 -45.401  -5.507  1.00 94.15           C  
ANISOU  955  CD1 LEU B  11    16384   6705  12684   4215  -4033   -692       C  
ATOM    956  CD2 LEU B  11      91.401 -46.788  -3.457  1.00103.57           C  
ANISOU  956  CD2 LEU B  11    18419   7365  13568   4425  -4639   -301       C  
ATOM    957  N   VAL B  12      87.539 -46.171  -6.210  1.00 92.79           N  
ANISOU  957  N   VAL B  12    17030   6236  11988   3373  -3038   -579       N  
ATOM    958  CA  VAL B  12      86.812 -47.230  -6.918  1.00 96.98           C  
ANISOU  958  CA  VAL B  12    17694   6512  12640   3219  -2749   -653       C  
ATOM    959  C   VAL B  12      87.706 -47.830  -7.998  1.00103.93           C  
ANISOU  959  C   VAL B  12    18192   7386  13912   3520  -2763   -944       C  
ATOM    960  O   VAL B  12      88.620 -47.173  -8.508  1.00 94.98           O  
ANISOU  960  O   VAL B  12    16586   6541  12960   3758  -2835  -1120       O  
ATOM    961  CB  VAL B  12      85.474 -46.734  -7.540  1.00 89.48           C  
ANISOU  961  CB  VAL B  12    16728   5688  11582   2806  -2348   -723       C  
ATOM    962  CG1 VAL B  12      84.408 -46.556  -6.460  1.00 88.65           C  
ANISOU  962  CG1 VAL B  12    17091   5462  11131   2489  -2228   -408       C  
ATOM    963  CG2 VAL B  12      85.690 -45.446  -8.351  1.00 80.03           C  
ANISOU  963  CG2 VAL B  12    15039   4934  10434   2822  -2262   -947       C  
ATOM    964  N   GLN B  13      87.477 -49.111  -8.291  1.00114.27           N  
ANISOU  964  N   GLN B  13    19717   8338  15363   3523  -2687   -982       N  
ATOM    965  CA  GLN B  13      88.193 -49.792  -9.350  1.00121.53           C  
ANISOU  965  CA  GLN B  13    20353   9208  16616   3803  -2638  -1282       C  
ATOM    966  C   GLN B  13      87.547 -49.490 -10.699  1.00115.10           C  
ANISOU  966  C   GLN B  13    19307   8604  15821   3612  -2284  -1590       C  
ATOM    967  O   GLN B  13      86.365 -49.151 -10.757  1.00114.70           O  
ANISOU  967  O   GLN B  13    19403   8593  15583   3220  -2099  -1543       O  
ATOM    968  CB  GLN B  13      88.220 -51.280  -9.062  1.00141.16           C  
ANISOU  968  CB  GLN B  13    23201  11190  19242   3894  -2736  -1205       C  
ATOM    969  CG  GLN B  13      89.056 -51.561  -7.785  1.00157.66           C  
ANISOU  969  CG  GLN B  13    25491  13104  21309   4155  -3137   -919       C  
ATOM    970  CD  GLN B  13      90.543 -51.213  -7.954  1.00165.46           C  
ANISOU  970  CD  GLN B  13    26002  14309  22555   4603  -3373  -1059       C  
ATOM    971  OE1 GLN B  13      91.139 -51.456  -9.004  1.00170.66           O  
ANISOU  971  OE1 GLN B  13    26292  15037  23514   4839  -3231  -1355       O  
ATOM    972  NE2 GLN B  13      91.130 -50.578  -6.923  1.00163.48           N  
ANISOU  972  NE2 GLN B  13    25742  14186  22186   4709  -3719   -856       N  
ATOM    973  N   PRO B  14      88.286 -49.583 -11.802  1.00107.52           N  
ANISOU  973  N   PRO B  14    17988   7794  15070   3885  -2173  -1907       N  
ATOM    974  CA  PRO B  14      87.670 -49.237 -13.097  1.00 99.52           C  
ANISOU  974  CA  PRO B  14    16804   7020  13990   3708  -1853  -2203       C  
ATOM    975  C   PRO B  14      86.403 -50.053 -13.344  1.00102.74           C  
ANISOU  975  C   PRO B  14    17574   7127  14335   3346  -1739  -2243       C  
ATOM    976  O   PRO B  14      86.399 -51.284 -13.236  1.00111.73           O  
ANISOU  976  O   PRO B  14    18978   7849  15627   3403  -1811  -2251       O  
ATOM    977  CB  PRO B  14      88.772 -49.549 -14.115  1.00 95.51           C  
ANISOU  977  CB  PRO B  14    15965   6618  13706   4123  -1744  -2513       C  
ATOM    978  CG  PRO B  14      90.033 -49.486 -13.316  1.00103.49           C  
ANISOU  978  CG  PRO B  14    16779   7613  14930   4492  -2005  -2352       C  
ATOM    979  CD  PRO B  14      89.689 -50.005 -11.957  1.00108.42           C  
ANISOU  979  CD  PRO B  14    17837   7879  15479   4366  -2306  -2015       C  
ATOM    980  N   GLY B  15      85.328 -49.351 -13.684  1.00 95.56           N  
ANISOU  980  N   GLY B  15    16647   6420  13240   2969  -1574  -2268       N  
ATOM    981  CA  GLY B  15      84.011 -49.928 -13.829  1.00 92.74           C  
ANISOU  981  CA  GLY B  15    16557   5813  12866   2559  -1487  -2274       C  
ATOM    982  C   GLY B  15      83.071 -49.700 -12.656  1.00 91.50           C  
ANISOU  982  C   GLY B  15    16656   5508  12601   2207  -1503  -1904       C  
ATOM    983  O   GLY B  15      81.867 -49.960 -12.796  1.00 93.19           O  
ANISOU  983  O   GLY B  15    17000   5569  12838   1814  -1390  -1895       O  
ATOM    984  N   GLY B  16      83.555 -49.137 -11.546  1.00 88.45           N  
ANISOU  984  N   GLY B  16    16326   5192  12088   2326  -1627  -1613       N  
ATOM    985  CA  GLY B  16      82.730 -48.944 -10.370  1.00 89.81           C  
ANISOU  985  CA  GLY B  16    16807   5226  12091   2034  -1600  -1250       C  
ATOM    986  C   GLY B  16      81.844 -47.714 -10.471  1.00 90.50           C  
ANISOU  986  C   GLY B  16    16746   5640  11999   1723  -1408  -1233       C  
ATOM    987  O   GLY B  16      81.760 -47.048 -11.504  1.00 90.18           O  
ANISOU  987  O   GLY B  16    16374   5919  11969   1695  -1313  -1499       O  
ATOM    988  N   SER B  17      81.185 -47.396  -9.356  1.00 88.95           N  
ANISOU  988  N   SER B  17    16823   5362  11613   1502  -1335   -903       N  
ATOM    989  CA  SER B  17      80.177 -46.349  -9.369  1.00 83.54           C  
ANISOU  989  CA  SER B  17    16039   4911  10791   1173  -1107   -866       C  
ATOM    990  C   SER B  17      80.235 -45.544  -8.081  1.00 88.47           C  
ANISOU  990  C   SER B  17    16887   5621  11105   1198  -1110   -560       C  
ATOM    991  O   SER B  17      80.745 -46.001  -7.056  1.00 90.26           O  
ANISOU  991  O   SER B  17    17449   5651  11196   1369  -1266   -321       O  
ATOM    992  CB  SER B  17      78.776 -46.938  -9.567  1.00 81.63           C  
ANISOU  992  CB  SER B  17    15899   4417  10700    724   -873   -825       C  
ATOM    993  OG  SER B  17      78.399 -47.764  -8.479  1.00 83.21           O  
ANISOU  993  OG  SER B  17    16513   4224  10878    599   -809   -479       O  
ATOM    994  N   LEU B  18      79.745 -44.307  -8.176  1.00 89.26           N  
ANISOU  994  N   LEU B  18    16809   6029  11077   1046   -959   -594       N  
ATOM    995  CA  LEU B  18      79.710 -43.353  -7.075  1.00 84.52           C  
ANISOU  995  CA  LEU B  18    16404   5548  10162   1062   -933   -370       C  
ATOM    996  C   LEU B  18      78.534 -42.415  -7.268  1.00 81.49           C  
ANISOU  996  C   LEU B  18    15799   5431   9732    708   -592   -376       C  
ATOM    997  O   LEU B  18      78.147 -42.110  -8.399  1.00 93.04           O  
ANISOU  997  O   LEU B  18    16828   7134  11390    562   -508   -613       O  
ATOM    998  CB  LEU B  18      80.997 -42.539  -7.017  1.00 78.92           C  
ANISOU  998  CB  LEU B  18    15489   5107   9390   1434  -1256   -475       C  
ATOM    999  CG  LEU B  18      82.141 -43.196  -6.271  1.00 79.69           C  
ANISOU  999  CG  LEU B  18    15799   5035   9444   1778  -1613   -355       C  
ATOM   1000  CD1 LEU B  18      83.459 -42.552  -6.696  1.00 78.15           C  
ANISOU 1000  CD1 LEU B  18    15186   5105   9403   2122  -1927   -554       C  
ATOM   1001  CD2 LEU B  18      81.872 -43.041  -4.771  1.00 77.38           C  
ANISOU 1001  CD2 LEU B  18    16032   4618   8752   1747  -1632    -29       C  
ATOM   1002  N   ARG B  19      78.012 -41.905  -6.165  1.00 71.23           N  
ANISOU 1002  N   ARG B  19    14745   4167   8154    597   -404   -122       N  
ATOM   1003  CA  ARG B  19      77.006 -40.852  -6.205  1.00 71.82           C  
ANISOU 1003  CA  ARG B  19    14522   4586   8181    329    -81   -124       C  
ATOM   1004  C   ARG B  19      77.588 -39.678  -5.427  1.00 81.83           C  
ANISOU 1004  C   ARG B  19    15832   6127   9133    546   -206    -88       C  
ATOM   1005  O   ARG B  19      77.668 -39.717  -4.190  1.00 79.59           O  
ANISOU 1005  O   ARG B  19    16044   5688   8510    638   -195    140       O  
ATOM   1006  CB  ARG B  19      75.664 -41.330  -5.641  1.00 74.95           C  
ANISOU 1006  CB  ARG B  19    15138   4757   8582    -32    354    122       C  
ATOM   1007  CG  ARG B  19      74.473 -40.461  -6.028  1.00 67.32           C  
ANISOU 1007  CG  ARG B  19    13718   4110   7751   -337    698     62       C  
ATOM   1008  CD  ARG B  19      73.213 -40.900  -5.316  1.00 73.17           C  
ANISOU 1008  CD  ARG B  19    14645   4631   8527   -671   1175    342       C  
ATOM   1009  NE  ARG B  19      73.441 -40.854  -3.875  1.00 85.52           N  
ANISOU 1009  NE  ARG B  19    16791   6071   9634   -520   1314    636       N  
ATOM   1010  CZ  ARG B  19      72.513 -41.089  -2.952  1.00 98.81           C  
ANISOU 1010  CZ  ARG B  19    18759   7595  11191   -732   1801    947       C  
ATOM   1011  NH1 ARG B  19      72.834 -41.049  -1.665  1.00 99.94           N1+
ANISOU 1011  NH1 ARG B  19    19520   7634  10819   -542   1890   1203       N1+
ATOM   1012  NH2 ARG B  19      71.265 -41.369  -3.310  1.00107.83           N  
ANISOU 1012  NH2 ARG B  19    19572   8679  12720  -1131   2200   1006       N  
ATOM   1013  N   LEU B  20      78.020 -38.654  -6.170  1.00 77.77           N  
ANISOU 1013  N   LEU B  20    14833   5994   8724    629   -346   -314       N  
ATOM   1014  CA  LEU B  20      78.438 -37.397  -5.580  1.00 72.08           C  
ANISOU 1014  CA  LEU B  20    14067   5532   7788    770   -465   -323       C  
ATOM   1015  C   LEU B  20      77.215 -36.609  -5.154  1.00 75.30           C  
ANISOU 1015  C   LEU B  20    14453   6094   8064    533    -70   -246       C  
ATOM   1016  O   LEU B  20      76.161 -36.667  -5.797  1.00 76.89           O  
ANISOU 1016  O   LEU B  20    14374   6364   8478    259    237   -273       O  
ATOM   1017  CB  LEU B  20      79.260 -36.562  -6.560  1.00 70.18           C  
ANISOU 1017  CB  LEU B  20    13291   5612   7762    897   -703   -553       C  
ATOM   1018  CG  LEU B  20      80.505 -37.153  -7.220  1.00 80.96           C  
ANISOU 1018  CG  LEU B  20    14504   6919   9340   1152  -1024   -679       C  
ATOM   1019  CD1 LEU B  20      81.229 -36.068  -7.998  1.00 87.20           C  
ANISOU 1019  CD1 LEU B  20    14762   8065  10303   1241  -1161   -841       C  
ATOM   1020  CD2 LEU B  20      81.447 -37.772  -6.193  1.00 78.25           C  
ANISOU 1020  CD2 LEU B  20    14593   6281   8859   1440  -1362   -558       C  
ATOM   1021  N   SER B  21      77.361 -35.863  -4.060  1.00 73.28           N  
ANISOU 1021  N   SER B  21    14493   5884   7468    660    -99   -169       N  
ATOM   1022  CA  SER B  21      76.290 -35.020  -3.563  1.00 70.54           C  
ANISOU 1022  CA  SER B  21    14147   5684   6969    509    290   -125       C  
ATOM   1023  C   SER B  21      76.752 -33.581  -3.456  1.00 79.63           C  
ANISOU 1023  C   SER B  21    15111   7100   8046    658     83   -288       C  
ATOM   1024  O   SER B  21      77.896 -33.297  -3.079  1.00 81.56           O  
ANISOU 1024  O   SER B  21    15502   7323   8164    901   -353   -346       O  
ATOM   1025  CB  SER B  21      75.799 -35.472  -2.196  1.00 70.01           C  
ANISOU 1025  CB  SER B  21    14732   5386   6483    510    568    129       C  
ATOM   1026  OG  SER B  21      75.044 -36.652  -2.308  1.00 83.38           O  
ANISOU 1026  OG  SER B  21    16529   6832   8319    277    889    314       O  
ATOM   1027  N   CYS B  22      75.835 -32.682  -3.776  1.00 80.37           N  
ANISOU 1027  N   CYS B  22    14868   7410   8259    506    378   -359       N  
ATOM   1028  CA  CYS B  22      76.044 -31.259  -3.607  1.00 79.18           C  
ANISOU 1028  CA  CYS B  22    14574   7458   8055    617    251   -503       C  
ATOM   1029  C   CYS B  22      74.935 -30.726  -2.717  1.00 71.67           C  
ANISOU 1029  C   CYS B  22    13851   6520   6860    571    697   -450       C  
ATOM   1030  O   CYS B  22      73.753 -30.844  -3.060  1.00 71.74           O  
ANISOU 1030  O   CYS B  22    13606   6586   7066    360   1135   -396       O  
ATOM   1031  CB  CYS B  22      76.031 -30.528  -4.933  1.00 75.83           C  
ANISOU 1031  CB  CYS B  22    13496   7280   8037    524    169   -649       C  
ATOM   1032  SG  CYS B  22      76.603 -28.889  -4.667  1.00 78.79           S  
ANISOU 1032  SG  CYS B  22    13762   7794   8381    680   -102   -799       S  
ATOM   1033  N   ALA B  23      75.314 -30.115  -1.598  1.00 64.43           N  
ANISOU 1033  N   ALA B  23    13392   5553   5536    781    578   -485       N  
ATOM   1034  CA  ALA B  23      74.336 -29.634  -0.639  1.00 69.25           C  
ANISOU 1034  CA  ALA B  23    14314   6167   5831    800   1042   -454       C  
ATOM   1035  C   ALA B  23      74.822 -28.316  -0.081  1.00 76.08           C  
ANISOU 1035  C   ALA B  23    15334   7090   6484   1022    765   -667       C  
ATOM   1036  O   ALA B  23      76.006 -27.982  -0.163  1.00 82.64           O  
ANISOU 1036  O   ALA B  23    16164   7896   7339   1158    185   -784       O  
ATOM   1037  CB  ALA B  23      74.109 -30.636   0.498  1.00 67.64           C  
ANISOU 1037  CB  ALA B  23    14807   5741   5151    836   1309   -215       C  
ATOM   1038  N   ALA B  24      73.892 -27.578   0.516  1.00 79.06           N  
ANISOU 1038  N   ALA B  24    15837   7520   6680   1062   1191   -726       N  
ATOM   1039  CA  ALA B  24      74.198 -26.265   1.080  1.00 75.14           C  
ANISOU 1039  CA  ALA B  24    15526   7039   5985   1278    970   -969       C  
ATOM   1040  C   ALA B  24      73.268 -26.052   2.244  1.00 78.98           C  
ANISOU 1040  C   ALA B  24    16532   7490   5986   1399   1524   -961       C  
ATOM   1041  O   ALA B  24      72.173 -25.499   2.091  1.00 72.66           O  
ANISOU 1041  O   ALA B  24    15433   6800   5375   1351   2030  -1008       O  
ATOM   1042  CB  ALA B  24      74.051 -25.153   0.047  1.00 64.20           C  
ANISOU 1042  CB  ALA B  24    13457   5806   5129   1208    862  -1141       C  
ATOM   1043  N   PRO B  25      73.651 -26.520   3.428  1.00 93.03           N  
ANISOU 1043  N   PRO B  25    19098   9119   7131   1573   1468   -884       N  
ATOM   1044  CA  PRO B  25      72.734 -26.516   4.577  1.00 96.92           C  
ANISOU 1044  CA  PRO B  25    19984   9601   7240   1650   2046   -761       C  
ATOM   1045  C   PRO B  25      72.041 -25.180   4.792  1.00 94.46           C  
ANISOU 1045  C   PRO B  25    19449   9411   7031   1757   2287   -985       C  
ATOM   1046  O   PRO B  25      72.678 -24.129   4.807  1.00 91.07           O  
ANISOU 1046  O   PRO B  25    18934   8988   6682   1889   1779  -1228       O  
ATOM   1047  CB  PRO B  25      73.662 -26.859   5.746  1.00 98.39           C  
ANISOU 1047  CB  PRO B  25    20844   9613   6928   1851   1592   -675       C  
ATOM   1048  CG  PRO B  25      74.696 -27.755   5.117  1.00 93.63           C  
ANISOU 1048  CG  PRO B  25    20220   8908   6448   1790   1064   -588       C  
ATOM   1049  CD  PRO B  25      74.898 -27.257   3.707  1.00 88.81           C  
ANISOU 1049  CD  PRO B  25    18915   8432   6398   1657    853   -791       C  
ATOM   1050  N   GLY B  26      70.712 -25.232   4.930  1.00103.32           N  
ANISOU 1050  N   GLY B  26    20430  10617   8209   1689   3073   -895       N  
ATOM   1051  CA  GLY B  26      69.930 -24.050   5.223  1.00113.16           C  
ANISOU 1051  CA  GLY B  26    21485  11965   9546   1825   3378  -1095       C  
ATOM   1052  C   GLY B  26      69.815 -23.054   4.092  1.00118.21           C  
ANISOU 1052  C   GLY B  26    21472  12696  10746   1796   3213  -1343       C  
ATOM   1053  O   GLY B  26      69.270 -21.965   4.299  1.00125.76           O  
ANISOU 1053  O   GLY B  26    22269  13703  11810   1943   3369  -1539       O  
ATOM   1054  N   PHE B  27      70.309 -23.383   2.902  1.00113.05           N  
ANISOU 1054  N   PHE B  27    20452  12043  10456   1628   2896  -1345       N  
ATOM   1055  CA  PHE B  27      70.296 -22.463   1.767  1.00114.74           C  
ANISOU 1055  CA  PHE B  27    19989  12333  11275   1574   2633  -1512       C  
ATOM   1056  C   PHE B  27      69.631 -23.147   0.574  1.00109.69           C  
ANISOU 1056  C   PHE B  27    18619  11830  11228   1265   2840  -1301       C  
ATOM   1057  O   PHE B  27      70.258 -23.974  -0.093  1.00110.36           O  
ANISOU 1057  O   PHE B  27    18554  11918  11458   1083   2510  -1162       O  
ATOM   1058  CB  PHE B  27      71.732 -22.047   1.438  1.00120.44           C  
ANISOU 1058  CB  PHE B  27    20752  12972  12036   1613   1799  -1643       C  
ATOM   1059  CG  PHE B  27      71.837 -20.929   0.455  1.00126.68           C  
ANISOU 1059  CG  PHE B  27    20950  13805  13378   1581   1495  -1789       C  
ATOM   1060  CD1 PHE B  27      71.468 -19.637   0.821  1.00133.67           C  
ANISOU 1060  CD1 PHE B  27    21895  14617  14278   1785   1554  -2040       C  
ATOM   1061  CD2 PHE B  27      72.316 -21.155  -0.821  1.00122.97           C  
ANISOU 1061  CD2 PHE B  27    19911  13426  13388   1367   1160  -1674       C  
ATOM   1062  CE1 PHE B  27      71.565 -18.597  -0.077  1.00130.28           C  
ANISOU 1062  CE1 PHE B  27    20953  14180  14368   1754   1264  -2137       C  
ATOM   1063  CE2 PHE B  27      72.415 -20.120  -1.727  1.00122.37           C  
ANISOU 1063  CE2 PHE B  27    19339  13378  13779   1336    904  -1758       C  
ATOM   1064  CZ  PHE B  27      72.040 -18.838  -1.356  1.00124.79           C  
ANISOU 1064  CZ  PHE B  27    19698  13585  14130   1519    943  -1972       C  
ATOM   1065  N   ARG B  28      68.391 -22.759   0.262  1.00107.42           N  
ANISOU 1065  N   ARG B  28    17856  11646  11312   1226   3334  -1304       N  
ATOM   1066  CA  ARG B  28      67.617 -23.444  -0.775  1.00101.29           C  
ANISOU 1066  CA  ARG B  28    16415  10985  11087    931   3532  -1118       C  
ATOM   1067  C   ARG B  28      68.208 -23.246  -2.170  1.00 90.19           C  
ANISOU 1067  C   ARG B  28    14490   9652  10125    793   2939  -1142       C  
ATOM   1068  O   ARG B  28      68.355 -22.111  -2.634  1.00 87.22           O  
ANISOU 1068  O   ARG B  28    13860   9306   9973    902   2666  -1296       O  
ATOM   1069  CB  ARG B  28      66.157 -22.990  -0.758  1.00103.50           C  
ANISOU 1069  CB  ARG B  28    16256  11352  11717    948   4148  -1132       C  
ATOM   1070  CG  ARG B  28      65.276 -23.729   0.241  1.00113.60           C  
ANISOU 1070  CG  ARG B  28    17803  12606  12753    921   4919   -967       C  
ATOM   1071  CD  ARG B  28      63.826 -23.688  -0.225  1.00121.20           C  
ANISOU 1071  CD  ARG B  28    18025  13680  14344    788   5449   -896       C  
ATOM   1072  NE  ARG B  28      63.264 -22.345  -0.135  1.00127.64           N  
ANISOU 1072  NE  ARG B  28    18594  14549  15355   1069   5604  -1129       N  
ATOM   1073  CZ  ARG B  28      63.150 -21.510  -1.168  1.00126.00           C  
ANISOU 1073  CZ  ARG B  28    17803  14402  15671   1090   5207  -1251       C  
ATOM   1074  NH1 ARG B  28      63.572 -21.873  -2.376  1.00115.28           N1+
ANISOU 1074  NH1 ARG B  28    16073  13091  14638    847   4651  -1169       N1+
ATOM   1075  NH2 ARG B  28      62.626 -20.302  -0.988  1.00131.32           N  
ANISOU 1075  NH2 ARG B  28    18306  15074  16516   1378   5367  -1457       N  
ATOM   1076  N   LEU B  29      68.541 -24.363  -2.837  1.00 83.59           N  
ANISOU 1076  N   LEU B  29    13530   8828   9402    560   2762   -982       N  
ATOM   1077  CA  LEU B  29      69.048 -24.382  -4.208  1.00 76.78           C  
ANISOU 1077  CA  LEU B  29    12213   8055   8904    422   2287   -982       C  
ATOM   1078  C   LEU B  29      67.944 -24.435  -5.260  1.00 84.09           C  
ANISOU 1078  C   LEU B  29    12477   9109  10364    230   2443   -931       C  
ATOM   1079  O   LEU B  29      68.244 -24.308  -6.458  1.00 82.25           O  
ANISOU 1079  O   LEU B  29    11880   8972  10401    141   2067   -940       O  
ATOM   1080  CB  LEU B  29      69.957 -25.603  -4.429  1.00 72.05           C  
ANISOU 1080  CB  LEU B  29    11833   7389   8155    306   2017   -875       C  
ATOM   1081  CG  LEU B  29      71.110 -25.849  -3.469  1.00 69.38           C  
ANISOU 1081  CG  LEU B  29    12128   6905   7327    475   1776   -887       C  
ATOM   1082  CD1 LEU B  29      71.777 -27.151  -3.793  1.00 63.21           C  
ANISOU 1082  CD1 LEU B  29    11464   6044   6510    364   1575   -764       C  
ATOM   1083  CD2 LEU B  29      72.094 -24.708  -3.566  1.00 66.29           C  
ANISOU 1083  CD2 LEU B  29    11737   6530   6921    648   1300  -1056       C  
ATOM   1084  N   ASP B  30      66.681 -24.571  -4.845  1.00 88.69           N  
ANISOU 1084  N   ASP B  30    12890   9699  11108    177   2980   -876       N  
ATOM   1085  CA  ASP B  30      65.570 -24.801  -5.762  1.00 92.38           C  
ANISOU 1085  CA  ASP B  30    12710  10262  12126    -32   3106   -817       C  
ATOM   1086  C   ASP B  30      65.650 -23.899  -6.985  1.00 84.86           C  
ANISOU 1086  C   ASP B  30    11296   9436  11510      1   2658   -904       C  
ATOM   1087  O   ASP B  30      65.334 -24.324  -8.101  1.00 74.75           O  
ANISOU 1087  O   ASP B  30     9607   8235  10558   -193   2443   -860       O  
ATOM   1088  CB  ASP B  30      64.245 -24.557  -5.042  1.00105.95           C  
ANISOU 1088  CB  ASP B  30    14232  11986  14036      5   3746   -792       C  
ATOM   1089  CG  ASP B  30      64.152 -25.324  -3.753  1.00120.40           C  
ANISOU 1089  CG  ASP B  30    16589  13695  15464     -1   4266   -672       C  
ATOM   1090  OD1 ASP B  30      65.148 -25.992  -3.409  1.00126.27           O  
ANISOU 1090  OD1 ASP B  30    17871  14334  15773    -12   4054   -616       O  
ATOM   1091  OD2 ASP B  30      63.093 -25.273  -3.089  1.00128.92           O1-
ANISOU 1091  OD2 ASP B  30    17544  14779  16661     14   4895   -617       O1-
ATOM   1092  N   ASN B  31      66.084 -22.656  -6.780  1.00 77.94           N  
ANISOU 1092  N   ASN B  31    10523   8555  10534    247   2495  -1024       N  
ATOM   1093  CA  ASN B  31      66.046 -21.640  -7.812  1.00 71.18           C  
ANISOU 1093  CA  ASN B  31     9261   7782  10002    304   2140  -1067       C  
ATOM   1094  C   ASN B  31      67.359 -21.509  -8.542  1.00 62.30           C  
ANISOU 1094  C   ASN B  31     8264   6678   8729    288   1610  -1058       C  
ATOM   1095  O   ASN B  31      67.552 -20.518  -9.260  1.00 67.91           O  
ANISOU 1095  O   ASN B  31     8758   7422   9621    361   1314  -1068       O  
ATOM   1096  CB  ASN B  31      65.684 -20.282  -7.214  1.00 82.29           C  
ANISOU 1096  CB  ASN B  31    10671   9122  11473    580   2281  -1196       C  
ATOM   1097  CG  ASN B  31      64.319 -20.263  -6.613  1.00 99.98           C  
ANISOU 1097  CG  ASN B  31    12680  11369  13941    639   2850  -1212       C  
ATOM   1098  OD1 ASN B  31      63.377 -20.806  -7.185  1.00108.11           O  
ANISOU 1098  OD1 ASN B  31    13226  12488  15364    462   2986  -1117       O  
ATOM   1099  ND2 ASN B  31      64.188 -19.621  -5.455  1.00107.44           N  
ANISOU 1099  ND2 ASN B  31    13955  12212  14657    897   3189  -1347       N  
ATOM   1100  N   TYR B  32      68.277 -22.456  -8.379  1.00 57.08           N  
ANISOU 1100  N   TYR B  32     7938   5985   7766    204   1496  -1023       N  
ATOM   1101  CA  TYR B  32      69.590 -22.321  -9.001  1.00 58.25           C  
ANISOU 1101  CA  TYR B  32     8173   6155   7803    213   1048  -1018       C  
ATOM   1102  C   TYR B  32      69.870 -23.410 -10.025  1.00 55.07           C  
ANISOU 1102  C   TYR B  32     7640   5845   7440     28    883   -945       C  
ATOM   1103  O   TYR B  32      69.573 -24.591  -9.809  1.00 60.40           O  
ANISOU 1103  O   TYR B  32     8420   6474   8053    -98   1059   -913       O  
ATOM   1104  CB  TYR B  32      70.715 -22.305  -7.962  1.00 56.68           C  
ANISOU 1104  CB  TYR B  32     8482   5821   7233    348    941  -1079       C  
ATOM   1105  CG  TYR B  32      70.684 -21.058  -7.130  1.00 60.82           C  
ANISOU 1105  CG  TYR B  32     9175   6236   7698    553    964  -1203       C  
ATOM   1106  CD1 TYR B  32      71.189 -19.868  -7.630  1.00 63.98           C  
ANISOU 1106  CD1 TYR B  32     9411   6613   8285    622    642  -1242       C  
ATOM   1107  CD2 TYR B  32      70.125 -21.053  -5.860  1.00 65.27           C  
ANISOU 1107  CD2 TYR B  32    10083   6699   8019    680   1325  -1282       C  
ATOM   1108  CE1 TYR B  32      71.155 -18.705  -6.883  1.00 68.12           C  
ANISOU 1108  CE1 TYR B  32    10109   6984   8788    813    625  -1387       C  
ATOM   1109  CE2 TYR B  32      70.086 -19.891  -5.099  1.00 74.36           C  
ANISOU 1109  CE2 TYR B  32    11438   7730   9086    902   1340  -1447       C  
ATOM   1110  CZ  TYR B  32      70.603 -18.722  -5.624  1.00 76.58           C  
ANISOU 1110  CZ  TYR B  32    11546   7959   9594    965    962  -1514       C  
ATOM   1111  OH  TYR B  32      70.573 -17.564  -4.892  1.00 84.42           O  
ANISOU 1111  OH  TYR B  32    12758   8781  10538   1183    937  -1706       O  
ATOM   1112  N   VAL B  33      70.404 -22.980 -11.164  1.00 47.99           N  
ANISOU 1112  N   VAL B  33     6526   5062   6647     14    562   -915       N  
ATOM   1113  CA  VAL B  33      71.237 -23.861 -11.959  1.00 54.81           C  
ANISOU 1113  CA  VAL B  33     7428   5991   7407    -68    360   -890       C  
ATOM   1114  C   VAL B  33      72.303 -24.445 -11.048  1.00 57.18           C  
ANISOU 1114  C   VAL B  33     8130   6161   7435      9    336   -917       C  
ATOM   1115  O   VAL B  33      72.783 -23.774 -10.130  1.00 66.09           O  
ANISOU 1115  O   VAL B  33     9472   7190   8448    144    303   -953       O  
ATOM   1116  CB  VAL B  33      71.868 -23.083 -13.129  1.00 53.62           C  
ANISOU 1116  CB  VAL B  33     7063   5978   7334    -41     75   -833       C  
ATOM   1117  CG1 VAL B  33      72.986 -23.885 -13.749  1.00 53.95           C  
ANISOU 1117  CG1 VAL B  33     7199   6078   7220    -58    -75   -827       C  
ATOM   1118  CG2 VAL B  33      70.816 -22.752 -14.154  1.00 48.98           C  
ANISOU 1118  CG2 VAL B  33     6129   5516   6964   -116     31   -787       C  
ATOM   1119  N   ILE B  34      72.643 -25.714 -11.265  1.00 54.06           N  
ANISOU 1119  N   ILE B  34     7862   5738   6942    -62    321   -916       N  
ATOM   1120  CA  ILE B  34      73.746 -26.369 -10.566  1.00 50.76           C  
ANISOU 1120  CA  ILE B  34     7798   5191   6298     35    224   -926       C  
ATOM   1121  C   ILE B  34      74.587 -27.104 -11.594  1.00 53.93           C  
ANISOU 1121  C   ILE B  34     8115   5660   6715     27     35   -940       C  
ATOM   1122  O   ILE B  34      74.050 -27.831 -12.440  1.00 60.62           O  
ANISOU 1122  O   ILE B  34     8839   6556   7638    -95     79   -962       O  
ATOM   1123  CB  ILE B  34      73.263 -27.349  -9.473  1.00 58.07           C  
ANISOU 1123  CB  ILE B  34     9080   5928   7056      3    470   -896       C  
ATOM   1124  CG1 ILE B  34      72.543 -26.592  -8.369  1.00 54.47           C  
ANISOU 1124  CG1 ILE B  34     8765   5417   6514     61    718   -893       C  
ATOM   1125  CG2 ILE B  34      74.435 -28.132  -8.879  1.00 42.68           C  
ANISOU 1125  CG2 ILE B  34     7508   3828   4880    124    294   -887       C  
ATOM   1126  CD1 ILE B  34      73.469 -25.764  -7.532  1.00 47.65           C  
ANISOU 1126  CD1 ILE B  34     8174   4488   5442    264    517   -951       C  
ATOM   1127  N   GLY B  35      75.890 -26.946 -11.500  1.00 51.56           N  
ANISOU 1127  N   GLY B  35     7881   5350   6358    164   -178   -947       N  
ATOM   1128  CA  GLY B  35      76.803 -27.582 -12.435  1.00 51.34           C  
ANISOU 1128  CA  GLY B  35     7756   5398   6355    208   -307   -970       C  
ATOM   1129  C   GLY B  35      77.912 -28.281 -11.682  1.00 49.89           C  
ANISOU 1129  C   GLY B  35     7826   5051   6077    362   -450   -988       C  
ATOM   1130  O   GLY B  35      78.343 -27.820 -10.629  1.00 54.47           O  
ANISOU 1130  O   GLY B  35     8584   5522   6592    456   -569   -975       O  
ATOM   1131  N   TRP B  36      78.347 -29.416 -12.222  1.00 44.60           N  
ANISOU 1131  N   TRP B  36     7197   4347   5400    406   -468  -1036       N  
ATOM   1132  CA  TRP B  36      79.460 -30.190 -11.690  1.00 52.83           C  
ANISOU 1132  CA  TRP B  36     8435   5229   6411    590   -635  -1054       C  
ATOM   1133  C   TRP B  36      80.669 -29.993 -12.580  1.00 53.28           C  
ANISOU 1133  C   TRP B  36     8180   5439   6624    722   -751  -1086       C  
ATOM   1134  O   TRP B  36      80.568 -30.120 -13.812  1.00 54.95           O  
ANISOU 1134  O   TRP B  36     8186   5822   6870    684   -632  -1130       O  
ATOM   1135  CB  TRP B  36      79.137 -31.684 -11.614  1.00 59.34           C  
ANISOU 1135  CB  TRP B  36     9541   5846   7161    581   -559  -1088       C  
ATOM   1136  CG  TRP B  36      78.289 -32.016 -10.458  1.00 63.19           C  
ANISOU 1136  CG  TRP B  36    10388   6123   7499    491   -440  -1003       C  
ATOM   1137  CD1 TRP B  36      76.928 -32.134 -10.443  1.00 62.33           C  
ANISOU 1137  CD1 TRP B  36    10300   5993   7390    270   -182   -970       C  
ATOM   1138  CD2 TRP B  36      78.730 -32.252  -9.122  1.00 61.56           C  
ANISOU 1138  CD2 TRP B  36    10577   5700   7114    625   -554   -922       C  
ATOM   1139  NE1 TRP B  36      76.499 -32.441  -9.176  1.00 60.39           N  
ANISOU 1139  NE1 TRP B  36    10433   5538   6975    251    -55   -857       N  
ATOM   1140  CE2 TRP B  36      77.588 -32.525  -8.348  1.00 60.99           C  
ANISOU 1140  CE2 TRP B  36    10791   5490   6891    475   -290   -824       C  
ATOM   1141  CE3 TRP B  36      79.981 -32.278  -8.507  1.00 60.49           C  
ANISOU 1141  CE3 TRP B  36    10580   5469   6935    863   -869   -916       C  
ATOM   1142  CZ2 TRP B  36      77.661 -32.811  -6.987  1.00 62.53           C  
ANISOU 1142  CZ2 TRP B  36    11477   5467   6814    565   -297   -707       C  
ATOM   1143  CZ3 TRP B  36      80.052 -32.574  -7.163  1.00 57.17           C  
ANISOU 1143  CZ3 TRP B  36    10644   4819   6258    958   -961   -819       C  
ATOM   1144  CH2 TRP B  36      78.899 -32.823  -6.413  1.00 57.57           C  
ANISOU 1144  CH2 TRP B  36    11044   4748   6081    814   -659   -709       C  
ATOM   1145  N   PHE B  37      81.796 -29.667 -11.956  1.00 51.22           N  
ANISOU 1145  N   PHE B  37     7885   5120   6456    877   -982  -1064       N  
ATOM   1146  CA  PHE B  37      83.073 -29.570 -12.640  1.00 54.65           C  
ANISOU 1146  CA  PHE B  37     7981   5670   7111   1018  -1071  -1076       C  
ATOM   1147  C   PHE B  37      84.056 -30.544 -12.005  1.00 60.88           C  
ANISOU 1147  C   PHE B  37     8916   6255   7959   1252  -1287  -1118       C  
ATOM   1148  O   PHE B  37      83.816 -31.111 -10.935  1.00 66.86           O  
ANISOU 1148  O   PHE B  37    10075   6775   8556   1300  -1417  -1107       O  
ATOM   1149  CB  PHE B  37      83.615 -28.133 -12.612  1.00 53.44           C  
ANISOU 1149  CB  PHE B  37     7513   5631   7160    970  -1192   -996       C  
ATOM   1150  CG  PHE B  37      82.601 -27.103 -13.059  1.00 54.27           C  
ANISOU 1150  CG  PHE B  37     7529   5874   7217    767  -1030   -934       C  
ATOM   1151  CD1 PHE B  37      81.573 -26.698 -12.202  1.00 53.57           C  
ANISOU 1151  CD1 PHE B  37     7700   5677   6979    673  -1028   -939       C  
ATOM   1152  CD2 PHE B  37      82.657 -26.550 -14.329  1.00 53.21           C  
ANISOU 1152  CD2 PHE B  37     7070   5972   7177    695   -867   -862       C  
ATOM   1153  CE1 PHE B  37      80.618 -25.766 -12.606  1.00 49.45           C  
ANISOU 1153  CE1 PHE B  37     7065   5260   6462    525   -893   -890       C  
ATOM   1154  CE2 PHE B  37      81.694 -25.594 -14.731  1.00 52.59           C  
ANISOU 1154  CE2 PHE B  37     6927   5991   7064    532   -769   -785       C  
ATOM   1155  CZ  PHE B  37      80.675 -25.222 -13.869  1.00 45.40           C  
ANISOU 1155  CZ  PHE B  37     6231   4956   6065    456   -796   -809       C  
ATOM   1156  N   ARG B  38      85.138 -30.800 -12.716  1.00 58.08           N  
ANISOU 1156  N   ARG B  38     8247   5992   7831   1416  -1296  -1154       N  
ATOM   1157  CA  ARG B  38      86.180 -31.646 -12.178  1.00 53.58           C  
ANISOU 1157  CA  ARG B  38     7726   5230   7401   1681  -1537  -1195       C  
ATOM   1158  C   ARG B  38      87.519 -31.085 -12.603  1.00 63.65           C  
ANISOU 1158  C   ARG B  38     8470   6651   9064   1809  -1625  -1176       C  
ATOM   1159  O   ARG B  38      87.624 -30.403 -13.624  1.00 66.71           O  
ANISOU 1159  O   ARG B  38     8490   7296   9562   1713  -1378  -1139       O  
ATOM   1160  CB  ARG B  38      86.039 -33.092 -12.653  1.00 61.39           C  
ANISOU 1160  CB  ARG B  38     8923   6095   8306   1815  -1395  -1302       C  
ATOM   1161  CG  ARG B  38      86.470 -33.338 -14.076  1.00 62.15           C  
ANISOU 1161  CG  ARG B  38     8692   6405   8517   1908  -1124  -1404       C  
ATOM   1162  CD  ARG B  38      86.091 -34.737 -14.464  1.00 66.23           C  
ANISOU 1162  CD  ARG B  38     9520   6741   8902   2008  -1013  -1553       C  
ATOM   1163  NE  ARG B  38      86.300 -34.998 -15.879  1.00 72.89           N  
ANISOU 1163  NE  ARG B  38    10162   7791   9742   2096   -725  -1696       N  
ATOM   1164  CZ  ARG B  38      85.970 -36.147 -16.455  1.00 74.09           C  
ANISOU 1164  CZ  ARG B  38    10573   7804   9776   2182   -617  -1883       C  
ATOM   1165  NH1 ARG B  38      85.438 -37.114 -15.718  1.00 68.25           N1+
ANISOU 1165  NH1 ARG B  38    10256   6701   8975   2164   -771  -1909       N1+
ATOM   1166  NH2 ARG B  38      86.172 -36.332 -17.753  1.00 72.31           N  
ANISOU 1166  NH2 ARG B  38    10215   7779   9479   2287   -356  -2041       N  
ATOM   1167  N   GLN B  39      88.540 -31.374 -11.804  1.00 71.50           N  
ANISOU 1167  N   GLN B  39     9419   7470  10279   2025  -1986  -1181       N  
ATOM   1168  CA  GLN B  39      89.890 -30.931 -12.114  1.00 73.41           C  
ANISOU 1168  CA  GLN B  39     9083   7816  10993   2154  -2100  -1161       C  
ATOM   1169  C   GLN B  39      90.869 -32.051 -11.795  1.00 76.23           C  
ANISOU 1169  C   GLN B  39     9409   7985  11572   2505  -2329  -1233       C  
ATOM   1170  O   GLN B  39      90.939 -32.515 -10.652  1.00 74.97           O  
ANISOU 1170  O   GLN B  39     9618   7551  11317   2627  -2732  -1232       O  
ATOM   1171  CB  GLN B  39      90.235 -29.671 -11.338  1.00 68.62           C  
ANISOU 1171  CB  GLN B  39     8315   7180  10576   2018  -2451  -1083       C  
ATOM   1172  CG  GLN B  39      91.633 -29.222 -11.587  1.00 78.65           C  
ANISOU 1172  CG  GLN B  39     8939   8520  12426   2113  -2604  -1046       C  
ATOM   1173  CD  GLN B  39      91.791 -27.757 -11.322  1.00 85.52           C  
ANISOU 1173  CD  GLN B  39     9553   9417  13523   1870  -2794   -961       C  
ATOM   1174  OE1 GLN B  39      91.302 -27.239 -10.315  1.00 88.37           O  
ANISOU 1174  OE1 GLN B  39    10289   9612  13677   1769  -3121   -987       O  
ATOM   1175  NE2 GLN B  39      92.424 -27.059 -12.254  1.00 87.14           N  
ANISOU 1175  NE2 GLN B  39     9152   9821  14136   1768  -2552   -855       N  
ATOM   1176  N   ALA B  40      91.627 -32.464 -12.798  1.00 80.13           N  
ANISOU 1176  N   ALA B  40     9478   8620  12346   2688  -2067  -1289       N  
ATOM   1177  CA  ALA B  40      92.594 -33.543 -12.670  1.00 88.99           C  
ANISOU 1177  CA  ALA B  40    10491   9573  13747   3070  -2227  -1377       C  
ATOM   1178  C   ALA B  40      93.973 -32.985 -12.359  1.00100.59           C  
ANISOU 1178  C   ALA B  40    11341  11065  15813   3205  -2542  -1323       C  
ATOM   1179  O   ALA B  40      94.224 -31.778 -12.468  1.00100.10           O  
ANISOU 1179  O   ALA B  40    10884  11173  15977   2982  -2548  -1221       O  
ATOM   1180  CB  ALA B  40      92.611 -34.368 -13.951  1.00 90.00           C  
ANISOU 1180  CB  ALA B  40    10527   9829  13840   3235  -1727  -1511       C  
ATOM   1181  N   PRO B  41      94.909 -33.838 -11.944  1.00108.39           N  
ANISOU 1181  N   PRO B  41    12206  11851  17125   3571  -2848  -1384       N  
ATOM   1182  CA  PRO B  41      96.240 -33.331 -11.595  1.00114.11           C  
ANISOU 1182  CA  PRO B  41    12278  12576  18501   3701  -3220  -1338       C  
ATOM   1183  C   PRO B  41      96.875 -32.640 -12.791  1.00115.92           C  
ANISOU 1183  C   PRO B  41    11739  13149  19155   3624  -2723  -1292       C  
ATOM   1184  O   PRO B  41      97.054 -33.238 -13.856  1.00114.08           O  
ANISOU 1184  O   PRO B  41    11315  13074  18954   3805  -2194  -1369       O  
ATOM   1185  CB  PRO B  41      97.002 -34.600 -11.192  1.00120.07           C  
ANISOU 1185  CB  PRO B  41    13120  13122  19379   4041  -3432  -1395       C  
ATOM   1186  CG  PRO B  41      96.290 -35.714 -11.911  1.00116.43           C  
ANISOU 1186  CG  PRO B  41    13049  12591  18599   4238  -3023  -1530       C  
ATOM   1187  CD  PRO B  41      94.846 -35.311 -11.896  1.00108.99           C  
ANISOU 1187  CD  PRO B  41    12665  11681  17066   3894  -2853  -1500       C  
ATOM   1188  N   GLY B  42      97.221 -31.367 -12.607  1.00116.93           N  
ANISOU 1188  N   GLY B  42    11452  13375  19601   3354  -2887  -1164       N  
ATOM   1189  CA  GLY B  42      97.944 -30.633 -13.625  1.00121.52           C  
ANISOU 1189  CA  GLY B  42    11260  14245  20668   3255  -2446  -1057       C  
ATOM   1190  C   GLY B  42      97.168 -30.256 -14.868  1.00121.88           C  
ANISOU 1190  C   GLY B  42    11394  14595  20319   3035  -1723   -990       C  
ATOM   1191  O   GLY B  42      97.765 -29.703 -15.796  1.00125.83           O  
ANISOU 1191  O   GLY B  42    11300  15348  21164   2969  -1275   -867       O  
ATOM   1192  N   LYS B  43      95.873 -30.540 -14.936  1.00120.13           N  
ANISOU 1192  N   LYS B  43    11880  14359  19406   2922  -1592  -1051       N  
ATOM   1193  CA  LYS B  43      95.047 -30.182 -16.080  1.00115.72           C  
ANISOU 1193  CA  LYS B  43    11460  14071  18437   2718  -1006   -995       C  
ATOM   1194  C   LYS B  43      94.123 -29.037 -15.684  1.00111.17           C  
ANISOU 1194  C   LYS B  43    11145  13481  17613   2322  -1170   -869       C  
ATOM   1195  O   LYS B  43      94.040 -28.651 -14.517  1.00109.40           O  
ANISOU 1195  O   LYS B  43    11084  13031  17450   2231  -1698   -867       O  
ATOM   1196  CB  LYS B  43      94.243 -31.394 -16.577  1.00114.83           C  
ANISOU 1196  CB  LYS B  43    11902  13943  17785   2891   -739  -1184       C  
ATOM   1197  CG  LYS B  43      95.060 -32.439 -17.339  1.00122.25           C  
ANISOU 1197  CG  LYS B  43    12597  14945  18907   3290   -404  -1334       C  
ATOM   1198  CD  LYS B  43      94.164 -33.533 -17.940  1.00124.68           C  
ANISOU 1198  CD  LYS B  43    13498  15215  18658   3410   -147  -1546       C  
ATOM   1199  CE  LYS B  43      93.366 -33.045 -19.146  1.00125.26           C  
ANISOU 1199  CE  LYS B  43    13715  15596  18282   3190    347  -1511       C  
ATOM   1200  NZ  LYS B  43      92.247 -33.977 -19.501  1.00124.86           N1+
ANISOU 1200  NZ  LYS B  43    14317  15446  17679   3203    416  -1722       N1+
ATOM   1201  N   GLU B  44      93.418 -28.495 -16.665  1.00109.88           N  
ANISOU 1201  N   GLU B  44    11051  13552  17147   2114   -725   -773       N  
ATOM   1202  CA  GLU B  44      92.545 -27.363 -16.401  1.00109.03           C  
ANISOU 1202  CA  GLU B  44    11143  13430  16853   1769   -843   -648       C  
ATOM   1203  C   GLU B  44      91.140 -27.852 -16.038  1.00 95.54           C  
ANISOU 1203  C   GLU B  44    10129  11618  14554   1716   -920   -771       C  
ATOM   1204  O   GLU B  44      90.746 -28.982 -16.345  1.00 99.44           O  
ANISOU 1204  O   GLU B  44    10931  12106  14745   1884   -765   -920       O  
ATOM   1205  CB  GLU B  44      92.506 -26.423 -17.604  1.00119.92           C  
ANISOU 1205  CB  GLU B  44    12228  15085  18250   1567   -375   -433       C  
ATOM   1206  CG  GLU B  44      91.919 -25.041 -17.299  1.00127.18           C  
ANISOU 1206  CG  GLU B  44    13195  15942  19185   1227   -550   -265       C  
ATOM   1207  CD  GLU B  44      91.980 -24.121 -18.508  1.00135.55           C  
ANISOU 1207  CD  GLU B  44    13966  17244  20294   1040    -96      1       C  
ATOM   1208  OE1 GLU B  44      92.882 -24.340 -19.344  1.00139.76           O  
ANISOU 1208  OE1 GLU B  44    14087  17970  21046   1154    295     92       O  
ATOM   1209  OE2 GLU B  44      91.173 -23.156 -18.604  1.00135.03           O1-
ANISOU 1209  OE2 GLU B  44    14073  17160  20071    795   -121    137       O1-
ATOM   1210  N   ARG B  45      90.400 -26.996 -15.333  1.00 79.41           N  
ANISOU 1210  N   ARG B  45     8316   9464  12392   1484  -1168   -717       N  
ATOM   1211  CA  ARG B  45      89.102 -27.385 -14.795  1.00 71.91           C  
ANISOU 1211  CA  ARG B  45     7961   8392  10967   1425  -1248   -815       C  
ATOM   1212  C   ARG B  45      88.083 -27.574 -15.910  1.00 64.50           C  
ANISOU 1212  C   ARG B  45     7197   7654   9657   1333   -839   -814       C  
ATOM   1213  O   ARG B  45      87.873 -26.672 -16.718  1.00 63.82           O  
ANISOU 1213  O   ARG B  45     6920   7756   9572   1171   -623   -673       O  
ATOM   1214  CB  ARG B  45      88.614 -26.323 -13.812  1.00 79.34           C  
ANISOU 1214  CB  ARG B  45     9063   9184  11899   1231  -1559   -769       C  
ATOM   1215  CG  ARG B  45      87.325 -26.677 -13.090  1.00 81.75           C  
ANISOU 1215  CG  ARG B  45     9946   9354  11762   1183  -1613   -856       C  
ATOM   1216  CD  ARG B  45      86.910 -25.576 -12.110  1.00 86.90           C  
ANISOU 1216  CD  ARG B  45    10759   9860  12397   1041  -1880   -841       C  
ATOM   1217  NE  ARG B  45      87.528 -25.715 -10.796  1.00 91.98           N  
ANISOU 1217  NE  ARG B  45    11589  10260  13098   1170  -2338   -922       N  
ATOM   1218  CZ  ARG B  45      88.260 -24.761 -10.231  1.00 92.81           C  
ANISOU 1218  CZ  ARG B  45    11503  10254  13508   1130  -2706   -918       C  
ATOM   1219  NH1 ARG B  45      88.437 -23.610 -10.891  1.00 87.00           N1+
ANISOU 1219  NH1 ARG B  45    10370   9612  13076    943  -2614   -812       N1+
ATOM   1220  NH2 ARG B  45      88.801 -24.956  -9.019  1.00 88.71           N  
ANISOU 1220  NH2 ARG B  45    11216   9506  12985   1270  -3190  -1014       N  
ATOM   1221  N   GLU B  46      87.386 -28.710 -15.904  1.00 70.34           N  
ANISOU 1221  N   GLU B  46     8331   8318  10076   1420   -780   -963       N  
ATOM   1222  CA  GLU B  46      86.481 -29.089 -16.981  1.00 71.84           C  
ANISOU 1222  CA  GLU B  46     8695   8668   9935   1359   -468  -1015       C  
ATOM   1223  C   GLU B  46      85.053 -29.088 -16.458  1.00 63.60           C  
ANISOU 1223  C   GLU B  46     8043   7508   8615   1175   -555  -1043       C  
ATOM   1224  O   GLU B  46      84.816 -29.330 -15.270  1.00 67.51           O  
ANISOU 1224  O   GLU B  46     8788   7770   9094   1176   -781  -1071       O  
ATOM   1225  CB  GLU B  46      86.748 -30.510 -17.527  1.00 78.38           C  
ANISOU 1225  CB  GLU B  46     9657   9468  10656   1596   -322  -1204       C  
ATOM   1226  CG  GLU B  46      88.085 -30.841 -18.173  1.00 84.33           C  
ANISOU 1226  CG  GLU B  46    10050  10339  11653   1855   -140  -1236       C  
ATOM   1227  CD  GLU B  46      88.165 -32.341 -18.504  1.00 94.49           C  
ANISOU 1227  CD  GLU B  46    11586  11506  12810   2116    -52  -1477       C  
ATOM   1228  OE1 GLU B  46      87.201 -33.060 -18.139  1.00 94.18           O  
ANISOU 1228  OE1 GLU B  46    11990  11263  12531   2048   -178  -1587       O  
ATOM   1229  OE2 GLU B  46      89.203 -32.816 -19.043  1.00 96.41           O1-
ANISOU 1229  OE2 GLU B  46    11576  11820  13235   2393    134  -1556       O1-
ATOM   1230  N   GLY B  47      84.107 -28.796 -17.353  1.00 57.12           N  
ANISOU 1230  N   GLY B  47     7270   6854   7580   1026   -368  -1022       N  
ATOM   1231  CA  GLY B  47      82.700 -29.012 -17.045  1.00 54.66           C  
ANISOU 1231  CA  GLY B  47     7266   6445   7056    868   -402  -1073       C  
ATOM   1232  C   GLY B  47      82.341 -30.481 -17.245  1.00 63.40           C  
ANISOU 1232  C   GLY B  47     8658   7428   8005    943   -358  -1259       C  
ATOM   1233  O   GLY B  47      82.848 -31.155 -18.146  1.00 65.24           O  
ANISOU 1233  O   GLY B  47     8864   7743   8182   1089   -235  -1371       O  
ATOM   1234  N   VAL B  48      81.479 -30.987 -16.362  1.00 58.66           N  
ANISOU 1234  N   VAL B  48     8346   6601   7342    846   -443  -1293       N  
ATOM   1235  CA  VAL B  48      81.090 -32.391 -16.355  1.00 53.49           C  
ANISOU 1235  CA  VAL B  48     7988   5737   6600    875   -434  -1442       C  
ATOM   1236  C   VAL B  48      79.608 -32.556 -16.654  1.00 58.00           C  
ANISOU 1236  C   VAL B  48     8678   6291   7067    631   -376  -1480       C  
ATOM   1237  O   VAL B  48      79.220 -33.332 -17.533  1.00 65.49           O  
ANISOU 1237  O   VAL B  48     9716   7231   7935    607   -345  -1634       O  
ATOM   1238  CB  VAL B  48      81.449 -33.066 -15.010  1.00 55.77           C  
ANISOU 1238  CB  VAL B  48     8537   5710   6942    975   -580  -1416       C  
ATOM   1239  CG1 VAL B  48      80.898 -34.481 -14.950  1.00 53.96           C  
ANISOU 1239  CG1 VAL B  48     8645   5204   6653    956   -562  -1525       C  
ATOM   1240  CG2 VAL B  48      82.943 -33.029 -14.760  1.00 60.44           C  
ANISOU 1240  CG2 VAL B  48     8971   6296   7696   1240   -712  -1403       C  
ATOM   1241  N   SER B  49      78.761 -31.842 -15.921  1.00 58.04           N  
ANISOU 1241  N   SER B  49     8678   6277   7099    458   -373  -1360       N  
ATOM   1242  CA  SER B  49      77.321 -32.018 -16.066  1.00 60.67           C  
ANISOU 1242  CA  SER B  49     9055   6571   7426    225   -315  -1382       C  
ATOM   1243  C   SER B  49      76.620 -30.786 -15.512  1.00 58.07           C  
ANISOU 1243  C   SER B  49     8580   6330   7155    107   -273  -1242       C  
ATOM   1244  O   SER B  49      77.153 -30.076 -14.647  1.00 55.38           O  
ANISOU 1244  O   SER B  49     8247   5969   6827    191   -300  -1150       O  
ATOM   1245  CB  SER B  49      76.835 -33.301 -15.366  1.00 58.64           C  
ANISOU 1245  CB  SER B  49     9104   5984   7192    151   -288  -1427       C  
ATOM   1246  OG  SER B  49      75.413 -33.381 -15.349  1.00 60.87           O  
ANISOU 1246  OG  SER B  49     9354   6215   7560   -109   -208  -1415       O  
ATOM   1247  N   CYS B  50      75.385 -30.579 -15.969  1.00 55.21           N  
ANISOU 1247  N   CYS B  50     8093   6035   6849    -77   -233  -1250       N  
ATOM   1248  CA  CYS B  50      74.597 -29.472 -15.459  1.00 50.21           C  
ANISOU 1248  CA  CYS B  50     7306   5459   6312   -162   -170  -1139       C  
ATOM   1249  C   CYS B  50      73.113 -29.798 -15.480  1.00 57.32           C  
ANISOU 1249  C   CYS B  50     8126   6298   7356   -373    -87  -1159       C  
ATOM   1250  O   CYS B  50      72.632 -30.573 -16.317  1.00 55.85           O  
ANISOU 1250  O   CYS B  50     7912   6102   7206   -484   -164  -1264       O  
ATOM   1251  CB  CYS B  50      74.777 -28.229 -16.328  1.00 49.88           C  
ANISOU 1251  CB  CYS B  50     7000   5667   6284   -122   -255  -1071       C  
ATOM   1252  SG  CYS B  50      74.454 -26.711 -15.427  1.00 75.99           S  
ANISOU 1252  SG  CYS B  50    10187   8971   9714   -108   -216   -944       S  
ATOM   1253  N   ILE B  51      72.389 -29.153 -14.559  1.00 54.09           N  
ANISOU 1253  N   ILE B  51     7660   5843   7048   -421     67  -1072       N  
ATOM   1254  CA  ILE B  51      70.947 -29.317 -14.422  1.00 52.82           C  
ANISOU 1254  CA  ILE B  51     7334   5627   7107   -615    208  -1062       C  
ATOM   1255  C   ILE B  51      70.347 -27.944 -14.145  1.00 53.70           C  
ANISOU 1255  C   ILE B  51     7205   5854   7345   -571    283   -989       C  
ATOM   1256  O   ILE B  51      70.886 -27.164 -13.348  1.00 55.01           O  
ANISOU 1256  O   ILE B  51     7492   6005   7405   -423    343   -943       O  
ATOM   1257  CB  ILE B  51      70.576 -30.337 -13.326  1.00 55.75           C  
ANISOU 1257  CB  ILE B  51     7952   5736   7494   -718    451  -1024       C  
ATOM   1258  CG1 ILE B  51      69.070 -30.616 -13.373  1.00 55.99           C  
ANISOU 1258  CG1 ILE B  51     7716   5712   7845   -963    612  -1009       C  
ATOM   1259  CG2 ILE B  51      71.056 -29.855 -11.944  1.00 51.61           C  
ANISOU 1259  CG2 ILE B  51     7699   5130   6779   -565    624   -932       C  
ATOM   1260  CD1 ILE B  51      68.631 -31.845 -12.560  1.00 51.20           C  
ANISOU 1260  CD1 ILE B  51     7327   4816   7309  -1138    863   -944       C  
ATOM   1261  N   SER B  52      69.251 -27.640 -14.832  1.00 55.99           N  
ANISOU 1261  N   SER B  52     7155   6239   7881   -683    233   -996       N  
ATOM   1262  CA  SER B  52      68.584 -26.348 -14.770  1.00 58.06           C  
ANISOU 1262  CA  SER B  52     7136   6597   8326   -619    262   -937       C  
ATOM   1263  C   SER B  52      67.779 -26.221 -13.476  1.00 65.53           C  
ANISOU 1263  C   SER B  52     8072   7415   9413   -630    633   -905       C  
ATOM   1264  O   SER B  52      67.651 -27.166 -12.698  1.00 66.26           O  
ANISOU 1264  O   SER B  52     8368   7353   9456   -724    872   -896       O  
ATOM   1265  CB  SER B  52      67.680 -26.162 -15.995  1.00 61.86           C  
ANISOU 1265  CB  SER B  52     7254   7212   9039   -713     25   -953       C  
ATOM   1266  OG  SER B  52      66.608 -27.103 -16.032  1.00 65.22           O  
ANISOU 1266  OG  SER B  52     7506   7548   9727   -929     83  -1008       O  
ATOM   1267  N   SER B  53      67.280 -25.012 -13.211  1.00 73.92           N  
ANISOU 1267  N   SER B  53     8933   8525  10627   -511    708   -879       N  
ATOM   1268  CA  SER B  53      66.531 -24.816 -11.975  1.00 74.14           C  
ANISOU 1268  CA  SER B  53     8971   8448  10749   -473   1122   -869       C  
ATOM   1269  C   SER B  53      65.312 -25.725 -11.944  1.00 73.11           C  
ANISOU 1269  C   SER B  53     8577   8267  10934   -699   1357   -848       C  
ATOM   1270  O   SER B  53      65.085 -26.458 -10.972  1.00 77.36           O  
ANISOU 1270  O   SER B  53     9316   8668  11409   -778   1728   -803       O  
ATOM   1271  CB  SER B  53      66.113 -23.352 -11.813  1.00 79.36           C  
ANISOU 1271  CB  SER B  53     9424   9150  11577   -280   1152   -880       C  
ATOM   1272  OG  SER B  53      65.230 -22.952 -12.843  1.00 88.33           O  
ANISOU 1272  OG  SER B  53    10080  10396  13088   -325    960   -860       O  
ATOM   1273  N   SER B  54      64.545 -25.740 -13.033  1.00 73.11           N  
ANISOU 1273  N   SER B  54     8139   8361  11279   -820   1118   -864       N  
ATOM   1274  CA  SER B  54      63.324 -26.537 -13.050  1.00 79.95           C  
ANISOU 1274  CA  SER B  54     8659   9162  12557  -1064   1290   -852       C  
ATOM   1275  C   SER B  54      63.598 -28.032 -13.143  1.00 78.33           C  
ANISOU 1275  C   SER B  54     8690   8811  12261  -1303   1265   -862       C  
ATOM   1276  O   SER B  54      62.662 -28.827 -12.996  1.00 70.43           O  
ANISOU 1276  O   SER B  54     7453   7691  11617  -1551   1448   -832       O  
ATOM   1277  CB  SER B  54      62.448 -26.111 -14.236  1.00 85.86           C  
ANISOU 1277  CB  SER B  54     8870  10037  13716  -1116    927   -886       C  
ATOM   1278  OG  SER B  54      63.000 -26.583 -15.465  1.00 87.20           O  
ANISOU 1278  OG  SER B  54     9148  10273  13712  -1192    435   -952       O  
ATOM   1279  N   ALA B  55      64.858 -28.430 -13.324  1.00 80.47           N  
ANISOU 1279  N   ALA B  55     9405   9061  12109  -1232   1065   -897       N  
ATOM   1280  CA  ALA B  55      65.252 -29.803 -13.605  1.00 80.79           C  
ANISOU 1280  CA  ALA B  55     9692   8946  12056  -1404    952   -940       C  
ATOM   1281  C   ALA B  55      64.734 -30.270 -14.959  1.00 85.94           C  
ANISOU 1281  C   ALA B  55    10059   9640  12954  -1581    553  -1061       C  
ATOM   1282  O   ALA B  55      64.839 -31.467 -15.277  1.00 88.14           O  
ANISOU 1282  O   ALA B  55    10497   9749  13243  -1753    436  -1138       O  
ATOM   1283  CB  ALA B  55      64.782 -30.766 -12.509  1.00 80.48           C  
ANISOU 1283  CB  ALA B  55     9801   8657  12119  -1584   1381   -834       C  
ATOM   1284  N   GLY B  56      64.168 -29.366 -15.764  1.00 84.07           N  
ANISOU 1284  N   GLY B  56     9437   9597  12906  -1531    304  -1089       N  
ATOM   1285  CA  GLY B  56      63.680 -29.744 -17.079  1.00 85.71           C  
ANISOU 1285  CA  GLY B  56     9424   9856  13285  -1672   -151  -1215       C  
ATOM   1286  C   GLY B  56      64.764 -30.057 -18.088  1.00 86.68           C  
ANISOU 1286  C   GLY B  56     9904  10059  12970  -1570   -505  -1334       C  
ATOM   1287  O   GLY B  56      64.459 -30.614 -19.151  1.00 94.92           O  
ANISOU 1287  O   GLY B  56    10902  11107  14058  -1686   -884  -1481       O  
ATOM   1288  N   SER B  57      66.021 -29.772 -17.759  1.00 76.86           N  
ANISOU 1288  N   SER B  57     9020   8866  11319  -1356   -386  -1288       N  
ATOM   1289  CA  SER B  57      67.107 -29.893 -18.715  1.00 71.74           C  
ANISOU 1289  CA  SER B  57     8650   8333  10273  -1216   -642  -1375       C  
ATOM   1290  C   SER B  57      68.371 -30.378 -18.028  1.00 70.61           C  
ANISOU 1290  C   SER B  57     8901   8085   9841  -1091   -440  -1365       C  
ATOM   1291  O   SER B  57      68.748 -29.861 -16.971  1.00 68.10           O  
ANISOU 1291  O   SER B  57     8655   7735   9483   -989   -189  -1243       O  
ATOM   1292  CB  SER B  57      67.357 -28.541 -19.385  1.00 72.96           C  
ANISOU 1292  CB  SER B  57     8681   8749  10291  -1029   -806  -1280       C  
ATOM   1293  OG  SER B  57      66.152 -28.088 -19.985  1.00 82.26           O  
ANISOU 1293  OG  SER B  57     9490  10004  11759  -1116  -1039  -1275       O  
ATOM   1294  N   THR B  58      69.019 -31.370 -18.644  1.00 66.84           N  
ANISOU 1294  N   THR B  58     8688   7542   9166  -1078   -582  -1515       N  
ATOM   1295  CA  THR B  58      70.301 -31.889 -18.196  1.00 61.01           C  
ANISOU 1295  CA  THR B  58     8295   6709   8179   -917   -464  -1527       C  
ATOM   1296  C   THR B  58      71.298 -31.864 -19.354  1.00 62.58           C  
ANISOU 1296  C   THR B  58     8621   7091   8065   -730   -642  -1633       C  
ATOM   1297  O   THR B  58      70.930 -32.091 -20.507  1.00 66.34           O  
ANISOU 1297  O   THR B  58     9078   7657   8469   -774   -873  -1772       O  
ATOM   1298  CB  THR B  58      70.123 -33.304 -17.597  1.00 65.94           C  
ANISOU 1298  CB  THR B  58     9142   6990   8921  -1060   -373  -1595       C  
ATOM   1299  OG1 THR B  58      69.340 -34.131 -18.468  1.00 73.51           O  
ANISOU 1299  OG1 THR B  58    10047   7845  10037  -1259   -597  -1775       O  
ATOM   1300  CG2 THR B  58      69.399 -33.206 -16.276  1.00 69.05           C  
ANISOU 1300  CG2 THR B  58     9470   7228   9536  -1194    -75  -1421       C  
ATOM   1301  N   TYR B  59      72.558 -31.543 -19.043  1.00 66.80           N  
ANISOU 1301  N   TYR B  59     9278   7687   8415   -516   -532  -1564       N  
ATOM   1302  CA  TYR B  59      73.652 -31.496 -20.007  1.00 62.77           C  
ANISOU 1302  CA  TYR B  59     8858   7356   7635   -315   -589  -1628       C  
ATOM   1303  C   TYR B  59      74.810 -32.335 -19.503  1.00 61.50           C  
ANISOU 1303  C   TYR B  59     8927   7033   7409   -149   -490  -1691       C  
ATOM   1304  O   TYR B  59      75.052 -32.432 -18.301  1.00 61.75           O  
ANISOU 1304  O   TYR B  59     9027   6889   7547   -136   -392  -1599       O  
ATOM   1305  CB  TYR B  59      74.129 -30.057 -20.252  1.00 58.23           C  
ANISOU 1305  CB  TYR B  59     8092   7043   6991   -208   -559  -1438       C  
ATOM   1306  CG  TYR B  59      72.987 -29.208 -20.674  1.00 58.02           C  
ANISOU 1306  CG  TYR B  59     7847   7138   7061   -336   -683  -1357       C  
ATOM   1307  CD1 TYR B  59      72.165 -28.608 -19.731  1.00 49.98           C  
ANISOU 1307  CD1 TYR B  59     6652   6031   6306   -438   -621  -1248       C  
ATOM   1308  CD2 TYR B  59      72.693 -29.042 -22.016  1.00 61.04           C  
ANISOU 1308  CD2 TYR B  59     8219   7713   7260   -330   -870  -1397       C  
ATOM   1309  CE1 TYR B  59      71.085 -27.859 -20.120  1.00 49.58           C  
ANISOU 1309  CE1 TYR B  59     6359   6074   6407   -524   -746  -1183       C  
ATOM   1310  CE2 TYR B  59      71.616 -28.292 -22.419  1.00 58.85           C  
ANISOU 1310  CE2 TYR B  59     7736   7529   7097   -425  -1051  -1316       C  
ATOM   1311  CZ  TYR B  59      70.819 -27.699 -21.472  1.00 58.57           C  
ANISOU 1311  CZ  TYR B  59     7465   7394   7395   -518   -991  -1209       C  
ATOM   1312  OH  TYR B  59      69.742 -26.953 -21.886  1.00 65.22           O  
ANISOU 1312  OH  TYR B  59     8058   8315   8406   -578  -1182  -1134       O  
ATOM   1313  N   TYR B  60      75.544 -32.916 -20.434  1.00 64.20           N  
ANISOU 1313  N   TYR B  60     9400   7437   7556      7   -520  -1850       N  
ATOM   1314  CA  TYR B  60      76.626 -33.808 -20.070  1.00 60.73           C  
ANISOU 1314  CA  TYR B  60     9151   6824   7098    204   -449  -1940       C  
ATOM   1315  C   TYR B  60      77.810 -33.607 -20.993  1.00 60.21           C  
ANISOU 1315  C   TYR B  60     9048   6993   6836    461   -363  -1989       C  
ATOM   1316  O   TYR B  60      77.643 -33.474 -22.210  1.00 68.68           O  
ANISOU 1316  O   TYR B  60    10137   8273   7685    483   -383  -2081       O  
ATOM   1317  CB  TYR B  60      76.166 -35.247 -20.136  1.00 58.31           C  
ANISOU 1317  CB  TYR B  60     9111   6204   6838    133   -536  -2159       C  
ATOM   1318  CG  TYR B  60      75.035 -35.569 -19.184  1.00 57.19           C  
ANISOU 1318  CG  TYR B  60     8995   5800   6936   -142   -551  -2078       C  
ATOM   1319  CD1 TYR B  60      75.275 -35.882 -17.840  1.00 49.22           C  
ANISOU 1319  CD1 TYR B  60     8115   4541   6045   -134   -446  -1935       C  
ATOM   1320  CD2 TYR B  60      73.726 -35.563 -19.634  1.00 53.73           C  
ANISOU 1320  CD2 TYR B  60     8445   5362   6606   -406   -666  -2131       C  
ATOM   1321  CE1 TYR B  60      74.230 -36.197 -16.985  1.00 52.46           C  
ANISOU 1321  CE1 TYR B  60     8569   4719   6646   -387   -378  -1831       C  
ATOM   1322  CE2 TYR B  60      72.684 -35.869 -18.798  1.00 60.40           C  
ANISOU 1322  CE2 TYR B  60     9251   5974   7726   -669   -617  -2042       C  
ATOM   1323  CZ  TYR B  60      72.929 -36.185 -17.474  1.00 60.10           C  
ANISOU 1323  CZ  TYR B  60     9363   5700   7774   -663   -432  -1881       C  
ATOM   1324  OH  TYR B  60      71.845 -36.479 -16.664  1.00 55.33           O  
ANISOU 1324  OH  TYR B  60     8724   4877   7422   -934   -306  -1761       O  
ATOM   1325  N   ALA B  61      79.000 -33.582 -20.403  1.00 56.99           N  
ANISOU 1325  N   ALA B  61     8588   6551   6514    660   -268  -1918       N  
ATOM   1326  CA  ALA B  61      80.217 -33.587 -21.199  1.00 61.76           C  
ANISOU 1326  CA  ALA B  61     9116   7340   7009    924   -124  -1973       C  
ATOM   1327  C   ALA B  61      80.232 -34.786 -22.128  1.00 65.74           C  
ANISOU 1327  C   ALA B  61     9886   7769   7324   1057   -112  -2278       C  
ATOM   1328  O   ALA B  61      79.733 -35.859 -21.795  1.00 73.85           O  
ANISOU 1328  O   ALA B  61    11163   8482   8417   1002   -238  -2446       O  
ATOM   1329  CB  ALA B  61      81.447 -33.629 -20.297  1.00 59.64           C  
ANISOU 1329  CB  ALA B  61     8730   6969   6962   1121    -88  -1890       C  
ATOM   1330  N   ASP B  62      80.769 -34.613 -23.305  1.00 67.21           N  
ANISOU 1330  N   ASP B  62    10044   8224   7269   1240     57  -2351       N  
ATOM   1331  CA  ASP B  62      80.737 -35.662 -24.267  1.00 75.43           C  
ANISOU 1331  CA  ASP B  62    11398   9188   8075   1399     66  -2692       C  
ATOM   1332  C   ASP B  62      81.405 -36.871 -23.815  1.00 73.92           C  
ANISOU 1332  C   ASP B  62    11338   8663   8084   1626     78  -2869       C  
ATOM   1333  O   ASP B  62      80.895 -37.910 -23.896  1.00 73.85           O  
ANISOU 1333  O   ASP B  62    11649   8352   8060   1619    -68  -3132       O  
ATOM   1334  CB  ASP B  62      81.292 -35.197 -25.559  1.00 84.51           C  
ANISOU 1334  CB  ASP B  62    12544  10708   8860   1595    309  -2731       C  
ATOM   1335  CG  ASP B  62      80.248 -34.692 -26.439  1.00 99.82           C  
ANISOU 1335  CG  ASP B  62    14591  12862  10473   1396    171  -2701       C  
ATOM   1336  OD1 ASP B  62      79.114 -35.105 -26.289  1.00100.84           O1-
ANISOU 1336  OD1 ASP B  62    14790  12822  10704   1126   -135  -2728       O1-
ATOM   1337  OD2 ASP B  62      80.527 -33.858 -27.275  1.00108.98           O  
ANISOU 1337  OD2 ASP B  62    15762  14357  11291   1513    365  -2632       O  
ATOM   1338  N   SER B  63      82.467 -36.707 -23.110  1.00 75.46           N  
ANISOU 1338  N   SER B  63    11287   8868   8518   1819    204  -2720       N  
ATOM   1339  CA  SER B  63      83.174 -37.810 -22.597  1.00 75.05           C  
ANISOU 1339  CA  SER B  63    11347   8489   8679   2082    178  -2871       C  
ATOM   1340  C   SER B  63      82.499 -38.603 -21.546  1.00 73.78           C  
ANISOU 1340  C   SER B  63    11478   7883   8674   1903    -90  -2901       C  
ATOM   1341  O   SER B  63      82.904 -39.658 -21.266  1.00 91.36           O  
ANISOU 1341  O   SER B  63    13908   9765  11040   2106   -155  -3053       O  
ATOM   1342  CB  SER B  63      84.473 -37.336 -22.091  1.00 76.73           C  
ANISOU 1342  CB  SER B  63    11187   8783   9186   2281    266  -2666       C  
ATOM   1343  OG  SER B  63      84.294 -36.803 -20.858  1.00 79.78           O  
ANISOU 1343  OG  SER B  63    11435   9130   9746   2049     89  -2387       O  
ATOM   1344  N   VAL B  64      81.562 -38.060 -20.857  1.00 62.57           N  
ANISOU 1344  N   VAL B  64    10083   6448   7245   1540   -221  -2754       N  
ATOM   1345  CA  VAL B  64      80.907 -38.735 -19.823  1.00 65.89           C  
ANISOU 1345  CA  VAL B  64    10695   6493   7847   1333   -389  -2662       C  
ATOM   1346  C   VAL B  64      79.513 -39.108 -20.196  1.00 71.55           C  
ANISOU 1346  C   VAL B  64    11591   7083   8511   1009   -501  -2776       C  
ATOM   1347  O   VAL B  64      78.797 -39.648 -19.428  1.00 71.40           O  
ANISOU 1347  O   VAL B  64    11748   6721   8660    800   -595  -2719       O  
ATOM   1348  CB  VAL B  64      80.959 -37.761 -18.670  1.00 71.68           C  
ANISOU 1348  CB  VAL B  64    11218   7324   8695   1222   -398  -2335       C  
ATOM   1349  CG1 VAL B  64      79.645 -37.501 -18.052  1.00 69.20           C  
ANISOU 1349  CG1 VAL B  64    11053   6793   8448    906   -472  -2204       C  
ATOM   1350  CG2 VAL B  64      82.011 -38.130 -17.693  1.00 72.29           C  
ANISOU 1350  CG2 VAL B  64    11249   7281   8938   1514   -438  -2251       C  
ATOM   1351  N   LYS B  65      79.134 -38.880 -21.419  1.00 73.86           N  
ANISOU 1351  N   LYS B  65    11834   7648   8583    953   -502  -2916       N  
ATOM   1352  CA  LYS B  65      77.794 -39.171 -21.815  1.00 85.07           C  
ANISOU 1352  CA  LYS B  65    13376   8950   9995    648   -686  -3049       C  
ATOM   1353  C   LYS B  65      77.468 -40.626 -21.722  1.00 80.18           C  
ANISOU 1353  C   LYS B  65    13109   7839   9517    635   -821  -3297       C  
ATOM   1354  O   LYS B  65      78.229 -41.450 -22.053  1.00 71.53           O  
ANISOU 1354  O   LYS B  65    12215   6599   8363    945   -784  -3511       O  
ATOM   1355  CB  LYS B  65      77.576 -38.672 -23.214  1.00 90.11           C  
ANISOU 1355  CB  LYS B  65    13992   9939  10308    670   -731  -3206       C  
ATOM   1356  CG  LYS B  65      76.169 -38.292 -23.539  1.00 90.82           C  
ANISOU 1356  CG  LYS B  65    13950  10127  10429    321   -928  -3138       C  
ATOM   1357  CD  LYS B  65      76.084 -37.995 -25.012  1.00 98.19           C  
ANISOU 1357  CD  LYS B  65    14971  11350  10986    375  -1059  -3325       C  
ATOM   1358  CE  LYS B  65      75.198 -38.986 -25.778  1.00103.56           C  
ANISOU 1358  CE  LYS B  65    16051  11773  11525    441  -1257  -3763       C  
ATOM   1359  NZ  LYS B  65      75.268 -38.888 -27.276  1.00100.52           N1+
ANISOU 1359  NZ  LYS B  65    15873  11662  10659    552  -1405  -3999       N1+
ATOM   1360  N   GLY B  66      76.332 -40.915 -21.153  1.00 80.77           N  
ANISOU 1360  N   GLY B  66    13235   7629   9826    276   -960  -3253       N  
ATOM   1361  CA  GLY B  66      75.870 -42.246 -20.987  1.00 85.94           C  
ANISOU 1361  CA  GLY B  66    14203   7761  10691    173  -1101  -3436       C  
ATOM   1362  C   GLY B  66      76.304 -42.925 -19.727  1.00 87.50           C  
ANISOU 1362  C   GLY B  66    14540   7584  11122    214  -1002  -3215       C  
ATOM   1363  O   GLY B  66      75.750 -43.908 -19.372  1.00 93.11           O  
ANISOU 1363  O   GLY B  66    15400   7889  12087      6  -1059  -3199       O  
ATOM   1364  N   ARG B  67      77.263 -42.388 -19.021  1.00 78.03           N  
ANISOU 1364  N   ARG B  67    13260   6534   9855    458   -860  -3005       N  
ATOM   1365  CA  ARG B  67      77.689 -42.993 -17.809  1.00 72.80           C  
ANISOU 1365  CA  ARG B  67    12799   5521   9341    573   -831  -2806       C  
ATOM   1366  C   ARG B  67      77.217 -42.268 -16.590  1.00 74.15           C  
ANISOU 1366  C   ARG B  67    12867   5749   9559    367   -720  -2424       C  
ATOM   1367  O   ARG B  67      76.814 -42.857 -15.663  1.00 69.53           O  
ANISOU 1367  O   ARG B  67    12531   4780   9107    240   -700  -2237       O  
ATOM   1368  CB  ARG B  67      79.176 -43.101 -17.834  1.00 69.05           C  
ANISOU 1368  CB  ARG B  67    12270   5181   8783   1042   -793  -2851       C  
ATOM   1369  CG  ARG B  67      79.607 -43.591 -19.151  1.00 73.23           C  
ANISOU 1369  CG  ARG B  67    12775   5836   9213   1266   -773  -3180       C  
ATOM   1370  CD  ARG B  67      80.978 -43.180 -19.504  1.00 75.22           C  
ANISOU 1370  CD  ARG B  67    12924   6206   9450   1738   -681  -3239       C  
ATOM   1371  NE  ARG B  67      81.836 -43.230 -18.384  1.00 83.74           N  
ANISOU 1371  NE  ARG B  67    13969   7167  10681   1907   -726  -2983       N  
ATOM   1372  CZ  ARG B  67      82.883 -42.459 -18.268  1.00 93.80           C  
ANISOU 1372  CZ  ARG B  67    14980   8720  11940   2132   -680  -2889       C  
ATOM   1373  NH1 ARG B  67      83.182 -41.590 -19.180  1.00 95.69           N1+
ANISOU 1373  NH1 ARG B  67    14899   9432  12027   2168   -507  -2949       N1+
ATOM   1374  NH2 ARG B  67      83.634 -42.556 -17.238  1.00 98.25           N  
ANISOU 1374  NH2 ARG B  67    15528   9148  12654   2264   -798  -2659       N  
ATOM   1375  N   PHE B  68      77.247 -40.953 -16.622  1.00 70.72           N  
ANISOU 1375  N   PHE B  68    12103   5767   8998    333   -632  -2302       N  
ATOM   1376  CA  PHE B  68      76.831 -40.153 -15.522  1.00 63.37           C  
ANISOU 1376  CA  PHE B  68    11079   4929   8072    180   -515  -1992       C  
ATOM   1377  C   PHE B  68      75.439 -39.688 -15.699  1.00 68.89           C  
ANISOU 1377  C   PHE B  68    11592   5711   8870   -207   -441  -1947       C  
ATOM   1378  O   PHE B  68      74.986 -39.607 -16.770  1.00 71.65           O  
ANISOU 1378  O   PHE B  68    11788   6197   9238   -320   -533  -2144       O  
ATOM   1379  CB  PHE B  68      77.649 -38.922 -15.456  1.00 70.42           C  
ANISOU 1379  CB  PHE B  68    11710   6222   8824    389   -490  -1899       C  
ATOM   1380  CG  PHE B  68      79.061 -39.130 -15.127  1.00 68.82           C  
ANISOU 1380  CG  PHE B  68    11587   5957   8603    756   -575  -1891       C  
ATOM   1381  CD1 PHE B  68      79.625 -40.308 -15.228  1.00 69.00           C  
ANISOU 1381  CD1 PHE B  68    11875   5640   8702    957   -667  -2017       C  
ATOM   1382  CD2 PHE B  68      79.800 -38.102 -14.722  1.00 67.89           C  
ANISOU 1382  CD2 PHE B  68    11248   6107   8441    905   -591  -1762       C  
ATOM   1383  CE1 PHE B  68      80.928 -40.474 -14.934  1.00 72.66           C  
ANISOU 1383  CE1 PHE B  68    12348   6050   9209   1324   -772  -2007       C  
ATOM   1384  CE2 PHE B  68      81.088 -38.238 -14.429  1.00 71.04           C  
ANISOU 1384  CE2 PHE B  68    11644   6452   8897   1231   -713  -1755       C  
ATOM   1385  CZ  PHE B  68      81.663 -39.436 -14.539  1.00 75.44           C  
ANISOU 1385  CZ  PHE B  68    12434   6688   9542   1455   -803  -1875       C  
ATOM   1386  N   THR B  69      74.736 -39.490 -14.604  1.00 72.93           N  
ANISOU 1386  N   THR B  69    12128   6139   9443   -389   -277  -1686       N  
ATOM   1387  CA  THR B  69      73.397 -38.947 -14.588  1.00 66.83           C  
ANISOU 1387  CA  THR B  69    11112   5457   8824   -726   -145  -1598       C  
ATOM   1388  C   THR B  69      73.282 -37.920 -13.484  1.00 73.80           C  
ANISOU 1388  C   THR B  69    11934   6499   9607   -707     61  -1344       C  
ATOM   1389  O   THR B  69      73.702 -38.143 -12.402  1.00 78.75           O  
ANISOU 1389  O   THR B  69    12867   6928  10128   -623    164  -1163       O  
ATOM   1390  CB  THR B  69      72.381 -40.000 -14.295  1.00 68.39           C  
ANISOU 1390  CB  THR B  69    11440   5243   9302  -1054    -79  -1564       C  
ATOM   1391  OG1 THR B  69      72.614 -41.100 -15.127  1.00 68.52           O  
ANISOU 1391  OG1 THR B  69    11602   5025   9406  -1047   -314  -1834       O  
ATOM   1392  CG2 THR B  69      71.066 -39.530 -14.559  1.00 60.24           C  
ANISOU 1392  CG2 THR B  69    10030   4344   8514  -1393     46  -1499       C  
ATOM   1393  N   ILE B  70      72.641 -36.811 -13.752  1.00 71.48           N  
ANISOU 1393  N   ILE B  70    11289   6543   9327   -764     96  -1341       N  
ATOM   1394  CA  ILE B  70      72.499 -35.767 -12.805  1.00 62.05           C  
ANISOU 1394  CA  ILE B  70    10021   5502   8054   -736    283  -1157       C  
ATOM   1395  C   ILE B  70      71.077 -35.617 -12.452  1.00 62.06           C  
ANISOU 1395  C   ILE B  70     9841   5445   8293  -1038    532  -1054       C  
ATOM   1396  O   ILE B  70      70.256 -35.722 -13.260  1.00 67.43           O  
ANISOU 1396  O   ILE B  70    10257   6133   9232  -1256    460  -1159       O  
ATOM   1397  CB  ILE B  70      73.007 -34.500 -13.428  1.00 62.47           C  
ANISOU 1397  CB  ILE B  70     9793   5933   8009   -571    160  -1212       C  
ATOM   1398  CG1 ILE B  70      73.320 -33.495 -12.382  1.00 56.44           C  
ANISOU 1398  CG1 ILE B  70     9034   5270   7139   -479    292  -1064       C  
ATOM   1399  CG2 ILE B  70      71.978 -33.907 -14.309  1.00 61.64           C  
ANISOU 1399  CG2 ILE B  70     9320   6035   8066   -731     83  -1312       C  
ATOM   1400  CD1 ILE B  70      73.875 -32.275 -12.974  1.00 51.92           C  
ANISOU 1400  CD1 ILE B  70     8281   4964   6482   -288    123  -1102       C  
ATOM   1401  N   SER B  71      70.789 -35.311 -11.224  1.00 57.42           N  
ANISOU 1401  N   SER B  71     9400   4788   7628  -1046    823   -855       N  
ATOM   1402  CA  SER B  71      69.411 -35.240 -10.759  1.00 59.38           C  
ANISOU 1402  CA  SER B  71     9454   4987   8121  -1307   1160   -731       C  
ATOM   1403  C   SER B  71      69.374 -34.355  -9.528  1.00 66.83           C  
ANISOU 1403  C   SER B  71    10538   6015   8842  -1171   1456   -576       C  
ATOM   1404  O   SER B  71      70.404 -34.061  -8.916  1.00 70.58           O  
ANISOU 1404  O   SER B  71    11347   6497   8971   -915   1362   -551       O  
ATOM   1405  CB  SER B  71      68.841 -36.632 -10.459  1.00 62.52           C  
ANISOU 1405  CB  SER B  71    10032   5000   8722  -1573   1318   -631       C  
ATOM   1406  OG  SER B  71      69.632 -37.345  -9.510  1.00 62.78           O  
ANISOU 1406  OG  SER B  71    10615   4764   8475  -1442   1381   -483       O  
ATOM   1407  N   ARG B  72      68.172 -33.930  -9.165  1.00 70.46           N  
ANISOU 1407  N   ARG B  72    10731   6526   9514  -1331   1804   -489       N  
ATOM   1408  CA  ARG B  72      68.061 -33.070  -8.001  1.00 71.78           C  
ANISOU 1408  CA  ARG B  72    11062   6769   9442  -1175   2127   -380       C  
ATOM   1409  C   ARG B  72      66.749 -33.368  -7.302  1.00 82.56           C  
ANISOU 1409  C   ARG B  72    12316   8022  11033  -1404   2668   -205       C  
ATOM   1410  O   ARG B  72      65.749 -33.722  -7.937  1.00 81.85           O  
ANISOU 1410  O   ARG B  72    11776   7909  11415  -1681   2737   -214       O  
ATOM   1411  CB  ARG B  72      68.135 -31.581  -8.353  1.00 64.52           C  
ANISOU 1411  CB  ARG B  72     9841   6153   8519   -989   1992   -510       C  
ATOM   1412  CG  ARG B  72      66.959 -31.064  -9.152  1.00 63.86           C  
ANISOU 1412  CG  ARG B  72     9149   6231   8886  -1146   2041   -568       C  
ATOM   1413  CD  ARG B  72      67.242 -29.678  -9.681  1.00 68.55           C  
ANISOU 1413  CD  ARG B  72     9503   7078   9467   -943   1800   -683       C  
ATOM   1414  NE  ARG B  72      67.417 -28.722  -8.599  1.00 71.92           N  
ANISOU 1414  NE  ARG B  72    10149   7531   9647   -719   2017   -662       N  
ATOM   1415  CZ  ARG B  72      68.100 -27.593  -8.722  1.00 73.83           C  
ANISOU 1415  CZ  ARG B  72    10401   7897   9756   -500   1777   -748       C  
ATOM   1416  NH1 ARG B  72      68.677 -27.289  -9.882  1.00 63.27           N1+
ANISOU 1416  NH1 ARG B  72     8856   6688   8497   -482   1369   -816       N1+
ATOM   1417  NH2 ARG B  72      68.211 -26.776  -7.682  1.00 81.70           N  
ANISOU 1417  NH2 ARG B  72    11642   8870  10530   -301   1954   -764       N  
ATOM   1418  N   ASP B  73      66.788 -33.268  -5.980  1.00 91.32           N  
ANISOU 1418  N   ASP B  73    13854   9048  11794  -1288   3047    -43       N  
ATOM   1419  CA  ASP B  73      65.617 -33.425  -5.132  1.00100.29           C  
ANISOU 1419  CA  ASP B  73    14943  10105  13059  -1454   3685    156       C  
ATOM   1420  C   ASP B  73      65.521 -32.168  -4.280  1.00101.62           C  
ANISOU 1420  C   ASP B  73    15220  10465  12926  -1175   3963    121       C  
ATOM   1421  O   ASP B  73      66.345 -31.966  -3.384  1.00100.76           O  
ANISOU 1421  O   ASP B  73    15708  10314  12262   -923   3937    146       O  
ATOM   1422  CB  ASP B  73      65.721 -34.684  -4.275  1.00103.07           C  
ANISOU 1422  CB  ASP B  73    15838  10118  13205  -1582   3954    424       C  
ATOM   1423  CG  ASP B  73      64.467 -34.956  -3.510  1.00110.30           C  
ANISOU 1423  CG  ASP B  73    16654  10939  14317  -1809   4676    672       C  
ATOM   1424  OD1 ASP B  73      64.126 -34.137  -2.638  1.00112.61           O  
ANISOU 1424  OD1 ASP B  73    17055  11377  14354  -1630   5109    714       O  
ATOM   1425  OD2 ASP B  73      63.807 -35.974  -3.801  1.00117.89           O1-
ANISOU 1425  OD2 ASP B  73    17407  11671  15716  -2169   4822    813       O1-
ATOM   1426  N   ASN B  74      64.536 -31.311  -4.568  1.00 99.54           N  
ANISOU 1426  N   ASN B  74    14394  10393  13033  -1198   4181     40       N  
ATOM   1427  CA  ASN B  74      64.411 -30.087  -3.784  1.00 94.76           C  
ANISOU 1427  CA  ASN B  74    13897   9939  12169   -905   4448    -34       C  
ATOM   1428  C   ASN B  74      64.073 -30.399  -2.334  1.00107.03           C  
ANISOU 1428  C   ASN B  74    15967  11368  13332   -855   5103    169       C  
ATOM   1429  O   ASN B  74      64.444 -29.641  -1.432  1.00113.87           O  
ANISOU 1429  O   ASN B  74    17284  12282  13700   -547   5224    101       O  
ATOM   1430  CB  ASN B  74      63.335 -29.168  -4.371  1.00 91.40           C  
ANISOU 1430  CB  ASN B  74    12739   9708  12282   -921   4580   -147       C  
ATOM   1431  CG  ASN B  74      63.702 -28.606  -5.733  1.00 92.71           C  
ANISOU 1431  CG  ASN B  74    12486  10022  12717   -899   3932   -337       C  
ATOM   1432  OD1 ASN B  74      64.880 -28.431  -6.068  1.00 91.96           O  
ANISOU 1432  OD1 ASN B  74    12675   9946  12319   -762   3442   -431       O  
ATOM   1433  ND2 ASN B  74      62.675 -28.301  -6.528  1.00 93.85           N  
ANISOU 1433  ND2 ASN B  74    11939  10275  13446  -1027   3934   -378       N  
ATOM   1434  N   ALA B  75      63.399 -31.523  -2.087  1.00110.35           N  
ANISOU 1434  N   ALA B  75    16372  11607  13948  -1156   5520    424       N  
ATOM   1435  CA  ALA B  75      63.029 -31.880  -0.723  1.00117.06           C  
ANISOU 1435  CA  ALA B  75    17739  12334  14406  -1130   6219    677       C  
ATOM   1436  C   ALA B  75      64.261 -32.088   0.152  1.00113.86           C  
ANISOU 1436  C   ALA B  75    18265  11802  13194   -873   5991    728       C  
ATOM   1437  O   ALA B  75      64.305 -31.606   1.291  1.00125.91           O  
ANISOU 1437  O   ALA B  75    20329  13357  14156   -615   6351    760       O  
ATOM   1438  CB  ALA B  75      62.143 -33.129  -0.730  1.00124.60           C  
ANISOU 1438  CB  ALA B  75    18478  13070  15795  -1557   6662    981       C  
ATOM   1439  N   LYS B  76      65.271 -32.795  -0.352  1.00 99.27           N  
ANISOU 1439  N   LYS B  76    16632   9811  11277   -913   5381    720       N  
ATOM   1440  CA  LYS B  76      66.522 -32.941   0.386  1.00 94.26           C  
ANISOU 1440  CA  LYS B  76    16803   9060   9953   -640   5039    742       C  
ATOM   1441  C   LYS B  76      67.502 -31.803   0.133  1.00 93.56           C  
ANISOU 1441  C   LYS B  76    16728   9159   9661   -318   4448    422       C  
ATOM   1442  O   LYS B  76      68.620 -31.848   0.659  1.00 90.50           O  
ANISOU 1442  O   LYS B  76    16925   8683   8779    -86   4052    401       O  
ATOM   1443  CB  LYS B  76      67.225 -34.281   0.090  1.00 88.60           C  
ANISOU 1443  CB  LYS B  76    16351   8057   9254   -784   4674    899       C  
ATOM   1444  CG  LYS B  76      66.764 -35.443   0.969  1.00 96.33           C  
ANISOU 1444  CG  LYS B  76    17815   8731  10057   -968   5193   1298       C  
ATOM   1445  CD  LYS B  76      67.600 -36.710   0.786  1.00 98.77           C  
ANISOU 1445  CD  LYS B  76    18498   8704  10328  -1032   4767   1442       C  
ATOM   1446  CE  LYS B  76      67.006 -37.879   1.585  1.00106.71           C  
ANISOU 1446  CE  LYS B  76    19940   9358  11249  -1272   5323   1886       C  
ATOM   1447  NZ  LYS B  76      67.911 -39.071   1.651  1.00107.80           N1+
ANISOU 1447  NZ  LYS B  76    20609   9112  11237  -1250   4903   2056       N1+
ATOM   1448  N   ASN B  77      67.127 -30.806  -0.672  1.00 92.57           N  
ANISOU 1448  N   ASN B  77    15966   9264   9941   -308   4347    190       N  
ATOM   1449  CA  ASN B  77      67.997 -29.667  -0.974  1.00 89.65           C  
ANISOU 1449  CA  ASN B  77    15556   9044   9462    -46   3815    -87       C  
ATOM   1450  C   ASN B  77      69.389 -30.138  -1.398  1.00 84.38           C  
ANISOU 1450  C   ASN B  77    15098   8290   8672     15   3138   -128       C  
ATOM   1451  O   ASN B  77      70.413 -29.738  -0.834  1.00 87.12           O  
ANISOU 1451  O   ASN B  77    15887   8604   8609    269   2779   -216       O  
ATOM   1452  CB  ASN B  77      68.075 -28.692   0.199  1.00 96.41           C  
ANISOU 1452  CB  ASN B  77    16897   9934   9800    269   4004   -190       C  
ATOM   1453  CG  ASN B  77      68.806 -27.422  -0.170  1.00 98.10           C  
ANISOU 1453  CG  ASN B  77    16973  10267  10035    489   3481   -481       C  
ATOM   1454  OD1 ASN B  77      68.399 -26.702  -1.078  1.00 96.71           O  
ANISOU 1454  OD1 ASN B  77    16176  10235  10332    436   3405   -609       O  
ATOM   1455  ND2 ASN B  77      69.912 -27.157   0.512  1.00 99.98           N  
ANISOU 1455  ND2 ASN B  77    17785  10419   9784    726   3075   -573       N  
ATOM   1456  N   THR B  78      69.413 -31.023  -2.397  1.00 75.58           N  
ANISOU 1456  N   THR B  78    13651   7124   7942   -213   2959    -77       N  
ATOM   1457  CA  THR B  78      70.633 -31.682  -2.835  1.00 71.49           C  
ANISOU 1457  CA  THR B  78    13299   6501   7365   -159   2416    -99       C  
ATOM   1458  C   THR B  78      70.544 -31.953  -4.327  1.00 74.83           C  
ANISOU 1458  C   THR B  78    13125   7010   8297   -347   2179   -202       C  
ATOM   1459  O   THR B  78      69.475 -32.299  -4.838  1.00 80.96           O  
ANISOU 1459  O   THR B  78    13524   7792   9445   -605   2453   -157       O  
ATOM   1460  CB  THR B  78      70.861 -33.022  -2.112  1.00 73.09           C  
ANISOU 1460  CB  THR B  78    14065   6399   7305   -201   2514    143       C  
ATOM   1461  OG1 THR B  78      70.799 -32.850  -0.687  1.00 79.47           O  
ANISOU 1461  OG1 THR B  78    15503   7124   7566    -36   2799    277       O  
ATOM   1462  CG2 THR B  78      72.218 -33.572  -2.466  1.00 69.41           C  
ANISOU 1462  CG2 THR B  78    13775   5822   6775    -58   1925     89       C  
ATOM   1463  N   VAL B  79      71.669 -31.813  -5.015  1.00 73.00           N  
ANISOU 1463  N   VAL B  79    12815   6841   8082   -216   1669   -339       N  
ATOM   1464  CA  VAL B  79      71.812 -32.254  -6.398  1.00 69.69           C  
ANISOU 1464  CA  VAL B  79    11985   6478   8016   -343   1418   -437       C  
ATOM   1465  C   VAL B  79      72.794 -33.409  -6.401  1.00 67.30           C  
ANISOU 1465  C   VAL B  79    12016   5954   7603   -271   1155   -400       C  
ATOM   1466  O   VAL B  79      73.841 -33.336  -5.753  1.00 68.69           O  
ANISOU 1466  O   VAL B  79    12543   6063   7492    -34    914   -388       O  
ATOM   1467  CB  VAL B  79      72.304 -31.136  -7.332  1.00 63.22           C  
ANISOU 1467  CB  VAL B  79    10762   5927   7332   -239   1107   -613       C  
ATOM   1468  CG1 VAL B  79      72.650 -31.717  -8.700  1.00 50.34           C  
ANISOU 1468  CG1 VAL B  79     8850   4345   5932   -316    848   -709       C  
ATOM   1469  CG2 VAL B  79      71.260 -30.026  -7.440  1.00 71.98           C  
ANISOU 1469  CG2 VAL B  79    11513   7218   8617   -299   1336   -647       C  
ATOM   1470  N   TYR B  80      72.482 -34.452  -7.156  1.00 68.05           N  
ANISOU 1470  N   TYR B  80    11987   5917   7953   -458   1152   -405       N  
ATOM   1471  CA  TYR B  80      73.295 -35.657  -7.186  1.00 68.69           C  
ANISOU 1471  CA  TYR B  80    12386   5729   7982   -384    934   -379       C  
ATOM   1472  C   TYR B  80      73.967 -35.801  -8.541  1.00 65.89           C  
ANISOU 1472  C   TYR B  80    11722   5487   7824   -321    598   -598       C  
ATOM   1473  O   TYR B  80      73.434 -35.370  -9.566  1.00 69.76           O  
ANISOU 1473  O   TYR B  80    11785   6188   8531   -450    595   -729       O  
ATOM   1474  CB  TYR B  80      72.464 -36.911  -6.934  1.00 70.60           C  
ANISOU 1474  CB  TYR B  80    12824   5639   8362   -641   1200   -219       C  
ATOM   1475  CG  TYR B  80      71.719 -36.949  -5.631  1.00 83.94           C  
ANISOU 1475  CG  TYR B  80    14844   7193   9857   -734   1639     45       C  
ATOM   1476  CD1 TYR B  80      72.369 -37.224  -4.431  1.00 87.69           C  
ANISOU 1476  CD1 TYR B  80    15935   7479   9905   -530   1629    229       C  
ATOM   1477  CD2 TYR B  80      70.352 -36.728  -5.597  1.00 94.97           C  
ANISOU 1477  CD2 TYR B  80    15942   8651  11492  -1013   2074    119       C  
ATOM   1478  CE1 TYR B  80      71.669 -37.272  -3.222  1.00 94.38           C  
ANISOU 1478  CE1 TYR B  80    17158   8211  10490   -600   2088    490       C  
ATOM   1479  CE2 TYR B  80      69.643 -36.777  -4.402  1.00104.91           C  
ANISOU 1479  CE2 TYR B  80    17495   9800  12567  -1091   2574    376       C  
ATOM   1480  CZ  TYR B  80      70.301 -37.048  -3.216  1.00102.86           C  
ANISOU 1480  CZ  TYR B  80    17914   9364  11806   -883   2604    566       C  
ATOM   1481  OH  TYR B  80      69.570 -37.094  -2.040  1.00106.77           O  
ANISOU 1481  OH  TYR B  80    18756   9764  12049   -949   3157    835       O  
ATOM   1482  N   LEU B  81      75.093 -36.448  -8.559  1.00 64.74           N  
ANISOU 1482  N   LEU B  81    11808   5202   7586    -94    317   -633       N  
ATOM   1483  CA  LEU B  81      75.723 -36.795  -9.787  1.00 66.11           C  
ANISOU 1483  CA  LEU B  81    11779   5412   7928    -11     76   -834       C  
ATOM   1484  C   LEU B  81      75.980 -38.254  -9.690  1.00 76.61           C  
ANISOU 1484  C   LEU B  81    13466   6332   9308     12     11   -806       C  
ATOM   1485  O   LEU B  81      76.841 -38.641  -8.984  1.00 87.19           O  
ANISOU 1485  O   LEU B  81    15154   7470  10505    242   -144   -710       O  
ATOM   1486  CB  LEU B  81      77.034 -36.135  -9.933  1.00 55.41           C  
ANISOU 1486  CB  LEU B  81    10270   4280   6505    282   -190   -928       C  
ATOM   1487  CG  LEU B  81      77.713 -36.525 -11.193  1.00 53.48           C  
ANISOU 1487  CG  LEU B  81     9785   4132   6402    402   -350  -1134       C  
ATOM   1488  CD1 LEU B  81      76.958 -36.086 -12.366  1.00 48.24           C  
ANISOU 1488  CD1 LEU B  81     8763   3721   5844    209   -255  -1259       C  
ATOM   1489  CD2 LEU B  81      79.018 -35.859 -11.237  1.00 53.99           C  
ANISOU 1489  CD2 LEU B  81     9702   4363   6446    689   -564  -1165       C  
ATOM   1490  N   GLN B  82      75.268 -39.079 -10.418  1.00 66.43           N  
ANISOU 1490  N   GLN B  82    12106   4890   8245   -224     89   -889       N  
ATOM   1491  CA  GLN B  82      75.522 -40.479 -10.329  1.00 68.59           C  
ANISOU 1491  CA  GLN B  82    12711   4724   8626   -218      4   -896       C  
ATOM   1492  C   GLN B  82      76.496 -40.880 -11.342  1.00 70.37           C  
ANISOU 1492  C   GLN B  82    12836   4998   8905     49   -271  -1173       C  
ATOM   1493  O   GLN B  82      76.244 -40.691 -12.464  1.00 71.31           O  
ANISOU 1493  O   GLN B  82    12629   5364   9103     -5   -308  -1400       O  
ATOM   1494  CB  GLN B  82      74.261 -41.193 -10.646  1.00 63.82           C  
ANISOU 1494  CB  GLN B  82    12075   3882   8290   -615    183   -881       C  
ATOM   1495  CG  GLN B  82      74.400 -42.674 -10.628  1.00 72.68           C  
ANISOU 1495  CG  GLN B  82    13559   4486   9571   -642     83   -889       C  
ATOM   1496  CD  GLN B  82      74.430 -43.274  -9.260  1.00 79.50           C  
ANISOU 1496  CD  GLN B  82    14945   4976  10285   -572    177   -555       C  
ATOM   1497  OE1 GLN B  82      75.373 -43.904  -8.916  1.00 87.74           O  
ANISOU 1497  OE1 GLN B  82    16333   5683  11320   -341    -35   -559       O  
ATOM   1498  NE2 GLN B  82      73.389 -43.123  -8.512  1.00 76.15           N  
ANISOU 1498  NE2 GLN B  82    14607   4598   9729   -749    503   -261       N  
ATOM   1499  N   MET B  83      77.608 -41.442 -10.948  1.00 70.16           N  
ANISOU 1499  N   MET B  83    13087   4750   8821    366   -459  -1152       N  
ATOM   1500  CA  MET B  83      78.622 -41.829 -11.888  1.00 70.59           C  
ANISOU 1500  CA  MET B  83    13026   4851   8943    687   -667  -1409       C  
ATOM   1501  C   MET B  83      78.820 -43.349 -12.098  1.00 75.27           C  
ANISOU 1501  C   MET B  83    13963   4941   9696    765   -774  -1504       C  
ATOM   1502  O   MET B  83      79.324 -44.004 -11.251  1.00 82.72           O  
ANISOU 1502  O   MET B  83    15195   5604  10633    904   -862  -1306       O  
ATOM   1503  CB  MET B  83      79.917 -41.262 -11.353  1.00 73.20           C  
ANISOU 1503  CB  MET B  83    13278   5362   9174   1047   -838  -1352       C  
ATOM   1504  CG  MET B  83      80.242 -39.823 -11.660  1.00 71.10           C  
ANISOU 1504  CG  MET B  83    12707   5529   8779    988   -781  -1266       C  
ATOM   1505  SD  MET B  83      81.266 -39.085 -10.421  1.00 75.43           S  
ANISOU 1505  SD  MET B  83    13040   6283   9338   1382  -1048  -1270       S  
ATOM   1506  CE  MET B  83      82.770 -38.768 -11.212  1.00 81.74           C  
ANISOU 1506  CE  MET B  83    14354   6742   9962   1498  -1248  -1005       C  
ATOM   1507  N   ASN B  84      78.532 -43.885 -13.263  1.00 66.69           N  
ANISOU 1507  N   ASN B  84    12752   3844   8745    668   -773  -1775       N  
ATOM   1508  CA  ASN B  84      78.691 -45.280 -13.524  1.00 71.84           C  
ANISOU 1508  CA  ASN B  84    13566   4151   9578    728   -858  -1871       C  
ATOM   1509  C   ASN B  84      79.807 -45.517 -14.459  1.00 76.71           C  
ANISOU 1509  C   ASN B  84    14014   4933  10198   1122   -956  -2158       C  
ATOM   1510  O   ASN B  84      80.183 -44.655 -15.167  1.00 74.47           O  
ANISOU 1510  O   ASN B  84    13457   5045   9793   1261   -923  -2316       O  
ATOM   1511  CB  ASN B  84      77.464 -45.800 -14.175  1.00 73.04           C  
ANISOU 1511  CB  ASN B  84    13731   4108   9915    333   -809  -1994       C  
ATOM   1512  CG  ASN B  84      76.295 -45.710 -13.312  1.00 73.22           C  
ANISOU 1512  CG  ASN B  84    13869   3944  10006    -83   -643  -1699       C  
ATOM   1513  OD1 ASN B  84      76.436 -45.508 -12.183  1.00 90.08           O  
ANISOU 1513  OD1 ASN B  84    16226   5964  12035    -57   -551  -1373       O  
ATOM   1514  ND2 ASN B  84      75.143 -45.857 -13.847  1.00 74.04           N  
ANISOU 1514  ND2 ASN B  84    13834   4003  10298   -468   -601  -1809       N  
ATOM   1515  N   SER B  85      80.362 -46.704 -14.457  1.00 75.88           N  
ANISOU 1515  N   SER B  85    14079   4510  10242   1304  -1045  -2218       N  
ATOM   1516  CA  SER B  85      81.429 -47.035 -15.357  1.00 77.77           C  
ANISOU 1516  CA  SER B  85    14184   4849  10515   1676  -1079  -2510       C  
ATOM   1517  C   SER B  85      82.616 -46.160 -15.353  1.00 87.93           C  
ANISOU 1517  C   SER B  85    15197   6499  11712   2031  -1081  -2500       C  
ATOM   1518  O   SER B  85      83.065 -45.708 -16.326  1.00 86.96           O  
ANISOU 1518  O   SER B  85    14810   6739  11492   2145   -974  -2715       O  
ATOM   1519  CB  SER B  85      80.906 -47.147 -16.756  1.00 86.68           C  
ANISOU 1519  CB  SER B  85    15212   6127  11596   1540  -1008  -2857       C  
ATOM   1520  OG  SER B  85      79.635 -47.704 -16.789  1.00 85.04           O  
ANISOU 1520  OG  SER B  85    15177   5619  11516   1147  -1040  -2868       O  
ATOM   1521  N   LEU B  86      83.175 -45.936 -14.229  1.00 82.68           N  
ANISOU 1521  N   LEU B  86    14597   5742  11073   2181  -1210  -2230       N  
ATOM   1522  CA  LEU B  86      84.290 -45.047 -14.194  1.00 82.07           C  
ANISOU 1522  CA  LEU B  86    14224   5975  10985   2483  -1265  -2207       C  
ATOM   1523  C   LEU B  86      85.503 -45.554 -14.810  1.00 91.83           C  
ANISOU 1523  C   LEU B  86    15252   7239  12402   2918  -1276  -2418       C  
ATOM   1524  O   LEU B  86      85.716 -46.691 -14.857  1.00 95.59           O  
ANISOU 1524  O   LEU B  86    15904   7402  13015   3050  -1325  -2489       O  
ATOM   1525  CB  LEU B  86      84.602 -44.673 -12.788  1.00 81.95           C  
ANISOU 1525  CB  LEU B  86    14356   5852  10929   2511  -1464  -1873       C  
ATOM   1526  CG  LEU B  86      83.432 -44.005 -12.126  1.00 76.19           C  
ANISOU 1526  CG  LEU B  86    13763   5195   9992   2131  -1373  -1688       C  
ATOM   1527  CD1 LEU B  86      83.671 -43.804 -10.679  1.00 75.97           C  
ANISOU 1527  CD1 LEU B  86    14033   4994   9840   2139  -1542  -1356       C  
ATOM   1528  CD2 LEU B  86      83.269 -42.687 -12.766  1.00 75.70           C  
ANISOU 1528  CD2 LEU B  86    13352   5556   9855   2092  -1269  -1810       C  
ATOM   1529  N   LYS B  87      86.316 -44.678 -15.316  1.00 93.32           N  
ANISOU 1529  N   LYS B  87    15046   7797  12616   3144  -1199  -2521       N  
ATOM   1530  CA  LYS B  87      87.575 -45.048 -15.895  1.00 95.66           C  
ANISOU 1530  CA  LYS B  87    15042   8187  13117   3577  -1136  -2701       C  
ATOM   1531  C   LYS B  87      88.594 -44.222 -15.297  1.00 96.96           C  
ANISOU 1531  C   LYS B  87    14859   8502  13479   3827  -1309  -2536       C  
ATOM   1532  O   LYS B  87      88.372 -43.139 -14.908  1.00108.00           O  
ANISOU 1532  O   LYS B  87    16208  10035  14793   3657  -1420  -2358       O  
ATOM   1533  CB  LYS B  87      87.667 -44.638 -17.337  1.00 96.82           C  
ANISOU 1533  CB  LYS B  87    14958   8687  13140   3633   -808  -2997       C  
ATOM   1534  CG  LYS B  87      86.394 -44.702 -18.105  1.00 97.81           C  
ANISOU 1534  CG  LYS B  87    15378   8752  13032   3342   -686  -3186       C  
ATOM   1535  CD  LYS B  87      86.568 -44.109 -19.470  1.00 95.41           C  
ANISOU 1535  CD  LYS B  87    14876   8897  12477   3307   -425  -3374       C  
ATOM   1536  CE  LYS B  87      85.507 -44.682 -20.362  1.00104.59           C  
ANISOU 1536  CE  LYS B  87    16318  10011  13409   3048   -371  -3594       C  
ATOM   1537  NZ  LYS B  87      85.094 -43.742 -21.415  1.00112.32           N1+
ANISOU 1537  NZ  LYS B  87    17172  11422  14083   2879   -233  -3646       N1+
ATOM   1538  N   PRO B  88      89.829 -44.590 -15.387  1.00 92.87           N  
ANISOU 1538  N   PRO B  88    14063   7968  13256   4224  -1341  -2601       N  
ATOM   1539  CA  PRO B  88      90.921 -43.807 -14.833  1.00 92.20           C  
ANISOU 1539  CA  PRO B  88    13531   8061  13440   4442  -1529  -2459       C  
ATOM   1540  C   PRO B  88      91.114 -42.369 -15.265  1.00 96.34           C  
ANISOU 1540  C   PRO B  88    13659   9008  13937   4346  -1372  -2469       C  
ATOM   1541  O   PRO B  88      91.895 -41.718 -14.668  1.00104.12           O  
ANISOU 1541  O   PRO B  88    14399  10087  15074   4340  -1625  -2286       O  
ATOM   1542  CB  PRO B  88      92.128 -44.581 -15.264  1.00103.46           C  
ANISOU 1542  CB  PRO B  88    14631   9461  15218   4872  -1445  -2597       C  
ATOM   1543  CG  PRO B  88      91.691 -45.315 -16.439  1.00103.92           C  
ANISOU 1543  CG  PRO B  88    15015   9335  15136   4893  -1182  -2846       C  
ATOM   1544  CD  PRO B  88      90.322 -45.737 -16.113  1.00 99.23           C  
ANISOU 1544  CD  PRO B  88    14968   8527  14209   4475  -1268  -2776       C  
ATOM   1545  N   GLU B  89      90.330 -41.918 -16.199  1.00 94.94           N  
ANISOU 1545  N   GLU B  89    13411   9094  13567   4269   -986  -2673       N  
ATOM   1546  CA  GLU B  89      90.448 -40.569 -16.618  1.00 94.20           C  
ANISOU 1546  CA  GLU B  89    12914   9494  13386   4003   -782  -2543       C  
ATOM   1547  C   GLU B  89      89.448 -39.707 -15.938  1.00 89.61           C  
ANISOU 1547  C   GLU B  89    12542   8932  12573   3559   -964  -2305       C  
ATOM   1548  O   GLU B  89      89.385 -38.557 -16.167  1.00 90.27           O  
ANISOU 1548  O   GLU B  89    12313   9360  12625   3339   -870  -2167       O  
ATOM   1549  CB  GLU B  89      90.299 -40.476 -18.091  1.00 97.80           C  
ANISOU 1549  CB  GLU B  89    13315  10272  13574   3930   -328  -2733       C  
ATOM   1550  CG  GLU B  89      91.180 -41.443 -18.781  1.00111.37           C  
ANISOU 1550  CG  GLU B  89    14884  12027  15404   4362    -29  -3014       C  
ATOM   1551  CD  GLU B  89      90.380 -42.530 -19.387  1.00121.88           C  
ANISOU 1551  CD  GLU B  89    16746  12952  16612   4463    -89  -3256       C  
ATOM   1552  OE1 GLU B  89      90.733 -43.696 -19.200  1.00122.33           O  
ANISOU 1552  OE1 GLU B  89    16794  12742  16945   4722   -188  -3273       O  
ATOM   1553  OE2 GLU B  89      89.394 -42.205 -20.055  1.00124.19           O1-
ANISOU 1553  OE2 GLU B  89    17425  13219  16542   4173    -41  -3360       O1-
ATOM   1554  N   ASP B  90      88.671 -40.310 -15.093  1.00 84.93           N  
ANISOU 1554  N   ASP B  90    12475   7971  11823   3422  -1177  -2250       N  
ATOM   1555  CA  ASP B  90      87.710 -39.671 -14.293  1.00 83.77           C  
ANISOU 1555  CA  ASP B  90    12539   7830  11459   3043  -1297  -2028       C  
ATOM   1556  C   ASP B  90      88.259 -39.331 -12.941  1.00 82.37           C  
ANISOU 1556  C   ASP B  90    12370   7526  11400   3125  -1677  -1812       C  
ATOM   1557  O   ASP B  90      87.549 -38.909 -12.106  1.00 75.43           O  
ANISOU 1557  O   ASP B  90    11689   6655  10318   2856  -1770  -1639       O  
ATOM   1558  CB  ASP B  90      86.580 -40.599 -14.074  1.00 85.54           C  
ANISOU 1558  CB  ASP B  90    13308   7743  11451   2808  -1267  -2047       C  
ATOM   1559  CG  ASP B  90      85.868 -40.909 -15.305  1.00 91.82           C  
ANISOU 1559  CG  ASP B  90    14124   8656  12107   2679   -981  -2284       C  
ATOM   1560  OD1 ASP B  90      86.104 -40.277 -16.295  1.00 90.77           O  
ANISOU 1560  OD1 ASP B  90    13691   8931  11868   2546   -776  -2318       O  
ATOM   1561  OD2 ASP B  90      85.060 -41.794 -15.289  1.00 97.31           O1-
ANISOU 1561  OD2 ASP B  90    15180   9000  12791   2701   -996  -2432       O1-
ATOM   1562  N   THR B  91      89.537 -39.485 -12.772  1.00 83.69           N  
ANISOU 1562  N   THR B  91    12338   7571  11889   3509  -1914  -1834       N  
ATOM   1563  CA  THR B  91      90.141 -39.203 -11.529  1.00 78.92           C  
ANISOU 1563  CA  THR B  91    11685   6883  11419   3607  -2352  -1656       C  
ATOM   1564  C   THR B  91      90.417 -37.763 -11.558  1.00 84.38           C  
ANISOU 1564  C   THR B  91    11920   7957  12186   3408  -2337  -1577       C  
ATOM   1565  O   THR B  91      91.037 -37.295 -12.453  1.00 89.24           O  
ANISOU 1565  O   THR B  91    11987   8876  13044   3452  -2102  -1651       O  
ATOM   1566  CB  THR B  91      91.408 -39.994 -11.413  1.00 79.83           C  
ANISOU 1566  CB  THR B  91    11570   6818  11946   4069  -2629  -1710       C  
ATOM   1567  OG1 THR B  91      91.106 -41.202 -10.759  1.00 85.64           O  
ANISOU 1567  OG1 THR B  91    12759   7222  12557   4136  -2659  -1697       O  
ATOM   1568  CG2 THR B  91      92.336 -39.298 -10.597  1.00 81.68           C  
ANISOU 1568  CG2 THR B  91    11648   7061  12328   4106  -3111  -1536       C  
ATOM   1569  N   ALA B  92      89.993 -37.075 -10.523  1.00 83.05           N  
ANISOU 1569  N   ALA B  92    12001   7749  11805   3200  -2575  -1421       N  
ATOM   1570  CA  ALA B  92      90.068 -35.627 -10.441  1.00 78.67           C  
ANISOU 1570  CA  ALA B  92    11108   7477  11304   2986  -2609  -1352       C  
ATOM   1571  C   ALA B  92      89.367 -35.235  -9.157  1.00 81.53           C  
ANISOU 1571  C   ALA B  92    11975   7683  11319   2816  -2863  -1224       C  
ATOM   1572  O   ALA B  92      88.679 -36.050  -8.536  1.00 81.46           O  
ANISOU 1572  O   ALA B  92    12541   7410  11000   2810  -2880  -1167       O  
ATOM   1573  CB  ALA B  92      89.417 -34.935 -11.638  1.00 75.38           C  
ANISOU 1573  CB  ALA B  92    10427   7404  10809   2720  -2130  -1393       C  
ATOM   1574  N   VAL B  93      89.533 -33.969  -8.775  1.00 81.05           N  
ANISOU 1574  N   VAL B  93    11709   7774  11311   2675  -3033  -1179       N  
ATOM   1575  CA  VAL B  93      88.716 -33.371  -7.728  1.00 76.83           C  
ANISOU 1575  CA  VAL B  93    11638   7161  10395   2488  -3157  -1100       C  
ATOM   1576  C   VAL B  93      87.472 -32.803  -8.393  1.00 75.03           C  
ANISOU 1576  C   VAL B  93    11404   7144   9961   2166  -2677  -1101       C  
ATOM   1577  O   VAL B  93      87.572 -32.062  -9.377  1.00 74.00           O  
ANISOU 1577  O   VAL B  93    10794   7281  10043   2047  -2463  -1133       O  
ATOM   1578  CB  VAL B  93      89.492 -32.285  -6.958  1.00 71.13           C  
ANISOU 1578  CB  VAL B  93    10744   6447   9837   2513  -3630  -1095       C  
ATOM   1579  CG1 VAL B  93      88.607 -31.645  -5.899  1.00 67.79           C  
ANISOU 1579  CG1 VAL B  93    10856   5943   8959   2353  -3714  -1057       C  
ATOM   1580  CG2 VAL B  93      90.718 -32.871  -6.293  1.00 72.19           C  
ANISOU 1580  CG2 VAL B  93    10856   6363  10211   2846  -4183  -1097       C  
ATOM   1581  N   TYR B  94      86.300 -33.164  -7.874  1.00 72.61           N  
ANISOU 1581  N   TYR B  94    11616   6711   9261   2028  -2502  -1045       N  
ATOM   1582  CA  TYR B  94      85.029 -32.738  -8.449  1.00 66.64           C  
ANISOU 1582  CA  TYR B  94    10847   6124   8348   1738  -2077  -1045       C  
ATOM   1583  C   TYR B  94      84.456 -31.594  -7.631  1.00 70.51           C  
ANISOU 1583  C   TYR B  94    11497   6654   8639   1593  -2118  -1004       C  
ATOM   1584  O   TYR B  94      84.571 -31.579  -6.403  1.00 83.60           O  
ANISOU 1584  O   TYR B  94    13569   8125  10070   1687  -2376   -960       O  
ATOM   1585  CB  TYR B  94      84.049 -33.902  -8.521  1.00 60.85           C  
ANISOU 1585  CB  TYR B  94    10488   5222   7411   1656  -1807  -1019       C  
ATOM   1586  CG  TYR B  94      84.364 -34.831  -9.676  1.00 64.19           C  
ANISOU 1586  CG  TYR B  94    10701   5654   8035   1746  -1677  -1127       C  
ATOM   1587  CD1 TYR B  94      85.555 -35.551  -9.702  1.00 60.75           C  
ANISOU 1587  CD1 TYR B  94    10192   5083   7807   2054  -1915  -1174       C  
ATOM   1588  CD2 TYR B  94      83.461 -35.014 -10.724  1.00 61.12           C  
ANISOU 1588  CD2 TYR B  94    10207   5389   7626   1549  -1341  -1201       C  
ATOM   1589  CE1 TYR B  94      85.857 -36.406 -10.748  1.00 70.89           C  
ANISOU 1589  CE1 TYR B  94    11317   6361   9258   2180  -1768  -1310       C  
ATOM   1590  CE2 TYR B  94      83.752 -35.876 -11.770  1.00 68.94           C  
ANISOU 1590  CE2 TYR B  94    11081   6370   8742   1657  -1241  -1344       C  
ATOM   1591  CZ  TYR B  94      84.949 -36.578 -11.777  1.00 71.67           C  
ANISOU 1591  CZ  TYR B  94    11378   6580   9275   1981  -1427  -1405       C  
ATOM   1592  OH  TYR B  94      85.251 -37.443 -12.815  1.00 63.90           O  
ANISOU 1592  OH  TYR B  94    10306   5572   8400   2131  -1298  -1583       O  
ATOM   1593  N   TYR B  95      83.878 -30.618  -8.327  1.00 63.51           N  
ANISOU 1593  N   TYR B  95    10305   6002   7826   1392  -1883  -1025       N  
ATOM   1594  CA  TYR B  95      83.430 -29.372  -7.734  1.00 53.86           C  
ANISOU 1594  CA  TYR B  95     9139   4824   6503   1280  -1920  -1021       C  
ATOM   1595  C   TYR B  95      81.999 -29.052  -8.128  1.00 52.33           C  
ANISOU 1595  C   TYR B  95     8955   4745   6183   1058  -1511  -1004       C  
ATOM   1596  O   TYR B  95      81.554 -29.350  -9.237  1.00 53.00           O  
ANISOU 1596  O   TYR B  95     8794   4971   6373    950  -1261  -1007       O  
ATOM   1597  CB  TYR B  95      84.306 -28.217  -8.166  1.00 52.46           C  
ANISOU 1597  CB  TYR B  95     8487   4785   6660   1273  -2125  -1050       C  
ATOM   1598  CG  TYR B  95      85.751 -28.311  -7.760  1.00 51.43           C  
ANISOU 1598  CG  TYR B  95     8222   4550   6767   1471  -2575  -1074       C  
ATOM   1599  CD1 TYR B  95      86.681 -28.884  -8.598  1.00 53.30           C  
ANISOU 1599  CD1 TYR B  95     8062   4864   7324   1586  -2578  -1072       C  
ATOM   1600  CD2 TYR B  95      86.193 -27.769  -6.557  1.00 53.60           C  
ANISOU 1600  CD2 TYR B  95     8743   4654   6969   1553  -3012  -1115       C  
ATOM   1601  CE1 TYR B  95      88.007 -28.953  -8.245  1.00 66.95           C  
ANISOU 1601  CE1 TYR B  95     9576   6502   9359   1776  -2992  -1091       C  
ATOM   1602  CE2 TYR B  95      87.522 -27.827  -6.196  1.00 63.29           C  
ANISOU 1602  CE2 TYR B  95     9793   5777   8477   1728  -3499  -1144       C  
ATOM   1603  CZ  TYR B  95      88.424 -28.423  -7.044  1.00 71.54           C  
ANISOU 1603  CZ  TYR B  95    10370   6903   9907   1836  -3482  -1122       C  
ATOM   1604  OH  TYR B  95      89.758 -28.508  -6.710  1.00 83.06           O  
ANISOU 1604  OH  TYR B  95    11564   8262  11732   2024  -3963  -1147       O  
ATOM   1605  N   CYS B  96      81.328 -28.344  -7.237  1.00 64.37           N  
ANISOU 1605  N   CYS B  96    10742   6214   7501   1010  -1475  -1003       N  
ATOM   1606  CA  CYS B  96      79.932 -27.960  -7.365  1.00 65.63           C  
ANISOU 1606  CA  CYS B  96    10914   6454   7570    835  -1101   -988       C  
ATOM   1607  C   CYS B  96      79.794 -26.431  -7.487  1.00 60.00           C  
ANISOU 1607  C   CYS B  96     9957   5850   6990    784  -1145  -1035       C  
ATOM   1608  O   CYS B  96      80.548 -25.673  -6.866  1.00 65.68           O  
ANISOU 1608  O   CYS B  96    10738   6490   7728    881  -1460  -1092       O  
ATOM   1609  CB  CYS B  96      79.177 -28.433  -6.118  1.00 76.62           C  
ANISOU 1609  CB  CYS B  96    12855   7663   8595    856   -937   -941       C  
ATOM   1610  SG  CYS B  96      77.482 -28.533  -6.433  1.00 90.47           S  
ANISOU 1610  SG  CYS B  96    14537   9493  10345    636   -412   -893       S  
ATOM   1611  N   ALA B  97      78.786 -25.960  -8.225  1.00 52.75           N  
ANISOU 1611  N   ALA B  97     8789   5077   6178    635   -865  -1018       N  
ATOM   1612  CA  ALA B  97      78.603 -24.515  -8.371  1.00 55.97           C  
ANISOU 1612  CA  ALA B  97     8982   5546   6740    601   -909  -1046       C  
ATOM   1613  C   ALA B  97      77.181 -24.193  -8.797  1.00 56.02           C  
ANISOU 1613  C   ALA B  97     8849   5648   6786    481   -573  -1024       C  
ATOM   1614  O   ALA B  97      76.456 -25.049  -9.306  1.00 66.75           O  
ANISOU 1614  O   ALA B  97    10151   7075   8138    382   -348   -984       O  
ATOM   1615  CB  ALA B  97      79.573 -23.919  -9.390  1.00 50.46           C  
ANISOU 1615  CB  ALA B  97     7855   4965   6353    575  -1111  -1005       C  
ATOM   1616  N   THR B  98      76.772 -22.952  -8.549  1.00 51.02           N  
ANISOU 1616  N   THR B  98     8160   4994   6232    498   -571  -1065       N  
ATOM   1617  CA  THR B  98      75.470 -22.497  -9.050  1.00 51.00           C  
ANISOU 1617  CA  THR B  98     7935   5084   6358    414   -303  -1041       C  
ATOM   1618  C   THR B  98      75.520 -21.961 -10.477  1.00 51.85           C  
ANISOU 1618  C   THR B  98     7603   5358   6740    323   -387   -949       C  
ATOM   1619  O   THR B  98      74.875 -20.972 -10.789  1.00 54.05           O  
ANISOU 1619  O   THR B  98     7692   5656   7189    315   -352   -928       O  
ATOM   1620  CB  THR B  98      74.882 -21.470  -8.098  1.00 55.09           C  
ANISOU 1620  CB  THR B  98     8624   5478   6829    518   -218  -1139       C  
ATOM   1621  OG1 THR B  98      75.791 -20.368  -7.975  1.00 68.72           O  
ANISOU 1621  OG1 THR B  98    10336   7105   8671    587   -553  -1193       O  
ATOM   1622  CG2 THR B  98      74.636 -22.115  -6.745  1.00 50.03           C  
ANISOU 1622  CG2 THR B  98     8474   4708   5828    611    -39  -1203       C  
ATOM   1623  N   ALA B  99      76.256 -22.609 -11.372  1.00 58.02           N  
ANISOU 1623  N   ALA B  99     8243   6253   7549    274   -482   -886       N  
ATOM   1624  CA  ALA B  99      76.353 -22.170 -12.753  1.00 50.33           C  
ANISOU 1624  CA  ALA B  99     6928   5453   6743    203   -529   -778       C  
ATOM   1625  C   ALA B  99      76.861 -23.334 -13.585  1.00 56.25           C  
ANISOU 1625  C   ALA B  99     7638   6327   7406    177   -512   -767       C  
ATOM   1626  O   ALA B  99      77.566 -24.203 -13.067  1.00 67.98           O  
ANISOU 1626  O   ALA B  99     9307   7732   8790    243   -554   -826       O  
ATOM   1627  CB  ALA B  99      77.292 -20.968 -12.867  1.00 43.16           C  
ANISOU 1627  CB  ALA B  99     5876   4501   6020    228   -737   -708       C  
ATOM   1628  N   CYS B 100      76.519 -23.354 -14.876  1.00 52.53           N  
ANISOU 1628  N   CYS B 100     6961   6039   6958    109   -472   -701       N  
ATOM   1629  CA  CYS B 100      77.167 -24.348 -15.723  1.00 55.28           C  
ANISOU 1629  CA  CYS B 100     7302   6503   7201    126   -459   -721       C  
ATOM   1630  C   CYS B 100      78.472 -23.828 -16.293  1.00 61.18           C  
ANISOU 1630  C   CYS B 100     7876   7343   8028    185   -521   -619       C  
ATOM   1631  O   CYS B 100      79.313 -24.625 -16.719  1.00 71.05           O  
ANISOU 1631  O   CYS B 100     9123   8656   9218    259   -487   -656       O  
ATOM   1632  CB  CYS B 100      76.321 -24.748 -16.933  1.00 60.14           C  
ANISOU 1632  CB  CYS B 100     7838   7279   7732     46   -410   -728       C  
ATOM   1633  SG  CYS B 100      74.605 -25.240 -16.781  1.00 70.62           S  
ANISOU 1633  SG  CYS B 100     9190   8552   9092    -85   -351   -812       S  
ATOM   1634  N   TYR B 101      78.666 -22.518 -16.281  1.00 51.32           N  
ANISOU 1634  N   TYR B 101     6470   6080   6950    156   -595   -489       N  
ATOM   1635  CA  TYR B 101      79.791 -21.873 -16.941  1.00 49.55           C  
ANISOU 1635  CA  TYR B 101     6018   5940   6868    159   -612   -332       C  
ATOM   1636  C   TYR B 101      80.813 -21.514 -15.875  1.00 47.08           C  
ANISOU 1636  C   TYR B 101     5681   5439   6769    201   -785   -362       C  
ATOM   1637  O   TYR B 101      80.561 -20.638 -15.035  1.00 44.31           O  
ANISOU 1637  O   TYR B 101     5388   4907   6539    177   -929   -381       O  
ATOM   1638  CB  TYR B 101      79.315 -20.627 -17.698  1.00 52.50           C  
ANISOU 1638  CB  TYR B 101     6240   6374   7334     73   -612   -133       C  
ATOM   1639  CG  TYR B 101      80.382 -19.912 -18.522  1.00 56.80           C  
ANISOU 1639  CG  TYR B 101     6547   7008   8027     37   -563     99       C  
ATOM   1640  CD1 TYR B 101      81.491 -20.596 -19.002  1.00 58.80           C  
ANISOU 1640  CD1 TYR B 101     6694   7394   8254     94   -429    113       C  
ATOM   1641  CD2 TYR B 101      80.271 -18.551 -18.828  1.00 51.25           C  
ANISOU 1641  CD2 TYR B 101     5717   6237   7519    -50   -620    321       C  
ATOM   1642  CE1 TYR B 101      82.453 -19.961 -19.760  1.00 53.11           C  
ANISOU 1642  CE1 TYR B 101     5720   6765   7693     50   -305    352       C  
ATOM   1643  CE2 TYR B 101      81.232 -17.910 -19.598  1.00 48.07           C  
ANISOU 1643  CE2 TYR B 101     5095   5897   7271   -116   -527    582       C  
ATOM   1644  CZ  TYR B 101      82.322 -18.626 -20.053  1.00 53.78           C  
ANISOU 1644  CZ  TYR B 101     5689   6781   7962    -73   -346    602       C  
ATOM   1645  OH  TYR B 101      83.317 -18.022 -20.794  1.00 66.57           O  
ANISOU 1645  OH  TYR B 101     7050   8475   9769   -145   -178    881       O  
ATOM   1646  N   SER B 102      81.975 -22.169 -15.923  1.00 44.99           N  
ANISOU 1646  N   SER B 102     5325   5204   6563    281   -794   -385       N  
ATOM   1647  CA  SER B 102      82.999 -21.928 -14.908  1.00 52.37           C  
ANISOU 1647  CA  SER B 102     6215   5954   7731    331  -1039   -429       C  
ATOM   1648  C   SER B 102      83.256 -20.433 -14.688  1.00 59.80           C  
ANISOU 1648  C   SER B 102     6984   6766   8972    220  -1205   -315       C  
ATOM   1649  O   SER B 102      83.407 -19.983 -13.547  1.00 58.64           O  
ANISOU 1649  O   SER B 102     6970   6389   8921    236  -1477   -422       O  
ATOM   1650  CB  SER B 102      84.288 -22.648 -15.305  1.00 55.48           C  
ANISOU 1650  CB  SER B 102     6385   6434   8260    435  -1006   -418       C  
ATOM   1651  OG  SER B 102      84.792 -22.153 -16.538  1.00 60.65           O  
ANISOU 1651  OG  SER B 102     6704   7285   9056    372   -791   -223       O  
ATOM   1652  N   SER B 103      83.267 -19.633 -15.757  1.00 60.17           N  
ANISOU 1652  N   SER B 103     6785   6931   9147    109  -1061    -99       N  
ATOM   1653  CA  SER B 103      83.602 -18.227 -15.566  1.00 59.58           C  
ANISOU 1653  CA  SER B 103     6540   6675   9421    -12  -1233     30       C  
ATOM   1654  C   SER B 103      82.577 -17.464 -14.725  1.00 55.93           C  
ANISOU 1654  C   SER B 103     6338   5996   8917    -19  -1394    -82       C  
ATOM   1655  O   SER B 103      82.908 -16.390 -14.221  1.00 65.19           O  
ANISOU 1655  O   SER B 103     7457   6928  10383    -86  -1625    -69       O  
ATOM   1656  CB  SER B 103      83.823 -17.537 -16.914  1.00 61.26           C  
ANISOU 1656  CB  SER B 103     6473   7037   9764   -133  -1014    339       C  
ATOM   1657  OG  SER B 103      85.003 -18.030 -17.524  1.00 69.48           O  
ANISOU 1657  OG  SER B 103     7226   8238  10934   -119   -850    442       O  
ATOM   1658  N   TYR B 104      81.357 -17.977 -14.555  1.00 50.58           N  
ANISOU 1658  N   TYR B 104     5922   5377   7921     50  -1272   -202       N  
ATOM   1659  CA  TYR B 104      80.376 -17.336 -13.676  1.00 52.92           C  
ANISOU 1659  CA  TYR B 104     6451   5478   8180     86  -1357   -333       C  
ATOM   1660  C   TYR B 104      80.626 -17.625 -12.190  1.00 56.21           C  
ANISOU 1660  C   TYR B 104     7168   5693   8497    190  -1553   -575       C  
ATOM   1661  O   TYR B 104      80.079 -16.916 -11.339  1.00 61.44           O  
ANISOU 1661  O   TYR B 104     8041   6154   9149    241  -1646   -706       O  
ATOM   1662  CB  TYR B 104      78.954 -17.807 -14.021  1.00 46.16           C  
ANISOU 1662  CB  TYR B 104     5701   4763   7076    116  -1126   -360       C  
ATOM   1663  CG  TYR B 104      78.257 -17.083 -15.144  1.00 44.21           C  
ANISOU 1663  CG  TYR B 104     5269   4613   6914     54  -1044   -164       C  
ATOM   1664  CD1 TYR B 104      78.922 -16.156 -15.919  1.00 41.12           C  
ANISOU 1664  CD1 TYR B 104     4663   4206   6754    -33  -1109     71       C  
ATOM   1665  CD2 TYR B 104      76.929 -17.353 -15.444  1.00 38.97           C  
ANISOU 1665  CD2 TYR B 104     4640   4048   6118     78   -915   -193       C  
ATOM   1666  CE1 TYR B 104      78.267 -15.471 -16.952  1.00 41.85           C  
ANISOU 1666  CE1 TYR B 104     4646   4368   6886    -71  -1062    288       C  
ATOM   1667  CE2 TYR B 104      76.266 -16.681 -16.460  1.00 45.09           C  
ANISOU 1667  CE2 TYR B 104     5261   4900   6970     48   -914    -10       C  
ATOM   1668  CZ  TYR B 104      76.945 -15.730 -17.213  1.00 47.26           C  
ANISOU 1668  CZ  TYR B 104     5390   5151   7417    -16   -995    239       C  
ATOM   1669  OH  TYR B 104      76.301 -15.051 -18.237  1.00 51.76           O  
ANISOU 1669  OH  TYR B 104     5861   5779   8025    -29  -1021    460       O  
ATOM   1670  N   VAL B 105      81.454 -18.620 -11.868  1.00 44.54           N  
ANISOU 1670  N   VAL B 105     5737   4252   6933    246  -1627   -639       N  
ATOM   1671  CA  VAL B 105      81.625 -19.128 -10.509  1.00 48.35           C  
ANISOU 1671  CA  VAL B 105     6583   4570   7218    371  -1813   -842       C  
ATOM   1672  C   VAL B 105      82.650 -18.271  -9.776  1.00 63.15           C  
ANISOU 1672  C   VAL B 105     8439   6204   9352    371  -2233   -916       C  
ATOM   1673  O   VAL B 105      83.778 -18.109 -10.251  1.00 74.32           O  
ANISOU 1673  O   VAL B 105     9501   7632  11106    301  -2391   -811       O  
ATOM   1674  CB  VAL B 105      82.078 -20.593 -10.556  1.00 44.78           C  
ANISOU 1674  CB  VAL B 105     6190   4232   6593    449  -1756   -856       C  
ATOM   1675  CG1 VAL B 105      82.512 -21.075  -9.218  1.00 49.52           C  
ANISOU 1675  CG1 VAL B 105     7157   4644   7016    587  -2023  -1009       C  
ATOM   1676  CG2 VAL B 105      80.968 -21.465 -11.092  1.00 45.52           C  
ANISOU 1676  CG2 VAL B 105     6375   4489   6432    434  -1400   -835       C  
ATOM   1677  N   THR B 106      82.280 -17.751  -8.598  1.00 68.53           N  
ANISOU 1677  N   THR B 106     9498   6657   9883    455  -2417  -1109       N  
ATOM   1678  CA  THR B 106      83.192 -16.887  -7.845  1.00 73.46           C  
ANISOU 1678  CA  THR B 106    10159   7008  10746    453  -2896  -1231       C  
ATOM   1679  C   THR B 106      83.845 -17.572  -6.653  1.00 82.19           C  
ANISOU 1679  C   THR B 106    11623   7989  11617    605  -3245  -1410       C  
ATOM   1680  O   THR B 106      84.865 -17.074  -6.161  1.00 72.94           O  
ANISOU 1680  O   THR B 106    10392   6615  10706    592  -3733  -1500       O  
ATOM   1681  CB  THR B 106      82.480 -15.649  -7.301  1.00 64.75           C  
ANISOU 1681  CB  THR B 106     9284   5670   9648    471  -2966  -1374       C  
ATOM   1682  OG1 THR B 106      81.433 -16.068  -6.429  1.00 66.20           O  
ANISOU 1682  OG1 THR B 106     9965   5852   9338    641  -2756  -1543       O  
ATOM   1683  CG2 THR B 106      81.895 -14.812  -8.431  1.00 59.00           C  
ANISOU 1683  CG2 THR B 106     8213   5002   9204    338  -2715  -1180       C  
ATOM   1684  N   TYR B 107      83.270 -18.675  -6.160  1.00 86.99           N  
ANISOU 1684  N   TYR B 107    12610   8686  11756    741  -3040  -1455       N  
ATOM   1685  CA  TYR B 107      83.827 -19.403  -5.026  1.00 84.85           C  
ANISOU 1685  CA  TYR B 107    12757   8290  11193    909  -3366  -1582       C  
ATOM   1686  C   TYR B 107      83.769 -20.902  -5.306  1.00 69.84           C  
ANISOU 1686  C   TYR B 107    10893   6559   9083    971  -3119  -1462       C  
ATOM   1687  O   TYR B 107      82.708 -21.449  -5.626  1.00 61.39           O  
ANISOU 1687  O   TYR B 107     9923   5624   7778    947  -2654  -1394       O  
ATOM   1688  CB  TYR B 107      83.080 -19.058  -3.729  1.00 94.68           C  
ANISOU 1688  CB  TYR B 107    14657   9354  11962   1053  -3402  -1792       C  
ATOM   1689  CG  TYR B 107      83.476 -19.946  -2.574  1.00108.17           C  
ANISOU 1689  CG  TYR B 107    16911  10958  13232   1246  -3672  -1877       C  
ATOM   1690  CD1 TYR B 107      84.626 -19.691  -1.831  1.00107.55           C  
ANISOU 1690  CD1 TYR B 107    16932  10695  13235   1332  -4310  -1986       C  
ATOM   1691  CD2 TYR B 107      82.712 -21.059  -2.240  1.00115.78           C  
ANISOU 1691  CD2 TYR B 107    18257  12009  13726   1335  -3287  -1799       C  
ATOM   1692  CE1 TYR B 107      84.994 -20.520  -0.781  1.00111.65           C  
ANISOU 1692  CE1 TYR B 107    17920  11156  13347   1533  -4537  -1972       C  
ATOM   1693  CE2 TYR B 107      83.072 -21.889  -1.193  1.00118.54           C  
ANISOU 1693  CE2 TYR B 107    19155  12240  13645   1517  -3529  -1827       C  
ATOM   1694  CZ  TYR B 107      84.209 -21.617  -0.469  1.00117.46           C  
ANISOU 1694  CZ  TYR B 107    19095  11962  13572   1627  -4145  -1886       C  
ATOM   1695  OH  TYR B 107      84.548 -22.462   0.560  1.00122.61           O  
ANISOU 1695  OH  TYR B 107    20257  12517  13812   1826  -4360  -1831       O  
ATOM   1696  N   TRP B 108      84.908 -21.567  -5.170  1.00 66.30           N  
ANISOU 1696  N   TRP B 108    10351   6075   8764   1055  -3456  -1445       N  
ATOM   1697  CA  TRP B 108      84.977 -23.007  -5.350  1.00 70.35           C  
ANISOU 1697  CA  TRP B 108    10940   6679   9110   1151  -3293  -1354       C  
ATOM   1698  C   TRP B 108      85.098 -23.721  -4.008  1.00 84.36           C  
ANISOU 1698  C   TRP B 108    13344   8264  10447   1354  -3572  -1431       C  
ATOM   1699  O   TRP B 108      85.866 -23.310  -3.128  1.00 85.23           O  
ANISOU 1699  O   TRP B 108    13637   8188  10557   1458  -4112  -1549       O  
ATOM   1700  CB  TRP B 108      86.149 -23.383  -6.252  1.00 63.15           C  
ANISOU 1700  CB  TRP B 108     9459   5869   8666   1148  -3411  -1262       C  
ATOM   1701  CG  TRP B 108      85.999 -22.876  -7.631  1.00 59.83           C  
ANISOU 1701  CG  TRP B 108     8506   5661   8567    969  -3060  -1142       C  
ATOM   1702  CD1 TRP B 108      86.589 -21.772  -8.173  1.00 55.39           C  
ANISOU 1702  CD1 TRP B 108     7480   5112   8453    829  -3171  -1087       C  
ATOM   1703  CD2 TRP B 108      85.199 -23.459  -8.678  1.00 65.50           C  
ANISOU 1703  CD2 TRP B 108     9125   6595   9166    903  -2553  -1046       C  
ATOM   1704  NE1 TRP B 108      86.200 -21.622  -9.490  1.00 59.06           N  
ANISOU 1704  NE1 TRP B 108     7604   5804   9034    698  -2737   -936       N  
ATOM   1705  CE2 TRP B 108      85.354 -22.646  -9.825  1.00 60.77           C  
ANISOU 1705  CE2 TRP B 108     8041   6154   8896    750  -2383   -929       C  
ATOM   1706  CE3 TRP B 108      84.376 -24.595  -8.757  1.00 58.93           C  
ANISOU 1706  CE3 TRP B 108     8581   5815   7995    948  -2252  -1043       C  
ATOM   1707  CZ2 TRP B 108      84.715 -22.925 -11.026  1.00 55.71           C  
ANISOU 1707  CZ2 TRP B 108     7240   5739   8189    671  -1962   -830       C  
ATOM   1708  CZ3 TRP B 108      83.737 -24.865  -9.948  1.00 56.50           C  
ANISOU 1708  CZ3 TRP B 108     8069   5711   7687    847  -1858   -971       C  
ATOM   1709  CH2 TRP B 108      83.907 -24.031 -11.069  1.00 57.19           C  
ANISOU 1709  CH2 TRP B 108     7714   5974   8043    724  -1731   -874       C  
ATOM   1710  N   GLY B 109      84.347 -24.808  -3.861  1.00 87.34           N  
ANISOU 1710  N   GLY B 109    14066   8666  10452   1403  -3228  -1352       N  
ATOM   1711  CA  GLY B 109      84.419 -25.545  -2.612  1.00 92.33           C  
ANISOU 1711  CA  GLY B 109    15352   9107  10622   1595  -3444  -1365       C  
ATOM   1712  C   GLY B 109      85.800 -26.088  -2.319  1.00 88.50           C  
ANISOU 1712  C   GLY B 109    14812   8498  10315   1775  -4018  -1366       C  
ATOM   1713  O   GLY B 109      86.793 -25.684  -2.932  1.00 81.21           O  
ANISOU 1713  O   GLY B 109    13316   7623   9916   1748  -4296  -1391       O  
ATOM   1714  N   GLN B 110      85.875 -27.014  -1.369  1.00 98.12           N  
ANISOU 1714  N   GLN B 110    16618   9545  11119   1966  -4194  -1316       N  
ATOM   1715  CA  GLN B 110      87.042 -27.878  -1.300  1.00 99.18           C  
ANISOU 1715  CA  GLN B 110    16657   9569  11459   2162  -4644  -1267       C  
ATOM   1716  C   GLN B 110      87.029 -28.910  -2.409  1.00 87.70           C  
ANISOU 1716  C   GLN B 110    14822   8221  10278   2135  -4269  -1147       C  
ATOM   1717  O   GLN B 110      88.095 -29.382  -2.818  1.00 88.12           O  
ANISOU 1717  O   GLN B 110    14493   8257  10734   2271  -4549  -1139       O  
ATOM   1718  CB  GLN B 110      87.086 -28.585   0.052  1.00108.73           C  
ANISOU 1718  CB  GLN B 110    18680  10534  12101   2393  -4962  -1218       C  
ATOM   1719  CG  GLN B 110      87.650 -27.768   1.184  1.00123.87           C  
ANISOU 1719  CG  GLN B 110    20933  12292  13840   2513  -5564  -1370       C  
ATOM   1720  CD  GLN B 110      89.142 -27.535   1.027  1.00132.02           C  
ANISOU 1720  CD  GLN B 110    21382  13259  15522   2568  -6129  -1462       C  
ATOM   1721  OE1 GLN B 110      89.574 -26.480   0.548  1.00132.21           O  
ANISOU 1721  OE1 GLN B 110    20856  13356  16021   2429  -6276  -1576       O  
ATOM   1722  NE2 GLN B 110      89.942 -28.528   1.433  1.00133.31           N  
ANISOU 1722  NE2 GLN B 110    21639  13277  15737   2742  -6411  -1414       N  
ATOM   1723  N   GLY B 111      85.852 -29.207  -2.951  1.00 81.39           N  
ANISOU 1723  N   GLY B 111    14077   7532   9314   1966  -3650  -1078       N  
ATOM   1724  CA  GLY B 111      85.697 -30.334  -3.841  1.00 82.70           C  
ANISOU 1724  CA  GLY B 111    14063   7736   9623   1954  -3323   -993       C  
ATOM   1725  C   GLY B 111      85.667 -31.628  -3.042  1.00 84.43           C  
ANISOU 1725  C   GLY B 111    14876   7691   9513   2129  -3416   -874       C  
ATOM   1726  O   GLY B 111      85.802 -31.649  -1.812  1.00 92.86           O  
ANISOU 1726  O   GLY B 111    16505   8571  10208   2270  -3734   -836       O  
ATOM   1727  N   THR B 112      85.457 -32.729  -3.760  1.00 74.90           N  
ANISOU 1727  N   THR B 112    13590   6447   8421   2120  -3136   -812       N  
ATOM   1728  CA  THR B 112      85.569 -34.072  -3.203  1.00 76.60           C  
ANISOU 1728  CA  THR B 112    14294   6364   8447   2294  -3239   -681       C  
ATOM   1729  C   THR B 112      86.418 -34.928  -4.137  1.00 84.56           C  
ANISOU 1729  C   THR B 112    14895   7338   9897   2457  -3327   -732       C  
ATOM   1730  O   THR B 112      86.242 -34.889  -5.361  1.00 86.82           O  
ANISOU 1730  O   THR B 112    14703   7822  10464   2334  -3000   -826       O  
ATOM   1731  CB  THR B 112      84.181 -34.686  -2.975  1.00 67.47           C  
ANISOU 1731  CB  THR B 112    13597   5104   6936   2094  -2729   -542       C  
ATOM   1732  OG1 THR B 112      84.315 -35.920  -2.272  1.00 77.47           O  
ANISOU 1732  OG1 THR B 112    15421   6024   7988   2256  -2860   -369       O  
ATOM   1733  CG2 THR B 112      83.441 -34.894  -4.289  1.00 60.29           C  
ANISOU 1733  CG2 THR B 112    12257   4356   6293   1858  -2251   -605       C  
ATOM   1734  N   GLN B 113      87.345 -35.701  -3.571  1.00 86.90           N  
ANISOU 1734  N   GLN B 113    15398   7377  10242   2762  -3773   -678       N  
ATOM   1735  CA  GLN B 113      88.318 -36.395  -4.407  1.00 86.36           C  
ANISOU 1735  CA  GLN B 113    14879   7279  10653   2986  -3893   -761       C  
ATOM   1736  C   GLN B 113      87.741 -37.698  -4.947  1.00 84.59           C  
ANISOU 1736  C   GLN B 113    14869   6862  10408   2974  -3542   -725       C  
ATOM   1737  O   GLN B 113      87.168 -38.500  -4.203  1.00 86.04           O  
ANISOU 1737  O   GLN B 113    15630   6807  10252   2927  -3486   -562       O  
ATOM   1738  CB  GLN B 113      89.613 -36.680  -3.633  1.00 86.04           C  
ANISOU 1738  CB  GLN B 113    14809   7135  10745   3260  -4483   -748       C  
ATOM   1739  CG  GLN B 113      90.647 -37.504  -4.437  1.00 79.16           C  
ANISOU 1739  CG  GLN B 113    13428   6268  10381   3485  -4528   -836       C  
ATOM   1740  CD  GLN B 113      91.344 -36.687  -5.538  1.00 80.97           C  
ANISOU 1740  CD  GLN B 113    12842   6770  11153   3518  -4458   -991       C  
ATOM   1741  OE1 GLN B 113      91.853 -35.589  -5.295  1.00 88.31           O  
ANISOU 1741  OE1 GLN B 113    13454   7849  12251   3466  -4726  -1025       O  
ATOM   1742  NE2 GLN B 113      91.328 -37.208  -6.760  1.00 75.34           N  
ANISOU 1742  NE2 GLN B 113    11811   6118  10698   3587  -4071  -1090       N  
ATOM   1743  N   VAL B 114      87.884 -37.903  -6.250  1.00 81.39           N  
ANISOU 1743  N   VAL B 114    13964   6616  10344   2963  -3264   -881       N  
ATOM   1744  CA  VAL B 114      87.531 -39.164  -6.886  1.00 81.00           C  
ANISOU 1744  CA  VAL B 114    14067   6356  10354   2998  -3013   -919       C  
ATOM   1745  C   VAL B 114      88.809 -39.731  -7.486  1.00 90.65           C  
ANISOU 1745  C   VAL B 114    14852   7590  12000   3325  -3180  -1049       C  
ATOM   1746  O   VAL B 114      89.429 -39.092  -8.343  1.00103.70           O  
ANISOU 1746  O   VAL B 114    15929   9495  13976   3420  -3124  -1203       O  
ATOM   1747  CB  VAL B 114      86.459 -38.975  -7.970  1.00 76.75           C  
ANISOU 1747  CB  VAL B 114    13347   6040   9775   2668  -2488  -1025       C  
ATOM   1748  CG1 VAL B 114      86.161 -40.295  -8.632  1.00 88.07           C  
ANISOU 1748  CG1 VAL B 114    14953   7214  11296   2711  -2307  -1112       C  
ATOM   1749  CG2 VAL B 114      85.189 -38.361  -7.395  1.00 69.29           C  
ANISOU 1749  CG2 VAL B 114    12694   5161   8471   2315  -2265   -894       C  
ATOM   1750  N   THR B 115      89.198 -40.928  -7.060  1.00 88.67           N  
ANISOU 1750  N   THR B 115    14844   7086  11761   3488  -3335   -977       N  
ATOM   1751  CA  THR B 115      90.372 -41.599  -7.613  1.00 92.95           C  
ANISOU 1751  CA  THR B 115    14989   7611  12716   3811  -3443  -1104       C  
ATOM   1752  C   THR B 115      89.924 -42.967  -8.098  1.00 93.55           C  
ANISOU 1752  C   THR B 115    15337   7428  12781   3820  -3197  -1148       C  
ATOM   1753  O   THR B 115      89.341 -43.736  -7.327  1.00 98.87           O  
ANISOU 1753  O   THR B 115    16552   7813  13200   3716  -3246   -970       O  
ATOM   1754  CB  THR B 115      91.512 -41.742  -6.585  1.00 94.78           C  
ANISOU 1754  CB  THR B 115    15195   7756  13062   4052  -3967   -998       C  
ATOM   1755  OG1 THR B 115      91.945 -40.446  -6.137  1.00 91.38           O  
ANISOU 1755  OG1 THR B 115    14495   7551  12672   4007  -4240   -987       O  
ATOM   1756  CG2 THR B 115      92.701 -42.480  -7.202  1.00 88.23           C  
ANISOU 1756  CG2 THR B 115    13915   6898  12710   4393  -4022  -1130       C  
ATOM   1757  N   VAL B 116      90.222 -43.243  -9.339  1.00 86.05           N  
ANISOU 1757  N   VAL B 116    14026   6576  12094   3935  -2917  -1387       N  
ATOM   1758  CA  VAL B 116      89.856 -44.477  -9.913  1.00 89.85           C  
ANISOU 1758  CA  VAL B 116    14722   6820  12597   3941  -2684  -1499       C  
ATOM   1759  C   VAL B 116      91.081 -45.127 -10.495  1.00102.14           C  
ANISOU 1759  C   VAL B 116    15916   8350  14543   4347  -2725  -1664       C  
ATOM   1760  O   VAL B 116      91.705 -44.595 -11.369  1.00102.29           O  
ANISOU 1760  O   VAL B 116    15415   8659  14791   4507  -2544  -1856       O  
ATOM   1761  CB  VAL B 116      88.859 -44.189 -11.002  1.00 79.22           C  
ANISOU 1761  CB  VAL B 116    13375   5611  11116   3667  -2267  -1678       C  
ATOM   1762  CG1 VAL B 116      89.423 -43.174 -11.923  1.00 80.88           C  
ANISOU 1762  CG1 VAL B 116    13126   6232  11372   3656  -2136  -1795       C  
ATOM   1763  CG2 VAL B 116      88.530 -45.413 -11.773  1.00 81.98           C  
ANISOU 1763  CG2 VAL B 116    13718   5827  11603   3780  -2048  -1920       C  
ATOM   1764  N   SER B 117      91.410 -46.311 -10.008  1.00105.64           N  
ANISOU 1764  N   SER B 117    16621   8448  15069   4525  -2941  -1574       N  
ATOM   1765  CA  SER B 117      92.568 -47.061 -10.487  1.00111.45           C  
ANISOU 1765  CA  SER B 117    17047   9105  16193   4930  -2971  -1725       C  
ATOM   1766  C   SER B 117      92.680 -48.376  -9.731  1.00114.22           C  
ANISOU 1766  C   SER B 117    17834   9002  16563   5055  -3220  -1584       C  
ATOM   1767  O   SER B 117      92.162 -48.521  -8.618  1.00111.24           O  
ANISOU 1767  O   SER B 117    17924   8425  15916   4881  -3455  -1320       O  
ATOM   1768  CB  SER B 117      93.867 -46.268 -10.344  1.00116.84           C  
ANISOU 1768  CB  SER B 117    17134  10058  17202   5193  -3179  -1723       C  
ATOM   1769  OG  SER B 117      94.958 -47.036 -10.825  1.00125.82           O  
ANISOU 1769  OG  SER B 117    17950  11113  18743   5591  -3151  -1860       O  
ATOM   1770  N   SER B 118      93.370 -49.330 -10.355  1.00120.56           N  
ANISOU 1770  N   SER B 118    18491   9638  17677   5375  -3140  -1761       N  
ATOM   1771  CA  SER B 118      93.699 -50.622  -9.724  1.00131.03           C  
ANISOU 1771  CA  SER B 118    20155  10513  19118   5578  -3396  -1647       C  
ATOM   1772  C   SER B 118      95.174 -50.727  -9.286  1.00130.67           C  
ANISOU 1772  C   SER B 118    19738  10468  19444   6010  -3738  -1607       C  
ATOM   1773  O   SER B 118      95.517 -50.525  -8.112  1.00125.87           O  
ANISOU 1773  O   SER B 118    19253   9806  18765   6034  -4177  -1363       O  
ATOM   1774  CB  SER B 118      93.331 -51.787 -10.668  1.00131.80           C  
ANISOU 1774  CB  SER B 118    20438  10327  19315   5624  -3095  -1877       C  
ATOM   1775  OG  SER B 118      93.705 -51.530 -12.011  1.00129.47           O  
ANISOU 1775  OG  SER B 118    19700  10302  19189   5779  -2724  -2216       O  
TER    1776      SER B 118                                                      
ATOM   1777  N   GLN C   3      44.807  -5.154 -33.681  1.00 93.18           N  
ANISOU 1777  N   GLN C   3    10858  15406   9140   6951    973   -874       N  
ATOM   1778  CA  GLN C   3      45.038  -5.166 -35.123  1.00 94.47           C  
ANISOU 1778  CA  GLN C   3    10960  15767   9166   7048    747   -554       C  
ATOM   1779  C   GLN C   3      46.218  -6.101 -35.361  1.00 92.47           C  
ANISOU 1779  C   GLN C   3    10930  15447   8758   6551    646   -628       C  
ATOM   1780  O   GLN C   3      47.389  -5.720 -35.540  1.00 86.64           O  
ANISOU 1780  O   GLN C   3    10565  14290   8066   6455    661   -512       O  
ATOM   1781  CB  GLN C   3      45.272  -3.758 -35.668  1.00102.89           C  
ANISOU 1781  CB  GLN C   3    12221  16461  10410   7491    779   -209       C  
ATOM   1782  CG  GLN C   3      46.476  -3.062 -35.065  1.00106.63           C  
ANISOU 1782  CG  GLN C   3    13215  16237  11062   7383    939   -234       C  
ATOM   1783  CD  GLN C   3      46.184  -2.202 -33.836  1.00115.37           C  
ANISOU 1783  CD  GLN C   3    14470  16919  12445   7539   1208   -427       C  
ATOM   1784  OE1 GLN C   3      46.980  -1.330 -33.490  1.00117.56           O  
ANISOU 1784  OE1 GLN C   3    15144  16617  12907   7545   1336   -391       O  
ATOM   1785  NE2 GLN C   3      45.048  -2.441 -33.177  1.00119.45           N  
ANISOU 1785  NE2 GLN C   3    14680  17710  12995   7544   1279   -633       N  
ATOM   1786  N   LEU C   4      45.883  -7.370 -35.269  1.00 96.98           N  
ANISOU 1786  N   LEU C   4    11257  16422   9171   6219    562   -844       N  
ATOM   1787  CA  LEU C   4      46.772  -8.456 -35.598  1.00 87.70           C  
ANISOU 1787  CA  LEU C   4    10181  15281   7862   5766    455   -937       C  
ATOM   1788  C   LEU C   4      45.995  -9.379 -36.525  1.00 90.03           C  
ANISOU 1788  C   LEU C   4    10068  16206   7932   5690    265   -961       C  
ATOM   1789  O   LEU C   4      44.781  -9.561 -36.360  1.00 85.20           O  
ANISOU 1789  O   LEU C   4     9091  15996   7285   5812    248  -1035       O  
ATOM   1790  CB  LEU C   4      47.208  -9.162 -34.315  1.00 87.30           C  
ANISOU 1790  CB  LEU C   4    10269  15007   7893   5364    572  -1221       C  
ATOM   1791  CG  LEU C   4      47.860  -8.227 -33.287  1.00 87.56           C  
ANISOU 1791  CG  LEU C   4    10680  14474   8117   5412    766  -1236       C  
ATOM   1792  CD1 LEU C   4      47.734  -8.833 -31.903  1.00 82.57           C  
ANISOU 1792  CD1 LEU C   4    10042  13810   7521   5096    885  -1515       C  
ATOM   1793  CD2 LEU C   4      49.316  -7.938 -33.613  1.00 88.00           C  
ANISOU 1793  CD2 LEU C   4    11129  14092   8213   5273    749  -1094       C  
ATOM   1794  N   GLN C   5      46.666  -9.909 -37.540  1.00 96.75           N  
ANISOU 1794  N   GLN C   5    10967  17170   8624   5497    128   -901       N  
ATOM   1795  CA  GLN C   5      45.984 -10.761 -38.507  1.00 96.91           C  
ANISOU 1795  CA  GLN C   5    10619  17799   8402   5394    -53   -948       C  
ATOM   1796  C   GLN C   5      46.925 -11.892 -38.874  1.00 96.07           C  
ANISOU 1796  C   GLN C   5    10628  17660   8214   4939   -103  -1128       C  
ATOM   1797  O   GLN C   5      47.939 -11.674 -39.548  1.00105.07           O  
ANISOU 1797  O   GLN C   5    12009  18605   9307   4902   -121  -1000       O  
ATOM   1798  CB  GLN C   5      45.503  -9.982 -39.734  1.00 95.11           C  
ANISOU 1798  CB  GLN C   5    10227  17901   8008   5765   -193   -622       C  
ATOM   1799  CG  GLN C   5      45.649  -8.493 -39.621  1.00 96.10           C  
ANISOU 1799  CG  GLN C   5    10561  17645   8308   6208   -106   -309       C  
ATOM   1800  CD  GLN C   5      45.160  -7.769 -40.851  1.00103.14           C  
ANISOU 1800  CD  GLN C   5    11266  18879   9045   6567   -265     71       C  
ATOM   1801  OE1 GLN C   5      44.202  -8.198 -41.502  1.00103.26           O  
ANISOU 1801  OE1 GLN C   5    10875  19509   8851   6602   -426     93       O  
ATOM   1802  NE2 GLN C   5      45.818  -6.667 -41.184  1.00111.48           N  
ANISOU 1802  NE2 GLN C   5    12608  19554  10196   6817   -231    393       N  
ATOM   1803  N   GLU C   6      46.595 -13.089 -38.413  1.00 89.92           N  
ANISOU 1803  N   GLU C   6     9671  17055   7441   4594   -111  -1419       N  
ATOM   1804  CA  GLU C   6      47.424 -14.252 -38.661  1.00 98.71           C  
ANISOU 1804  CA  GLU C   6    10867  18095   8542   4163   -137  -1621       C  
ATOM   1805  C   GLU C   6      46.844 -15.091 -39.793  1.00 91.25           C  
ANISOU 1805  C   GLU C   6     9603  17720   7349   4017   -293  -1742       C  
ATOM   1806  O   GLU C   6      45.631 -15.179 -39.976  1.00 94.57           O  
ANISOU 1806  O   GLU C   6     9673  18620   7641   4115   -380  -1764       O  
ATOM   1807  CB  GLU C   6      47.598 -15.097 -37.386  1.00107.61           C  
ANISOU 1807  CB  GLU C   6    12043  18965   9879   3826    -40  -1850       C  
ATOM   1808  CG  GLU C   6      46.458 -15.051 -36.385  1.00113.12           C  
ANISOU 1808  CG  GLU C   6    12519  19830  10630   3894     14  -1926       C  
ATOM   1809  CD  GLU C   6      46.406 -13.747 -35.614  1.00121.64           C  
ANISOU 1809  CD  GLU C   6    13776  20620  11821   4236    146  -1767       C  
ATOM   1810  OE1 GLU C   6      46.900 -13.684 -34.462  1.00121.98           O  
ANISOU 1810  OE1 GLU C   6    14038  20283  12025   4098    276  -1828       O  
ATOM   1811  OE2 GLU C   6      45.870 -12.773 -36.180  1.00129.62           O1-
ANISOU 1811  OE2 GLU C   6    14702  21787  12761   4641    119  -1577       O1-
ATOM   1812  N   SER C   7      47.732 -15.695 -40.566  1.00 88.50           N  
ANISOU 1812  N   SER C   7     9370  17328   6927   3776   -321  -1833       N  
ATOM   1813  CA  SER C   7      47.322 -16.532 -41.678  1.00101.79           C  
ANISOU 1813  CA  SER C   7    10790  19529   8359   3583   -449  -2002       C  
ATOM   1814  C   SER C   7      48.324 -17.668 -41.810  1.00 96.61           C  
ANISOU 1814  C   SER C   7    10271  18632   7805   3170   -390  -2275       C  
ATOM   1815  O   SER C   7      49.380 -17.673 -41.172  1.00 98.63           O  
ANISOU 1815  O   SER C   7    10820  18352   8304   3083   -273  -2260       O  
ATOM   1816  CB  SER C   7      47.205 -15.719 -42.980  1.00122.69           C  
ANISOU 1816  CB  SER C   7    13380  22540  10695   3850   -565  -1746       C  
ATOM   1817  OG  SER C   7      48.434 -15.084 -43.315  1.00131.26           O  
ANISOU 1817  OG  SER C   7    14814  23252  11808   3932   -496  -1558       O  
ATOM   1818  N   GLY C   8      47.981 -18.646 -42.635  1.00 96.58           N  
ANISOU 1818  N   GLY C   8    10040  19029   7626   2909   -470  -2533       N  
ATOM   1819  CA  GLY C   8      48.895 -19.723 -42.954  1.00 97.58           C  
ANISOU 1819  CA  GLY C   8    10270  18955   7850   2543   -403  -2816       C  
ATOM   1820  C   GLY C   8      48.578 -21.055 -42.309  1.00 99.15           C  
ANISOU 1820  C   GLY C   8    10324  19077   8270   2169   -376  -3145       C  
ATOM   1821  O   GLY C   8      49.176 -22.068 -42.709  1.00101.35           O  
ANISOU 1821  O   GLY C   8    10629  19242   8638   1856   -326  -3424       O  
ATOM   1822  N   GLY C   9      47.661 -21.102 -41.343  1.00 98.61           N  
ANISOU 1822  N   GLY C   9    10098  19064   8305   2184   -396  -3126       N  
ATOM   1823  CA  GLY C   9      47.299 -22.356 -40.713  1.00 98.86           C  
ANISOU 1823  CA  GLY C   9     9979  19038   8544   1812   -378  -3399       C  
ATOM   1824  C   GLY C   9      46.530 -23.270 -41.662  1.00 99.69           C  
ANISOU 1824  C   GLY C   9     9775  19659   8443   1557   -478  -3703       C  
ATOM   1825  O   GLY C   9      46.277 -22.956 -42.826  1.00107.10           O  
ANISOU 1825  O   GLY C   9    10605  21043   9044   1654   -570  -3708       O  
ATOM   1826  N   GLY C  10      46.160 -24.436 -41.145  1.00 97.77           N  
ANISOU 1826  N   GLY C  10     9388  19359   8403   1198   -464  -3955       N  
ATOM   1827  CA  GLY C  10      45.373 -25.372 -41.927  1.00 99.78           C  
ANISOU 1827  CA  GLY C  10     9343  20078   8492    901   -552  -4279       C  
ATOM   1828  C   GLY C  10      45.522 -26.798 -41.417  1.00101.14           C  
ANISOU 1828  C   GLY C  10     9487  19931   9012    449   -483  -4580       C  
ATOM   1829  O   GLY C  10      45.946 -27.028 -40.289  1.00108.64           O  
ANISOU 1829  O   GLY C  10    10577  20391  10308    380   -397  -4480       O  
ATOM   1830  N   LEU C  11      45.197 -27.738 -42.298  1.00100.58           N  
ANISOU 1830  N   LEU C  11     9236  20142   8839    131   -523  -4944       N  
ATOM   1831  CA  LEU C  11      45.129 -29.155 -41.969  1.00103.63           C  
ANISOU 1831  CA  LEU C  11     9541  20288   9545   -325   -471  -5266       C  
ATOM   1832  C   LEU C  11      46.339 -29.890 -42.515  1.00106.76           C  
ANISOU 1832  C   LEU C  11    10151  20244  10170   -517   -341  -5527       C  
ATOM   1833  O   LEU C  11      46.616 -29.835 -43.721  1.00106.12           O  
ANISOU 1833  O   LEU C  11    10085  20320   9915   -503   -318  -5619       O  
ATOM   1834  CB  LEU C  11      43.859 -29.774 -42.558  1.00110.53           C  
ANISOU 1834  CB  LEU C  11    10056  21694  10247   -580   -564  -5473       C  
ATOM   1835  CG  LEU C  11      43.661 -31.287 -42.429  1.00106.55           C  
ANISOU 1835  CG  LEU C  11     9445  20990  10049  -1086   -510  -5838       C  
ATOM   1836  CD1 LEU C  11      43.454 -31.670 -40.973  1.00108.52           C  
ANISOU 1836  CD1 LEU C  11     9668  20957  10609  -1229   -510  -5760       C  
ATOM   1837  CD2 LEU C  11      42.478 -31.742 -43.283  1.00 97.99           C  
ANISOU 1837  CD2 LEU C  11     8049  20430   8752  -1290   -565  -5984       C  
ATOM   1838  N   VAL C  12      47.010 -30.637 -41.637  1.00108.31           N  
ANISOU 1838  N   VAL C  12    10486  19809  10858   -702   -229  -5538       N  
ATOM   1839  CA  VAL C  12      48.257 -31.307 -41.982  1.00106.07           C  
ANISOU 1839  CA  VAL C  12    10404  19010  10887   -837    -81  -5736       C  
ATOM   1840  C   VAL C  12      48.340 -32.588 -41.165  1.00105.10           C  
ANISOU 1840  C   VAL C  12    10247  18395  11292  -1200    -14  -5868       C  
ATOM   1841  O   VAL C  12      47.740 -32.699 -40.092  1.00109.71           O  
ANISOU 1841  O   VAL C  12    10742  18925  12017  -1272    -69  -5671       O  
ATOM   1842  CB  VAL C  12      49.483 -30.388 -41.754  1.00101.70           C  
ANISOU 1842  CB  VAL C  12    10154  18084  10402   -503     -4  -5413       C  
ATOM   1843  CG1 VAL C  12      49.623 -30.031 -40.285  1.00 95.64           C  
ANISOU 1843  CG1 VAL C  12     9493  16950   9897   -398     -9  -5028       C  
ATOM   1844  CG2 VAL C  12      50.747 -31.035 -42.300  1.00104.51           C  
ANISOU 1844  CG2 VAL C  12    10672  18001  11038   -618    156  -5641       C  
ATOM   1845  N   GLN C  13      49.070 -33.572 -41.699  1.00104.05           N  
ANISOU 1845  N   GLN C  13    10173  17905  11456  -1434    113  -6207       N  
ATOM   1846  CA  GLN C  13      49.294 -34.905 -41.161  1.00109.12           C  
ANISOU 1846  CA  GLN C  13    10790  18011  12661  -1788    200  -6380       C  
ATOM   1847  C   GLN C  13      50.453 -34.886 -40.164  1.00106.64           C  
ANISOU 1847  C   GLN C  13    10694  17011  12814  -1675    283  -6039       C  
ATOM   1848  O   GLN C  13      51.314 -33.999 -40.221  1.00 99.63           O  
ANISOU 1848  O   GLN C  13    10000  16025  11831  -1365    317  -5809       O  
ATOM   1849  CB  GLN C  13      49.591 -35.887 -42.294  1.00114.93           C  
ANISOU 1849  CB  GLN C  13    11490  18676  13503  -2054    322  -6930       C  
ATOM   1850  CG  GLN C  13      48.375 -36.187 -43.186  1.00124.12           C  
ANISOU 1850  CG  GLN C  13    12410  20461  14287  -2263    247  -7234       C  
ATOM   1851  CD  GLN C  13      47.738 -37.549 -42.932  1.00136.16           C  
ANISOU 1851  CD  GLN C  13    13778  21777  16181  -2695    282  -7476       C  
ATOM   1852  OE1 GLN C  13      48.316 -38.409 -42.266  1.00139.15           O  
ANISOU 1852  OE1 GLN C  13    14227  21514  17131  -2885    374  -7538       O  
ATOM   1853  NE2 GLN C  13      46.541 -37.752 -43.479  1.00143.07           N  
ANISOU 1853  NE2 GLN C  13    14436  23176  16746  -2848    213  -7579       N  
ATOM   1854  N   PRO C  14      50.478 -35.821 -39.210  1.00109.25           N  
ANISOU 1854  N   PRO C  14    10987  16881  13643  -1932    303  -5964       N  
ATOM   1855  CA  PRO C  14      51.632 -35.912 -38.306  1.00100.04           C  
ANISOU 1855  CA  PRO C  14    10001  15068  12941  -1860    369  -5633       C  
ATOM   1856  C   PRO C  14      52.926 -36.041 -39.096  1.00 92.74           C  
ANISOU 1856  C   PRO C  14     9228  13795  12214  -1750    525  -5805       C  
ATOM   1857  O   PRO C  14      53.000 -36.758 -40.096  1.00 97.86           O  
ANISOU 1857  O   PRO C  14     9818  14432  12934  -1907    631  -6265       O  
ATOM   1858  CB  PRO C  14      51.341 -37.164 -37.470  1.00 99.73           C  
ANISOU 1858  CB  PRO C  14     9844  14634  13415  -2232    369  -5625       C  
ATOM   1859  CG  PRO C  14      49.871 -37.328 -37.518  1.00107.30           C  
ANISOU 1859  CG  PRO C  14    10576  16117  14078  -2432    263  -5781       C  
ATOM   1860  CD  PRO C  14      49.371 -36.705 -38.801  1.00110.62           C  
ANISOU 1860  CD  PRO C  14    10935  17160  13935  -2291    237  -6092       C  
ATOM   1861  N   GLY C  15      53.943 -35.322 -38.641  1.00 85.49           N  
ANISOU 1861  N   GLY C  15     8498  12614  11371  -1490    547  -5448       N  
ATOM   1862  CA  GLY C  15      55.199 -35.216 -39.334  1.00 78.44           C  
ANISOU 1862  CA  GLY C  15     7744  11455  10606  -1335    691  -5540       C  
ATOM   1863  C   GLY C  15      55.290 -34.088 -40.334  1.00 81.03           C  
ANISOU 1863  C   GLY C  15     8157  12259  10370  -1058    694  -5598       C  
ATOM   1864  O   GLY C  15      56.379 -33.854 -40.866  1.00 86.80           O  
ANISOU 1864  O   GLY C  15     9011  12805  11163   -912    816  -5623       O  
ATOM   1865  N   GLY C  16      54.207 -33.345 -40.567  1.00 79.08           N  
ANISOU 1865  N   GLY C  16     7839  12617   9589   -971    563  -5577       N  
ATOM   1866  CA  GLY C  16      54.171 -32.325 -41.601  1.00 87.99           C  
ANISOU 1866  CA  GLY C  16     9020  14239  10174   -728    548  -5620       C  
ATOM   1867  C   GLY C  16      54.775 -30.983 -41.187  1.00 92.95           C  
ANISOU 1867  C   GLY C  16     9850  14837  10632   -377    512  -5167       C  
ATOM   1868  O   GLY C  16      55.417 -30.838 -40.145  1.00 93.66           O  
ANISOU 1868  O   GLY C  16    10061  14496  11030   -325    518  -4844       O  
ATOM   1869  N   SER C  17      54.554 -29.980 -42.052  1.00 93.64           N  
ANISOU 1869  N   SER C  17     9967  15404  10208   -152    470  -5142       N  
ATOM   1870  CA  SER C  17      55.088 -28.629 -41.909  1.00 82.71           C  
ANISOU 1870  CA  SER C  17     8778  14035   8615    183    446  -4754       C  
ATOM   1871  C   SER C  17      53.992 -27.598 -42.125  1.00 89.87           C  
ANISOU 1871  C   SER C  17     9615  15511   9019    394    299  -4601       C  
ATOM   1872  O   SER C  17      53.001 -27.849 -42.817  1.00 94.44           O  
ANISOU 1872  O   SER C  17     9992  16579   9311    305    227  -4834       O  
ATOM   1873  CB  SER C  17      56.192 -28.343 -42.921  1.00 82.14           C  
ANISOU 1873  CB  SER C  17     8836  13921   8454    285    572  -4831       C  
ATOM   1874  OG  SER C  17      57.380 -28.994 -42.553  1.00 97.04           O  
ANISOU 1874  OG  SER C  17    10810  15227  10833    188    711  -4849       O  
ATOM   1875  N   LEU C  18      54.201 -26.419 -41.536  1.00 90.82           N  
ANISOU 1875  N   LEU C  18     9897  15559   9050    675    259  -4204       N  
ATOM   1876  CA  LEU C  18      53.342 -25.253 -41.707  1.00 84.06           C  
ANISOU 1876  CA  LEU C  18     9008  15152   7777    952    143  -3992       C  
ATOM   1877  C   LEU C  18      54.166 -24.006 -41.438  1.00 82.84           C  
ANISOU 1877  C   LEU C  18     9117  14769   7590   1246    172  -3622       C  
ATOM   1878  O   LEU C  18      55.093 -24.027 -40.621  1.00 85.70           O  
ANISOU 1878  O   LEU C  18     9655  14635   8272   1214    243  -3477       O  
ATOM   1879  CB  LEU C  18      52.134 -25.291 -40.766  1.00 83.11           C  
ANISOU 1879  CB  LEU C  18     8724  15189   7665    929     46  -3924       C  
ATOM   1880  CG  LEU C  18      50.877 -26.004 -41.265  1.00 91.37           C  
ANISOU 1880  CG  LEU C  18     9459  16727   8530    744    -41  -4211       C  
ATOM   1881  CD1 LEU C  18      49.734 -25.748 -40.315  1.00 93.38           C  
ANISOU 1881  CD1 LEU C  18     9559  17168   8752    796   -126  -4066       C  
ATOM   1882  CD2 LEU C  18      50.507 -25.545 -42.683  1.00 93.15           C  
ANISOU 1882  CD2 LEU C  18     9584  17514   8294    868   -107  -4302       C  
ATOM   1883  N   ARG C  19      53.828 -22.920 -42.129  1.00 76.03           N  
ANISOU 1883  N   ARG C  19     8272  14271   6346   1520    110  -3456       N  
ATOM   1884  CA  ARG C  19      54.407 -21.611 -41.835  1.00 77.21           C  
ANISOU 1884  CA  ARG C  19     8664  14222   6452   1814    125  -3084       C  
ATOM   1885  C   ARG C  19      53.274 -20.622 -41.622  1.00 78.85           C  
ANISOU 1885  C   ARG C  19     8790  14751   6417   2091     18  -2873       C  
ATOM   1886  O   ARG C  19      52.520 -20.328 -42.560  1.00 79.65           O  
ANISOU 1886  O   ARG C  19     8729  15355   6180   2209    -72  -2884       O  
ATOM   1887  CB  ARG C  19      55.350 -21.137 -42.936  1.00 74.36           C  
ANISOU 1887  CB  ARG C  19     8442  13894   5917   1905    183  -3026       C  
ATOM   1888  CG  ARG C  19      56.033 -19.792 -42.661  1.00 75.76           C  
ANISOU 1888  CG  ARG C  19     8885  13822   6076   2176    205  -2637       C  
ATOM   1889  CD  ARG C  19      56.934 -19.500 -43.842  1.00 89.31           C  
ANISOU 1889  CD  ARG C  19    10700  15625   7609   2206    269  -2607       C  
ATOM   1890  NE  ARG C  19      57.152 -18.086 -44.114  1.00 96.77           N  
ANISOU 1890  NE  ARG C  19    11820  16592   8357   2498    244  -2233       N  
ATOM   1891  CZ  ARG C  19      58.194 -17.395 -43.667  1.00100.03           C  
ANISOU 1891  CZ  ARG C  19    12491  16576   8939   2570    319  -1991       C  
ATOM   1892  NH1 ARG C  19      58.311 -16.113 -43.992  1.00 98.94           N1+
ANISOU 1892  NH1 ARG C  19    12504  16467   8622   2824    294  -1656       N1+
ATOM   1893  NH2 ARG C  19      59.113 -17.985 -42.896  1.00 97.95           N  
ANISOU 1893  NH2 ARG C  19    12323  15858   9036   2379    411  -2067       N  
ATOM   1894  N   LEU C  20      53.144 -20.144 -40.381  1.00 76.19           N  
ANISOU 1894  N   LEU C  20     8550  14140   6258   2184     31  -2690       N  
ATOM   1895  CA  LEU C  20      52.181 -19.119 -40.003  1.00 76.50           C  
ANISOU 1895  CA  LEU C  20     8538  14382   6145   2480    -28  -2486       C  
ATOM   1896  C   LEU C  20      52.770 -17.730 -40.187  1.00 78.81           C  
ANISOU 1896  C   LEU C  20     9083  14503   6357   2796      1  -2169       C  
ATOM   1897  O   LEU C  20      53.973 -17.511 -40.015  1.00 80.43           O  
ANISOU 1897  O   LEU C  20     9546  14298   6713   2753     81  -2071       O  
ATOM   1898  CB  LEU C  20      51.755 -19.275 -38.547  1.00 75.48           C  
ANISOU 1898  CB  LEU C  20     8395  14050   6236   2404      2  -2480       C  
ATOM   1899  CG  LEU C  20      51.334 -20.669 -38.108  1.00 78.87           C  
ANISOU 1899  CG  LEU C  20     8619  14524   6826   2048    -10  -2743       C  
ATOM   1900  CD1 LEU C  20      50.891 -20.660 -36.630  1.00 83.94           C  
ANISOU 1900  CD1 LEU C  20     9252  15009   7633   1988     22  -2679       C  
ATOM   1901  CD2 LEU C  20      50.230 -21.199 -39.039  1.00 74.24           C  
ANISOU 1901  CD2 LEU C  20     7706  14500   6000   1998   -108  -2950       C  
ATOM   1902  N   SER C  21      51.900 -16.780 -40.499  1.00 81.12           N  
ANISOU 1902  N   SER C  21     9286  15100   6436   3114    -67  -1991       N  
ATOM   1903  CA  SER C  21      52.299 -15.396 -40.668  1.00 86.28           C  
ANISOU 1903  CA  SER C  21    10163  15584   7036   3438    -44  -1666       C  
ATOM   1904  C   SER C  21      51.388 -14.512 -39.838  1.00 89.56           C  
ANISOU 1904  C   SER C  21    10542  15988   7498   3724    -37  -1521       C  
ATOM   1905  O   SER C  21      50.208 -14.818 -39.634  1.00 91.28           O  
ANISOU 1905  O   SER C  21    10477  16549   7656   3754    -92  -1626       O  
ATOM   1906  CB  SER C  21      52.242 -14.941 -42.130  1.00 96.94           C  
ANISOU 1906  CB  SER C  21    11449  17315   8071   3600   -128  -1524       C  
ATOM   1907  OG  SER C  21      53.244 -15.572 -42.911  1.00105.83           O  
ANISOU 1907  OG  SER C  21    12653  18412   9145   3362    -93  -1648       O  
ATOM   1908  N   CYS C  22      51.957 -13.403 -39.375  1.00 86.37           N  
ANISOU 1908  N   CYS C  22    10422  15185   7210   3925     42  -1293       N  
ATOM   1909  CA  CYS C  22      51.265 -12.440 -38.535  1.00 85.03           C  
ANISOU 1909  CA  CYS C  22    10275  14903   7128   4210     95  -1174       C  
ATOM   1910  C   CYS C  22      51.590 -11.050 -39.054  1.00 86.77           C  
ANISOU 1910  C   CYS C  22    10698  14952   7318   4557    109   -847       C  
ATOM   1911  O   CYS C  22      52.762 -10.663 -39.099  1.00 81.27           O  
ANISOU 1911  O   CYS C  22    10305  13874   6701   4494    167   -731       O  
ATOM   1912  CB  CYS C  22      51.698 -12.557 -37.083  1.00 92.34           C  
ANISOU 1912  CB  CYS C  22    11387  15401   8297   4028    216  -1282       C  
ATOM   1913  SG  CYS C  22      50.973 -11.313 -36.021  1.00108.65           S  
ANISOU 1913  SG  CYS C  22    13524  17288  10471   4358    331  -1194       S  
ATOM   1914  N   ALA C  23      50.561 -10.313 -39.463  1.00 94.06           N  
ANISOU 1914  N   ALA C  23    11438  16158   8143   4919     52   -678       N  
ATOM   1915  CA  ALA C  23      50.711  -8.930 -39.899  1.00 92.99           C  
ANISOU 1915  CA  ALA C  23    11469  15840   8023   5289     64   -328       C  
ATOM   1916  C   ALA C  23      50.430  -8.040 -38.695  1.00101.08           C  
ANISOU 1916  C   ALA C  23    12637  16467   9302   5504    210   -315       C  
ATOM   1917  O   ALA C  23      49.337  -8.096 -38.119  1.00107.66           O  
ANISOU 1917  O   ALA C  23    13235  17494  10177   5634    234   -432       O  
ATOM   1918  CB  ALA C  23      49.767  -8.603 -41.055  1.00 84.66           C  
ANISOU 1918  CB  ALA C  23    10116  15312   6737   5578    -89   -107       C  
ATOM   1919  N   ALA C  24      51.413  -7.225 -38.316  1.00100.63           N  
ANISOU 1919  N   ALA C  24    12957  15869   9410   5524    320   -193       N  
ATOM   1920  CA  ALA C  24      51.344  -6.414 -37.111  1.00102.96           C  
ANISOU 1920  CA  ALA C  24    13447  15728   9945   5652    486   -241       C
[truncated: 1,051,462 more chars]
