# Supplementary material for: Development of a synthetic library of humanized nanobodies for targeted IL-6 inhibition
Source: Front Bioeng Biotechnol. 2024 Jul 23;12:1440150. doi: 10.3389/fbioe.2024.1440150 (PMC11300276; doi:10.3389/fbioe.2024.1440150)
Supplement: Supplementary file 2 [file DataSheet1.ZIP › Nanobody-antigen complexes/7b2p.pdb]

HEADER    IMMUNE SYSTEM                           27-NOV-20   7B2P              
TITLE     CRYO-EM STRUCTURE OF COMPLEMENT C4B IN COMPLEX WITH NANOBODY B5       
COMPND    MOL_ID: 1;                                                            
COMPND   2 MOLECULE: COMPLEMENT C4 BETA CHAIN;                                  
COMPND   3 CHAIN: A;                                                            
COMPND   4 MOL_ID: 2;                                                           
COMPND   5 MOLECULE: COMPLEMENT C4 ALPHA CHAIN;                                 
COMPND   6 CHAIN: B;                                                            
COMPND   7 MOL_ID: 3;                                                           
COMPND   8 MOLECULE: COMPLEMENT C4 GAMMA CHAIN;                                 
COMPND   9 CHAIN: C;                                                            
COMPND  10 MOL_ID: 4;                                                           
COMPND  11 MOLECULE: NANOBODY B5;                                               
COMPND  12 CHAIN: D;                                                            
COMPND  13 ENGINEERED: YES                                                      
SOURCE    MOL_ID: 1;                                                            
SOURCE   2 ORGANISM_SCIENTIFIC: HOMO SAPIENS;                                   
SOURCE   3 ORGANISM_COMMON: HUMAN;                                              
SOURCE   4 ORGANISM_TAXID: 9606;                                                
SOURCE   5 MOL_ID: 2;                                                           
SOURCE   6 ORGANISM_SCIENTIFIC: HOMO SAPIENS;                                   
SOURCE   7 ORGANISM_COMMON: HUMAN;                                              
SOURCE   8 ORGANISM_TAXID: 9606;                                                
SOURCE   9 MOL_ID: 3;                                                           
SOURCE  10 ORGANISM_SCIENTIFIC: HOMO SAPIENS;                                   
SOURCE  11 ORGANISM_COMMON: HUMAN;                                              
SOURCE  12 ORGANISM_TAXID: 9606;                                                
SOURCE  13 MOL_ID: 4;                                                           
SOURCE  14 ORGANISM_SCIENTIFIC: LAMA GLAMA;                                     
SOURCE  15 ORGANISM_COMMON: LLAMA;                                              
SOURCE  16 ORGANISM_TAXID: 9844;                                                
SOURCE  17 EXPRESSION_SYSTEM: ESCHERICHIA COLI BL21(DE3);                       
SOURCE  18 EXPRESSION_SYSTEM_TAXID: 469008;                                     
SOURCE  19 EXPRESSION_SYSTEM_STRAIN: BL21 CODON PLUS (DE3)-RIL;                 
SOURCE  20 EXPRESSION_SYSTEM_VECTOR_TYPE: PHEN6-THROMBIN-HIS                    
KEYWDS    COMPLEMENT, NANOBODY, C4B, INHIBITOR, COMPLEMENT CLASSICAL PATHWAY,   
KEYWDS   2 NANOBODY-ANTIGEN COMPLEX, IMMUNE SYSTEM                              
EXPDTA    ELECTRON MICROSCOPY                                                   
AUTHOR    W.OOSTERHEERT,K.I.DE LA O BECERRA,P.GROS                              
REVDAT   3   04-MAY-22 7B2P    1       JRNL                                     
REVDAT   2   27-APR-22 7B2P    1       JRNL                                     
REVDAT   1   02-MAR-22 7B2P    0                                                
JRNL        AUTH   K.I.DE LA O BECERRA,W.OOSTERHEERT,R.M.VAN DEN BOS,           
JRNL        AUTH 2 K.T.XENAKI,J.H.LORENT,M.RUYKEN,A.SCHOUTEN,S.H.M.ROOIJAKKERS, 
JRNL        AUTH 3 P.M.P.VAN BERGEN EN HENEGOUWEN,P.GROS                        
JRNL        TITL   MULTIFACETED ACTIVITIES OF SEVEN NANOBODIES AGAINST          
JRNL        TITL 2 COMPLEMENT C4B.                                              
JRNL        REF    J IMMUNOL.                    V. 208  2207 2022              
JRNL        REFN                   ESSN 1550-6606                               
JRNL        PMID   35428691                                                     
JRNL        DOI    10.4049/JIMMUNOL.2100647                                     
REMARK   2                                                                      
REMARK   2 RESOLUTION.    3.43 ANGSTROMS.                                       
REMARK   3                                                                      
REMARK   3 REFINEMENT.                                                          
REMARK   3   SOFTWARE PACKAGES      : EPU, GCTF, UCSF CHIMERA, PHENIX,          
REMARK   3                            RELION, RELION, RELION, RELION            
REMARK   3   RECONSTRUCTION SCHEMA  : NULL                                      
REMARK   3                                                                      
REMARK   3 EM MAP-MODEL FITTING AND REFINEMENT                                  
REMARK   3   PDB ENTRY                    : 5JTW                                
REMARK   3   REFINEMENT SPACE             : REAL                                
REMARK   3   REFINEMENT PROTOCOL          : NULL                                
REMARK   3   REFINEMENT TARGET            : MAP TO MODEL FSC                    
REMARK   3   OVERALL ANISOTROPIC B VALUE  : NULL                                
REMARK   3                                                                      
REMARK   3 FITTING PROCEDURE : MODEL WAS REFINED IN THE LOCAL-RESOLUTION        
REMARK   3  FILTERED RELION MAP USING PHENIX REAL SPACE REFINE.                 
REMARK   3                                                                      
REMARK   3 EM IMAGE RECONSTRUCTION STATISTICS                                   
REMARK   3   NOMINAL PIXEL SIZE (ANGSTROMS)    : NULL                           
REMARK   3   ACTUAL PIXEL SIZE  (ANGSTROMS)    : NULL                           
REMARK   3   EFFECTIVE RESOLUTION (ANGSTROMS)  : 3.430                          
REMARK   3   NUMBER OF PARTICLES               : 274925                         
REMARK   3   CTF CORRECTION METHOD             : PHASE FLIPPING AND AMPLITUDE   
REMARK   3                                       CORRECTION                     
REMARK   3                                                                      
REMARK   3 EM RECONSTRUCTION MAGNIFICATION CALIBRATION: NULL                    
REMARK   3                                                                      
REMARK   3 OTHER DETAILS: PERFORMED IN RELION.                                  
REMARK   4                                                                      
REMARK   4 7B2P COMPLIES WITH FORMAT V. 3.30, 13-JUL-11                         
REMARK 100                                                                      
REMARK 100 THIS ENTRY HAS BEEN PROCESSED BY PDBE ON 27-NOV-20.                  
REMARK 100 THE DEPOSITION ID IS D_1292112545.                                   
REMARK 245                                                                      
REMARK 245 EXPERIMENTAL DETAILS                                                 
REMARK 245   RECONSTRUCTION METHOD          : SINGLE PARTICLE                   
REMARK 245   SPECIMEN TYPE                  : NULL                              
REMARK 245                                                                      
REMARK 245 ELECTRON MICROSCOPE SAMPLE                                           
REMARK 245   SAMPLE TYPE                    : PARTICLE                          
REMARK 245   PARTICLE TYPE                  : POINT                             
REMARK 245   NAME OF SAMPLE                 : COMPLEMENT C4B BOUND TO           
REMARK 245                                    NANOBODY B5; COMPLEMENT C4 BETA   
REMARK 245                                    CHAIN; COMPLEMENT C4 ALPHA        
REMARK 245                                    CHAIN; COMPLEMENT C4 GAMMA        
REMARK 245                                    CHAIN; NANOBODY B5                
REMARK 245   SAMPLE CONCENTRATION (MG ML-1) : 0.25                              
REMARK 245   SAMPLE SUPPORT DETAILS         : NULL                              
REMARK 245   SAMPLE VITRIFICATION DETAILS   : BLOT 4.5 SECONDS, FORCE 1         
REMARK 245   SAMPLE BUFFER                  : NULL                              
REMARK 245   PH                             : 7.30                              
REMARK 245   SAMPLE DETAILS                 : THE PURCHASED C4B IS GENERATED    
REMARK 245  FROM A MIXTURE OF C4A AND C4B. C4B IS MODELLED WITH THE SEQUENCE    
REMARK 245  OF C4A BASED ON PDB 5JTW.                                           
REMARK 245                                                                      
REMARK 245 DATA ACQUISITION                                                     
REMARK 245   DATE OF EXPERIMENT                : NULL                           
REMARK 245   NUMBER OF MICROGRAPHS-IMAGES      : 1032                           
REMARK 245   TEMPERATURE (KELVIN)              : NULL                           
REMARK 245   MICROSCOPE MODEL                  : FEI TALOS ARCTICA              
REMARK 245   DETECTOR TYPE                     : GATAN K2 SUMMIT (4K X 4K)      
REMARK 245   MINIMUM DEFOCUS (NM)              : 800.00                         
REMARK 245   MAXIMUM DEFOCUS (NM)              : 3000.00                        
REMARK 245   MINIMUM TILT ANGLE (DEGREES)      : NULL                           
REMARK 245   MAXIMUM TILT ANGLE (DEGREES)      : NULL                           
REMARK 245   NOMINAL CS                        : 2.70                           
REMARK 245   IMAGING MODE                      : BRIGHT FIELD                   
REMARK 245   ELECTRON DOSE (ELECTRONS NM**-2)  : 5170.00                        
REMARK 245   ILLUMINATION MODE                 : FLOOD BEAM                     
REMARK 245   NOMINAL MAGNIFICATION             : 130000                         
REMARK 245   CALIBRATED MAGNIFICATION          : NULL                           
REMARK 245   SOURCE                            : FIELD EMISSION GUN             
REMARK 245   ACCELERATION VOLTAGE (KV)         : 200                            
REMARK 245   IMAGING DETAILS                   : NULL                           
REMARK 247                                                                      
REMARK 247 ELECTRON MICROSCOPY                                                  
REMARK 247  THE COORDINATES IN THIS ENTRY WERE GENERATED FROM ELECTRON          
REMARK 247  MICROSCOPY DATA. PROTEIN DATA BANK CONVENTIONS REQUIRE              
REMARK 247  THAT CRYST1 AND SCALE RECORDS BE INCLUDED, BUT THE VALUES           
REMARK 247  ON THESE RECORDS ARE MEANINGLESS EXCEPT FOR THE CALCULATION         
REMARK 247  OF THE STRUCTURE FACTORS.                                           
REMARK 300                                                                      
REMARK 300 BIOMOLECULE: 1                                                       
REMARK 300 SEE REMARK 350 FOR THE AUTHOR PROVIDED AND/OR PROGRAM                
REMARK 300 GENERATED ASSEMBLY INFORMATION FOR THE STRUCTURE IN                  
REMARK 300 THIS ENTRY. THE REMARK MAY ALSO PROVIDE INFORMATION ON               
REMARK 300 BURIED SURFACE AREA.                                                 
REMARK 350                                                                      
REMARK 350 COORDINATES FOR A COMPLETE MULTIMER REPRESENTING THE KNOWN           
REMARK 350 BIOLOGICALLY SIGNIFICANT OLIGOMERIZATION STATE OF THE                
REMARK 350 MOLECULE CAN BE GENERATED BY APPLYING BIOMT TRANSFORMATIONS          
REMARK 350 GIVEN BELOW.  BOTH NON-CRYSTALLOGRAPHIC AND                          
REMARK 350 CRYSTALLOGRAPHIC OPERATIONS ARE GIVEN.                               
REMARK 350                                                                      
REMARK 350 BIOMOLECULE: 1                                                       
REMARK 350 AUTHOR DETERMINED BIOLOGICAL UNIT: TETRAMERIC                        
REMARK 350 SOFTWARE DETERMINED QUATERNARY STRUCTURE: TETRAMERIC                 
REMARK 350 SOFTWARE USED: PISA                                                  
REMARK 350 TOTAL BURIED SURFACE AREA: 18740 ANGSTROM**2                         
REMARK 350 SURFACE AREA OF THE COMPLEX: 63990 ANGSTROM**2                       
REMARK 350 CHANGE IN SOLVENT FREE ENERGY: -75.0 KCAL/MOL                        
REMARK 350 APPLY THE FOLLOWING TO CHAINS: A, B, C, D, E                         
REMARK 350   BIOMT1   1  1.000000  0.000000  0.000000        0.00000            
REMARK 350   BIOMT2   1  0.000000  1.000000  0.000000        0.00000            
REMARK 350   BIOMT3   1  0.000000  0.000000  1.000000        0.00000            
REMARK 465                                                                      
REMARK 465 MISSING RESIDUES                                                     
REMARK 465 THE FOLLOWING RESIDUES WERE NOT LOCATED IN THE                       
REMARK 465 EXPERIMENT. (M=MODEL NUMBER; RES=RESIDUE NAME; C=CHAIN               
REMARK 465 IDENTIFIER; SSSEQ=SEQUENCE NUMBER; I=INSERTION CODE.)                
REMARK 465                                                                      
REMARK 465   M RES C SSSEQI                                                     
REMARK 465     PRO A   670                                                      
REMARK 465     LYS A   671                                                      
REMARK 465     GLU A   672                                                      
REMARK 465     LYS A   673                                                      
REMARK 465     THR A   674                                                      
REMARK 465     THR A   675                                                      
REMARK 465     ASN B   680                                                      
REMARK 465     VAL B   681                                                      
REMARK 465     ASN B   682                                                      
REMARK 465     PHE B   683                                                      
REMARK 465     GLN B   684                                                      
REMARK 465     LYS B   685                                                      
REMARK 465     ALA B   686                                                      
REMARK 465     ILE B   687                                                      
REMARK 465     ASN B   688                                                      
REMARK 465     GLU B   689                                                      
REMARK 465     LYS B   690                                                      
REMARK 465     LEU B   691                                                      
REMARK 465     GLY B   692                                                      
REMARK 465     GLN B   693                                                      
REMARK 465     TYR B   694                                                      
REMARK 465     ALA B   695                                                      
REMARK 465     SER B   696                                                      
REMARK 465     PRO B   697                                                      
REMARK 465     THR B   698                                                      
REMARK 465     ALA B   699                                                      
REMARK 465     LYS B   700                                                      
REMARK 465     ARG B   701                                                      
REMARK 465     CYS B   702                                                      
REMARK 465     CYS B   703                                                      
REMARK 465     GLN B   704                                                      
REMARK 465     ASP B   705                                                      
REMARK 465     GLY B   706                                                      
REMARK 465     VAL B   707                                                      
REMARK 465     THR B   708                                                      
REMARK 465     ARG B   709                                                      
REMARK 465     LEU B   710                                                      
REMARK 465     PRO B   711                                                      
REMARK 465     MET B   712                                                      
REMARK 465     MET B   713                                                      
REMARK 465     ARG B   714                                                      
REMARK 465     SER B   715                                                      
REMARK 465     CYS B   716                                                      
REMARK 465     GLU B   717                                                      
REMARK 465     GLN B   718                                                      
REMARK 465     ARG B   719                                                      
REMARK 465     ALA B   720                                                      
REMARK 465     ALA B   721                                                      
REMARK 465     ARG B   722                                                      
REMARK 465     VAL B   723                                                      
REMARK 465     GLN B   724                                                      
REMARK 465     GLN B   725                                                      
REMARK 465     PRO B   726                                                      
REMARK 465     ASP B   727                                                      
REMARK 465     CYS B   728                                                      
REMARK 465     ARG B   729                                                      
REMARK 465     GLU B   730                                                      
REMARK 465     PRO B   731                                                      
REMARK 465     PHE B   732                                                      
REMARK 465     LEU B   733                                                      
REMARK 465     SER B   734                                                      
REMARK 465     CYS B   735                                                      
REMARK 465     CYS B   736                                                      
REMARK 465     GLN B   737                                                      
REMARK 465     PHE B   738                                                      
REMARK 465     ALA B   739                                                      
REMARK 465     GLU B   740                                                      
REMARK 465     SER B   741                                                      
REMARK 465     LEU B   742                                                      
REMARK 465     ARG B   743                                                      
REMARK 465     LYS B   744                                                      
REMARK 465     LYS B   745                                                      
REMARK 465     SER B   746                                                      
REMARK 465     ARG B   747                                                      
REMARK 465     ASP B   748                                                      
REMARK 465     LYS B   749                                                      
REMARK 465     GLY B   750                                                      
REMARK 465     GLN B   751                                                      
REMARK 465     ALA B   752                                                      
REMARK 465     GLY B   753                                                      
REMARK 465     LEU B   754                                                      
REMARK 465     GLN B   755                                                      
REMARK 465     ARG B   756                                                      
REMARK 465     ALA B   757                                                      
REMARK 465     LEU B   758                                                      
REMARK 465     GLU B   759                                                      
REMARK 465     ILE B   760                                                      
REMARK 465     LEU B   761                                                      
REMARK 465     GLN B   762                                                      
REMARK 465     GLU B   763                                                      
REMARK 465     GLU B   764                                                      
REMARK 465     ASP B   765                                                      
REMARK 465     LEU B   986                                                      
REMARK 465     ASP B   987                                                      
REMARK 465     THR B   988                                                      
REMARK 465     LEU B   989                                                      
REMARK 465     GLY B   990                                                      
REMARK 465     SER B   991                                                      
REMARK 465     GLU B   992                                                      
REMARK 465     GLY B   993                                                      
REMARK 465     GLY B  1231                                                      
REMARK 465     SER B  1232                                                      
REMARK 465     VAL B  1233                                                      
REMARK 465     THR B  1234                                                      
REMARK 465     GLY B  1235                                                      
REMARK 465     SER B  1236                                                      
REMARK 465     GLN B  1237                                                      
REMARK 465     SER B  1238                                                      
REMARK 465     ASN B  1239                                                      
REMARK 465     ALA B  1240                                                      
REMARK 465     VAL B  1241                                                      
REMARK 465     SER B  1242                                                      
REMARK 465     PRO B  1243                                                      
REMARK 465     THR B  1244                                                      
REMARK 465     PRO B  1245                                                      
REMARK 465     ALA B  1246                                                      
REMARK 465     PRO B  1247                                                      
REMARK 465     ARG B  1248                                                      
REMARK 465     ASN B  1249                                                      
REMARK 465     PRO B  1250                                                      
REMARK 465     SER B  1251                                                      
REMARK 465     ASP B  1252                                                      
REMARK 465     PRO B  1253                                                      
REMARK 465     MET B  1254                                                      
REMARK 465     PRO B  1255                                                      
REMARK 465     ARG B  1349                                                      
REMARK 465     GLN B  1350                                                      
REMARK 465     ILE B  1351                                                      
REMARK 465     ARG B  1352                                                      
REMARK 465     GLY B  1353                                                      
REMARK 465     ASN B  1414                                                      
REMARK 465     GLU B  1415                                                      
REMARK 465     ASP B  1416                                                      
REMARK 465     TYR B  1417                                                      
REMARK 465     GLU B  1418                                                      
REMARK 465     ASP B  1419                                                      
REMARK 465     TYR B  1420                                                      
REMARK 465     GLU B  1421                                                      
REMARK 465     TYR B  1422                                                      
REMARK 465     ASP B  1423                                                      
REMARK 465     GLU B  1424                                                      
REMARK 465     LEU B  1425                                                      
REMARK 465     PRO B  1426                                                      
REMARK 465     ALA B  1427                                                      
REMARK 465     LYS B  1428                                                      
REMARK 465     ASP B  1429                                                      
REMARK 465     ASP B  1430                                                      
REMARK 465     PRO B  1431                                                      
REMARK 465     ASP B  1432                                                      
REMARK 465     ALA B  1433                                                      
REMARK 465     PRO B  1434                                                      
REMARK 465     LEU B  1435                                                      
REMARK 465     GLN B  1436                                                      
REMARK 465     PRO B  1437                                                      
REMARK 465     VAL B  1438                                                      
REMARK 465     THR B  1439                                                      
REMARK 465     PRO B  1440                                                      
REMARK 465     LEU B  1441                                                      
REMARK 465     GLN B  1442                                                      
REMARK 465     LEU B  1443                                                      
REMARK 465     PHE B  1444                                                      
REMARK 465     GLU B  1445                                                      
REMARK 465     GLY B  1446                                                      
REMARK 465     GLU C  1454                                                      
REMARK 465     ALA C  1455                                                      
REMARK 465     PRO C  1456                                                      
REMARK 465     LYS C  1457                                                      
REMARK 465     VAL C  1458                                                      
REMARK 465     VAL C  1459                                                      
REMARK 465     GLU C  1460                                                      
REMARK 465     GLU C  1461                                                      
REMARK 465     GLN C  1462                                                      
REMARK 465     GLU C  1463                                                      
REMARK 465     SER C  1464                                                      
REMARK 465     CYS C  1595                                                      
REMARK 465     PRO C  1596                                                      
REMARK 465     ARG C  1597                                                      
REMARK 465     GLN C  1598                                                      
REMARK 465     ARG C  1599                                                      
REMARK 465     ARG C  1600                                                      
REMARK 465     ALA C  1601                                                      
REMARK 465     LEU C  1602                                                      
REMARK 465     GLU C  1603                                                      
REMARK 465     ARG C  1604                                                      
REMARK 465     GLY C  1605                                                      
REMARK 465     LEU C  1606                                                      
REMARK 465     GLN C  1607                                                      
REMARK 465     ASP C  1608                                                      
REMARK 465     GLU C  1609                                                      
REMARK 465     ASP C  1610                                                      
REMARK 465     GLY C  1611                                                      
REMARK 465     TYR C  1612                                                      
REMARK 465     ARG C  1613                                                      
REMARK 465     MET C  1614                                                      
REMARK 465     LYS C  1615                                                      
REMARK 465     PHE C  1616                                                      
REMARK 465     ALA C  1617                                                      
REMARK 465     CYS C  1618                                                      
REMARK 465     TYR C  1619                                                      
REMARK 465     TYR C  1620                                                      
REMARK 465     PRO C  1621                                                      
REMARK 465     ARG C  1622                                                      
REMARK 465     VAL C  1623                                                      
REMARK 465     GLU C  1624                                                      
REMARK 465     TYR C  1625                                                      
REMARK 465     GLY C  1626                                                      
REMARK 465     PHE C  1627                                                      
REMARK 465     GLN C  1628                                                      
REMARK 465     VAL C  1629                                                      
REMARK 465     LYS C  1630                                                      
REMARK 465     VAL C  1631                                                      
REMARK 465     LEU C  1632                                                      
REMARK 465     ARG C  1633                                                      
REMARK 465     GLU C  1634                                                      
REMARK 465     ASP C  1635                                                      
REMARK 465     SER C  1636                                                      
REMARK 465     ARG C  1637                                                      
REMARK 465     ALA C  1638                                                      
REMARK 465     ALA C  1639                                                      
REMARK 465     PHE C  1640                                                      
REMARK 465     ARG C  1641                                                      
REMARK 465     LEU C  1642                                                      
REMARK 465     PHE C  1643                                                      
REMARK 465     GLU C  1644                                                      
REMARK 465     THR C  1645                                                      
REMARK 465     LYS C  1646                                                      
REMARK 465     ILE C  1647                                                      
REMARK 465     THR C  1648                                                      
REMARK 465     GLN C  1649                                                      
REMARK 465     VAL C  1650                                                      
REMARK 465     LEU C  1651                                                      
REMARK 465     HIS C  1652                                                      
REMARK 465     PHE C  1653                                                      
REMARK 465     THR C  1654                                                      
REMARK 465     LYS C  1655                                                      
REMARK 465     ASP C  1656                                                      
REMARK 465     VAL C  1657                                                      
REMARK 465     LYS C  1658                                                      
REMARK 465     ALA C  1659                                                      
REMARK 465     ALA C  1660                                                      
REMARK 465     ALA C  1661                                                      
REMARK 465     ASN C  1662                                                      
REMARK 465     GLN C  1663                                                      
REMARK 465     MET C  1664                                                      
REMARK 465     ARG C  1665                                                      
REMARK 465     ASN C  1666                                                      
REMARK 465     PHE C  1667                                                      
REMARK 465     LEU C  1668                                                      
REMARK 465     VAL C  1669                                                      
REMARK 465     ARG C  1670                                                      
REMARK 465     ALA C  1671                                                      
REMARK 465     SER C  1672                                                      
REMARK 465     CYS C  1673                                                      
REMARK 465     ARG C  1674                                                      
REMARK 465     LEU C  1675                                                      
REMARK 465     ARG C  1676                                                      
REMARK 465     LEU C  1677                                                      
REMARK 465     GLU C  1678                                                      
REMARK 465     PRO C  1679                                                      
REMARK 465     GLY C  1680                                                      
REMARK 465     LYS C  1681                                                      
REMARK 465     GLU C  1682                                                      
REMARK 465     TYR C  1683                                                      
REMARK 465     LEU C  1684                                                      
REMARK 465     ILE C  1685                                                      
REMARK 465     MET C  1686                                                      
REMARK 465     GLY C  1687                                                      
REMARK 465     LEU C  1688                                                      
REMARK 465     ASP C  1689                                                      
REMARK 465     GLY C  1690                                                      
REMARK 465     ALA C  1691                                                      
REMARK 465     THR C  1692                                                      
REMARK 465     TYR C  1693                                                      
REMARK 465     ASP C  1694                                                      
REMARK 465     LEU C  1695                                                      
REMARK 465     GLU C  1696                                                      
REMARK 465     GLY C  1697                                                      
REMARK 465     HIS C  1698                                                      
REMARK 465     PRO C  1699                                                      
REMARK 465     GLN C  1700                                                      
REMARK 465     TYR C  1701                                                      
REMARK 465     LEU C  1702                                                      
REMARK 465     LEU C  1703                                                      
REMARK 465     ASP C  1704                                                      
REMARK 465     SER C  1705                                                      
REMARK 465     ASN C  1706                                                      
REMARK 465     SER C  1707                                                      
REMARK 465     TRP C  1708                                                      
REMARK 465     ILE C  1709                                                      
REMARK 465     GLU C  1710                                                      
REMARK 465     GLU C  1711                                                      
REMARK 465     MET C  1712                                                      
REMARK 465     PRO C  1713                                                      
REMARK 465     SER C  1714                                                      
REMARK 465     GLU C  1715                                                      
REMARK 465     ARG C  1716                                                      
REMARK 465     LEU C  1717                                                      
REMARK 465     CYS C  1718                                                      
REMARK 465     ARG C  1719                                                      
REMARK 465     SER C  1720                                                      
REMARK 465     THR C  1721                                                      
REMARK 465     ARG C  1722                                                      
REMARK 465     GLN C  1723                                                      
REMARK 465     ARG C  1724                                                      
REMARK 465     ALA C  1725                                                      
REMARK 465     ALA C  1726                                                      
REMARK 465     CYS C  1727                                                      
REMARK 465     ALA C  1728                                                      
REMARK 465     GLN C  1729                                                      
REMARK 465     LEU C  1730                                                      
REMARK 465     ASN C  1731                                                      
REMARK 465     ASP C  1732                                                      
REMARK 465     PHE C  1733                                                      
REMARK 465     LEU C  1734                                                      
REMARK 465     GLN C  1735                                                      
REMARK 465     GLU C  1736                                                      
REMARK 465     TYR C  1737                                                      
REMARK 465     GLY C  1738                                                      
REMARK 465     THR C  1739                                                      
REMARK 465     GLN C  1740                                                      
REMARK 465     GLY C  1741                                                      
REMARK 465     CYS C  1742                                                      
REMARK 465     GLN C  1743                                                      
REMARK 465     VAL C  1744                                                      
REMARK 465     GLU D     1                                                      
REMARK 465     SER D   121                                                      
REMARK 465     HIS D   122                                                      
REMARK 465     GLY D   123                                                      
REMARK 465     SER D   124                                                      
REMARK 465     GLY D   125                                                      
REMARK 465     LEU D   126                                                      
REMARK 465     VAL D   127                                                      
REMARK 465     PRO D   128                                                      
REMARK 465     ARG D   129                                                      
REMARK 465     GLY D   130                                                      
REMARK 465     SER D   131                                                      
REMARK 465     GLY D   132                                                      
REMARK 465     GLY D   133                                                      
REMARK 465     GLY D   134                                                      
REMARK 465     HIS D   135                                                      
REMARK 465     HIS D   136                                                      
REMARK 465     HIS D   137                                                      
REMARK 465     HIS D   138                                                      
REMARK 465     HIS D   139                                                      
REMARK 465     HIS D   140                                                      
REMARK 500                                                                      
REMARK 500 GEOMETRY AND STEREOCHEMISTRY                                         
REMARK 500 SUBTOPIC: CLOSE CONTACTS IN SAME ASYMMETRIC UNIT                     
REMARK 500                                                                      
REMARK 500 THE FOLLOWING ATOMS ARE IN CLOSE CONTACT.                            
REMARK 500                                                                      
REMARK 500  ATM1  RES C  SSEQI   ATM2  RES C  SSEQI           DISTANCE          
REMARK 500   O    LEU A    58     H    CYS A    68              1.58            
REMARK 500   O    LYS A    53     HG   SER A   114              1.59            
REMARK 500   O    ILE B  1172     H    ASN B  1176              1.60            
REMARK 500   O    ASP D    90     OH   TYR D    94              2.09            
REMARK 500   NE2  GLN A   277     OE1  GLU C  1518              2.09            
REMARK 500   OD1  ASP C  1487     NE2  HIS C  1521              2.10            
REMARK 500   OH   TYR A   236     OE2  GLU B   780              2.12            
REMARK 500   OE2  GLU A   190     OG   SER A   220              2.13            
REMARK 500   OG   SER A   368     O    ARG A   391              2.15            
REMARK 500   O    PRO B   950     NH2  ARG B   956              2.16            
REMARK 500   N    LEU B   835     OD2  ASP B   925              2.18            
REMARK 500                                                                      
REMARK 500 REMARK: NULL                                                         
REMARK 500                                                                      
REMARK 500 GEOMETRY AND STEREOCHEMISTRY                                         
REMARK 500 SUBTOPIC: TORSION ANGLES                                             
REMARK 500                                                                      
REMARK 500 TORSION ANGLES OUTSIDE THE EXPECTED RAMACHANDRAN REGIONS:            
REMARK 500 (M=MODEL NUMBER; RES=RESIDUE NAME; C=CHAIN IDENTIFIER;               
REMARK 500 SSEQ=SEQUENCE NUMBER; I=INSERTION CODE).                             
REMARK 500                                                                      
REMARK 500 STANDARD TABLE:                                                      
REMARK 500 FORMAT:(10X,I3,1X,A3,1X,A1,I4,A1,4X,F7.2,3X,F7.2)                    
REMARK 500                                                                      
REMARK 500 EXPECTED VALUES: GJ KLEYWEGT AND TA JONES (1996). PHI/PSI-           
REMARK 500 CHOLOGY: RAMACHANDRAN REVISITED. STRUCTURE 4, 1395 - 1400            
REMARK 500                                                                      
REMARK 500  M RES CSSEQI        PSI       PHI                                   
REMARK 500    ARG A  48       -7.87     75.32                                   
REMARK 500    THR A  75       60.10     36.72                                   
REMARK 500    ARG A 187      146.63   -173.39                                   
REMARK 500    SER A 196       -0.91     77.19                                   
REMARK 500    ASN A 327       26.15     49.95                                   
REMARK 500    PRO A 470     -179.82    -65.89                                   
REMARK 500    THR A 501       33.06    -96.01                                   
REMARK 500    ASN A 556      111.78   -160.19                                   
REMARK 500    ASN A 583      154.04    -46.53                                   
REMARK 500    SER A 613     -177.17   -170.91                                   
REMARK 500    PHE B 778       67.27   -117.03                                   
REMARK 500    ARG B 791       -6.18     71.34                                   
REMARK 500    PHE B 792      115.59   -164.53                                   
REMARK 500    LEU B 811      110.44   -160.64                                   
REMARK 500    ASP B 925      149.17   -172.75                                   
REMARK 500    SER B 964       20.38   -140.49                                   
REMARK 500    ALA B 982      119.54   -160.09                                   
REMARK 500    ASP B1119       70.56     59.77                                   
REMARK 500    ARG B1325       61.91     60.54                                   
REMARK 500    LYS C1477       -5.18     72.63                                   
REMARK 500    SER C1513      -10.83     72.84                                   
REMARK 500    HIS C1514      163.14    179.53                                   
REMARK 500    GLU C1516      108.85   -160.02                                   
REMARK 500    ASN C1561       74.52   -161.50                                   
REMARK 500    PRO C1562       -7.64    -59.36                                   
REMARK 500    MET D  83       76.73   -101.60                                   
REMARK 500    PRO D  88       -7.31    -56.27                                   
REMARK 500    ALA D  92     -176.24   -171.17                                   
REMARK 500    PHE D 102       -7.50     72.90                                   
REMARK 500    SER D 110      101.67   -161.94                                   
REMARK 500                                                                      
REMARK 500 REMARK: NULL                                                         
REMARK 900                                                                      
REMARK 900 RELATED ENTRIES                                                      
REMARK 900 RELATED ID: EMD-11988   RELATED DB: EMDB                             
REMARK 900 DENSITY MAP OF C4B IN COMPLEX WITH ANOTHER NANOBODY, E3              
REMARK 900 RELATED ID: 7B2M   RELATED DB: PDB                                   
REMARK 900 MODEL OF C4B IN COMPLEX WITH ANOTHER NANOBODY, E3                    
REMARK 900 RELATED ID: EMD-11989   RELATED DB: EMDB                             
REMARK 900 CRYO-EM STRUCTURE OF COMPLEMENT C4B IN COMPLEX WITH NANOBODY B5      
DBREF  7B2P A   20   675  UNP    P0C0L4   CO4A_HUMAN      20    675             
DBREF  7B2P B  680  1446  UNP    P0C0L4   CO4A_HUMAN     680   1446             
DBREF  7B2P C 1454  1744  UNP    P0C0L4   CO4A_HUMAN    1454   1744             
DBREF  7B2P D    1   140  PDB    7B2P     7B2P             1    140             
SEQADV 7B2P SER B 1201  UNP  P0C0L4    THR  1201 VARIANT                        
SEQRES   1 A  656  LYS PRO ARG LEU LEU LEU PHE SER PRO SER VAL VAL HIS          
SEQRES   2 A  656  LEU GLY VAL PRO LEU SER VAL GLY VAL GLN LEU GLN ASP          
SEQRES   3 A  656  VAL PRO ARG GLY GLN VAL VAL LYS GLY SER VAL PHE LEU          
SEQRES   4 A  656  ARG ASN PRO SER ARG ASN ASN VAL PRO CYS SER PRO LYS          
SEQRES   5 A  656  VAL ASP PHE THR LEU SER SER GLU ARG ASP PHE ALA LEU          
SEQRES   6 A  656  LEU SER LEU GLN VAL PRO LEU LYS ASP ALA LYS SER CYS          
SEQRES   7 A  656  GLY LEU HIS GLN LEU LEU ARG GLY PRO GLU VAL GLN LEU          
SEQRES   8 A  656  VAL ALA HIS SER PRO TRP LEU LYS ASP SER LEU SER ARG          
SEQRES   9 A  656  THR THR ASN ILE GLN GLY ILE ASN LEU LEU PHE SER SER          
SEQRES  10 A  656  ARG ARG GLY HIS LEU PHE LEU GLN THR ASP GLN PRO ILE          
SEQRES  11 A  656  TYR ASN PRO GLY GLN ARG VAL ARG TYR ARG VAL PHE ALA          
SEQRES  12 A  656  LEU ASP GLN LYS MET ARG PRO SER THR ASP THR ILE THR          
SEQRES  13 A  656  VAL MET VAL GLU ASN SER HIS GLY LEU ARG VAL ARG LYS          
SEQRES  14 A  656  LYS GLU VAL TYR MET PRO SER SER ILE PHE GLN ASP ASP          
SEQRES  15 A  656  PHE VAL ILE PRO ASP ILE SER GLU PRO GLY THR TRP LYS          
SEQRES  16 A  656  ILE SER ALA ARG PHE SER ASP GLY LEU GLU SER ASN SER          
SEQRES  17 A  656  SER THR GLN PHE GLU VAL LYS LYS TYR VAL LEU PRO ASN          
SEQRES  18 A  656  PHE GLU VAL LYS ILE THR PRO GLY LYS PRO TYR ILE LEU          
SEQRES  19 A  656  THR VAL PRO GLY HIS LEU ASP GLU MET GLN LEU ASP ILE          
SEQRES  20 A  656  GLN ALA ARG TYR ILE TYR GLY LYS PRO VAL GLN GLY VAL          
SEQRES  21 A  656  ALA TYR VAL ARG PHE GLY LEU LEU ASP GLU ASP GLY LYS          
SEQRES  22 A  656  LYS THR PHE PHE ARG GLY LEU GLU SER GLN THR LYS LEU          
SEQRES  23 A  656  VAL ASN GLY GLN SER HIS ILE SER LEU SER LYS ALA GLU          
SEQRES  24 A  656  PHE GLN ASP ALA LEU GLU LYS LEU ASN MET GLY ILE THR          
SEQRES  25 A  656  ASP LEU GLN GLY LEU ARG LEU TYR VAL ALA ALA ALA ILE          
SEQRES  26 A  656  ILE GLU SER PRO GLY GLY GLU MET GLU GLU ALA GLU LEU          
SEQRES  27 A  656  THR SER TRP TYR PHE VAL SER SER PRO PHE SER LEU ASP          
SEQRES  28 A  656  LEU SER LYS THR LYS ARG HIS LEU VAL PRO GLY ALA PRO          
SEQRES  29 A  656  PHE LEU LEU GLN ALA LEU VAL ARG GLU MET SER GLY SER          
SEQRES  30 A  656  PRO ALA SER GLY ILE PRO VAL LYS VAL SER ALA THR VAL          
SEQRES  31 A  656  SER SER PRO GLY SER VAL PRO GLU VAL GLN ASP ILE GLN          
SEQRES  32 A  656  GLN ASN THR ASP GLY SER GLY GLN VAL SER ILE PRO ILE          
SEQRES  33 A  656  ILE ILE PRO GLN THR ILE SER GLU LEU GLN LEU SER VAL          
SEQRES  34 A  656  SER ALA GLY SER PRO HIS PRO ALA ILE ALA ARG LEU THR          
SEQRES  35 A  656  VAL ALA ALA PRO PRO SER GLY GLY PRO GLY PHE LEU SER          
SEQRES  36 A  656  ILE GLU ARG PRO ASP SER ARG PRO PRO ARG VAL GLY ASP          
SEQRES  37 A  656  THR LEU ASN LEU ASN LEU ARG ALA VAL GLY SER GLY ALA          
SEQRES  38 A  656  THR PHE SER HIS TYR TYR TYR MET ILE LEU SER ARG GLY          
SEQRES  39 A  656  GLN ILE VAL PHE MET ASN ARG GLU PRO LYS ARG THR LEU          
SEQRES  40 A  656  THR SER VAL SER VAL PHE VAL ASP HIS HIS LEU ALA PRO          
SEQRES  41 A  656  SER PHE TYR PHE VAL ALA PHE TYR TYR HIS GLY ASP HIS          
SEQRES  42 A  656  PRO VAL ALA ASN SER LEU ARG VAL ASP VAL GLN ALA GLY          
SEQRES  43 A  656  ALA CYS GLU GLY LYS LEU GLU LEU SER VAL ASP GLY ALA          
SEQRES  44 A  656  LYS GLN TYR ARG ASN GLY GLU SER VAL LYS LEU HIS LEU          
SEQRES  45 A  656  GLU THR ASP SER LEU ALA LEU VAL ALA LEU GLY ALA LEU          
SEQRES  46 A  656  ASP THR ALA LEU TYR ALA ALA GLY SER LYS SER HIS LYS          
SEQRES  47 A  656  PRO LEU ASN MET GLY LYS VAL PHE GLU ALA MET ASN SER          
SEQRES  48 A  656  TYR ASP LEU GLY CYS GLY PRO GLY GLY GLY ASP SER ALA          
SEQRES  49 A  656  LEU GLN VAL PHE GLN ALA ALA GLY LEU ALA PHE SER ASP          
SEQRES  50 A  656  GLY ASP GLN TRP THR LEU SER ARG LYS ARG LEU SER CYS          
SEQRES  51 A  656  PRO LYS GLU LYS THR THR                                      
SEQRES   1 B  767  ASN VAL ASN PHE GLN LYS ALA ILE ASN GLU LYS LEU GLY          
SEQRES   2 B  767  GLN TYR ALA SER PRO THR ALA LYS ARG CYS CYS GLN ASP          
SEQRES   3 B  767  GLY VAL THR ARG LEU PRO MET MET ARG SER CYS GLU GLN          
SEQRES   4 B  767  ARG ALA ALA ARG VAL GLN GLN PRO ASP CYS ARG GLU PRO          
SEQRES   5 B  767  PHE LEU SER CYS CYS GLN PHE ALA GLU SER LEU ARG LYS          
SEQRES   6 B  767  LYS SER ARG ASP LYS GLY GLN ALA GLY LEU GLN ARG ALA          
SEQRES   7 B  767  LEU GLU ILE LEU GLN GLU GLU ASP LEU ILE ASP GLU ASP          
SEQRES   8 B  767  ASP ILE PRO VAL ARG SER PHE PHE PRO GLU ASN TRP LEU          
SEQRES   9 B  767  TRP ARG VAL GLU THR VAL ASP ARG PHE GLN ILE LEU THR          
SEQRES  10 B  767  LEU TRP LEU PRO ASP SER LEU THR THR TRP GLU ILE HIS          
SEQRES  11 B  767  GLY LEU SER LEU SER LYS THR LYS GLY LEU CYS VAL ALA          
SEQRES  12 B  767  THR PRO VAL GLN LEU ARG VAL PHE ARG GLU PHE HIS LEU          
SEQRES  13 B  767  HIS LEU ARG LEU PRO MET SER VAL ARG ARG PHE GLU GLN          
SEQRES  14 B  767  LEU GLU LEU ARG PRO VAL LEU TYR ASN TYR LEU ASP LYS          
SEQRES  15 B  767  ASN LEU THR VAL SER VAL HIS VAL SER PRO VAL GLU GLY          
SEQRES  16 B  767  LEU CYS LEU ALA GLY GLY GLY GLY LEU ALA GLN GLN VAL          
SEQRES  17 B  767  LEU VAL PRO ALA GLY SER ALA ARG PRO VAL ALA PHE SER          
SEQRES  18 B  767  VAL VAL PRO THR ALA ALA ALA ALA VAL SER LEU LYS VAL          
SEQRES  19 B  767  VAL ALA ARG GLY SER PHE GLU PHE PRO VAL GLY ASP ALA          
SEQRES  20 B  767  VAL SER LYS VAL LEU GLN ILE GLU LYS GLU GLY ALA ILE          
SEQRES  21 B  767  HIS ARG GLU GLU LEU VAL TYR GLU LEU ASN PRO LEU ASP          
SEQRES  22 B  767  HIS ARG GLY ARG THR LEU GLU ILE PRO GLY ASN SER ASP          
SEQRES  23 B  767  PRO ASN MET ILE PRO ASP GLY ASP PHE ASN SER TYR VAL          
SEQRES  24 B  767  ARG VAL THR ALA SER ASP PRO LEU ASP THR LEU GLY SER          
SEQRES  25 B  767  GLU GLY ALA LEU SER PRO GLY GLY VAL ALA SER LEU LEU          
SEQRES  26 B  767  ARG LEU PRO ARG GLY CYS GLY GLU GLN THR MET ILE TYR          
SEQRES  27 B  767  LEU ALA PRO THR LEU ALA ALA SER ARG TYR LEU ASP LYS          
SEQRES  28 B  767  THR GLU GLN TRP SER THR LEU PRO PRO GLU THR LYS ASP          
SEQRES  29 B  767  HIS ALA VAL ASP LEU ILE GLN LYS GLY TYR MET ARG ILE          
SEQRES  30 B  767  GLN GLN PHE ARG LYS ALA ASP GLY SER TYR ALA ALA TRP          
SEQRES  31 B  767  LEU SER ARG ASP SER SER THR TRP LEU THR ALA PHE VAL          
SEQRES  32 B  767  LEU LYS VAL LEU SER LEU ALA GLN GLU GLN VAL GLY GLY          
SEQRES  33 B  767  SER PRO GLU LYS LEU GLN GLU THR SER ASN TRP LEU LEU          
SEQRES  34 B  767  SER GLN GLN GLN ALA ASP GLY SER PHE GLN ASP PRO CYS          
SEQRES  35 B  767  PRO VAL LEU ASP ARG SER MET GLN GLY GLY LEU VAL GLY          
SEQRES  36 B  767  ASN ASP GLU THR VAL ALA LEU THR ALA PHE VAL THR ILE          
SEQRES  37 B  767  ALA LEU HIS HIS GLY LEU ALA VAL PHE GLN ASP GLU GLY          
SEQRES  38 B  767  ALA GLU PRO LEU LYS GLN ARG VAL GLU ALA SER ILE SER          
SEQRES  39 B  767  LYS ALA ASN SER PHE LEU GLY GLU LYS ALA SER ALA GLY          
SEQRES  40 B  767  LEU LEU GLY ALA HIS ALA ALA ALA ILE THR ALA TYR ALA          
SEQRES  41 B  767  LEU SER LEU THR LYS ALA PRO VAL ASP LEU LEU GLY VAL          
SEQRES  42 B  767  ALA HIS ASN ASN LEU MET ALA MET ALA GLN GLU THR GLY          
SEQRES  43 B  767  ASP ASN LEU TYR TRP GLY SER VAL THR GLY SER GLN SER          
SEQRES  44 B  767  ASN ALA VAL SER PRO THR PRO ALA PRO ARG ASN PRO SER          
SEQRES  45 B  767  ASP PRO MET PRO GLN ALA PRO ALA LEU TRP ILE GLU THR          
SEQRES  46 B  767  THR ALA TYR ALA LEU LEU HIS LEU LEU LEU HIS GLU GLY          
SEQRES  47 B  767  LYS ALA GLU MET ALA ASP GLN ALA SER ALA TRP LEU THR          
SEQRES  48 B  767  ARG GLN GLY SER PHE GLN GLY GLY PHE ARG SER THR GLN          
SEQRES  49 B  767  ASP THR VAL ILE ALA LEU ASP ALA LEU SER ALA TYR TRP          
SEQRES  50 B  767  ILE ALA SER HIS THR THR GLU GLU ARG GLY LEU ASN VAL          
SEQRES  51 B  767  THR LEU SER SER THR GLY ARG ASN GLY PHE LYS SER HIS          
SEQRES  52 B  767  ALA LEU GLN LEU ASN ASN ARG GLN ILE ARG GLY LEU GLU          
SEQRES  53 B  767  GLU GLU LEU GLN PHE SER LEU GLY SER LYS ILE ASN VAL          
SEQRES  54 B  767  LYS VAL GLY GLY ASN SER LYS GLY THR LEU LYS VAL LEU          
SEQRES  55 B  767  ARG THR TYR ASN VAL LEU ASP MET LYS ASN THR THR CYS          
SEQRES  56 B  767  GLN ASP LEU GLN ILE GLU VAL THR VAL LYS GLY HIS VAL          
SEQRES  57 B  767  GLU TYR THR MET GLU ALA ASN GLU ASP TYR GLU ASP TYR          
SEQRES  58 B  767  GLU TYR ASP GLU LEU PRO ALA LYS ASP ASP PRO ASP ALA          
SEQRES  59 B  767  PRO LEU GLN PRO VAL THR PRO LEU GLN LEU PHE GLU GLY          
SEQRES   1 C  291  GLU ALA PRO LYS VAL VAL GLU GLU GLN GLU SER ARG VAL          
SEQRES   2 C  291  HIS TYR THR VAL CYS ILE TRP ARG ASN GLY LYS VAL GLY          
SEQRES   3 C  291  LEU SER GLY MET ALA ILE ALA ASP VAL THR LEU LEU SER          
SEQRES   4 C  291  GLY PHE HIS ALA LEU ARG ALA ASP LEU GLU LYS LEU THR          
SEQRES   5 C  291  SER LEU SER ASP ARG TYR VAL SER HIS PHE GLU THR GLU          
SEQRES   6 C  291  GLY PRO HIS VAL LEU LEU TYR PHE ASP SER VAL PRO THR          
SEQRES   7 C  291  SER ARG GLU CYS VAL GLY PHE GLU ALA VAL GLN GLU VAL          
SEQRES   8 C  291  PRO VAL GLY LEU VAL GLN PRO ALA SER ALA THR LEU TYR          
SEQRES   9 C  291  ASP TYR TYR ASN PRO GLU ARG ARG CYS SER VAL PHE TYR          
SEQRES  10 C  291  GLY ALA PRO SER LYS SER ARG LEU LEU ALA THR LEU CYS          
SEQRES  11 C  291  SER ALA GLU VAL CYS GLN CYS ALA GLU GLY LYS CYS PRO          
SEQRES  12 C  291  ARG GLN ARG ARG ALA LEU GLU ARG GLY LEU GLN ASP GLU          
SEQRES  13 C  291  ASP GLY TYR ARG MET LYS PHE ALA CYS TYR TYR PRO ARG          
SEQRES  14 C  291  VAL GLU TYR GLY PHE GLN VAL LYS VAL LEU ARG GLU ASP          
SEQRES  15 C  291  SER ARG ALA ALA PHE ARG LEU PHE GLU THR LYS ILE THR          
SEQRES  16 C  291  GLN VAL LEU HIS PHE THR LYS ASP VAL LYS ALA ALA ALA          
SEQRES  17 C  291  ASN GLN MET ARG ASN PHE LEU VAL ARG ALA SER CYS ARG          
SEQRES  18 C  291  LEU ARG LEU GLU PRO GLY LYS GLU TYR LEU ILE MET GLY          
SEQRES  19 C  291  LEU ASP GLY ALA THR TYR ASP LEU GLU GLY HIS PRO GLN          
SEQRES  20 C  291  TYR LEU LEU ASP SER ASN SER TRP ILE GLU GLU MET PRO          
SEQRES  21 C  291  SER GLU ARG LEU CYS ARG SER THR ARG GLN ARG ALA ALA          
SEQRES  22 C  291  CYS ALA GLN LEU ASN ASP PHE LEU GLN GLU TYR GLY THR          
SEQRES  23 C  291  GLN GLY CYS GLN VAL                                          
SEQRES   1 D  140  GLU VAL GLN LEU VAL GLU SER GLY GLY GLY LEU VAL GLN          
SEQRES   2 D  140  PRO GLY GLY SER LEU ARG LEU SER CYS ALA ALA SER GLY          
SEQRES   3 D  140  PHE THR PHE SER SER TYR HIS MET SER TRP VAL ARG GLN          
SEQRES   4 D  140  ALA PRO GLY LYS GLY LEU GLU TRP ILE SER VAL ILE ASN          
SEQRES   5 D  140  ASP SER GLY ASP LEU THR ARG TYR ALA ASP SER VAL LYS          
SEQRES   6 D  140  GLY ARG PHE THR ILE SER ARG ASP ASN ALA LYS ASN THR          
SEQRES   7 D  140  LEU TYR LEU GLN MET ASN SER LEU GLN PRO GLU ASP THR          
SEQRES   8 D  140  ALA VAL TYR SER CYS LEU LYS SER SER ASP PHE TYR SER          
SEQRES   9 D  140  TYR SER ASN ALA ASP SER ARG GLY GLN GLY THR GLN VAL          
SEQRES  10 D  140  THR VAL SER SER HIS GLY SER GLY LEU VAL PRO ARG GLY          
SEQRES  11 D  140  SER GLY GLY GLY HIS HIS HIS HIS HIS HIS                      
HET    NAG  E   1      26                                                       
HET    NAG  E   2      27                                                       
HET    NAG  B1801      27                                                       
HET    NAG  B1802      27                                                       
HET    NAG  B1803      27                                                       
HETNAM     NAG 2-ACETAMIDO-2-DEOXY-BETA-D-GLUCOPYRANOSE                         
HETSYN     NAG N-ACETYL-BETA-D-GLUCOSAMINE; 2-ACETAMIDO-2-DEOXY-BETA-           
HETSYN   2 NAG  D-GLUCOSE; 2-ACETAMIDO-2-DEOXY-D-GLUCOSE; 2-ACETAMIDO-          
HETSYN   3 NAG  2-DEOXY-GLUCOSE; N-ACETYL-D-GLUCOSAMINE                         
FORMUL   5  NAG    5(C8 H15 N O6)                                               
HELIX    1 AA1 PRO A   61  ASN A   64  5                                   4    
HELIX    2 AA2 PRO A   90  CYS A   97  1                                   8    
HELIX    3 AA3 PRO A  115  SER A  120  1                                   6    
HELIX    4 AA4 SER A  315  LEU A  326  1                                  12    
HELIX    5 AA5 GLY A  329  LEU A  333  5                                   5    
HELIX    6 AA6 THR A  606  ALA A  611  1                                   6    
HELIX    7 AA7 ASN A  620  SER A  630  1                                  11    
HELIX    8 AA8 SER A  642  ALA A  650  1                                   9    
HELIX    9 AA9 SER B  996  SER B 1002  1                                   7    
HELIX   10 AB1 GLU B 1012  GLU B 1032  1                                  21    
HELIX   11 AB2 PRO B 1038  GLN B 1058  1                                  21    
HELIX   12 AB3 SER B 1075  GLN B 1090  1                                  16    
HELIX   13 AB4 SER B 1096  GLN B 1110  1                                  15    
HELIX   14 AB5 ASP B 1125  GLY B 1130  5                                   6    
HELIX   15 AB6 GLU B 1137  GLY B 1152  1                                  16    
HELIX   16 AB7 ALA B 1161  ALA B 1185  1                                  25    
HELIX   17 AB8 GLY B 1189  THR B 1203  1                                  15    
HELIX   18 AB9 PRO B 1206  ALA B 1221  1                                  16    
HELIX   19 AC1 PRO B 1258  HIS B 1275  1                                  18    
HELIX   20 AC2 MET B 1281  SER B 1294  1                                  14    
HELIX   21 AC3 THR B 1302  HIS B 1320  1                                  19    
HELIX   22 AC4 ARG C 1498  LEU C 1507  1                                  10    
HELIX   23 AC5 THR D   28  TYR D   32  5                                   5    
SHEET    1 AA1 4 ALA A  83  LEU A  87  0                                        
SHEET    2 AA1 4 LEU A  37  GLN A  44 -1  N  VAL A  39   O  LEU A  85           
SHEET    3 AA1 4 ARG A  22  PRO A  28 -1  N  PHE A  26   O  GLY A  40           
SHEET    4 AA1 4 LEU A 652  SER A 655 -1  O  ALA A 653   N  SER A  27           
SHEET    1 AA2 5 VAL A  30  HIS A  32  0                                        
SHEET    2 AA2 5 ILE A 127  SER A 135  1  O  LEU A 133   N  VAL A  31           
SHEET    3 AA2 5 VAL A 108  HIS A 113 -1  N  ALA A 112   O  GLN A 128           
SHEET    4 AA2 5 SER A  55  ASN A  60 -1  N  SER A  55   O  HIS A 113           
SHEET    5 AA2 5 VAL A  66  PRO A  67 -1  O  VAL A  66   N  ASN A  60           
SHEET    1 AA3 3 HIS A 140  THR A 145  0                                        
SHEET    2 AA3 3 ARG A 155  LEU A 163 -1  O  LEU A 163   N  HIS A 140           
SHEET    3 AA3 3 ILE A 197  VAL A 203 -1  O  PHE A 202   N  VAL A 156           
SHEET    1 AA4 3 ILE A 149  TYR A 150  0                                        
SHEET    2 AA4 3 GLU A 232  VAL A 233  1  O  GLU A 232   N  TYR A 150           
SHEET    3 AA4 3 GLY A 211  THR A 212 -1  N  GLY A 211   O  VAL A 233           
SHEET    1 AA5 4 ARG A 185  VAL A 191  0                                        
SHEET    2 AA5 4 ILE A 174  GLU A 179 -1  N  VAL A 178   O  VAL A 186           
SHEET    3 AA5 4 LYS A 214  PHE A 219 -1  O  LYS A 214   N  GLU A 179           
SHEET    4 AA5 4 SER A 227  THR A 229 -1  O  THR A 229   N  ILE A 215           
SHEET    1 AA6 3 PHE A 241  PRO A 247  0                                        
SHEET    2 AA6 3 MET A 262  TYR A 270 -1  O  GLN A 267   N  LYS A 244           
SHEET    3 AA6 3 GLN A 309  LEU A 314 -1  O  ILE A 312   N  LEU A 264           
SHEET    1 AA7 2 TYR A 251  ILE A 252  0                                        
SHEET    2 AA7 2 TYR A 361  PHE A 362  1  O  TYR A 361   N  ILE A 252           
SHEET    1 AA8 3 LYS A 293  PHE A 295  0                                        
SHEET    2 AA8 3 GLY A 278  LEU A 287 -1  N  LEU A 286   O  THR A 294           
SHEET    3 AA8 3 SER A 301  LYS A 304 -1  O  THR A 303   N  ALA A 280           
SHEET    1 AA9 4 LYS A 293  PHE A 295  0                                        
SHEET    2 AA9 4 GLY A 278  LEU A 287 -1  N  LEU A 286   O  THR A 294           
SHEET    3 AA9 4 ARG A 337  GLU A 346 -1  O  TYR A 339   N  GLY A 285           
SHEET    4 AA9 4 MET A 352  LEU A 357 -1  O  LEU A 357   N  VAL A 340           
SHEET    1 AB1 3 PHE A 367  ASP A 370  0                                        
SHEET    2 AB1 3 LEU A 386  GLU A 392 -1  O  LEU A 389   N  ASP A 370           
SHEET    3 AB1 3 GLN A 430  ILE A 433 -1  O  ILE A 433   N  LEU A 386           
SHEET    1 AB2 4 VAL A 418  GLN A 423  0                                        
SHEET    2 AB2 4 VAL A 403  VAL A 409 -1  N  ALA A 407   O  GLN A 419           
SHEET    3 AB2 4 GLU A 443  ALA A 450 -1  O  GLN A 445   N  THR A 408           
SHEET    4 AB2 4 ALA A 456  ALA A 463 -1  O  VAL A 462   N  LEU A 444           
SHEET    1 AB3 3 LEU A 473  GLU A 476  0                                        
SHEET    2 AB3 3 THR A 488  ALA A 495 -1  O  ASN A 492   N  GLU A 476           
SHEET    3 AB3 3 SER A 528  PHE A 532 -1  O  VAL A 531   N  LEU A 489           
SHEET    1 AB4 4 ILE A 515  PRO A 522  0                                        
SHEET    2 AB4 4 HIS A 504  LEU A 510 -1  N  TYR A 505   O  GLU A 521           
SHEET    3 AB4 4 SER A 540  HIS A 549 -1  O  PHE A 546   N  TYR A 506           
SHEET    4 AB4 4 HIS A 552  ASN A 556 -1  O  VAL A 554   N  TYR A 547           
SHEET    1 AB5 4 ILE A 515  PRO A 522  0                                        
SHEET    2 AB5 4 HIS A 504  LEU A 510 -1  N  TYR A 505   O  GLU A 521           
SHEET    3 AB5 4 SER A 540  HIS A 549 -1  O  PHE A 546   N  TYR A 506           
SHEET    4 AB5 4 ARG A 559  ASP A 561 -1  O  VAL A 560   N  PHE A 541           
SHEET    1 AB6 4 GLU A 572  SER A 574  0                                        
SHEET    2 AB6 4 SER A 586  GLU A 592 -1  O  HIS A 590   N  SER A 574           
SHEET    3 AB6 4 PHE B 792  TRP B 798 -1  O  GLN B 793   N  LEU A 591           
SHEET    4 AB6 4 SER D 104  SER D 106 -1  O  TYR D 105   N  THR B 796           
SHEET    1 AB7 4 ASN B 781  LEU B 783  0                                        
SHEET    2 AB7 4 ALA A 597  ASP A 605 -1  N  ALA A 603   O  TRP B 782           
SHEET    3 AB7 4 THR B 805  LEU B 813 -1  O  LEU B 813   N  LEU A 598           
SHEET    4 AB7 4 CYS B 820  VAL B 821 -1  O  CYS B 820   N  SER B 812           
SHEET    1 AB8 4 VAL B 786  VAL B 789  0                                        
SHEET    2 AB8 4 ALA A 597  ASP A 605 -1  N  VAL A 599   O  GLU B 787           
SHEET    3 AB8 4 THR B 805  LEU B 813 -1  O  LEU B 813   N  LEU A 598           
SHEET    4 AB8 4 VAL B 825  ARG B 828 -1  O  LEU B 827   N  TRP B 806           
SHEET    1 AB9 3 LEU B 835  HIS B 836  0                                        
SHEET    2 AB9 3 VAL B 854  ASN B 857 -1  O  VAL B 854   N  HIS B 836           
SHEET    3 AB9 3 SER B 893  PRO B 896 -1  O  SER B 893   N  ASN B 857           
SHEET    1 AC1 3 LEU B 849  LEU B 851  0                                        
SHEET    2 AC1 3 PHE B 899  PRO B 903 -1  O  PHE B 899   N  LEU B 851           
SHEET    3 AC1 3 LEU B 875  LEU B 877 -1  N  CYS B 876   O  VAL B 902           
SHEET    1 AC2 4 GLN B 885  VAL B 889  0                                        
SHEET    2 AC2 4 LEU B 863  VAL B 869 -1  N  VAL B 867   O  GLN B 885           
SHEET    3 AC2 4 ALA B 908  ARG B 916 -1  O  ARG B 916   N  SER B 866           
SHEET    4 AC2 4 ASP B 925  GLN B 932 -1  O  LEU B 931   N  VAL B 909           
SHEET    1 AC3 4 ALA B 938  LEU B 948  0                                        
SHEET    2 AC3 4 GLY B1376  VAL B1386 -1  O  ARG B1382   N  GLU B 942           
SHEET    3 AC3 4 ASN B 975  VAL B 980 -1  N  TYR B 977   O  LEU B1381           
SHEET    4 AC3 4 GLU B1356  GLN B1359 -1  O  GLU B1356   N  VAL B 980           
SHEET    1 AC4 4 GLU B 959  ILE B 960  0                                        
SHEET    2 AC4 4 ILE B1366  LYS B1369 -1  O  ILE B1366   N  ILE B 960           
SHEET    3 AC4 4 VAL B1329  GLY B1335 -1  N  SER B1332   O  ASN B1367           
SHEET    4 AC4 4 GLY B1338  LEU B1344 -1  O  GLY B1338   N  GLY B1335           
SHEET    1 AC5 4 LEU B1397  GLY B1405  0                                        
SHEET    2 AC5 4 VAL C1466  ARG C1474 -1  O  CYS C1471   N  GLU B1400           
SHEET    3 AC5 4 GLU C1534  GLN C1542 -1  O  PHE C1538   N  TYR C1468           
SHEET    4 AC5 4 PHE C1494  ALA C1496 -1  N  HIS C1495   O  VAL C1541           
SHEET    1 AC6 5 PHE C1515  GLU C1518  0                                        
SHEET    2 AC6 5 HIS C1521  PHE C1526 -1  O  HIS C1521   N  GLU C1518           
SHEET    3 AC6 5 ALA C1484  ALA C1486 -1  N  ALA C1486   O  LEU C1524           
SHEET    4 AC6 5 ALA C1552  ASP C1558 -1  O  TYR C1557   N  ILE C1485           
SHEET    5 AC6 5 SER C1567  TYR C1570 -1  O  TYR C1570   N  ALA C1552           
SHEET    1 AC7 2 THR C1581  CYS C1583  0                                        
SHEET    2 AC7 2 CYS C1588  CYS C1590 -1  O  GLN C1589   N  LEU C1582           
SHEET    1 AC8 4 LEU D   4  SER D   7  0                                        
SHEET    2 AC8 4 ARG D  19  ALA D  24 -1  O  SER D  21   N  SER D   7           
SHEET    3 AC8 4 THR D  78  MET D  83 -1  O  LEU D  81   N  LEU D  20           
SHEET    4 AC8 4 PHE D  68  ASP D  73 -1  N  SER D  71   O  TYR D  80           
SHEET    1 AC9 4 LEU D  45  ILE D  51  0                                        
SHEET    2 AC9 4 HIS D  33  GLN D  39 -1  N  TRP D  36   O  SER D  49           
SHEET    3 AC9 4 LEU D  97  SER D  99 -1  O  LEU D  97   N  SER D  35           
SHEET    4 AC9 4 SER D 110  ARG D 111 -1  O  SER D 110   N  LYS D  98           
SHEET    1 AD1 4 LEU D  45  ILE D  51  0                                        
SHEET    2 AD1 4 HIS D  33  GLN D  39 -1  N  TRP D  36   O  SER D  49           
SHEET    3 AD1 4 ALA D  92  TYR D  94 -1  O  VAL D  93   N  GLN D  39           
SHEET    4 AD1 4 THR D 115  VAL D 117 -1  O  VAL D 117   N  ALA D  92           
SSBOND   1 CYS A   68    CYS A   97                          1555   1555  2.03  
SSBOND   2 CYS A  567    CYS B  820                          1555   1555  2.03  
SSBOND   3 CYS A  635    CYS A  669                          1555   1555  2.03  
SSBOND   4 CYS B  876    CYS C 1590                          1555   1555  2.03  
SSBOND   5 CYS B 1394    CYS C 1566                          1555   1555  2.03  
SSBOND   6 CYS C 1471    CYS C 1535                          1555   1555  2.03  
SSBOND   7 CYS C 1583    CYS C 1588                          1555   1555  2.03  
SSBOND   8 CYS D   22    CYS D   96                          1555   1555  2.03  
LINK         ND2 ASN A 226                 C1  NAG E   1     1555   1555  1.44  
LINK         ND2 ASN B 862                 C1  NAG B1801     1555   1555  1.45  
LINK         ND2 ASN B1328                 C1  NAG B1802     1555   1555  1.44  
LINK         ND2 ASN B1391                 C1  NAG B1803     1555   1555  1.45  
LINK         O4  NAG E   1                 C1  NAG E   2     1555   1555  1.45  
CISPEP   1 SER A  347    PRO A  348          0         2.02                     
CISPEP   2 SER A  452    PRO A  453          0        -2.07                     
CISPEP   3 ALA A  538    PRO A  539          0         2.08                     
CRYST1    1.000    1.000    1.000  90.00  90.00  90.00 P 1                      
ORIGX1      1.000000  0.000000  0.000000        0.00000                         
ORIGX2      0.000000  1.000000  0.000000        0.00000                         
ORIGX3      0.000000  0.000000  1.000000        0.00000                         
SCALE1      1.000000  0.000000  0.000000        0.00000                         
SCALE2      0.000000  1.000000  0.000000        0.00000                         
SCALE3      0.000000  0.000000  1.000000        0.00000                         
ATOM      1  N   LYS A  20     173.368  93.310 166.956  1.00 69.78           N  
ATOM      2  CA  LYS A  20     173.631  94.737 166.819  1.00 69.78           C  
ATOM      3  C   LYS A  20     172.355  95.538 167.042  1.00 69.78           C  
ATOM      4  O   LYS A  20     171.808  96.115 166.104  1.00 69.78           O  
ATOM      5  CB  LYS A  20     174.216  95.042 165.440  1.00 69.78           C  
ATOM      6  CG  LYS A  20     174.579  96.501 165.226  1.00 69.78           C  
ATOM      7  CD  LYS A  20     175.566  96.670 164.080  1.00 69.78           C  
ATOM      8  CE  LYS A  20     175.069  96.013 162.801  1.00 69.78           C  
ATOM      9  NZ  LYS A  20     175.976  96.276 161.650  1.00 69.78           N  
ATOM     10  HA  LYS A  20     174.282  95.006 167.486  1.00 69.78           H  
ATOM     11  HB2 LYS A  20     175.022  94.516 165.321  1.00 69.78           H  
ATOM     12  HB3 LYS A  20     173.563  94.798 164.766  1.00 69.78           H  
ATOM     13  HG2 LYS A  20     173.778  97.004 165.011  1.00 69.78           H  
ATOM     14  HG3 LYS A  20     174.989  96.850 166.033  1.00 69.78           H  
ATOM     15  HD2 LYS A  20     175.692  97.616 163.905  1.00 69.78           H  
ATOM     16  HD3 LYS A  20     176.410  96.260 164.323  1.00 69.78           H  
ATOM     17  HE2 LYS A  20     175.027  95.052 162.928  1.00 69.78           H  
ATOM     18  HE3 LYS A  20     174.191  96.360 162.582  1.00 69.78           H  
ATOM     19  HZ1 LYS A  20     175.670  95.864 160.923  1.00 69.78           H  
ATOM     20  HZ2 LYS A  20     176.018  97.150 161.490  1.00 69.78           H  
ATOM     21  HZ3 LYS A  20     176.793  95.974 161.832  1.00 69.78           H  
ATOM     22  N   PRO A  21     171.880  95.571 168.286  1.00 67.82           N  
ATOM     23  CA  PRO A  21     170.658  96.327 168.580  1.00 67.82           C  
ATOM     24  C   PRO A  21     170.834  97.795 168.235  1.00 67.82           C  
ATOM     25  O   PRO A  21     171.926  98.356 168.343  1.00 67.82           O  
ATOM     26  CB  PRO A  21     170.448  96.127 170.086  1.00 67.82           C  
ATOM     27  CG  PRO A  21     171.477  95.170 170.549  1.00 67.82           C  
ATOM     28  CD  PRO A  21     172.472  94.934 169.472  1.00 67.82           C  
ATOM     29  HA  PRO A  21     169.903  95.965 168.091  1.00 67.82           H  
ATOM     30  HB2 PRO A  21     170.553  96.978 170.537  1.00 67.82           H  
ATOM     31  HB3 PRO A  21     169.560  95.769 170.242  1.00 67.82           H  
ATOM     32  HG2 PRO A  21     171.920  95.542 171.328  1.00 67.82           H  
ATOM     33  HG3 PRO A  21     171.044  94.335 170.785  1.00 67.82           H  
ATOM     34  HD2 PRO A  21     173.316  95.358 169.695  1.00 67.82           H  
ATOM     35  HD3 PRO A  21     172.583  93.982 169.323  1.00 67.82           H  
ATOM     36  N   ARG A  22     169.741  98.413 167.801  1.00 61.90           N  
ATOM     37  CA  ARG A  22     169.764  99.798 167.367  1.00 61.90           C  
ATOM     38  C   ARG A  22     168.511 100.500 167.862  1.00 61.90           C  
ATOM     39  O   ARG A  22     167.467  99.874 168.059  1.00 61.90           O  
ATOM     40  CB  ARG A  22     169.857  99.891 165.843  1.00 61.90           C  
ATOM     41  CG  ARG A  22     170.585 101.115 165.335  1.00 61.90           C  
ATOM     42  CD  ARG A  22     170.582 101.154 163.821  1.00 61.90           C  
ATOM     43  NE  ARG A  22     171.140  99.941 163.238  1.00 61.90           N  
ATOM     44  CZ  ARG A  22     172.438  99.718 163.073  1.00 61.90           C  
ATOM     45  NH1 ARG A  22     173.329 100.626 163.448  1.00 61.90           N  
ATOM     46  NH2 ARG A  22     172.848  98.581 162.531  1.00 61.90           N  
ATOM     47  H   ARG A  22     168.966  98.045 167.749  1.00 61.90           H  
ATOM     48  HA  ARG A  22     170.535 100.246 167.749  1.00 61.90           H  
ATOM     49  HB2 ARG A  22     170.327  99.109 165.515  1.00 61.90           H  
ATOM     50  HB3 ARG A  22     168.959  99.912 165.477  1.00 61.90           H  
ATOM     51  HG2 ARG A  22     170.142 101.913 165.664  1.00 61.90           H  
ATOM     52  HG3 ARG A  22     171.506 101.091 165.639  1.00 61.90           H  
ATOM     53  HD2 ARG A  22     169.668 101.241 163.510  1.00 61.90           H  
ATOM     54  HD3 ARG A  22     171.110 101.908 163.517  1.00 61.90           H  
ATOM     55  HE  ARG A  22     170.592  99.324 162.995  1.00 61.90           H  
ATOM     56 HH11 ARG A  22     173.073 101.367 163.801  1.00 61.90           H  
ATOM     57 HH12 ARG A  22     174.168 100.473 163.338  1.00 61.90           H  
ATOM     58 HH21 ARG A  22     172.274  97.989 162.286  1.00 61.90           H  
ATOM     59 HH22 ARG A  22     173.689  98.434 162.423  1.00 61.90           H  
ATOM     60  N   LEU A  23     168.626 101.808 168.064  1.00 57.77           N  
ATOM     61  CA  LEU A  23     167.513 102.646 168.483  1.00 57.77           C  
ATOM     62  C   LEU A  23     167.290 103.714 167.427  1.00 57.77           C  
ATOM     63  O   LEU A  23     168.238 104.389 167.015  1.00 57.77           O  
ATOM     64  CB  LEU A  23     167.788 103.287 169.845  1.00 57.77           C  
ATOM     65  CG  LEU A  23     166.854 104.421 170.275  1.00 57.77           C  
ATOM     66  CD1 LEU A  23     165.520 103.864 170.706  1.00 57.77           C  
ATOM     67  CD2 LEU A  23     167.480 105.223 171.397  1.00 57.77           C  
ATOM     68  H   LEU A  23     169.360 102.243 167.960  1.00 57.77           H  
ATOM     69  HA  LEU A  23     166.708 102.110 168.553  1.00 57.77           H  
ATOM     70  HB2 LEU A  23     167.728 102.596 170.523  1.00 57.77           H  
ATOM     71  HB3 LEU A  23     168.688 103.647 169.834  1.00 57.77           H  
ATOM     72  HG  LEU A  23     166.702 105.027 169.534  1.00 57.77           H  
ATOM     73 HD11 LEU A  23     164.876 104.588 170.750  1.00 57.77           H  
ATOM     74 HD12 LEU A  23     165.230 103.204 170.057  1.00 57.77           H  
ATOM     75 HD13 LEU A  23     165.616 103.450 171.578  1.00 57.77           H  
ATOM     76 HD21 LEU A  23     166.864 105.923 171.665  1.00 57.77           H  
ATOM     77 HD22 LEU A  23     167.658 104.633 172.146  1.00 57.77           H  
ATOM     78 HD23 LEU A  23     168.309 105.615 171.080  1.00 57.77           H  
ATOM     79  N   LEU A  24     166.043 103.868 166.995  1.00 51.79           N  
ATOM     80  CA  LEU A  24     165.682 104.843 165.979  1.00 51.79           C  
ATOM     81  C   LEU A  24     164.941 106.004 166.622  1.00 51.79           C  
ATOM     82  O   LEU A  24     164.160 105.814 167.559  1.00 51.79           O  
ATOM     83  CB  LEU A  24     164.814 104.214 164.890  1.00 51.79           C  
ATOM     84  CG  LEU A  24     165.409 103.019 164.141  1.00 51.79           C  
ATOM     85  CD1 LEU A  24     164.776 102.898 162.767  1.00 51.79           C  
ATOM     86  CD2 LEU A  24     166.912 103.125 164.021  1.00 51.79           C  
ATOM     87  H   LEU A  24     165.376 103.409 167.283  1.00 51.79           H  
ATOM     88  HA  LEU A  24     166.486 105.199 165.570  1.00 51.79           H  
ATOM     89  HB2 LEU A  24     163.986 103.914 165.298  1.00 51.79           H  
ATOM     90  HB3 LEU A  24     164.619 104.899 164.233  1.00 51.79           H  
ATOM     91  HG  LEU A  24     165.212 102.209 164.636  1.00 51.79           H  
ATOM     92 HD11 LEU A  24     164.565 101.967 162.602  1.00 51.79           H  
ATOM     93 HD12 LEU A  24     163.963 103.426 162.742  1.00 51.79           H  
ATOM     94 HD13 LEU A  24     165.401 103.222 162.100  1.00 51.79           H  
ATOM     95 HD21 LEU A  24     167.220 102.504 163.343  1.00 51.79           H  
ATOM     96 HD22 LEU A  24     167.137 104.032 163.767  1.00 51.79           H  
ATOM     97 HD23 LEU A  24     167.317 102.909 164.875  1.00 51.79           H  
ATOM     98  N   LEU A  25     165.193 107.205 166.110  1.00 45.79           N  
ATOM     99  CA  LEU A  25     164.637 108.436 166.658  1.00 45.79           C  
ATOM    100  C   LEU A  25     163.998 109.218 165.522  1.00 45.79           C  
ATOM    101  O   LEU A  25     164.690 109.628 164.586  1.00 45.79           O  
ATOM    102  CB  LEU A  25     165.732 109.257 167.342  1.00 45.79           C  
ATOM    103  CG  LEU A  25     165.306 110.456 168.181  1.00 45.79           C  
ATOM    104  CD1 LEU A  25     164.436 110.031 169.345  1.00 45.79           C  
ATOM    105  CD2 LEU A  25     166.538 111.179 168.674  1.00 45.79           C  
ATOM    106  H   LEU A  25     165.697 107.335 165.426  1.00 45.79           H  
ATOM    107  HA  LEU A  25     163.953 108.224 167.311  1.00 45.79           H  
ATOM    108  HB2 LEU A  25     166.228 108.663 167.928  1.00 45.79           H  
ATOM    109  HB3 LEU A  25     166.328 109.591 166.654  1.00 45.79           H  
ATOM    110  HG  LEU A  25     164.796 111.068 167.628  1.00 45.79           H  
ATOM    111 HD11 LEU A  25     164.362 110.770 169.969  1.00 45.79           H  
ATOM    112 HD12 LEU A  25     163.558 109.793 169.009  1.00 45.79           H  
ATOM    113 HD13 LEU A  25     164.845 109.269 169.783  1.00 45.79           H  
ATOM    114 HD21 LEU A  25     166.264 111.930 169.223  1.00 45.79           H  
ATOM    115 HD22 LEU A  25     167.076 110.565 169.197  1.00 45.79           H  
ATOM    116 HD23 LEU A  25     167.044 111.495 167.909  1.00 45.79           H  
ATOM    117  N   PHE A  26     162.687 109.425 165.604  1.00 43.29           N  
ATOM    118  CA  PHE A  26     161.925 110.074 164.548  1.00 43.29           C  
ATOM    119  C   PHE A  26     161.233 111.313 165.090  1.00 43.29           C  
ATOM    120  O   PHE A  26     160.707 111.302 166.206  1.00 43.29           O  
ATOM    121  CB  PHE A  26     160.874 109.127 163.961  1.00 43.29           C  
ATOM    122  CG  PHE A  26     161.451 108.027 163.127  1.00 43.29           C  
ATOM    123  CD1 PHE A  26     161.714 108.222 161.787  1.00 43.29           C  
ATOM    124  CD2 PHE A  26     161.732 106.796 163.685  1.00 43.29           C  
ATOM    125  CE1 PHE A  26     162.246 107.212 161.023  1.00 43.29           C  
ATOM    126  CE2 PHE A  26     162.265 105.785 162.925  1.00 43.29           C  
ATOM    127  CZ  PHE A  26     162.522 105.993 161.593  1.00 43.29           C  
ATOM    128  H   PHE A  26     162.208 109.192 166.279  1.00 43.29           H  
ATOM    129  HA  PHE A  26     162.522 110.345 163.834  1.00 43.29           H  
ATOM    130  HB2 PHE A  26     160.380 108.719 164.689  1.00 43.29           H  
ATOM    131  HB3 PHE A  26     160.271 109.639 163.400  1.00 43.29           H  
ATOM    132  HD1 PHE A  26     161.530 109.046 161.397  1.00 43.29           H  
ATOM    133  HD2 PHE A  26     161.562 106.651 164.588  1.00 43.29           H  
ATOM    134  HE1 PHE A  26     162.419 107.354 160.120  1.00 43.29           H  
ATOM    135  HE2 PHE A  26     162.451 104.959 163.312  1.00 43.29           H  
ATOM    136  HZ  PHE A  26     162.881 105.308 161.076  1.00 43.29           H  
ATOM    137  N   SER A  27     161.233 112.374 164.297  1.00 40.28           N  
ATOM    138  CA  SER A  27     160.499 113.590 164.613  1.00 40.28           C  
ATOM    139  C   SER A  27     160.495 114.475 163.374  1.00 40.28           C  
ATOM    140  O   SER A  27     161.403 114.382 162.546  1.00 40.28           O  
ATOM    141  CB  SER A  27     161.127 114.334 165.801  1.00 40.28           C  
ATOM    142  OG  SER A  27     162.206 115.149 165.382  1.00 40.28           O  
ATOM    143  H   SER A  27     161.660 112.415 163.551  1.00 40.28           H  
ATOM    144  HA  SER A  27     159.584 113.361 164.840  1.00 40.28           H  
ATOM    145  HB2 SER A  27     160.452 114.895 166.214  1.00 40.28           H  
ATOM    146  HB3 SER A  27     161.454 113.686 166.443  1.00 40.28           H  
ATOM    147  HG  SER A  27     161.916 115.830 164.984  1.00 40.28           H  
ATOM    148  N   PRO A  28     159.493 115.337 163.228  1.00 39.35           N  
ATOM    149  CA  PRO A  28     159.458 116.210 162.054  1.00 39.35           C  
ATOM    150  C   PRO A  28     160.697 117.089 161.993  1.00 39.35           C  
ATOM    151  O   PRO A  28     161.275 117.459 163.015  1.00 39.35           O  
ATOM    152  CB  PRO A  28     158.184 117.037 162.258  1.00 39.35           C  
ATOM    153  CG  PRO A  28     157.859 116.910 163.690  1.00 39.35           C  
ATOM    154  CD  PRO A  28     158.349 115.571 164.119  1.00 39.35           C  
ATOM    155  HA  PRO A  28     159.384 115.689 161.240  1.00 39.35           H  
ATOM    156  HB2 PRO A  28     158.355 117.963 162.027  1.00 39.35           H  
ATOM    157  HB3 PRO A  28     157.470 116.673 161.712  1.00 39.35           H  
ATOM    158  HG2 PRO A  28     158.313 117.612 164.179  1.00 39.35           H  
ATOM    159  HG3 PRO A  28     156.899 116.977 163.812  1.00 39.35           H  
ATOM    160  HD2 PRO A  28     158.637 115.599 165.045  1.00 39.35           H  
ATOM    161  HD3 PRO A  28     157.665 114.898 163.977  1.00 39.35           H  
ATOM    162  N   SER A  29     161.110 117.415 160.769  1.00 42.33           N  
ATOM    163  CA  SER A  29     162.345 118.162 160.570  1.00 42.33           C  
ATOM    164  C   SER A  29     162.292 119.567 161.144  1.00 42.33           C  
ATOM    165  O   SER A  29     163.342 120.207 161.248  1.00 42.33           O  
ATOM    166  CB  SER A  29     162.673 118.244 159.083  1.00 42.33           C  
ATOM    167  OG  SER A  29     163.977 118.758 158.892  1.00 42.33           O  
ATOM    168  H   SER A  29     160.695 117.217 160.043  1.00 42.33           H  
ATOM    169  HA  SER A  29     163.070 117.691 161.009  1.00 42.33           H  
ATOM    170  HB2 SER A  29     162.623 117.355 158.698  1.00 42.33           H  
ATOM    171  HB3 SER A  29     162.035 118.832 158.650  1.00 42.33           H  
ATOM    172  HG  SER A  29     164.027 119.539 159.197  1.00 42.33           H  
ATOM    173  N   VAL A  30     161.113 120.069 161.496  1.00 41.21           N  
ATOM    174  CA  VAL A  30     160.958 121.404 162.058  1.00 41.21           C  
ATOM    175  C   VAL A  30     160.126 121.295 163.326  1.00 41.21           C  
ATOM    176  O   VAL A  30     159.060 120.672 163.320  1.00 41.21           O  
ATOM    177  CB  VAL A  30     160.298 122.369 161.056  1.00 41.21           C  
ATOM    178  CG1 VAL A  30     159.690 123.555 161.774  1.00 41.21           C  
ATOM    179  CG2 VAL A  30     161.312 122.837 160.031  1.00 41.21           C  
ATOM    180  H   VAL A  30     160.370 119.645 161.416  1.00 41.21           H  
ATOM    181  HA  VAL A  30     161.828 121.759 162.295  1.00 41.21           H  
ATOM    182  HB  VAL A  30     159.588 121.904 160.587  1.00 41.21           H  
ATOM    183 HG11 VAL A  30     159.534 124.263 161.130  1.00 41.21           H  
ATOM    184 HG12 VAL A  30     158.849 123.288 162.177  1.00 41.21           H  
ATOM    185 HG13 VAL A  30     160.306 123.863 162.457  1.00 41.21           H  
ATOM    186 HG21 VAL A  30     160.874 123.432 159.403  1.00 41.21           H  
ATOM    187 HG22 VAL A  30     162.028 123.305 160.486  1.00 41.21           H  
ATOM    188 HG23 VAL A  30     161.665 122.064 159.563  1.00 41.21           H  
ATOM    189  N   VAL A  31     160.609 121.904 164.405  1.00 41.41           N  
ATOM    190  CA  VAL A  31     159.897 121.957 165.677  1.00 41.41           C  
ATOM    191  C   VAL A  31     159.374 123.371 165.869  1.00 41.41           C  
ATOM    192  O   VAL A  31     160.144 124.336 165.826  1.00 41.41           O  
ATOM    193  CB  VAL A  31     160.793 121.535 166.854  1.00 41.41           C  
ATOM    194  CG1 VAL A  31     162.014 122.424 166.959  1.00 41.41           C  
ATOM    195  CG2 VAL A  31     160.010 121.591 168.151  1.00 41.41           C  
ATOM    196  H   VAL A  31     161.367 122.307 164.421  1.00 41.41           H  
ATOM    197  HA  VAL A  31     159.137 121.355 165.646  1.00 41.41           H  
ATOM    198  HB  VAL A  31     161.092 120.622 166.718  1.00 41.41           H  
ATOM    199 HG11 VAL A  31     162.616 122.044 167.617  1.00 41.41           H  
ATOM    200 HG12 VAL A  31     162.457 122.468 166.099  1.00 41.41           H  
ATOM    201 HG13 VAL A  31     161.741 123.310 167.239  1.00 41.41           H  
ATOM    202 HG21 VAL A  31     160.523 121.152 168.847  1.00 41.41           H  
ATOM    203 HG22 VAL A  31     159.857 122.518 168.391  1.00 41.41           H  
ATOM    204 HG23 VAL A  31     159.162 121.137 168.030  1.00 41.41           H  
ATOM    205  N   HIS A  32     158.070 123.492 166.081  1.00 40.49           N  
ATOM    206  CA  HIS A  32     157.421 124.786 166.223  1.00 40.49           C  
ATOM    207  C   HIS A  32     157.256 125.109 167.700  1.00 40.49           C  
ATOM    208  O   HIS A  32     156.685 124.317 168.455  1.00 40.49           O  
ATOM    209  CB  HIS A  32     156.067 124.791 165.516  1.00 40.49           C  
ATOM    210  CG  HIS A  32     156.172 124.759 164.024  1.00 40.49           C  
ATOM    211  ND1 HIS A  32     157.069 125.537 163.326  1.00 40.49           N  
ATOM    212  CD2 HIS A  32     155.499 124.038 163.097  1.00 40.49           C  
ATOM    213  CE1 HIS A  32     156.941 125.302 162.033  1.00 40.49           C  
ATOM    214  NE2 HIS A  32     155.996 124.395 161.867  1.00 40.49           N  
ATOM    215  H   HIS A  32     157.530 122.826 166.146  1.00 40.49           H  
ATOM    216  HA  HIS A  32     157.977 125.471 165.821  1.00 40.49           H  
ATOM    217  HB2 HIS A  32     155.565 124.010 165.795  1.00 40.49           H  
ATOM    218  HB3 HIS A  32     155.588 125.597 165.763  1.00 40.49           H  
ATOM    219  HD2 HIS A  32     154.825 123.419 163.262  1.00 40.49           H  
ATOM    220  HE1 HIS A  32     157.434 125.704 161.355  1.00 40.49           H  
ATOM    221  N   LEU A  33     157.757 126.273 168.102  1.00 44.61           N  
ATOM    222  CA  LEU A  33     157.743 126.654 169.506  1.00 44.61           C  
ATOM    223  C   LEU A  33     156.316 126.819 170.009  1.00 44.61           C  
ATOM    224  O   LEU A  33     155.448 127.345 169.309  1.00 44.61           O  
ATOM    225  CB  LEU A  33     158.516 127.957 169.699  1.00 44.61           C  
ATOM    226  CG  LEU A  33     160.006 127.811 170.001  1.00 44.61           C  
ATOM    227  CD1 LEU A  33     160.686 126.925 168.978  1.00 44.61           C  
ATOM    228  CD2 LEU A  33     160.657 129.180 170.033  1.00 44.61           C  
ATOM    229  H   LEU A  33     158.111 126.858 167.580  1.00 44.61           H  
ATOM    230  HA  LEU A  33     158.174 125.962 170.032  1.00 44.61           H  
ATOM    231  HB2 LEU A  33     158.435 128.484 168.889  1.00 44.61           H  
ATOM    232  HB3 LEU A  33     158.117 128.441 170.438  1.00 44.61           H  
ATOM    233  HG  LEU A  33     160.115 127.404 170.875  1.00 44.61           H  
ATOM    234 HD11 LEU A  33     161.641 126.929 169.146  1.00 44.61           H  
ATOM    235 HD12 LEU A  33     160.341 126.022 169.060  1.00 44.61           H  
ATOM    236 HD13 LEU A  33     160.503 127.271 168.090  1.00 44.61           H  
ATOM    237 HD21 LEU A  33     161.603 129.075 170.220  1.00 44.61           H  
ATOM    238 HD22 LEU A  33     160.535 129.607 169.170  1.00 44.61           H  
ATOM    239 HD23 LEU A  33     160.238 129.712 170.728  1.00 44.61           H  
ATOM    240  N   GLY A  34     156.081 126.370 171.237  1.00 47.67           N  
ATOM    241  CA  GLY A  34     154.796 126.525 171.880  1.00 47.67           C  
ATOM    242  C   GLY A  34     153.810 125.404 171.642  1.00 47.67           C  
ATOM    243  O   GLY A  34     152.724 125.427 172.233  1.00 47.67           O  
ATOM    244  H   GLY A  34     156.664 125.965 171.723  1.00 47.67           H  
ATOM    245  HA2 GLY A  34     154.933 126.601 172.837  1.00 47.67           H  
ATOM    246  HA3 GLY A  34     154.389 127.349 171.571  1.00 47.67           H  
ATOM    247  N   VAL A  35     154.144 124.427 170.803  1.00 45.58           N  
ATOM    248  CA  VAL A  35     153.233 123.325 170.508  1.00 45.58           C  
ATOM    249  C   VAL A  35     153.978 122.002 170.645  1.00 45.58           C  
ATOM    250  O   VAL A  35     155.177 121.934 170.343  1.00 45.58           O  
ATOM    251  CB  VAL A  35     152.623 123.468 169.106  1.00 45.58           C  
ATOM    252  CG1 VAL A  35     151.765 124.723 169.032  1.00 45.58           C  
ATOM    253  CG2 VAL A  35     153.716 123.493 168.045  1.00 45.58           C  
ATOM    254  H   VAL A  35     154.897 124.379 170.390  1.00 45.58           H  
ATOM    255  HA  VAL A  35     152.508 123.336 171.151  1.00 45.58           H  
ATOM    256  HB  VAL A  35     152.052 122.704 168.930  1.00 45.58           H  
ATOM    257 HG11 VAL A  35     151.403 124.806 168.137  1.00 45.58           H  
ATOM    258 HG12 VAL A  35     151.044 124.649 169.676  1.00 45.58           H  
ATOM    259 HG13 VAL A  35     152.316 125.494 169.239  1.00 45.58           H  
ATOM    260 HG21 VAL A  35     153.303 123.582 167.172  1.00 45.58           H  
ATOM    261 HG22 VAL A  35     154.298 124.250 168.211  1.00 45.58           H  
ATOM    262 HG23 VAL A  35     154.224 122.668 168.085  1.00 45.58           H  
ATOM    263  N   PRO A  36     153.312 120.929 171.069  1.00 44.51           N  
ATOM    264  CA  PRO A  36     154.020 119.662 171.276  1.00 44.51           C  
ATOM    265  C   PRO A  36     154.657 119.153 169.994  1.00 44.51           C  
ATOM    266  O   PRO A  36     154.151 119.367 168.893  1.00 44.51           O  
ATOM    267  CB  PRO A  36     152.920 118.714 171.770  1.00 44.51           C  
ATOM    268  CG  PRO A  36     151.636 119.360 171.382  1.00 44.51           C  
ATOM    269  CD  PRO A  36     151.885 120.827 171.414  1.00 44.51           C  
ATOM    270  HA  PRO A  36     154.698 119.759 171.963  1.00 44.51           H  
ATOM    271  HB2 PRO A  36     153.014 117.851 171.337  1.00 44.51           H  
ATOM    272  HB3 PRO A  36     152.978 118.621 172.734  1.00 44.51           H  
ATOM    273  HG2 PRO A  36     151.388 119.076 170.488  1.00 44.51           H  
ATOM    274  HG3 PRO A  36     150.946 119.118 172.020  1.00 44.51           H  
ATOM    275  HD2 PRO A  36     151.342 121.277 170.749  1.00 44.51           H  
ATOM    276  HD3 PRO A  36     151.725 121.178 172.304  1.00 44.51           H  
ATOM    277  N   LEU A  37     155.792 118.481 170.153  1.00 40.75           N  
ATOM    278  CA  LEU A  37     156.529 117.887 169.047  1.00 40.75           C  
ATOM    279  C   LEU A  37     156.384 116.376 169.129  1.00 40.75           C  
ATOM    280  O   LEU A  37     156.773 115.767 170.131  1.00 40.75           O  
ATOM    281  CB  LEU A  37     158.002 118.285 169.096  1.00 40.75           C  
ATOM    282  CG  LEU A  37     158.839 117.809 167.914  1.00 40.75           C  
ATOM    283  CD1 LEU A  37     158.436 118.554 166.664  1.00 40.75           C  
ATOM    284  CD2 LEU A  37     160.315 117.986 168.192  1.00 40.75           C  
ATOM    285  H   LEU A  37     156.165 118.352 170.917  1.00 40.75           H  
ATOM    286  HA  LEU A  37     156.154 118.188 168.204  1.00 40.75           H  
ATOM    287  HB2 LEU A  37     158.059 119.253 169.128  1.00 40.75           H  
ATOM    288  HB3 LEU A  37     158.394 117.911 169.901  1.00 40.75           H  
ATOM    289  HG  LEU A  37     158.675 116.865 167.767  1.00 40.75           H  
ATOM    290 HD11 LEU A  37     159.165 118.511 166.026  1.00 40.75           H  
ATOM    291 HD12 LEU A  37     157.643 118.138 166.292  1.00 40.75           H  
ATOM    292 HD13 LEU A  37     158.251 119.478 166.889  1.00 40.75           H  
ATOM    293 HD21 LEU A  37     160.821 117.656 167.434  1.00 40.75           H  
ATOM    294 HD22 LEU A  37     160.501 118.927 168.330  1.00 40.75           H  
ATOM    295 HD23 LEU A  37     160.547 117.484 168.989  1.00 40.75           H  
ATOM    296  N   SER A  38     155.838 115.773 168.079  1.00 41.13           N  
ATOM    297  CA  SER A  38     155.606 114.335 168.065  1.00 41.13           C  
ATOM    298  C   SER A  38     156.902 113.617 167.719  1.00 41.13           C  
ATOM    299  O   SER A  38     157.428 113.773 166.614  1.00 41.13           O  
ATOM    300  CB  SER A  38     154.511 113.984 167.064  1.00 41.13           C  
ATOM    301  OG  SER A  38     153.227 114.178 167.632  1.00 41.13           O  
ATOM    302  H   SER A  38     155.592 116.176 167.360  1.00 41.13           H  
ATOM    303  HA  SER A  38     155.321 114.046 168.945  1.00 41.13           H  
ATOM    304  HB2 SER A  38     154.600 114.554 166.285  1.00 41.13           H  
ATOM    305  HB3 SER A  38     154.605 113.054 166.807  1.00 41.13           H  
ATOM    306  HG  SER A  38     153.129 114.982 167.855  1.00 41.13           H  
ATOM    307  N   VAL A  39     157.406 112.825 168.661  1.00 43.51           N  
ATOM    308  CA  VAL A  39     158.664 112.105 168.512  1.00 43.51           C  
ATOM    309  C   VAL A  39     158.368 110.617 168.592  1.00 43.51           C  
ATOM    310  O   VAL A  39     157.680 110.165 169.513  1.00 43.51           O  
ATOM    311  CB  VAL A  39     159.682 112.512 169.590  1.00 43.51           C  
ATOM    312  CG1 VAL A  39     161.019 111.845 169.338  1.00 43.51           C  
ATOM    313  CG2 VAL A  39     159.836 114.012 169.629  1.00 43.51           C  
ATOM    314  H   VAL A  39     157.025 112.686 169.419  1.00 43.51           H  
ATOM    315  HA  VAL A  39     159.046 112.297 167.642  1.00 43.51           H  
ATOM    316  HB  VAL A  39     159.359 112.221 170.457  1.00 43.51           H  
ATOM    317 HG11 VAL A  39     161.659 112.169 169.991  1.00 43.51           H  
ATOM    318 HG12 VAL A  39     160.917 110.884 169.426  1.00 43.51           H  
ATOM    319 HG13 VAL A  39     161.319 112.067 168.443  1.00 43.51           H  
ATOM    320 HG21 VAL A  39     160.537 114.234 170.260  1.00 43.51           H  
ATOM    321 HG22 VAL A  39     160.074 114.328 168.744  1.00 43.51           H  
ATOM    322 HG23 VAL A  39     158.998 114.411 169.910  1.00 43.51           H  
ATOM    323  N   GLY A  40     158.885 109.862 167.632  1.00 46.53           N  
ATOM    324  CA  GLY A  40     158.684 108.422 167.571  1.00 46.53           C  
ATOM    325  C   GLY A  40     160.002 107.692 167.752  1.00 46.53           C  
ATOM    326  O   GLY A  40     161.022 108.081 167.177  1.00 46.53           O  
ATOM    327  H   GLY A  40     159.367 110.168 166.990  1.00 46.53           H  
ATOM    328  HA2 GLY A  40     158.073 108.141 168.269  1.00 46.53           H  
ATOM    329  HA3 GLY A  40     158.308 108.180 166.710  1.00 46.53           H  
ATOM    330  N   VAL A  41     159.971 106.634 168.555  1.00 51.13           N  
ATOM    331  CA  VAL A  41     161.147 105.814 168.824  1.00 51.13           C  
ATOM    332  C   VAL A  41     160.720 104.358 168.815  1.00 51.13           C  
ATOM    333  O   VAL A  41     159.654 104.015 169.333  1.00 51.13           O  
ATOM    334  CB  VAL A  41     161.804 106.177 170.169  1.00 51.13           C  
ATOM    335  CG1 VAL A  41     162.364 107.580 170.117  1.00 51.13           C  
ATOM    336  CG2 VAL A  41     160.795 106.044 171.295  1.00 51.13           C  
ATOM    337  H   VAL A  41     159.264 106.365 168.965  1.00 51.13           H  
ATOM    338  HA  VAL A  41     161.800 105.946 168.119  1.00 51.13           H  
ATOM    339  HB  VAL A  41     162.535 105.564 170.344  1.00 51.13           H  
ATOM    340 HG11 VAL A  41     162.748 107.804 170.978  1.00 51.13           H  
ATOM    341 HG12 VAL A  41     163.048 107.617 169.430  1.00 51.13           H  
ATOM    342 HG13 VAL A  41     161.648 108.198 169.904  1.00 51.13           H  
ATOM    343 HG21 VAL A  41     161.159 106.450 172.095  1.00 51.13           H  
ATOM    344 HG22 VAL A  41     159.975 106.496 171.045  1.00 51.13           H  
ATOM    345 HG23 VAL A  41     160.618 105.103 171.452  1.00 51.13           H  
ATOM    346  N   GLN A  42     161.545 103.499 168.223  1.00 55.65           N  
ATOM    347  CA  GLN A  42     161.258 102.076 168.187  1.00 55.65           C  
ATOM    348  C   GLN A  42     162.565 101.300 168.174  1.00 55.65           C  
ATOM    349  O   GLN A  42     163.506 101.649 167.459  1.00 55.65           O  
ATOM    350  CB  GLN A  42     160.396 101.707 166.971  1.00 55.65           C  
ATOM    351  CG  GLN A  42     161.038 101.955 165.622  1.00 55.65           C  
ATOM    352  CD  GLN A  42     161.933 100.817 165.184  1.00 55.65           C  
ATOM    353  OE1 GLN A  42     161.707  99.661 165.536  1.00 55.65           O  
ATOM    354  NE2 GLN A  42     162.949 101.138 164.405  1.00 55.65           N  
ATOM    355  H   GLN A  42     162.280 103.720 167.834  1.00 55.65           H  
ATOM    356  HA  GLN A  42     160.771 101.831 168.989  1.00 55.65           H  
ATOM    357  HB2 GLN A  42     160.163 100.767 167.025  1.00 55.65           H  
ATOM    358  HB3 GLN A  42     159.591 102.246 166.995  1.00 55.65           H  
ATOM    359  HG2 GLN A  42     160.342 102.063 164.955  1.00 55.65           H  
ATOM    360  HG3 GLN A  42     161.578 102.759 165.672  1.00 55.65           H  
ATOM    361 HE21 GLN A  42     163.066 101.958 164.184  1.00 55.65           H  
ATOM    362 HE22 GLN A  42     163.490 100.531 164.125  1.00 55.65           H  
ATOM    363  N   LEU A  43     162.611 100.245 168.979  1.00 62.18           N  
ATOM    364  CA  LEU A  43     163.802  99.417 169.082  1.00 62.18           C  
ATOM    365  C   LEU A  43     163.980  98.571 167.829  1.00 62.18           C  
ATOM    366  O   LEU A  43     163.005  98.178 167.183  1.00 62.18           O  
ATOM    367  CB  LEU A  43     163.710  98.514 170.309  1.00 62.18           C  
ATOM    368  CG  LEU A  43     164.277  99.093 171.602  1.00 62.18           C  
ATOM    369  CD1 LEU A  43     163.702  98.369 172.806  1.00 62.18           C  
ATOM    370  CD2 LEU A  43     165.793  99.004 171.596  1.00 62.18           C  
ATOM    371  H   LEU A  43     161.961  99.989 169.480  1.00 62.18           H  
ATOM    372  HA  LEU A  43     164.581  99.986 169.178  1.00 62.18           H  
ATOM    373  HB2 LEU A  43     162.776  98.306 170.468  1.00 62.18           H  
ATOM    374  HB3 LEU A  43     164.192  97.700 170.115  1.00 62.18           H  
ATOM    375  HG  LEU A  43     164.032 100.029 171.667  1.00 62.18           H  
ATOM    376 HD11 LEU A  43     164.054  98.774 173.614  1.00 62.18           H  
ATOM    377 HD12 LEU A  43     162.736  98.449 172.790  1.00 62.18           H  
ATOM    378 HD13 LEU A  43     163.957  97.435 172.767  1.00 62.18           H  
ATOM    379 HD21 LEU A  43     166.145  99.588 172.285  1.00 62.18           H  
ATOM    380 HD22 LEU A  43     166.057  98.088 171.772  1.00 62.18           H  
ATOM    381 HD23 LEU A  43     166.123  99.284 170.728  1.00 62.18           H  
ATOM    382  N   GLN A  44     165.235  98.285 167.492  1.00 64.38           N  
ATOM    383  CA  GLN A  44     165.571  97.506 166.309  1.00 64.38           C  
ATOM    384  C   GLN A  44     166.527  96.386 166.689  1.00 64.38           C  
ATOM    385  O   GLN A  44     167.580  96.641 167.282  1.00 64.38           O  
ATOM    386  CB  GLN A  44     166.206  98.393 165.235  1.00 64.38           C  
ATOM    387  CG  GLN A  44     166.598  97.650 163.977  1.00 64.38           C  
ATOM    388  CD  GLN A  44     165.394  97.178 163.201  1.00 64.38           C  
ATOM    389  OE1 GLN A  44     164.273  97.618 163.449  1.00 64.38           O  
ATOM    390  NE2 GLN A  44     165.614  96.263 162.268  1.00 64.38           N  
ATOM    391  H   GLN A  44     165.922  98.538 167.944  1.00 64.38           H  
ATOM    392  HA  GLN A  44     164.767  97.108 165.942  1.00 64.38           H  
ATOM    393  HB2 GLN A  44     165.572  99.084 164.987  1.00 64.38           H  
ATOM    394  HB3 GLN A  44     167.007  98.798 165.601  1.00 64.38           H  
ATOM    395  HG2 GLN A  44     167.104  98.248 163.405  1.00 64.38           H  
ATOM    396  HG3 GLN A  44     167.136  96.876 164.203  1.00 64.38           H  
ATOM    397 HE21 GLN A  44     166.412  95.977 162.125  1.00 64.38           H  
ATOM    398 HE22 GLN A  44     164.958  95.961 161.799  1.00 64.38           H  
ATOM    399  N   ASP A  45     166.165  95.153 166.337  1.00 69.21           N  
ATOM    400  CA  ASP A  45     167.042  93.996 166.518  1.00 69.21           C  
ATOM    401  C   ASP A  45     167.484  93.857 167.974  1.00 69.21           C  
ATOM    402  O   ASP A  45     168.671  93.923 168.298  1.00 69.21           O  
ATOM    403  CB  ASP A  45     168.254  94.088 165.588  1.00 69.21           C  
ATOM    404  CG  ASP A  45     169.122  92.847 165.636  1.00 69.21           C  
ATOM    405  OD1 ASP A  45     168.712  91.857 166.277  1.00 69.21           O  
ATOM    406  OD2 ASP A  45     170.215  92.861 165.033  1.00 69.21           O  
ATOM    407  H   ASP A  45     165.405  94.957 165.986  1.00 69.21           H  
ATOM    408  HA  ASP A  45     166.550  93.194 166.282  1.00 69.21           H  
ATOM    409  HB2 ASP A  45     167.945  94.205 164.676  1.00 69.21           H  
ATOM    410  HB3 ASP A  45     168.799  94.846 165.854  1.00 69.21           H  
ATOM    411  N   VAL A  46     166.513  93.656 168.859  1.00 71.03           N  
ATOM    412  CA  VAL A  46     166.793  93.492 170.282  1.00 71.03           C  
ATOM    413  C   VAL A  46     166.927  92.002 170.575  1.00 71.03           C  
ATOM    414  O   VAL A  46     166.311  91.183 169.879  1.00 71.03           O  
ATOM    415  CB  VAL A  46     165.694  94.136 171.141  1.00 71.03           C  
ATOM    416  CG1 VAL A  46     166.030  94.034 172.619  1.00 71.03           C  
ATOM    417  CG2 VAL A  46     165.508  95.578 170.746  1.00 71.03           C  
ATOM    418  H   VAL A  46     165.678  93.611 168.659  1.00 71.03           H  
ATOM    419  HA  VAL A  46     167.630  93.934 170.487  1.00 71.03           H  
ATOM    420  HB  VAL A  46     164.857  93.670 170.988  1.00 71.03           H  
ATOM    421 HG11 VAL A  46     165.351  94.504 173.127  1.00 71.03           H  
ATOM    422 HG12 VAL A  46     166.051  93.102 172.884  1.00 71.03           H  
ATOM    423 HG13 VAL A  46     166.897  94.442 172.772  1.00 71.03           H  
ATOM    424 HG21 VAL A  46     164.909  96.000 171.379  1.00 71.03           H  
ATOM    425 HG22 VAL A  46     166.371  96.021 170.759  1.00 71.03           H  
ATOM    426 HG23 VAL A  46     165.130  95.616 169.854  1.00 71.03           H  
ATOM    427  N   PRO A  47     167.710  91.596 171.583  1.00 75.11           N  
ATOM    428  CA  PRO A  47     167.795  90.165 171.908  1.00 75.11           C  
ATOM    429  C   PRO A  47     166.549  89.626 172.595  1.00 75.11           C  
ATOM    430  O   PRO A  47     166.554  88.489 173.078  1.00 75.11           O  
ATOM    431  CB  PRO A  47     169.017  90.088 172.836  1.00 75.11           C  
ATOM    432  CG  PRO A  47     169.768  91.351 172.602  1.00 75.11           C  
ATOM    433  CD  PRO A  47     168.728  92.373 172.307  1.00 75.11           C  
ATOM    434  HA  PRO A  47     167.969  89.648 171.106  1.00 75.11           H  
ATOM    435  HB2 PRO A  47     168.723  90.029 173.758  1.00 75.11           H  
ATOM    436  HB3 PRO A  47     169.558  89.318 172.599  1.00 75.11           H  
ATOM    437  HG2 PRO A  47     170.268  91.586 173.399  1.00 75.11           H  
ATOM    438  HG3 PRO A  47     170.364  91.240 171.845  1.00 75.11           H  
ATOM    439  HD2 PRO A  47     168.360  92.729 173.130  1.00 75.11           H  
ATOM    440  HD3 PRO A  47     169.100  93.071 171.748  1.00 75.11           H  
ATOM    441  N   ARG A  48     165.490  90.435 172.666  1.00 77.72           N  
ATOM    442  CA  ARG A  48     164.201  90.001 173.195  1.00 77.72           C  
ATOM    443  C   ARG A  48     164.221  89.898 174.716  1.00 77.72           C  
ATOM    444  O   ARG A  48     163.168  89.745 175.342  1.00 77.72           O  
ATOM    445  CB  ARG A  48     163.808  88.659 172.559  1.00 77.72           C  
ATOM    446  CG  ARG A  48     162.350  88.246 172.726  1.00 77.72           C  
ATOM    447  CD  ARG A  48     162.133  87.344 173.944  1.00 77.72           C  
ATOM    448  NE  ARG A  48     162.740  86.022 173.792  1.00 77.72           N  
ATOM    449  CZ  ARG A  48     162.389  85.123 172.876  1.00 77.72           C  
ATOM    450  NH1 ARG A  48     163.013  83.955 172.829  1.00 77.72           N  
ATOM    451  NH2 ARG A  48     161.404  85.372 172.022  1.00 77.72           N  
ATOM    452  H   ARG A  48     165.491  91.253 172.410  1.00 77.72           H  
ATOM    453  HA  ARG A  48     163.527  90.654 172.950  1.00 77.72           H  
ATOM    454  HB2 ARG A  48     163.992  88.703 171.608  1.00 77.72           H  
ATOM    455  HB3 ARG A  48     164.341  87.957 172.961  1.00 77.72           H  
ATOM    456  HG2 ARG A  48     161.810  89.043 172.847  1.00 77.72           H  
ATOM    457  HG3 ARG A  48     162.066  87.774 171.930  1.00 77.72           H  
ATOM    458  HD2 ARG A  48     162.523  87.746 174.730  1.00 77.72           H  
ATOM    459  HD3 ARG A  48     161.181  87.219 174.076  1.00 77.72           H  
ATOM    460  HE  ARG A  48     163.343  85.794 174.361  1.00 77.72           H  
ATOM    461 HH11 ARG A  48     163.650  83.786 173.382  1.00 77.72           H  
ATOM    462 HH12 ARG A  48     162.785  83.368 172.243  1.00 77.72           H  
ATOM    463 HH21 ARG A  48     160.988  86.123 172.045  1.00 77.72           H  
ATOM    464 HH22 ARG A  48     161.184  84.779 171.440  1.00 77.72           H  
ATOM    465  N   GLY A  49     165.393  90.045 175.327  1.00 77.49           N  
ATOM    466  CA  GLY A  49     165.527  89.785 176.747  1.00 77.49           C  
ATOM    467  C   GLY A  49     165.837  90.995 177.603  1.00 77.49           C  
ATOM    468  O   GLY A  49     166.049  90.853 178.811  1.00 77.49           O  
ATOM    469  H   GLY A  49     166.121  90.298 174.946  1.00 77.49           H  
ATOM    470  HA2 GLY A  49     164.707  89.389 177.078  1.00 77.49           H  
ATOM    471  HA3 GLY A  49     166.241  89.141 176.878  1.00 77.49           H  
ATOM    472  N   GLN A  50     165.868  92.187 177.011  1.00 74.77           N  
ATOM    473  CA  GLN A  50     166.213  93.390 177.753  1.00 74.77           C  
ATOM    474  C   GLN A  50     165.320  94.543 177.325  1.00 74.77           C  
ATOM    475  O   GLN A  50     164.845  94.597 176.188  1.00 74.77           O  
ATOM    476  CB  GLN A  50     167.685  93.767 177.556  1.00 74.77           C  
ATOM    477  CG  GLN A  50     167.996  94.417 176.223  1.00 74.77           C  
ATOM    478  CD  GLN A  50     169.431  94.187 175.798  1.00 74.77           C  
ATOM    479  OE1 GLN A  50     169.719  93.297 175.000  1.00 74.77           O  
ATOM    480  NE2 GLN A  50     170.344  94.974 176.351  1.00 74.77           N  
ATOM    481  H   GLN A  50     165.693  92.324 176.180  1.00 74.77           H  
ATOM    482  HA  GLN A  50     166.067  93.235 178.699  1.00 74.77           H  
ATOM    483  HB2 GLN A  50     167.941  94.391 178.254  1.00 74.77           H  
ATOM    484  HB3 GLN A  50     168.223  92.963 177.624  1.00 74.77           H  
ATOM    485  HG2 GLN A  50     167.416  94.040 175.542  1.00 74.77           H  
ATOM    486  HG3 GLN A  50     167.851  95.373 176.293  1.00 74.77           H  
ATOM    487 HE21 GLN A  50     170.106  95.584 176.909  1.00 74.77           H  
ATOM    488 HE22 GLN A  50     171.174  94.882 176.144  1.00 74.77           H  
ATOM    489  N   VAL A  51     165.104  95.467 178.256  1.00 68.74           N  
ATOM    490  CA  VAL A  51     164.293  96.655 178.033  1.00 68.74           C  
ATOM    491  C   VAL A  51     165.205  97.872 178.052  1.00 68.74           C  
ATOM    492  O   VAL A  51     166.247  97.881 178.716  1.00 68.74           O  
ATOM    493  CB  VAL A  51     163.176  96.786 179.091  1.00 68.74           C  
ATOM    494  CG1 VAL A  51     163.769  96.886 180.488  1.00 68.74           C  
ATOM    495  CG2 VAL A  51     162.310  97.996 178.801  1.00 68.74           C  
ATOM    496  H   VAL A  51     165.432  95.424 179.050  1.00 68.74           H  
ATOM    497  HA  VAL A  51     163.876  96.602 177.158  1.00 68.74           H  
ATOM    498  HB  VAL A  51     162.613  95.997 179.058  1.00 68.74           H  
ATOM    499 HG11 VAL A  51     163.045  96.913 181.133  1.00 68.74           H  
ATOM    500 HG12 VAL A  51     164.327  96.111 180.654  1.00 68.74           H  
ATOM    501 HG13 VAL A  51     164.298  97.696 180.555  1.00 68.74           H  
ATOM    502 HG21 VAL A  51     161.485  97.920 179.306  1.00 68.74           H  
ATOM    503 HG22 VAL A  51     162.787  98.798 179.065  1.00 68.74           H  
ATOM    504 HG23 VAL A  51     162.114  98.023 177.852  1.00 68.74           H  
ATOM    505  N   VAL A  52     164.807  98.905 177.315  1.00 64.43           N  
ATOM    506  CA  VAL A  52     165.575 100.139 177.197  1.00 64.43           C  
ATOM    507  C   VAL A  52     164.751 101.278 177.776  1.00 64.43           C  
ATOM    508  O   VAL A  52     163.590 101.468 177.395  1.00 64.43           O  
ATOM    509  CB  VAL A  52     165.958 100.432 175.736  1.00 64.43           C  
ATOM    510  CG1 VAL A  52     166.768 101.711 175.650  1.00 64.43           C  
ATOM    511  CG2 VAL A  52     166.740  99.269 175.156  1.00 64.43           C  
ATOM    512  H   VAL A  52     164.075  98.915 176.864  1.00 64.43           H  
ATOM    513  HA  VAL A  52     166.391 100.062 177.714  1.00 64.43           H  
ATOM    514  HB  VAL A  52     165.151 100.548 175.210  1.00 64.43           H  
ATOM    515 HG11 VAL A  52     167.144 101.787 174.759  1.00 64.43           H  
ATOM    516 HG12 VAL A  52     166.188 102.467 175.828  1.00 64.43           H  
ATOM    517 HG13 VAL A  52     167.480 101.677 176.308  1.00 64.43           H  
ATOM    518 HG21 VAL A  52     167.125  99.538 174.307  1.00 64.43           H  
ATOM    519 HG22 VAL A  52     167.445  99.024 175.776  1.00 64.43           H  
ATOM    520 HG23 VAL A  52     166.140  98.519 175.025  1.00 64.43           H  
ATOM    521  N   LYS A  53     165.354 102.030 178.691  1.00 64.69           N  
ATOM    522  CA  LYS A  53     164.722 103.179 179.318  1.00 64.69           C  
ATOM    523  C   LYS A  53     165.575 104.416 179.082  1.00 64.69           C  
ATOM    524  O   LYS A  53     166.786 104.321 178.863  1.00 64.69           O  
ATOM    525  CB  LYS A  53     164.530 102.964 180.824  1.00 64.69           C  
ATOM    526  CG  LYS A  53     163.588 101.827 181.180  1.00 64.69           C  
ATOM    527  CD  LYS A  53     163.498 101.644 182.685  1.00 64.69           C  
ATOM    528  CE  LYS A  53     162.599 100.478 183.056  1.00 64.69           C  
ATOM    529  NZ  LYS A  53     161.191 100.702 182.633  1.00 64.69           N  
ATOM    530  H   LYS A  53     166.154 101.887 178.973  1.00 64.69           H  
ATOM    531  HA  LYS A  53     163.851 103.329 178.918  1.00 64.69           H  
ATOM    532  HB2 LYS A  53     165.392 102.768 181.222  1.00 64.69           H  
ATOM    533  HB3 LYS A  53     164.169 103.777 181.210  1.00 64.69           H  
ATOM    534  HG2 LYS A  53     162.701 102.027 180.843  1.00 64.69           H  
ATOM    535  HG3 LYS A  53     163.919 101.002 180.791  1.00 64.69           H  
ATOM    536  HD2 LYS A  53     164.384 101.468 183.040  1.00 64.69           H  
ATOM    537  HD3 LYS A  53     163.131 102.448 183.084  1.00 64.69           H  
ATOM    538  HE2 LYS A  53     162.922  99.675 182.618  1.00 64.69           H  
ATOM    539  HE3 LYS A  53     162.610 100.361 184.019  1.00 64.69           H  
ATOM    540  HZ1 LYS A  53     160.642 100.204 183.126  1.00 64.69           H  
ATOM    541  HZ2 LYS A  53     160.976 101.559 182.737  1.00 64.69           H  
ATOM    542  HZ3 LYS A  53     161.092 100.482 181.776  1.00 64.69           H  
ATOM    543  N   GLY A  54     164.933 105.579 179.130  1.00 61.73           N  
ATOM    544  CA  GLY A  54     165.623 106.832 178.903  1.00 61.73           C  
ATOM    545  C   GLY A  54     164.675 108.010 178.855  1.00 61.73           C  
ATOM    546  O   GLY A  54     163.615 107.983 179.487  1.00 61.73           O  
ATOM    547  H   GLY A  54     164.093 105.664 179.296  1.00 61.73           H  
ATOM    548  HA2 GLY A  54     166.266 106.982 179.614  1.00 61.73           H  
ATOM    549  HA3 GLY A  54     166.100 106.786 178.060  1.00 61.73           H  
ATOM    550  N   SER A  55     165.035 109.049 178.107  1.00 57.00           N  
ATOM    551  CA  SER A  55     164.153 110.193 177.935  1.00 57.00           C  
ATOM    552  C   SER A  55     164.627 111.008 176.742  1.00 57.00           C  
ATOM    553  O   SER A  55     165.772 110.889 176.300  1.00 57.00           O  
ATOM    554  CB  SER A  55     164.108 111.059 179.196  1.00 57.00           C  
ATOM    555  OG  SER A  55     165.282 111.839 179.317  1.00 57.00           O  
ATOM    556  H   SER A  55     165.784 109.113 177.689  1.00 57.00           H  
ATOM    557  HA  SER A  55     163.254 109.881 177.751  1.00 57.00           H  
ATOM    558  HB2 SER A  55     163.338 111.646 179.144  1.00 57.00           H  
ATOM    559  HB3 SER A  55     164.032 110.482 179.973  1.00 57.00           H  
ATOM    560  HG  SER A  55     165.305 112.207 180.071  1.00 57.00           H  
ATOM    561  N   VAL A  56     163.725 111.842 176.232  1.00 50.53           N  
ATOM    562  CA  VAL A  56     163.984 112.690 175.075  1.00 50.53           C  
ATOM    563  C   VAL A  56     163.743 114.137 175.474  1.00 50.53           C  
ATOM    564  O   VAL A  56     162.763 114.448 176.158  1.00 50.53           O  
ATOM    565  CB  VAL A  56     163.097 112.304 173.873  1.00 50.53           C  
ATOM    566  CG1 VAL A  56     163.553 110.989 173.285  1.00 50.53           C  
ATOM    567  CG2 VAL A  56     161.639 112.226 174.288  1.00 50.53           C  
ATOM    568  H   VAL A  56     162.932 111.937 176.551  1.00 50.53           H  
ATOM    569  HA  VAL A  56     164.912 112.598 174.810  1.00 50.53           H  
ATOM    570  HB  VAL A  56     163.179 112.986 173.188  1.00 50.53           H  
ATOM    571 HG11 VAL A  56     162.951 110.740 172.565  1.00 50.53           H  
ATOM    572 HG12 VAL A  56     164.453 111.096 172.942  1.00 50.53           H  
ATOM    573 HG13 VAL A  56     163.539 110.311 173.978  1.00 50.53           H  
ATOM    574 HG21 VAL A  56     161.102 112.025 173.506  1.00 50.53           H  
ATOM    575 HG22 VAL A  56     161.534 111.524 174.949  1.00 50.53           H  
ATOM    576 HG23 VAL A  56     161.368 113.078 174.663  1.00 50.53           H  
ATOM    577  N   PHE A  57     164.647 115.018 175.054  1.00 48.83           N  
ATOM    578  CA  PHE A  57     164.524 116.437 175.352  1.00 48.83           C  
ATOM    579  C   PHE A  57     165.232 117.227 174.264  1.00 48.83           C  
ATOM    580  O   PHE A  57     166.072 116.698 173.533  1.00 48.83           O  
ATOM    581  CB  PHE A  57     165.104 116.775 176.729  1.00 48.83           C  
ATOM    582  CG  PHE A  57     166.481 116.228 176.955  1.00 48.83           C  
ATOM    583  CD1 PHE A  57     166.658 114.968 177.494  1.00 48.83           C  
ATOM    584  CD2 PHE A  57     167.598 116.969 176.626  1.00 48.83           C  
ATOM    585  CE1 PHE A  57     167.920 114.462 177.702  1.00 48.83           C  
ATOM    586  CE2 PHE A  57     168.863 116.465 176.832  1.00 48.83           C  
ATOM    587  CZ  PHE A  57     169.023 115.210 177.369  1.00 48.83           C  
ATOM    588  H   PHE A  57     165.343 114.816 174.592  1.00 48.83           H  
ATOM    589  HA  PHE A  57     163.587 116.685 175.348  1.00 48.83           H  
ATOM    590  HB2 PHE A  57     165.150 117.740 176.820  1.00 48.83           H  
ATOM    591  HB3 PHE A  57     164.522 116.408 177.412  1.00 48.83           H  
ATOM    592  HD1 PHE A  57     165.915 114.457 177.720  1.00 48.83           H  
ATOM    593  HD2 PHE A  57     167.495 117.819 176.261  1.00 48.83           H  
ATOM    594  HE1 PHE A  57     168.026 113.613 178.066  1.00 48.83           H  
ATOM    595  HE2 PHE A  57     169.609 116.974 176.606  1.00 48.83           H  
ATOM    596  HZ  PHE A  57     169.877 114.869 177.509  1.00 48.83           H  
ATOM    597  N   LEU A  58     164.878 118.505 174.173  1.00 46.30           N  
ATOM    598  CA  LEU A  58     165.436 119.418 173.184  1.00 46.30           C  
ATOM    599  C   LEU A  58     166.472 120.302 173.864  1.00 46.30           C  
ATOM    600  O   LEU A  58     166.165 120.966 174.858  1.00 46.30           O  
ATOM    601  CB  LEU A  58     164.335 120.275 172.561  1.00 46.30           C  
ATOM    602  CG  LEU A  58     163.643 119.712 171.324  1.00 46.30           C  
ATOM    603  CD1 LEU A  58     162.345 120.441 171.076  1.00 46.30           C  
ATOM    604  CD2 LEU A  58     164.549 119.826 170.123  1.00 46.30           C  
ATOM    605  H   LEU A  58     164.299 118.876 174.689  1.00 46.30           H  
ATOM    606  HA  LEU A  58     165.873 118.912 172.481  1.00 46.30           H  
ATOM    607  HB2 LEU A  58     163.650 120.421 173.231  1.00 46.30           H  
ATOM    608  HB3 LEU A  58     164.723 121.127 172.309  1.00 46.30           H  
ATOM    609  HG  LEU A  58     163.443 118.773 171.467  1.00 46.30           H  
ATOM    610 HD11 LEU A  58     161.913 120.057 170.297  1.00 46.30           H  
ATOM    611 HD12 LEU A  58     161.774 120.343 171.854  1.00 46.30           H  
ATOM    612 HD13 LEU A  58     162.535 121.380 170.920  1.00 46.30           H  
ATOM    613 HD21 LEU A  58     164.091 119.467 169.347  1.00 46.30           H  
ATOM    614 HD22 LEU A  58     164.762 120.760 169.978  1.00 46.30           H  
ATOM    615 HD23 LEU A  58     165.361 119.322 170.290  1.00 46.30           H  
ATOM    616  N   ARG A  59     167.689 120.318 173.330  1.00 49.24           N  
ATOM    617  CA  ARG A  59     168.757 121.123 173.897  1.00 49.24           C  
ATOM    618  C   ARG A  59     169.511 121.827 172.783  1.00 49.24           C  
ATOM    619  O   ARG A  59     169.715 121.258 171.709  1.00 49.24           O  
ATOM    620  CB  ARG A  59     169.716 120.263 174.723  1.00 49.24           C  
ATOM    621  CG  ARG A  59     170.423 119.173 173.942  1.00 49.24           C  
ATOM    622  CD  ARG A  59     171.727 118.798 174.614  1.00 49.24           C  
ATOM    623  NE  ARG A  59     172.407 117.703 173.936  1.00 49.24           N  
ATOM    624  CZ  ARG A  59     173.015 117.815 172.762  1.00 49.24           C  
ATOM    625  NH1 ARG A  59     173.029 118.976 172.125  1.00 49.24           N  
ATOM    626  NH2 ARG A  59     173.611 116.763 172.221  1.00 49.24           N  
ATOM    627  H   ARG A  59     167.920 119.868 172.634  1.00 49.24           H  
ATOM    628  HA  ARG A  59     168.378 121.799 174.480  1.00 49.24           H  
ATOM    629  HB2 ARG A  59     170.397 120.839 175.105  1.00 49.24           H  
ATOM    630  HB3 ARG A  59     169.214 119.836 175.434  1.00 49.24           H  
ATOM    631  HG2 ARG A  59     169.860 118.384 173.912  1.00 49.24           H  
ATOM    632  HG3 ARG A  59     170.622 119.478 173.045  1.00 49.24           H  
ATOM    633  HD2 ARG A  59     172.318 119.567 174.612  1.00 49.24           H  
ATOM    634  HD3 ARG A  59     171.545 118.521 175.526  1.00 49.24           H  
ATOM    635  HE  ARG A  59     172.465 116.950 174.348  1.00 49.24           H  
ATOM    636 HH11 ARG A  59     172.647 119.664 172.469  1.00 49.24           H  
ATOM    637 HH12 ARG A  59     173.425 119.042 171.365  1.00 49.24           H  
ATOM    638 HH21 ARG A  59     173.604 116.007 172.630  1.00 49.24           H  
ATOM    639 HH22 ARG A  59     174.004 116.836 171.459  1.00 49.24           H  
ATOM    640  N   ASN A  60     169.918 123.070 173.044  1.00 52.31           N  
ATOM    641  CA  ASN A  60     170.712 123.834 172.094  1.00 52.31           C  
ATOM    642  C   ASN A  60     172.160 123.835 172.548  1.00 52.31           C  
ATOM    643  O   ASN A  60     172.455 124.371 173.625  1.00 52.31           O  
ATOM    644  CB  ASN A  60     170.196 125.261 171.980  1.00 52.31           C  
ATOM    645  CG  ASN A  60     170.280 126.016 173.285  1.00 52.31           C  
ATOM    646  OD1 ASN A  60     169.949 125.484 174.341  1.00 52.31           O  
ATOM    647  ND2 ASN A  60     170.729 127.262 173.220  1.00 52.31           N  
ATOM    648  H   ASN A  60     169.742 123.494 173.772  1.00 52.31           H  
ATOM    649  HA  ASN A  60     170.648 123.421 171.221  1.00 52.31           H  
ATOM    650  HB2 ASN A  60     170.726 125.738 171.323  1.00 52.31           H  
ATOM    651  HB3 ASN A  60     169.266 125.240 171.705  1.00 52.31           H  
ATOM    652 HD21 ASN A  60     170.796 127.733 173.937  1.00 52.31           H  
ATOM    653 HD22 ASN A  60     170.952 127.601 172.461  1.00 52.31           H  
ATOM    654  N   PRO A  61     173.090 123.258 171.787  1.00 54.65           N  
ATOM    655  CA  PRO A  61     174.469 123.155 172.281  1.00 54.65           C  
ATOM    656  C   PRO A  61     175.173 124.491 172.413  1.00 54.65           C  
ATOM    657  O   PRO A  61     176.191 124.566 173.111  1.00 54.65           O  
ATOM    658  CB  PRO A  61     175.144 122.269 171.234  1.00 54.65           C  
ATOM    659  CG  PRO A  61     174.415 122.576 169.986  1.00 54.65           C  
ATOM    660  CD  PRO A  61     172.983 122.810 170.388  1.00 54.65           C  
ATOM    661  HA  PRO A  61     174.482 122.702 173.139  1.00 54.65           H  
ATOM    662  HB2 PRO A  61     176.081 122.500 171.164  1.00 54.65           H  
ATOM    663  HB3 PRO A  61     175.032 121.336 171.473  1.00 54.65           H  
ATOM    664  HG2 PRO A  61     174.789 123.375 169.581  1.00 54.65           H  
ATOM    665  HG3 PRO A  61     174.480 121.823 169.378  1.00 54.65           H  
ATOM    666  HD2 PRO A  61     172.586 123.506 169.840  1.00 54.65           H  
ATOM    667  HD3 PRO A  61     172.478 121.984 170.336  1.00 54.65           H  
ATOM    668  N   SER A  62     174.672 125.546 171.770  1.00 58.50           N  
ATOM    669  CA  SER A  62     175.329 126.844 171.861  1.00 58.50           C  
ATOM    670  C   SER A  62     175.285 127.416 173.270  1.00 58.50           C  
ATOM    671  O   SER A  62     176.026 128.359 173.567  1.00 58.50           O  
ATOM    672  CB  SER A  62     174.684 127.826 170.884  1.00 58.50           C  
ATOM    673  OG  SER A  62     175.043 127.519 169.550  1.00 58.50           O  
ATOM    674  H   SER A  62     173.964 125.536 171.282  1.00 58.50           H  
ATOM    675  HA  SER A  62     176.257 126.739 171.605  1.00 58.50           H  
ATOM    676  HB2 SER A  62     173.720 127.773 170.973  1.00 58.50           H  
ATOM    677  HB3 SER A  62     174.987 128.724 171.094  1.00 58.50           H  
ATOM    678  HG  SER A  62     174.673 128.058 169.022  1.00 58.50           H  
ATOM    679  N   ARG A  63     174.435 126.876 174.143  1.00 60.29           N  
ATOM    680  CA  ARG A  63     174.321 127.373 175.507  1.00 60.29           C  
ATOM    681  C   ARG A  63     174.653 126.271 176.504  1.00 60.29           C  
ATOM    682  O   ARG A  63     173.933 126.077 177.488  1.00 60.29           O  
ATOM    683  CB  ARG A  63     172.915 127.921 175.763  1.00 60.29           C  
ATOM    684  CG  ARG A  63     172.803 128.786 177.007  1.00 60.29           C  
ATOM    685  CD  ARG A  63     173.466 130.141 176.819  1.00 60.29           C  
ATOM    686  NE  ARG A  63     172.543 131.146 176.299  1.00 60.29           N  
ATOM    687  CZ  ARG A  63     171.674 131.823 177.044  1.00 60.29           C  
ATOM    688  NH1 ARG A  63     171.593 131.603 178.350  1.00 60.29           N  
ATOM    689  NH2 ARG A  63     170.879 132.722 176.481  1.00 60.29           N  
ATOM    690  H   ARG A  63     173.910 126.218 173.966  1.00 60.29           H  
ATOM    691  HA  ARG A  63     174.956 128.092 175.640  1.00 60.29           H  
ATOM    692  HB2 ARG A  63     172.649 128.462 175.003  1.00 60.29           H  
ATOM    693  HB3 ARG A  63     172.304 127.175 175.865  1.00 60.29           H  
ATOM    694  HG2 ARG A  63     171.865 128.934 177.207  1.00 60.29           H  
ATOM    695  HG3 ARG A  63     173.236 128.340 177.751  1.00 60.29           H  
ATOM    696  HD2 ARG A  63     173.804 130.451 177.674  1.00 60.29           H  
ATOM    697  HD3 ARG A  63     174.196 130.056 176.188  1.00 60.29           H  
ATOM    698  HE  ARG A  63     172.567 131.315 175.456  1.00 60.29           H  
ATOM    699 HH11 ARG A  63     172.105 131.023 178.725  1.00 60.29           H  
ATOM    700 HH12 ARG A  63     171.027 132.044 178.824  1.00 60.29           H  
ATOM    701 HH21 ARG A  63     170.926 132.867 175.635  1.00 60.29           H  
ATOM    702 HH22 ARG A  63     170.315 133.158 176.962  1.00 60.29           H  
ATOM    703  N   ASN A  64     175.738 125.542 176.251  1.00 65.04           N  
ATOM    704  CA  ASN A  64     176.211 124.499 177.161  1.00 65.04           C  
ATOM    705  C   ASN A  64     175.146 123.427 177.385  1.00 65.04           C  
ATOM    706  O   ASN A  64     174.930 122.965 178.506  1.00 65.04           O  
ATOM    707  CB  ASN A  64     176.657 125.100 178.494  1.00 65.04           C  
ATOM    708  CG  ASN A  64     177.433 124.116 179.344  1.00 65.04           C  
ATOM    709  OD1 ASN A  64     178.058 123.190 178.827  1.00 65.04           O  
ATOM    710  ND2 ASN A  64     177.393 124.308 180.657  1.00 65.04           N  
ATOM    711  H   ASN A  64     176.226 125.634 175.549  1.00 65.04           H  
ATOM    712  HA  ASN A  64     176.982 124.068 176.760  1.00 65.04           H  
ATOM    713  HB2 ASN A  64     177.229 125.864 178.321  1.00 65.04           H  
ATOM    714  HB3 ASN A  64     175.874 125.378 178.994  1.00 65.04           H  
ATOM    715 HD21 ASN A  64     177.817 123.776 181.182  1.00 65.04           H  
ATOM    716 HD22 ASN A  64     176.944 124.967 180.982  1.00 65.04           H  
ATOM    717  N   ASN A  65     174.472 123.029 176.308  1.00 56.30           N  
ATOM    718  CA  ASN A  65     173.537 121.906 176.340  1.00 56.30           C  
ATOM    719  C   ASN A  65     172.450 122.107 177.392  1.00 56.30           C  
ATOM    720  O   ASN A  65     172.019 121.159 178.050  1.00 56.30           O  
ATOM    721  CB  ASN A  65     174.275 120.591 176.589  1.00 56.30           C  
ATOM    722  CG  ASN A  65     175.387 120.348 175.596  1.00 56.30           C  
ATOM    723  OD1 ASN A  65     175.326 120.800 174.455  1.00 56.30           O  
ATOM    724  ND2 ASN A  65     176.409 119.617 176.023  1.00 56.30           N  
ATOM    725  H   ASN A  65     174.540 123.400 175.534  1.00 56.30           H  
ATOM    726  HA  ASN A  65     173.102 121.841 175.476  1.00 56.30           H  
ATOM    727  HB2 ASN A  65     174.664 120.610 177.477  1.00 56.30           H  
ATOM    728  HB3 ASN A  65     173.644 119.857 176.520  1.00 56.30           H  
ATOM    729 HD21 ASN A  65     177.067 119.447 175.496  1.00 56.30           H  
ATOM    730 HD22 ASN A  65     176.415 119.315 176.828  1.00 56.30           H  
ATOM    731  N   VAL A  66     171.997 123.344 177.557  1.00 56.37           N  
ATOM    732  CA  VAL A  66     170.923 123.624 178.506  1.00 56.37           C  
ATOM    733  C   VAL A  66     169.625 123.088 177.913  1.00 56.37           C  
ATOM    734  O   VAL A  66     169.254 123.482 176.799  1.00 56.37           O  
ATOM    735  CB  VAL A  66     170.823 125.125 178.815  1.00 56.37           C  
ATOM    736  CG1 VAL A  66     169.506 125.440 179.506  1.00 56.37           C  
ATOM    737  CG2 VAL A  66     171.989 125.563 179.679  1.00 56.37           C  
ATOM    738  H   VAL A  66     172.290 124.034 177.136  1.00 56.37           H  
ATOM    739  HA  VAL A  66     171.114 123.162 179.335  1.00 56.37           H  
ATOM    740  HB  VAL A  66     170.856 125.625 177.984  1.00 56.37           H  
ATOM    741 HG11 VAL A  66     169.565 126.322 179.904  1.00 56.37           H  
ATOM    742 HG12 VAL A  66     168.789 125.420 178.854  1.00 56.37           H  
ATOM    743 HG13 VAL A  66     169.347 124.777 180.196  1.00 56.37           H  
ATOM    744 HG21 VAL A  66     172.086 126.526 179.614  1.00 56.37           H  
ATOM    745 HG22 VAL A  66     171.812 125.309 180.599  1.00 56.37           H  
ATOM    746 HG23 VAL A  66     172.796 125.127 179.366  1.00 56.37           H  
ATOM    747  N   PRO A  67     168.906 122.199 178.597  1.00 54.46           N  
ATOM    748  CA  PRO A  67     167.680 121.649 178.009  1.00 54.46           C  
ATOM    749  C   PRO A  67     166.643 122.733 177.758  1.00 54.46           C  
ATOM    750  O   PRO A  67     166.498 123.676 178.538  1.00 54.46           O  
ATOM    751  CB  PRO A  67     167.202 120.640 179.058  1.00 54.46           C  
ATOM    752  CG  PRO A  67     167.815 121.090 180.327  1.00 54.46           C  
ATOM    753  CD  PRO A  67     169.138 121.680 179.955  1.00 54.46           C  
ATOM    754  HA  PRO A  67     167.877 121.187 177.179  1.00 54.46           H  
ATOM    755  HB2 PRO A  67     166.234 120.663 179.117  1.00 54.46           H  
ATOM    756  HB3 PRO A  67     167.512 119.751 178.823  1.00 54.46           H  
ATOM    757  HG2 PRO A  67     167.248 121.759 180.742  1.00 54.46           H  
ATOM    758  HG3 PRO A  67     167.934 120.330 180.917  1.00 54.46           H  
ATOM    759  HD2 PRO A  67     169.367 122.402 180.561  1.00 54.46           H  
ATOM    760  HD3 PRO A  67     169.824 120.994 179.943  1.00 54.46           H  
ATOM    761  N   CYS A  68     165.914 122.583 176.653  1.00 53.61           N  
ATOM    762  CA  CYS A  68     164.876 123.522 176.253  1.00 53.61           C  
ATOM    763  C   CYS A  68     163.481 122.916 176.326  1.00 53.61           C  
ATOM    764  O   CYS A  68     162.523 123.541 175.863  1.00 53.61           O  
ATOM    765  CB  CYS A  68     165.141 124.029 174.835  1.00 53.61           C  
ATOM    766  SG  CYS A  68     166.681 124.942 174.649  1.00 53.61           S  
ATOM    767  H   CYS A  68     166.008 121.926 176.107  1.00 53.61           H  
ATOM    768  HA  CYS A  68     164.896 124.287 176.849  1.00 53.61           H  
ATOM    769  HB2 CYS A  68     165.175 123.268 174.235  1.00 53.61           H  
ATOM    770  HB3 CYS A  68     164.416 124.618 174.575  1.00 53.61           H  
ATOM    771  N   SER A  69     163.340 121.714 176.889  1.00 49.98           N  
ATOM    772  CA  SER A  69     162.033 121.083 176.978  1.00 49.98           C  
ATOM    773  C   SER A  69     162.071 120.017 178.056  1.00 49.98           C  
ATOM    774  O   SER A  69     163.099 119.342 178.198  1.00 49.98           O  
ATOM    775  CB  SER A  69     161.630 120.458 175.640  1.00 49.98           C  
ATOM    776  OG  SER A  69     162.559 119.465 175.248  1.00 49.98           O  
ATOM    777  H   SER A  69     163.982 121.249 177.223  1.00 49.98           H  
ATOM    778  HA  SER A  69     161.375 121.753 177.214  1.00 49.98           H  
ATOM    779  HB2 SER A  69     160.754 120.052 175.733  1.00 49.98           H  
ATOM    780  HB3 SER A  69     161.604 121.152 174.963  1.00 49.98           H  
ATOM    781  HG  SER A  69     162.323 119.123 174.519  1.00 49.98           H  
ATOM    782  N   PRO A  70     160.997 119.829 178.821  1.00 53.25           N  
ATOM    783  CA  PRO A  70     161.006 118.780 179.844  1.00 53.25           C  
ATOM    784  C   PRO A  70     161.170 117.402 179.224  1.00 53.25           C  
ATOM    785  O   PRO A  70     160.698 117.133 178.118  1.00 53.25           O  
ATOM    786  CB  PRO A  70     159.641 118.931 180.525  1.00 53.25           C  
ATOM    787  CG  PRO A  70     158.794 119.644 179.539  1.00 53.25           C  
ATOM    788  CD  PRO A  70     159.711 120.544 178.778  1.00 53.25           C  
ATOM    789  HA  PRO A  70     161.713 118.935 180.490  1.00 53.25           H  
ATOM    790  HB2 PRO A  70     159.275 118.054 180.721  1.00 53.25           H  
ATOM    791  HB3 PRO A  70     159.736 119.453 181.337  1.00 53.25           H  
ATOM    792  HG2 PRO A  70     158.378 119.001 178.944  1.00 53.25           H  
ATOM    793  HG3 PRO A  70     158.119 120.162 180.006  1.00 53.25           H  
ATOM    794  HD2 PRO A  70     159.407 120.640 177.862  1.00 53.25           H  
ATOM    795  HD3 PRO A  70     159.787 121.403 179.221  1.00 53.25           H  
ATOM    796  N   LYS A  71     161.848 116.523 179.955  1.00 55.80           N  
ATOM    797  CA  LYS A  71     162.080 115.171 179.476  1.00 55.80           C  
ATOM    798  C   LYS A  71     160.781 114.369 179.500  1.00 55.80           C  
ATOM    799  O   LYS A  71     159.790 114.759 180.122  1.00 55.80           O  
ATOM    800  CB  LYS A  71     163.149 114.487 180.325  1.00 55.80           C  
ATOM    801  CG  LYS A  71     164.346 115.374 180.618  1.00 55.80           C  
ATOM    802  CD  LYS A  71     165.564 114.564 181.020  1.00 55.80           C  
ATOM    803  CE  LYS A  71     166.489 115.367 181.918  1.00 55.80           C  
ATOM    804  NZ  LYS A  71     166.675 116.759 181.428  1.00 55.80           N  
ATOM    805  H   LYS A  71     162.179 116.687 180.731  1.00 55.80           H  
ATOM    806  HA  LYS A  71     162.398 115.207 178.560  1.00 55.80           H  
ATOM    807  HB2 LYS A  71     162.758 114.223 181.173  1.00 55.80           H  
ATOM    808  HB3 LYS A  71     163.471 113.705 179.853  1.00 55.80           H  
ATOM    809  HG2 LYS A  71     164.569 115.882 179.822  1.00 55.80           H  
ATOM    810  HG3 LYS A  71     164.127 115.974 181.347  1.00 55.80           H  
ATOM    811  HD2 LYS A  71     165.277 113.776 181.507  1.00 55.80           H  
ATOM    812  HD3 LYS A  71     166.057 114.309 180.225  1.00 55.80           H  
ATOM    813  HE2 LYS A  71     166.110 115.408 182.810  1.00 55.80           H  
ATOM    814  HE3 LYS A  71     167.358 114.937 181.945  1.00 55.80           H  
ATOM    815  HZ1 LYS A  71     167.304 117.168 181.907  1.00 55.80           H  
ATOM    816  HZ2 LYS A  71     166.923 116.750 180.573  1.00 55.80           H  
ATOM    817  HZ3 LYS A  71     165.914 117.214 181.503  1.00 55.80           H  
ATOM    818  N   VAL A  72     160.792 113.231 178.801  1.00 54.58           N  
ATOM    819  CA  VAL A  72     159.604 112.405 178.639  1.00 54.58           C  
ATOM    820  C   VAL A  72     159.940 110.955 178.961  1.00 54.58           C  
ATOM    821  O   VAL A  72     161.093 110.524 178.887  1.00 54.58           O  
ATOM    822  CB  VAL A  72     159.016 112.520 177.216  1.00 54.58           C  
ATOM    823  CG1 VAL A  72     157.703 111.767 177.114  1.00 54.58           C  
ATOM    824  CG2 VAL A  72     158.817 113.976 176.849  1.00 54.58           C  
ATOM    825  H   VAL A  72     161.489 112.915 178.408  1.00 54.58           H  
ATOM    826  HA  VAL A  72     158.924 112.699 179.266  1.00 54.58           H  
ATOM    827  HB  VAL A  72     159.638 112.131 176.582  1.00 54.58           H  
ATOM    828 HG11 VAL A  72     157.231 112.064 176.320  1.00 54.58           H  
ATOM    829 HG12 VAL A  72     157.886 110.817 177.051  1.00 54.58           H  
ATOM    830 HG13 VAL A  72     157.170 111.953 177.903  1.00 54.58           H  
ATOM    831 HG21 VAL A  72     158.398 114.027 175.977  1.00 54.58           H  
ATOM    832 HG22 VAL A  72     158.249 114.394 177.515  1.00 54.58           H  
ATOM    833 HG23 VAL A  72     159.681 114.417 176.828  1.00 54.58           H  
ATOM    834  N   ASP A  73     158.903 110.202 179.322  1.00 63.01           N  
ATOM    835  CA  ASP A  73     159.038 108.797 179.705  1.00 63.01           C  
ATOM    836  C   ASP A  73     159.280 107.956 178.458  1.00 63.01           C  
ATOM    837  O   ASP A  73     158.349 107.616 177.725  1.00 63.01           O  
ATOM    838  CB  ASP A  73     157.796 108.328 180.454  1.00 63.01           C  
ATOM    839  CG  ASP A  73     156.506 108.749 179.772  1.00 63.01           C  
ATOM    840  OD1 ASP A  73     156.580 109.326 178.667  1.00 63.01           O  
ATOM    841  OD2 ASP A  73     155.421 108.507 180.342  1.00 63.01           O  
ATOM    842  H   ASP A  73     158.097 110.497 179.356  1.00 63.01           H  
ATOM    843  HA  ASP A  73     159.804 108.697 180.292  1.00 63.01           H  
ATOM    844  HB2 ASP A  73     157.805 107.360 180.506  1.00 63.01           H  
ATOM    845  HB3 ASP A  73     157.802 108.709 181.346  1.00 63.01           H  
ATOM    846  N   PHE A  74     160.543 107.619 178.219  1.00 58.64           N  
ATOM    847  CA  PHE A  74     160.965 106.840 177.061  1.00 58.64           C  
ATOM    848  C   PHE A  74     160.391 105.426 177.102  1.00 58.64           C  
ATOM    849  O   PHE A  74     159.541 105.074 176.278  1.00 58.64           O  
ATOM    850  CB  PHE A  74     162.491 106.842 177.044  1.00 58.64           C  
ATOM    851  CG  PHE A  74     163.107 106.308 175.800  1.00 58.64           C  
ATOM    852  CD1 PHE A  74     162.875 106.910 174.584  1.00 58.64           C  
ATOM    853  CD2 PHE A  74     163.996 105.256 175.861  1.00 58.64           C  
ATOM    854  CE1 PHE A  74     163.477 106.435 173.446  1.00 58.64           C  
ATOM    855  CE2 PHE A  74     164.604 104.783 174.728  1.00 58.64           C  
ATOM    856  CZ  PHE A  74     164.342 105.370 173.519  1.00 58.64           C  
ATOM    857  H   PHE A  74     161.197 107.838 178.733  1.00 58.64           H  
ATOM    858  HA  PHE A  74     160.649 107.273 176.252  1.00 58.64           H  
ATOM    859  HB2 PHE A  74     162.784 107.760 177.133  1.00 58.64           H  
ATOM    860  HB3 PHE A  74     162.815 106.314 177.789  1.00 58.64           H  
ATOM    861  HD1 PHE A  74     162.288 107.629 174.530  1.00 58.64           H  
ATOM    862  HD2 PHE A  74     164.174 104.853 176.680  1.00 58.64           H  
ATOM    863  HE1 PHE A  74     163.302 106.834 172.627  1.00 58.64           H  
ATOM    864  HE2 PHE A  74     165.186 104.060 174.778  1.00 58.64           H  
ATOM    865  HZ  PHE A  74     164.749 105.049 172.749  1.00 58.64           H  
ATOM    866  N   THR A  75     160.850 104.615 178.060  1.00 63.01           N  
ATOM    867  CA  THR A  75     160.205 103.366 178.469  1.00 63.01           C  
ATOM    868  C   THR A  75     159.561 102.556 177.345  1.00 63.01           C  
ATOM    869  O   THR A  75     158.353 102.303 177.388  1.00 63.01           O  
ATOM    870  CB  THR A  75     159.143 103.652 179.537  1.00 63.01           C  
ATOM    871  OG1 THR A  75     158.502 102.427 179.916  1.00 63.01           O  
ATOM    872  CG2 THR A  75     158.095 104.642 179.035  1.00 63.01           C  
ATOM    873  H   THR A  75     161.566 104.778 178.507  1.00 63.01           H  
ATOM    874  HA  THR A  75     160.878 102.800 178.878  1.00 63.01           H  
ATOM    875  HB  THR A  75     159.573 104.039 180.316  1.00 63.01           H  
ATOM    876  HG1 THR A  75     157.922 102.575 180.505  1.00 63.01           H  
ATOM    877 HG21 THR A  75     157.279 104.546 179.551  1.00 63.01           H  
ATOM    878 HG22 THR A  75     158.424 105.547 179.138  1.00 63.01           H  
ATOM    879 HG23 THR A  75     157.893 104.486 178.100  1.00 63.01           H  
ATOM    880  N   LEU A  76     160.333 102.126 176.350  1.00 62.35           N  
ATOM    881  CA  LEU A  76     159.817 101.260 175.293  1.00 62.35           C  
ATOM    882  C   LEU A  76     160.306  99.842 175.565  1.00 62.35           C  
ATOM    883  O   LEU A  76     161.505  99.617 175.757  1.00 62.35           O  
ATOM    884  CB  LEU A  76     160.251 101.734 173.906  1.00 62.35           C  
ATOM    885  CG  LEU A  76     161.706 101.535 173.472  1.00 62.35           C  
ATOM    886  CD1 LEU A  76     161.830 101.726 171.968  1.00 62.35           C  
ATOM    887  CD2 LEU A  76     162.639 102.460 174.209  1.00 62.35           C  
ATOM    888  H   LEU A  76     161.165 102.323 176.268  1.00 62.35           H  
ATOM    889  HA  LEU A  76     158.847 101.256 175.319  1.00 62.35           H  
ATOM    890  HB2 LEU A  76     159.701 101.273 173.253  1.00 62.35           H  
ATOM    891  HB3 LEU A  76     160.070 102.685 173.850  1.00 62.35           H  
ATOM    892  HG  LEU A  76     161.978 100.626 173.668  1.00 62.35           H  
ATOM    893 HD11 LEU A  76     162.759 101.886 171.742  1.00 62.35           H  
ATOM    894 HD12 LEU A  76     161.515 100.924 171.522  1.00 62.35           H  
ATOM    895 HD13 LEU A  76     161.291 102.488 171.703  1.00 62.35           H  
ATOM    896 HD21 LEU A  76     163.480 102.507 173.728  1.00 62.35           H  
ATOM    897 HD22 LEU A  76     162.235 103.341 174.262  1.00 62.35           H  
ATOM    898 HD23 LEU A  76     162.790 102.110 175.101  1.00 62.35           H  
ATOM    899  N   SER A  77     159.377  98.891 175.586  1.00 68.34           N  
ATOM    900  CA  SER A  77     159.708  97.503 175.864  1.00 68.34           C  
ATOM    901  C   SER A  77     160.058  96.761 174.577  1.00 68.34           C  
ATOM    902  O   SER A  77     159.690  97.168 173.472  1.00 68.34           O  
ATOM    903  CB  SER A  77     158.541  96.808 176.565  1.00 68.34           C  
ATOM    904  OG  SER A  77     158.831  95.443 176.806  1.00 68.34           O  
ATOM    905  H   SER A  77     158.541  99.028 175.440  1.00 68.34           H  
ATOM    906  HA  SER A  77     160.477  97.468 176.452  1.00 68.34           H  
ATOM    907  HB2 SER A  77     158.377  97.249 177.413  1.00 68.34           H  
ATOM    908  HB3 SER A  77     157.754  96.869 176.002  1.00 68.34           H  
ATOM    909  HG  SER A  77     158.187  95.079 177.205  1.00 68.34           H  
ATOM    910  N   SER A  78     160.782  95.652 174.737  1.00 70.48           N  
ATOM    911  CA  SER A  78     161.155  94.843 173.581  1.00 70.48           C  
ATOM    912  C   SER A  78     159.928  94.237 172.912  1.00 70.48           C  
ATOM    913  O   SER A  78     159.864  94.149 171.680  1.00 70.48           O  
ATOM    914  CB  SER A  78     162.128  93.744 174.001  1.00 70.48           C  
ATOM    915  OG  SER A  78     162.466  92.920 172.899  1.00 70.48           O  
ATOM    916  H   SER A  78     161.065  95.352 175.492  1.00 70.48           H  
ATOM    917  HA  SER A  78     161.602  95.407 172.932  1.00 70.48           H  
ATOM    918  HB2 SER A  78     162.936  94.154 174.349  1.00 70.48           H  
ATOM    919  HB3 SER A  78     161.712  93.199 174.687  1.00 70.48           H  
ATOM    920  HG  SER A  78     162.821  93.382 172.294  1.00 70.48           H  
ATOM    921  N   GLU A  79     158.947  93.800 173.706  1.00 69.44           N  
ATOM    922  CA  GLU A  79     157.743  93.215 173.126  1.00 69.44           C  
ATOM    923  C   GLU A  79     156.993  94.235 172.281  1.00 69.44           C  
ATOM    924  O   GLU A  79     156.470  93.902 171.211  1.00 69.44           O  
ATOM    925  CB  GLU A  79     156.843  92.659 174.229  1.00 69.44           C  
ATOM    926  CG  GLU A  79     156.216  93.716 175.130  1.00 69.44           C  
ATOM    927  CD  GLU A  79     154.890  94.237 174.602  1.00 69.44           C  
ATOM    928  OE1 GLU A  79     154.325  93.616 173.678  1.00 69.44           O  
ATOM    929  OE2 GLU A  79     154.410  95.270 175.114  1.00 69.44           O  
ATOM    930  H   GLU A  79     158.956  93.831 174.565  1.00 69.44           H  
ATOM    931  HA  GLU A  79     157.998  92.478 172.548  1.00 69.44           H  
ATOM    932  HB2 GLU A  79     156.128  92.147 173.820  1.00 69.44           H  
ATOM    933  HB3 GLU A  79     157.374  92.075 174.793  1.00 69.44           H  
ATOM    934  HG2 GLU A  79     156.057  93.329 176.005  1.00 69.44           H  
ATOM    935  HG3 GLU A  79     156.825  94.467 175.207  1.00 69.44           H  
ATOM    936  N   ARG A  80     156.926  95.488 172.745  1.00 65.55           N  
ATOM    937  CA  ARG A  80     156.335  96.594 171.987  1.00 65.55           C  
ATOM    938  C   ARG A  80     157.450  97.604 171.724  1.00 65.55           C  
ATOM    939  O   ARG A  80     157.674  98.544 172.487  1.00 65.55           O  
ATOM    940  CB  ARG A  80     155.133  97.210 172.728  1.00 65.55           C  
ATOM    941  CG  ARG A  80     155.441  97.871 174.064  1.00 65.55           C  
ATOM    942  CD  ARG A  80     154.172  98.415 174.698  1.00 65.55           C  
ATOM    943  NE  ARG A  80     153.647  99.562 173.960  1.00 65.55           N  
ATOM    944  CZ  ARG A  80     154.230 100.756 173.913  1.00 65.55           C  
ATOM    945  NH1 ARG A  80     155.359 100.979 174.571  1.00 65.55           N  
ATOM    946  NH2 ARG A  80     153.676 101.735 173.212  1.00 65.55           N  
ATOM    947  H   ARG A  80     157.226  95.726 173.515  1.00 65.55           H  
ATOM    948  HA  ARG A  80     156.021  96.263 171.131  1.00 65.55           H  
ATOM    949  HB2 ARG A  80     154.736  97.885 172.155  1.00 65.55           H  
ATOM    950  HB3 ARG A  80     154.484  96.508 172.895  1.00 65.55           H  
ATOM    951  HG2 ARG A  80     155.831  97.219 174.666  1.00 65.55           H  
ATOM    952  HG3 ARG A  80     156.043  98.616 173.938  1.00 65.55           H  
ATOM    953  HD2 ARG A  80     153.494  97.722 174.701  1.00 65.55           H  
ATOM    954  HD3 ARG A  80     154.364  98.701 175.604  1.00 65.55           H  
ATOM    955  HE  ARG A  80     152.952  99.437 173.469  1.00 65.55           H  
ATOM    956 HH11 ARG A  80     155.726 100.351 175.029  1.00 65.55           H  
ATOM    957 HH12 ARG A  80     155.728 101.755 174.537  1.00 65.55           H  
ATOM    958 HH21 ARG A  80     152.943 101.597 172.784  1.00 65.55           H  
ATOM    959 HH22 ARG A  80     154.051 102.509 173.184  1.00 65.55           H  
ATOM    960  N   ASP A  81     158.169  97.391 170.624  1.00 61.08           N  
ATOM    961  CA  ASP A  81     159.284  98.269 170.295  1.00 61.08           C  
ATOM    962  C   ASP A  81     158.806  99.671 169.940  1.00 61.08           C  
ATOM    963  O   ASP A  81     159.332 100.661 170.458  1.00 61.08           O  
ATOM    964  CB  ASP A  81     160.099  97.654 169.157  1.00 61.08           C  
ATOM    965  CG  ASP A  81     159.300  97.508 167.879  1.00 61.08           C  
ATOM    966  OD1 ASP A  81     158.099  97.848 167.885  1.00 61.08           O  
ATOM    967  OD2 ASP A  81     159.869  97.039 166.871  1.00 61.08           O  
ATOM    968  H   ASP A  81     158.033  96.756 170.061  1.00 61.08           H  
ATOM    969  HA  ASP A  81     159.864  98.341 171.069  1.00 61.08           H  
ATOM    970  HB2 ASP A  81     160.862  98.223 168.970  1.00 61.08           H  
ATOM    971  HB3 ASP A  81     160.400  96.772 169.424  1.00 61.08           H  
ATOM    972  N   PHE A  82     157.802  99.781 169.074  1.00 55.40           N  
ATOM    973  CA  PHE A  82     157.358 101.094 168.630  1.00 55.40           C  
ATOM    974  C   PHE A  82     156.674 101.845 169.765  1.00 55.40           C  
ATOM    975  O   PHE A  82     155.918 101.268 170.550  1.00 55.40           O  
ATOM    976  CB  PHE A  82     156.413 100.964 167.433  1.00 55.40           C  
ATOM    977  CG  PHE A  82     155.098 100.323 167.761  1.00 55.40           C  
ATOM    978  CD1 PHE A  82     154.972  98.946 167.788  1.00 55.40           C  
ATOM    979  CD2 PHE A  82     153.986 101.097 168.033  1.00 55.40           C  
ATOM    980  CE1 PHE A  82     153.763  98.353 168.087  1.00 55.40           C  
ATOM    981  CE2 PHE A  82     152.774 100.510 168.332  1.00 55.40           C  
ATOM    982  CZ  PHE A  82     152.663  99.136 168.359  1.00 55.40           C  
ATOM    983  H   PHE A  82     157.370  99.120 168.735  1.00 55.40           H  
ATOM    984  HA  PHE A  82     158.125 101.614 168.357  1.00 55.40           H  
ATOM    985  HB2 PHE A  82     156.230 101.850 167.082  1.00 55.40           H  
ATOM    986  HB3 PHE A  82     156.843 100.424 166.753  1.00 55.40           H  
ATOM    987  HD1 PHE A  82     155.712  98.413 167.607  1.00 55.40           H  
ATOM    988  HD2 PHE A  82     154.055 102.025 168.017  1.00 55.40           H  
ATOM    989  HE1 PHE A  82     153.691  97.426 168.104  1.00 55.40           H  
ATOM    990  HE2 PHE A  82     152.032 101.040 168.515  1.00 55.40           H  
ATOM    991  HZ  PHE A  82     151.847  98.738 168.560  1.00 55.40           H  
ATOM    992  N   ALA A  83     156.954 103.142 169.852  1.00 53.95           N  
ATOM    993  CA  ALA A  83     156.347 103.995 170.861  1.00 53.95           C  
ATOM    994  C   ALA A  83     156.339 105.425 170.347  1.00 53.95           C  
ATOM    995  O   ALA A  83     157.279 105.860 169.677  1.00 53.95           O  
ATOM    996  CB  ALA A  83     157.096 103.909 172.194  1.00 53.95           C  
ATOM    997  H   ALA A  83     157.499 103.554 169.330  1.00 53.95           H  
ATOM    998  HA  ALA A  83     155.429 103.718 171.008  1.00 53.95           H  
ATOM    999  HB1 ALA A  83     156.663 104.491 172.838  1.00 53.95           H  
ATOM   1000  HB2 ALA A  83     157.075 102.992 172.508  1.00 53.95           H  
ATOM   1001  HB3 ALA A  83     158.014 104.192 172.057  1.00 53.95           H  
ATOM   1002  N   LEU A  84     155.273 106.150 170.672  1.00 47.07           N  
ATOM   1003  CA  LEU A  84     155.083 107.523 170.223  1.00 47.07           C  
ATOM   1004  C   LEU A  84     155.169 108.453 171.422  1.00 47.07           C  
ATOM   1005  O   LEU A  84     154.490 108.236 172.430  1.00 47.07           O  
ATOM   1006  CB  LEU A  84     153.735 107.690 169.520  1.00 47.07           C  
ATOM   1007  CG  LEU A  84     153.583 108.959 168.682  1.00 47.07           C  
ATOM   1008  CD1 LEU A  84     154.369 108.837 167.391  1.00 47.07           C  
ATOM   1009  CD2 LEU A  84     152.122 109.245 168.396  1.00 47.07           C  
ATOM   1010  H   LEU A  84     154.631 105.860 171.165  1.00 47.07           H  
ATOM   1011  HA  LEU A  84     155.786 107.761 169.600  1.00 47.07           H  
ATOM   1012  HB2 LEU A  84     153.602 106.933 168.928  1.00 47.07           H  
ATOM   1013  HB3 LEU A  84     153.037 107.700 170.193  1.00 47.07           H  
ATOM   1014  HG  LEU A  84     153.942 109.710 169.180  1.00 47.07           H  
ATOM   1015 HD11 LEU A  84     154.213 109.629 166.852  1.00 47.07           H  
ATOM   1016 HD12 LEU A  84     155.313 108.760 167.601  1.00 47.07           H  
ATOM   1017 HD13 LEU A  84     154.070 108.048 166.913  1.00 47.07           H  
ATOM   1018 HD21 LEU A  84     152.057 110.058 167.872  1.00 47.07           H  
ATOM   1019 HD22 LEU A  84     151.747 108.500 167.900  1.00 47.07           H  
ATOM   1020 HD23 LEU A  84     151.651 109.353 169.237  1.00 47.07           H  
ATOM   1021  N   LEU A  85     155.996 109.489 171.307  1.00 50.12           N  
ATOM   1022  CA  LEU A  85     156.267 110.418 172.394  1.00 50.12           C  
ATOM   1023  C   LEU A  85     155.883 111.827 171.972  1.00 50.12           C  
ATOM   1024  O   LEU A  85     156.136 112.234 170.835  1.00 50.12           O  
ATOM   1025  CB  LEU A  85     157.743 110.383 172.785  1.00 50.12           C  
ATOM   1026  CG  LEU A  85     158.290 109.001 173.129  1.00 50.12           C  
ATOM   1027  CD1 LEU A  85     159.804 109.024 173.167  1.00 50.12           C  
ATOM   1028  CD2 LEU A  85     157.724 108.530 174.454  1.00 50.12           C  
ATOM   1029  H   LEU A  85     156.424 109.677 170.585  1.00 50.12           H  
ATOM   1030  HA  LEU A  85     155.738 110.175 173.170  1.00 50.12           H  
ATOM   1031  HB2 LEU A  85     158.266 110.728 172.044  1.00 50.12           H  
ATOM   1032  HB3 LEU A  85     157.869 110.949 173.562  1.00 50.12           H  
ATOM   1033  HG  LEU A  85     158.017 108.370 172.445  1.00 50.12           H  
ATOM   1034 HD11 LEU A  85     160.126 108.140 173.405  1.00 50.12           H  
ATOM   1035 HD12 LEU A  85     160.138 109.274 172.291  1.00 50.12           H  
ATOM   1036 HD13 LEU A  85     160.093 109.671 173.829  1.00 50.12           H  
ATOM   1037 HD21 LEU A  85     158.110 107.668 174.674  1.00 50.12           H  
ATOM   1038 HD22 LEU A  85     157.948 109.177 175.141  1.00 50.12           H  
ATOM   1039 HD23 LEU A  85     156.760 108.451 174.376  1.00 50.12           H  
ATOM   1040  N   SER A  86     155.275 112.569 172.893  1.00 47.33           N  
ATOM   1041  CA  SER A  86     154.858 113.946 172.652  1.00 47.33           C  
ATOM   1042  C   SER A  86     155.711 114.865 173.515  1.00 47.33           C  
ATOM   1043  O   SER A  86     155.550 114.900 174.739  1.00 47.33           O  
ATOM   1044  CB  SER A  86     153.374 114.129 172.958  1.00 47.33           C  
ATOM   1045  OG  SER A  86     152.986 115.481 172.793  1.00 47.33           O  
ATOM   1046  H   SER A  86     155.089 112.290 173.685  1.00 47.33           H  
ATOM   1047  HA  SER A  86     155.008 114.174 171.721  1.00 47.33           H  
ATOM   1048  HB2 SER A  86     152.856 113.576 172.353  1.00 47.33           H  
ATOM   1049  HB3 SER A  86     153.206 113.863 173.876  1.00 47.33           H  
ATOM   1050  HG  SER A  86     152.169 115.569 172.965  1.00 47.33           H  
ATOM   1051  N   LEU A  87     156.610 115.610 172.877  1.00 46.23           N  
ATOM   1052  CA  LEU A  87     157.504 116.530 173.572  1.00 46.23           C  
ATOM   1053  C   LEU A  87     156.834 117.891 173.693  1.00 46.23           C  
ATOM   1054  O   LEU A  87     156.730 118.628 172.708  1.00 46.23           O  
ATOM   1055  CB  LEU A  87     158.828 116.663 172.827  1.00 46.23           C  
ATOM   1056  CG  LEU A  87     160.002 115.824 173.315  1.00 46.23           C  
ATOM   1057  CD1 LEU A  87     161.166 115.961 172.359  1.00 46.23           C  
ATOM   1058  CD2 LEU A  87     160.410 116.264 174.701  1.00 46.23           C  
ATOM   1059  H   LEU A  87     156.722 115.600 172.025  1.00 46.23           H  
ATOM   1060  HA  LEU A  87     157.678 116.195 174.464  1.00 46.23           H  
ATOM   1061  HB2 LEU A  87     158.673 116.424 171.900  1.00 46.23           H  
ATOM   1062  HB3 LEU A  87     159.105 117.592 172.873  1.00 46.23           H  
ATOM   1063  HG  LEU A  87     159.741 114.891 173.352  1.00 46.23           H  
ATOM   1064 HD11 LEU A  87     161.711 115.161 172.407  1.00 46.23           H  
ATOM   1065 HD12 LEU A  87     160.824 116.077 171.460  1.00 46.23           H  
ATOM   1066 HD13 LEU A  87     161.690 116.737 172.612  1.00 46.23           H  
ATOM   1067 HD21 LEU A  87     161.201 115.771 174.966  1.00 46.23           H  
ATOM   1068 HD22 LEU A  87     160.605 117.214 174.685  1.00 46.23           H  
ATOM   1069 HD23 LEU A  87     159.687 116.087 175.320  1.00 46.23           H  
ATOM   1070  N   GLN A  88     156.389 118.234 174.897  1.00 47.75           N  
ATOM   1071  CA  GLN A  88     155.950 119.596 175.150  1.00 47.75           C  
ATOM   1072  C   GLN A  88     157.124 120.547 174.970  1.00 47.75           C  
ATOM   1073  O   GLN A  88     158.242 120.264 175.406  1.00 47.75           O  
ATOM   1074  CB  GLN A  88     155.383 119.715 176.563  1.00 47.75           C  
ATOM   1075  CG  GLN A  88     154.095 118.947 176.775  1.00 47.75           C  
ATOM   1076  CD  GLN A  88     152.904 119.618 176.124  1.00 47.75           C  
ATOM   1077  OE1 GLN A  88     152.917 120.822 175.871  1.00 47.75           O  
ATOM   1078  NE2 GLN A  88     151.864 118.839 175.850  1.00 47.75           N  
ATOM   1079  H   GLN A  88     156.333 117.704 175.573  1.00 47.75           H  
ATOM   1080  HA  GLN A  88     155.256 119.837 174.517  1.00 47.75           H  
ATOM   1081  HB2 GLN A  88     156.038 119.373 177.191  1.00 47.75           H  
ATOM   1082  HB3 GLN A  88     155.207 120.650 176.751  1.00 47.75           H  
ATOM   1083  HG2 GLN A  88     154.187 118.061 176.392  1.00 47.75           H  
ATOM   1084  HG3 GLN A  88     153.919 118.881 177.727  1.00 47.75           H  
ATOM   1085 HE21 GLN A  88     151.892 118.002 176.042  1.00 47.75           H  
ATOM   1086 HE22 GLN A  88     151.163 119.173 175.480  1.00 47.75           H  
ATOM   1087  N   VAL A  89     156.873 121.675 174.314  1.00 46.13           N  
ATOM   1088  CA  VAL A  89     157.917 122.667 174.069  1.00 46.13           C  
ATOM   1089  C   VAL A  89     157.409 124.033 174.512  1.00 46.13           C  
ATOM   1090  O   VAL A  89     157.049 124.862 173.664  1.00 46.13           O  
ATOM   1091  CB  VAL A  89     158.338 122.684 172.592  1.00 46.13           C  
ATOM   1092  CG1 VAL A  89     159.549 123.576 172.398  1.00 46.13           C  
ATOM   1093  CG2 VAL A  89     158.631 121.279 172.113  1.00 46.13           C  
ATOM   1094  H   VAL A  89     156.103 121.892 173.999  1.00 46.13           H  
ATOM   1095  HA  VAL A  89     158.700 122.451 174.599  1.00 46.13           H  
ATOM   1096  HB  VAL A  89     157.611 123.040 172.058  1.00 46.13           H  
ATOM   1097 HG11 VAL A  89     159.848 123.504 171.478  1.00 46.13           H  
ATOM   1098 HG12 VAL A  89     159.303 124.493 172.594  1.00 46.13           H  
ATOM   1099 HG13 VAL A  89     160.253 123.285 172.998  1.00 46.13           H  
ATOM   1100 HG21 VAL A  89     159.036 121.324 171.233  1.00 46.13           H  
ATOM   1101 HG22 VAL A  89     159.241 120.855 172.737  1.00 46.13           H  
ATOM   1102 HG23 VAL A  89     157.801 120.779 172.070  1.00 46.13           H  
ATOM   1103  N   PRO A  90     157.361 124.315 175.812  1.00 49.90           N  
ATOM   1104  CA  PRO A  90     156.832 125.605 176.263  1.00 49.90           C  
ATOM   1105  C   PRO A  90     157.699 126.759 175.789  1.00 49.90           C  
ATOM   1106  O   PRO A  90     158.906 126.618 175.582  1.00 49.90           O  
ATOM   1107  CB  PRO A  90     156.844 125.485 177.792  1.00 49.90           C  
ATOM   1108  CG  PRO A  90     157.018 124.030 178.081  1.00 49.90           C  
ATOM   1109  CD  PRO A  90     157.794 123.476 176.939  1.00 49.90           C  
ATOM   1110  HA  PRO A  90     155.921 125.729 175.952  1.00 49.90           H  
ATOM   1111  HB2 PRO A  90     157.585 125.996 178.153  1.00 49.90           H  
ATOM   1112  HB3 PRO A  90     156.002 125.805 178.151  1.00 49.90           H  
ATOM   1113  HG2 PRO A  90     157.509 123.921 178.911  1.00 49.90           H  
ATOM   1114  HG3 PRO A  90     156.149 123.605 178.140  1.00 49.90           H  
ATOM   1115  HD2 PRO A  90     158.746 123.579 177.093  1.00 49.90           H  
ATOM   1116  HD3 PRO A  90     157.555 122.549 176.788  1.00 49.90           H  
ATOM   1117  N   LEU A  91     157.060 127.916 175.612  1.00 53.96           N  
ATOM   1118  CA  LEU A  91     157.787 129.105 175.181  1.00 53.96           C  
ATOM   1119  C   LEU A  91     158.811 129.535 176.222  1.00 53.96           C  
ATOM   1120  O   LEU A  91     159.929 129.937 175.877  1.00 53.96           O  
ATOM   1121  CB  LEU A  91     156.804 130.240 174.904  1.00 53.96           C  
ATOM   1122  CG  LEU A  91     155.778 129.967 173.808  1.00 53.96           C  
ATOM   1123  CD1 LEU A  91     154.579 130.880 173.969  1.00 53.96           C  
ATOM   1124  CD2 LEU A  91     156.417 130.148 172.444  1.00 53.96           C  
ATOM   1125  H   LEU A  91     156.217 128.037 175.734  1.00 53.96           H  
ATOM   1126  HA  LEU A  91     158.260 128.907 174.357  1.00 53.96           H  
ATOM   1127  HB2 LEU A  91     156.315 130.428 175.720  1.00 53.96           H  
ATOM   1128  HB3 LEU A  91     157.309 131.026 174.642  1.00 53.96           H  
ATOM   1129  HG  LEU A  91     155.472 129.050 173.878  1.00 53.96           H  
ATOM   1130 HD11 LEU A  91     154.131 130.966 173.113  1.00 53.96           H  
ATOM   1131 HD12 LEU A  91     153.974 130.494 174.622  1.00 53.96           H  
ATOM   1132 HD13 LEU A  91     154.884 131.749 174.272  1.00 53.96           H  
ATOM   1133 HD21 LEU A  91     155.758 129.958 171.759  1.00 53.96           H  
ATOM   1134 HD22 LEU A  91     156.728 131.063 172.360  1.00 53.96           H  
ATOM   1135 HD23 LEU A  91     157.165 129.536 172.363  1.00 53.96           H  
ATOM   1136  N   LYS A  92     158.449 129.457 177.504  1.00 56.68           N  
ATOM   1137  CA  LYS A  92     159.342 129.934 178.554  1.00 56.68           C  
ATOM   1138  C   LYS A  92     160.656 129.168 178.546  1.00 56.68           C  
ATOM   1139  O   LYS A  92     161.730 129.762 178.695  1.00 56.68           O  
ATOM   1140  CB  LYS A  92     158.659 129.811 179.916  1.00 56.68           C  
ATOM   1141  CG  LYS A  92     157.220 130.321 179.958  1.00 56.68           C  
ATOM   1142  CD  LYS A  92     157.049 131.664 179.252  1.00 56.68           C  
ATOM   1143  CE  LYS A  92     155.585 132.062 179.168  1.00 56.68           C  
ATOM   1144  NZ  LYS A  92     155.319 132.962 178.012  1.00 56.68           N  
ATOM   1145  H   LYS A  92     157.703 129.133 177.783  1.00 56.68           H  
ATOM   1146  HA  LYS A  92     159.542 130.870 178.400  1.00 56.68           H  
ATOM   1147  HB2 LYS A  92     158.646 128.875 180.173  1.00 56.68           H  
ATOM   1148  HB3 LYS A  92     159.169 130.319 180.566  1.00 56.68           H  
ATOM   1149  HG2 LYS A  92     156.642 129.675 179.521  1.00 56.68           H  
ATOM   1150  HG3 LYS A  92     156.952 130.433 180.883  1.00 56.68           H  
ATOM   1151  HD2 LYS A  92     157.523 132.349 179.748  1.00 56.68           H  
ATOM   1152  HD3 LYS A  92     157.388 131.610 178.346  1.00 56.68           H  
ATOM   1153  HE2 LYS A  92     155.042 131.266 179.062  1.00 56.68           H  
ATOM   1154  HE3 LYS A  92     155.336 132.531 179.980  1.00 56.68           H  
ATOM   1155  HZ1 LYS A  92     154.456 133.178 177.987  1.00 56.68           H  
ATOM   1156  HZ2 LYS A  92     155.801 133.706 178.088  1.00 56.68           H  
ATOM   1157  HZ3 LYS A  92     155.537 132.553 177.252  1.00 56.68           H  
ATOM   1158  N   ASP A  93     160.594 127.848 178.371  1.00 56.10           N  
ATOM   1159  CA  ASP A  93     161.817 127.056 178.326  1.00 56.10           C  
ATOM   1160  C   ASP A  93     162.691 127.464 177.149  1.00 56.10           C  
ATOM   1161  O   ASP A  93     163.921 127.509 177.266  1.00 56.10           O  
ATOM   1162  CB  ASP A  93     161.475 125.569 178.253  1.00 56.10           C  
ATOM   1163  CG  ASP A  93     161.156 124.977 179.612  1.00 56.10           C  
ATOM   1164  OD1 ASP A  93     161.309 125.688 180.626  1.00 56.10           O  
ATOM   1165  OD2 ASP A  93     160.748 123.799 179.666  1.00 56.10           O  
ATOM   1166  H   ASP A  93     159.869 127.396 178.277  1.00 56.10           H  
ATOM   1167  HA  ASP A  93     162.325 127.211 179.138  1.00 56.10           H  
ATOM   1168  HB2 ASP A  93     160.698 125.450 177.684  1.00 56.10           H  
ATOM   1169  HB3 ASP A  93     162.233 125.087 177.886  1.00 56.10           H  
ATOM   1170  N   ALA A  94     162.078 127.764 176.004  1.00 56.35           N  
ATOM   1171  CA  ALA A  94     162.856 128.194 174.848  1.00 56.35           C  
ATOM   1172  C   ALA A  94     163.615 129.481 175.144  1.00 56.35           C  
ATOM   1173  O   ALA A  94     164.794 129.610 174.793  1.00 56.35           O  
ATOM   1174  CB  ALA A  94     161.940 128.379 173.639  1.00 56.35           C  
ATOM   1175  H   ALA A  94     161.228 127.728 175.873  1.00 56.35           H  
ATOM   1176  HA  ALA A  94     163.505 127.506 174.630  1.00 56.35           H  
ATOM   1177  HB1 ALA A  94     162.473 128.665 172.881  1.00 56.35           H  
ATOM   1178  HB2 ALA A  94     161.506 127.535 173.441  1.00 56.35           H  
ATOM   1179  HB3 ALA A  94     161.275 129.053 173.849  1.00 56.35           H  
ATOM   1180  N   LYS A  95     162.956 130.447 175.786  1.00 61.18           N  
ATOM   1181  CA  LYS A  95     163.633 131.690 176.138  1.00 61.18           C  
ATOM   1182  C   LYS A  95     164.715 131.453 177.182  1.00 61.18           C  
ATOM   1183  O   LYS A  95     165.809 132.023 177.092  1.00 61.18           O  
ATOM   1184  CB  LYS A  95     162.618 132.712 176.648  1.00 61.18           C  
ATOM   1185  CG  LYS A  95     161.672 133.228 175.577  1.00 61.18           C  
ATOM   1186  CD  LYS A  95     160.627 134.172 176.154  1.00 61.18           C  
ATOM   1187  CE  LYS A  95     161.223 135.520 176.532  1.00 61.18           C  
ATOM   1188  NZ  LYS A  95     161.654 136.296 175.337  1.00 61.18           N  
ATOM   1189  H   LYS A  95     162.131 130.406 176.024  1.00 61.18           H  
ATOM   1190  HA  LYS A  95     164.055 132.056 175.345  1.00 61.18           H  
ATOM   1191  HB2 LYS A  95     162.082 132.300 177.343  1.00 61.18           H  
ATOM   1192  HB3 LYS A  95     163.100 133.471 177.011  1.00 61.18           H  
ATOM   1193  HG2 LYS A  95     162.181 133.710 174.907  1.00 61.18           H  
ATOM   1194  HG3 LYS A  95     161.211 132.477 175.171  1.00 61.18           H  
ATOM   1195  HD2 LYS A  95     159.934 134.322 175.492  1.00 61.18           H  
ATOM   1196  HD3 LYS A  95     160.246 133.775 176.952  1.00 61.18           H  
ATOM   1197  HE2 LYS A  95     160.553 136.040 177.002  1.00 61.18           H  
ATOM   1198  HE3 LYS A  95     161.997 135.383 177.099  1.00 61.18           H  
ATOM   1199  HZ1 LYS A  95     161.977 137.086 175.588  1.00 61.18           H  
ATOM   1200  HZ2 LYS A  95     162.287 135.851 174.897  1.00 61.18           H  
ATOM   1201  HZ3 LYS A  95     160.961 136.426 174.794  1.00 61.18           H  
ATOM   1202  N   SER A  96     164.434 130.608 178.176  1.00 61.34           N  
ATOM   1203  CA  SER A  96     165.390 130.398 179.257  1.00 61.34           C  
ATOM   1204  C   SER A  96     166.707 129.851 178.727  1.00 61.34           C  
ATOM   1205  O   SER A  96     167.783 130.296 179.142  1.00 61.34           O  
ATOM   1206  CB  SER A  96     164.801 129.452 180.302  1.00 61.34           C  
ATOM   1207  OG  SER A  96     165.000 128.100 179.932  1.00 61.34           O  
ATOM   1208  H   SER A  96     163.708 130.152 178.246  1.00 61.34           H  
ATOM   1209  HA  SER A  96     165.570 131.248 179.689  1.00 61.34           H  
ATOM   1210  HB2 SER A  96     165.237 129.613 181.154  1.00 61.34           H  
ATOM   1211  HB3 SER A  96     163.849 129.621 180.380  1.00 61.34           H  
ATOM   1212  HG  SER A  96     164.625 127.945 179.196  1.00 61.34           H  
ATOM   1213  N   CYS A  97     166.647 128.890 177.809  1.00 60.17           N  
ATOM   1214  CA  CYS A  97     167.857 128.354 177.201  1.00 60.17           C  
ATOM   1215  C   CYS A  97     168.365 129.216 176.055  1.00 60.17           C  
ATOM   1216  O   CYS A  97     169.404 128.894 175.470  1.00 60.17           O  
ATOM   1217  CB  CYS A  97     167.616 126.925 176.714  1.00 60.17           C  
ATOM   1218  SG  CYS A  97     166.301 126.744 175.505  1.00 60.17           S  
ATOM   1219  H   CYS A  97     165.919 128.533 177.523  1.00 60.17           H  
ATOM   1220  HA  CYS A  97     168.555 128.320 177.874  1.00 60.17           H  
ATOM   1221  HB2 CYS A  97     168.433 126.592 176.312  1.00 60.17           H  
ATOM   1222  HB3 CYS A  97     167.380 126.376 177.478  1.00 60.17           H  
ATOM   1223  N   GLY A  98     167.656 130.289 175.716  1.00 59.17           N  
ATOM   1224  CA  GLY A  98     168.171 131.287 174.802  1.00 59.17           C  
ATOM   1225  C   GLY A  98     168.307 130.831 173.366  1.00 59.17           C  
ATOM   1226  O   GLY A  98     169.419 130.758 172.837  1.00 59.17           O  
ATOM   1227  H   GLY A  98     166.865 130.459 176.007  1.00 59.17           H  
ATOM   1228  HA2 GLY A  98     167.583 132.059 174.816  1.00 59.17           H  
ATOM   1229  HA3 GLY A  98     169.046 131.571 175.107  1.00 59.17           H  
ATOM   1230  N   LEU A  99     167.183 130.514 172.723  1.00 55.38           N  
ATOM   1231  CA  LEU A  99     167.207 130.286 171.284  1.00 55.38           C  
ATOM   1232  C   LEU A  99     167.273 131.604 170.525  1.00 55.38           C  
ATOM   1233  O   LEU A  99     167.943 131.697 169.490  1.00 55.38           O  
ATOM   1234  CB  LEU A  99     165.977 129.490 170.847  1.00 55.38           C  
ATOM   1235  CG  LEU A  99     166.022 127.967 171.008  1.00 55.38           C  
ATOM   1236  CD1 LEU A  99     167.143 127.356 170.185  1.00 55.38           C  
ATOM   1237  CD2 LEU A  99     166.159 127.584 172.458  1.00 55.38           C  
ATOM   1238  H   LEU A  99     166.410 130.426 173.090  1.00 55.38           H  
ATOM   1239  HA  LEU A  99     167.999 129.773 171.059  1.00 55.38           H  
ATOM   1240  HB2 LEU A  99     165.218 129.806 171.361  1.00 55.38           H  
ATOM   1241  HB3 LEU A  99     165.822 129.671 169.907  1.00 55.38           H  
ATOM   1242  HG  LEU A  99     165.186 127.598 170.685  1.00 55.38           H  
ATOM   1243 HD11 LEU A  99     167.030 126.393 170.164  1.00 55.38           H  
ATOM   1244 HD12 LEU A  99     167.104 127.714 169.285  1.00 55.38           H  
ATOM   1245 HD13 LEU A  99     167.994 127.580 170.593  1.00 55.38           H  
ATOM   1246 HD21 LEU A  99     166.069 126.622 172.534  1.00 55.38           H  
ATOM   1247 HD22 LEU A  99     167.031 127.863 172.779  1.00 55.38           H  
ATOM   1248 HD23 LEU A  99     165.460 128.023 172.968  1.00 55.38           H  
ATOM   1249  N   HIS A 100     166.589 132.634 171.029  1.00 60.97           N  
ATOM   1250  CA  HIS A 100     166.569 133.920 170.343  1.00 60.97           C  
ATOM   1251  C   HIS A 100     167.964 134.520 170.232  1.00 60.97           C  
ATOM   1252  O   HIS A 100     168.247 135.258 169.282  1.00 60.97           O  
ATOM   1253  CB  HIS A 100     165.634 134.880 171.073  1.00 60.97           C  
ATOM   1254  CG  HIS A 100     164.210 134.424 171.101  1.00 60.97           C  
ATOM   1255  ND1 HIS A 100     163.760 133.441 171.957  1.00 60.97           N  
ATOM   1256  CD2 HIS A 100     163.134 134.813 170.378  1.00 60.97           C  
ATOM   1257  CE1 HIS A 100     162.469 133.245 171.760  1.00 60.97           C  
ATOM   1258  NE2 HIS A 100     162.064 134.065 170.807  1.00 60.97           N  
ATOM   1259  H   HIS A 100     166.135 132.611 171.759  1.00 60.97           H  
ATOM   1260  HA  HIS A 100     166.226 133.793 169.444  1.00 60.97           H  
ATOM   1261  HB2 HIS A 100     165.934 134.973 171.991  1.00 60.97           H  
ATOM   1262  HB3 HIS A 100     165.661 135.742 170.629  1.00 60.97           H  
ATOM   1263  HD2 HIS A 100     163.121 135.465 169.715  1.00 60.97           H  
ATOM   1264  HE1 HIS A 100     161.936 132.634 172.215  1.00 60.97           H  
ATOM   1265  N   GLN A 101     168.846 134.216 171.183  1.00 60.14           N  
ATOM   1266  CA  GLN A 101     170.213 134.716 171.118  1.00 60.14           C  
ATOM   1267  C   GLN A 101     170.998 134.111 169.964  1.00 60.14           C  
ATOM   1268  O   GLN A 101     172.092 134.596 169.662  1.00 60.14           O  
ATOM   1269  CB  GLN A 101     170.942 134.433 172.433  1.00 60.14           C  
ATOM   1270  CG  GLN A 101     170.128 134.729 173.685  1.00 60.14           C  
ATOM   1271  CD  GLN A 101     169.304 135.993 173.565  1.00 60.14           C  
ATOM   1272  OE1 GLN A 101     168.116 135.945 173.248  1.00 60.14           O  
ATOM   1273  NE2 GLN A 101     169.931 137.134 173.822  1.00 60.14           N  
ATOM   1274  H   GLN A 101     168.678 133.723 171.866  1.00 60.14           H  
ATOM   1275  HA  GLN A 101     170.189 135.677 170.989  1.00 60.14           H  
ATOM   1276  HB2 GLN A 101     171.187 133.495 172.456  1.00 60.14           H  
ATOM   1277  HB3 GLN A 101     171.743 134.980 172.466  1.00 60.14           H  
ATOM   1278  HG2 GLN A 101     169.522 133.990 173.849  1.00 60.14           H  
ATOM   1279  HG3 GLN A 101     170.733 134.836 174.436  1.00 60.14           H  
ATOM   1280 HE21 GLN A 101     170.762 137.129 174.041  1.00 60.14           H  
ATOM   1281 HE22 GLN A 101     169.506 137.880 173.768  1.00 60.14           H  
ATOM   1282  N   LEU A 102     170.474 133.071 169.321  1.00 57.39           N  
ATOM   1283  CA  LEU A 102     171.175 132.449 168.208  1.00 57.39           C  
ATOM   1284  C   LEU A 102     171.349 133.442 167.067  1.00 57.39           C  
ATOM   1285  O   LEU A 102     170.473 134.269 166.802  1.00 57.39           O  
ATOM   1286  CB  LEU A 102     170.406 131.222 167.722  1.00 57.39           C  
ATOM   1287  CG  LEU A 102     170.379 130.041 168.691  1.00 57.39           C  
ATOM   1288  CD1 LEU A 102     169.272 129.076 168.326  1.00 57.39           C  
ATOM   1289  CD2 LEU A 102     171.720 129.331 168.701  1.00 57.39           C  
ATOM   1290  H   LEU A 102     169.717 132.708 169.509  1.00 57.39           H  
ATOM   1291  HA  LEU A 102     172.054 132.165 168.501  1.00 57.39           H  
ATOM   1292  HB2 LEU A 102     169.487 131.481 167.552  1.00 57.39           H  
ATOM   1293  HB3 LEU A 102     170.813 130.912 166.897  1.00 57.39           H  
ATOM   1294  HG  LEU A 102     170.207 130.371 169.587  1.00 57.39           H  
ATOM   1295 HD11 LEU A 102     169.367 128.274 168.861  1.00 57.39           H  
ATOM   1296 HD12 LEU A 102     168.415 129.495 168.503  1.00 57.39           H  
ATOM   1297 HD13 LEU A 102     169.345 128.855 167.384  1.00 57.39           H  
ATOM   1298 HD21 LEU A 102     171.673 128.579 169.311  1.00 57.39           H  
ATOM   1299 HD22 LEU A 102     171.918 129.019 167.805  1.00 57.39           H  
ATOM   1300 HD23 LEU A 102     172.404 129.953 168.996  1.00 57.39           H  
ATOM   1301  N   LEU A 103     172.491 133.353 166.390  1.00 60.99           N  
ATOM   1302  CA  LEU A 103     172.812 134.217 165.263  1.00 60.99           C  
ATOM   1303  C   LEU A 103     172.766 133.482 163.933  1.00 60.99           C  
ATOM   1304  O   LEU A 103     172.170 133.977 162.972  1.00 60.99           O  
ATOM   1305  CB  LEU A 103     174.202 134.836 165.460  1.00 60.99           C  
ATOM   1306  CG  LEU A 103     174.459 135.475 166.825  1.00 60.99           C  
ATOM   1307  CD1 LEU A 103     175.926 135.835 166.969  1.00 60.99           C  
ATOM   1308  CD2 LEU A 103     173.579 136.697 167.025  1.00 60.99           C  
ATOM   1309  H   LEU A 103     173.110 132.785 166.572  1.00 60.99           H  
ATOM   1310  HA  LEU A 103     172.167 134.941 165.224  1.00 60.99           H  
ATOM   1311  HB2 LEU A 103     174.867 134.140 165.335  1.00 60.99           H  
ATOM   1312  HB3 LEU A 103     174.327 135.525 164.789  1.00 60.99           H  
ATOM   1313  HG  LEU A 103     174.242 134.834 167.520  1.00 60.99           H  
ATOM   1314 HD11 LEU A 103     176.059 136.284 167.818  1.00 60.99           H  
ATOM   1315 HD12 LEU A 103     176.455 135.022 166.939  1.00 60.99           H  
ATOM   1316 HD13 LEU A 103     176.180 136.422 166.240  1.00 60.99           H  
ATOM   1317 HD21 LEU A 103     173.783 137.094 167.887  1.00 60.99           H  
ATOM   1318 HD22 LEU A 103     173.758 137.334 166.316  1.00 60.99           H  
ATOM   1319 HD23 LEU A 103     172.649 136.424 166.999  1.00 60.99           H  
ATOM   1320  N   ARG A 104     173.380 132.301 163.853  1.00 61.86           N  
ATOM   1321  CA  ARG A 104     173.441 131.536 162.608  1.00 61.86           C  
ATOM   1322  C   ARG A 104     172.150 130.735 162.439  1.00 61.86           C  
ATOM   1323  O   ARG A 104     172.110 129.508 162.548  1.00 61.86           O  
ATOM   1324  CB  ARG A 104     174.664 130.632 162.601  1.00 61.86           C  
ATOM   1325  CG  ARG A 104     174.802 129.795 161.348  1.00 61.86           C  
ATOM   1326  CD  ARG A 104     176.187 129.195 161.240  1.00 61.86           C  
ATOM   1327  NE  ARG A 104     177.032 129.967 160.337  1.00 61.86           N  
ATOM   1328  CZ  ARG A 104     178.157 129.520 159.790  1.00 61.86           C  
ATOM   1329  NH1 ARG A 104     178.586 128.293 160.049  1.00 61.86           N  
ATOM   1330  NH2 ARG A 104     178.855 130.303 158.980  1.00 61.86           N  
ATOM   1331  H   ARG A 104     173.773 131.918 164.514  1.00 61.86           H  
ATOM   1332  HA  ARG A 104     173.515 132.150 161.860  1.00 61.86           H  
ATOM   1333  HB2 ARG A 104     175.459 131.182 162.679  1.00 61.86           H  
ATOM   1334  HB3 ARG A 104     174.608 130.026 163.357  1.00 61.86           H  
ATOM   1335  HG2 ARG A 104     174.160 129.069 161.372  1.00 61.86           H  
ATOM   1336  HG3 ARG A 104     174.650 130.354 160.570  1.00 61.86           H  
ATOM   1337  HD2 ARG A 104     176.603 129.188 162.116  1.00 61.86           H  
ATOM   1338  HD3 ARG A 104     176.115 128.291 160.894  1.00 61.86           H  
ATOM   1339  HE  ARG A 104     176.774 130.761 160.129  1.00 61.86           H  
ATOM   1340 HH11 ARG A 104     178.138 127.779 160.573  1.00 61.86           H  
ATOM   1341 HH12 ARG A 104     179.314 128.010 159.691  1.00 61.86           H  
ATOM   1342 HH21 ARG A 104     178.579 131.100 158.810  1.00 61.86           H  
ATOM   1343 HH22 ARG A 104     179.582 130.015 158.625  1.00 61.86           H  
ATOM   1344  N   GLY A 105     171.072 131.464 162.166  1.00 59.30           N  
ATOM   1345  CA  GLY A 105     169.791 130.859 161.895  1.00 59.30           C  
ATOM   1346  C   GLY A 105     169.262 130.065 163.071  1.00 59.30           C  
ATOM   1347  O   GLY A 105     169.920 129.927 164.107  1.00 59.30           O  
ATOM   1348  H   GLY A 105     171.066 132.323 162.134  1.00 59.30           H  
ATOM   1349  HA2 GLY A 105     169.149 131.552 161.678  1.00 59.30           H  
ATOM   1350  HA3 GLY A 105     169.871 130.263 161.134  1.00 59.30           H  
ATOM   1351  N   PRO A 106     168.053 129.523 162.930  1.00 49.54           N  
ATOM   1352  CA  PRO A 106     167.461 128.742 164.022  1.00 49.54           C  
ATOM   1353  C   PRO A 106     167.891 127.285 163.995  1.00 49.54           C  
ATOM   1354  O   PRO A 106     167.707 126.598 162.987  1.00 49.54           O  
ATOM   1355  CB  PRO A 106     165.958 128.892 163.773  1.00 49.54           C  
ATOM   1356  CG  PRO A 106     165.834 129.100 162.298  1.00 49.54           C  
ATOM   1357  CD  PRO A 106     167.145 129.638 161.778  1.00 49.54           C  
ATOM   1358  HA  PRO A 106     167.687 129.131 164.881  1.00 49.54           H  
ATOM   1359  HB2 PRO A 106     165.497 128.082 164.040  1.00 49.54           H  
ATOM   1360  HB3 PRO A 106     165.618 129.659 164.260  1.00 49.54           H  
ATOM   1361  HG2 PRO A 106     165.631 128.252 161.875  1.00 49.54           H  
ATOM   1362  HG3 PRO A 106     165.122 129.736 162.127  1.00 49.54           H  
ATOM   1363  HD2 PRO A 106     167.465 129.093 161.042  1.00 49.54           H  
ATOM   1364  HD3 PRO A 106     167.047 130.566 161.516  1.00 49.54           H  
ATOM   1365  N   GLU A 107     168.467 126.804 165.094  1.00 48.07           N  
ATOM   1366  CA  GLU A 107     168.940 125.429 165.178  1.00 48.07           C  
ATOM   1367  C   GLU A 107     168.739 124.920 166.596  1.00 48.07           C  
ATOM   1368  O   GLU A 107     169.193 125.554 167.552  1.00 48.07           O  
ATOM   1369  CB  GLU A 107     170.418 125.330 164.795  1.00 48.07           C  
ATOM   1370  CG  GLU A 107     170.707 125.573 163.327  1.00 48.07           C  
ATOM   1371  CD  GLU A 107     170.278 124.417 162.451  1.00 48.07           C  
ATOM   1372  OE1 GLU A 107     170.170 123.287 162.970  1.00 48.07           O  
ATOM   1373  OE2 GLU A 107     170.058 124.636 161.242  1.00 48.07           O  
ATOM   1374  H   GLU A 107     168.599 127.262 165.810  1.00 48.07           H  
ATOM   1375  HA  GLU A 107     168.426 124.870 164.575  1.00 48.07           H  
ATOM   1376  HB2 GLU A 107     170.914 125.991 165.304  1.00 48.07           H  
ATOM   1377  HB3 GLU A 107     170.736 124.442 165.018  1.00 48.07           H  
ATOM   1378  HG2 GLU A 107     170.231 126.365 163.034  1.00 48.07           H  
ATOM   1379  HG3 GLU A 107     171.661 125.698 163.210  1.00 48.07           H  
ATOM   1380  N   VAL A 108     168.071 123.779 166.726  1.00 43.96           N  
ATOM   1381  CA  VAL A 108     167.876 123.124 168.013  1.00 43.96           C  
ATOM   1382  C   VAL A 108     168.080 121.631 167.822  1.00 43.96           C  
ATOM   1383  O   VAL A 108     167.665 121.064 166.806  1.00 43.96           O  
ATOM   1384  CB  VAL A 108     166.483 123.414 168.599  1.00 43.96           C  
ATOM   1385  CG1 VAL A 108     165.420 122.710 167.795  1.00 43.96           C  
ATOM   1386  CG2 VAL A 108     166.424 122.985 170.047  1.00 43.96           C  
ATOM   1387  H   VAL A 108     167.713 123.356 166.068  1.00 43.96           H  
ATOM   1388  HA  VAL A 108     168.543 123.444 168.641  1.00 43.96           H  
ATOM   1389  HB  VAL A 108     166.312 124.368 168.559  1.00 43.96           H  
ATOM   1390 HG11 VAL A 108     164.561 123.114 167.991  1.00 43.96           H  
ATOM   1391 HG12 VAL A 108     165.622 122.806 166.852  1.00 43.96           H  
ATOM   1392 HG13 VAL A 108     165.406 121.770 168.036  1.00 43.96           H  
ATOM   1393 HG21 VAL A 108     165.530 123.145 170.386  1.00 43.96           H  
ATOM   1394 HG22 VAL A 108     166.637 122.041 170.107  1.00 43.96           H  
ATOM   1395 HG23 VAL A 108     167.069 123.502 170.554  1.00 43.96           H  
ATOM   1396  N   GLN A 109     168.719 120.995 168.797  1.00 47.28           N  
ATOM   1397  CA  GLN A 109     169.027 119.573 168.742  1.00 47.28           C  
ATOM   1398  C   GLN A 109     168.044 118.803 169.611  1.00 47.28           C  
ATOM   1399  O   GLN A 109     167.787 119.190 170.755  1.00 47.28           O  
ATOM   1400  CB  GLN A 109     170.453 119.306 169.218  1.00 47.28           C  
ATOM   1401  CG  GLN A 109     171.514 119.532 168.170  1.00 47.28           C  
ATOM   1402  CD  GLN A 109     172.894 119.178 168.674  1.00 47.28           C  
ATOM   1403  OE1 GLN A 109     173.041 118.606 169.752  1.00 47.28           O  
ATOM   1404  NE2 GLN A 109     173.914 119.514 167.898  1.00 47.28           N  
ATOM   1405  H   GLN A 109     168.991 121.376 169.518  1.00 47.28           H  
ATOM   1406  HA  GLN A 109     168.944 119.257 167.829  1.00 47.28           H  
ATOM   1407  HB2 GLN A 109     170.648 119.894 169.964  1.00 47.28           H  
ATOM   1408  HB3 GLN A 109     170.516 118.382 169.505  1.00 47.28           H  
ATOM   1409  HG2 GLN A 109     171.323 118.977 167.398  1.00 47.28           H  
ATOM   1410  HG3 GLN A 109     171.517 120.468 167.916  1.00 47.28           H  
ATOM   1411 HE21 GLN A 109     173.772 119.914 167.150  1.00 47.28           H  
ATOM   1412 HE22 GLN A 109     174.719 119.333 168.143  1.00 47.28           H  
ATOM   1413  N   LEU A 110     167.498 117.721 169.066  1.00 44.78           N  
ATOM   1414  CA  LEU A 110     166.639 116.807 169.806  1.00 44.78           C  
ATOM   1415  C   LEU A 110     167.420 115.529 170.062  1.00 44.78           C  
ATOM   1416  O   LEU A 110     167.858 114.869 169.114  1.00 44.78           O  
ATOM   1417  CB  LEU A 110     165.357 116.505 169.035  1.00 44.78           C  
ATOM   1418  CG  LEU A 110     164.319 115.685 169.801  1.00 44.78           C  
ATOM   1419  CD1 LEU A 110     162.922 116.148 169.450  1.00 44.78           C  
ATOM   1420  CD2 LEU A 110     164.473 114.206 169.516  1.00 44.78           C  
ATOM   1421  H   LEU A 110     167.613 117.491 168.245  1.00 44.78           H  
ATOM   1422  HA  LEU A 110     166.400 117.200 170.659  1.00 44.78           H  
ATOM   1423  HB2 LEU A 110     164.941 117.345 168.788  1.00 44.78           H  
ATOM   1424  HB3 LEU A 110     165.589 116.010 168.233  1.00 44.78           H  
ATOM   1425  HG  LEU A 110     164.450 115.822 170.752  1.00 44.78           H  
ATOM   1426 HD11 LEU A 110     162.282 115.530 169.833  1.00 44.78           H  
ATOM   1427 HD12 LEU A 110     162.783 117.038 169.811  1.00 44.78           H  
ATOM   1428 HD13 LEU A 110     162.828 116.163 168.484  1.00 44.78           H  
ATOM   1429 HD21 LEU A 110     163.730 113.729 169.917  1.00 44.78           H  
ATOM   1430 HD22 LEU A 110     164.475 114.067 168.556  1.00 44.78           H  
ATOM   1431 HD23 LEU A 110     165.308 113.894 169.897  1.00 44.78           H  
ATOM   1432  N   VAL A 111     167.584 115.178 171.335  1.00 48.09           N  
ATOM   1433  CA  VAL A 111     168.396 114.035 171.729  1.00 48.09           C  
ATOM   1434  C   VAL A 111     167.572 113.118 172.618  1.00 48.09           C  
ATOM   1435  O   VAL A 111     166.643 113.552 173.305  1.00 48.09           O  
ATOM   1436  CB  VAL A 111     169.683 114.468 172.461  1.00 48.09           C  
ATOM   1437  CG1 VAL A 111     170.537 115.344 171.566  1.00 48.09           C  
ATOM   1438  CG2 VAL A 111     169.341 115.192 173.748  1.00 48.09           C  
ATOM   1439  H   VAL A 111     167.228 115.594 171.998  1.00 48.09           H  
ATOM   1440  HA  VAL A 111     168.652 113.535 170.941  1.00 48.09           H  
ATOM   1441  HB  VAL A 111     170.199 113.679 172.687  1.00 48.09           H  
ATOM   1442 HG11 VAL A 111     171.280 115.689 172.083  1.00 48.09           H  
ATOM   1443 HG12 VAL A 111     170.869 114.812 170.827  1.00 48.09           H  
ATOM   1444 HG13 VAL A 111     169.998 116.078 171.232  1.00 48.09           H  
ATOM   1445 HG21 VAL A 111     170.148 115.593 174.106  1.00 48.09           H  
ATOM   1446 HG22 VAL A 111     168.686 115.881 173.559  1.00 48.09           H  
ATOM   1447 HG23 VAL A 111     168.979 114.556 174.386  1.00 48.09           H  
ATOM   1448  N   ALA A 112     167.923 111.838 172.595  1.00 51.33           N  
ATOM   1449  CA  ALA A 112     167.328 110.832 173.463  1.00 51.33           C  
ATOM   1450  C   ALA A 112     168.399 110.352 174.428  1.00 51.33           C  
ATOM   1451  O   ALA A 112     169.448 109.861 173.999  1.00 51.33           O  
ATOM   1452  CB  ALA A 112     166.775 109.664 172.651  1.00 51.33           C  
ATOM   1453  H   ALA A 112     168.523 111.519 172.069  1.00 51.33           H  
ATOM   1454  HA  ALA A 112     166.604 111.225 173.973  1.00 51.33           H  
ATOM   1455  HB1 ALA A 112     166.332 109.043 173.251  1.00 51.33           H  
ATOM   1456  HB2 ALA A 112     166.142 110.003 171.998  1.00 51.33           H  
ATOM   1457  HB3 ALA A 112     167.509 109.221 172.197  1.00 51.33           H  
ATOM   1458  N   HIS A 113     168.136 110.491 175.722  1.00 57.25           N  
ATOM   1459  CA  HIS A 113     169.095 110.132 176.757  1.00 57.25           C  
ATOM   1460  C   HIS A 113     168.722 108.772 177.327  1.00 57.25           C  
ATOM   1461  O   HIS A 113     167.646 108.613 177.912  1.00 57.25           O  
ATOM   1462  CB  HIS A 113     169.127 111.188 177.859  1.00 57.25           C  
ATOM   1463  CG  HIS A 113     170.174 110.943 178.899  1.00 57.25           C  
ATOM   1464  ND1 HIS A 113     171.519 110.894 178.602  1.00 57.25           N  
ATOM   1465  CD2 HIS A 113     170.076 110.738 180.233  1.00 57.25           C  
ATOM   1466  CE1 HIS A 113     172.203 110.664 179.708  1.00 57.25           C  
ATOM   1467  NE2 HIS A 113     171.351 110.566 180.712  1.00 57.25           N  
ATOM   1468  H   HIS A 113     167.396 110.799 176.031  1.00 57.25           H  
ATOM   1469  HA  HIS A 113     169.982 110.069 176.369  1.00 57.25           H  
ATOM   1470  HB2 HIS A 113     169.308 112.052 177.457  1.00 57.25           H  
ATOM   1471  HB3 HIS A 113     168.264 111.206 178.303  1.00 57.25           H  
ATOM   1472  HD2 HIS A 113     169.291 110.715 180.732  1.00 57.25           H  
ATOM   1473  HE1 HIS A 113     173.128 110.587 179.769  1.00 57.25           H  
ATOM   1474  N   SER A 114     169.609 107.800 177.155  1.00 63.11           N  
ATOM   1475  CA  SER A 114     169.380 106.456 177.661  1.00 63.11           C  
ATOM   1476  C   SER A 114     170.717 105.769 177.910  1.00 63.11           C  
ATOM   1477  O   SER A 114     171.492 105.575 176.966  1.00 63.11           O  
ATOM   1478  CB  SER A 114     168.540 105.647 176.675  1.00 63.11           C  
ATOM   1479  OG  SER A 114     168.256 104.361 177.191  1.00 63.11           O  
ATOM   1480  H   SER A 114     170.359 107.896 176.745  1.00 63.11           H  
ATOM   1481  HA  SER A 114     168.886 106.517 178.492  1.00 63.11           H  
ATOM   1482  HB2 SER A 114     167.705 106.114 176.513  1.00 63.11           H  
ATOM   1483  HB3 SER A 114     169.032 105.553 175.845  1.00 63.11           H  
ATOM   1484  HG  SER A 114     168.131 104.407 178.020  1.00 63.11           H  
ATOM   1485  N   PRO A 115     171.024 105.375 179.148  1.00 62.51           N  
ATOM   1486  CA  PRO A 115     172.328 104.746 179.404  1.00 62.51           C  
ATOM   1487  C   PRO A 115     172.519 103.448 178.650  1.00 62.51           C  
ATOM   1488  O   PRO A 115     173.657 102.983 178.520  1.00 62.51           O  
ATOM   1489  CB  PRO A 115     172.318 104.519 180.920  1.00 62.51           C  
ATOM   1490  CG  PRO A 115     170.882 104.447 181.279  1.00 62.51           C  
ATOM   1491  CD  PRO A 115     170.178 105.388 180.354  1.00 62.51           C  
ATOM   1492  HA  PRO A 115     173.047 105.357 179.177  1.00 62.51           H  
ATOM   1493  HB2 PRO A 115     172.768 103.686 181.131  1.00 62.51           H  
ATOM   1494  HB3 PRO A 115     172.747 105.265 181.367  1.00 62.51           H  
ATOM   1495  HG2 PRO A 115     170.561 103.540 181.151  1.00 62.51           H  
ATOM   1496  HG3 PRO A 115     170.764 104.723 182.201  1.00 62.51           H  
ATOM   1497  HD2 PRO A 115     169.290 105.056 180.149  1.00 62.51           H  
ATOM   1498  HD3 PRO A 115     170.147 106.279 180.736  1.00 62.51           H  
ATOM   1499  N   TRP A 116     171.439 102.849 178.150  1.00 65.99           N  
ATOM   1500  CA  TRP A 116     171.553 101.592 177.423  1.00 65.99           C  
ATOM   1501  C   TRP A 116     172.490 101.709 176.229  1.00 65.99           C  
ATOM   1502  O   TRP A 116     173.103 100.715 175.825  1.00 65.99           O  
ATOM   1503  CB  TRP A 116     170.165 101.136 176.977  1.00 65.99           C  
ATOM   1504  CG  TRP A 116     170.176  99.955 176.077  1.00 65.99           C  
ATOM   1505  CD1 TRP A 116     170.387  98.658 176.430  1.00 65.99           C  
ATOM   1506  CD2 TRP A 116     169.943  99.956 174.665  1.00 65.99           C  
ATOM   1507  NE1 TRP A 116     170.312  97.850 175.323  1.00 65.99           N  
ATOM   1508  CE2 TRP A 116     170.039  98.624 174.227  1.00 65.99           C  
ATOM   1509  CE3 TRP A 116     169.667 100.955 173.730  1.00 65.99           C  
ATOM   1510  CZ2 TRP A 116     169.870  98.264 172.896  1.00 65.99           C  
ATOM   1511  CZ3 TRP A 116     169.500 100.596 172.409  1.00 65.99           C  
ATOM   1512  CH2 TRP A 116     169.603  99.263 172.004  1.00 65.99           C  
ATOM   1513  H   TRP A 116     170.635 103.149 178.217  1.00 65.99           H  
ATOM   1514  HA  TRP A 116     171.908 100.916 178.020  1.00 65.99           H  
ATOM   1515  HB2 TRP A 116     169.645 100.906 177.763  1.00 65.99           H  
ATOM   1516  HB3 TRP A 116     169.737 101.866 176.503  1.00 65.99           H  
ATOM   1517  HD1 TRP A 116     170.563  98.363 177.294  1.00 65.99           H  
ATOM   1518  HE1 TRP A 116     170.418  96.999 175.316  1.00 65.99           H  
ATOM   1519  HE3 TRP A 116     169.599 101.845 173.992  1.00 65.99           H  
ATOM   1520  HZ2 TRP A 116     169.938  97.378 172.622  1.00 65.99           H  
ATOM   1521  HZ3 TRP A 116     169.317 101.254 171.777  1.00 65.99           H  
ATOM   1522  HH2 TRP A 116     169.485  99.051 171.106  1.00 65.99           H  
ATOM   1523  N   LEU A 117     172.616 102.905 175.651  1.00 62.94           N  
ATOM   1524  CA  LEU A 117     173.492 103.074 174.495  1.00 62.94           C  
ATOM   1525  C   LEU A 117     174.952 102.844 174.862  1.00 62.94           C  
ATOM   1526  O   LEU A 117     175.706 102.249 174.085  1.00 62.94           O  
ATOM   1527  CB  LEU A 117     173.315 104.469 173.899  1.00 62.94           C  
ATOM   1528  CG  LEU A 117     172.078 104.683 173.029  1.00 62.94           C  
ATOM   1529  CD1 LEU A 117     170.844 104.908 173.886  1.00 62.94           C  
ATOM   1530  CD2 LEU A 117     172.297 105.844 172.079  1.00 62.94           C  
ATOM   1531  H   LEU A 117     172.213 103.621 175.905  1.00 62.94           H  
ATOM   1532  HA  LEU A 117     173.247 102.425 173.817  1.00 62.94           H  
ATOM   1533  HB2 LEU A 117     173.269 105.108 174.627  1.00 62.94           H  
ATOM   1534  HB3 LEU A 117     174.091 104.664 173.350  1.00 62.94           H  
ATOM   1535  HG  LEU A 117     171.928 103.886 172.495  1.00 62.94           H  
ATOM   1536 HD11 LEU A 117     170.091 105.102 173.307  1.00 62.94           H  
ATOM   1537 HD12 LEU A 117     170.667 104.106 174.402  1.00 62.94           H  
ATOM   1538 HD13 LEU A 117     171.006 105.657 174.481  1.00 62.94           H  
ATOM   1539 HD21 LEU A 117     171.498 105.969 171.544  1.00 62.94           H  
ATOM   1540 HD22 LEU A 117     172.478 106.645 172.596  1.00 62.94           H  
ATOM   1541 HD23 LEU A 117     173.052 105.643 171.504  1.00 62.94           H  
ATOM   1542  N   LYS A 118     175.372 103.313 176.036  1.00 66.61           N  
ATOM   1543  CA  LYS A 118     176.784 103.246 176.394  1.00 66.61           C  
ATOM   1544  C   LYS A 118     177.150 101.901 177.009  1.00 66.61           C  
ATOM   1545  O   LYS A 118     178.193 101.329 176.675  1.00 66.61           O  
ATOM   1546  CB  LYS A 118     177.126 104.381 177.358  1.00 66.61           C  
ATOM   1547  CG  LYS A 118     178.592 104.451 177.751  1.00 66.61           C  
ATOM   1548  CD  LYS A 118     178.925 105.782 178.413  1.00 66.61           C  
ATOM   1549  CE  LYS A 118     180.386 106.153 178.223  1.00 66.61           C  
ATOM   1550  NZ  LYS A 118     180.697 106.508 176.812  1.00 66.61           N  
ATOM   1551  H   LYS A 118     174.867 103.671 176.633  1.00 66.61           H  
ATOM   1552  HA  LYS A 118     177.319 103.364 175.593  1.00 66.61           H  
ATOM   1553  HB2 LYS A 118     176.897 105.221 176.933  1.00 66.61           H  
ATOM   1554  HB3 LYS A 118     176.606 104.270 178.170  1.00 66.61           H  
ATOM   1555  HG2 LYS A 118     178.788 103.741 178.382  1.00 66.61           H  
ATOM   1556  HG3 LYS A 118     179.141 104.357 176.958  1.00 66.61           H  
ATOM   1557  HD2 LYS A 118     178.382 106.483 178.020  1.00 66.61           H  
ATOM   1558  HD3 LYS A 118     178.750 105.718 179.365  1.00 66.61           H  
ATOM   1559  HE2 LYS A 118     180.594 106.919 178.780  1.00 66.61           H  
ATOM   1560  HE3 LYS A 118     180.940 105.398 178.473  1.00 66.61           H  
ATOM   1561  HZ1 LYS A 118     181.554 106.345 176.639  1.00 66.61           H  
ATOM   1562  HZ2 LYS A 118     180.193 106.027 176.259  1.00 66.61           H  
ATOM   1563  HZ3 LYS A 118     180.531 107.372 176.673  1.00 66.61           H  
ATOM   1564  N   ASP A 119     176.310 101.381 177.905  1.00 71.30           N  
ATOM   1565  CA  ASP A 119     176.669 100.166 178.629  1.00 71.30           C  
ATOM   1566  C   ASP A 119     176.621  98.937 177.728  1.00 71.30           C  
ATOM   1567  O   ASP A 119     177.521  98.091 177.779  1.00 71.30           O  
ATOM   1568  CB  ASP A 119     175.743  99.985 179.832  1.00 71.30           C  
ATOM   1569  CG  ASP A 119     174.298  99.774 179.431  1.00 71.30           C  
ATOM   1570  OD1 ASP A 119     174.000  99.840 178.220  1.00 71.30           O  
ATOM   1571  OD2 ASP A 119     173.460  99.540 180.326  1.00 71.30           O  
ATOM   1572  H   ASP A 119     175.541 101.708 178.108  1.00 71.30           H  
ATOM   1573  HA  ASP A 119     177.575 100.256 178.963  1.00 71.30           H  
ATOM   1574  HB2 ASP A 119     176.031  99.209 180.339  1.00 71.30           H  
ATOM   1575  HB3 ASP A 119     175.787 100.779 180.388  1.00 71.30           H  
ATOM   1576  N   SER A 120     175.585  98.819 176.897  1.00 69.18           N  
ATOM   1577  CA  SER A 120     175.367  97.619 176.095  1.00 69.18           C  
ATOM   1578  C   SER A 120     175.919  97.764 174.681  1.00 69.18           C  
ATOM   1579  O   SER A 120     176.757  96.966 174.254  1.00 69.18           O  
ATOM   1580  CB  SER A 120     173.870  97.291 176.045  1.00 69.18           C  
ATOM   1581  OG  SER A 120     173.201  98.121 175.113  1.00 69.18           O  
ATOM   1582  H   SER A 120     174.989  99.428 176.780  1.00 69.18           H  
ATOM   1583  HA  SER A 120     175.820  96.872 176.516  1.00 69.18           H  
ATOM   1584  HB2 SER A 120     173.758  96.364 175.780  1.00 69.18           H  
ATOM   1585  HB3 SER A 120     173.486  97.431 176.925  1.00 69.18           H  
ATOM   1586  HG  SER A 120     173.282  98.927 175.336  1.00 69.18           H  
ATOM   1587  N   LEU A 121     175.462  98.776 173.942  1.00 67.06           N  
ATOM   1588  CA  LEU A 121     175.933  98.972 172.578  1.00 67.06           C  
ATOM   1589  C   LEU A 121     177.386  99.420 172.516  1.00 67.06           C  
ATOM   1590  O   LEU A 121     177.967  99.424 171.426  1.00 67.06           O  
ATOM   1591  CB  LEU A 121     175.056  99.996 171.859  1.00 67.06           C  
ATOM   1592  CG  LEU A 121     173.545  99.800 171.981  1.00 67.06           C  
ATOM   1593  CD1 LEU A 121     172.821 100.705 170.999  1.00 67.06           C  
ATOM   1594  CD2 LEU A 121     173.176  98.348 171.754  1.00 67.06           C  
ATOM   1595  H   LEU A 121     174.885  99.356 174.208  1.00 67.06           H  
ATOM   1596  HA  LEU A 121     175.865  98.131 172.099  1.00 67.06           H  
ATOM   1597  HB2 LEU A 121     175.263 100.876 172.208  1.00 67.06           H  
ATOM   1598  HB3 LEU A 121     175.273  99.967 170.914  1.00 67.06           H  
ATOM   1599  HG  LEU A 121     173.266 100.045 172.877  1.00 67.06           H  
ATOM   1600 HD11 LEU A 121     171.877 100.484 171.001  1.00 67.06           H  
ATOM   1601 HD12 LEU A 121     172.945 101.628 171.270  1.00 67.06           H  
ATOM   1602 HD13 LEU A 121     173.189 100.566 170.113  1.00 67.06           H  
ATOM   1603 HD21 LEU A 121     172.234  98.289 171.536  1.00 67.06           H  
ATOM   1604 HD22 LEU A 121     173.707  98.000 171.020  1.00 67.06           H  
ATOM   1605 HD23 LEU A 121     173.363  97.844 172.562  1.00 67.06           H  
ATOM   1606  N   SER A 122     177.983  99.796 173.645  1.00 69.65           N  
ATOM   1607  CA  SER A 122     179.371 100.250 173.678  1.00 69.65           C  
ATOM   1608  C   SER A 122     179.579 101.436 172.740  1.00 69.65           C  
ATOM   1609  O   SER A 122     180.588 101.530 172.037  1.00 69.65           O  
ATOM   1610  CB  SER A 122     180.331  99.109 173.335  1.00 69.65           C  
ATOM   1611  OG  SER A 122     180.501  98.240 174.441  1.00 69.65           O  
ATOM   1612  H   SER A 122     177.601  99.797 174.416  1.00 69.65           H  
ATOM   1613  HA  SER A 122     179.578 100.548 174.578  1.00 69.65           H  
ATOM   1614  HB2 SER A 122     179.974  98.603 172.589  1.00 69.65           H  
ATOM   1615  HB3 SER A 122     181.194  99.481 173.098  1.00 69.65           H  
ATOM   1616  HG  SER A 122     181.045  97.630 174.247  1.00 69.65           H  
ATOM   1617  N   ARG A 123     178.613 102.348 172.723  1.00 66.66           N  
ATOM   1618  CA  ARG A 123     178.745 103.565 171.941  1.00 66.66           C  
ATOM   1619  C   ARG A 123     179.672 104.549 172.647  1.00 66.66           C  
ATOM   1620  O   ARG A 123     179.993 104.405 173.830  1.00 66.66           O  
ATOM   1621  CB  ARG A 123     177.378 104.208 171.709  1.00 66.66           C  
ATOM   1622  CG  ARG A 123     176.476 103.423 170.773  1.00 66.66           C  
ATOM   1623  CD  ARG A 123     176.984 103.461 169.341  1.00 66.66           C  
ATOM   1624  NE  ARG A 123     175.929 103.140 168.382  1.00 66.66           N  
ATOM   1625  CZ  ARG A 123     175.546 101.906 168.067  1.00 66.66           C  
ATOM   1626  NH1 ARG A 123     176.127 100.856 168.633  1.00 66.66           N  
ATOM   1627  NH2 ARG A 123     174.576 101.720 167.184  1.00 66.66           N  
ATOM   1628  H   ARG A 123     177.873 102.284 173.157  1.00 66.66           H  
ATOM   1629  HA  ARG A 123     179.131 103.350 171.078  1.00 66.66           H  
ATOM   1630  HB2 ARG A 123     176.922 104.286 172.561  1.00 66.66           H  
ATOM   1631  HB3 ARG A 123     177.509 105.089 171.325  1.00 66.66           H  
ATOM   1632  HG2 ARG A 123     176.448 102.497 171.060  1.00 66.66           H  
ATOM   1633  HG3 ARG A 123     175.586 103.807 170.791  1.00 66.66           H  
ATOM   1634  HD2 ARG A 123     177.308 104.353 169.143  1.00 66.66           H  
ATOM   1635  HD3 ARG A 123     177.701 102.816 169.237  1.00 66.66           H  
ATOM   1636  HE  ARG A 123     175.509 103.795 168.016  1.00 66.66           H  
ATOM   1637 HH11 ARG A 123     176.757 100.965 169.207  1.00 66.66           H  
ATOM   1638 HH12 ARG A 123     175.872 100.062 168.423  1.00 66.66           H  
ATOM   1639 HH21 ARG A 123     174.196 102.397 166.814  1.00 66.66           H  
ATOM   1640 HH22 ARG A 123     174.328 100.923 166.979  1.00 66.66           H  
ATOM   1641  N   THR A 124     180.106 105.563 171.898  1.00 64.30           N  
ATOM   1642  CA  THR A 124     181.014 106.554 172.464  1.00 64.30           C  
ATOM   1643  C   THR A 124     180.365 107.323 173.606  1.00 64.30           C  
ATOM   1644  O   THR A 124     181.061 107.779 174.520  1.00 64.30           O  
ATOM   1645  CB  THR A 124     181.481 107.520 171.377  1.00 64.30           C  
ATOM   1646  OG1 THR A 124     181.905 106.781 170.225  1.00 64.30           O  
ATOM   1647  CG2 THR A 124     182.638 108.366 171.879  1.00 64.30           C  
ATOM   1648  H   THR A 124     179.893 105.697 171.076  1.00 64.30           H  
ATOM   1649  HA  THR A 124     181.796 106.100 172.816  1.00 64.30           H  
ATOM   1650  HB  THR A 124     180.751 108.111 171.132  1.00 64.30           H  
ATOM   1651  HG1 THR A 124     182.167 107.308 169.626  1.00 64.30           H  
ATOM   1652 HG21 THR A 124     182.980 108.919 171.160  1.00 64.30           H  
ATOM   1653 HG22 THR A 124     182.341 108.939 172.603  1.00 64.30           H  
ATOM   1654 HG23 THR A 124     183.351 107.794 172.202  1.00 64.30           H  
ATOM   1655  N   THR A 125     179.044 107.483 173.575  1.00 60.95           N  
ATOM   1656  CA  THR A 125     178.345 108.212 174.622  1.00 60.95           C  
ATOM   1657  C   THR A 125     176.894 107.763 174.659  1.00 60.95           C  
ATOM   1658  O   THR A 125     176.360 107.245 173.676  1.00 60.95           O  
ATOM   1659  CB  THR A 125     178.425 109.723 174.401  1.00 60.95           C  
ATOM   1660  OG1 THR A 125     177.614 110.392 175.373  1.00 60.95           O  
ATOM   1661  CG2 THR A 125     177.957 110.082 173.001  1.00 60.95           C  
ATOM   1662  H   THR A 125     178.532 107.177 172.956  1.00 60.95           H  
ATOM   1663  HA  THR A 125     178.748 108.008 175.480  1.00 60.95           H  
ATOM   1664  HB  THR A 125     179.346 110.012 174.498  1.00 60.95           H  
ATOM   1665  HG1 THR A 125     177.658 111.224 175.262  1.00 60.95           H  
ATOM   1666 HG21 THR A 125     177.891 111.046 172.912  1.00 60.95           H  
ATOM   1667 HG22 THR A 125     178.589 109.749 172.345  1.00 60.95           H  
ATOM   1668 HG23 THR A 125     177.087 109.691 172.826  1.00 60.95           H  
ATOM   1669  N   ASN A 126     176.259 107.982 175.806  1.00 60.46           N  
ATOM   1670  CA  ASN A 126     174.874 107.563 176.016  1.00 60.46           C  
ATOM   1671  C   ASN A 126     173.894 108.648 175.588  1.00 60.46           C  
ATOM   1672  O   ASN A 126     173.011 109.049 176.343  1.00 60.46           O  
ATOM   1673  CB  ASN A 126     174.661 107.186 177.476  1.00 60.46           C  
ATOM   1674  CG  ASN A 126     174.916 108.340 178.419  1.00 60.46           C  
ATOM   1675  OD1 ASN A 126     175.179 109.462 177.988  1.00 60.46           O  
ATOM   1676  ND2 ASN A 126     174.839 108.072 179.716  1.00 60.46           N  
ATOM   1677  H   ASN A 126     176.612 108.376 176.485  1.00 60.46           H  
ATOM   1678  HA  ASN A 126     174.700 106.776 175.477  1.00 60.46           H  
ATOM   1679  HB2 ASN A 126     173.743 106.899 177.596  1.00 60.46           H  
ATOM   1680  HB3 ASN A 126     175.266 106.467 177.712  1.00 60.46           H  
ATOM   1681 HD21 ASN A 126     174.975 108.696 180.293  1.00 60.46           H  
ATOM   1682 HD22 ASN A 126     174.652 107.276 179.981  1.00 60.46           H  
ATOM   1683  N   ILE A 127     174.046 109.132 174.359  1.00 54.83           N  
ATOM   1684  CA  ILE A 127     173.155 110.153 173.824  1.00 54.83           C  
ATOM   1685  C   ILE A 127     173.040 109.944 172.323  1.00 54.83           C  
ATOM   1686  O   ILE A 127     174.038 109.708 171.637  1.00 54.83           O  
ATOM   1687  CB  ILE A 127     173.664 111.572 174.149  1.00 54.83           C  
ATOM   1688  CG1 ILE A 127     172.570 112.611 173.910  1.00 54.83           C  
ATOM   1689  CG2 ILE A 127     174.870 111.909 173.303  1.00 54.83           C  
ATOM   1690  CD1 ILE A 127     171.407 112.486 174.858  1.00 54.83           C  
ATOM   1691  H   ILE A 127     174.661 108.883 173.813  1.00 54.83           H  
ATOM   1692  HA  ILE A 127     172.274 110.043 174.213  1.00 54.83           H  
ATOM   1693  HB  ILE A 127     173.922 111.603 175.084  1.00 54.83           H  
ATOM   1694 HG12 ILE A 127     172.949 113.497 174.020  1.00 54.83           H  
ATOM   1695 HG13 ILE A 127     172.231 112.507 173.007  1.00 54.83           H  
ATOM   1696 HG21 ILE A 127     175.261 112.722 173.648  1.00 54.83           H  
ATOM   1697 HG22 ILE A 127     175.507 111.182 173.359  1.00 54.83           H  
ATOM   1698 HG23 ILE A 127     174.594 112.043 172.383  1.00 54.83           H  
ATOM   1699 HD11 ILE A 127     170.926 113.327 174.876  1.00 54.83           H  
ATOM   1700 HD12 ILE A 127     170.822 111.777 174.550  1.00 54.83           H  
ATOM   1701 HD13 ILE A 127     171.743 112.281 175.744  1.00 54.83           H  
ATOM   1702  N   GLN A 128     171.815 110.032 171.817  1.00 51.65           N  
ATOM   1703  CA  GLN A 128     171.545 109.931 170.390  1.00 51.65           C  
ATOM   1704  C   GLN A 128     170.502 110.976 170.042  1.00 51.65           C  
ATOM   1705  O   GLN A 128     169.502 111.109 170.753  1.00 51.65           O  
ATOM   1706  CB  GLN A 128     171.053 108.530 170.015  1.00 51.65           C  
ATOM   1707  CG  GLN A 128     170.551 108.411 168.595  1.00 51.65           C  
ATOM   1708  CD  GLN A 128     170.368 106.975 168.164  1.00 51.65           C  
ATOM   1709  OE1 GLN A 128     170.777 106.050 168.859  1.00 51.65           O  
ATOM   1710  NE2 GLN A 128     169.746 106.781 167.011  1.00 51.65           N  
ATOM   1711  H   GLN A 128     171.108 110.152 172.292  1.00 51.65           H  
ATOM   1712  HA  GLN A 128     172.354 110.121 169.890  1.00 51.65           H  
ATOM   1713  HB2 GLN A 128     171.786 107.905 170.124  1.00 51.65           H  
ATOM   1714  HB3 GLN A 128     170.324 108.288 170.607  1.00 51.65           H  
ATOM   1715  HG2 GLN A 128     169.693 108.857 168.522  1.00 51.65           H  
ATOM   1716  HG3 GLN A 128     171.193 108.825 167.996  1.00 51.65           H  
ATOM   1717 HE21 GLN A 128     169.472 107.455 166.552  1.00 51.65           H  
ATOM   1718 HE22 GLN A 128     169.616 105.982 166.722  1.00 51.65           H  
ATOM   1719  N   GLY A 129     170.731 111.717 168.962  1.00 46.97           N  
ATOM   1720  CA  GLY A 129     169.852 112.817 168.635  1.00 46.97           C  
ATOM   1721  C   GLY A 129     169.870 113.162 167.164  1.00 46.97           C  
ATOM   1722  O   GLY A 129     170.554 112.530 166.356  1.00 46.97           O  
ATOM   1723  H   GLY A 129     171.381 111.600 168.411  1.00 46.97           H  
ATOM   1724  HA2 GLY A 129     168.942 112.589 168.883  1.00 46.97           H  
ATOM   1725  HA3 GLY A 129     170.118 113.603 169.135  1.00 46.97           H  
ATOM   1726  N   ILE A 130     169.105 114.197 166.832  1.00 44.87           N  
ATOM   1727  CA  ILE A 130     168.909 114.654 165.463  1.00 44.87           C  
ATOM   1728  C   ILE A 130     168.947 116.173 165.456  1.00 44.87           C  
ATOM   1729  O   ILE A 130     168.421 116.819 166.368  1.00 44.87           O  
ATOM   1730  CB  ILE A 130     167.573 114.143 164.893  1.00 44.87           C  
ATOM   1731  CG1 ILE A 130     166.451 114.403 165.899  1.00 44.87           C  
ATOM   1732  CG2 ILE A 130     167.668 112.675 164.561  1.00 44.87           C  
ATOM   1733  CD1 ILE A 130     165.090 113.982 165.431  1.00 44.87           C  
ATOM   1734  H   ILE A 130     168.673 114.667 167.408  1.00 44.87           H  
ATOM   1735  HA  ILE A 130     169.630 114.325 164.904  1.00 44.87           H  
ATOM   1736  HB  ILE A 130     167.377 114.632 164.078  1.00 44.87           H  
ATOM   1737 HG12 ILE A 130     166.639 113.913 166.714  1.00 44.87           H  
ATOM   1738 HG13 ILE A 130     166.415 115.354 166.089  1.00 44.87           H  
ATOM   1739 HG21 ILE A 130     166.834 112.381 164.165  1.00 44.87           H  
ATOM   1740 HG22 ILE A 130     168.393 112.550 163.930  1.00 44.87           H  
ATOM   1741 HG23 ILE A 130     167.845 112.178 165.375  1.00 44.87           H  
ATOM   1742 HD11 ILE A 130     164.424 114.348 166.033  1.00 44.87           H  
ATOM   1743 HD12 ILE A 130     164.950 114.319 164.536  1.00 44.87           H  
ATOM   1744 HD13 ILE A 130     165.041 113.013 165.431  1.00 44.87           H  
ATOM   1745  N   ASN A 131     169.572 116.745 164.431  1.00 47.07           N  
ATOM   1746  CA  ASN A 131     169.590 118.193 164.264  1.00 47.07           C  
ATOM   1747  C   ASN A 131     168.253 118.646 163.693  1.00 47.07           C  
ATOM   1748  O   ASN A 131     167.826 118.160 162.642  1.00 47.07           O  
ATOM   1749  CB  ASN A 131     170.730 118.612 163.342  1.00 47.07           C  
ATOM   1750  CG  ASN A 131     172.085 118.354 163.944  1.00 47.07           C  
ATOM   1751  OD1 ASN A 131     172.526 119.073 164.836  1.00 47.07           O  
ATOM   1752  ND2 ASN A 131     172.761 117.325 163.455  1.00 47.07           N  
ATOM   1753  H   ASN A 131     169.993 116.315 163.817  1.00 47.07           H  
ATOM   1754  HA  ASN A 131     169.718 118.618 165.126  1.00 47.07           H  
ATOM   1755  HB2 ASN A 131     170.668 118.111 162.514  1.00 47.07           H  
ATOM   1756  HB3 ASN A 131     170.657 119.563 163.162  1.00 47.07           H  
ATOM   1757 HD21 ASN A 131     173.541 117.136 163.765  1.00 47.07           H  
ATOM   1758 HD22 ASN A 131     172.420 116.845 162.829  1.00 47.07           H  
ATOM   1759  N   LEU A 132     167.597 119.576 164.378  1.00 41.99           N  
ATOM   1760  CA  LEU A 132     166.291 120.066 163.976  1.00 41.99           C  
ATOM   1761  C   LEU A 132     166.337 121.571 163.774  1.00 41.99           C  
ATOM   1762  O   LEU A 132     167.047 122.287 164.484  1.00 41.99           O  
ATOM   1763  CB  LEU A 132     165.225 119.744 165.025  1.00 41.99           C  
ATOM   1764  CG  LEU A 132     164.984 118.280 165.373  1.00 41.99           C  
ATOM   1765  CD1 LEU A 132     163.702 118.157 166.166  1.00 41.99           C  
ATOM   1766  CD2 LEU A 132     164.925 117.424 164.129  1.00 41.99           C  
ATOM   1767  H   LEU A 132     167.898 119.945 165.094  1.00 41.99           H  
ATOM   1768  HA  LEU A 132     166.032 119.657 163.136  1.00 41.99           H  
ATOM   1769  HB2 LEU A 132     165.472 120.193 165.848  1.00 41.99           H  
ATOM   1770  HB3 LEU A 132     164.380 120.102 164.711  1.00 41.99           H  
ATOM   1771  HG  LEU A 132     165.714 117.960 165.926  1.00 41.99           H  
ATOM   1772 HD11 LEU A 132     163.565 117.227 166.404  1.00 41.99           H  
ATOM   1773 HD12 LEU A 132     163.775 118.697 166.969  1.00 41.99           H  
ATOM   1774 HD13 LEU A 132     162.963 118.472 165.622  1.00 41.99           H  
ATOM   1775 HD21 LEU A 132     164.551 116.560 164.359  1.00 41.99           H  
ATOM   1776 HD22 LEU A 132     164.363 117.863 163.471  1.00 41.99           H  
ATOM   1777 HD23 LEU A 132     165.822 117.314 163.777  1.00 41.99           H  
ATOM   1778  N   LEU A 133     165.576 122.044 162.797  1.00 47.02           N  
ATOM   1779  CA  LEU A 133     165.275 123.460 162.680  1.00 47.02           C  
ATOM   1780  C   LEU A 133     164.038 123.778 163.505  1.00 47.02           C  
ATOM   1781  O   LEU A 133     163.298 122.887 163.923  1.00 47.02           O  
ATOM   1782  CB  LEU A 133     165.048 123.855 161.223  1.00 47.02           C  
ATOM   1783  CG  LEU A 133     166.234 124.529 160.539  1.00 47.02           C  
ATOM   1784  CD1 LEU A 133     167.389 123.558 160.412  1.00 47.02           C  
ATOM   1785  CD2 LEU A 133     165.825 125.062 159.181  1.00 47.02           C  
ATOM   1786  H   LEU A 133     165.218 121.559 162.184  1.00 47.02           H  
ATOM   1787  HA  LEU A 133     166.018 123.979 163.026  1.00 47.02           H  
ATOM   1788  HB2 LEU A 133     164.835 123.056 160.716  1.00 47.02           H  
ATOM   1789  HB3 LEU A 133     164.301 124.473 161.185  1.00 47.02           H  
ATOM   1790  HG  LEU A 133     166.528 125.278 161.080  1.00 47.02           H  
ATOM   1791 HD11 LEU A 133     168.091 123.971 159.886  1.00 47.02           H  
ATOM   1792 HD12 LEU A 133     167.721 123.344 161.298  1.00 47.02           H  
ATOM   1793 HD13 LEU A 133     167.077 122.752 159.971  1.00 47.02           H  
ATOM   1794 HD21 LEU A 133     166.594 125.476 158.760  1.00 47.02           H  
ATOM   1795 HD22 LEU A 133     165.505 124.326 158.636  1.00 47.02           H  
ATOM   1796 HD23 LEU A 133     165.119 125.718 159.299  1.00 47.02           H  
ATOM   1797  N   PHE A 134     163.816 125.066 163.741  1.00 44.10           N  
ATOM   1798  CA  PHE A 134     162.675 125.476 164.540  1.00 44.10           C  
ATOM   1799  C   PHE A 134     162.219 126.854 164.096  1.00 44.10           C  
ATOM   1800  O   PHE A 134     162.952 127.593 163.436  1.00 44.10           O  
ATOM   1801  CB  PHE A 134     163.006 125.472 166.036  1.00 44.10           C  
ATOM   1802  CG  PHE A 134     163.843 126.635 166.477  1.00 44.10           C  
ATOM   1803  CD1 PHE A 134     165.216 126.610 166.338  1.00 44.10           C  
ATOM   1804  CD2 PHE A 134     163.255 127.751 167.044  1.00 44.10           C  
ATOM   1805  CE1 PHE A 134     165.983 127.676 166.747  1.00 44.10           C  
ATOM   1806  CE2 PHE A 134     164.020 128.819 167.453  1.00 44.10           C  
ATOM   1807  CZ  PHE A 134     165.384 128.781 167.303  1.00 44.10           C  
ATOM   1808  H   PHE A 134     164.305 125.712 163.453  1.00 44.10           H  
ATOM   1809  HA  PHE A 134     161.945 124.856 164.388  1.00 44.10           H  
ATOM   1810  HB2 PHE A 134     162.178 125.497 166.540  1.00 44.10           H  
ATOM   1811  HB3 PHE A 134     163.495 124.661 166.245  1.00 44.10           H  
ATOM   1812  HD1 PHE A 134     165.627 125.865 165.961  1.00 44.10           H  
ATOM   1813  HD2 PHE A 134     162.332 127.782 167.144  1.00 44.10           H  
ATOM   1814  HE1 PHE A 134     166.906 127.651 166.648  1.00 44.10           H  
ATOM   1815  HE2 PHE A 134     163.613 129.566 167.830  1.00 44.10           H  
ATOM   1816  HZ  PHE A 134     165.903 129.501 167.581  1.00 44.10           H  
ATOM   1817  N   SER A 135     160.984 127.182 164.460  1.00 42.25           N  
ATOM   1818  CA  SER A 135     160.419 128.491 164.182  1.00 42.25           C  
ATOM   1819  C   SER A 135     159.305 128.738 165.183  1.00 42.25           C  
ATOM   1820  O   SER A 135     158.774 127.803 165.785  1.00 42.25           O  
ATOM   1821  CB  SER A 135     159.891 128.586 162.751  1.00 42.25           C  
ATOM   1822  OG  SER A 135     158.859 127.643 162.530  1.00 42.25           O  
ATOM   1823  H   SER A 135     160.448 126.653 164.874  1.00 42.25           H  
ATOM   1824  HA  SER A 135     161.099 129.171 164.305  1.00 42.25           H  
ATOM   1825  HB2 SER A 135     159.541 129.478 162.601  1.00 42.25           H  
ATOM   1826  HB3 SER A 135     160.618 128.407 162.135  1.00 42.25           H  
ATOM   1827  HG  SER A 135     158.574 127.708 161.743  1.00 42.25           H  
ATOM   1828  N   SER A 136     158.960 130.007 165.357  1.00 45.06           N  
ATOM   1829  CA  SER A 136     157.891 130.383 166.270  1.00 45.06           C  
ATOM   1830  C   SER A 136     156.525 130.393 165.601  1.00 45.06           C  
ATOM   1831  O   SER A 136     155.528 130.682 166.268  1.00 45.06           O  
ATOM   1832  CB  SER A 136     158.179 131.757 166.880  1.00 45.06           C  
ATOM   1833  OG  SER A 136     158.145 132.771 165.896  1.00 45.06           O  
ATOM   1834  H   SER A 136     159.332 130.671 164.958  1.00 45.06           H  
ATOM   1835  HA  SER A 136     157.859 129.740 166.995  1.00 45.06           H  
ATOM   1836  HB2 SER A 136     157.508 131.948 167.553  1.00 45.06           H  
ATOM   1837  HB3 SER A 136     159.060 131.742 167.286  1.00 45.06           H  
ATOM   1838  HG  SER A 136     158.539 133.457 166.178  1.00 45.06           H  
ATOM   1839  N   ARG A 137     156.454 130.081 164.308  1.00 44.22           N  
ATOM   1840  CA  ARG A 137     155.179 130.028 163.606  1.00 44.22           C  
ATOM   1841  C   ARG A 137     154.293 128.949 164.211  1.00 44.22           C  
ATOM   1842  O   ARG A 137     154.603 127.759 164.113  1.00 44.22           O  
ATOM   1843  CB  ARG A 137     155.403 129.766 162.117  1.00 44.22           C  
ATOM   1844  CG  ARG A 137     154.125 129.648 161.315  1.00 44.22           C  
ATOM   1845  CD  ARG A 137     154.402 129.603 159.825  1.00 44.22           C  
ATOM   1846  NE  ARG A 137     153.199 129.283 159.066  1.00 44.22           N  
ATOM   1847  CZ  ARG A 137     152.191 130.126 158.867  1.00 44.22           C  
ATOM   1848  NH1 ARG A 137     152.233 131.352 159.371  1.00 44.22           N  
ATOM   1849  NH2 ARG A 137     151.136 129.742 158.162  1.00 44.22           N  
ATOM   1850  H   ARG A 137     157.133 129.895 163.814  1.00 44.22           H  
ATOM   1851  HA  ARG A 137     154.728 130.880 163.696  1.00 44.22           H  
ATOM   1852  HB2 ARG A 137     155.919 130.499 161.745  1.00 44.22           H  
ATOM   1853  HB3 ARG A 137     155.894 128.936 162.016  1.00 44.22           H  
ATOM   1854  HG2 ARG A 137     153.666 128.831 161.561  1.00 44.22           H  
ATOM   1855  HG3 ARG A 137     153.561 130.416 161.496  1.00 44.22           H  
ATOM   1856  HD2 ARG A 137     154.726 130.470 159.534  1.00 44.22           H  
ATOM   1857  HD3 ARG A 137     155.066 128.919 159.644  1.00 44.22           H  
ATOM   1858  HE  ARG A 137     153.131 128.492 158.736  1.00 44.22           H  
ATOM   1859 HH11 ARG A 137     152.913 131.610 159.830  1.00 44.22           H  
ATOM   1860 HH12 ARG A 137     151.577 131.892 159.238  1.00 44.22           H  
ATOM   1861 HH21 ARG A 137     151.104 128.948 157.833  1.00 44.22           H  
ATOM   1862 HH22 ARG A 137     150.484 130.288 158.033  1.00 44.22           H  
ATOM   1863  N   ARG A 138     153.192 129.350 164.837  1.00 44.37           N  
ATOM   1864  CA  ARG A 138     152.316 128.407 165.514  1.00 44.37           C  
ATOM   1865  C   ARG A 138     150.878 128.881 165.389  1.00 44.37           C  
ATOM   1866  O   ARG A 138     150.615 130.085 165.358  1.00 44.37           O  
ATOM   1867  CB  ARG A 138     152.694 128.267 166.990  1.00 44.37           C  
ATOM   1868  CG  ARG A 138     152.422 129.521 167.801  1.00 44.37           C  
ATOM   1869  CD  ARG A 138     153.233 129.553 169.079  1.00 44.37           C  
ATOM   1870  NE  ARG A 138     152.793 130.619 169.969  1.00 44.37           N  
ATOM   1871  CZ  ARG A 138     151.667 130.585 170.672  1.00 44.37           C  
ATOM   1872  NH1 ARG A 138     151.346 131.601 171.458  1.00 44.37           N  
ATOM   1873  NH2 ARG A 138     150.860 129.537 170.590  1.00 44.37           N  
ATOM   1874  H   ARG A 138     152.930 130.168 164.884  1.00 44.37           H  
ATOM   1875  HA  ARG A 138     152.389 127.536 165.094  1.00 44.37           H  
ATOM   1876  HB2 ARG A 138     152.179 127.543 167.379  1.00 44.37           H  
ATOM   1877  HB3 ARG A 138     153.642 128.070 167.054  1.00 44.37           H  
ATOM   1878  HG2 ARG A 138     152.657 130.299 167.273  1.00 44.37           H  
ATOM   1879  HG3 ARG A 138     151.482 129.549 168.038  1.00 44.37           H  
ATOM   1880  HD2 ARG A 138     153.133 128.707 169.543  1.00 44.37           H  
ATOM   1881  HD3 ARG A 138     154.166 129.706 168.861  1.00 44.37           H  
ATOM   1882  HE  ARG A 138     153.289 131.318 170.037  1.00 44.37           H  
ATOM   1883 HH11 ARG A 138     151.865 132.282 171.513  1.00 44.37           H  
ATOM   1884 HH12 ARG A 138     150.617 131.579 171.912  1.00 44.37           H  
ATOM   1885 HH21 ARG A 138     151.060 128.873 170.083  1.00 44.37           H  
ATOM   1886 HH22 ARG A 138     150.132 129.521 171.048  1.00 44.37           H  
ATOM   1887  N   GLY A 139     149.954 127.929 165.317  1.00 43.21           N  
ATOM   1888  CA  GLY A 139     148.544 128.254 165.273  1.00 43.21           C  
ATOM   1889  C   GLY A 139     148.113 128.790 163.927  1.00 43.21           C  
ATOM   1890  O   GLY A 139     148.950 129.058 163.062  1.00 43.21           O  
ATOM   1891  H   GLY A 139     150.123 127.086 165.293  1.00 43.21           H  
ATOM   1892  HA2 GLY A 139     148.024 127.458 165.467  1.00 43.21           H  
ATOM   1893  HA3 GLY A 139     148.346 128.921 165.948  1.00 43.21           H  
ATOM   1894  N   HIS A 140     146.806 128.952 163.741  1.00 41.91           N  
ATOM   1895  CA  HIS A 140     146.239 129.492 162.513  1.00 41.91           C  
ATOM   1896  C   HIS A 140     145.465 130.759 162.837  1.00 41.91           C  
ATOM   1897  O   HIS A 140     144.659 130.777 163.772  1.00 41.91           O  
ATOM   1898  CB  HIS A 140     145.320 128.478 161.833  1.00 41.91           C  
ATOM   1899  CG  HIS A 140     146.016 127.229 161.398  1.00 41.91           C  
ATOM   1900  ND1 HIS A 140     146.034 126.083 162.162  1.00 41.91           N  
ATOM   1901  CD2 HIS A 140     146.718 126.945 160.277  1.00 41.91           C  
ATOM   1902  CE1 HIS A 140     146.718 125.147 161.529  1.00 41.91           C  
ATOM   1903  NE2 HIS A 140     147.142 125.644 160.382  1.00 41.91           N  
ATOM   1904  H   HIS A 140     146.212 128.750 164.329  1.00 41.91           H  
ATOM   1905  HA  HIS A 140     146.953 129.719 161.897  1.00 41.91           H  
ATOM   1906  HB2 HIS A 140     144.619 128.224 162.452  1.00 41.91           H  
ATOM   1907  HB3 HIS A 140     144.930 128.889 161.046  1.00 41.91           H  
ATOM   1908  HD2 HIS A 140     146.881 127.523 159.566  1.00 41.91           H  
ATOM   1909  HE1 HIS A 140     146.873 124.284 161.839  1.00 41.91           H  
ATOM   1910  N   LEU A 141     145.715 131.812 162.066  1.00 40.16           N  
ATOM   1911  CA  LEU A 141     145.021 133.083 162.210  1.00 40.16           C  
ATOM   1912  C   LEU A 141     144.330 133.417 160.899  1.00 40.16           C  
ATOM   1913  O   LEU A 141     144.962 133.397 159.839  1.00 40.16           O  
ATOM   1914  CB  LEU A 141     145.992 134.197 162.597  1.00 40.16           C  
ATOM   1915  CG  LEU A 141     146.246 134.367 164.093  1.00 40.16           C  
ATOM   1916  CD1 LEU A 141     147.493 135.187 164.314  1.00 40.16           C  
ATOM   1917  CD2 LEU A 141     145.061 135.018 164.770  1.00 40.16           C  
ATOM   1918  H   LEU A 141     146.299 131.813 161.435  1.00 40.16           H  
ATOM   1919  HA  LEU A 141     144.349 133.008 162.902  1.00 40.16           H  
ATOM   1920  HB2 LEU A 141     146.847 134.017 162.176  1.00 40.16           H  
ATOM   1921  HB3 LEU A 141     145.640 135.038 162.265  1.00 40.16           H  
ATOM   1922  HG  LEU A 141     146.382 133.495 164.494  1.00 40.16           H  
ATOM   1923 HD11 LEU A 141     147.636 135.292 165.268  1.00 40.16           H  
ATOM   1924 HD12 LEU A 141     148.248 134.727 163.915  1.00 40.16           H  
ATOM   1925 HD13 LEU A 141     147.377 136.056 163.898  1.00 40.16           H  
ATOM   1926 HD21 LEU A 141     145.269 135.152 165.708  1.00 40.16           H  
ATOM   1927 HD22 LEU A 141     144.884 135.872 164.345  1.00 40.16           H  
ATOM   1928 HD23 LEU A 141     144.288 134.439 164.682  1.00 40.16           H  
ATOM   1929  N   PHE A 142     143.039 133.721 160.971  1.00 41.72           N  
ATOM   1930  CA  PHE A 142     142.250 134.074 159.801  1.00 41.72           C  
ATOM   1931  C   PHE A 142     141.555 135.400 160.059  1.00 41.72           C  
ATOM   1932  O   PHE A 142     140.886 135.562 161.083  1.00 41.72           O  
ATOM   1933  CB  PHE A 142     141.220 132.987 159.481  1.00 41.72           C  
ATOM   1934  CG  PHE A 142     141.824 131.635 159.250  1.00 41.72           C  
ATOM   1935  CD1 PHE A 142     142.808 131.456 158.295  1.00 41.72           C  
ATOM   1936  CD2 PHE A 142     141.410 130.544 159.987  1.00 41.72           C  
ATOM   1937  CE1 PHE A 142     143.367 130.216 158.081  1.00 41.72           C  
ATOM   1938  CE2 PHE A 142     141.965 129.303 159.775  1.00 41.72           C  
ATOM   1939  CZ  PHE A 142     142.946 129.139 158.821  1.00 41.72           C  
ATOM   1940  H   PHE A 142     142.589 133.730 161.704  1.00 41.72           H  
ATOM   1941  HA  PHE A 142     142.833 134.180 159.033  1.00 41.72           H  
ATOM   1942  HB2 PHE A 142     140.602 132.913 160.225  1.00 41.72           H  
ATOM   1943  HB3 PHE A 142     140.739 133.239 158.678  1.00 41.72           H  
ATOM   1944  HD1 PHE A 142     143.097 132.183 157.792  1.00 41.72           H  
ATOM   1945  HD2 PHE A 142     140.749 130.648 160.633  1.00 41.72           H  
ATOM   1946  HE1 PHE A 142     144.029 130.107 157.436  1.00 41.72           H  
ATOM   1947  HE2 PHE A 142     141.679 128.574 160.277  1.00 41.72           H  
ATOM   1948  HZ  PHE A 142     143.320 128.300 158.678  1.00 41.72           H  
ATOM   1949  N   LEU A 143     141.710 136.337 159.132  1.00 36.81           N  
ATOM   1950  CA  LEU A 143     141.120 137.660 159.238  1.00 36.81           C  
ATOM   1951  C   LEU A 143     139.972 137.795 158.250  1.00 36.81           C  
ATOM   1952  O   LEU A 143     139.954 137.147 157.201  1.00 36.81           O  
ATOM   1953  CB  LEU A 143     142.161 138.748 158.979  1.00 36.81           C  
ATOM   1954  CG  LEU A 143     143.388 138.677 159.883  1.00 36.81           C  
ATOM   1955  CD1 LEU A 143     144.494 137.881 159.224  1.00 36.81           C  
ATOM   1956  CD2 LEU A 143     143.867 140.072 160.233  1.00 36.81           C  
ATOM   1957  H   LEU A 143     142.167 136.225 158.412  1.00 36.81           H  
ATOM   1958  HA  LEU A 143     140.768 137.785 160.133  1.00 36.81           H  
ATOM   1959  HB2 LEU A 143     142.468 138.668 158.063  1.00 36.81           H  
ATOM   1960  HB3 LEU A 143     141.745 139.614 159.109  1.00 36.81           H  
ATOM   1961  HG  LEU A 143     143.149 138.223 160.706  1.00 36.81           H  
ATOM   1962 HD11 LEU A 143     145.067 137.514 159.915  1.00 36.81           H  
ATOM   1963 HD12 LEU A 143     144.102 137.163 158.705  1.00 36.81           H  
ATOM   1964 HD13 LEU A 143     145.003 138.468 158.643  1.00 36.81           H  
ATOM   1965 HD21 LEU A 143     144.593 140.004 160.872  1.00 36.81           H  
ATOM   1966 HD22 LEU A 143     144.176 140.510 159.425  1.00 36.81           H  
ATOM   1967 HD23 LEU A 143     143.132 140.573 160.620  1.00 36.81           H  
ATOM   1968  N   GLN A 144     139.010 138.646 158.597  1.00 36.58           N  
ATOM   1969  CA  GLN A 144     137.782 138.797 157.819  1.00 36.58           C  
ATOM   1970  C   GLN A 144     137.412 140.276 157.807  1.00 36.58           C  
ATOM   1971  O   GLN A 144     136.837 140.782 158.772  1.00 36.58           O  
ATOM   1972  CB  GLN A 144     136.664 137.951 158.412  1.00 36.58           C  
ATOM   1973  CG  GLN A 144     135.703 137.376 157.399  1.00 36.58           C  
ATOM   1974  CD  GLN A 144     134.545 136.657 158.056  1.00 36.58           C  
ATOM   1975  OE1 GLN A 144     134.216 136.918 159.212  1.00 36.58           O  
ATOM   1976  NE2 GLN A 144     133.919 135.747 157.321  1.00 36.58           N  
ATOM   1977  H   GLN A 144     139.045 139.155 159.289  1.00 36.58           H  
ATOM   1978  HA  GLN A 144     137.936 138.510 156.906  1.00 36.58           H  
ATOM   1979  HB2 GLN A 144     137.060 137.208 158.893  1.00 36.58           H  
ATOM   1980  HB3 GLN A 144     136.150 138.498 159.026  1.00 36.58           H  
ATOM   1981  HG2 GLN A 144     135.343 138.096 156.857  1.00 36.58           H  
ATOM   1982  HG3 GLN A 144     136.174 136.740 156.838  1.00 36.58           H  
ATOM   1983 HE21 GLN A 144     134.178 135.592 156.516  1.00 36.58           H  
ATOM   1984 HE22 GLN A 144     133.254 135.311 157.651  1.00 36.58           H  
ATOM   1985  N   THR A 145     137.739 140.962 156.717  1.00 35.79           N  
ATOM   1986  CA  THR A 145     137.386 142.366 156.588  1.00 35.79           C  
ATOM   1987  C   THR A 145     135.891 142.521 156.330  1.00 35.79           C  
ATOM   1988  O   THR A 145     135.204 141.588 155.910  1.00 35.79           O  
ATOM   1989  CB  THR A 145     138.181 143.013 155.462  1.00 35.79           C  
ATOM   1990  OG1 THR A 145     138.200 142.138 154.329  1.00 35.79           O  
ATOM   1991  CG2 THR A 145     139.599 143.286 155.911  1.00 35.79           C  
ATOM   1992  H   THR A 145     138.162 140.638 156.042  1.00 35.79           H  
ATOM   1993  HA  THR A 145     137.602 142.826 157.416  1.00 35.79           H  
ATOM   1994  HB  THR A 145     137.769 143.855 155.215  1.00 35.79           H  
ATOM   1995  HG1 THR A 145     138.631 142.490 153.700  1.00 35.79           H  
ATOM   1996 HG21 THR A 145     140.102 143.695 155.189  1.00 35.79           H  
ATOM   1997 HG22 THR A 145     139.596 143.886 156.672  1.00 35.79           H  
ATOM   1998 HG23 THR A 145     140.032 142.456 156.165  1.00 35.79           H  
ATOM   1999  N   ASP A 146     135.386 143.726 156.593  1.00 37.39           N  
ATOM   2000  CA  ASP A 146     133.951 143.967 156.479  1.00 37.39           C  
ATOM   2001  C   ASP A 146     133.474 143.779 155.046  1.00 37.39           C  
ATOM   2002  O   ASP A 146     132.420 143.182 154.804  1.00 37.39           O  
ATOM   2003  CB  ASP A 146     133.619 145.374 156.972  1.00 37.39           C  
ATOM   2004  CG  ASP A 146     132.210 145.484 157.498  1.00 37.39           C  
ATOM   2005  OD1 ASP A 146     131.410 144.568 157.230  1.00 37.39           O  
ATOM   2006  OD2 ASP A 146     131.902 146.482 158.180  1.00 37.39           O  
ATOM   2007  H   ASP A 146     135.846 144.410 156.839  1.00 37.39           H  
ATOM   2008  HA  ASP A 146     133.479 143.331 157.040  1.00 37.39           H  
ATOM   2009  HB2 ASP A 146     134.231 145.618 157.683  1.00 37.39           H  
ATOM   2010  HB3 ASP A 146     133.701 145.995 156.232  1.00 37.39           H  
ATOM   2011  N   GLN A 147     134.233 144.292 154.083  1.00 39.70           N  
ATOM   2012  CA  GLN A 147     133.892 144.183 152.674  1.00 39.70           C  
ATOM   2013  C   GLN A 147     135.176 144.257 151.867  1.00 39.70           C  
ATOM   2014  O   GLN A 147     136.154 144.860 152.320  1.00 39.70           O  
ATOM   2015  CB  GLN A 147     132.926 145.292 152.246  1.00 39.70           C  
ATOM   2016  CG  GLN A 147     133.509 146.678 152.341  1.00 39.70           C  
ATOM   2017  CD  GLN A 147     132.462 147.734 152.616  1.00 39.70           C  
ATOM   2018  OE1 GLN A 147     131.482 147.486 153.314  1.00 39.70           O  
ATOM   2019  NE2 GLN A 147     132.666 148.923 152.069  1.00 39.70           N  
ATOM   2020  H   GLN A 147     134.967 144.717 154.227  1.00 39.70           H  
ATOM   2021  HA  GLN A 147     133.470 143.326 152.513  1.00 39.70           H  
ATOM   2022  HB2 GLN A 147     132.671 145.147 151.323  1.00 39.70           H  
ATOM   2023  HB3 GLN A 147     132.141 145.256 152.813  1.00 39.70           H  
ATOM   2024  HG2 GLN A 147     134.155 146.697 153.062  1.00 39.70           H  
ATOM   2025  HG3 GLN A 147     133.941 146.893 151.502  1.00 39.70           H  
ATOM   2026 HE21 GLN A 147     133.365 149.060 151.586  1.00 39.70           H  
ATOM   2027 HE22 GLN A 147     132.100 149.558 152.195  1.00 39.70           H  
ATOM   2028  N   PRO A 148     135.207 143.664 150.673  1.00 41.66           N  
ATOM   2029  CA  PRO A 148     136.477 143.564 149.939  1.00 41.66           C  
ATOM   2030  C   PRO A 148     137.052 144.895 149.488  1.00 41.66           C  
ATOM   2031  O   PRO A 148     138.240 144.942 149.148  1.00 41.66           O  
ATOM   2032  CB  PRO A 148     136.115 142.684 148.737  1.00 41.66           C  
ATOM   2033  CG  PRO A 148     134.654 142.868 148.562  1.00 41.66           C  
ATOM   2034  CD  PRO A 148     134.097 143.040 149.937  1.00 41.66           C  
ATOM   2035  HA  PRO A 148     137.136 143.102 150.480  1.00 41.66           H  
ATOM   2036  HB2 PRO A 148     136.596 142.987 147.951  1.00 41.66           H  
ATOM   2037  HB3 PRO A 148     136.324 141.757 148.933  1.00 41.66           H  
ATOM   2038  HG2 PRO A 148     134.489 143.659 148.026  1.00 41.66           H  
ATOM   2039  HG3 PRO A 148     134.276 142.082 148.137  1.00 41.66           H  
ATOM   2040  HD2 PRO A 148     133.325 143.626 149.915  1.00 41.66           H  
ATOM   2041  HD3 PRO A 148     133.879 142.177 150.323  1.00 41.66           H  
ATOM   2042  N   ILE A 149     136.266 145.968 149.455  1.00 42.61           N  
ATOM   2043  CA  ILE A 149     136.742 147.243 148.928  1.00 42.61           C  
ATOM   2044  C   ILE A 149     136.085 148.377 149.700  1.00 42.61           C  
ATOM   2045  O   ILE A 149     134.880 148.351 149.961  1.00 42.61           O  
ATOM   2046  CB  ILE A 149     136.452 147.365 147.418  1.00 42.61           C  
ATOM   2047  CG1 ILE A 149     137.088 148.631 146.853  1.00 42.61           C  
ATOM   2048  CG2 ILE A 149     134.960 147.375 147.163  1.00 42.61           C  
ATOM   2049  CD1 ILE A 149     137.129 148.661 145.351  1.00 42.61           C  
ATOM   2050  H   ILE A 149     135.453 145.984 149.733  1.00 42.61           H  
ATOM   2051  HA  ILE A 149     137.699 147.302 149.058  1.00 42.61           H  
ATOM   2052  HB  ILE A 149     136.838 146.597 146.967  1.00 42.61           H  
ATOM   2053 HG12 ILE A 149     136.577 149.400 147.152  1.00 42.61           H  
ATOM   2054 HG13 ILE A 149     138.000 148.696 147.177  1.00 42.61           H  
ATOM   2055 HG21 ILE A 149     134.805 147.296 146.209  1.00 42.61           H  
ATOM   2056 HG22 ILE A 149     134.557 146.625 147.626  1.00 42.61           H  
ATOM   2057 HG23 ILE A 149     134.585 148.208 147.489  1.00 42.61           H  
ATOM   2058 HD11 ILE A 149     137.673 149.411 145.065  1.00 42.61           H  
ATOM   2059 HD12 ILE A 149     137.516 147.832 145.031  1.00 42.61           H  
ATOM   2060 HD13 ILE A 149     136.225 148.757 145.012  1.00 42.61           H  
ATOM   2061  N   TYR A 150     136.884 149.385 150.045  1.00 40.50           N  
ATOM   2062  CA  TYR A 150     136.413 150.573 150.742  1.00 40.50           C  
ATOM   2063  C   TYR A 150     136.778 151.821 149.952  1.00 40.50           C  
ATOM   2064  O   TYR A 150     137.760 151.839 149.206  1.00 40.50           O  
ATOM   2065  CB  TYR A 150     137.023 150.695 152.140  1.00 40.50           C  
ATOM   2066  CG  TYR A 150     136.721 149.555 153.077  1.00 40.50           C  
ATOM   2067  CD1 TYR A 150     135.574 149.557 153.850  1.00 40.50           C  
ATOM   2068  CD2 TYR A 150     137.595 148.489 153.205  1.00 40.50           C  
ATOM   2069  CE1 TYR A 150     135.301 148.526 154.713  1.00 40.50           C  
ATOM   2070  CE2 TYR A 150     137.329 147.454 154.064  1.00 40.50           C  
ATOM   2071  CZ  TYR A 150     136.181 147.478 154.815  1.00 40.50           C  
ATOM   2072  OH  TYR A 150     135.913 146.445 155.674  1.00 40.50           O  
ATOM   2073  H   TYR A 150     137.728 149.401 149.880  1.00 40.50           H  
ATOM   2074  HA  TYR A 150     135.448 150.537 150.830  1.00 40.50           H  
ATOM   2075  HB2 TYR A 150     137.987 150.750 152.051  1.00 40.50           H  
ATOM   2076  HB3 TYR A 150     136.688 151.507 152.551  1.00 40.50           H  
ATOM   2077  HD1 TYR A 150     134.976 150.266 153.782  1.00 40.50           H  
ATOM   2078  HD2 TYR A 150     138.372 148.473 152.696  1.00 40.50           H  
ATOM   2079  HE1 TYR A 150     134.524 148.536 155.224  1.00 40.50           H  
ATOM   2080  HE2 TYR A 150     137.922 146.742 154.137  1.00 40.50           H  
ATOM   2081  HH  TYR A 150     136.532 145.878 155.642  1.00 40.50           H  
ATOM   2082  N   ASN A 151     135.980 152.865 150.126  1.00 45.18           N  
ATOM   2083  CA  ASN A 151     136.358 154.176 149.628  1.00 45.18           C  
ATOM   2084  C   ASN A 151     136.788 155.062 150.790  1.00 45.18           C  
ATOM   2085  O   ASN A 151     136.249 154.947 151.894  1.00 45.18           O  
ATOM   2086  CB  ASN A 151     135.197 154.835 148.882  1.00 45.18           C  
ATOM   2087  CG  ASN A 151     133.970 154.993 149.746  1.00 45.18           C  
ATOM   2088  OD1 ASN A 151     133.818 154.308 150.756  1.00 45.18           O  
ATOM   2089  ND2 ASN A 151     133.081 155.896 149.352  1.00 45.18           N  
ATOM   2090  H   ASN A 151     135.219 152.840 150.525  1.00 45.18           H  
ATOM   2091  HA  ASN A 151     137.102 154.084 149.014  1.00 45.18           H  
ATOM   2092  HB2 ASN A 151     135.471 155.717 148.586  1.00 45.18           H  
ATOM   2093  HB3 ASN A 151     134.959 154.288 148.119  1.00 45.18           H  
ATOM   2094 HD21 ASN A 151     132.365 156.023 149.810  1.00 45.18           H  
ATOM   2095 HD22 ASN A 151     133.223 156.355 148.638  1.00 45.18           H  
ATOM   2096  N   PRO A 152     137.747 155.961 150.578  1.00 47.48           N  
ATOM   2097  CA  PRO A 152     138.347 156.670 151.713  1.00 47.48           C  
ATOM   2098  C   PRO A 152     137.303 157.397 152.544  1.00 47.48           C  
ATOM   2099  O   PRO A 152     136.351 157.974 152.018  1.00 47.48           O  
ATOM   2100  CB  PRO A 152     139.321 157.649 151.049  1.00 47.48           C  
ATOM   2101  CG  PRO A 152     138.936 157.693 149.615  1.00 47.48           C  
ATOM   2102  CD  PRO A 152     138.343 156.370 149.299  1.00 47.48           C  
ATOM   2103  HA  PRO A 152     138.839 156.054 152.277  1.00 47.48           H  
ATOM   2104  HB2 PRO A 152     139.228 158.525 151.454  1.00 47.48           H  
ATOM   2105  HB3 PRO A 152     140.228 157.321 151.148  1.00 47.48           H  
ATOM   2106  HG2 PRO A 152     138.285 158.398 149.478  1.00 47.48           H  
ATOM   2107  HG3 PRO A 152     139.725 157.849 149.073  1.00 47.48           H  
ATOM   2108  HD2 PRO A 152     137.659 156.461 148.618  1.00 47.48           H  
ATOM   2109  HD3 PRO A 152     139.034 155.744 149.031  1.00 47.48           H  
ATOM   2110  N   GLY A 153     137.494 157.361 153.861  1.00 45.48           N  
ATOM   2111  CA  GLY A 153     136.599 157.997 154.801  1.00 45.48           C  
ATOM   2112  C   GLY A 153     135.645 157.058 155.506  1.00 45.48           C  
ATOM   2113  O   GLY A 153     135.079 157.440 156.537  1.00 45.48           O  
ATOM   2114  H   GLY A 153     138.155 156.960 154.236  1.00 45.48           H  
ATOM   2115  HA2 GLY A 153     137.126 158.449 155.479  1.00 45.48           H  
ATOM   2116  HA3 GLY A 153     136.073 158.665 154.336  1.00 45.48           H  
ATOM   2117  N   GLN A 154     135.452 155.849 154.991  1.00 43.16           N  
ATOM   2118  CA  GLN A 154     134.534 154.902 155.602  1.00 43.16           C  
ATOM   2119  C   GLN A 154     135.199 154.186 156.774  1.00 43.16           C  
ATOM   2120  O   GLN A 154     136.423 154.175 156.917  1.00 43.16           O  
ATOM   2121  CB  GLN A 154     134.055 153.883 154.571  1.00 43.16           C  
ATOM   2122  CG  GLN A 154     132.682 153.314 154.862  1.00 43.16           C  
ATOM   2123  CD  GLN A 154     132.196 152.387 153.770  1.00 43.16           C  
ATOM   2124  OE1 GLN A 154     132.693 152.421 152.645  1.00 43.16           O  
ATOM   2125  NE2 GLN A 154     131.222 151.547 154.097  1.00 43.16           N  
ATOM   2126  H   GLN A 154     135.843 155.553 154.285  1.00 43.16           H  
ATOM   2127  HA  GLN A 154     133.760 155.380 155.938  1.00 43.16           H  
ATOM   2128  HB2 GLN A 154     134.020 154.311 153.701  1.00 43.16           H  
ATOM   2129  HB3 GLN A 154     134.683 153.144 154.548  1.00 43.16           H  
ATOM   2130  HG2 GLN A 154     132.716 152.810 155.690  1.00 43.16           H  
ATOM   2131  HG3 GLN A 154     132.047 154.043 154.943  1.00 43.16           H  
ATOM   2132 HE21 GLN A 154     130.900 151.552 154.895  1.00 43.16           H  
ATOM   2133 HE22 GLN A 154     130.911 150.999 153.512  1.00 43.16           H  
ATOM   2134  N   ARG A 155     134.368 153.578 157.618  1.00 39.82           N  
ATOM   2135  CA  ARG A 155     134.843 152.848 158.787  1.00 39.82           C  
ATOM   2136  C   ARG A 155     135.079 151.391 158.411  1.00 39.82           C  
ATOM   2137  O   ARG A 155     134.160 150.707 157.950  1.00 39.82           O  
ATOM   2138  CB  ARG A 155     133.842 152.941 159.936  1.00 39.82           C  
ATOM   2139  CG  ARG A 155     134.333 152.299 161.225  1.00 39.82           C  
ATOM   2140  CD  ARG A 155     133.225 152.166 162.253  1.00 39.82           C  
ATOM   2141  NE  ARG A 155     132.129 151.329 161.775  1.00 39.82           N  
ATOM   2142  CZ  ARG A 155     131.115 150.918 162.530  1.00 39.82           C  
ATOM   2143  NH1 ARG A 155     130.161 150.161 162.004  1.00 39.82           N  
ATOM   2144  NH2 ARG A 155     131.051 151.258 163.810  1.00 39.82           N  
ATOM   2145  H   ARG A 155     133.512 153.575 157.534  1.00 39.82           H  
ATOM   2146  HA  ARG A 155     135.685 153.227 159.085  1.00 39.82           H  
ATOM   2147  HB2 ARG A 155     133.662 153.876 160.120  1.00 39.82           H  
ATOM   2148  HB3 ARG A 155     133.022 152.494 159.671  1.00 39.82           H  
ATOM   2149  HG2 ARG A 155     134.672 151.410 161.037  1.00 39.82           H  
ATOM   2150  HG3 ARG A 155     135.034 152.849 161.607  1.00 39.82           H  
ATOM   2151  HD2 ARG A 155     133.585 151.762 163.058  1.00 39.82           H  
ATOM   2152  HD3 ARG A 155     132.869 153.046 162.452  1.00 39.82           H  
ATOM   2153  HE  ARG A 155     132.190 151.007 160.980  1.00 39.82           H  
ATOM   2154 HH11 ARG A 155     130.199 149.937 161.175  1.00 39.82           H  
ATOM   2155 HH12 ARG A 155     129.506 149.893 162.493  1.00 39.82           H  
ATOM   2156 HH21 ARG A 155     131.664 151.749 164.159  1.00 39.82           H  
ATOM   2157 HH22 ARG A 155     130.393 150.988 164.293  1.00 39.82           H  
ATOM   2158  N   VAL A 156     136.302 150.919 158.624  1.00 38.48           N  
ATOM   2159  CA  VAL A 156     136.692 149.549 158.316  1.00 38.48           C  
ATOM   2160  C   VAL A 156     136.473 148.694 159.553  1.00 38.48           C  
ATOM   2161  O   VAL A 156     136.882 149.073 160.655  1.00 38.48           O  
ATOM   2162  CB  VAL A 156     138.156 149.483 157.860  1.00 38.48           C  
ATOM   2163  CG1 VAL A 156     138.576 148.044 157.637  1.00 38.48           C  
ATOM   2164  CG2 VAL A 156     138.349 150.304 156.606  1.00 38.48           C  
ATOM   2165  H   VAL A 156     136.942 151.387 158.958  1.00 38.48           H  
ATOM   2166  HA  VAL A 156     136.132 149.206 157.602  1.00 38.48           H  
ATOM   2167  HB  VAL A 156     138.721 149.857 158.554  1.00 38.48           H  
ATOM   2168 HG11 VAL A 156     139.400 148.034 157.126  1.00 38.48           H  
ATOM   2169 HG12 VAL A 156     138.716 147.616 158.496  1.00 38.48           H  
ATOM   2170 HG13 VAL A 156     137.878 147.584 157.146  1.00 38.48           H  
ATOM   2171 HG21 VAL A 156     139.286 150.281 156.355  1.00 38.48           H  
ATOM   2172 HG22 VAL A 156     137.807 149.927 155.896  1.00 38.48           H  
ATOM   2173 HG23 VAL A 156     138.076 151.217 156.782  1.00 38.48           H  
ATOM   2174  N   ARG A 157     135.817 147.551 159.376  1.00 36.75           N  
ATOM   2175  CA  ARG A 157     135.595 146.584 160.442  1.00 36.75           C  
ATOM   2176  C   ARG A 157     136.295 145.291 160.066  1.00 36.75           C  
ATOM   2177  O   ARG A 157     136.277 144.895 158.897  1.00 36.75           O  
ATOM   2178  CB  ARG A 157     134.104 146.330 160.661  1.00 36.75           C  
ATOM   2179  CG  ARG A 157     133.347 147.533 161.175  1.00 36.75           C  
ATOM   2180  CD  ARG A 157     131.944 147.175 161.625  1.00 36.75           C  
ATOM   2181  NE  ARG A 157     131.110 146.706 160.524  1.00 36.75           N  
ATOM   2182  CZ  ARG A 157     129.795 146.532 160.602  1.00 36.75           C  
ATOM   2183  NH1 ARG A 157     129.121 146.101 159.548  1.00 36.75           N  
ATOM   2184  NH2 ARG A 157     129.151 146.791 161.731  1.00 36.75           N  
ATOM   2185  H   ARG A 157     135.483 147.307 158.622  1.00 36.75           H  
ATOM   2186  HA  ARG A 157     135.978 146.914 161.270  1.00 36.75           H  
ATOM   2187  HB2 ARG A 157     133.704 146.067 159.819  1.00 36.75           H  
ATOM   2188  HB3 ARG A 157     134.001 145.617 161.310  1.00 36.75           H  
ATOM   2189  HG2 ARG A 157     133.817 147.910 161.932  1.00 36.75           H  
ATOM   2190  HG3 ARG A 157     133.277 148.191 160.466  1.00 36.75           H  
ATOM   2191  HD2 ARG A 157     131.994 146.467 162.286  1.00 36.75           H  
ATOM   2192  HD3 ARG A 157     131.524 147.960 162.009  1.00 36.75           H  
ATOM   2193  HE  ARG A 157     131.496 146.521 159.779  1.00 36.75           H  
ATOM   2194 HH11 ARG A 157     129.534 145.932 158.813  1.00 36.75           H  
ATOM   2195 HH12 ARG A 157     128.270 145.989 159.598  1.00 36.75           H  
ATOM   2196 HH21 ARG A 157     129.580 147.072 162.421  1.00 36.75           H  
ATOM   2197 HH22 ARG A 157     128.300 146.677 161.774  1.00 36.75           H  
ATOM   2198  N   TYR A 158     136.922 144.642 161.043  1.00 37.62           N  
ATOM   2199  CA  TYR A 158     137.597 143.380 160.788  1.00 37.62           C  
ATOM   2200  C   TYR A 158     137.692 142.594 162.083  1.00 37.62           C  
ATOM   2201  O   TYR A 158     137.625 143.154 163.178  1.00 37.62           O  
ATOM   2202  CB  TYR A 158     138.992 143.597 160.199  1.00 37.62           C  
ATOM   2203  CG  TYR A 158     140.006 144.073 161.205  1.00 37.62           C  
ATOM   2204  CD1 TYR A 158     139.943 145.354 161.728  1.00 37.62           C  
ATOM   2205  CD2 TYR A 158     141.027 143.241 161.634  1.00 37.62           C  
ATOM   2206  CE1 TYR A 158     140.870 145.795 162.647  1.00 37.62           C  
ATOM   2207  CE2 TYR A 158     141.959 143.673 162.555  1.00 37.62           C  
ATOM   2208  CZ  TYR A 158     141.875 144.949 163.058  1.00 37.62           C  
ATOM   2209  OH  TYR A 158     142.800 145.383 163.975  1.00 37.62           O  
ATOM   2210  H   TYR A 158     136.969 144.912 161.858  1.00 37.62           H  
ATOM   2211  HA  TYR A 158     137.077 142.861 160.155  1.00 37.62           H  
ATOM   2212  HB2 TYR A 158     139.310 142.758 159.830  1.00 37.62           H  
ATOM   2213  HB3 TYR A 158     138.934 144.265 159.497  1.00 37.62           H  
ATOM   2214  HD1 TYR A 158     139.265 145.928 161.452  1.00 37.62           H  
ATOM   2215  HD2 TYR A 158     141.086 142.377 161.295  1.00 37.62           H  
ATOM   2216  HE1 TYR A 158     140.816 146.657 162.990  1.00 37.62           H  
ATOM   2217  HE2 TYR A 158     142.640 143.104 162.834  1.00 37.62           H  
ATOM   2218  HH  TYR A 158     142.635 146.177 164.196  1.00 37.62           H  
ATOM   2219  N   ARG A 159     137.847 141.280 161.943  1.00 36.41           N  
ATOM   2220  CA  ARG A 159     138.028 140.396 163.083  1.00 36.41           C  
ATOM   2221  C   ARG A 159     139.001 139.288 162.715  1.00 36.41           C  
ATOM   2222  O   ARG A 159     139.156 138.942 161.542  1.00 36.41           O  
ATOM   2223  CB  ARG A 159     136.700 139.796 163.548  1.00 36.41           C  
ATOM   2224  CG  ARG A 159     136.014 138.936 162.515  1.00 36.41           C  
ATOM   2225  CD  ARG A 159     134.536 138.810 162.815  1.00 36.41           C  
ATOM   2226  NE  ARG A 159     133.803 138.226 161.699  1.00 36.41           N  
ATOM   2227  CZ  ARG A 159     132.483 138.260 161.575  1.00 36.41           C  
ATOM   2228  NH1 ARG A 159     131.904 137.701 160.523  1.00 36.41           N  
ATOM   2229  NH2 ARG A 159     131.737 138.846 162.501  1.00 36.41           N  
ATOM   2230  H   ARG A 159     137.851 140.873 161.186  1.00 36.41           H  
ATOM   2231  HA  ARG A 159     138.410 140.904 163.812  1.00 36.41           H  
ATOM   2232  HB2 ARG A 159     136.865 139.244 164.328  1.00 36.41           H  
ATOM   2233  HB3 ARG A 159     136.098 140.519 163.780  1.00 36.41           H  
ATOM   2234  HG2 ARG A 159     136.115 139.341 161.639  1.00 36.41           H  
ATOM   2235  HG3 ARG A 159     136.405 138.049 162.523  1.00 36.41           H  
ATOM   2236  HD2 ARG A 159     134.415 138.238 163.589  1.00 36.41           H  
ATOM   2237  HD3 ARG A 159     134.170 139.691 162.988  1.00 36.41           H  
ATOM   2238  HE  ARG A 159     134.256 137.834 161.082  1.00 36.41           H  
ATOM   2239 HH11 ARG A 159     132.384 137.319 159.921  1.00 36.41           H  
ATOM   2240 HH12 ARG A 159     131.048 137.721 160.442  1.00 36.41           H  
ATOM   2241 HH21 ARG A 159     132.105 139.211 163.187  1.00 36.41           H  
ATOM   2242 HH22 ARG A 159     130.882 138.864 162.414  1.00 36.41           H  
ATOM   2243  N   VAL A 160     139.656 138.734 163.732  1.00 37.54           N  
ATOM   2244  CA  VAL A 160     140.690 137.724 163.552  1.00 37.54           C  
ATOM   2245  C   VAL A 160     140.366 136.528 164.431  1.00 37.54           C  
ATOM   2246  O   VAL A 160     140.024 136.685 165.608  1.00 37.54           O  
ATOM   2247  CB  VAL A 160     142.088 138.276 163.891  1.00 37.54           C  
ATOM   2248  CG1 VAL A 160     142.404 139.470 163.023  1.00 37.54           C  
ATOM   2249  CG2 VAL A 160     142.163 138.654 165.351  1.00 37.54           C  
ATOM   2250  H   VAL A 160     139.512 138.932 164.556  1.00 37.54           H  
ATOM   2251  HA  VAL A 160     140.697 137.430 162.628  1.00 37.54           H  
ATOM   2252  HB  VAL A 160     142.753 137.591 163.720  1.00 37.54           H  
ATOM   2253 HG11 VAL A 160     143.363 139.521 162.891  1.00 37.54           H  
ATOM   2254 HG12 VAL A 160     141.954 139.365 162.170  1.00 37.54           H  
ATOM   2255 HG13 VAL A 160     142.084 140.272 163.464  1.00 37.54           H  
ATOM   2256 HG21 VAL A 160     142.925 139.239 165.481  1.00 37.54           H  
ATOM   2257 HG22 VAL A 160     141.348 139.117 165.599  1.00 37.54           H  
ATOM   2258 HG23 VAL A 160     142.263 137.851 165.884  1.00 37.54           H  
ATOM   2259  N   PHE A 161     140.477 135.333 163.859  1.00 38.67           N  
ATOM   2260  CA  PHE A 161     140.203 134.085 164.558  1.00 38.67           C  
ATOM   2261  C   PHE A 161     141.526 133.435 164.924  1.00 38.67           C  
ATOM   2262  O   PHE A 161     142.330 133.125 164.040  1.00 38.67           O  
ATOM   2263  CB  PHE A 161     139.378 133.141 163.688  1.00 38.67           C  
ATOM   2264  CG  PHE A 161     138.119 133.750 163.169  1.00 38.67           C  
ATOM   2265  CD1 PHE A 161     136.959 133.705 163.914  1.00 38.67           C  
ATOM   2266  CD2 PHE A 161     138.095 134.374 161.938  1.00 38.67           C  
ATOM   2267  CE1 PHE A 161     135.800 134.268 163.441  1.00 38.67           C  
ATOM   2268  CE2 PHE A 161     136.939 134.938 161.461  1.00 38.67           C  
ATOM   2269  CZ  PHE A 161     135.790 134.885 162.212  1.00 38.67           C  
ATOM   2270  H   PHE A 161     140.716 135.218 163.042  1.00 38.67           H  
ATOM   2271  HA  PHE A 161     139.710 134.266 165.374  1.00 38.67           H  
ATOM   2272  HB2 PHE A 161     139.913 132.871 162.925  1.00 38.67           H  
ATOM   2273  HB3 PHE A 161     139.137 132.362 164.213  1.00 38.67           H  
ATOM   2274  HD1 PHE A 161     136.962 133.289 164.745  1.00 38.67           H  
ATOM   2275  HD2 PHE A 161     138.871 134.412 161.427  1.00 38.67           H  
ATOM   2276  HE1 PHE A 161     135.023 134.231 163.950  1.00 38.67           H  
ATOM   2277  HE2 PHE A 161     136.933 135.355 160.630  1.00 38.67           H  
ATOM   2278  HZ  PHE A 161     135.005 135.266 161.890  1.00 38.67           H  
ATOM   2279  N   ALA A 162     141.747 133.220 166.214  1.00 39.83           N  
ATOM   2280  CA  ALA A 162     142.952 132.564 166.698  1.00 39.83           C  
ATOM   2281  C   ALA A 162     142.657 131.082 166.878  1.00 39.83           C  
ATOM   2282  O   ALA A 162     141.776 130.713 167.662  1.00 39.83           O  
ATOM   2283  CB  ALA A 162     143.423 133.183 168.012  1.00 39.83           C  
ATOM   2284  H   ALA A 162     141.203 133.450 166.840  1.00 39.83           H  
ATOM   2285  HA  ALA A 162     143.660 132.659 166.043  1.00 39.83           H  
ATOM   2286  HB1 ALA A 162     144.231 132.731 168.300  1.00 39.83           H  
ATOM   2287  HB2 ALA A 162     143.602 134.125 167.869  1.00 39.83           H  
ATOM   2288  HB3 ALA A 162     142.728 133.073 168.679  1.00 39.83           H  
ATOM   2289  N   LEU A 163     143.392 130.241 166.158  1.00 43.07           N  
ATOM   2290  CA  LEU A 163     143.223 128.798 166.220  1.00 43.07           C  
ATOM   2291  C   LEU A 163     144.563 128.151 166.525  1.00 43.07           C  
ATOM   2292  O   LEU A 163     145.596 128.562 165.990  1.00 43.07           O  
ATOM   2293  CB  LEU A 163     142.668 128.245 164.906  1.00 43.07           C  
ATOM   2294  CG  LEU A 163     141.328 128.806 164.433  1.00 43.07           C  
ATOM   2295  CD1 LEU A 163     140.906 128.134 163.145  1.00 43.07           C  
ATOM   2296  CD2 LEU A 163     140.257 128.638 165.487  1.00 43.07           C  
ATOM   2297  H   LEU A 163     144.009 130.491 165.613  1.00 43.07           H  
ATOM   2298  HA  LEU A 163     142.607 128.572 166.934  1.00 43.07           H  
ATOM   2299  HB2 LEU A 163     143.315 128.424 164.208  1.00 43.07           H  
ATOM   2300  HB3 LEU A 163     142.559 127.286 165.003  1.00 43.07           H  
ATOM   2301  HG  LEU A 163     141.428 129.755 164.257  1.00 43.07           H  
ATOM   2302 HD11 LEU A 163     140.051 128.497 162.867  1.00 43.07           H  
ATOM   2303 HD12 LEU A 163     141.576 128.306 162.465  1.00 43.07           H  
ATOM   2304 HD13 LEU A 163     140.826 127.180 163.299  1.00 43.07           H  
ATOM   2305 HD21 LEU A 163     139.416 128.961 165.128  1.00 43.07           H  
ATOM   2306 HD22 LEU A 163     140.182 127.699 165.716  1.00 43.07           H  
ATOM   2307 HD23 LEU A 163     140.499 129.154 166.271  1.00 43.07           H  
ATOM   2308  N   ASP A 164     144.541 127.138 167.385  1.00 43.43           N  
ATOM   2309  CA  ASP A 164     145.755 126.420 167.730  1.00 43.43           C  
ATOM   2310  C   ASP A 164     146.116 125.444 166.612  1.00 43.43           C  
ATOM   2311  O   ASP A 164     145.436 125.347 165.588  1.00 43.43           O  
ATOM   2312  CB  ASP A 164     145.586 125.700 169.065  1.00 43.43           C  
ATOM   2313  CG  ASP A 164     144.379 124.787 169.089  1.00 43.43           C  
ATOM   2314  OD1 ASP A 164     143.783 124.555 168.018  1.00 43.43           O  
ATOM   2315  OD2 ASP A 164     144.027 124.298 170.183  1.00 43.43           O  
ATOM   2316  H   ASP A 164     143.833 126.851 167.780  1.00 43.43           H  
ATOM   2317  HA  ASP A 164     146.483 127.055 167.821  1.00 43.43           H  
ATOM   2318  HB2 ASP A 164     146.374 125.161 169.238  1.00 43.43           H  
ATOM   2319  HB3 ASP A 164     145.477 126.360 169.768  1.00 43.43           H  
ATOM   2320  N   GLN A 165     147.207 124.704 166.813  1.00 43.80           N  
ATOM   2321  CA  GLN A 165     147.674 123.786 165.782  1.00 43.80           C  
ATOM   2322  C   GLN A 165     146.618 122.750 165.424  1.00 43.80           C  
ATOM   2323  O   GLN A 165     146.546 122.312 164.271  1.00 43.80           O  
ATOM   2324  CB  GLN A 165     148.953 123.096 166.245  1.00 43.80           C  
ATOM   2325  CG  GLN A 165     150.213 123.838 165.867  1.00 43.80           C  
ATOM   2326  CD  GLN A 165     150.481 123.787 164.385  1.00 43.80           C  
ATOM   2327  OE1 GLN A 165     149.797 123.082 163.647  1.00 43.80           O  
ATOM   2328  NE2 GLN A 165     151.480 124.533 163.938  1.00 43.80           N  
ATOM   2329  H   GLN A 165     147.686 124.716 167.528  1.00 43.80           H  
ATOM   2330  HA  GLN A 165     147.878 124.292 164.981  1.00 43.80           H  
ATOM   2331  HB2 GLN A 165     148.935 123.016 167.212  1.00 43.80           H  
ATOM   2332  HB3 GLN A 165     148.996 122.213 165.844  1.00 43.80           H  
ATOM   2333  HG2 GLN A 165     150.125 124.768 166.126  1.00 43.80           H  
ATOM   2334  HG3 GLN A 165     150.968 123.435 166.323  1.00 43.80           H  
ATOM   2335 HE21 GLN A 165     151.937 125.013 164.486  1.00 43.80           H  
ATOM   2336 HE22 GLN A 165     151.671 124.536 163.100  1.00 43.80           H  
ATOM   2337  N   LYS A 166     145.795 122.344 166.387  1.00 46.97           N  
ATOM   2338  CA  LYS A 166     144.746 121.364 166.154  1.00 46.97           C  
ATOM   2339  C   LYS A 166     143.471 121.992 165.604  1.00 46.97           C  
ATOM   2340  O   LYS A 166     142.406 121.369 165.665  1.00 46.97           O  
ATOM   2341  CB  LYS A 166     144.438 120.613 167.450  1.00 46.97           C  
ATOM   2342  CG  LYS A 166     145.674 120.111 168.179  1.00 46.97           C  
ATOM   2343  CD  LYS A 166     145.318 119.329 169.436  1.00 46.97           C  
ATOM   2344  CE  LYS A 166     144.572 120.182 170.454  1.00 46.97           C  
ATOM   2345  NZ  LYS A 166     145.290 121.446 170.770  1.00 46.97           N  
ATOM   2346  H   LYS A 166     145.826 122.630 167.198  1.00 46.97           H  
ATOM   2347  HA  LYS A 166     145.061 120.716 165.505  1.00 46.97           H  
ATOM   2348  HB2 LYS A 166     143.961 121.212 168.045  1.00 46.97           H  
ATOM   2349  HB3 LYS A 166     143.883 119.844 167.243  1.00 46.97           H  
ATOM   2350  HG2 LYS A 166     146.173 119.523 167.591  1.00 46.97           H  
ATOM   2351  HG3 LYS A 166     146.223 120.867 168.439  1.00 46.97           H  
ATOM   2352  HD2 LYS A 166     144.749 118.581 169.195  1.00 46.97           H  
ATOM   2353  HD3 LYS A 166     146.133 119.007 169.852  1.00 46.97           H  
ATOM   2354  HE2 LYS A 166     143.697 120.409 170.103  1.00 46.97           H  
ATOM   2355  HE3 LYS A 166     144.477 119.678 171.277  1.00 46.97           H  
ATOM   2356  HZ1 LYS A 166     144.894 121.858 171.453  1.00 46.97           H  
ATOM   2357  HZ2 LYS A 166     146.134 121.268 170.990  1.00 46.97           H  
ATOM   2358  HZ3 LYS A 166     145.284 121.985 170.062  1.00 46.97           H  
ATOM   2359  N   MET A 167     143.554 123.213 165.079  1.00 46.13           N  
ATOM   2360  CA  MET A 167     142.400 123.947 164.570  1.00 46.13           C  
ATOM   2361  C   MET A 167     141.301 124.094 165.613  1.00 46.13           C  
ATOM   2362  O   MET A 167     140.124 124.217 165.264  1.00 46.13           O  
ATOM   2363  CB  MET A 167     141.833 123.296 163.306  1.00 46.13           C  
ATOM   2364  CG  MET A 167     142.741 123.410 162.102  1.00 46.13           C  
ATOM   2365  SD  MET A 167     142.954 125.127 161.599  1.00 46.13           S  
ATOM   2366  CE  MET A 167     141.855 125.209 160.193  1.00 46.13           C  
ATOM   2367  H   MET A 167     144.290 123.650 165.004  1.00 46.13           H  
ATOM   2368  HA  MET A 167     142.697 124.837 164.328  1.00 46.13           H  
ATOM   2369  HB2 MET A 167     141.686 122.353 163.478  1.00 46.13           H  
ATOM   2370  HB3 MET A 167     140.993 123.724 163.082  1.00 46.13           H  
ATOM   2371  HG2 MET A 167     143.613 123.048 162.322  1.00 46.13           H  
ATOM   2372  HG3 MET A 167     142.352 122.922 161.360  1.00 46.13           H  
ATOM   2373  HE1 MET A 167     141.977 126.062 159.747  1.00 46.13           H  
ATOM   2374  HE2 MET A 167     142.059 124.484 159.586  1.00 46.13           H  
ATOM   2375  HE3 MET A 167     140.940 125.127 160.505  1.00 46.13           H  
ATOM   2376  N   ARG A 168     141.656 124.078 166.865  1.00 47.20           N  
ATOM   2377  CA  ARG A 168     140.704 124.409 167.909  1.00 47.20           C  
ATOM   2378  C   ARG A 168     140.922 125.846 168.367  1.00 47.20           C  
ATOM   2379  O   ARG A 168     142.042 126.361 168.302  1.00 47.20           O  
ATOM   2380  CB  ARG A 168     140.862 123.460 169.092  1.00 47.20           C  
ATOM   2381  CG  ARG A 168     140.666 121.991 168.744  1.00 47.20           C  
ATOM   2382  CD  ARG A 168     139.235 121.692 168.335  1.00 47.20           C  
ATOM   2383  NE  ARG A 168     139.077 120.331 167.833  1.00 47.20           N  
ATOM   2384  CZ  ARG A 168     139.436 119.934 166.617  1.00 47.20           C  
ATOM   2385  NH1 ARG A 168     139.250 118.675 166.249  1.00 47.20           N  
ATOM   2386  NH2 ARG A 168     139.981 120.793 165.766  1.00 47.20           N  
ATOM   2387  H   ARG A 168     142.443 123.881 167.150  1.00 47.20           H  
ATOM   2388  HA  ARG A 168     139.802 124.326 167.566  1.00 47.20           H  
ATOM   2389  HB2 ARG A 168     141.756 123.561 169.454  1.00 47.20           H  
ATOM   2390  HB3 ARG A 168     140.207 123.692 169.768  1.00 47.20           H  
ATOM   2391  HG2 ARG A 168     141.248 121.756 168.004  1.00 47.20           H  
ATOM   2392  HG3 ARG A 168     140.878 121.449 169.520  1.00 47.20           H  
ATOM   2393  HD2 ARG A 168     138.658 121.795 169.106  1.00 47.20           H  
ATOM   2394  HD3 ARG A 168     138.964 122.303 167.633  1.00 47.20           H  
ATOM   2395  HE  ARG A 168     138.700 119.755 168.348  1.00 47.20           H  
ATOM   2396 HH11 ARG A 168     138.897 118.114 166.798  1.00 47.20           H  
ATOM   2397 HH12 ARG A 168     139.483 118.417 165.462  1.00 47.20           H  
ATOM   2398 HH21 ARG A 168     140.105 121.612 165.995  1.00 47.20           H  
ATOM   2399 HH22 ARG A 168     140.211 120.528 164.980  1.00 47.20           H  
ATOM   2400  N   PRO A 169     139.879 126.529 168.830  1.00 43.71           N  
ATOM   2401  CA  PRO A 169     140.044 127.936 169.210  1.00 43.71           C  
ATOM   2402  C   PRO A 169     141.104 128.104 170.287  1.00 43.71           C  
ATOM   2403  O   PRO A 169     141.178 127.328 171.241  1.00 43.71           O  
ATOM   2404  CB  PRO A 169     138.653 128.332 169.716  1.00 43.71           C  
ATOM   2405  CG  PRO A 169     137.972 127.050 170.032  1.00 43.71           C  
ATOM   2406  CD  PRO A 169     138.508 126.055 169.062  1.00 43.71           C  
ATOM   2407  HA  PRO A 169     140.275 128.474 168.437  1.00 43.71           H  
ATOM   2408  HB2 PRO A 169     138.738 128.880 170.513  1.00 43.71           H  
ATOM   2409  HB3 PRO A 169     138.176 128.811 169.020  1.00 43.71           H  
ATOM   2410  HG2 PRO A 169     138.182 126.786 170.942  1.00 43.71           H  
ATOM   2411  HG3 PRO A 169     137.015 127.154 169.919  1.00 43.71           H  
ATOM   2412  HD2 PRO A 169     138.518 125.168 169.455  1.00 43.71           H  
ATOM   2413  HD3 PRO A 169     137.998 126.075 168.238  1.00 43.71           H  
ATOM   2414  N   SER A 170     141.925 129.136 170.126  1.00 42.30           N  
ATOM   2415  CA  SER A 170     143.005 129.451 171.048  1.00 42.30           C  
ATOM   2416  C   SER A 170     142.681 130.732 171.803  1.00 42.30           C  
ATOM   2417  O   SER A 170     141.712 131.433 171.501  1.00 42.30           O  
ATOM   2418  CB  SER A 170     144.335 129.591 170.301  1.00 42.30           C  
ATOM   2419  OG  SER A 170     145.407 129.791 171.203  1.00 42.30           O  
ATOM   2420  H   SER A 170     141.872 129.686 169.466  1.00 42.30           H  
ATOM   2421  HA  SER A 170     143.096 128.733 171.694  1.00 42.30           H  
ATOM   2422  HB2 SER A 170     144.498 128.781 169.792  1.00 42.30           H  
ATOM   2423  HB3 SER A 170     144.281 130.352 169.702  1.00 42.30           H  
ATOM   2424  HG  SER A 170     146.128 129.868 170.779  1.00 42.30           H  
ATOM   2425  N   THR A 171     143.513 131.035 172.803  1.00 43.64           N  
ATOM   2426  CA  THR A 171     143.293 132.188 173.668  1.00 43.64           C  
ATOM   2427  C   THR A 171     144.573 132.980 173.905  1.00 43.64           C  
ATOM   2428  O   THR A 171     144.671 133.701 174.902  1.00 43.64           O  
ATOM   2429  CB  THR A 171     142.705 131.749 175.010  1.00 43.64           C  
ATOM   2430  OG1 THR A 171     143.674 130.975 175.726  1.00 43.64           O  
ATOM   2431  CG2 THR A 171     141.454 130.915 174.800  1.00 43.64           C  
ATOM   2432  H   THR A 171     144.217 130.581 173.000  1.00 43.64           H  
ATOM   2433  HA  THR A 171     142.654 132.782 173.245  1.00 43.64           H  
ATOM   2434  HB  THR A 171     142.468 132.532 175.531  1.00 43.64           H  
ATOM   2435  HG1 THR A 171     143.355 130.724 176.462  1.00 43.64           H  
ATOM   2436 HG21 THR A 171     141.029 130.733 175.653  1.00 43.64           H  
ATOM   2437 HG22 THR A 171     140.829 131.392 174.233  1.00 43.64           H  
ATOM   2438 HG23 THR A 171     141.682 130.072 174.377  1.00 43.64           H  
ATOM   2439  N   ASP A 172     145.554 132.866 173.017  1.00 45.95           N  
ATOM   2440  CA  ASP A 172     146.814 133.563 173.202  1.00 45.95           C  
ATOM   2441  C   ASP A 172     146.694 135.019 172.763  1.00 45.95           C  
ATOM   2442  O   ASP A 172     145.864 135.380 171.926  1.00 45.95           O  
ATOM   2443  CB  ASP A 172     147.929 132.873 172.420  1.00 45.95           C  
ATOM   2444  CG  ASP A 172     148.286 131.518 172.989  1.00 45.95           C  
ATOM   2445  OD1 ASP A 172     147.704 131.132 174.023  1.00 45.95           O  
ATOM   2446  OD2 ASP A 172     149.151 130.836 172.402  1.00 45.95           O  
ATOM   2447  H   ASP A 172     145.513 132.391 172.301  1.00 45.95           H  
ATOM   2448  HA  ASP A 172     147.050 133.550 174.143  1.00 45.95           H  
ATOM   2449  HB2 ASP A 172     147.638 132.745 171.505  1.00 45.95           H  
ATOM   2450  HB3 ASP A 172     148.724 133.429 172.443  1.00 45.95           H  
ATOM   2451  N   THR A 173     147.544 135.858 173.346  1.00 43.75           N  
ATOM   2452  CA  THR A 173     147.566 137.269 172.992  1.00 43.75           C  
ATOM   2453  C   THR A 173     148.100 137.452 171.578  1.00 43.75           C  
ATOM   2454  O   THR A 173     149.043 136.776 171.160  1.00 43.75           O  
ATOM   2455  CB  THR A 173     148.427 138.048 173.985  1.00 43.75           C  
ATOM   2456  OG1 THR A 173     147.855 137.949 175.295  1.00 43.75           O  
ATOM   2457  CG2 THR A 173     148.517 139.509 173.589  1.00 43.75           C  
ATOM   2458  H   THR A 173     148.115 135.635 173.949  1.00 43.75           H  
ATOM   2459  HA  THR A 173     146.664 137.623 173.027  1.00 43.75           H  
ATOM   2460  HB  THR A 173     149.323 137.677 173.995  1.00 43.75           H  
ATOM   2461  HG1 THR A 173     147.077 138.266 175.294  1.00 43.75           H  
ATOM   2462 HG21 THR A 173     148.877 140.028 174.325  1.00 43.75           H  
ATOM   2463 HG22 THR A 173     149.098 139.615 172.819  1.00 43.75           H  
ATOM   2464 HG23 THR A 173     147.635 139.848 173.369  1.00 43.75           H  
ATOM   2465  N   ILE A 174     147.493 138.385 170.843  1.00 41.53           N  
ATOM   2466  CA  ILE A 174     147.824 138.634 169.448  1.00 41.53           C  
ATOM   2467  C   ILE A 174     148.093 140.119 169.261  1.00 41.53           C  
ATOM   2468  O   ILE A 174     147.676 140.957 170.062  1.00 41.53           O  
ATOM   2469  CB  ILE A 174     146.702 138.172 168.495  1.00 41.53           C  
ATOM   2470  CG1 ILE A 174     145.394 138.902 168.805  1.00 41.53           C  
ATOM   2471  CG2 ILE A 174     146.488 136.682 168.617  1.00 41.53           C  
ATOM   2472  CD1 ILE A 174     144.407 138.868 167.675  1.00 41.53           C  
ATOM   2473  H   ILE A 174     146.871 138.898 171.142  1.00 41.53           H  
ATOM   2474  HA  ILE A 174     148.632 138.150 169.218  1.00 41.53           H  
ATOM   2475  HB  ILE A 174     146.963 138.375 167.584  1.00 41.53           H  
ATOM   2476 HG12 ILE A 174     144.979 138.482 169.574  1.00 41.53           H  
ATOM   2477 HG13 ILE A 174     145.576 139.833 169.001  1.00 41.53           H  
ATOM   2478 HG21 ILE A 174     145.792 136.410 168.000  1.00 41.53           H  
ATOM   2479 HG22 ILE A 174     147.316 136.227 168.400  1.00 41.53           H  
ATOM   2480 HG23 ILE A 174     146.225 136.474 169.527  1.00 41.53           H  
ATOM   2481 HD11 ILE A 174     143.577 139.272 167.970  1.00 41.53           H  
ATOM   2482 HD12 ILE A 174     144.770 139.366 166.926  1.00 41.53           H  
ATOM   2483 HD13 ILE A 174     144.253 137.947 167.414  1.00 41.53           H  
ATOM   2484  N   THR A 175     148.800 140.438 168.180  1.00 41.02           N  
ATOM   2485  CA  THR A 175     149.101 141.814 167.806  1.00 41.02           C  
ATOM   2486  C   THR A 175     148.657 142.030 166.369  1.00 41.02           C  
ATOM   2487  O   THR A 175     149.227 141.439 165.447  1.00 41.02           O  
ATOM   2488  CB  THR A 175     150.593 142.113 167.953  1.00 41.02           C  
ATOM   2489  OG1 THR A 175     151.297 141.606 166.815  1.00 41.02           O  
ATOM   2490  CG2 THR A 175     151.144 141.466 169.213  1.00 41.02           C  
ATOM   2491  H   THR A 175     149.124 139.858 167.634  1.00 41.02           H  
ATOM   2492  HA  THR A 175     148.607 142.423 168.376  1.00 41.02           H  
ATOM   2493  HB  THR A 175     150.726 143.071 168.016  1.00 41.02           H  
ATOM   2494  HG1 THR A 175     151.184 140.776 166.753  1.00 41.02           H  
ATOM   2495 HG21 THR A 175     152.033 141.808 169.399  1.00 41.02           H  
ATOM   2496 HG22 THR A 175     150.567 141.665 169.967  1.00 41.02           H  
ATOM   2497 HG23 THR A 175     151.194 140.504 169.099  1.00 41.02           H  
ATOM   2498  N   VAL A 176     147.654 142.883 166.179  1.00 40.07           N  
ATOM   2499  CA  VAL A 176     147.062 143.143 164.872  1.00 40.07           C  
ATOM   2500  C   VAL A 176     147.512 144.521 164.412  1.00 40.07           C  
ATOM   2501  O   VAL A 176     147.363 145.504 165.146  1.00 40.07           O  
ATOM   2502  CB  VAL A 176     145.528 143.052 164.923  1.00 40.07           C  
ATOM   2503  CG1 VAL A 176     145.096 141.749 165.569  1.00 40.07           C  
ATOM   2504  CG2 VAL A 176     144.945 144.232 165.670  1.00 40.07           C  
ATOM   2505  H   VAL A 176     147.289 143.335 166.813  1.00 40.07           H  
ATOM   2506  HA  VAL A 176     147.385 142.487 164.234  1.00 40.07           H  
ATOM   2507  HB  VAL A 176     145.180 143.068 164.018  1.00 40.07           H  
ATOM   2508 HG11 VAL A 176     144.134 141.659 165.484  1.00 40.07           H  
ATOM   2509 HG12 VAL A 176     145.538 141.012 165.118  1.00 40.07           H  
ATOM   2510 HG13 VAL A 176     145.346 141.761 166.506  1.00 40.07           H  
ATOM   2511 HG21 VAL A 176     144.028 144.028 165.910  1.00 40.07           H  
ATOM   2512 HG22 VAL A 176     145.469 144.389 166.471  1.00 40.07           H  
ATOM   2513 HG23 VAL A 176     144.970 145.015 165.099  1.00 40.07           H  
ATOM   2514  N   MET A 177     148.064 144.594 163.205  1.00 43.10           N  
ATOM   2515  CA  MET A 177     148.600 145.834 162.665  1.00 43.10           C  
ATOM   2516  C   MET A 177     148.115 146.033 161.238  1.00 43.10           C  
ATOM   2517  O   MET A 177     148.124 145.099 160.435  1.00 43.10           O  
ATOM   2518  CB  MET A 177     150.131 145.828 162.707  1.00 43.10           C  
ATOM   2519  CG  MET A 177     150.794 145.012 161.611  1.00 43.10           C  
ATOM   2520  SD  MET A 177     152.589 145.000 161.765  1.00 43.10           S  
ATOM   2521  CE  MET A 177     153.075 145.014 160.045  1.00 43.10           C  
ATOM   2522  H   MET A 177     148.141 143.924 162.671  1.00 43.10           H  
ATOM   2523  HA  MET A 177     148.289 146.575 163.207  1.00 43.10           H  
ATOM   2524  HB2 MET A 177     150.447 146.741 162.624  1.00 43.10           H  
ATOM   2525  HB3 MET A 177     150.416 145.461 163.559  1.00 43.10           H  
ATOM   2526  HG2 MET A 177     150.479 144.095 161.660  1.00 43.10           H  
ATOM   2527  HG3 MET A 177     150.580 145.394 160.746  1.00 43.10           H  
ATOM   2528  HE1 MET A 177     154.043 145.027 159.991  1.00 43.10           H  
ATOM   2529  HE2 MET A 177     152.730 144.216 159.614  1.00 43.10           H  
ATOM   2530  HE3 MET A 177     152.709 145.805 159.620  1.00 43.10           H  
ATOM   2531  N   VAL A 178     147.704 147.258 160.928  1.00 38.86           N  
ATOM   2532  CA  VAL A 178     147.234 147.628 159.599  1.00 38.86           C  
ATOM   2533  C   VAL A 178     148.358 148.356 158.882  1.00 38.86           C  
ATOM   2534  O   VAL A 178     148.982 149.258 159.450  1.00 38.86           O  
ATOM   2535  CB  VAL A 178     145.980 148.512 159.679  1.00 38.86           C  
ATOM   2536  CG1 VAL A 178     145.513 148.892 158.289  1.00 38.86           C  
ATOM   2537  CG2 VAL A 178     144.878 147.807 160.446  1.00 38.86           C  
ATOM   2538  H   VAL A 178     147.689 147.910 161.488  1.00 38.86           H  
ATOM   2539  HA  VAL A 178     147.015 146.828 159.096  1.00 38.86           H  
ATOM   2540  HB  VAL A 178     146.199 149.328 160.155  1.00 38.86           H  
ATOM   2541 HG11 VAL A 178     144.653 149.334 158.356  1.00 38.86           H  
ATOM   2542 HG12 VAL A 178     146.159 149.494 157.888  1.00 38.86           H  
ATOM   2543 HG13 VAL A 178     145.430 148.088 157.753  1.00 38.86           H  
ATOM   2544 HG21 VAL A 178     144.131 148.416 160.548  1.00 38.86           H  
ATOM   2545 HG22 VAL A 178     144.600 147.022 159.949  1.00 38.86           H  
ATOM   2546 HG23 VAL A 178     145.212 147.547 161.318  1.00 38.86           H  
ATOM   2547  N   GLU A 179     148.618 147.973 157.638  1.00 41.85           N  
ATOM   2548  CA  GLU A 179     149.655 148.594 156.827  1.00 41.85           C  
ATOM   2549  C   GLU A 179     149.010 149.454 155.752  1.00 41.85           C  
ATOM   2550  O   GLU A 179     148.050 149.028 155.102  1.00 41.85           O  
ATOM   2551  CB  GLU A 179     150.559 147.543 156.187  1.00 41.85           C  
ATOM   2552  CG  GLU A 179     151.250 146.638 157.183  1.00 41.85           C  
ATOM   2553  CD  GLU A 179     152.218 145.686 156.518  1.00 41.85           C  
ATOM   2554  OE1 GLU A 179     152.714 144.766 157.200  1.00 41.85           O  
ATOM   2555  OE2 GLU A 179     152.486 145.860 155.311  1.00 41.85           O  
ATOM   2556  H   GLU A 179     148.198 147.341 157.233  1.00 41.85           H  
ATOM   2557  HA  GLU A 179     150.204 149.166 157.385  1.00 41.85           H  
ATOM   2558  HB2 GLU A 179     150.023 146.984 155.602  1.00 41.85           H  
ATOM   2559  HB3 GLU A 179     151.245 147.995 155.671  1.00 41.85           H  
ATOM   2560  HG2 GLU A 179     151.748 147.182 157.813  1.00 41.85           H  
ATOM   2561  HG3 GLU A 179     150.583 146.112 157.650  1.00 41.85           H  
ATOM   2562  N   ASN A 180     149.536 150.659 155.571  1.00 50.82           N  
ATOM   2563  CA  ASN A 180     149.010 151.566 154.567  1.00 50.82           C  
ATOM   2564  C   ASN A 180     149.351 151.060 153.169  1.00 50.82           C  
ATOM   2565  O   ASN A 180     150.125 150.118 152.985  1.00 50.82           O  
ATOM   2566  CB  ASN A 180     149.572 152.970 154.775  1.00 50.82           C  
ATOM   2567  CG  ASN A 180     148.635 154.051 154.285  1.00 50.82           C  
ATOM   2568  OD1 ASN A 180     147.493 153.779 153.919  1.00 50.82           O  
ATOM   2569  ND2 ASN A 180     149.113 155.289 154.279  1.00 50.82           N  
ATOM   2570  H   ASN A 180     150.200 150.974 156.018  1.00 50.82           H  
ATOM   2571  HA  ASN A 180     148.045 151.603 154.651  1.00 50.82           H  
ATOM   2572  HB2 ASN A 180     149.726 153.113 155.722  1.00 50.82           H  
ATOM   2573  HB3 ASN A 180     150.407 153.053 154.287  1.00 50.82           H  
ATOM   2574 HD21 ASN A 180     149.917 155.441 154.543  1.00 50.82           H  
ATOM   2575 HD22 ASN A 180     148.619 155.939 154.010  1.00 50.82           H  
ATOM   2576  N   SER A 181     148.753 151.708 152.168  1.00 49.90           N  
ATOM   2577  CA  SER A 181     149.020 151.328 150.786  1.00 49.90           C  
ATOM   2578  C   SER A 181     150.502 151.413 150.461  1.00 49.90           C  
ATOM   2579  O   SER A 181     150.990 150.678 149.596  1.00 49.90           O  
ATOM   2580  CB  SER A 181     148.223 152.219 149.837  1.00 49.90           C  
ATOM   2581  OG  SER A 181     148.705 152.098 148.513  1.00 49.90           O  
ATOM   2582  H   SER A 181     148.200 152.359 152.261  1.00 49.90           H  
ATOM   2583  HA  SER A 181     148.734 150.411 150.650  1.00 49.90           H  
ATOM   2584  HB2 SER A 181     147.291 151.951 149.860  1.00 49.90           H  
ATOM   2585  HB3 SER A 181     148.310 153.142 150.123  1.00 49.90           H  
ATOM   2586  HG  SER A 181     148.267 152.600 148.001  1.00 49.90           H  
ATOM   2587  N   HIS A 182     151.232 152.297 151.137  1.00 56.65           N  
ATOM   2588  CA  HIS A 182     152.662 152.455 150.912  1.00 56.65           C  
ATOM   2589  C   HIS A 182     153.503 151.511 151.759  1.00 56.65           C  
ATOM   2590  O   HIS A 182     154.735 151.565 151.676  1.00 56.65           O  
ATOM   2591  CB  HIS A 182     153.081 153.898 151.197  1.00 56.65           C  
ATOM   2592  CG  HIS A 182     152.215 154.920 150.532  1.00 56.65           C  
ATOM   2593  ND1 HIS A 182     151.216 155.596 151.198  1.00 56.65           N  
ATOM   2594  CD2 HIS A 182     152.198 155.383 149.260  1.00 56.65           C  
ATOM   2595  CE1 HIS A 182     150.622 156.431 150.365  1.00 56.65           C  
ATOM   2596  NE2 HIS A 182     151.199 156.321 149.183  1.00 56.65           N  
ATOM   2597  H   HIS A 182     150.916 152.823 151.740  1.00 56.65           H  
ATOM   2598  HA  HIS A 182     152.855 152.269 149.980  1.00 56.65           H  
ATOM   2599  HB2 HIS A 182     153.039 154.052 152.154  1.00 56.65           H  
ATOM   2600  HB3 HIS A 182     153.989 154.028 150.882  1.00 56.65           H  
ATOM   2601  HD2 HIS A 182     152.759 155.115 148.568  1.00 56.65           H  
ATOM   2602  HE1 HIS A 182     149.916 157.000 150.576  1.00 56.65           H  
ATOM   2603  N   GLY A 183     152.882 150.656 152.560  1.00 57.54           N  
ATOM   2604  CA  GLY A 183     153.607 149.778 153.448  1.00 57.54           C  
ATOM   2605  C   GLY A 183     153.909 150.356 154.810  1.00 57.54           C  
ATOM   2606  O   GLY A 183     154.806 149.846 155.491  1.00 57.54           O  
ATOM   2607  H   GLY A 183     152.028 150.567 152.604  1.00 57.54           H  
ATOM   2608  HA2 GLY A 183     153.092 148.966 153.577  1.00 57.54           H  
ATOM   2609  HA3 GLY A 183     154.450 149.535 153.034  1.00 57.54           H  
ATOM   2610  N   LEU A 184     153.197 151.398 155.227  1.00 59.61           N  
ATOM   2611  CA  LEU A 184     153.437 152.058 156.501  1.00 59.61           C  
ATOM   2612  C   LEU A 184     152.377 151.639 157.506  1.00 59.61           C  
ATOM   2613  O   LEU A 184     151.178 151.775 157.246  1.00 59.61           O  
ATOM   2614  CB  LEU A 184     153.422 153.574 156.332  1.00 59.61           C  
ATOM   2615  CG  LEU A 184     154.731 154.205 155.872  1.00 59.61           C  
ATOM   2616  CD1 LEU A 184     155.257 153.549 154.609  1.00 59.61           C  
ATOM   2617  CD2 LEU A 184     154.493 155.666 155.642  1.00 59.61           C  
ATOM   2618  H   LEU A 184     152.555 151.749 154.775  1.00 59.61           H  
ATOM   2619  HA  LEU A 184     154.305 151.797 156.844  1.00 59.61           H  
ATOM   2620  HB2 LEU A 184     152.741 153.804 155.680  1.00 59.61           H  
ATOM   2621  HB3 LEU A 184     153.198 153.973 157.188  1.00 59.61           H  
ATOM   2622  HG  LEU A 184     155.396 154.112 156.570  1.00 59.61           H  
ATOM   2623 HD11 LEU A 184     156.037 154.038 154.303  1.00 59.61           H  
ATOM   2624 HD12 LEU A 184     155.499 152.631 154.806  1.00 59.61           H  
ATOM   2625 HD13 LEU A 184     154.565 153.571 153.929  1.00 59.61           H  
ATOM   2626 HD21 LEU A 184     155.305 156.065 155.294  1.00 59.61           H  
ATOM   2627 HD22 LEU A 184     153.772 155.758 155.001  1.00 59.61           H  
ATOM   2628 HD23 LEU A 184     154.246 156.081 156.483  1.00 59.61           H  
ATOM   2629  N   ARG A 185     152.823 151.146 158.654  1.00 47.44           N  
ATOM   2630  CA  ARG A 185     151.899 150.727 159.695  1.00 47.44           C  
ATOM   2631  C   ARG A 185     151.092 151.922 160.184  1.00 47.44           C  
ATOM   2632  O   ARG A 185     151.648 152.989 160.452  1.00 47.44           O  
ATOM   2633  CB  ARG A 185     152.672 150.096 160.848  1.00 47.44           C  
ATOM   2634  CG  ARG A 185     151.807 149.351 161.839  1.00 47.44           C  
ATOM   2635  CD  ARG A 185     152.585 149.034 163.097  1.00 47.44           C  
ATOM   2636  NE  ARG A 185     152.593 150.161 164.022  1.00 47.44           N  
ATOM   2637  CZ  ARG A 185     153.507 150.353 164.967  1.00 47.44           C  
ATOM   2638  NH1 ARG A 185     154.505 149.494 165.122  1.00 47.44           N  
ATOM   2639  NH2 ARG A 185     153.423 151.412 165.759  1.00 47.44           N  
ATOM   2640  H   ARG A 185     153.653 151.044 158.854  1.00 47.44           H  
ATOM   2641  HA  ARG A 185     151.287 150.067 159.337  1.00 47.44           H  
ATOM   2642  HB2 ARG A 185     153.314 149.467 160.484  1.00 47.44           H  
ATOM   2643  HB3 ARG A 185     153.137 150.797 161.331  1.00 47.44           H  
ATOM   2644  HG2 ARG A 185     151.046 149.901 162.081  1.00 47.44           H  
ATOM   2645  HG3 ARG A 185     151.510 148.517 161.443  1.00 47.44           H  
ATOM   2646  HD2 ARG A 185     152.177 148.275 163.543  1.00 47.44           H  
ATOM   2647  HD3 ARG A 185     153.501 148.828 162.855  1.00 47.44           H  
ATOM   2648  HE  ARG A 185     151.990 150.765 163.922  1.00 47.44           H  
ATOM   2649 HH11 ARG A 185     154.568 148.804 164.614  1.00 47.44           H  
ATOM   2650 HH12 ARG A 185     155.092 149.627 165.736  1.00 47.44           H  
ATOM   2651 HH21 ARG A 185     152.778 151.972 165.661  1.00 47.44           H  
ATOM   2652 HH22 ARG A 185     154.014 151.539 166.371  1.00 47.44           H  
ATOM   2653  N   VAL A 186     149.777 151.744 160.299  1.00 43.96           N  
ATOM   2654  CA  VAL A 186     148.885 152.785 160.788  1.00 43.96           C  
ATOM   2655  C   VAL A 186     148.074 152.318 161.987  1.00 43.96           C  
ATOM   2656  O   VAL A 186     147.084 152.954 162.346  1.00 43.96           O  
ATOM   2657  CB  VAL A 186     147.952 153.290 159.671  1.00 43.96           C  
ATOM   2658  CG1 VAL A 186     148.754 153.671 158.443  1.00 43.96           C  
ATOM   2659  CG2 VAL A 186     146.908 152.243 159.336  1.00 43.96           C  
ATOM   2660  H   VAL A 186     149.373 151.013 160.095  1.00 43.96           H  
ATOM   2661  HA  VAL A 186     149.420 153.540 161.080  1.00 43.96           H  
ATOM   2662  HB  VAL A 186     147.489 154.083 159.983  1.00 43.96           H  
ATOM   2663 HG11 VAL A 186     148.176 154.138 157.820  1.00 43.96           H  
ATOM   2664 HG12 VAL A 186     149.485 154.247 158.713  1.00 43.96           H  
ATOM   2665 HG13 VAL A 186     149.104 152.865 158.032  1.00 43.96           H  
ATOM   2666 HG21 VAL A 186     146.507 152.462 158.481  1.00 43.96           H  
ATOM   2667 HG22 VAL A 186     147.337 151.375 159.288  1.00 43.96           H  
ATOM   2668 HG23 VAL A 186     146.228 152.238 160.028  1.00 43.96           H  
ATOM   2669  N   ARG A 187     148.464 151.208 162.604  1.00 40.33           N  
ATOM   2670  CA  ARG A 187     147.766 150.673 163.761  1.00 40.33           C  
ATOM   2671  C   ARG A 187     148.574 149.505 164.300  1.00 40.33           C  
ATOM   2672  O   ARG A 187     149.231 148.790 163.539  1.00 40.33           O  
ATOM   2673  CB  ARG A 187     146.348 150.217 163.400  1.00 40.33           C  
ATOM   2674  CG  ARG A 187     145.393 150.161 164.569  1.00 40.33           C  
ATOM   2675  CD  ARG A 187     143.983 149.870 164.101  1.00 40.33           C  
ATOM   2676  NE  ARG A 187     143.006 149.976 165.180  1.00 40.33           N  
ATOM   2677  CZ  ARG A 187     142.458 151.115 165.589  1.00 40.33           C  
ATOM   2678  NH1 ARG A 187     142.789 152.263 165.017  1.00 40.33           N  
ATOM   2679  NH2 ARG A 187     141.576 151.106 166.577  1.00 40.33           N  
ATOM   2680  H   ARG A 187     149.144 150.739 162.367  1.00 40.33           H  
ATOM   2681  HA  ARG A 187     147.706 151.353 164.450  1.00 40.33           H  
ATOM   2682  HB2 ARG A 187     145.975 150.828 162.746  1.00 40.33           H  
ATOM   2683  HB3 ARG A 187     146.398 149.325 163.020  1.00 40.33           H  
ATOM   2684  HG2 ARG A 187     145.667 149.455 165.175  1.00 40.33           H  
ATOM   2685  HG3 ARG A 187     145.394 151.017 165.026  1.00 40.33           H  
ATOM   2686  HD2 ARG A 187     143.740 150.500 163.405  1.00 40.33           H  
ATOM   2687  HD3 ARG A 187     143.948 148.965 163.755  1.00 40.33           H  
ATOM   2688  HE  ARG A 187     142.768 149.251 165.577  1.00 40.33           H  
ATOM   2689 HH11 ARG A 187     143.360 152.280 164.375  1.00 40.33           H  
ATOM   2690 HH12 ARG A 187     142.430 152.996 165.289  1.00 40.33           H  
ATOM   2691 HH21 ARG A 187     141.357 150.363 166.952  1.00 40.33           H  
ATOM   2692 HH22 ARG A 187     141.221 151.842 166.844  1.00 40.33           H  
ATOM   2693  N   LYS A 188     148.538 149.333 165.621  1.00 42.21           N  
ATOM   2694  CA  LYS A 188     149.147 148.160 166.241  1.00 42.21           C  
ATOM   2695  C   LYS A 188     148.463 147.962 167.591  1.00 42.21           C  
ATOM   2696  O   LYS A 188     148.794 148.653 168.557  1.00 42.21           O  
ATOM   2697  CB  LYS A 188     150.648 148.328 166.395  1.00 42.21           C  
ATOM   2698  CG  LYS A 188     151.338 147.122 167.005  1.00 42.21           C  
ATOM   2699  CD  LYS A 188     152.817 147.382 167.220  1.00 42.21           C  
ATOM   2700  CE  LYS A 188     153.531 146.149 167.743  1.00 42.21           C  
ATOM   2701  NZ  LYS A 188     153.465 145.016 166.779  1.00 42.21           N  
ATOM   2702  H   LYS A 188     148.169 149.877 166.176  1.00 42.21           H  
ATOM   2703  HA  LYS A 188     148.979 147.378 165.692  1.00 42.21           H  
ATOM   2704  HB2 LYS A 188     151.037 148.482 165.521  1.00 42.21           H  
ATOM   2705  HB3 LYS A 188     150.819 149.090 166.971  1.00 42.21           H  
ATOM   2706  HG2 LYS A 188     150.938 146.921 167.865  1.00 42.21           H  
ATOM   2707  HG3 LYS A 188     151.245 146.365 166.405  1.00 42.21           H  
ATOM   2708  HD2 LYS A 188     153.223 147.632 166.376  1.00 42.21           H  
ATOM   2709  HD3 LYS A 188     152.925 148.095 167.869  1.00 42.21           H  
ATOM   2710  HE2 LYS A 188     154.465 146.362 167.896  1.00 42.21           H  
ATOM   2711  HE3 LYS A 188     153.113 145.866 168.572  1.00 42.21           H  
ATOM   2712  HZ1 LYS A 188     153.936 144.327 167.087  1.00 42.21           H  
ATOM   2713  HZ2 LYS A 188     152.620 144.760 166.667  1.00 42.21           H  
ATOM   2714  HZ3 LYS A 188     153.798 145.266 165.993  1.00 42.21           H  
ATOM   2715  N   LYS A 189     147.530 147.020 167.645  1.00 40.89           N  
ATOM   2716  CA  LYS A 189     146.791 146.714 168.861  1.00 40.89           C  
ATOM   2717  C   LYS A 189     147.214 145.344 169.363  1.00 40.89           C  
ATOM   2718  O   LYS A 189     147.079 144.348 168.647  1.00 40.89           O  
ATOM   2719  CB  LYS A 189     145.285 146.752 168.611  1.00 40.89           C  
ATOM   2720  CG  LYS A 189     144.722 148.153 168.503  1.00 40.89           C  
ATOM   2721  CD  LYS A 189     143.202 148.154 168.512  1.00 40.89           C  
ATOM   2722  CE  LYS A 189     142.625 147.789 169.874  1.00 40.89           C  
ATOM   2723  NZ  LYS A 189     143.071 148.718 170.950  1.00 40.89           N  
ATOM   2724  H   LYS A 189     147.301 146.534 166.974  1.00 40.89           H  
ATOM   2725  HA  LYS A 189     147.003 147.369 169.544  1.00 40.89           H  
ATOM   2726  HB2 LYS A 189     145.095 146.292 167.779  1.00 40.89           H  
ATOM   2727  HB3 LYS A 189     144.841 146.301 169.344  1.00 40.89           H  
ATOM   2728  HG2 LYS A 189     145.033 148.682 169.255  1.00 40.89           H  
ATOM   2729  HG3 LYS A 189     145.019 148.552 167.670  1.00 40.89           H  
ATOM   2730  HD2 LYS A 189     142.884 149.040 168.278  1.00 40.89           H  
ATOM   2731  HD3 LYS A 189     142.881 147.504 167.866  1.00 40.89           H  
ATOM   2732  HE2 LYS A 189     141.657 147.833 169.827  1.00 40.89           H  
ATOM   2733  HE3 LYS A 189     142.902 146.892 170.115  1.00 40.89           H  
ATOM   2734  HZ1 LYS A 189     142.657 148.521 171.712  1.00 40.89           H  
ATOM   2735  HZ2 LYS A 189     143.950 148.645 171.071  1.00 40.89           H  
ATOM   2736  HZ3 LYS A 189     142.879 149.558 170.725  1.00 40.89           H  
ATOM   2737  N   GLU A 190     147.730 145.300 170.586  1.00 44.07           N  
ATOM   2738  CA  GLU A 190     148.042 144.053 171.267  1.00 44.07           C  
ATOM   2739  C   GLU A 190     146.926 143.776 172.263  1.00 44.07           C  
ATOM   2740  O   GLU A 190     146.748 144.531 173.224  1.00 44.07           O  
ATOM   2741  CB  GLU A 190     149.394 144.139 171.972  1.00 44.07           C  
ATOM   2742  CG  GLU A 190     149.716 142.935 172.827  1.00 44.07           C  
ATOM   2743  CD  GLU A 190     151.189 142.605 172.824  1.00 44.07           C  
ATOM   2744  OE1 GLU A 190     152.008 143.547 172.786  1.00 44.07           O  
ATOM   2745  OE2 GLU A 190     151.530 141.405 172.855  1.00 44.07           O  
ATOM   2746  H   GLU A 190     147.911 145.999 171.053  1.00 44.07           H  
ATOM   2747  HA  GLU A 190     148.073 143.327 170.625  1.00 44.07           H  
ATOM   2748  HB2 GLU A 190     150.090 144.221 171.302  1.00 44.07           H  
ATOM   2749  HB3 GLU A 190     149.397 144.920 172.547  1.00 44.07           H  
ATOM   2750  HG2 GLU A 190     149.449 143.114 173.742  1.00 44.07           H  
ATOM   2751  HG3 GLU A 190     149.235 142.165 172.485  1.00 44.07           H  
ATOM   2752  N   VAL A 191     146.178 142.703 172.035  1.00 41.31           N  
ATOM   2753  CA  VAL A 191     144.925 142.465 172.735  1.00 41.31           C  
ATOM   2754  C   VAL A 191     144.882 141.035 173.246  1.00 41.31           C  
ATOM   2755  O   VAL A 191     145.217 140.093 172.519  1.00 41.31           O  
ATOM   2756  CB  VAL A 191     143.718 142.742 171.816  1.00 41.31           C  
ATOM   2757  CG1 VAL A 191     143.829 141.928 170.537  1.00 41.31           C  
ATOM   2758  CG2 VAL A 191     142.419 142.429 172.536  1.00 41.31           C  
ATOM   2759  H   VAL A 191     146.380 142.087 171.469  1.00 41.31           H  
ATOM   2760  HA  VAL A 191     144.865 143.059 173.499  1.00 41.31           H  
ATOM   2761  HB  VAL A 191     143.712 143.681 171.576  1.00 41.31           H  
ATOM   2762 HG11 VAL A 191     143.077 142.145 169.964  1.00 41.31           H  
ATOM   2763 HG12 VAL A 191     144.659 142.151 170.087  1.00 41.31           H  
ATOM   2764 HG13 VAL A 191     143.812 140.984 170.757  1.00 41.31           H  
ATOM   2765 HG21 VAL A 191     141.685 142.829 172.043  1.00 41.31           H  
ATOM   2766 HG22 VAL A 191     142.303 141.468 172.576  1.00 41.31           H  
ATOM   2767 HG23 VAL A 191     142.456 142.801 173.432  1.00 41.31           H  
ATOM   2768  N   TYR A 192     144.469 140.875 174.501  1.00 44.92           N  
ATOM   2769  CA  TYR A 192     144.085 139.562 174.996  1.00 44.92           C  
ATOM   2770  C   TYR A 192     142.751 139.178 174.376  1.00 44.92           C  
ATOM   2771  O   TYR A 192     141.813 139.979 174.356  1.00 44.92           O  
ATOM   2772  CB  TYR A 192     143.969 139.556 176.521  1.00 44.92           C  
ATOM   2773  CG  TYR A 192     145.143 140.159 177.259  1.00 44.92           C  
ATOM   2774  CD1 TYR A 192     145.241 141.531 177.450  1.00 44.92           C  
ATOM   2775  CD2 TYR A 192     146.145 139.354 177.778  1.00 44.92           C  
ATOM   2776  CE1 TYR A 192     146.307 142.082 178.127  1.00 44.92           C  
ATOM   2777  CE2 TYR A 192     147.215 139.896 178.457  1.00 44.92           C  
ATOM   2778  CZ  TYR A 192     147.291 141.261 178.630  1.00 44.92           C  
ATOM   2779  OH  TYR A 192     148.357 141.806 179.307  1.00 44.92           O  
ATOM   2780  H   TYR A 192     144.397 141.510 175.075  1.00 44.92           H  
ATOM   2781  HA  TYR A 192     144.750 138.907 174.733  1.00 44.92           H  
ATOM   2782  HB2 TYR A 192     143.178 140.059 176.771  1.00 44.92           H  
ATOM   2783  HB3 TYR A 192     143.878 138.638 176.819  1.00 44.92           H  
ATOM   2784  HD1 TYR A 192     144.577 142.088 177.111  1.00 44.92           H  
ATOM   2785  HD2 TYR A 192     146.096 138.432 177.662  1.00 44.92           H  
ATOM   2786  HE1 TYR A 192     146.361 143.003 178.246  1.00 44.92           H  
ATOM   2787  HE2 TYR A 192     147.882 139.344 178.797  1.00 44.92           H  
ATOM   2788  HH  TYR A 192     148.879 141.197 179.560  1.00 44.92           H  
ATOM   2789  N   MET A 193     142.661 137.953 173.873  1.00 42.92           N  
ATOM   2790  CA  MET A 193     141.474 137.475 173.169  1.00 42.92           C  
ATOM   2791  C   MET A 193     141.047 136.135 173.757  1.00 42.92           C  
ATOM   2792  O   MET A 193     141.135 135.088 173.106  1.00 42.92           O  
ATOM   2793  CB  MET A 193     141.746 137.405 171.664  1.00 42.92           C  
ATOM   2794  CG  MET A 193     142.803 136.409 171.223  1.00 42.92           C  
ATOM   2795  SD  MET A 193     143.003 136.440 169.435  1.00 42.92           S  
ATOM   2796  CE  MET A 193     141.488 135.653 168.907  1.00 42.92           C  
ATOM   2797  H   MET A 193     143.287 137.366 173.927  1.00 42.92           H  
ATOM   2798  HA  MET A 193     140.754 138.112 173.300  1.00 42.92           H  
ATOM   2799  HB2 MET A 193     140.919 137.167 171.217  1.00 42.92           H  
ATOM   2800  HB3 MET A 193     142.033 138.282 171.366  1.00 42.92           H  
ATOM   2801  HG2 MET A 193     143.652 136.641 171.629  1.00 42.92           H  
ATOM   2802  HG3 MET A 193     142.547 135.510 171.470  1.00 42.92           H  
ATOM   2803  HE1 MET A 193     141.505 135.553 167.942  1.00 42.92           H  
ATOM   2804  HE2 MET A 193     141.424 134.783 169.329  1.00 42.92           H  
ATOM   2805  HE3 MET A 193     140.736 136.206 169.169  1.00 42.92           H  
ATOM   2806  N   PRO A 194     140.566 136.139 175.001  1.00 42.86           N  
ATOM   2807  CA  PRO A 194     140.092 134.884 175.602  1.00 42.86           C  
ATOM   2808  C   PRO A 194     138.949 134.249 174.839  1.00 42.86           C  
ATOM   2809  O   PRO A 194     138.859 133.017 174.785  1.00 42.86           O  
ATOM   2810  CB  PRO A 194     139.662 135.313 177.011  1.00 42.86           C  
ATOM   2811  CG  PRO A 194     139.375 136.766 176.895  1.00 42.86           C  
ATOM   2812  CD  PRO A 194     140.347 137.293 175.888  1.00 42.86           C  
ATOM   2813  HA  PRO A 194     140.822 134.249 175.670  1.00 42.86           H  
ATOM   2814  HB2 PRO A 194     138.866 134.825 177.274  1.00 42.86           H  
ATOM   2815  HB3 PRO A 194     140.386 135.154 177.638  1.00 42.86           H  
ATOM   2816  HG2 PRO A 194     138.463 136.894 176.589  1.00 42.86           H  
ATOM   2817  HG3 PRO A 194     139.510 137.194 177.755  1.00 42.86           H  
ATOM   2818  HD2 PRO A 194     139.954 138.032 175.397  1.00 42.86           H  
ATOM   2819  HD3 PRO A 194     141.176 137.551 176.320  1.00 42.86           H  
ATOM   2820  N   SER A 195     138.067 135.054 174.245  1.00 43.78           N  
ATOM   2821  CA  SER A 195     136.939 134.514 173.497  1.00 43.78           C  
ATOM   2822  C   SER A 195     137.363 133.822 172.211  1.00 43.78           C  
ATOM   2823  O   SER A 195     136.535 133.141 171.596  1.00 43.78           O  
ATOM   2824  CB  SER A 195     135.947 135.631 173.171  1.00 43.78           C  
ATOM   2825  OG  SER A 195     134.776 135.110 172.570  1.00 43.78           O  
ATOM   2826  H   SER A 195     138.101 135.913 174.262  1.00 43.78           H  
ATOM   2827  HA  SER A 195     136.481 133.862 174.049  1.00 43.78           H  
ATOM   2828  HB2 SER A 195     135.704 136.087 173.992  1.00 43.78           H  
ATOM   2829  HB3 SER A 195     136.366 136.255 172.557  1.00 43.78           H  
ATOM   2830  HG  SER A 195     134.966 134.745 171.837  1.00 43.78           H  
ATOM   2831  N   SER A 196     138.615 133.977 171.791  1.00 42.37           N  
ATOM   2832  CA  SER A 196     139.179 133.427 170.566  1.00 42.37           C  
ATOM   2833  C   SER A 196     138.746 134.229 169.344  1.00 42.37           C  
ATOM   2834  O   SER A 196     139.161 133.892 168.232  1.00 42.37           O  
ATOM   2835  CB  SER A 196     138.805 131.953 170.355  1.00 42.37           C  
ATOM   2836  OG  SER A 196     137.442 131.824 169.995  1.00 42.37           O  
ATOM   2837  H   SER A 196     139.195 134.432 172.233  1.00 42.37           H  
ATOM   2838  HA  SER A 196     140.145 133.477 170.624  1.00 42.37           H  
ATOM   2839  HB2 SER A 196     139.355 131.587 169.645  1.00 42.37           H  
ATOM   2840  HB3 SER A 196     138.961 131.467 171.179  1.00 42.37           H  
ATOM   2841  HG  SER A 196     136.961 131.812 170.683  1.00 42.37           H  
ATOM   2842  N   ILE A 197     137.934 135.271 169.506  1.00 39.79           N  
ATOM   2843  CA  ILE A 197     137.529 136.150 168.416  1.00 39.79           C  
ATOM   2844  C   ILE A 197     137.729 137.587 168.870  1.00 39.79           C  
ATOM   2845  O   ILE A 197     137.340 137.949 169.986  1.00 39.79           O  
ATOM   2846  CB  ILE A 197     136.066 135.913 168.001  1.00 39.79           C  
ATOM   2847  CG1 ILE A 197     135.952 134.598 167.230  1.00 39.79           C  
ATOM   2848  CG2 ILE A 197     135.562 137.083 167.170  1.00 39.79           C  
ATOM   2849  CD1 ILE A 197     134.545 134.241 166.805  1.00 39.79           C  
ATOM   2850  H   ILE A 197     137.594 135.496 170.263  1.00 39.79           H  
ATOM   2851  HA  ILE A 197     138.095 135.992 167.644  1.00 39.79           H  
ATOM   2852  HB  ILE A 197     135.524 135.848 168.803  1.00 39.79           H  
ATOM   2853 HG12 ILE A 197     136.495 134.663 166.430  1.00 39.79           H  
ATOM   2854 HG13 ILE A 197     136.281 133.880 167.792  1.00 39.79           H  
ATOM   2855 HG21 ILE A 197     134.739 136.836 166.723  1.00 39.79           H  
ATOM   2856 HG22 ILE A 197     135.393 137.840 167.752  1.00 39.79           H  
ATOM   2857 HG23 ILE A 197     136.235 137.314 166.511  1.00 39.79           H  
ATOM   2858 HD11 ILE A 197     134.529 133.313 166.524  1.00 39.79           H  
ATOM   2859 HD12 ILE A 197     133.949 134.367 167.559  1.00 39.79           H  
ATOM   2860 HD13 ILE A 197     134.277 134.812 166.069  1.00 39.79           H  
ATOM   2861  N   PHE A 198     138.332 138.403 168.011  1.00 39.59           N  
ATOM   2862  CA  PHE A 198     138.631 139.797 168.315  1.00 39.59           C  
ATOM   2863  C   PHE A 198     138.018 140.673 167.235  1.00 39.59           C  
ATOM   2864  O   PHE A 198     138.324 140.502 166.053  1.00 39.59           O  
ATOM   2865  CB  PHE A 198     140.140 140.020 168.392  1.00 39.59           C  
ATOM   2866  CG  PHE A 198     140.536 141.461 168.489  1.00 39.59           C  
ATOM   2867  CD1 PHE A 198     140.039 142.263 169.498  1.00 39.59           C  
ATOM   2868  CD2 PHE A 198     141.413 142.012 167.574  1.00 39.59           C  
ATOM   2869  CE1 PHE A 198     140.408 143.587 169.591  1.00 39.59           C  
ATOM   2870  CE2 PHE A 198     141.785 143.335 167.662  1.00 39.59           C  
ATOM   2871  CZ  PHE A 198     141.283 144.123 168.671  1.00 39.59           C  
ATOM   2872  H   PHE A 198     138.584 138.165 167.224  1.00 39.59           H  
ATOM   2873  HA  PHE A 198     138.238 140.039 169.168  1.00 39.59           H  
ATOM   2874  HB2 PHE A 198     140.482 139.566 169.178  1.00 39.59           H  
ATOM   2875  HB3 PHE A 198     140.552 139.652 167.596  1.00 39.59           H  
ATOM   2876  HD1 PHE A 198     139.450 141.905 170.122  1.00 39.59           H  
ATOM   2877  HD2 PHE A 198     141.757 141.483 166.890  1.00 39.59           H  
ATOM   2878  HE1 PHE A 198     140.067 144.118 170.273  1.00 39.59           H  
ATOM   2879  HE2 PHE A 198     142.374 143.695 167.041  1.00 39.59           H  
ATOM   2880  HZ  PHE A 198     141.531 145.017 168.731  1.00 39.59           H  
ATOM   2881  N   GLN A 199     137.166 141.612 167.639  1.00 38.49           N  
ATOM   2882  CA  GLN A 199     136.474 142.501 166.713  1.00 38.49           C  
ATOM   2883  C   GLN A 199     136.959 143.927 166.931  1.00 38.49           C  
ATOM   2884  O   GLN A 199     136.884 144.448 168.048  1.00 38.49           O  
ATOM   2885  CB  GLN A 199     134.962 142.415 166.904  1.00 38.49           C  
ATOM   2886  CG  GLN A 199     134.403 141.021 166.712  1.00 38.49           C  
ATOM   2887  CD  GLN A 199     132.902 141.009 166.509  1.00 38.49           C  
ATOM   2888  OE1 GLN A 199     132.371 140.151 165.806  1.00 38.49           O  
ATOM   2889  NE2 GLN A 199     132.207 141.959 167.123  1.00 38.49           N  
ATOM   2890  H   GLN A 199     136.969 141.756 168.463  1.00 38.49           H  
ATOM   2891  HA  GLN A 199     136.681 142.245 165.801  1.00 38.49           H  
ATOM   2892  HB2 GLN A 199     134.744 142.702 167.804  1.00 38.49           H  
ATOM   2893  HB3 GLN A 199     134.532 142.999 166.259  1.00 38.49           H  
ATOM   2894  HG2 GLN A 199     134.815 140.621 165.930  1.00 38.49           H  
ATOM   2895  HG3 GLN A 199     134.602 140.490 167.500  1.00 38.49           H  
ATOM   2896 HE21 GLN A 199     132.607 142.545 167.609  1.00 38.49           H  
ATOM   2897 HE22 GLN A 199     131.352 141.989 167.034  1.00 38.49           H  
ATOM   2898  N   ASP A 200     137.444 144.553 165.862  1.00 41.82           N  
ATOM   2899  CA  ASP A 200     137.965 145.910 165.909  1.00 41.82           C  
ATOM   2900  C   ASP A 200     137.452 146.665 164.694  1.00 41.82           C  
ATOM   2901  O   ASP A 200     136.868 146.082 163.779  1.00 41.82           O  
ATOM   2902  CB  ASP A 200     139.496 145.921 165.943  1.00 41.82           C  
ATOM   2903  CG  ASP A 200     140.060 147.250 166.394  1.00 41.82           C  
ATOM   2904  OD1 ASP A 200     139.366 147.973 167.138  1.00 41.82           O  
ATOM   2905  OD2 ASP A 200     141.197 147.577 165.996  1.00 41.82           O  
ATOM   2906  H   ASP A 200     137.481 144.201 165.079  1.00 41.82           H  
ATOM   2907  HA  ASP A 200     137.636 146.354 166.707  1.00 41.82           H  
ATOM   2908  HB2 ASP A 200     139.802 145.240 166.562  1.00 41.82           H  
ATOM   2909  HB3 ASP A 200     139.832 145.735 165.056  1.00 41.82           H  
ATOM   2910  N   ASP A 201     137.667 147.979 164.688  1.00 39.59           N  
ATOM   2911  CA  ASP A 201     137.194 148.805 163.581  1.00 39.59           C  
ATOM   2912  C   ASP A 201     137.872 150.162 163.639  1.00 39.59           C  
ATOM   2913  O   ASP A 201     137.816 150.835 164.672  1.00 39.59           O  
ATOM   2914  CB  ASP A 201     135.682 148.957 163.643  1.00 39.59           C  
ATOM   2915  CG  ASP A 201     135.200 149.402 165.003  1.00 39.59           C  
ATOM   2916  OD1 ASP A 201     136.030 149.475 165.931  1.00 39.59           O  
ATOM   2917  OD2 ASP A 201     133.991 149.675 165.146  1.00 39.59           O  
ATOM   2918  H   ASP A 201     138.076 148.413 165.307  1.00 39.59           H  
ATOM   2919  HA  ASP A 201     137.431 148.374 162.748  1.00 39.59           H  
ATOM   2920  HB2 ASP A 201     135.396 149.612 162.988  1.00 39.59           H  
ATOM   2921  HB3 ASP A 201     135.279 148.096 163.457  1.00 39.59           H  
ATOM   2922  N   PHE A 202     138.493 150.568 162.538  1.00 38.25           N  
ATOM   2923  CA  PHE A 202     139.145 151.864 162.422  1.00 38.25           C  
ATOM   2924  C   PHE A 202     138.589 152.601 161.205  1.00 38.25           C  
ATOM   2925  O   PHE A 202     137.651 152.141 160.551  1.00 38.25           O  
ATOM   2926  CB  PHE A 202     140.661 151.694 162.343  1.00 38.25           C  
ATOM   2927  CG  PHE A 202     141.121 150.923 161.149  1.00 38.25           C  
ATOM   2928  CD1 PHE A 202     141.073 149.544 161.142  1.00 38.25           C  
ATOM   2929  CD2 PHE A 202     141.613 151.576 160.037  1.00 38.25           C  
ATOM   2930  CE1 PHE A 202     141.501 148.832 160.048  1.00 38.25           C  
ATOM   2931  CE2 PHE A 202     142.044 150.867 158.940  1.00 38.25           C  
ATOM   2932  CZ  PHE A 202     141.987 149.494 158.946  1.00 38.25           C  
ATOM   2933  H   PHE A 202     138.550 150.093 161.823  1.00 38.25           H  
ATOM   2934  HA  PHE A 202     138.944 152.394 163.209  1.00 38.25           H  
ATOM   2935  HB2 PHE A 202     141.073 152.571 162.308  1.00 38.25           H  
ATOM   2936  HB3 PHE A 202     140.963 151.221 163.134  1.00 38.25           H  
ATOM   2937  HD1 PHE A 202     140.745 149.092 161.885  1.00 38.25           H  
ATOM   2938  HD2 PHE A 202     141.654 152.505 160.029  1.00 38.25           H  
ATOM   2939  HE1 PHE A 202     141.462 147.903 160.053  1.00 38.25           H  
ATOM   2940  HE2 PHE A 202     142.372 151.316 158.195  1.00 38.25           H  
ATOM   2941  HZ  PHE A 202     142.277 149.013 158.204  1.00 38.25           H  
ATOM   2942  N   VAL A 203     139.177 153.758 160.905  1.00 40.93           N  
ATOM   2943  CA  VAL A 203     138.677 154.654 159.870  1.00 40.93           C  
ATOM   2944  C   VAL A 203     139.805 154.978 158.904  1.00 40.93           C  
ATOM   2945  O   VAL A 203     140.934 155.254 159.321  1.00 40.93           O  
ATOM   2946  CB  VAL A 203     138.098 155.949 160.476  1.00 40.93           C  
ATOM   2947  CG1 VAL A 203     137.925 157.005 159.403  1.00 40.93           C  
ATOM   2948  CG2 VAL A 203     136.777 155.666 161.169  1.00 40.93           C  
ATOM   2949  H   VAL A 203     139.883 154.050 161.298  1.00 40.93           H  
ATOM   2950  HA  VAL A 203     137.971 154.212 159.373  1.00 40.93           H  
ATOM   2951  HB  VAL A 203     138.718 156.292 161.139  1.00 40.93           H  
ATOM   2952 HG11 VAL A 203     137.297 157.673 159.721  1.00 40.93           H  
ATOM   2953 HG12 VAL A 203     138.783 157.422 159.223  1.00 40.93           H  
ATOM   2954 HG13 VAL A 203     137.581 156.586 158.599  1.00 40.93           H  
ATOM   2955 HG21 VAL A 203     136.438 156.490 161.552  1.00 40.93           H  
ATOM   2956 HG22 VAL A 203     136.147 155.319 160.518  1.00 40.93           H  
ATOM   2957 HG23 VAL A 203     136.923 155.011 161.870  1.00 40.93           H  
ATOM   2958  N   ILE A 204     139.498 154.940 157.612  1.00 44.88           N  
ATOM   2959  CA  ILE A 204     140.469 155.259 156.569  1.00 44.88           C  
ATOM   2960  C   ILE A 204     140.605 156.775 156.475  1.00 44.88           C  
ATOM   2961  O   ILE A 204     139.590 157.484 156.523  1.00 44.88           O  
ATOM   2962  CB  ILE A 204     140.053 154.659 155.217  1.00 44.88           C  
ATOM   2963  CG1 ILE A 204     139.931 153.140 155.325  1.00 44.88           C  
ATOM   2964  CG2 ILE A 204     141.059 155.033 154.139  1.00 44.88           C  
ATOM   2965  CD1 ILE A 204     139.361 152.484 154.096  1.00 44.88           C  
ATOM   2966  H   ILE A 204     138.722 154.728 157.308  1.00 44.88           H  
ATOM   2967  HA  ILE A 204     141.324 154.876 156.815  1.00 44.88           H  
ATOM   2968  HB  ILE A 204     139.188 155.022 154.972  1.00 44.88           H  
ATOM   2969 HG12 ILE A 204     140.813 152.766 155.478  1.00 44.88           H  
ATOM   2970 HG13 ILE A 204     139.350 152.923 156.070  1.00 44.88           H  
ATOM   2971 HG21 ILE A 204     140.825 154.583 153.313  1.00 44.88           H  
ATOM   2972 HG22 ILE A 204     141.039 155.993 154.000  1.00 44.88           H  
ATOM   2973 HG23 ILE A 204     141.944 154.758 154.425  1.00 44.88           H  
ATOM   2974 HD11 ILE A 204     139.146 151.561 154.301  1.00 44.88           H  
ATOM   2975 HD12 ILE A 204     138.559 152.960 153.829  1.00 44.88           H  
ATOM   2976 HD13 ILE A 204     140.019 152.518 153.384  1.00 44.88           H  
ATOM   2977  N   PRO A 205     141.814 157.322 156.346  1.00 56.08           N  
ATOM   2978  CA  PRO A 205     141.937 158.769 156.146  1.00 56.08           C  
ATOM   2979  C   PRO A 205     141.234 159.206 154.871  1.00 56.08           C  
ATOM   2980  O   PRO A 205     141.294 158.527 153.844  1.00 56.08           O  
ATOM   2981  CB  PRO A 205     143.451 158.991 156.057  1.00 56.08           C  
ATOM   2982  CG  PRO A 205     144.062 157.796 156.681  1.00 56.08           C  
ATOM   2983  CD  PRO A 205     143.129 156.665 156.420  1.00 56.08           C  
ATOM   2984  HA  PRO A 205     141.577 159.255 156.904  1.00 56.08           H  
ATOM   2985  HB2 PRO A 205     143.716 159.065 155.127  1.00 56.08           H  
ATOM   2986  HB3 PRO A 205     143.691 159.794 156.545  1.00 56.08           H  
ATOM   2987  HG2 PRO A 205     144.926 157.625 156.275  1.00 56.08           H  
ATOM   2988  HG3 PRO A 205     144.158 157.943 157.635  1.00 56.08           H  
ATOM   2989  HD2 PRO A 205     143.343 156.235 155.578  1.00 56.08           H  
ATOM   2990  HD3 PRO A 205     143.155 156.036 157.157  1.00 56.08           H  
ATOM   2991  N   ASP A 206     140.575 160.364 154.937  1.00 59.62           N  
ATOM   2992  CA  ASP A 206     139.865 160.868 153.766  1.00 59.62           C  
ATOM   2993  C   ASP A 206     140.819 161.165 152.621  1.00 59.62           C  
ATOM   2994  O   ASP A 206     140.432 161.075 151.451  1.00 59.62           O  
ATOM   2995  CB  ASP A 206     139.078 162.126 154.128  1.00 59.62           C  
ATOM   2996  CG  ASP A 206     138.185 161.927 155.332  1.00 59.62           C  
ATOM   2997  OD1 ASP A 206     138.012 160.766 155.756  1.00 59.62           O  
ATOM   2998  OD2 ASP A 206     137.659 162.931 155.856  1.00 59.62           O  
ATOM   2999  H   ASP A 206     140.527 160.867 155.633  1.00 59.62           H  
ATOM   3000  HA  ASP A 206     139.234 160.195 153.465  1.00 59.62           H  
ATOM   3001  HB2 ASP A 206     139.701 162.841 154.331  1.00 59.62           H  
ATOM   3002  HB3 ASP A 206     138.518 162.376 153.377  1.00 59.62           H  
ATOM   3003  N   ILE A 207     142.063 161.517 152.933  1.00 73.17           N  
ATOM   3004  CA  ILE A 207     143.032 161.919 151.921  1.00 73.17           C  
ATOM   3005  C   ILE A 207     143.761 160.698 151.378  1.00 73.17           C  
ATOM   3006  O   ILE A 207     144.732 160.829 150.624  1.00 73.17           O  
ATOM   3007  CB  ILE A 207     144.030 162.940 152.497  1.00 73.17           C  
ATOM   3008  CG1 ILE A 207     144.830 162.324 153.649  1.00 73.17           C  
ATOM   3009  CG2 ILE A 207     143.294 164.180 152.978  1.00 73.17           C  
ATOM   3010  CD1 ILE A 207     146.036 163.136 154.053  1.00 73.17           C  
ATOM   3011  H   ILE A 207     142.372 161.532 153.735  1.00 73.17           H  
ATOM   3012  HA  ILE A 207     142.564 162.341 151.184  1.00 73.17           H  
ATOM   3013  HB  ILE A 207     144.647 163.200 151.795  1.00 73.17           H  
ATOM   3014 HG12 ILE A 207     144.252 162.249 154.424  1.00 73.17           H  
ATOM   3015 HG13 ILE A 207     145.148 161.445 153.393  1.00 73.17           H  
ATOM   3016 HG21 ILE A 207     143.942 164.835 153.281  1.00 73.17           H  
ATOM   3017 HG22 ILE A 207     142.775 164.543 152.243  1.00 73.17           H  
ATOM   3018 HG23 ILE A 207     142.705 163.935 153.709  1.00 73.17           H  
ATOM   3019 HD11 ILE A 207     146.576 162.612 154.664  1.00 73.17           H  
ATOM   3020 HD12 ILE A 207     146.550 163.351 153.260  1.00 73.17           H  
ATOM   3021 HD13 ILE A 207     145.738 163.951 154.486  1.00 73.17           H  
ATOM   3022  N   SER A 208     143.311 159.507 151.762  1.00 57.73           N  
ATOM   3023  CA  SER A 208     143.996 158.289 151.353  1.00 57.73           C  
ATOM   3024  C   SER A 208     144.024 158.179 149.836  1.00 57.73           C  
ATOM   3025  O   SER A 208     143.009 158.385 149.166  1.00 57.73           O  
ATOM   3026  CB  SER A 208     143.306 157.068 151.958  1.00 57.73           C  
ATOM   3027  OG  SER A 208     143.208 157.187 153.365  1.00 57.73           O  
ATOM   3028  H   SER A 208     142.618 159.374 152.252  1.00 57.73           H  
ATOM   3029  HA  SER A 208     144.911 158.313 151.674  1.00 57.73           H  
ATOM   3030  HB2 SER A 208     142.414 156.992 151.585  1.00 57.73           H  
ATOM   3031  HB3 SER A 208     143.823 156.276 151.744  1.00 57.73           H  
ATOM   3032  HG  SER A 208     142.890 157.936 153.566  1.00 57.73           H  
ATOM   3033  N   GLU A 209     145.193 157.861 149.298  1.00 55.68           N  
ATOM   3034  CA  GLU A 209     145.318 157.636 147.870  1.00 55.68           C  
ATOM   3035  C   GLU A 209     144.891 156.210 147.526  1.00 55.68           C  
ATOM   3036  O   GLU A 209     145.069 155.293 148.330  1.00 55.68           O  
ATOM   3037  CB  GLU A 209     146.756 157.869 147.422  1.00 55.68           C  
ATOM   3038  CG  GLU A 209     147.763 156.907 148.041  1.00 55.68           C  
ATOM   3039  CD  GLU A 209     148.003 155.674 147.192  1.00 55.68           C  
ATOM   3040  OE1 GLU A 209     147.777 155.739 145.967  1.00 55.68           O  
ATOM   3041  OE2 GLU A 209     148.413 154.636 147.751  1.00 55.68           O  
ATOM   3042  H   GLU A 209     145.926 157.772 149.739  1.00 55.68           H  
ATOM   3043  HA  GLU A 209     144.744 158.260 147.399  1.00 55.68           H  
ATOM   3044  HB2 GLU A 209     146.802 157.782 146.458  1.00 55.68           H  
ATOM   3045  HB3 GLU A 209     147.015 158.768 147.679  1.00 55.68           H  
ATOM   3046  HG2 GLU A 209     148.612 157.365 148.148  1.00 55.68           H  
ATOM   3047  HG3 GLU A 209     147.435 156.614 148.905  1.00 55.68           H  
ATOM   3048  N   PRO A 210     144.332 155.993 146.337  1.00 50.25           N  
ATOM   3049  CA  PRO A 210     143.862 154.647 145.988  1.00 50.25           C  
ATOM   3050  C   PRO A 210     144.996 153.634 146.013  1.00 50.25           C  
ATOM   3051  O   PRO A 210     146.118 153.916 145.589  1.00 50.25           O  
ATOM   3052  CB  PRO A 210     143.290 154.824 144.577  1.00 50.25           C  
ATOM   3053  CG  PRO A 210     143.932 156.052 144.051  1.00 50.25           C  
ATOM   3054  CD  PRO A 210     144.135 156.944 145.232  1.00 50.25           C  
ATOM   3055  HA  PRO A 210     143.158 154.364 146.592  1.00 50.25           H  
ATOM   3056  HB2 PRO A 210     143.521 154.055 144.032  1.00 50.25           H  
ATOM   3057  HB3 PRO A 210     142.327 154.933 144.626  1.00 50.25           H  
ATOM   3058  HG2 PRO A 210     144.783 155.825 143.645  1.00 50.25           H  
ATOM   3059  HG3 PRO A 210     143.346 156.473 143.403  1.00 50.25           H  
ATOM   3060  HD2 PRO A 210     144.927 157.491 145.110  1.00 50.25           H  
ATOM   3061  HD3 PRO A 210     143.346 157.486 145.388  1.00 50.25           H  
ATOM   3062  N   GLY A 211     144.687 152.441 146.504  1.00 49.37           N  
ATOM   3063  CA  GLY A 211     145.685 151.399 146.618  1.00 49.37           C  
ATOM   3064  C   GLY A 211     145.135 150.225 147.400  1.00 49.37           C  
ATOM   3065  O   GLY A 211     143.939 150.159 147.697  1.00 49.37           O  
ATOM   3066  H   GLY A 211     143.904 152.213 146.778  1.00 49.37           H  
ATOM   3067  HA2 GLY A 211     145.946 151.094 145.735  1.00 49.37           H  
ATOM   3068  HA3 GLY A 211     146.469 151.742 147.076  1.00 49.37           H  
ATOM   3069  N   THR A 212     146.033 149.301 147.729  1.00 50.71           N  
ATOM   3070  CA  THR A 212     145.686 148.092 148.465  1.00 50.71           C  
ATOM   3071  C   THR A 212     146.362 148.127 149.830  1.00 50.71           C  
ATOM   3072  O   THR A 212     147.588 148.241 149.918  1.00 50.71           O  
ATOM   3073  CB  THR A 212     146.094 146.839 147.687  1.00 50.71           C  
ATOM   3074  OG1 THR A 212     145.662 145.672 148.397  1.00 50.71           O  
ATOM   3075  CG2 THR A 212     147.603 146.777 147.490  1.00 50.71           C  
ATOM   3076  H   THR A 212     146.868 149.358 147.534  1.00 50.71           H  
ATOM   3077  HA  THR A 212     144.727 148.063 148.604  1.00 50.71           H  
ATOM   3078  HB  THR A 212     145.674 146.855 146.813  1.00 50.71           H  
ATOM   3079  HG1 THR A 212     145.883 144.981 147.975  1.00 50.71           H  
ATOM   3080 HG21 THR A 212     147.819 146.124 146.806  1.00 50.71           H  
ATOM   3081 HG22 THR A 212     147.943 147.642 147.213  1.00 50.71           H  
ATOM   3082 HG23 THR A 212     148.038 146.519 148.317  1.00 50.71           H  
ATOM   3083  N   TRP A 213     145.561 148.029 150.884  1.00 44.36           N  
ATOM   3084  CA  TRP A 213     146.058 148.031 152.250  1.00 44.36           C  
ATOM   3085  C   TRP A 213     146.386 146.596 152.660  1.00 44.36           C  
ATOM   3086  O   TRP A 213     146.465 145.695 151.823  1.00 44.36           O  
ATOM   3087  CB  TRP A 213     145.034 148.689 153.172  1.00 44.36           C  
ATOM   3088  CG  TRP A 213     145.015 150.183 153.061  1.00 44.36           C  
ATOM   3089  CD1 TRP A 213     145.327 150.924 151.963  1.00 44.36           C  
ATOM   3090  CD2 TRP A 213     144.667 151.118 154.089  1.00 44.36           C  
ATOM   3091  NE1 TRP A 213     145.199 152.260 152.242  1.00 44.36           N  
ATOM   3092  CE2 TRP A 213     144.793 152.405 153.542  1.00 44.36           C  
ATOM   3093  CE3 TRP A 213     144.263 150.990 155.419  1.00 44.36           C  
ATOM   3094  CZ2 TRP A 213     144.528 153.554 154.275  1.00 44.36           C  
ATOM   3095  CZ3 TRP A 213     143.999 152.132 156.144  1.00 44.36           C  
ATOM   3096  CH2 TRP A 213     144.133 153.396 155.572  1.00 44.36           C  
ATOM   3097  H   TRP A 213     144.706 147.959 150.831  1.00 44.36           H  
ATOM   3098  HA  TRP A 213     146.877 148.550 152.291  1.00 44.36           H  
ATOM   3099  HB2 TRP A 213     144.150 148.362 152.943  1.00 44.36           H  
ATOM   3100  HB3 TRP A 213     145.240 148.466 154.093  1.00 44.36           H  
ATOM   3101  HD1 TRP A 213     145.593 150.575 151.144  1.00 44.36           H  
ATOM   3102  HE1 TRP A 213     145.346 152.903 151.690  1.00 44.36           H  
ATOM   3103  HE3 TRP A 213     144.171 150.150 155.808  1.00 44.36           H  
ATOM   3104  HZ2 TRP A 213     144.615 154.399 153.897  1.00 44.36           H  
ATOM   3105  HZ3 TRP A 213     143.730 152.059 157.031  1.00 44.36           H  
ATOM   3106  HH2 TRP A 213     143.949 154.149 156.086  1.00 44.36           H  
ATOM   3107  N   LYS A 214     146.607 146.366 153.953  1.00 37.43           N  
ATOM   3108  CA  LYS A 214     146.856 145.019 154.448  1.00 37.43           C  
ATOM   3109  C   LYS A 214     146.678 145.005 155.956  1.00 37.43           C  
ATOM   3110  O   LYS A 214     147.199 145.883 156.647  1.00 37.43           O  
ATOM   3111  CB  LYS A 214     148.264 144.546 154.077  1.00 37.43           C  
ATOM   3112  CG  LYS A 214     148.541 143.098 154.437  1.00 37.43           C  
ATOM   3113  CD  LYS A 214     150.027 142.828 154.566  1.00 37.43           C  
ATOM   3114  CE  LYS A 214     150.773 143.115 153.275  1.00 37.43           C  
ATOM   3115  NZ  LYS A 214     150.039 142.658 152.066  1.00 37.43           N  
ATOM   3116  H   LYS A 214     146.619 146.973 154.562  1.00 37.43           H  
ATOM   3117  HA  LYS A 214     146.214 144.406 154.057  1.00 37.43           H  
ATOM   3118  HB2 LYS A 214     148.383 144.642 153.120  1.00 37.43           H  
ATOM   3119  HB3 LYS A 214     148.911 145.096 154.545  1.00 37.43           H  
ATOM   3120  HG2 LYS A 214     148.126 142.891 155.288  1.00 37.43           H  
ATOM   3121  HG3 LYS A 214     148.181 142.521 153.745  1.00 37.43           H  
ATOM   3122  HD2 LYS A 214     150.395 143.397 155.261  1.00 37.43           H  
ATOM   3123  HD3 LYS A 214     150.163 141.895 154.793  1.00 37.43           H  
ATOM   3124  HE2 LYS A 214     150.913 144.072 153.197  1.00 37.43           H  
ATOM   3125  HE3 LYS A 214     151.628 142.657 153.296  1.00 37.43           H  
ATOM   3126  HZ1 LYS A 214     150.553 142.749 151.345  1.00 37.43           H  
ATOM   3127  HZ2 LYS A 214     149.814 141.801 152.153  1.00 37.43           H  
ATOM   3128  HZ3 LYS A 214     149.299 143.141 151.956  1.00 37.43           H  
ATOM   3129  N   ILE A 215     145.949 144.014 156.459  1.00 36.37           N  
ATOM   3130  CA  ILE A 215     145.783 143.796 157.891  1.00 36.37           C  
ATOM   3131  C   ILE A 215     146.551 142.537 158.251  1.00 36.37           C  
ATOM   3132  O   ILE A 215     146.284 141.462 157.703  1.00 36.37           O  
ATOM   3133  CB  ILE A 215     144.306 143.665 158.284  1.00 36.37           C  
ATOM   3134  CG1 ILE A 215     143.524 144.883 157.803  1.00 36.37           C  
ATOM   3135  CG2 ILE A 215     144.175 143.506 159.788  1.00 36.37           C  
ATOM   3136  CD1 ILE A 215     142.065 144.861 158.191  1.00 36.37           C  
ATOM   3137  H   ILE A 215     145.530 143.439 155.977  1.00 36.37           H  
ATOM   3138  HA  ILE A 215     146.166 144.541 158.381  1.00 36.37           H  
ATOM   3139  HB  ILE A 215     143.942 142.875 157.857  1.00 36.37           H  
ATOM   3140 HG12 ILE A 215     143.922 145.681 158.184  1.00 36.37           H  
ATOM   3141 HG13 ILE A 215     143.571 144.920 156.836  1.00 36.37           H  
ATOM   3142 HG21 ILE A 215     143.247 143.331 160.008  1.00 36.37           H  
ATOM   3143 HG22 ILE A 215     144.723 142.764 160.085  1.00 36.37           H  
ATOM   3144 HG23 ILE A 215     144.468 144.325 160.217  1.00 36.37           H  
ATOM   3145 HD11 ILE A 215     141.596 145.546 157.689  1.00 36.37           H  
ATOM   3146 HD12 ILE A 215     141.697 143.988 157.983  1.00 36.37           H  
ATOM   3147 HD13 ILE A 215     141.986 145.035 159.142  1.00 36.37           H  
ATOM   3148  N   SER A 216     147.499 142.664 159.171  1.00 38.32           N  
ATOM   3149  CA  SER A 216     148.346 141.558 159.585  1.00 38.32           C  
ATOM   3150  C   SER A 216     148.160 141.304 161.072  1.00 38.32           C  
ATOM   3151  O   SER A 216     148.054 142.245 161.863  1.00 38.32           O  
ATOM   3152  CB  SER A 216     149.815 141.852 159.286  1.00 38.32           C  
ATOM   3153  OG  SER A 216     150.633 140.753 159.639  1.00 38.32           O  
ATOM   3154  H   SER A 216     147.673 143.400 159.580  1.00 38.32           H  
ATOM   3155  HA  SER A 216     148.093 140.755 159.105  1.00 38.32           H  
ATOM   3156  HB2 SER A 216     149.915 142.027 158.337  1.00 38.32           H  
ATOM   3157  HB3 SER A 216     150.092 142.629 159.797  1.00 38.32           H  
ATOM   3158  HG  SER A 216     151.436 140.925 159.466  1.00 38.32           H  
ATOM   3159  N   ALA A 217     148.110 140.029 161.445  1.00 39.18           N  
ATOM   3160  CA  ALA A 217     147.979 139.630 162.836  1.00 39.18           C  
ATOM   3161  C   ALA A 217     148.924 138.473 163.106  1.00 39.18           C  
ATOM   3162  O   ALA A 217     149.269 137.713 162.200  1.00 39.18           O  
ATOM   3163  CB  ALA A 217     146.543 139.222 163.178  1.00 39.18           C  
ATOM   3164  H   ALA A 217     148.151 139.367 160.898  1.00 39.18           H  
ATOM   3165  HA  ALA A 217     148.232 140.370 163.410  1.00 39.18           H  
ATOM   3166  HB1 ALA A 217     146.502 138.967 164.113  1.00 39.18           H  
ATOM   3167  HB2 ALA A 217     145.954 139.976 163.015  1.00 39.18           H  
ATOM   3168  HB3 ALA A 217     146.286 138.473 162.618  1.00 39.18           H  
ATOM   3169  N   ARG A 218     149.346 138.351 164.361  1.00 41.23           N  
ATOM   3170  CA  ARG A 218     150.210 137.256 164.772  1.00 41.23           C  
ATOM   3171  C   ARG A 218     150.107 137.100 166.279  1.00 41.23           C  
ATOM   3172  O   ARG A 218     149.821 138.061 166.995  1.00 41.23           O  
ATOM   3173  CB  ARG A 218     151.664 137.499 164.359  1.00 41.23           C  
ATOM   3174  CG  ARG A 218     152.344 138.629 165.107  1.00 41.23           C  
ATOM   3175  CD  ARG A 218     153.785 138.790 164.665  1.00 41.23           C  
ATOM   3176  NE  ARG A 218     154.436 139.912 165.332  1.00 41.23           N  
ATOM   3177  CZ  ARG A 218     154.801 139.915 166.609  1.00 41.23           C  
ATOM   3178  NH1 ARG A 218     154.581 138.854 167.372  1.00 41.23           N  
ATOM   3179  NH2 ARG A 218     155.387 140.984 167.127  1.00 41.23           N  
ATOM   3180  H   ARG A 218     149.143 138.895 164.996  1.00 41.23           H  
ATOM   3181  HA  ARG A 218     149.909 136.433 164.357  1.00 41.23           H  
ATOM   3182  HB2 ARG A 218     152.173 136.689 164.521  1.00 41.23           H  
ATOM   3183  HB3 ARG A 218     151.686 137.717 163.414  1.00 41.23           H  
ATOM   3184  HG2 ARG A 218     151.876 139.459 164.929  1.00 41.23           H  
ATOM   3185  HG3 ARG A 218     152.344 138.439 166.058  1.00 41.23           H  
ATOM   3186  HD2 ARG A 218     154.277 137.983 164.879  1.00 41.23           H  
ATOM   3187  HD3 ARG A 218     153.808 138.952 163.709  1.00 41.23           H  
ATOM   3188  HE  ARG A 218     154.609 140.612 164.863  1.00 41.23           H  
ATOM   3189 HH11 ARG A 218     154.201 138.156 167.045  1.00 41.23           H  
ATOM   3190 HH12 ARG A 218     154.820 138.864 168.198  1.00 41.23           H  
ATOM   3191 HH21 ARG A 218     155.532 141.675 166.636  1.00 41.23           H  
ATOM   3192 HH22 ARG A 218     155.624 140.986 167.954  1.00 41.23           H  
ATOM   3193  N   PHE A 219     150.340 135.882 166.751  1.00 41.90           N  
ATOM   3194  CA  PHE A 219     150.365 135.647 168.186  1.00 41.90           C  
ATOM   3195  C   PHE A 219     151.508 136.434 168.807  1.00 41.90           C  
ATOM   3196  O   PHE A 219     152.625 136.446 168.285  1.00 41.90           O  
ATOM   3197  CB  PHE A 219     150.521 134.158 168.475  1.00 41.90           C  
ATOM   3198  CG  PHE A 219     149.289 133.358 168.191  1.00 41.90           C  
ATOM   3199  CD1 PHE A 219     148.140 133.550 168.929  1.00 41.90           C  
ATOM   3200  CD2 PHE A 219     149.280 132.413 167.186  1.00 41.90           C  
ATOM   3201  CE1 PHE A 219     147.009 132.815 168.671  1.00 41.90           C  
ATOM   3202  CE2 PHE A 219     148.151 131.677 166.926  1.00 41.90           C  
ATOM   3203  CZ  PHE A 219     147.014 131.879 167.669  1.00 41.90           C  
ATOM   3204  H   PHE A 219     150.483 135.184 166.270  1.00 41.90           H  
ATOM   3205  HA  PHE A 219     149.534 135.953 168.579  1.00 41.90           H  
ATOM   3206  HB2 PHE A 219     151.237 133.806 167.924  1.00 41.90           H  
ATOM   3207  HB3 PHE A 219     150.740 134.043 169.413  1.00 41.90           H  
ATOM   3208  HD1 PHE A 219     148.132 134.183 169.610  1.00 41.90           H  
ATOM   3209  HD2 PHE A 219     150.048 132.273 166.680  1.00 41.90           H  
ATOM   3210  HE1 PHE A 219     146.240 132.953 169.176  1.00 41.90           H  
ATOM   3211  HE2 PHE A 219     148.156 131.043 166.246  1.00 41.90           H  
ATOM   3212  HZ  PHE A 219     146.249 131.381 167.493  1.00 41.90           H  
ATOM   3213  N   SER A 220     151.226 137.095 169.930  1.00 45.11           N  
ATOM   3214  CA  SER A 220     152.227 137.971 170.527  1.00 45.11           C  
ATOM   3215  C   SER A 220     153.482 137.197 170.900  1.00 45.11           C  
ATOM   3216  O   SER A 220     154.602 137.664 170.666  1.00 45.11           O  
ATOM   3217  CB  SER A 220     151.645 138.670 171.752  1.00 45.11           C  
ATOM   3218  OG  SER A 220     152.553 139.630 172.262  1.00 45.11           O  
ATOM   3219  H   SER A 220     150.481 137.054 170.356  1.00 45.11           H  
ATOM   3220  HA  SER A 220     152.475 138.652 169.882  1.00 45.11           H  
ATOM   3221  HB2 SER A 220     150.824 139.119 171.496  1.00 45.11           H  
ATOM   3222  HB3 SER A 220     151.464 138.009 172.438  1.00 45.11           H  
ATOM   3223  HG  SER A 220     152.279 139.919 173.001  1.00 45.11           H  
ATOM   3224  N   ASP A 221     153.316 136.007 171.477  1.00 49.76           N  
ATOM   3225  CA  ASP A 221     154.474 135.215 171.874  1.00 49.76           C  
ATOM   3226  C   ASP A 221     155.324 134.843 170.667  1.00 49.76           C  
ATOM   3227  O   ASP A 221     156.556 134.926 170.715  1.00 49.76           O  
ATOM   3228  CB  ASP A 221     154.014 133.962 172.612  1.00 49.76           C  
ATOM   3229  CG  ASP A 221     153.266 134.282 173.888  1.00 49.76           C  
ATOM   3230  OD1 ASP A 221     153.536 135.345 174.485  1.00 49.76           O  
ATOM   3231  OD2 ASP A 221     152.404 133.474 174.291  1.00 49.76           O  
ATOM   3232  H   ASP A 221     152.556 135.642 171.648  1.00 49.76           H  
ATOM   3233  HA  ASP A 221     155.024 135.738 172.480  1.00 49.76           H  
ATOM   3234  HB2 ASP A 221     153.425 133.454 172.035  1.00 49.76           H  
ATOM   3235  HB3 ASP A 221     154.792 133.431 172.843  1.00 49.76           H  
ATOM   3236  N   GLY A 222     154.685 134.427 169.575  1.00 48.26           N  
ATOM   3237  CA  GLY A 222     155.404 134.144 168.353  1.00 48.26           C  
ATOM   3238  C   GLY A 222     155.782 135.411 167.615  1.00 48.26           C  
ATOM   3239  O   GLY A 222     155.323 136.508 167.929  1.00 48.26           O  
ATOM   3240  H   GLY A 222     153.835 134.303 169.523  1.00 48.26           H  
ATOM   3241  HA2 GLY A 222     156.214 133.652 168.559  1.00 48.26           H  
ATOM   3242  HA3 GLY A 222     154.851 133.600 167.770  1.00 48.26           H  
ATOM   3243  N   LEU A 223     156.640 135.249 166.614  1.00 45.74           N  
ATOM   3244  CA  LEU A 223     157.127 136.372 165.823  1.00 45.74           C  
ATOM   3245  C   LEU A 223     156.871 136.217 164.335  1.00 45.74           C  
ATOM   3246  O   LEU A 223     156.530 137.198 163.672  1.00 45.74           O  
ATOM   3247  CB  LEU A 223     158.631 136.567 166.056  1.00 45.74           C  
ATOM   3248  CG  LEU A 223     159.260 137.813 165.427  1.00 45.74           C  
ATOM   3249  CD1 LEU A 223     158.471 139.066 165.761  1.00 45.74           C  
ATOM   3250  CD2 LEU A 223     160.700 137.956 165.883  1.00 45.74           C  
ATOM   3251  H   LEU A 223     156.957 134.488 166.369  1.00 45.74           H  
ATOM   3252  HA  LEU A 223     156.671 137.176 166.115  1.00 45.74           H  
ATOM   3253  HB2 LEU A 223     158.786 136.617 167.012  1.00 45.74           H  
ATOM   3254  HB3 LEU A 223     159.096 135.797 165.695  1.00 45.74           H  
ATOM   3255  HG  LEU A 223     159.263 137.711 164.462  1.00 45.74           H  
ATOM   3256 HD11 LEU A 223     158.994 139.843 165.510  1.00 45.74           H  
ATOM   3257 HD12 LEU A 223     157.637 139.056 165.267  1.00 45.74           H  
ATOM   3258 HD13 LEU A 223     158.293 139.081 166.715  1.00 45.74           H  
ATOM   3259 HD21 LEU A 223     161.084 138.746 165.472  1.00 45.74           H  
ATOM   3260 HD22 LEU A 223     160.717 138.043 166.849  1.00 45.74           H  
ATOM   3261 HD23 LEU A 223     161.196 137.167 165.613  1.00 45.74           H  
ATOM   3262  N   GLU A 224     157.027 135.012 163.788  1.00 46.02           N  
ATOM   3263  CA  GLU A 224     156.733 134.742 162.387  1.00 46.02           C  
ATOM   3264  C   GLU A 224     155.517 133.835 162.233  1.00 46.02           C  
ATOM   3265  O   GLU A 224     155.464 133.005 161.324  1.00 46.02           O  
ATOM   3266  CB  GLU A 224     157.950 134.142 161.681  1.00 46.02           C  
ATOM   3267  CG  GLU A 224     158.344 132.746 162.133  1.00 46.02           C  
ATOM   3268  CD  GLU A 224     159.241 132.766 163.353  1.00 46.02           C  
ATOM   3269  OE1 GLU A 224     159.319 133.820 164.016  1.00 46.02           O  
ATOM   3270  OE2 GLU A 224     159.861 131.726 163.659  1.00 46.02           O  
ATOM   3271  H   GLU A 224     157.308 134.324 164.219  1.00 46.02           H  
ATOM   3272  HA  GLU A 224     156.526 135.579 161.945  1.00 46.02           H  
ATOM   3273  HB2 GLU A 224     157.761 134.097 160.731  1.00 46.02           H  
ATOM   3274  HB3 GLU A 224     158.711 134.724 161.832  1.00 46.02           H  
ATOM   3275  HG2 GLU A 224     157.552 132.233 162.354  1.00 46.02           H  
ATOM   3276  HG3 GLU A 224     158.829 132.309 161.415  1.00 46.02           H  
ATOM   3277  N   SER A 225     154.533 133.987 163.120  1.00 45.69           N  
ATOM   3278  CA  SER A 225     153.267 133.271 163.035  1.00 45.69           C  
ATOM   3279  C   SER A 225     152.164 134.139 162.444  1.00 45.69           C  
ATOM   3280  O   SER A 225     150.998 134.010 162.831  1.00 45.69           O  
ATOM   3281  CB  SER A 225     152.855 132.764 164.416  1.00 45.69           C  
ATOM   3282  OG  SER A 225     152.414 133.829 165.236  1.00 45.69           O  
ATOM   3283  H   SER A 225     154.580 134.515 163.797  1.00 45.69           H  
ATOM   3284  HA  SER A 225     153.379 132.500 162.458  1.00 45.69           H  
ATOM   3285  HB2 SER A 225     152.134 132.123 164.316  1.00 45.69           H  
ATOM   3286  HB3 SER A 225     153.617 132.343 164.841  1.00 45.69           H  
ATOM   3287  HG  SER A 225     152.202 133.539 165.995  1.00 45.69           H  
ATOM   3288  N   ASN A 226     152.510 135.014 161.505  1.00 45.92           N  
ATOM   3289  CA  ASN A 226     151.584 136.035 161.034  1.00 45.92           C  
ATOM   3290  C   ASN A 226     150.728 135.520 159.886  1.00 45.92           C  
ATOM   3291  O   ASN A 226     151.194 134.742 159.048  1.00 45.92           O  
ATOM   3292  CB  ASN A 226     152.348 137.273 160.578  1.00 45.92           C  
ATOM   3293  CG  ASN A 226     153.430 136.945 159.579  1.00 45.92           C  
ATOM   3294  OD1 ASN A 226     153.862 135.800 159.478  1.00 45.92           O  
ATOM   3295  ND2 ASN A 226     153.862 137.942 158.822  1.00 45.92           N  
ATOM   3296  H   ASN A 226     153.280 135.033 161.125  1.00 45.92           H  
ATOM   3297  HA  ASN A 226     150.999 136.285 161.764  1.00 45.92           H  
ATOM   3298  HB2 ASN A 226     151.729 137.891 160.159  1.00 45.92           H  
ATOM   3299  HB3 ASN A 226     152.766 137.690 161.347  1.00 45.92           H  
ATOM   3300 HD22 ASN A 226     153.533 138.730 158.921  1.00 45.92           H  
ATOM   3301  N   SER A 227     149.475 135.965 159.852  1.00 40.98           N  
ATOM   3302  CA  SER A 227     148.569 135.740 158.736  1.00 40.98           C  
ATOM   3303  C   SER A 227     147.853 137.047 158.442  1.00 40.98           C  
ATOM   3304  O   SER A 227     147.359 137.706 159.359  1.00 40.98           O  
ATOM   3305  CB  SER A 227     147.556 134.643 159.049  1.00 40.98           C  
ATOM   3306  OG  SER A 227     146.503 135.149 159.848  1.00 40.98           O  
ATOM   3307  H   SER A 227     149.117 136.417 160.490  1.00 40.98           H  
ATOM   3308  HA  SER A 227     149.076 135.480 157.951  1.00 40.98           H  
ATOM   3309  HB2 SER A 227     147.187 134.306 158.218  1.00 40.98           H  
ATOM   3310  HB3 SER A 227     148.002 133.928 159.530  1.00 40.98           H  
ATOM   3311  HG  SER A 227     145.782 135.134 159.417  1.00 40.98           H  
ATOM   3312  N   SER A 228     147.789 137.419 157.165  1.00 37.57           N  
ATOM   3313  CA  SER A 228     147.361 138.756 156.786  1.00 37.57           C  
ATOM   3314  C   SER A 228     146.288 138.699 155.712  1.00 37.57           C  
ATOM   3315  O   SER A 228     146.333 137.849 154.820  1.00 37.57           O  
ATOM   3316  CB  SER A 228     148.546 139.581 156.277  1.00 37.57           C  
ATOM   3317  OG  SER A 228     149.270 138.868 155.289  1.00 37.57           O  
ATOM   3318  H   SER A 228     147.990 136.911 156.501  1.00 37.57           H  
ATOM   3319  HA  SER A 228     146.989 139.204 157.560  1.00 37.57           H  
ATOM   3320  HB2 SER A 228     148.214 140.406 155.890  1.00 37.57           H  
ATOM   3321  HB3 SER A 228     149.137 139.777 157.021  1.00 37.57           H  
ATOM   3322  HG  SER A 228     149.921 139.327 155.024  1.00 37.57           H  
ATOM   3323  N   THR A 229     145.332 139.619 155.804  1.00 36.74           N  
ATOM   3324  CA  THR A 229     144.311 139.822 154.789  1.00 36.74           C  
ATOM   3325  C   THR A 229     144.445 141.225 154.214  1.00 36.74           C  
ATOM   3326  O   THR A 229     144.859 142.158 154.906  1.00 36.74           O  
ATOM   3327  CB  THR A 229     142.903 139.639 155.362  1.00 36.74           C  
ATOM   3328  OG1 THR A 229     141.948 139.614 154.295  1.00 36.74           O  
ATOM   3329  CG2 THR A 229     142.557 140.776 156.304  1.00 36.74           C  
ATOM   3330  H   THR A 229     145.255 140.155 156.472  1.00 36.74           H  
ATOM   3331  HA  THR A 229     144.434 139.183 154.071  1.00 36.74           H  
ATOM   3332  HB  THR A 229     142.860 138.805 155.854  1.00 36.74           H  
ATOM   3333  HG1 THR A 229     141.174 139.511 154.605  1.00 36.74           H  
ATOM   3334 HG21 THR A 229     141.788 140.535 156.844  1.00 36.74           H  
ATOM   3335 HG22 THR A 229     143.307 140.958 156.890  1.00 36.74           H  
ATOM   3336 HG23 THR A 229     142.347 141.578 155.801  1.00 36.74           H  
ATOM   3337  N   GLN A 230     144.086 141.369 152.944  1.00 37.82           N  
ATOM   3338  CA  GLN A 230     144.218 142.627 152.228  1.00 37.82           C  
ATOM   3339  C   GLN A 230     142.849 143.119 151.792  1.00 37.82           C  
ATOM   3340  O   GLN A 230     142.002 142.330 151.367  1.00 37.82           O  
ATOM   3341  CB  GLN A 230     145.121 142.472 151.006  1.00 37.82           C  
ATOM   3342  CG  GLN A 230     146.228 141.459 151.189  1.00 37.82           C  
ATOM   3343  CD  GLN A 230     147.168 141.415 150.008  1.00 37.82           C  
ATOM   3344  OE1 GLN A 230     147.041 142.202 149.073  1.00 37.82           O  
ATOM   3345  NE2 GLN A 230     148.120 140.492 150.043  1.00 37.82           N  
ATOM   3346  H   GLN A 230     143.754 140.735 152.465  1.00 37.82           H  
ATOM   3347  HA  GLN A 230     144.610 143.295 152.813  1.00 37.82           H  
ATOM   3348  HB2 GLN A 230     144.580 142.188 150.253  1.00 37.82           H  
ATOM   3349  HB3 GLN A 230     145.532 143.329 150.811  1.00 37.82           H  
ATOM   3350  HG2 GLN A 230     146.744 141.691 151.977  1.00 37.82           H  
ATOM   3351  HG3 GLN A 230     145.840 140.576 151.292  1.00 37.82           H  
ATOM   3352 HE21 GLN A 230     148.177 139.959 150.715  1.00 37.82           H  
ATOM   3353 HE22 GLN A 230     148.680 140.428 149.394  1.00 37.82           H  
ATOM   3354  N   PHE A 231     142.635 144.424 151.911  1.00 40.06           N  
ATOM   3355  CA  PHE A 231     141.440 145.072 151.396  1.00 40.06           C  
ATOM   3356  C   PHE A 231     141.859 146.269 150.561  1.00 40.06           C  
ATOM   3357  O   PHE A 231     142.708 147.060 150.979  1.00 40.06           O  
ATOM   3358  CB  PHE A 231     140.509 145.515 152.524  1.00 40.06           C  
ATOM   3359  CG  PHE A 231     141.116 146.528 153.448  1.00 40.06           C  
ATOM   3360  CD1 PHE A 231     141.938 146.132 154.485  1.00 40.06           C  
ATOM   3361  CD2 PHE A 231     140.862 147.874 153.284  1.00 40.06           C  
ATOM   3362  CE1 PHE A 231     142.494 147.060 155.335  1.00 40.06           C  
ATOM   3363  CE2 PHE A 231     141.418 148.803 154.134  1.00 40.06           C  
ATOM   3364  CZ  PHE A 231     142.233 148.393 155.160  1.00 40.06           C  
ATOM   3365  H   PHE A 231     143.180 144.966 152.296  1.00 40.06           H  
ATOM   3366  HA  PHE A 231     140.957 144.455 150.824  1.00 40.06           H  
ATOM   3367  HB2 PHE A 231     139.712 145.909 152.134  1.00 40.06           H  
ATOM   3368  HB3 PHE A 231     140.267 144.739 153.052  1.00 40.06           H  
ATOM   3369  HD1 PHE A 231     142.118 145.229 154.609  1.00 40.06           H  
ATOM   3370  HD2 PHE A 231     140.310 148.157 152.591  1.00 40.06           H  
ATOM   3371  HE1 PHE A 231     143.047 146.782 156.030  1.00 40.06           H  
ATOM   3372  HE2 PHE A 231     141.241 149.709 154.015  1.00 40.06           H  
ATOM   3373  HZ  PHE A 231     142.609 149.019 155.735  1.00 40.06           H  
ATOM   3374  N   GLU A 232     141.267 146.395 149.378  1.00 49.94           N  
ATOM   3375  CA  GLU A 232     141.593 147.479 148.466  1.00 49.94           C  
ATOM   3376  C   GLU A 232     140.788 148.718 148.820  1.00 49.94           C  
ATOM   3377  O   GLU A 232     139.617 148.626 149.196  1.00 49.94           O  
ATOM   3378  CB  GLU A 232     141.310 147.073 147.020  1.00 49.94           C  
ATOM   3379  CG  GLU A 232     142.477 146.392 146.323  1.00 49.94           C  
ATOM   3380  CD  GLU A 232     142.437 146.551 144.814  1.00 49.94           C  
ATOM   3381  OE1 GLU A 232     143.352 146.036 144.139  1.00 49.94           O  
ATOM   3382  OE2 GLU A 232     141.491 147.185 144.302  1.00 49.94           O  
ATOM   3383  H   GLU A 232     140.666 145.857 149.080  1.00 49.94           H  
ATOM   3384  HA  GLU A 232     142.535 147.695 148.546  1.00 49.94           H  
ATOM   3385  HB2 GLU A 232     140.559 146.459 147.009  1.00 49.94           H  
ATOM   3386  HB3 GLU A 232     141.086 147.872 146.517  1.00 49.94           H  
ATOM   3387  HG2 GLU A 232     143.307 146.780 146.642  1.00 49.94           H  
ATOM   3388  HG3 GLU A 232     142.456 145.444 146.525  1.00 49.94           H  
ATOM   3389  N   VAL A 233     141.424 149.879 148.700  1.00 47.29           N  
ATOM   3390  CA  VAL A 233     140.773 151.162 148.930  1.00 47.29           C  
ATOM   3391  C   VAL A 233     140.907 151.993 147.664  1.00 47.29           C  
ATOM   3392  O   VAL A 233     142.015 152.169 147.145  1.00 47.29           O  
ATOM   3393  CB  VAL A 233     141.371 151.902 150.140  1.00 47.29           C  
ATOM   3394  CG1 VAL A 233     142.850 152.173 149.930  1.00 47.29           C  
ATOM   3395  CG2 VAL A 233     140.622 153.196 150.393  1.00 47.29           C  
ATOM   3396  H   VAL A 233     142.252 149.950 148.480  1.00 47.29           H  
ATOM   3397  HA  VAL A 233     139.834 151.010 149.101  1.00 47.29           H  
ATOM   3398  HB  VAL A 233     141.279 151.344 150.928  1.00 47.29           H  
ATOM   3399 HG11 VAL A 233     143.212 152.549 150.745  1.00 47.29           H  
ATOM   3400 HG12 VAL A 233     143.301 151.341 149.722  1.00 47.29           H  
ATOM   3401 HG13 VAL A 233     142.962 152.805 149.203  1.00 47.29           H  
ATOM   3402 HG21 VAL A 233     140.919 153.570 151.237  1.00 47.29           H  
ATOM   3403 HG22 VAL A 233     140.808 153.818 149.672  1.00 47.29           H  
ATOM   3404 HG23 VAL A 233     139.671 153.007 150.432  1.00 47.29           H  
ATOM   3405  N   LYS A 234     139.779 152.485 147.160  1.00 46.74           N  
ATOM   3406  CA  LYS A 234     139.791 153.368 146.005  1.00 46.74           C  
ATOM   3407  C   LYS A 234     138.483 154.142 145.983  1.00 46.74           C  
ATOM   3408  O   LYS A 234     137.507 153.764 146.635  1.00 46.74           O  
ATOM   3409  CB  LYS A 234     139.997 152.591 144.701  1.00 46.74           C  
ATOM   3410  CG  LYS A 234     138.726 152.070 144.056  1.00 46.74           C  
ATOM   3411  CD  LYS A 234     139.044 151.266 142.808  1.00 46.74           C  
ATOM   3412  CE  LYS A 234     137.807 151.046 141.958  1.00 46.74           C  
ATOM   3413  NZ  LYS A 234     136.831 150.144 142.623  1.00 46.74           N  
ATOM   3414  H   LYS A 234     138.994 152.321 147.471  1.00 46.74           H  
ATOM   3415  HA  LYS A 234     140.518 154.004 146.096  1.00 46.74           H  
ATOM   3416  HB2 LYS A 234     140.432 153.174 144.059  1.00 46.74           H  
ATOM   3417  HB3 LYS A 234     140.566 151.827 144.883  1.00 46.74           H  
ATOM   3418  HG2 LYS A 234     138.256 151.499 144.682  1.00 46.74           H  
ATOM   3419  HG3 LYS A 234     138.164 152.815 143.789  1.00 46.74           H  
ATOM   3420  HD2 LYS A 234     139.697 151.747 142.275  1.00 46.74           H  
ATOM   3421  HD3 LYS A 234     139.394 150.399 143.066  1.00 46.74           H  
ATOM   3422  HE2 LYS A 234     137.373 151.898 141.800  1.00 46.74           H  
ATOM   3423  HE3 LYS A 234     138.067 150.642 141.116  1.00 46.74           H  
ATOM   3424  HZ1 LYS A 234     136.121 150.027 142.099  1.00 46.74           H  
ATOM   3425  HZ2 LYS A 234     137.207 149.353 142.781  1.00 46.74           H  
ATOM   3426  HZ3 LYS A 234     136.566 150.499 143.395  1.00 46.74           H  
ATOM   3427  N   LYS A 235     138.479 155.232 145.221  1.00 50.78           N  
ATOM   3428  CA  LYS A 235     137.335 156.141 145.161  1.00 50.78           C  
ATOM   3429  C   LYS A 235     136.321 155.577 144.177  1.00 50.78           C  
ATOM   3430  O   LYS A 235     136.346 155.875 142.983  1.00 50.78           O  
ATOM   3431  CB  LYS A 235     137.787 157.538 144.757  1.00 50.78           C  
ATOM   3432  CG  LYS A 235     136.682 158.583 144.753  1.00 50.78           C  
ATOM   3433  CD  LYS A 235     136.097 158.815 146.140  1.00 50.78           C  
ATOM   3434  CE  LYS A 235     137.111 159.429 147.091  1.00 50.78           C  
ATOM   3435  NZ  LYS A 235     137.742 160.656 146.536  1.00 50.78           N  
ATOM   3436  H   LYS A 235     139.136 155.471 144.720  1.00 50.78           H  
ATOM   3437  HA  LYS A 235     136.922 156.187 146.037  1.00 50.78           H  
ATOM   3438  HB2 LYS A 235     138.477 157.833 145.370  1.00 50.78           H  
ATOM   3439  HB3 LYS A 235     138.150 157.495 143.858  1.00 50.78           H  
ATOM   3440  HG2 LYS A 235     137.040 159.424 144.428  1.00 50.78           H  
ATOM   3441  HG3 LYS A 235     135.965 158.284 144.173  1.00 50.78           H  
ATOM   3442  HD2 LYS A 235     135.348 159.428 146.067  1.00 50.78           H  
ATOM   3443  HD3 LYS A 235     135.798 157.972 146.514  1.00 50.78           H  
ATOM   3444  HE2 LYS A 235     136.664 159.669 147.917  1.00 50.78           H  
ATOM   3445  HE3 LYS A 235     137.812 158.783 147.270  1.00 50.78           H  
ATOM   3446  HZ1 LYS A 235     138.258 161.038 147.154  1.00 50.78           H  
ATOM   3447  HZ2 LYS A 235     138.242 160.450 145.830  1.00 50.78           H  
ATOM   3448  HZ3 LYS A 235     137.113 161.235 146.288  1.00 50.78           H  
ATOM   3449  N   TYR A 236     135.409 154.756 144.687  1.00 45.22           N  
ATOM   3450  CA  TYR A 236     134.415 154.077 143.873  1.00 45.22           C  
ATOM   3451  C   TYR A 236     133.011 154.511 144.268  1.00 45.22           C  
ATOM   3452  O   TYR A 236     132.789 155.096 145.330  1.00 45.22           O  
ATOM   3453  CB  TYR A 236     134.528 152.559 144.022  1.00 45.22           C  
ATOM   3454  CG  TYR A 236     133.779 152.033 145.223  1.00 45.22           C  
ATOM   3455  CD1 TYR A 236     134.319 152.124 146.492  1.00 45.22           C  
ATOM   3456  CD2 TYR A 236     132.524 151.463 145.088  1.00 45.22           C  
ATOM   3457  CE1 TYR A 236     133.639 151.653 147.591  1.00 45.22           C  
ATOM   3458  CE2 TYR A 236     131.836 150.990 146.183  1.00 45.22           C  
ATOM   3459  CZ  TYR A 236     132.399 151.089 147.432  1.00 45.22           C  
ATOM   3460  OH  TYR A 236     131.718 150.620 148.527  1.00 45.22           O  
ATOM   3461  H   TYR A 236     135.348 154.573 145.525  1.00 45.22           H  
ATOM   3462  HA  TYR A 236     134.551 154.301 142.940  1.00 45.22           H  
ATOM   3463  HB2 TYR A 236     134.161 152.135 143.231  1.00 45.22           H  
ATOM   3464  HB3 TYR A 236     135.463 152.321 144.124  1.00 45.22           H  
ATOM   3465  HD1 TYR A 236     135.160 152.506 146.605  1.00 45.22           H  
ATOM   3466  HD2 TYR A 236     132.141 151.395 144.244  1.00 45.22           H  
ATOM   3467  HE1 TYR A 236     134.017 151.719 148.438  1.00 45.22           H  
ATOM   3468  HE2 TYR A 236     130.995 150.607 146.078  1.00 45.22           H  
ATOM   3469  HH  TYR A 236     130.990 150.278 148.288  1.00 45.22           H  
ATOM   3470  N   VAL A 237     132.061 154.211 143.387  1.00 49.52           N  
ATOM   3471  CA  VAL A 237     130.639 154.375 143.657  1.00 49.52           C  
ATOM   3472  C   VAL A 237     129.947 153.080 143.262  1.00 49.52           C  
ATOM   3473  O   VAL A 237     130.200 152.543 142.178  1.00 49.52           O  
ATOM   3474  CB  VAL A 237     130.042 155.576 142.900  1.00 49.52           C  
ATOM   3475  CG1 VAL A 237     130.256 155.427 141.403  1.00 49.52           C  
ATOM   3476  CG2 VAL A 237     128.565 155.729 143.228  1.00 49.52           C  
ATOM   3477  H   VAL A 237     132.223 153.900 142.602  1.00 49.52           H  
ATOM   3478  HA  VAL A 237     130.504 154.516 144.607  1.00 49.52           H  
ATOM   3479  HB  VAL A 237     130.495 156.384 143.186  1.00 49.52           H  
ATOM   3480 HG11 VAL A 237     129.963 156.239 140.962  1.00 49.52           H  
ATOM   3481 HG12 VAL A 237     131.199 155.280 141.229  1.00 49.52           H  
ATOM   3482 HG13 VAL A 237     129.739 154.673 141.082  1.00 49.52           H  
ATOM   3483 HG21 VAL A 237     128.251 156.576 142.872  1.00 49.52           H  
ATOM   3484 HG22 VAL A 237     128.071 154.999 142.824  1.00 49.52           H  
ATOM   3485 HG23 VAL A 237     128.453 155.714 144.191  1.00 49.52           H  
ATOM   3486  N   LEU A 238     129.080 152.581 144.135  1.00 44.44           N  
ATOM   3487  CA  LEU A 238     128.550 151.233 144.015  1.00 44.44           C  
ATOM   3488  C   LEU A 238     127.897 151.026 142.648  1.00 44.44           C  
ATOM   3489  O   LEU A 238     126.902 151.698 142.340  1.00 44.44           O  
ATOM   3490  CB  LEU A 238     127.535 150.975 145.124  1.00 44.44           C  
ATOM   3491  CG  LEU A 238     127.447 149.535 145.632  1.00 44.44           C  
ATOM   3492  CD1 LEU A 238     128.751 149.115 146.287  1.00 44.44           C  
ATOM   3493  CD2 LEU A 238     126.290 149.385 146.602  1.00 44.44           C  
ATOM   3494  H   LEU A 238     128.781 153.013 144.816  1.00 44.44           H  
ATOM   3495  HA  LEU A 238     129.279 150.606 144.122  1.00 44.44           H  
ATOM   3496  HB2 LEU A 238     127.761 151.534 145.883  1.00 44.44           H  
ATOM   3497  HB3 LEU A 238     126.655 151.219 144.795  1.00 44.44           H  
ATOM   3498  HG  LEU A 238     127.286 148.945 144.880  1.00 44.44           H  
ATOM   3499 HD11 LEU A 238     128.600 148.299 146.789  1.00 44.44           H  
ATOM   3500 HD12 LEU A 238     129.417 148.960 145.600  1.00 44.44           H  
ATOM   3501 HD13 LEU A 238     129.045 149.819 146.885  1.00 44.44           H  
ATOM   3502 HD21 LEU A 238     126.336 148.509 147.015  1.00 44.44           H  
ATOM   3503 HD22 LEU A 238     126.358 150.074 147.282  1.00 44.44           H  
ATOM   3504 HD23 LEU A 238     125.456 149.480 146.116  1.00 44.44           H  
ATOM   3505  N   PRO A 239     128.405 150.114 141.817  1.00 45.20           N  
ATOM   3506  CA  PRO A 239     127.775 149.885 140.513  1.00 45.20           C  
ATOM   3507  C   PRO A 239     126.394 149.269 140.653  1.00 45.20           C  
ATOM   3508  O   PRO A 239     126.090 148.576 141.626  1.00 45.20           O  
ATOM   3509  CB  PRO A 239     128.743 148.925 139.813  1.00 45.20           C  
ATOM   3510  CG  PRO A 239     129.454 148.243 140.905  1.00 45.20           C  
ATOM   3511  CD  PRO A 239     129.576 149.243 142.013  1.00 45.20           C  
ATOM   3512  HA  PRO A 239     127.716 150.712 140.011  1.00 45.20           H  
ATOM   3513  HB2 PRO A 239     128.244 148.289 139.277  1.00 45.20           H  
ATOM   3514  HB3 PRO A 239     129.362 149.429 139.262  1.00 45.20           H  
ATOM   3515  HG2 PRO A 239     128.938 147.475 141.196  1.00 45.20           H  
ATOM   3516  HG3 PRO A 239     130.331 147.968 140.598  1.00 45.20           H  
ATOM   3517  HD2 PRO A 239     129.528 148.796 142.873  1.00 45.20           H  
ATOM   3518  HD3 PRO A 239     130.396 149.752 141.921  1.00 45.20           H  
ATOM   3519  N   ASN A 240     125.549 149.536 139.658  1.00 46.51           N  
ATOM   3520  CA  ASN A 240     124.190 149.011 139.651  1.00 46.51           C  
ATOM   3521  C   ASN A 240     124.091 147.672 138.935  1.00 46.51           C  
ATOM   3522  O   ASN A 240     123.285 146.823 139.326  1.00 46.51           O  
ATOM   3523  CB  ASN A 240     123.239 150.011 138.995  1.00 46.51           C  
ATOM   3524  CG  ASN A 240     121.786 149.649 139.205  1.00 46.51           C  
ATOM   3525  OD1 ASN A 240     121.471 148.668 139.877  1.00 46.51           O  
ATOM   3526  ND2 ASN A 240     120.890 150.441 138.633  1.00 46.51           N  
ATOM   3527  H   ASN A 240     125.742 150.021 138.975  1.00 46.51           H  
ATOM   3528  HA  ASN A 240     123.899 148.881 140.567  1.00 46.51           H  
ATOM   3529  HB2 ASN A 240     123.390 150.890 139.376  1.00 46.51           H  
ATOM   3530  HB3 ASN A 240     123.409 150.027 138.040  1.00 46.51           H  
ATOM   3531 HD21 ASN A 240     120.051 150.276 138.723  1.00 46.51           H  
ATOM   3532 HD22 ASN A 240     121.148 151.118 138.170  1.00 46.51           H  
ATOM   3533  N   PHE A 241     124.884 147.467 137.887  1.00 46.98           N  
ATOM   3534  CA  PHE A 241     124.901 146.201 137.175  1.00 46.98           C  
ATOM   3535  C   PHE A 241     126.341 145.808 136.891  1.00 46.98           C  
ATOM   3536  O   PHE A 241     127.226 146.659 136.785  1.00 46.98           O  
ATOM   3537  CB  PHE A 241     124.102 146.266 135.866  1.00 46.98           C  
ATOM   3538  CG  PHE A 241     124.667 147.215 134.849  1.00 46.98           C  
ATOM   3539  CD1 PHE A 241     125.696 146.825 134.012  1.00 46.98           C  
ATOM   3540  CD2 PHE A 241     124.157 148.490 134.718  1.00 46.98           C  
ATOM   3541  CE1 PHE A 241     126.211 147.692 133.077  1.00 46.98           C  
ATOM   3542  CE2 PHE A 241     124.668 149.358 133.783  1.00 46.98           C  
ATOM   3543  CZ  PHE A 241     125.695 148.957 132.962  1.00 46.98           C  
ATOM   3544  H   PHE A 241     125.425 148.054 137.568  1.00 46.98           H  
ATOM   3545  HA  PHE A 241     124.509 145.512 137.733  1.00 46.98           H  
ATOM   3546  HB2 PHE A 241     124.082 145.382 135.469  1.00 46.98           H  
ATOM   3547  HB3 PHE A 241     123.199 146.555 136.069  1.00 46.98           H  
ATOM   3548  HD1 PHE A 241     126.050 145.968 134.087  1.00 46.98           H  
ATOM   3549  HD2 PHE A 241     123.462 148.766 135.271  1.00 46.98           H  
ATOM   3550  HE1 PHE A 241     126.905 147.420 132.522  1.00 46.98           H  
ATOM   3551  HE2 PHE A 241     124.319 150.216 133.705  1.00 46.98           H  
ATOM   3552  HZ  PHE A 241     126.042 149.545 132.329  1.00 46.98           H  
ATOM   3553  N   GLU A 242     126.561 144.505 136.772  1.00 47.61           N  
ATOM   3554  CA  GLU A 242     127.881 143.932 136.568  1.00 47.61           C  
ATOM   3555  C   GLU A 242     127.901 143.203 135.236  1.00 47.61           C  
ATOM   3556  O   GLU A 242     127.011 142.396 134.953  1.00 47.61           O  
ATOM   3557  CB  GLU A 242     128.232 142.987 137.719  1.00 47.61           C  
ATOM   3558  CG  GLU A 242     127.345 141.755 137.803  1.00 47.61           C  
ATOM   3559  CD  GLU A 242     127.673 140.879 138.995  1.00 47.61           C  
ATOM   3560  OE1 GLU A 242     128.579 141.244 139.772  1.00 47.61           O  
ATOM   3561  OE2 GLU A 242     127.015 139.830 139.159  1.00 47.61           O  
ATOM   3562  H   GLU A 242     125.937 143.914 136.806  1.00 47.61           H  
ATOM   3563  HA  GLU A 242     128.544 144.640 136.540  1.00 47.61           H  
ATOM   3564  HB2 GLU A 242     129.148 142.687 137.610  1.00 47.61           H  
ATOM   3565  HB3 GLU A 242     128.141 143.471 138.554  1.00 47.61           H  
ATOM   3566  HG2 GLU A 242     126.419 142.035 137.880  1.00 47.61           H  
ATOM   3567  HG3 GLU A 242     127.465 141.220 137.003  1.00 47.61           H  
ATOM   3568  N   VAL A 243     128.912 143.488 134.423  1.00 50.50           N  
ATOM   3569  CA  VAL A 243     129.031 142.937 133.079  1.00 50.50           C  
ATOM   3570  C   VAL A 243     130.230 142.003 133.055  1.00 50.50           C  
ATOM   3571  O   VAL A 243     131.327 142.381 133.482  1.00 50.50           O  
ATOM   3572  CB  VAL A 243     129.174 144.049 132.027  1.00 50.50           C  
ATOM   3573  CG1 VAL A 243     128.022 145.025 132.139  1.00 50.50           C  
ATOM   3574  CG2 VAL A 243     130.498 144.765 132.175  1.00 50.50           C  
ATOM   3575  H   VAL A 243     129.559 144.013 134.635  1.00 50.50           H  
ATOM   3576  HA  VAL A 243     128.238 142.419 132.870  1.00 50.50           H  
ATOM   3577  HB  VAL A 243     129.145 143.651 131.142  1.00 50.50           H  
ATOM   3578 HG11 VAL A 243     128.030 145.615 131.370  1.00 50.50           H  
ATOM   3579 HG12 VAL A 243     127.190 144.528 132.166  1.00 50.50           H  
ATOM   3580 HG13 VAL A 243     128.124 145.541 132.954  1.00 50.50           H  
ATOM   3581 HG21 VAL A 243     130.393 145.686 131.890  1.00 50.50           H  
ATOM   3582 HG22 VAL A 243     130.776 144.738 133.103  1.00 50.50           H  
ATOM   3583 HG23 VAL A 243     131.154 144.319 131.619  1.00 50.50           H  
ATOM   3584  N   LYS A 244     130.021 140.784 132.570  1.00 54.22           N  
ATOM   3585  CA  LYS A 244     131.069 139.775 132.520  1.00 54.22           C  
ATOM   3586  C   LYS A 244     131.178 139.232 131.106  1.00 54.22           C  
ATOM   3587  O   LYS A 244     130.171 138.847 130.506  1.00 54.22           O  
ATOM   3588  CB  LYS A 244     130.786 138.643 133.512  1.00 54.22           C  
ATOM   3589  CG  LYS A 244     129.399 138.039 133.388  1.00 54.22           C  
ATOM   3590  CD  LYS A 244     129.156 136.960 134.435  1.00 54.22           C  
ATOM   3591  CE  LYS A 244     129.161 137.530 135.848  1.00 54.22           C  
ATOM   3592  NZ  LYS A 244     128.734 136.526 136.863  1.00 54.22           N  
ATOM   3593  H   LYS A 244     129.266 140.513 132.259  1.00 54.22           H  
ATOM   3594  HA  LYS A 244     131.919 140.179 132.756  1.00 54.22           H  
ATOM   3595  HB2 LYS A 244     131.432 137.934 133.367  1.00 54.22           H  
ATOM   3596  HB3 LYS A 244     130.883 138.995 134.410  1.00 54.22           H  
ATOM   3597  HG2 LYS A 244     128.734 138.734 133.512  1.00 54.22           H  
ATOM   3598  HG3 LYS A 244     129.302 137.636 132.511  1.00 54.22           H  
ATOM   3599  HD2 LYS A 244     128.291 136.550 134.277  1.00 54.22           H  
ATOM   3600  HD3 LYS A 244     129.858 136.293 134.375  1.00 54.22           H  
ATOM   3601  HE2 LYS A 244     130.058 137.817 136.075  1.00 54.22           H  
ATOM   3602  HE3 LYS A 244     128.548 138.281 135.891  1.00 54.22           H  
ATOM   3603  HZ1 LYS A 244     128.743 136.892 137.674  1.00 54.22           H  
ATOM   3604  HZ2 LYS A 244     127.911 136.242 136.682  1.00 54.22           H  
ATOM   3605  HZ3 LYS A 244     129.289 135.830 136.853  1.00 54.22           H  
ATOM   3606  N   ILE A 245     132.398 139.200 130.584  1.00 60.75           N  
ATOM   3607  CA  ILE A 245     132.673 138.716 129.238  1.00 60.75           C  
ATOM   3608  C   ILE A 245     133.019 137.238 129.349  1.00 60.75           C  
ATOM   3609  O   ILE A 245     134.130 136.881 129.754  1.00 60.75           O  
ATOM   3610  CB  ILE A 245     133.809 139.508 128.578  1.00 60.75           C  
ATOM   3611  CG1 ILE A 245     133.474 141.000 128.574  1.00 60.75           C  
ATOM   3612  CG2 ILE A 245     134.052 139.013 127.160  1.00 60.75           C  
ATOM   3613  CD1 ILE A 245     134.506 141.860 127.886  1.00 60.75           C  
ATOM   3614  H   ILE A 245     133.102 139.461 131.003  1.00 60.75           H  
ATOM   3615  HA  ILE A 245     131.877 138.806 128.691  1.00 60.75           H  
ATOM   3616  HB  ILE A 245     134.619 139.375 129.095  1.00 60.75           H  
ATOM   3617 HG12 ILE A 245     132.628 141.128 128.117  1.00 60.75           H  
ATOM   3618 HG13 ILE A 245     133.400 141.307 129.492  1.00 60.75           H  
ATOM   3619 HG21 ILE A 245     134.824 139.469 126.790  1.00 60.75           H  
ATOM   3620 HG22 ILE A 245     134.219 138.058 127.175  1.00 60.75           H  
ATOM   3621 HG23 ILE A 245     133.268 139.202 126.622  1.00 60.75           H  
ATOM   3622 HD11 ILE A 245     134.332 142.790 128.099  1.00 60.75           H  
ATOM   3623 HD12 ILE A 245     135.387 141.607 128.202  1.00 60.75           H  
ATOM   3624 HD13 ILE A 245     134.445 141.723 126.928  1.00 60.75           H  
ATOM   3625  N   THR A 246     132.076 136.374 128.980  1.00 62.95           N  
ATOM   3626  CA  THR A 246     132.278 134.934 129.054  1.00 62.95           C  
ATOM   3627  C   THR A 246     132.594 134.404 127.666  1.00 62.95           C  
ATOM   3628  O   THR A 246     131.711 134.416 126.796  1.00 62.95           O  
ATOM   3629  CB  THR A 246     131.040 134.238 129.615  1.00 62.95           C  
ATOM   3630  OG1 THR A 246     130.050 134.114 128.587  1.00 62.95           O  
ATOM   3631  CG2 THR A 246     130.460 135.028 130.776  1.00 62.95           C  
ATOM   3632  H   THR A 246     131.303 136.601 128.680  1.00 62.95           H  
ATOM   3633  HA  THR A 246     133.018 134.745 129.649  1.00 62.95           H  
ATOM   3634  HB  THR A 246     131.284 133.355 129.936  1.00 62.95           H  
ATOM   3635  HG1 THR A 246     129.842 134.873 128.296  1.00 62.95           H  
ATOM   3636 HG21 THR A 246     129.800 134.492 131.244  1.00 62.95           H  
ATOM   3637 HG22 THR A 246     131.165 135.270 131.396  1.00 62.95           H  
ATOM   3638 HG23 THR A 246     130.035 135.836 130.450  1.00 62.95           H  
ATOM   3639  N   PRO A 247     133.810 133.935 127.401  1.00 68.84           N  
ATOM   3640  CA  PRO A 247     134.127 133.448 126.058  1.00 68.84           C  
ATOM   3641  C   PRO A 247     133.526 132.079 125.789  1.00 68.84           C  
ATOM   3642  O   PRO A 247     133.144 131.347 126.705  1.00 68.84           O  
ATOM   3643  CB  PRO A 247     135.654 133.388 126.062  1.00 68.84           C  
ATOM   3644  CG  PRO A 247     135.995 133.110 127.473  1.00 68.84           C  
ATOM   3645  CD  PRO A 247     134.979 133.857 128.294  1.00 68.84           C  
ATOM   3646  HA  PRO A 247     133.827 134.077 125.384  1.00 68.84           H  
ATOM   3647  HB2 PRO A 247     135.953 132.669 125.485  1.00 68.84           H  
ATOM   3648  HB3 PRO A 247     136.020 134.240 125.780  1.00 68.84           H  
ATOM   3649  HG2 PRO A 247     135.932 132.157 127.641  1.00 68.84           H  
ATOM   3650  HG3 PRO A 247     136.890 133.432 127.663  1.00 68.84           H  
ATOM   3651  HD2 PRO A 247     134.759 133.354 129.094  1.00 68.84           H  
ATOM   3652  HD3 PRO A 247     135.301 134.745 128.510  1.00 68.84           H  
ATOM   3653  N   GLY A 248     133.444 131.738 124.502  1.00 71.95           N  
ATOM   3654  CA  GLY A 248     132.965 130.416 124.131  1.00 71.95           C  
ATOM   3655  C   GLY A 248     133.900 129.315 124.591  1.00 71.95           C  
ATOM   3656  O   GLY A 248     133.462 128.287 125.112  1.00 71.95           O  
ATOM   3657  H   GLY A 248     133.656 132.244 123.841  1.00 71.95           H  
ATOM   3658  HA2 GLY A 248     132.093 130.265 124.529  1.00 71.95           H  
ATOM   3659  HA3 GLY A 248     132.877 130.363 123.167  1.00 71.95           H  
ATOM   3660  N   LYS A 249     135.204 129.516 124.403  1.00 78.52           N  
ATOM   3661  CA  LYS A 249     136.212 128.571 124.851  1.00 78.52           C  
ATOM   3662  C   LYS A 249     137.323 129.316 125.578  1.00 78.52           C  
ATOM   3663  O   LYS A 249     137.744 130.388 125.128  1.00 78.52           O  
ATOM   3664  CB  LYS A 249     136.803 127.788 123.671  1.00 78.52           C  
ATOM   3665  CG  LYS A 249     135.871 126.742 123.090  1.00 78.52           C  
ATOM   3666  CD  LYS A 249     136.644 125.604 122.438  1.00 78.52           C  
ATOM   3667  CE  LYS A 249     137.667 126.111 121.432  1.00 78.52           C  
ATOM   3668  NZ  LYS A 249     137.086 127.099 120.484  1.00 78.52           N  
ATOM   3669  H   LYS A 249     135.531 130.208 124.010  1.00 78.52           H  
ATOM   3670  HA  LYS A 249     135.796 127.937 125.451  1.00 78.52           H  
ATOM   3671  HB2 LYS A 249     137.025 128.413 122.964  1.00 78.52           H  
ATOM   3672  HB3 LYS A 249     137.607 127.334 123.971  1.00 78.52           H  
ATOM   3673  HG2 LYS A 249     135.326 126.369 123.801  1.00 78.52           H  
ATOM   3674  HG3 LYS A 249     135.307 127.153 122.416  1.00 78.52           H  
ATOM   3675  HD2 LYS A 249     137.115 125.106 123.123  1.00 78.52           H  
ATOM   3676  HD3 LYS A 249     136.022 125.024 121.971  1.00 78.52           H  
ATOM   3677  HE2 LYS A 249     138.399 126.537 121.904  1.00 78.52           H  
ATOM   3678  HE3 LYS A 249     137.999 125.360 120.915  1.00 78.52           H  
ATOM   3679  HZ1 LYS A 249     137.686 127.313 119.863  1.00 78.52           H  
ATOM   3680  HZ2 LYS A 249     136.369 126.752 120.085  1.00 78.52           H  
ATOM   3681  HZ3 LYS A 249     136.845 127.836 120.920  1.00 78.52           H  
ATOM   3682  N   PRO A 250     137.826 128.780 126.695  1.00 78.81           N  
ATOM   3683  CA  PRO A 250     138.892 129.489 127.421  1.00 78.81           C  
ATOM   3684  C   PRO A 250     140.182 129.627 126.635  1.00 78.81           C  
ATOM   3685  O   PRO A 250     141.007 130.479 126.983  1.00 78.81           O  
ATOM   3686  CB  PRO A 250     139.101 128.628 128.675  1.00 78.81           C  
ATOM   3687  CG  PRO A 250     137.876 127.796 128.789  1.00 78.81           C  
ATOM   3688  CD  PRO A 250     137.420 127.551 127.395  1.00 78.81           C  
ATOM   3689  HA  PRO A 250     138.586 130.370 127.687  1.00 78.81           H  
ATOM   3690  HB2 PRO A 250     139.885 128.069 128.560  1.00 78.81           H  
ATOM   3691  HB3 PRO A 250     139.200 129.201 129.451  1.00 78.81           H  
ATOM   3692  HG2 PRO A 250     138.091 126.960 129.230  1.00 78.81           H  
ATOM   3693  HG3 PRO A 250     137.200 128.281 129.288  1.00 78.81           H  
ATOM   3694  HD2 PRO A 250     137.873 126.779 127.020  1.00 78.81           H  
ATOM   3695  HD3 PRO A 250     136.457 127.443 127.381  1.00 78.81           H  
ATOM   3696  N   TYR A 251     140.384 128.826 125.595  1.00 81.27           N  
ATOM   3697  CA  TYR A 251     141.644 128.779 124.872  1.00 81.27           C  
ATOM   3698  C   TYR A 251     141.401 129.045 123.396  1.00 81.27           C  
ATOM   3699  O   TYR A 251     140.330 128.743 122.862  1.00 81.27           O  
ATOM   3700  CB  TYR A 251     142.333 127.420 125.039  1.00 81.27           C  
ATOM   3701  CG  TYR A 251     141.498 126.257 124.555  1.00 81.27           C  
ATOM   3702  CD1 TYR A 251     140.400 125.818 125.279  1.00 81.27           C  
ATOM   3703  CD2 TYR A 251     141.806 125.599 123.377  1.00 81.27           C  
ATOM   3704  CE1 TYR A 251     139.633 124.760 124.844  1.00 81.27           C  
ATOM   3705  CE2 TYR A 251     141.044 124.537 122.933  1.00 81.27           C  
ATOM   3706  CZ  TYR A 251     139.959 124.122 123.671  1.00 81.27           C  
ATOM   3707  OH  TYR A 251     139.195 123.065 123.235  1.00 81.27           O  
ATOM   3708  H   TYR A 251     139.787 128.293 125.280  1.00 81.27           H  
ATOM   3709  HA  TYR A 251     142.239 129.466 125.210  1.00 81.27           H  
ATOM   3710  HB2 TYR A 251     143.160 127.424 124.532  1.00 81.27           H  
ATOM   3711  HB3 TYR A 251     142.524 127.279 125.979  1.00 81.27           H  
ATOM   3712  HD1 TYR A 251     140.176 126.247 126.073  1.00 81.27           H  
ATOM   3713  HD2 TYR A 251     142.539 125.877 122.876  1.00 81.27           H  
ATOM   3714  HE1 TYR A 251     138.900 124.478 125.341  1.00 81.27           H  
ATOM   3715  HE2 TYR A 251     141.261 124.104 122.140  1.00 81.27           H  
ATOM   3716  HH  TYR A 251     139.503 122.767 122.512  1.00 81.27           H  
ATOM   3717  N   ILE A 252     142.409 129.613 122.743  1.00 83.65           N  
ATOM   3718  CA  ILE A 252     142.376 129.892 121.313  1.00 83.65           C  
ATOM   3719  C   ILE A 252     143.554 129.175 120.674  1.00 83.65           C  
ATOM   3720  O   ILE A 252     144.713 129.502 120.956  1.00 83.65           O  
ATOM   3721  CB  ILE A 252     142.431 131.399 121.022  1.00 83.65           C  
ATOM   3722  CG1 ILE A 252     141.264 132.120 121.701  1.00 83.65           C  
ATOM   3723  CG2 ILE A 252     142.420 131.647 119.527  1.00 83.65           C  
ATOM   3724  CD1 ILE A 252     139.897 131.642 121.258  1.00 83.65           C  
ATOM   3725  H   ILE A 252     143.145 129.853 123.119  1.00 83.65           H  
ATOM   3726  HA  ILE A 252     141.561 129.532 120.929  1.00 83.65           H  
ATOM   3727  HB  ILE A 252     143.259 131.749 121.386  1.00 83.65           H  
ATOM   3728 HG12 ILE A 252     141.328 131.985 122.659  1.00 83.65           H  
ATOM   3729 HG13 ILE A 252     141.324 133.067 121.499  1.00 83.65           H  
ATOM   3730 HG21 ILE A 252     142.150 132.564 119.361  1.00 83.65           H  
ATOM   3731 HG22 ILE A 252     143.311 131.496 119.174  1.00 83.65           H  
ATOM   3732 HG23 ILE A 252     141.790 131.038 119.111  1.00 83.65           H  
ATOM   3733 HD11 ILE A 252     139.223 132.222 121.644  1.00 83.65           H  
ATOM   3734 HD12 ILE A 252     139.845 131.676 120.290  1.00 83.65           H  
ATOM   3735 HD13 ILE A 252     139.764 130.732 121.564  1.00 83.65           H  
ATOM   3736  N   LEU A 253     143.260 128.202 119.817  1.00 87.13           N  
ATOM   3737  CA  LEU A 253     144.314 127.458 119.143  1.00 87.13           C  
ATOM   3738  C   LEU A 253     145.049 128.366 118.168  1.00 87.13           C  
ATOM   3739  O   LEU A 253     144.426 129.123 117.419  1.00 87.13           O  
ATOM   3740  CB  LEU A 253     143.728 126.255 118.408  1.00 87.13           C  
ATOM   3741  CG  LEU A 253     142.748 125.395 119.208  1.00 87.13           C  
ATOM   3742  CD1 LEU A 253     142.170 124.289 118.342  1.00 87.13           C  
ATOM   3743  CD2 LEU A 253     143.439 124.815 120.424  1.00 87.13           C  
ATOM   3744  H   LEU A 253     142.463 127.957 119.611  1.00 87.13           H  
ATOM   3745  HA  LEU A 253     144.951 127.135 119.800  1.00 87.13           H  
ATOM   3746  HB2 LEU A 253     143.257 126.576 117.623  1.00 87.13           H  
ATOM   3747  HB3 LEU A 253     144.459 125.679 118.132  1.00 87.13           H  
ATOM   3748  HG  LEU A 253     142.013 125.948 119.514  1.00 87.13           H  
ATOM   3749 HD11 LEU A 253     141.543 123.770 118.871  1.00 87.13           H  
ATOM   3750 HD12 LEU A 253     141.713 124.688 117.585  1.00 87.13           H  
ATOM   3751 HD13 LEU A 253     142.892 123.721 118.032  1.00 87.13           H  
ATOM   3752 HD21 LEU A 253     142.867 124.140 120.819  1.00 87.13           H  
ATOM   3753 HD22 LEU A 253     144.279 124.417 120.148  1.00 87.13           H  
ATOM   3754 HD23 LEU A 253     143.605 125.527 121.062  1.00 87.13           H  
ATOM   3755  N   THR A 254     146.380 128.292 118.180  1.00 90.70           N  
ATOM   3756  CA  THR A 254     147.217 129.111 117.310  1.00 90.70           C  
ATOM   3757  C   THR A 254     148.198 128.268 116.503  1.00 90.70           C  
ATOM   3758  O   THR A 254     149.235 128.777 116.067  1.00 90.70           O  
ATOM   3759  CB  THR A 254     147.973 130.158 118.130  1.00 90.70           C  
ATOM   3760  OG1 THR A 254     148.634 131.073 117.248  1.00 90.70           O  
ATOM   3761  CG2 THR A 254     149.002 129.494 119.033  1.00 90.70           C  
ATOM   3762  H   THR A 254     146.827 127.765 118.691  1.00 90.70           H  
ATOM   3763  HA  THR A 254     146.650 129.583 116.681  1.00 90.70           H  
ATOM   3764  HB  THR A 254     147.345 130.645 118.687  1.00 90.70           H  
ATOM   3765  HG1 THR A 254     149.202 130.665 116.783  1.00 90.70           H  
ATOM   3766 HG21 THR A 254     149.322 130.130 119.691  1.00 90.70           H  
ATOM   3767 HG22 THR A 254     148.603 128.740 119.493  1.00 90.70           H  
ATOM   3768 HG23 THR A 254     149.755 129.181 118.507  1.00 90.70           H  
ATOM   3769  N   VAL A 255     147.895 126.991 116.297  1.00 93.35           N  
ATOM   3770  CA  VAL A 255     148.772 126.099 115.543  1.00 93.35           C  
ATOM   3771  C   VAL A 255     148.835 126.578 114.098  1.00 93.35           C  
ATOM   3772  O   VAL A 255     147.861 127.159 113.599  1.00 93.35           O  
ATOM   3773  CB  VAL A 255     148.287 124.642 115.618  1.00 93.35           C  
ATOM   3774  CG1 VAL A 255     148.375 124.129 117.045  1.00 93.35           C  
ATOM   3775  CG2 VAL A 255     146.863 124.521 115.084  1.00 93.35           C  
ATOM   3776  H   VAL A 255     147.181 126.613 116.590  1.00 93.35           H  
ATOM   3777  HA  VAL A 255     149.663 126.141 115.923  1.00 93.35           H  
ATOM   3778  HB  VAL A 255     148.862 124.090 115.066  1.00 93.35           H  
ATOM   3779 HG11 VAL A 255     148.066 123.210 117.069  1.00 93.35           H  
ATOM   3780 HG12 VAL A 255     149.297 124.176 117.341  1.00 93.35           H  
ATOM   3781 HG13 VAL A 255     147.815 124.681 117.614  1.00 93.35           H  
ATOM   3782 HG21 VAL A 255     146.582 123.596 115.154  1.00 93.35           H  
ATOM   3783 HG22 VAL A 255     146.274 125.082 115.610  1.00 93.35           H  
ATOM   3784 HG23 VAL A 255     146.844 124.799 114.155  1.00 93.35           H  
ATOM   3785  N   PRO A 256     149.946 126.367 113.393  1.00 96.21           N  
ATOM   3786  CA  PRO A 256     150.013 126.801 111.994  1.00 96.21           C  
ATOM   3787  C   PRO A 256     148.958 126.101 111.151  1.00 96.21           C  
ATOM   3788  O   PRO A 256     148.659 124.921 111.347  1.00 96.21           O  
ATOM   3789  CB  PRO A 256     151.432 126.412 111.566  1.00 96.21           C  
ATOM   3790  CG  PRO A 256     151.834 125.333 112.509  1.00 96.21           C  
ATOM   3791  CD  PRO A 256     151.162 125.650 113.809  1.00 96.21           C  
ATOM   3792  HA  PRO A 256     149.902 127.762 111.926  1.00 96.21           H  
ATOM   3793  HB2 PRO A 256     151.421 126.084 110.654  1.00 96.21           H  
ATOM   3794  HB3 PRO A 256     152.021 127.178 111.650  1.00 96.21           H  
ATOM   3795  HG2 PRO A 256     151.531 124.476 112.170  1.00 96.21           H  
ATOM   3796  HG3 PRO A 256     152.798 125.337 112.614  1.00 96.21           H  
ATOM   3797  HD2 PRO A 256     150.931 124.834 114.278  1.00 96.21           H  
ATOM   3798  HD3 PRO A 256     151.726 126.226 114.350  1.00 96.21           H  
ATOM   3799  N   GLY A 257     148.399 126.838 110.210  1.00 98.44           N  
ATOM   3800  CA  GLY A 257     147.358 126.311 109.335  1.00 98.44           C  
ATOM   3801  C   GLY A 257     145.954 126.440 109.883  1.00 98.44           C  
ATOM   3802  O   GLY A 257     145.055 126.903 109.182  1.00 98.44           O  
ATOM   3803  H   GLY A 257     148.604 127.658 110.052  1.00 98.44           H  
ATOM   3804  HA2 GLY A 257     147.393 126.778 108.486  1.00 98.44           H  
ATOM   3805  HA3 GLY A 257     147.530 125.371 109.169  1.00 98.44           H  
ATOM   3806  N   HIS A 258     145.752 126.039 111.135  1.00 96.33           N  
ATOM   3807  CA  HIS A 258     144.444 126.065 111.774  1.00 96.33           C  
ATOM   3808  C   HIS A 258     144.422 127.126 112.864  1.00 96.33           C  
ATOM   3809  O   HIS A 258     145.307 127.158 113.725  1.00 96.33           O  
ATOM   3810  CB  HIS A 258     144.098 124.699 112.368  1.00 96.33           C  
ATOM   3811  CG  HIS A 258     142.705 124.614 112.906  1.00 96.33           C  
ATOM   3812  ND1 HIS A 258     142.380 124.988 114.192  1.00 96.33           N  
ATOM   3813  CD2 HIS A 258     141.550 124.199 112.332  1.00 96.33           C  
ATOM   3814  CE1 HIS A 258     141.087 124.805 114.388  1.00 96.33           C  
ATOM   3815  NE2 HIS A 258     140.560 124.328 113.276  1.00 96.33           N  
ATOM   3816  H   HIS A 258     146.375 125.740 111.646  1.00 96.33           H  
ATOM   3817  HA  HIS A 258     143.767 126.290 111.117  1.00 96.33           H  
ATOM   3818  HB2 HIS A 258     144.191 124.025 111.676  1.00 96.33           H  
ATOM   3819  HB3 HIS A 258     144.710 124.511 113.096  1.00 96.33           H  
ATOM   3820  HD2 HIS A 258     141.448 123.885 111.463  1.00 96.33           H  
ATOM   3821  HE1 HIS A 258     140.626 124.984 115.176  1.00 96.33           H  
ATOM   3822  N   LEU A 259     143.406 127.988 112.825  1.00 91.33           N  
ATOM   3823  CA  LEU A 259     143.209 129.025 113.839  1.00 91.33           C  
ATOM   3824  C   LEU A 259     141.714 129.092 114.130  1.00 91.33           C  
ATOM   3825  O   LEU A 259     140.947 129.647 113.337  1.00 91.33           O  
ATOM   3826  CB  LEU A 259     143.748 130.371 113.370  1.00 91.33           C  
ATOM   3827  CG  LEU A 259     143.387 131.576 114.242  1.00 91.33           C  
ATOM   3828  CD1 LEU A 259     143.673 131.293 115.704  1.00 91.33           C  
ATOM   3829  CD2 LEU A 259     144.143 132.812 113.784  1.00 91.33           C  
ATOM   3830  H   LEU A 259     142.805 127.991 112.210  1.00 91.33           H  
ATOM   3831  HA  LEU A 259     143.671 128.772 114.653  1.00 91.33           H  
ATOM   3832  HB2 LEU A 259     144.715 130.317 113.337  1.00 91.33           H  
ATOM   3833  HB3 LEU A 259     143.403 130.544 112.480  1.00 91.33           H  
ATOM   3834  HG  LEU A 259     142.438 131.758 114.152  1.00 91.33           H  
ATOM   3835 HD11 LEU A 259     143.575 132.115 116.208  1.00 91.33           H  
ATOM   3836 HD12 LEU A 259     143.042 130.631 116.028  1.00 91.33           H  
ATOM   3837 HD13 LEU A 259     144.579 130.959 115.788  1.00 91.33           H  
ATOM   3838 HD21 LEU A 259     144.010 133.521 114.432  1.00 91.33           H  
ATOM   3839 HD22 LEU A 259     145.086 132.597 113.715  1.00 91.33           H  
ATOM   3840 HD23 LEU A 259     143.802 133.087 112.919  1.00 91.33           H  
ATOM   3841  N   ASP A 260     141.307 128.530 115.264  1.00 87.73           N  
ATOM   3842  CA  ASP A 260     139.893 128.486 115.607  1.00 87.73           C  
ATOM   3843  C   ASP A 260     139.331 129.895 115.733  1.00 87.73           C  
ATOM   3844  O   ASP A 260     140.009 130.816 116.195  1.00 87.73           O  
ATOM   3845  CB  ASP A 260     139.688 127.722 116.915  1.00 87.73           C  
ATOM   3846  CG  ASP A 260     140.479 128.311 118.064  1.00 87.73           C  
ATOM   3847  OD1 ASP A 260     141.673 128.621 117.870  1.00 87.73           O  
ATOM   3848  OD2 ASP A 260     139.907 128.465 119.164  1.00 87.73           O  
ATOM   3849  H   ASP A 260     141.827 128.168 115.846  1.00 87.73           H  
ATOM   3850  HA  ASP A 260     139.407 128.025 114.906  1.00 87.73           H  
ATOM   3851  HB2 ASP A 260     138.748 127.748 117.152  1.00 87.73           H  
ATOM   3852  HB3 ASP A 260     139.974 126.803 116.793  1.00 87.73           H  
ATOM   3853  N   GLU A 261     138.080 130.058 115.313  1.00 82.67           N  
ATOM   3854  CA  GLU A 261     137.425 131.353 115.407  1.00 82.67           C  
ATOM   3855  C   GLU A 261     137.377 131.815 116.856  1.00 82.67           C  
ATOM   3856  O   GLU A 261     137.186 131.014 117.775  1.00 82.67           O  
ATOM   3857  CB  GLU A 261     136.010 131.274 114.835  1.00 82.67           C  
ATOM   3858  CG  GLU A 261     135.273 132.605 114.819  1.00 82.67           C  
ATOM   3859  CD  GLU A 261     133.893 132.500 114.201  1.00 82.67           C  
ATOM   3860  OE1 GLU A 261     133.503 131.383 113.803  1.00 82.67           O  
ATOM   3861  OE2 GLU A 261     133.198 133.534 114.114  1.00 82.67           O  
ATOM   3862  H   GLU A 261     137.594 129.437 114.971  1.00 82.67           H  
ATOM   3863  HA  GLU A 261     137.926 132.006 114.894  1.00 82.67           H  
ATOM   3864  HB2 GLU A 261     136.061 130.954 113.921  1.00 82.67           H  
ATOM   3865  HB3 GLU A 261     135.490 130.655 115.371  1.00 82.67           H  
ATOM   3866  HG2 GLU A 261     135.168 132.923 115.729  1.00 82.67           H  
ATOM   3867  HG3 GLU A 261     135.786 133.244 114.300  1.00 82.67           H  
ATOM   3868  N   MET A 262     137.566 133.115 117.059  1.00 80.89           N  
ATOM   3869  CA  MET A 262     137.522 133.712 118.391  1.00 80.89           C  
ATOM   3870  C   MET A 262     136.133 134.296 118.606  1.00 80.89           C  
ATOM   3871  O   MET A 262     135.897 135.479 118.354  1.00 80.89           O  
ATOM   3872  CB  MET A 262     138.600 134.779 118.537  1.00 80.89           C  
ATOM   3873  CG  MET A 262     140.000 134.260 118.303  1.00 80.89           C  
ATOM   3874  SD  MET A 262     140.332 133.976 116.559  1.00 80.89           S  
ATOM   3875  CE  MET A 262     140.906 135.597 116.070  1.00 80.89           C  
ATOM   3876  H   MET A 262     137.725 133.682 116.431  1.00 80.89           H  
ATOM   3877  HA  MET A 262     137.686 133.026 119.056  1.00 80.89           H  
ATOM   3878  HB2 MET A 262     138.432 135.484 117.893  1.00 80.89           H  
ATOM   3879  HB3 MET A 262     138.563 135.139 119.437  1.00 80.89           H  
ATOM   3880  HG2 MET A 262     140.640 134.911 118.632  1.00 80.89           H  
ATOM   3881  HG3 MET A 262     140.109 133.419 118.772  1.00 80.89           H  
ATOM   3882  HE1 MET A 262     141.133 135.579 115.127  1.00 80.89           H  
ATOM   3883  HE2 MET A 262     140.200 136.243 116.229  1.00 80.89           H  
ATOM   3884  HE3 MET A 262     141.689 135.826 116.595  1.00 80.89           H  
ATOM   3885  N   GLN A 263     135.210 133.465 119.075  1.00 75.55           N  
ATOM   3886  CA  GLN A 263     133.860 133.893 119.406  1.00 75.55           C  
ATOM   3887  C   GLN A 263     133.750 134.048 120.915  1.00 75.55           C  
ATOM   3888  O   GLN A 263     134.232 133.195 121.667  1.00 75.55           O  
ATOM   3889  CB  GLN A 263     132.818 132.900 118.879  1.00 75.55           C  
ATOM   3890  CG  GLN A 263     132.796 131.537 119.564  1.00 75.55           C  
ATOM   3891  CD  GLN A 263     133.810 130.581 118.973  1.00 75.55           C  
ATOM   3892  OE1 GLN A 263     134.728 130.994 118.266  1.00 75.55           O  
ATOM   3893  NE2 GLN A 263     133.654 129.295 119.265  1.00 75.55           N  
ATOM   3894  H   GLN A 263     135.348 132.628 119.215  1.00 75.55           H  
ATOM   3895  HA  GLN A 263     133.687 134.756 119.000  1.00 75.55           H  
ATOM   3896  HB2 GLN A 263     131.940 133.293 118.994  1.00 75.55           H  
ATOM   3897  HB3 GLN A 263     132.984 132.750 117.936  1.00 75.55           H  
ATOM   3898  HG2 GLN A 263     132.984 131.628 120.509  1.00 75.55           H  
ATOM   3899  HG3 GLN A 263     131.918 131.144 119.444  1.00 75.55           H  
ATOM   3900 HE21 GLN A 263     133.001 129.044 119.766  1.00 75.55           H  
ATOM   3901 HE22 GLN A 263     134.205 128.713 118.954  1.00 75.55           H  
ATOM   3902  N   LEU A 264     133.140 135.145 121.352  1.00 67.47           N  
ATOM   3903  CA  LEU A 264     132.960 135.422 122.767  1.00 67.47           C  
ATOM   3904  C   LEU A 264     131.549 135.932 123.007  1.00 67.47           C  
ATOM   3905  O   LEU A 264     130.904 136.474 122.107  1.00 67.47           O  
ATOM   3906  CB  LEU A 264     133.982 136.444 123.280  1.00 67.47           C  
ATOM   3907  CG  LEU A 264     133.954 137.836 122.647  1.00 67.47           C  
ATOM   3908  CD1 LEU A 264     132.899 138.722 123.291  1.00 67.47           C  
ATOM   3909  CD2 LEU A 264     135.322 138.486 122.750  1.00 67.47           C  
ATOM   3910  H   LEU A 264     132.818 135.753 120.837  1.00 67.47           H  
ATOM   3911  HA  LEU A 264     133.073 134.601 123.271  1.00 67.47           H  
ATOM   3912  HB2 LEU A 264     133.843 136.558 124.233  1.00 67.47           H  
ATOM   3913  HB3 LEU A 264     134.869 136.081 123.130  1.00 67.47           H  
ATOM   3914  HG  LEU A 264     133.736 137.747 121.706  1.00 67.47           H  
ATOM   3915 HD11 LEU A 264     133.117 139.649 123.106  1.00 67.47           H  
ATOM   3916 HD12 LEU A 264     132.031 138.511 122.916  1.00 67.47           H  
ATOM   3917 HD13 LEU A 264     132.896 138.571 124.249  1.00 67.47           H  
ATOM   3918 HD21 LEU A 264     135.282 139.367 122.346  1.00 67.47           H  
ATOM   3919 HD22 LEU A 264     135.564 138.562 123.686  1.00 67.47           H  
ATOM   3920 HD23 LEU A 264     135.970 137.937 122.282  1.00 67.47           H  
ATOM   3921  N   ASP A 265     131.081 135.752 124.235  1.00 64.45           N  
ATOM   3922  CA  ASP A 265     129.749 136.165 124.647  1.00 64.45           C  
ATOM   3923  C   ASP A 265     129.877 137.236 125.718  1.00 64.45           C  
ATOM   3924  O   ASP A 265     130.721 137.126 126.613  1.00 64.45           O  
ATOM   3925  CB  ASP A 265     128.952 134.970 125.175  1.00 64.45           C  
ATOM   3926  CG  ASP A 265     127.536 135.338 125.568  1.00 64.45           C  
ATOM   3927  OD1 ASP A 265     127.177 136.530 125.473  1.00 64.45           O  
ATOM   3928  OD2 ASP A 265     126.779 134.431 125.975  1.00 64.45           O  
ATOM   3929  H   ASP A 265     131.532 135.380 124.866  1.00 64.45           H  
ATOM   3930  HA  ASP A 265     129.274 136.541 123.890  1.00 64.45           H  
ATOM   3931  HB2 ASP A 265     128.904 134.292 124.483  1.00 64.45           H  
ATOM   3932  HB3 ASP A 265     129.397 134.614 125.959  1.00 64.45           H  
ATOM   3933  N   ILE A 266     129.048 138.270 125.619  1.00 57.56           N  
ATOM   3934  CA  ILE A 266     129.005 139.356 126.590  1.00 57.56           C  
ATOM   3935  C   ILE A 266     127.660 139.298 127.296  1.00 57.56           C  
ATOM   3936  O   ILE A 266     126.613 139.203 126.645  1.00 57.56           O  
ATOM   3937  CB  ILE A 266     129.218 140.723 125.921  1.00 57.56           C  
ATOM   3938  CG1 ILE A 266     130.587 140.764 125.246  1.00 57.56           C  
ATOM   3939  CG2 ILE A 266     129.094 141.840 126.945  1.00 57.56           C  
ATOM   3940  CD1 ILE A 266     130.870 142.044 124.513  1.00 57.56           C  
ATOM   3941  H   ILE A 266     128.484 138.367 124.977  1.00 57.56           H  
ATOM   3942  HA  ILE A 266     129.703 139.228 127.252  1.00 57.56           H  
ATOM   3943  HB  ILE A 266     128.535 140.847 125.244  1.00 57.56           H  
ATOM   3944 HG12 ILE A 266     131.272 140.653 125.924  1.00 57.56           H  
ATOM   3945 HG13 ILE A 266     130.641 140.039 124.604  1.00 57.56           H  
ATOM   3946 HG21 ILE A 266     129.286 142.690 126.520  1.00 57.56           H  
ATOM   3947 HG22 ILE A 266     128.190 141.855 127.298  1.00 57.56           H  
ATOM   3948 HG23 ILE A 266     129.726 141.680 127.663  1.00 57.56           H  
ATOM   3949 HD11 ILE A 266     131.636 141.908 123.935  1.00 57.56           H  
ATOM   3950 HD12 ILE A 266     130.093 142.283 123.983  1.00 57.56           H  
ATOM   3951 HD13 ILE A 266     131.060 142.744 125.157  1.00 57.56           H  
ATOM   3952  N   GLN A 267     127.689 139.343 128.624  1.00 53.50           N  
ATOM   3953  CA  GLN A 267     126.480 139.301 129.434  1.00 53.50           C  
ATOM   3954  C   GLN A 267     126.495 140.479 130.393  1.00 53.50           C  
ATOM   3955  O   GLN A 267     127.459 140.659 131.143  1.00 53.50           O  
ATOM   3956  CB  GLN A 267     126.376 137.981 130.203  1.00 53.50           C  
ATOM   3957  CG  GLN A 267     125.279 137.964 131.259  1.00 53.50           C  
ATOM   3958  CD  GLN A 267     125.080 136.599 131.885  1.00 53.50           C  
ATOM   3959  OE1 GLN A 267     124.964 136.477 133.103  1.00 53.50           O  
ATOM   3960  NE2 GLN A 267     125.025 135.566 131.055  1.00 53.50           N  
ATOM   3961  H   GLN A 267     128.412 139.398 129.087  1.00 53.50           H  
ATOM   3962  HA  GLN A 267     125.702 139.384 128.862  1.00 53.50           H  
ATOM   3963  HB2 GLN A 267     126.195 137.271 129.568  1.00 53.50           H  
ATOM   3964  HB3 GLN A 267     127.220 137.814 130.651  1.00 53.50           H  
ATOM   3965  HG2 GLN A 267     125.511 138.581 131.970  1.00 53.50           H  
ATOM   3966  HG3 GLN A 267     124.442 138.230 130.849  1.00 53.50           H  
ATOM   3967 HE21 GLN A 267     125.106 135.686 130.208  1.00 53.50           H  
ATOM   3968 HE22 GLN A 267     124.911 134.772 131.366  1.00 53.50           H  
ATOM   3969  N   ALA A 268     125.436 141.277 130.362  1.00 48.35           N  
ATOM   3970  CA  ALA A 268     125.222 142.355 131.315  1.00 48.35           C  
ATOM   3971  C   ALA A 268     123.949 142.047 132.084  1.00 48.35           C  
ATOM   3972  O   ALA A 268     122.905 141.791 131.478  1.00 48.35           O  
ATOM   3973  CB  ALA A 268     125.114 143.705 130.611  1.00 48.35           C  
ATOM   3974  H   ALA A 268     124.807 141.210 129.778  1.00 48.35           H  
ATOM   3975  HA  ALA A 268     125.961 142.391 131.942  1.00 48.35           H  
ATOM   3976  HB1 ALA A 268     124.991 144.399 131.277  1.00 48.35           H  
ATOM   3977  HB2 ALA A 268     125.928 143.866 130.110  1.00 48.35           H  
ATOM   3978  HB3 ALA A 268     124.353 143.686 130.009  1.00 48.35           H  
ATOM   3979  N   ARG A 269     124.036 142.063 133.410  1.00 48.73           N  
ATOM   3980  CA  ARG A 269     122.906 141.704 134.251  1.00 48.73           C  
ATOM   3981  C   ARG A 269     122.840 142.646 135.440  1.00 48.73           C  
ATOM   3982  O   ARG A 269     123.849 142.872 136.112  1.00 48.73           O  
ATOM   3983  CB  ARG A 269     123.026 140.257 134.733  1.00 48.73           C  
ATOM   3984  CG  ARG A 269     121.728 139.668 135.270  1.00 48.73           C  
ATOM   3985  CD  ARG A 269     121.676 138.155 135.104  1.00 48.73           C  
ATOM   3986  NE  ARG A 269     121.968 137.739 133.736  1.00 48.73           N  
ATOM   3987  CZ  ARG A 269     121.163 137.949 132.701  1.00 48.73           C  
ATOM   3988  NH1 ARG A 269     121.518 137.535 131.493  1.00 48.73           N  
ATOM   3989  NH2 ARG A 269     120.003 138.569 132.869  1.00 48.73           N  
ATOM   3990  H   ARG A 269     124.744 142.280 133.847  1.00 48.73           H  
ATOM   3991  HA  ARG A 269     122.083 141.793 133.746  1.00 48.73           H  
ATOM   3992  HB2 ARG A 269     123.330 139.713 133.992  1.00 48.73           H  
ATOM   3993  HB3 ARG A 269     123.679 140.224 135.449  1.00 48.73           H  
ATOM   3994  HG2 ARG A 269     121.656 139.869 136.216  1.00 48.73           H  
ATOM   3995  HG3 ARG A 269     120.980 140.054 134.789  1.00 48.73           H  
ATOM   3996  HD2 ARG A 269     122.336 137.750 135.688  1.00 48.73           H  
ATOM   3997  HD3 ARG A 269     120.791 137.834 135.333  1.00 48.73           H  
ATOM   3998  HE  ARG A 269     122.708 137.325 133.592  1.00 48.73           H  
ATOM   3999 HH11 ARG A 269     122.270 137.132 131.380  1.00 48.73           H  
ATOM   4000 HH12 ARG A 269     120.997 137.669 130.822  1.00 48.73           H  
ATOM   4001 HH21 ARG A 269     119.765 138.840 133.649  1.00 48.73           H  
ATOM   4002 HH22 ARG A 269     119.487 138.700 132.194  1.00 48.73           H  
ATOM   4003  N   TYR A 270     121.655 143.186 135.699  1.00 46.55           N  
ATOM   4004  CA  TYR A 270     121.450 143.946 136.919  1.00 46.55           C  
ATOM   4005  C   TYR A 270     121.692 143.042 138.118  1.00 46.55           C  
ATOM   4006  O   TYR A 270     121.412 141.842 138.083  1.00 46.55           O  
ATOM   4007  CB  TYR A 270     120.034 144.515 136.968  1.00 46.55           C  
ATOM   4008  CG  TYR A 270     119.809 145.679 136.035  1.00 46.55           C  
ATOM   4009  CD1 TYR A 270     120.487 146.875 136.211  1.00 46.55           C  
ATOM   4010  CD2 TYR A 270     118.917 145.585 134.980  1.00 46.55           C  
ATOM   4011  CE1 TYR A 270     120.286 147.938 135.362  1.00 46.55           C  
ATOM   4012  CE2 TYR A 270     118.710 146.644 134.127  1.00 46.55           C  
ATOM   4013  CZ  TYR A 270     119.397 147.818 134.323  1.00 46.55           C  
ATOM   4014  OH  TYR A 270     119.194 148.876 133.472  1.00 46.55           O  
ATOM   4015  H   TYR A 270     120.964 143.128 135.190  1.00 46.55           H  
ATOM   4016  HA  TYR A 270     122.082 144.681 136.954  1.00 46.55           H  
ATOM   4017  HB2 TYR A 270     119.407 143.815 136.726  1.00 46.55           H  
ATOM   4018  HB3 TYR A 270     119.854 144.820 137.871  1.00 46.55           H  
ATOM   4019  HD1 TYR A 270     121.090 146.958 136.913  1.00 46.55           H  
ATOM   4020  HD2 TYR A 270     118.452 144.791 134.845  1.00 46.55           H  
ATOM   4021  HE1 TYR A 270     120.749 148.734 135.492  1.00 46.55           H  
ATOM   4022  HE2 TYR A 270     118.109 146.567 133.422  1.00 46.55           H  
ATOM   4023  HH  TYR A 270     119.775 149.466 133.604  1.00 46.55           H  
ATOM   4024  N   ILE A 271     122.218 143.628 139.194  1.00 43.43           N  
ATOM   4025  CA  ILE A 271     122.580 142.825 140.357  1.00 43.43           C  
ATOM   4026  C   ILE A 271     121.382 142.013 140.824  1.00 43.43           C  
ATOM   4027  O   ILE A 271     121.496 140.814 141.100  1.00 43.43           O  
ATOM   4028  CB  ILE A 271     123.130 143.723 141.479  1.00 43.43           C  
ATOM   4029  CG1 ILE A 271     124.450 144.364 141.049  1.00 43.43           C  
ATOM   4030  CG2 ILE A 271     123.320 142.921 142.750  1.00 43.43           C  
ATOM   4031  CD1 ILE A 271     125.591 143.382 140.857  1.00 43.43           C  
ATOM   4032  H   ILE A 271     122.373 144.471 139.273  1.00 43.43           H  
ATOM   4033  HA  ILE A 271     123.273 142.198 140.102  1.00 43.43           H  
ATOM   4034  HB  ILE A 271     122.487 144.428 141.653  1.00 43.43           H  
ATOM   4035 HG12 ILE A 271     124.314 144.822 140.205  1.00 43.43           H  
ATOM   4036 HG13 ILE A 271     124.721 145.002 141.727  1.00 43.43           H  
ATOM   4037 HG21 ILE A 271     123.895 143.419 143.352  1.00 43.43           H  
ATOM   4038 HG22 ILE A 271     122.456 142.773 143.166  1.00 43.43           H  
ATOM   4039 HG23 ILE A 271     123.732 142.071 142.528  1.00 43.43           H  
ATOM   4040 HD11 ILE A 271     126.389 143.878 140.616  1.00 43.43           H  
ATOM   4041 HD12 ILE A 271     125.743 142.900 141.684  1.00 43.43           H  
ATOM   4042 HD13 ILE A 271     125.365 142.762 140.147  1.00 43.43           H  
ATOM   4043  N   TYR A 272     120.212 142.640 140.890  1.00 45.26           N  
ATOM   4044  CA  TYR A 272     119.010 141.900 141.256  1.00 45.26           C  
ATOM   4045  C   TYR A 272     118.647 140.818 140.247  1.00 45.26           C  
ATOM   4046  O   TYR A 272     117.673 140.095 140.478  1.00 45.26           O  
ATOM   4047  CB  TYR A 272     117.822 142.849 141.447  1.00 45.26           C
[truncated: 1,568,485 more chars]
