# Supplementary material for: Development of a synthetic library of humanized nanobodies for targeted IL-6 inhibition
Source: Front Bioeng Biotechnol. 2024 Jul 23;12:1440150. doi: 10.3389/fbioe.2024.1440150 (PMC11300276; doi:10.3389/fbioe.2024.1440150)
Supplement: Supplementary file 2 [file DataSheet1.ZIP › Nanobody-antigen complexes/7cz0.pdb]

HEADER    FLUORESCENT PROTEIN                     06-SEP-20   7CZ0              
TITLE     CRYSTAL STRUCTURE OF A THERMOSTABLE GREEN FLUORESCENT PROTEIN (TGP)   
TITLE    2 WITH A SYNTHETIC NANOBODY (SB92)                                     
COMPND    MOL_ID: 1;                                                            
COMPND   2 MOLECULE: THERMOSTABLE GREEN FLUORESCENT PROTEIN (TGP);              
COMPND   3 CHAIN: A, B, C, D;                                                   
COMPND   4 ENGINEERED: YES;                                                     
COMPND   5 OTHER_DETAILS: THIS IS A GREEN FLUORESCENT PROTEIN. GLN63 TYR64 GLY65
COMPND   6 IN THE CODON-BASED SEQUENCE FORMS THE FLUOROPHORE CRQ.;              
COMPND   7 MOL_ID: 2;                                                           
COMPND   8 MOLECULE: SYNTHETIC NANOBODY (SYBODY) 92 RECOGNIZING THE THERMOSTABLE
COMPND   9 GREEN FLUORESCENT PROTEIN (TGP);                                     
COMPND  10 CHAIN: E, F, G, H;                                                   
COMPND  11 ENGINEERED: YES                                                      
SOURCE    MOL_ID: 1;                                                            
SOURCE   2 ORGANISM_SCIENTIFIC: GALAXEA FASCICULARIS;                           
SOURCE   3 ORGANISM_TAXID: 46745;                                               
SOURCE   4 EXPRESSION_SYSTEM: ESCHERICHIA COLI BL21(DE3);                       
SOURCE   5 EXPRESSION_SYSTEM_TAXID: 469008;                                     
SOURCE   6 EXPRESSION_SYSTEM_VECTOR_TYPE: PLASMID;                              
SOURCE   7 EXPRESSION_SYSTEM_PLASMID: PEC;                                      
SOURCE   8 MOL_ID: 2;                                                           
SOURCE   9 ORGANISM_SCIENTIFIC: SYNTHETIC CONSTRUCT;                            
SOURCE  10 ORGANISM_TAXID: 32630;                                               
SOURCE  11 EXPRESSION_SYSTEM: ESCHERICHIA COLI BL21(DE3);                       
SOURCE  12 EXPRESSION_SYSTEM_TAXID: 469008;                                     
SOURCE  13 EXPRESSION_SYSTEM_VECTOR_TYPE: PLASMID;                              
SOURCE  14 EXPRESSION_SYSTEM_PLASMID: PEC                                       
KEYWDS    COMPLEX, GFP, NANOBODY, SINGLE-CHAIN ANTIBODY, SYBODY, SYNTHETIC      
KEYWDS   2 ANTIBODY, TGP, THERMOSTABLE GREEN FLUORESCENT PROTEIN, FLUORESCENT   
KEYWDS   3 PROTEIN                                                              
EXPDTA    X-RAY DIFFRACTION                                                     
AUTHOR    H.CAI,H.YAO,T.LI,C.HUTTER,Y.TANG,Y.LI,M.SEEGER,D.LI                   
REVDAT   1   08-SEP-21 7CZ0    0                                                
JRNL        AUTH   H.CAI,H.YAO,T.LI,C.HUTTER,Y.TANG,Y.LI,M.SEEGER,D.LI          
JRNL        TITL   AN IMPROVED FLUORESCENT PROTEIN TAG AND ITS NANOBODIES FOR   
JRNL        TITL 2 MEMBRANE PROTEIN EXPRESSION, STABILITY ASSAY, AND            
JRNL        TITL 3 PURIFICATION                                                 
JRNL        REF    TO BE PUBLISHED                                              
JRNL        REFN                                                                
REMARK   2                                                                      
REMARK   2 RESOLUTION.    2.77 ANGSTROMS.                                       
REMARK   3                                                                      
REMARK   3 REFINEMENT.                                                          
REMARK   3   PROGRAM     : PHENIX 1.17.1_3660                                   
REMARK   3   AUTHORS     : PAUL ADAMS,PAVEL AFONINE,VINCENT CHEN,IAN            
REMARK   3               : DAVIS,KRESHNA GOPAL,RALF GROSSE-KUNSTLEVE,           
REMARK   3               : LI-WEI HUNG,ROBERT IMMORMINO,TOM IOERGER,            
REMARK   3               : AIRLIE MCCOY,ERIK MCKEE,NIGEL MORIARTY,              
REMARK   3               : REETAL PAI,RANDY READ,JANE RICHARDSON,               
REMARK   3               : DAVID RICHARDSON,TOD ROMO,JIM SACCHETTINI,           
REMARK   3               : NICHOLAS SAUTER,JACOB SMITH,LAURENT                  
REMARK   3               : STORONI,TOM TERWILLIGER,PETER ZWART                  
REMARK   3                                                                      
REMARK   3    REFINEMENT TARGET : GEOSTD + MONOMER LIBRARY + CDL V1.2           
REMARK   3                                                                      
REMARK   3  DATA USED IN REFINEMENT.                                            
REMARK   3   RESOLUTION RANGE HIGH (ANGSTROMS) : 2.77                           
REMARK   3   RESOLUTION RANGE LOW  (ANGSTROMS) : 47.62                          
REMARK   3   MIN(FOBS/SIGMA_FOBS)              : 1.340                          
REMARK   3   COMPLETENESS FOR RANGE        (%) : 99.7                           
REMARK   3   NUMBER OF REFLECTIONS             : 54791                          
REMARK   3                                                                      
REMARK   3  FIT TO DATA USED IN REFINEMENT.                                     
REMARK   3   R VALUE     (WORKING + TEST SET) : 0.204                           
REMARK   3   R VALUE            (WORKING SET) : 0.202                           
REMARK   3   FREE R VALUE                     : 0.241                           
REMARK   3   FREE R VALUE TEST SET SIZE   (%) : 4.960                           
REMARK   3   FREE R VALUE TEST SET COUNT      : 2720                            
REMARK   3                                                                      
REMARK   3  FIT TO DATA USED IN REFINEMENT (IN BINS).                           
REMARK   3   BIN  RESOLUTION RANGE  COMPL.    NWORK NFREE   RWORK  RFREE        
REMARK   3     1 47.6200 -  7.3800    0.98     2909   145  0.1928 0.1976        
REMARK   3     2  7.3800 -  5.8600    1.00     2824   149  0.1986 0.2029        
REMARK   3     3  5.8600 -  5.1200    1.00     2785   138  0.1633 0.2167        
REMARK   3     4  5.1200 -  4.6600    1.00     2763   155  0.1501 0.1802        
REMARK   3     5  4.6600 -  4.3200    1.00     2740   151  0.1549 0.1795        
REMARK   3     6  4.3200 -  4.0700    1.00     2741   136  0.1691 0.2248        
REMARK   3     7  4.0700 -  3.8600    1.00     2732   174  0.1800 0.2179        
REMARK   3     8  3.8600 -  3.7000    1.00     2748   130  0.1957 0.2561        
REMARK   3     9  3.7000 -  3.5500    1.00     2717   144  0.2060 0.2528        
REMARK   3    10  3.5500 -  3.4300    1.00     2728   135  0.2198 0.2753        
REMARK   3    11  3.4300 -  3.3200    1.00     2732   145  0.2235 0.2775        
REMARK   3    12  3.3200 -  3.2300    1.00     2718   131  0.2221 0.2464        
REMARK   3    13  3.2300 -  3.1400    1.00     2724   141  0.2404 0.2925        
REMARK   3    14  3.1400 -  3.0700    1.00     2701   153  0.2570 0.3185        
REMARK   3    15  3.0700 -  3.0000    1.00     2678   151  0.2634 0.2865        
REMARK   3    16  3.0000 -  2.9300    1.00     2708   139  0.2863 0.3168        
REMARK   3    17  2.9300 -  2.8700    1.00     2696   143  0.3041 0.3590        
REMARK   3    18  2.8700 -  2.8200    1.00     2725   129  0.3300 0.4371        
REMARK   3    19  2.8200 -  2.7700    1.00     2702   131  0.3384 0.4227        
REMARK   3                                                                      
REMARK   3  BULK SOLVENT MODELLING.                                             
REMARK   3   METHOD USED        : FLAT BULK SOLVENT MODEL                       
REMARK   3   SOLVENT RADIUS     : 1.11                                          
REMARK   3   SHRINKAGE RADIUS   : 0.90                                          
REMARK   3   K_SOL              : NULL                                          
REMARK   3   B_SOL              : NULL                                          
REMARK   3                                                                      
REMARK   3  ERROR ESTIMATES.                                                    
REMARK   3   COORDINATE ERROR (MAXIMUM-LIKELIHOOD BASED)     : 0.383            
REMARK   3   PHASE ERROR (DEGREES, MAXIMUM-LIKELIHOOD BASED) : 29.384           
REMARK   3                                                                      
REMARK   3  B VALUES.                                                           
REMARK   3   FROM WILSON PLOT           (A**2) : 56.03                          
REMARK   3   MEAN B VALUE      (OVERALL, A**2) : 54.23                          
REMARK   3   OVERALL ANISOTROPIC B VALUE.                                       
REMARK   3    B11 (A**2) : NULL                                                 
REMARK   3    B22 (A**2) : NULL                                                 
REMARK   3    B33 (A**2) : NULL                                                 
REMARK   3    B12 (A**2) : NULL                                                 
REMARK   3    B13 (A**2) : NULL                                                 
REMARK   3    B23 (A**2) : NULL                                                 
REMARK   3                                                                      
REMARK   3  TWINNING INFORMATION.                                               
REMARK   3   FRACTION: NULL                                                     
REMARK   3   OPERATOR: NULL                                                     
REMARK   3                                                                      
REMARK   3  DEVIATIONS FROM IDEAL VALUES.                                       
REMARK   3                 RMSD          COUNT                                  
REMARK   3   BOND      :  0.004          10864                                  
REMARK   3   ANGLE     :  0.716          14674                                  
REMARK   3   CHIRALITY :  0.049           1516                                  
REMARK   3   PLANARITY :  0.003           1899                                  
REMARK   3   DIHEDRAL  : 21.760           1542                                  
REMARK   3                                                                      
REMARK   3  TLS DETAILS                                                         
REMARK   3   NUMBER OF TLS GROUPS  : NULL                                       
REMARK   3                                                                      
REMARK   3  NCS DETAILS                                                         
REMARK   3   NUMBER OF NCS GROUPS : NULL                                        
REMARK   3                                                                      
REMARK   3  OTHER REFINEMENT REMARKS: NULL                                      
REMARK   4                                                                      
REMARK   4 7CZ0 COMPLIES WITH FORMAT V. 3.30, 13-JUL-11                         
REMARK 100                                                                      
REMARK 100 THIS ENTRY HAS BEEN PROCESSED BY PDBJ ON 16-SEP-20.                  
REMARK 100 THE DEPOSITION ID IS D_1300017248.                                   
REMARK 200                                                                      
REMARK 200 EXPERIMENTAL DETAILS                                                 
REMARK 200  EXPERIMENT TYPE                : X-RAY DIFFRACTION                  
REMARK 200  DATE OF DATA COLLECTION        : 12-MAR-20                          
REMARK 200  TEMPERATURE           (KELVIN) : 100                                
REMARK 200  PH                             : 6.5                                
REMARK 200  NUMBER OF CRYSTALS USED        : 1                                  
REMARK 200                                                                      
REMARK 200  SYNCHROTRON              (Y/N) : Y                                  
REMARK 200  RADIATION SOURCE               : SSRF                               
REMARK 200  BEAMLINE                       : BL18U1                             
REMARK 200  X-RAY GENERATOR MODEL          : NULL                               
REMARK 200  MONOCHROMATIC OR LAUE    (M/L) : M                                  
REMARK 200  WAVELENGTH OR RANGE        (A) : 0.97930                            
REMARK 200  MONOCHROMATOR                  : NULL                               
REMARK 200  OPTICS                         : NULL                               
REMARK 200                                                                      
REMARK 200  DETECTOR TYPE                  : PIXEL                              
REMARK 200  DETECTOR MANUFACTURER          : PSI PILATUS 6M                     
REMARK 200  INTENSITY-INTEGRATION SOFTWARE : XDS                                
REMARK 200  DATA SCALING SOFTWARE          : AIMLESS                            
REMARK 200                                                                      
REMARK 200  NUMBER OF UNIQUE REFLECTIONS   : 54942                              
REMARK 200  RESOLUTION RANGE HIGH      (A) : 2.770                              
REMARK 200  RESOLUTION RANGE LOW       (A) : 47.620                             
REMARK 200  REJECTION CRITERIA  (SIGMA(I)) : NULL                               
REMARK 200                                                                      
REMARK 200 OVERALL.                                                             
REMARK 200  COMPLETENESS FOR RANGE     (%) : 99.9                               
REMARK 200  DATA REDUNDANCY                : 6.700                              
REMARK 200  R MERGE                    (I) : 0.14800                            
REMARK 200  R SYM                      (I) : NULL                               
REMARK 200  <I/SIGMA(I)> FOR THE DATA SET  : 9.2000                             
REMARK 200                                                                      
REMARK 200 IN THE HIGHEST RESOLUTION SHELL.                                     
REMARK 200  HIGHEST RESOLUTION SHELL, RANGE HIGH (A) : 2.77                     
REMARK 200  HIGHEST RESOLUTION SHELL, RANGE LOW  (A) : 2.85                     
REMARK 200  COMPLETENESS FOR SHELL     (%) : 99.9                               
REMARK 200  DATA REDUNDANCY IN SHELL       : 7.00                               
REMARK 200  R MERGE FOR SHELL          (I) : 1.14700                            
REMARK 200  R SYM FOR SHELL            (I) : NULL                               
REMARK 200  <I/SIGMA(I)> FOR SHELL         : 1.700                              
REMARK 200                                                                      
REMARK 200 DIFFRACTION PROTOCOL: SINGLE WAVELENGTH                              
REMARK 200 METHOD USED TO DETERMINE THE STRUCTURE: MOLECULAR REPLACEMENT        
REMARK 200 SOFTWARE USED: PHASER                                                
REMARK 200 STARTING MODEL: 6LZ2                                                 
REMARK 200                                                                      
REMARK 200 REMARK: NULL                                                         
REMARK 280                                                                      
REMARK 280 CRYSTAL                                                              
REMARK 280 SOLVENT CONTENT, VS   (%): 64.93                                     
REMARK 280 MATTHEWS COEFFICIENT, VM (ANGSTROMS**3/DA): 3.12                     
REMARK 280                                                                      
REMARK 280 CRYSTALLIZATION CONDITIONS: 14.4 %(W/V) PEG 8000, 160MM CALCIUM      
REMARK 280  ACETATE, 20% (V/V) GLYCEROL, 80MM SODIUM CACODYLATE / HCL PH 6.5,   
REMARK 280  VAPOR DIFFUSION, SITTING DROP, TEMPERATURE 293K                     
REMARK 290                                                                      
REMARK 290 CRYSTALLOGRAPHIC SYMMETRY                                            
REMARK 290 SYMMETRY OPERATORS FOR SPACE GROUP: P 21 21 2                        
REMARK 290                                                                      
REMARK 290      SYMOP   SYMMETRY                                                
REMARK 290     NNNMMM   OPERATOR                                                
REMARK 290       1555   X,Y,Z                                                   
REMARK 290       2555   -X,-Y,Z                                                 
REMARK 290       3555   -X+1/2,Y+1/2,-Z                                         
REMARK 290       4555   X+1/2,-Y+1/2,-Z                                         
REMARK 290                                                                      
REMARK 290     WHERE NNN -> OPERATOR NUMBER                                     
REMARK 290           MMM -> TRANSLATION VECTOR                                  
REMARK 290                                                                      
REMARK 290 CRYSTALLOGRAPHIC SYMMETRY TRANSFORMATIONS                            
REMARK 290 THE FOLLOWING TRANSFORMATIONS OPERATE ON THE ATOM/HETATM             
REMARK 290 RECORDS IN THIS ENTRY TO PRODUCE CRYSTALLOGRAPHICALLY                
REMARK 290 RELATED MOLECULES.                                                   
REMARK 290   SMTRY1   1  1.000000  0.000000  0.000000        0.00000            
REMARK 290   SMTRY2   1  0.000000  1.000000  0.000000        0.00000            
REMARK 290   SMTRY3   1  0.000000  0.000000  1.000000        0.00000            
REMARK 290   SMTRY1   2 -1.000000  0.000000  0.000000        0.00000            
REMARK 290   SMTRY2   2  0.000000 -1.000000  0.000000        0.00000            
REMARK 290   SMTRY3   2  0.000000  0.000000  1.000000        0.00000            
REMARK 290   SMTRY1   3 -1.000000  0.000000  0.000000       47.62250            
REMARK 290   SMTRY2   3  0.000000  1.000000  0.000000       65.07700            
REMARK 290   SMTRY3   3  0.000000  0.000000 -1.000000        0.00000            
REMARK 290   SMTRY1   4  1.000000  0.000000  0.000000       47.62250            
REMARK 290   SMTRY2   4  0.000000 -1.000000  0.000000       65.07700            
REMARK 290   SMTRY3   4  0.000000  0.000000 -1.000000        0.00000            
REMARK 290                                                                      
REMARK 290 REMARK: NULL                                                         
REMARK 300                                                                      
REMARK 300 BIOMOLECULE: 1, 2, 3, 4                                              
REMARK 300 SEE REMARK 350 FOR THE AUTHOR PROVIDED AND/OR PROGRAM                
REMARK 300 GENERATED ASSEMBLY INFORMATION FOR THE STRUCTURE IN                  
REMARK 300 THIS ENTRY. THE REMARK MAY ALSO PROVIDE INFORMATION ON               
REMARK 300 BURIED SURFACE AREA.                                                 
REMARK 350                                                                      
REMARK 350 COORDINATES FOR A COMPLETE MULTIMER REPRESENTING THE KNOWN           
REMARK 350 BIOLOGICALLY SIGNIFICANT OLIGOMERIZATION STATE OF THE                
REMARK 350 MOLECULE CAN BE GENERATED BY APPLYING BIOMT TRANSFORMATIONS          
REMARK 350 GIVEN BELOW.  BOTH NON-CRYSTALLOGRAPHIC AND                          
REMARK 350 CRYSTALLOGRAPHIC OPERATIONS ARE GIVEN.                               
REMARK 350                                                                      
REMARK 350 BIOMOLECULE: 1                                                       
REMARK 350 AUTHOR DETERMINED BIOLOGICAL UNIT: DIMERIC                           
REMARK 350 APPLY THE FOLLOWING TO CHAINS: A, E                                  
REMARK 350   BIOMT1   1  1.000000  0.000000  0.000000        0.00000            
REMARK 350   BIOMT2   1  0.000000  1.000000  0.000000        0.00000            
REMARK 350   BIOMT3   1  0.000000  0.000000  1.000000        0.00000            
REMARK 350                                                                      
REMARK 350 BIOMOLECULE: 2                                                       
REMARK 350 AUTHOR DETERMINED BIOLOGICAL UNIT: DIMERIC                           
REMARK 350 APPLY THE FOLLOWING TO CHAINS: B, F                                  
REMARK 350   BIOMT1   1  1.000000  0.000000  0.000000        0.00000            
REMARK 350   BIOMT2   1  0.000000  1.000000  0.000000        0.00000            
REMARK 350   BIOMT3   1  0.000000  0.000000  1.000000        0.00000            
REMARK 350                                                                      
REMARK 350 BIOMOLECULE: 3                                                       
REMARK 350 AUTHOR DETERMINED BIOLOGICAL UNIT: DIMERIC                           
REMARK 350 APPLY THE FOLLOWING TO CHAINS: C, G                                  
REMARK 350   BIOMT1   1  1.000000  0.000000  0.000000        0.00000            
REMARK 350   BIOMT2   1  0.000000  1.000000  0.000000        0.00000            
REMARK 350   BIOMT3   1  0.000000  0.000000  1.000000        0.00000            
REMARK 350                                                                      
REMARK 350 BIOMOLECULE: 4                                                       
REMARK 350 AUTHOR DETERMINED BIOLOGICAL UNIT: DIMERIC                           
REMARK 350 APPLY THE FOLLOWING TO CHAINS: D, H                                  
REMARK 350   BIOMT1   1  1.000000  0.000000  0.000000        0.00000            
REMARK 350   BIOMT2   1  0.000000  1.000000  0.000000        0.00000            
REMARK 350   BIOMT3   1  0.000000  0.000000  1.000000        0.00000            
REMARK 465                                                                      
REMARK 465 MISSING RESIDUES                                                     
REMARK 465 THE FOLLOWING RESIDUES WERE NOT LOCATED IN THE                       
REMARK 465 EXPERIMENT. (M=MODEL NUMBER; RES=RESIDUE NAME; C=CHAIN               
REMARK 465 IDENTIFIER; SSSEQ=SEQUENCE NUMBER; I=INSERTION CODE.)                
REMARK 465                                                                      
REMARK 465   M RES C SSSEQI                                                     
REMARK 465     MET A     1                                                      
REMARK 465     ALA A     2                                                      
REMARK 465     GLY A   220                                                      
REMARK 465     GLY A   221                                                      
REMARK 465     GLY A   222                                                      
REMARK 465     SER A   223                                                      
REMARK 465     GLY A   224                                                      
REMARK 465     GLY A   225                                                      
REMARK 465     GLY A   226                                                      
REMARK 465     HIS A   227                                                      
REMARK 465     HIS A   228                                                      
REMARK 465     HIS A   229                                                      
REMARK 465     HIS A   230                                                      
REMARK 465     HIS A   231                                                      
REMARK 465     HIS A   232                                                      
REMARK 465     HIS A   233                                                      
REMARK 465     HIS A   234                                                      
REMARK 465     MET B     1                                                      
REMARK 465     GLY B   220                                                      
REMARK 465     GLY B   221                                                      
REMARK 465     GLY B   222                                                      
REMARK 465     SER B   223                                                      
REMARK 465     GLY B   224                                                      
REMARK 465     GLY B   225                                                      
REMARK 465     GLY B   226                                                      
REMARK 465     HIS B   227                                                      
REMARK 465     HIS B   228                                                      
REMARK 465     HIS B   229                                                      
REMARK 465     HIS B   230                                                      
REMARK 465     HIS B   231                                                      
REMARK 465     HIS B   232                                                      
REMARK 465     HIS B   233                                                      
REMARK 465     HIS B   234                                                      
REMARK 465     MET C     1                                                      
REMARK 465     GLY C   220                                                      
REMARK 465     GLY C   221                                                      
REMARK 465     GLY C   222                                                      
REMARK 465     SER C   223                                                      
REMARK 465     GLY C   224                                                      
REMARK 465     GLY C   225                                                      
REMARK 465     GLY C   226                                                      
REMARK 465     HIS C   227                                                      
REMARK 465     HIS C   228                                                      
REMARK 465     HIS C   229                                                      
REMARK 465     HIS C   230                                                      
REMARK 465     HIS C   231                                                      
REMARK 465     HIS C   232                                                      
REMARK 465     HIS C   233                                                      
REMARK 465     HIS C   234                                                      
REMARK 465     MET D     1                                                      
REMARK 465     ALA D     2                                                      
REMARK 465     GLY D   220                                                      
REMARK 465     GLY D   221                                                      
REMARK 465     GLY D   222                                                      
REMARK 465     SER D   223                                                      
REMARK 465     GLY D   224                                                      
REMARK 465     GLY D   225                                                      
REMARK 465     GLY D   226                                                      
REMARK 465     HIS D   227                                                      
REMARK 465     HIS D   228                                                      
REMARK 465     HIS D   229                                                      
REMARK 465     HIS D   230                                                      
REMARK 465     HIS D   231                                                      
REMARK 465     HIS D   232                                                      
REMARK 465     HIS D   233                                                      
REMARK 465     HIS D   234                                                      
REMARK 465     GLY E    -3                                                      
REMARK 465     ARG E   117                                                      
REMARK 465     ALA E   118                                                      
REMARK 465     GLY E   119                                                      
REMARK 465     GLU E   120                                                      
REMARK 465     GLN E   121                                                      
REMARK 465     LYS E   122                                                      
REMARK 465     LEU E   123                                                      
REMARK 465     ILE E   124                                                      
REMARK 465     SER E   125                                                      
REMARK 465     GLU E   126                                                      
REMARK 465     GLU E   127                                                      
REMARK 465     ASP E   128                                                      
REMARK 465     LEU E   129                                                      
REMARK 465     ASN E   130                                                      
REMARK 465     SER E   131                                                      
REMARK 465     ALA E   132                                                      
REMARK 465     VAL E   133                                                      
REMARK 465     ASP E   134                                                      
REMARK 465     HIS E   135                                                      
REMARK 465     HIS E   136                                                      
REMARK 465     HIS E   137                                                      
REMARK 465     HIS E   138                                                      
REMARK 465     HIS E   139                                                      
REMARK 465     HIS E   140                                                      
REMARK 465     GLY F    -3                                                      
REMARK 465     ARG F   117                                                      
REMARK 465     ALA F   118                                                      
REMARK 465     GLY F   119                                                      
REMARK 465     GLU F   120                                                      
REMARK 465     GLN F   121                                                      
REMARK 465     LYS F   122                                                      
REMARK 465     LEU F   123                                                      
REMARK 465     ILE F   124                                                      
REMARK 465     SER F   125                                                      
REMARK 465     GLU F   126                                                      
REMARK 465     GLU F   127                                                      
REMARK 465     ASP F   128                                                      
REMARK 465     LEU F   129                                                      
REMARK 465     ASN F   130                                                      
REMARK 465     SER F   131                                                      
REMARK 465     ALA F   132                                                      
REMARK 465     VAL F   133                                                      
REMARK 465     ASP F   134                                                      
REMARK 465     HIS F   135                                                      
REMARK 465     HIS F   136                                                      
REMARK 465     HIS F   137                                                      
REMARK 465     HIS F   138                                                      
REMARK 465     HIS F   139                                                      
REMARK 465     HIS F   140                                                      
REMARK 465     GLY G    -3                                                      
REMARK 465     SER G    -2                                                      
REMARK 465     SER G    -1                                                      
REMARK 465     SER G     0                                                      
REMARK 465     GLY G   116                                                      
REMARK 465     ARG G   117                                                      
REMARK 465     ALA G   118                                                      
REMARK 465     GLY G   119                                                      
REMARK 465     GLU G   120                                                      
REMARK 465     GLN G   121                                                      
REMARK 465     LYS G   122                                                      
REMARK 465     LEU G   123                                                      
REMARK 465     ILE G   124                                                      
REMARK 465     SER G   125                                                      
REMARK 465     GLU G   126                                                      
REMARK 465     GLU G   127                                                      
REMARK 465     ASP G   128                                                      
REMARK 465     LEU G   129                                                      
REMARK 465     ASN G   130                                                      
REMARK 465     SER G   131                                                      
REMARK 465     ALA G   132                                                      
REMARK 465     VAL G   133                                                      
REMARK 465     ASP G   134                                                      
REMARK 465     HIS G   135                                                      
REMARK 465     HIS G   136                                                      
REMARK 465     HIS G   137                                                      
REMARK 465     HIS G   138                                                      
REMARK 465     HIS G   139                                                      
REMARK 465     HIS G   140                                                      
REMARK 465     GLY H    -3                                                      
REMARK 465     SER H    -2                                                      
REMARK 465     SER H    -1                                                      
REMARK 465     SER H     0                                                      
REMARK 465     ALA H    40                                                      
REMARK 465     PRO H    41                                                      
REMARK 465     GLY H    42                                                      
REMARK 465     LYS H    43                                                      
REMARK 465     GLU H    44                                                      
REMARK 465     ALA H   115                                                      
REMARK 465     GLY H   116                                                      
REMARK 465     ARG H   117                                                      
REMARK 465     ALA H   118                                                      
REMARK 465     GLY H   119                                                      
REMARK 465     GLU H   120                                                      
REMARK 465     GLN H   121                                                      
REMARK 465     LYS H   122                                                      
REMARK 465     LEU H   123                                                      
REMARK 465     ILE H   124                                                      
REMARK 465     SER H   125                                                      
REMARK 465     GLU H   126                                                      
REMARK 465     GLU H   127                                                      
REMARK 465     ASP H   128                                                      
REMARK 465     LEU H   129                                                      
REMARK 465     ASN H   130                                                      
REMARK 465     SER H   131                                                      
REMARK 465     ALA H   132                                                      
REMARK 465     VAL H   133                                                      
REMARK 465     ASP H   134                                                      
REMARK 465     HIS H   135                                                      
REMARK 465     HIS H   136                                                      
REMARK 465     HIS H   137                                                      
REMARK 465     HIS H   138                                                      
REMARK 465     HIS H   139                                                      
REMARK 465     HIS H   140                                                      
REMARK 470                                                                      
REMARK 470 MISSING ATOM                                                         
REMARK 470 THE FOLLOWING RESIDUES HAVE MISSING ATOMS (M=MODEL NUMBER;           
REMARK 470 RES=RESIDUE NAME; C=CHAIN IDENTIFIER; SSEQ=SEQUENCE NUMBER;          
REMARK 470 I=INSERTION CODE):                                                   
REMARK 470   M RES CSSEQI  ATOMS                                                
REMARK 470     LYS G  43    CG   CD   CE   NZ                                   
REMARK 470     GLU G  44    CG   CD   OE1  OE2                                  
REMARK 470     GLN H   3    CG   CD   OE1  NE2                                  
REMARK 470     LEU H  11    CG   CD1  CD2                                       
REMARK 470     GLN H  13    CG   CD   OE1  NE2                                  
REMARK 470     ARG H  19    CG   CD   NE   CZ   NH1  NH2                        
REMARK 470     ARG H  45    CG   CD   NE   CZ   NH1  NH2                        
REMARK 470     ASP H  62    CG   OD1  OD2                                       
REMARK 470     LYS H  65    CG   CD   CE   NZ                                   
REMARK 470     ARG H  67    CG   CD   NE   CZ   NH1  NH2                        
REMARK 470     ASP H  73    CG   OD1  OD2                                       
REMARK 470     LYS H  76    CG   CD   CE   NZ                                   
REMARK 470     TYR H  80    CG   CD1  CD2  CE1  CE2  CZ   OH                    
REMARK 470     LEU H  81    CG   CD1  CD2                                       
REMARK 470     GLN H  82    CG   CD   OE1  NE2                                  
REMARK 470     LYS H  87    CG   CD   CE   NZ                                   
REMARK 470     GLU H  89    CG   CD   OE1  OE2                                  
REMARK 500                                                                      
REMARK 500 GEOMETRY AND STEREOCHEMISTRY                                         
REMARK 500 SUBTOPIC: TORSION ANGLES                                             
REMARK 500                                                                      
REMARK 500 TORSION ANGLES OUTSIDE THE EXPECTED RAMACHANDRAN REGIONS:            
REMARK 500 (M=MODEL NUMBER; RES=RESIDUE NAME; C=CHAIN IDENTIFIER;               
REMARK 500 SSEQ=SEQUENCE NUMBER; I=INSERTION CODE).                             
REMARK 500                                                                      
REMARK 500 STANDARD TABLE:                                                      
REMARK 500 FORMAT:(10X,I3,1X,A3,1X,A1,I4,A1,4X,F7.2,3X,F7.2)                    
REMARK 500                                                                      
REMARK 500 EXPECTED VALUES: GJ KLEYWEGT AND TA JONES (1996). PHI/PSI-           
REMARK 500 CHOLOGY: RAMACHANDRAN REVISITED. STRUCTURE 4, 1395 - 1400            
REMARK 500                                                                      
REMARK 500  M RES CSSEQI        PSI       PHI                                   
REMARK 500    ARG A  67        1.39    -67.18                                   
REMARK 500    GLN A  99       -1.29     71.81                                   
REMARK 500    GLU A 111      119.64   -161.42                                   
REMARK 500    TYR B 218      -75.17    -84.32                                   
REMARK 500    ASN C  66       97.54   -160.93                                   
REMARK 500    GLN C  99       -4.17     79.16                                   
REMARK 500    ASP D  78       98.81    -67.14                                   
REMARK 500    LEU D 138      -60.33    -95.33                                   
REMARK 500    HIS D 201      144.22   -173.43                                   
REMARK 500    GLN E   1      -62.43   -107.10                                   
REMARK 500    VAL E  48      -60.41    -96.07                                   
REMARK 500    VAL F  48      -54.93   -125.03                                   
REMARK 500    VAL G  12     -167.09   -126.02                                   
REMARK 500    VAL G  64      -24.06   -143.65                                   
REMARK 500    ALA G  92     -169.82   -168.87                                   
REMARK 500    VAL H  48      -63.74   -102.85                                   
REMARK 500    ARG H  67      -74.07    -58.84                                   
REMARK 500    LYS H  76      -35.30    124.91                                   
REMARK 500    ASP H  90       22.05    -70.16                                   
REMARK 500    ALA H  92     -174.05   -179.05                                   
REMARK 500    VAL H  98      141.90   -171.29                                   
REMARK 500                                                                      
REMARK 500 REMARK: NULL                                                         
DBREF  7CZ0 A    1   234  PDB    7CZ0     7CZ0             1    234             
DBREF  7CZ0 B    1   234  PDB    7CZ0     7CZ0             1    234             
DBREF  7CZ0 C    1   234  PDB    7CZ0     7CZ0             1    234             
DBREF  7CZ0 D    1   234  PDB    7CZ0     7CZ0             1    234             
DBREF  7CZ0 E   -3   140  PDB    7CZ0     7CZ0            -3    140             
DBREF  7CZ0 F   -3   140  PDB    7CZ0     7CZ0            -3    140             
DBREF  7CZ0 G   -3   140  PDB    7CZ0     7CZ0            -3    140             
DBREF  7CZ0 H   -3   140  PDB    7CZ0     7CZ0            -3    140             
SEQRES   1 A  232  MET ALA SER VAL ILE LYS PRO GLU MET LYS ILE LYS LEU          
SEQRES   2 A  232  ARG MET GLU GLY ALA VAL ASN GLY HIS LYS PHE VAL ILE          
SEQRES   3 A  232  GLU GLY GLU GLY ILE GLY LYS PRO TYR GLU GLY THR GLN          
SEQRES   4 A  232  THR LEU ASP LEU THR VAL GLU GLU GLY ALA PRO LEU PRO          
SEQRES   5 A  232  PHE SER TYR ASP ILE LEU THR PRO ALA PHE CRQ ASN ARG          
SEQRES   6 A  232  ALA PHE THR LYS TYR PRO GLU ASP ILE PRO ASP TYR PHE          
SEQRES   7 A  232  LYS GLN ALA PHE PRO GLU GLY TYR SER TRP GLU ARG SER          
SEQRES   8 A  232  MET THR TYR GLU ASP GLN GLY ILE CYS ILE ALA THR SER          
SEQRES   9 A  232  ASP ILE THR MET GLU GLY ASP CYS PHE PHE TYR GLU ILE          
SEQRES  10 A  232  ARG PHE ASP GLY THR ASN PHE PRO PRO ASN GLY PRO VAL          
SEQRES  11 A  232  MET GLN LYS LYS THR LEU LYS TRP GLU PRO SER THR GLU          
SEQRES  12 A  232  LYS MET TYR VAL GLU ASP GLY VAL LEU LYS GLY ASP VAL          
SEQRES  13 A  232  GLU MET ALA LEU LEU LEU GLU GLY GLY GLY HIS TYR ARG          
SEQRES  14 A  232  CYS ASP PHE LYS THR THR TYR LYS ALA LYS LYS ASP VAL          
SEQRES  15 A  232  ARG LEU PRO ASP ALA HIS GLU VAL ASP HIS ARG ILE GLU          
SEQRES  16 A  232  ILE LEU SER HIS ASP LYS ASP TYR ASN LYS VAL ARG LEU          
SEQRES  17 A  232  TYR GLU HIS ALA GLU ALA ARG TYR SER GLY GLY GLY SER          
SEQRES  18 A  232  GLY GLY GLY HIS HIS HIS HIS HIS HIS HIS HIS                  
SEQRES   1 B  232  MET ALA SER VAL ILE LYS PRO GLU MET LYS ILE LYS LEU          
SEQRES   2 B  232  ARG MET GLU GLY ALA VAL ASN GLY HIS LYS PHE VAL ILE          
SEQRES   3 B  232  GLU GLY GLU GLY ILE GLY LYS PRO TYR GLU GLY THR GLN          
SEQRES   4 B  232  THR LEU ASP LEU THR VAL GLU GLU GLY ALA PRO LEU PRO          
SEQRES   5 B  232  PHE SER TYR ASP ILE LEU THR PRO ALA PHE CRQ ASN ARG          
SEQRES   6 B  232  ALA PHE THR LYS TYR PRO GLU ASP ILE PRO ASP TYR PHE          
SEQRES   7 B  232  LYS GLN ALA PHE PRO GLU GLY TYR SER TRP GLU ARG SER          
SEQRES   8 B  232  MET THR TYR GLU ASP GLN GLY ILE CYS ILE ALA THR SER          
SEQRES   9 B  232  ASP ILE THR MET GLU GLY ASP CYS PHE PHE TYR GLU ILE          
SEQRES  10 B  232  ARG PHE ASP GLY THR ASN PHE PRO PRO ASN GLY PRO VAL          
SEQRES  11 B  232  MET GLN LYS LYS THR LEU LYS TRP GLU PRO SER THR GLU          
SEQRES  12 B  232  LYS MET TYR VAL GLU ASP GLY VAL LEU LYS GLY ASP VAL          
SEQRES  13 B  232  GLU MET ALA LEU LEU LEU GLU GLY GLY GLY HIS TYR ARG          
SEQRES  14 B  232  CYS ASP PHE LYS THR THR TYR LYS ALA LYS LYS ASP VAL          
SEQRES  15 B  232  ARG LEU PRO ASP ALA HIS GLU VAL ASP HIS ARG ILE GLU          
SEQRES  16 B  232  ILE LEU SER HIS ASP LYS ASP TYR ASN LYS VAL ARG LEU          
SEQRES  17 B  232  TYR GLU HIS ALA GLU ALA ARG TYR SER GLY GLY GLY SER          
SEQRES  18 B  232  GLY GLY GLY HIS HIS HIS HIS HIS HIS HIS HIS                  
SEQRES   1 C  232  MET ALA SER VAL ILE LYS PRO GLU MET LYS ILE LYS LEU          
SEQRES   2 C  232  ARG MET GLU GLY ALA VAL ASN GLY HIS LYS PHE VAL ILE          
SEQRES   3 C  232  GLU GLY GLU GLY ILE GLY LYS PRO TYR GLU GLY THR GLN          
SEQRES   4 C  232  THR LEU ASP LEU THR VAL GLU GLU GLY ALA PRO LEU PRO          
SEQRES   5 C  232  PHE SER TYR ASP ILE LEU THR PRO ALA PHE CRQ ASN ARG          
SEQRES   6 C  232  ALA PHE THR LYS TYR PRO GLU ASP ILE PRO ASP TYR PHE          
SEQRES   7 C  232  LYS GLN ALA PHE PRO GLU GLY TYR SER TRP GLU ARG SER          
SEQRES   8 C  232  MET THR TYR GLU ASP GLN GLY ILE CYS ILE ALA THR SER          
SEQRES   9 C  232  ASP ILE THR MET GLU GLY ASP CYS PHE PHE TYR GLU ILE          
SEQRES  10 C  232  ARG PHE ASP GLY THR ASN PHE PRO PRO ASN GLY PRO VAL          
SEQRES  11 C  232  MET GLN LYS LYS THR LEU LYS TRP GLU PRO SER THR GLU          
SEQRES  12 C  232  LYS MET TYR VAL GLU ASP GLY VAL LEU LYS GLY ASP VAL          
SEQRES  13 C  232  GLU MET ALA LEU LEU LEU GLU GLY GLY GLY HIS TYR ARG          
SEQRES  14 C  232  CYS ASP PHE LYS THR THR TYR LYS ALA LYS LYS ASP VAL          
SEQRES  15 C  232  ARG LEU PRO ASP ALA HIS GLU VAL ASP HIS ARG ILE GLU          
SEQRES  16 C  232  ILE LEU SER HIS ASP LYS ASP TYR ASN LYS VAL ARG LEU          
SEQRES  17 C  232  TYR GLU HIS ALA GLU ALA ARG TYR SER GLY GLY GLY SER          
SEQRES  18 C  232  GLY GLY GLY HIS HIS HIS HIS HIS HIS HIS HIS                  
SEQRES   1 D  232  MET ALA SER VAL ILE LYS PRO GLU MET LYS ILE LYS LEU          
SEQRES   2 D  232  ARG MET GLU GLY ALA VAL ASN GLY HIS LYS PHE VAL ILE          
SEQRES   3 D  232  GLU GLY GLU GLY ILE GLY LYS PRO TYR GLU GLY THR GLN          
SEQRES   4 D  232  THR LEU ASP LEU THR VAL GLU GLU GLY ALA PRO LEU PRO          
SEQRES   5 D  232  PHE SER TYR ASP ILE LEU THR PRO ALA PHE CRQ ASN ARG          
SEQRES   6 D  232  ALA PHE THR LYS TYR PRO GLU ASP ILE PRO ASP TYR PHE          
SEQRES   7 D  232  LYS GLN ALA PHE PRO GLU GLY TYR SER TRP GLU ARG SER          
SEQRES   8 D  232  MET THR TYR GLU ASP GLN GLY ILE CYS ILE ALA THR SER          
SEQRES   9 D  232  ASP ILE THR MET GLU GLY ASP CYS PHE PHE TYR GLU ILE          
SEQRES  10 D  232  ARG PHE ASP GLY THR ASN PHE PRO PRO ASN GLY PRO VAL          
SEQRES  11 D  232  MET GLN LYS LYS THR LEU LYS TRP GLU PRO SER THR GLU          
SEQRES  12 D  232  LYS MET TYR VAL GLU ASP GLY VAL LEU LYS GLY ASP VAL          
SEQRES  13 D  232  GLU MET ALA LEU LEU LEU GLU GLY GLY GLY HIS TYR ARG          
SEQRES  14 D  232  CYS ASP PHE LYS THR THR TYR LYS ALA LYS LYS ASP VAL          
SEQRES  15 D  232  ARG LEU PRO ASP ALA HIS GLU VAL ASP HIS ARG ILE GLU          
SEQRES  16 D  232  ILE LEU SER HIS ASP LYS ASP TYR ASN LYS VAL ARG LEU          
SEQRES  17 D  232  TYR GLU HIS ALA GLU ALA ARG TYR SER GLY GLY GLY SER          
SEQRES  18 D  232  GLY GLY GLY HIS HIS HIS HIS HIS HIS HIS HIS                  
SEQRES   1 E  144  GLY SER SER SER GLN VAL GLN LEU VAL GLU SER GLY GLY          
SEQRES   2 E  144  GLY LEU VAL GLN ALA GLY GLY SER LEU ARG LEU SER CYS          
SEQRES   3 E  144  ALA ALA SER GLY PHE PRO VAL ASP THR GLN TRP MET HIS          
SEQRES   4 E  144  TRP TYR ARG GLN ALA PRO GLY LYS GLU ARG GLU TRP VAL          
SEQRES   5 E  144  ALA ALA ILE SER SER THR GLY ARG SER THR PHE TYR ALA          
SEQRES   6 E  144  ASP SER VAL LYS GLY ARG PHE THR ILE SER ARG ASP ASN          
SEQRES   7 E  144  ALA LYS ASN THR VAL TYR LEU GLN MET ASN SER LEU LYS          
SEQRES   8 E  144  PRO GLU ASP THR ALA VAL TYR TYR CYS THR VAL TYR VAL          
SEQRES   9 E  144  GLY ASN ARG TYR ARG GLY GLN GLY THR GLN VAL THR VAL          
SEQRES  10 E  144  SER ALA GLY ARG ALA GLY GLU GLN LYS LEU ILE SER GLU          
SEQRES  11 E  144  GLU ASP LEU ASN SER ALA VAL ASP HIS HIS HIS HIS HIS          
SEQRES  12 E  144  HIS                                                          
SEQRES   1 F  144  GLY SER SER SER GLN VAL GLN LEU VAL GLU SER GLY GLY          
SEQRES   2 F  144  GLY LEU VAL GLN ALA GLY GLY SER LEU ARG LEU SER CYS          
SEQRES   3 F  144  ALA ALA SER GLY PHE PRO VAL ASP THR GLN TRP MET HIS          
SEQRES   4 F  144  TRP TYR ARG GLN ALA PRO GLY LYS GLU ARG GLU TRP VAL          
SEQRES   5 F  144  ALA ALA ILE SER SER THR GLY ARG SER THR PHE TYR ALA          
SEQRES   6 F  144  ASP SER VAL LYS GLY ARG PHE THR ILE SER ARG ASP ASN          
SEQRES   7 F  144  ALA LYS ASN THR VAL TYR LEU GLN MET ASN SER LEU LYS          
SEQRES   8 F  144  PRO GLU ASP THR ALA VAL TYR TYR CYS THR VAL TYR VAL          
SEQRES   9 F  144  GLY ASN ARG TYR ARG GLY GLN GLY THR GLN VAL THR VAL          
SEQRES  10 F  144  SER ALA GLY ARG ALA GLY GLU GLN LYS LEU ILE SER GLU          
SEQRES  11 F  144  GLU ASP LEU ASN SER ALA VAL ASP HIS HIS HIS HIS HIS          
SEQRES  12 F  144  HIS                                                          
SEQRES   1 G  144  GLY SER SER SER GLN VAL GLN LEU VAL GLU SER GLY GLY          
SEQRES   2 G  144  GLY LEU VAL GLN ALA GLY GLY SER LEU ARG LEU SER CYS          
SEQRES   3 G  144  ALA ALA SER GLY PHE PRO VAL ASP THR GLN TRP MET HIS          
SEQRES   4 G  144  TRP TYR ARG GLN ALA PRO GLY LYS GLU ARG GLU TRP VAL          
SEQRES   5 G  144  ALA ALA ILE SER SER THR GLY ARG SER THR PHE TYR ALA          
SEQRES   6 G  144  ASP SER VAL LYS GLY ARG PHE THR ILE SER ARG ASP ASN          
SEQRES   7 G  144  ALA LYS ASN THR VAL TYR LEU GLN MET ASN SER LEU LYS          
SEQRES   8 G  144  PRO GLU ASP THR ALA VAL TYR TYR CYS THR VAL TYR VAL          
SEQRES   9 G  144  GLY ASN ARG TYR ARG GLY GLN GLY THR GLN VAL THR VAL          
SEQRES  10 G  144  SER ALA GLY ARG ALA GLY GLU GLN LYS LEU ILE SER GLU          
SEQRES  11 G  144  GLU ASP LEU ASN SER ALA VAL ASP HIS HIS HIS HIS HIS          
SEQRES  12 G  144  HIS                                                          
SEQRES   1 H  144  GLY SER SER SER GLN VAL GLN LEU VAL GLU SER GLY GLY          
SEQRES   2 H  144  GLY LEU VAL GLN ALA GLY GLY SER LEU ARG LEU SER CYS          
SEQRES   3 H  144  ALA ALA SER GLY PHE PRO VAL ASP THR GLN TRP MET HIS          
SEQRES   4 H  144  TRP TYR ARG GLN ALA PRO GLY LYS GLU ARG GLU TRP VAL          
SEQRES   5 H  144  ALA ALA ILE SER SER THR GLY ARG SER THR PHE TYR ALA          
SEQRES   6 H  144  ASP SER VAL LYS GLY ARG PHE THR ILE SER ARG ASP ASN          
SEQRES   7 H  144  ALA LYS ASN THR VAL TYR LEU GLN MET ASN SER LEU LYS          
SEQRES   8 H  144  PRO GLU ASP THR ALA VAL TYR TYR CYS THR VAL TYR VAL          
SEQRES   9 H  144  GLY ASN ARG TYR ARG GLY GLN GLY THR GLN VAL THR VAL          
SEQRES  10 H  144  SER ALA GLY ARG ALA GLY GLU GLN LYS LEU ILE SER GLU          
SEQRES  11 H  144  GLU ASP LEU ASN SER ALA VAL ASP HIS HIS HIS HIS HIS          
SEQRES  12 H  144  HIS                                                          
HET    CRQ  A  63      24                                                       
HET    CRQ  B  63      24                                                       
HET    CRQ  C  63      24                                                       
HET    CRQ  D  63      24                                                       
HET    GOL  A 301       6                                                       
HET    GOL  A 302       6                                                       
HET    GOL  A 303       6                                                       
HET    CAD  A 304       5                                                       
HET    GOL  A 305       6                                                       
HET    GOL  B 301       6                                                       
HET    GOL  B 302       6                                                       
HET    ACT  B 303       4                                                       
HET    GOL  B 304       6                                                       
HET    GOL  B 305       6                                                       
HET    GOL  B 306       6                                                       
HET    GOL  C 301       6                                                       
HET    CAC  D 301       5                                                       
HET    GOL  D 302       6                                                       
HET    ACT  D 303       4                                                       
HETNAM     CRQ [2-(3-CARBAMOYL-1-IMINO-PROPYL)-4-(4-HYDROXY-                    
HETNAM   2 CRQ  BENZYLIDENE)-5-OXO-4,5-DIHYDRO-IMIDAZOL-1-YL]-ACETIC            
HETNAM   3 CRQ  ACID                                                            
HETNAM     GOL GLYCEROL                                                         
HETNAM     CAD CACODYLIC ACID                                                   
HETNAM     ACT ACETATE ION                                                      
HETNAM     CAC CACODYLATE ION                                                   
HETSYN     CRQ CHROMOPHORE (GLN-TYR-GLY)                                        
HETSYN     GOL GLYCERIN; PROPANE-1,2,3-TRIOL                                    
HETSYN     CAD HYDROXYDIMETHYLARSINE OXIDE                                      
HETSYN     CAC DIMETHYLARSINATE                                                 
FORMUL   1  CRQ    4(C16 H16 N4 O5)                                             
FORMUL   9  GOL    11(C3 H8 O3)                                                 
FORMUL  12  CAD    C2 H7 AS O2                                                  
FORMUL  16  ACT    2(C2 H3 O2 1-)                                               
FORMUL  21  CAC    C2 H6 AS O2 1-                                               
HELIX    1 AA1 SER A   54  PHE A   62  5                                   9    
HELIX    2 AA2 ASP A   78  ALA A   83  1                                   6    
HELIX    3 AA3 SER B   54  PHE B   62  5                                   9    
HELIX    4 AA4 PHE B   80  PHE B   84  5                                   5    
HELIX    5 AA5 SER C   54  PHE C   62  5                                   9    
HELIX    6 AA6 ASP C   78  ALA C   83  1                                   6    
HELIX    7 AA7 SER D   54  PHE D   62  5                                   9    
HELIX    8 AA8 ASP D   78  ALA D   83  1                                   6    
HELIX    9 AA9 PRO E   28  GLN E   32  5                                   5    
HELIX   10 AB1 LYS E   87  THR E   91  5                                   5    
HELIX   11 AB2 PRO F   28  GLN F   32  5                                   5    
HELIX   12 AB3 LYS F   87  THR F   91  5                                   5    
HELIX   13 AB4 PRO G   28  GLN G   32  5                                   5    
HELIX   14 AB5 LYS G   87  THR G   91  5                                   5    
SHEET    1 AA113 THR A 137  TRP A 140  0                                        
SHEET    2 AA113 VAL A 153  LEU A 164 -1  O  LEU A 163   N  LEU A 138           
SHEET    3 AA113 HIS A 169  ALA A 180 -1  O  TYR A 170   N  LEU A 162           
SHEET    4 AA113 TYR A  88  TYR A  96 -1  N  SER A  89   O  LYS A 179           
SHEET    5 AA113 ILE A 101  GLU A 111 -1  O  ALA A 104   N  ARG A  92           
SHEET    6 AA113 CYS A 114  THR A 124 -1  O  ASP A 122   N  ILE A 103           
SHEET    7 AA113 MET A   9  VAL A  19  1  N  LYS A  10   O  PHE A 115           
SHEET    8 AA113 HIS A  22  GLY A  32 -1  O  ILE A  26   N  MET A  15           
SHEET    9 AA113 THR A  38  GLU A  47 -1  O  ASP A  42   N  GLU A  29           
SHEET   10 AA113 LYS A 207  ARG A 217 -1  O  VAL A 208   N  LEU A  43           
SHEET   11 AA113 HIS A 190  HIS A 201 -1  N  GLU A 191   O  ARG A 217           
SHEET   12 AA113 SER A 143  GLU A 150 -1  N  GLU A 145   O  VAL A 192           
SHEET   13 AA113 VAL A 153  LEU A 164 -1  O  ASP A 157   N  LYS A 146           
SHEET    1 AA213 THR B 137  TRP B 140  0                                        
SHEET    2 AA213 VAL B 153  LEU B 164 -1  O  LEU B 163   N  LEU B 138           
SHEET    3 AA213 HIS B 169  ALA B 180 -1  O  TYR B 170   N  LEU B 162           
SHEET    4 AA213 TYR B  88  TYR B  96 -1  N  SER B  89   O  LYS B 179           
SHEET    5 AA213 ILE B 101  GLU B 111 -1  O  ALA B 104   N  ARG B  92           
SHEET    6 AA213 CYS B 114  THR B 124 -1  O  ASP B 122   N  ILE B 103           
SHEET    7 AA213 MET B   9  VAL B  19  1  N  LYS B  10   O  PHE B 115           
SHEET    8 AA213 HIS B  22  LYS B  33 -1  O  ILE B  26   N  MET B  15           
SHEET    9 AA213 THR B  38  GLU B  47 -1  O  GLU B  46   N  VAL B  25           
SHEET   10 AA213 LYS B 207  ARG B 217 -1  O  VAL B 208   N  LEU B  43           
SHEET   11 AA213 HIS B 190  HIS B 201 -1  N  GLU B 191   O  ARG B 217           
SHEET   12 AA213 SER B 143  GLU B 150 -1  N  MET B 147   O  HIS B 190           
SHEET   13 AA213 VAL B 153  LEU B 164 -1  O  LYS B 155   N  TYR B 148           
SHEET    1 AA313 THR C 137  TRP C 140  0                                        
SHEET    2 AA313 VAL C 153  LEU C 164 -1  O  LEU C 163   N  LEU C 138           
SHEET    3 AA313 HIS C 169  ALA C 180 -1  O  CYS C 172   N  MET C 160           
SHEET    4 AA313 TYR C  88  TYR C  96 -1  N  GLU C  91   O  THR C 177           
SHEET    5 AA313 ILE C 101  GLU C 111 -1  O  ALA C 104   N  ARG C  92           
SHEET    6 AA313 CYS C 114  THR C 124 -1  O  ASP C 122   N  ILE C 103           
SHEET    7 AA313 MET C   9  VAL C  19  1  N  LYS C  10   O  PHE C 115           
SHEET    8 AA313 HIS C  22  GLY C  32 -1  O  GLY C  32   N  MET C   9           
SHEET    9 AA313 THR C  38  GLU C  47 -1  O  ASP C  42   N  GLU C  29           
SHEET   10 AA313 LYS C 207  ARG C 217 -1  O  VAL C 208   N  LEU C  43           
SHEET   11 AA313 HIS C 190  HIS C 201 -1  N  GLU C 191   O  ARG C 217           
SHEET   12 AA313 SER C 143  GLU C 150 -1  N  MET C 147   O  HIS C 190           
SHEET   13 AA313 VAL C 153  LEU C 164 -1  O  VAL C 153   N  GLU C 150           
SHEET    1 AA413 THR D 137  TRP D 140  0                                        
SHEET    2 AA413 VAL D 153  LEU D 164 -1  O  LEU D 163   N  LEU D 138           
SHEET    3 AA413 HIS D 169  ALA D 180 -1  O  TYR D 178   N  LEU D 154           
SHEET    4 AA413 TYR D  88  TYR D  96 -1  N  SER D  93   O  LYS D 175           
SHEET    5 AA413 ILE D 101  GLU D 111 -1  O  ALA D 104   N  ARG D  92           
SHEET    6 AA413 CYS D 114  THR D 124 -1  O  ASP D 122   N  ILE D 103           
SHEET    7 AA413 MET D   9  VAL D  19  1  N  LYS D  10   O  PHE D 115           
SHEET    8 AA413 HIS D  22  LYS D  33 -1  O  GLY D  32   N  MET D   9           
SHEET    9 AA413 THR D  38  GLU D  47 -1  O  ASP D  42   N  GLU D  29           
SHEET   10 AA413 LYS D 207  ARG D 217 -1  O  LEU D 210   N  LEU D  41           
SHEET   11 AA413 HIS D 190  HIS D 201 -1  N  LEU D 199   O  ARG D 209           
SHEET   12 AA413 SER D 143  GLU D 150 -1  N  MET D 147   O  HIS D 190           
SHEET   13 AA413 VAL D 153  LEU D 164 -1  O  VAL D 153   N  GLU D 150           
SHEET    1 AA5 4 GLN E   3  SER E   7  0                                        
SHEET    2 AA5 4 LEU E  18  SER E  25 -1  O  SER E  21   N  SER E   7           
SHEET    3 AA5 4 THR E  78  MET E  83 -1  O  MET E  83   N  LEU E  18           
SHEET    4 AA5 4 PHE E  68  ASP E  73 -1  N  THR E  69   O  GLN E  82           
SHEET    1 AA6 6 GLY E  10  GLN E  13  0                                        
SHEET    2 AA6 6 THR E 109  SER E 114  1  O  SER E 114   N  VAL E  12           
SHEET    3 AA6 6 ALA E  92  TYR E  99 -1  N  TYR E  94   O  THR E 109           
SHEET    4 AA6 6 MET E  34  GLN E  39 -1  N  TYR E  37   O  TYR E  95           
SHEET    5 AA6 6 GLU E  46  ILE E  51 -1  O  VAL E  48   N  TRP E  36           
SHEET    6 AA6 6 THR E  58  TYR E  60 -1  O  PHE E  59   N  ALA E  50           
SHEET    1 AA7 4 GLY E  10  GLN E  13  0                                        
SHEET    2 AA7 4 THR E 109  SER E 114  1  O  SER E 114   N  VAL E  12           
SHEET    3 AA7 4 ALA E  92  TYR E  99 -1  N  TYR E  94   O  THR E 109           
SHEET    4 AA7 4 ARG E 103  ARG E 105 -1  O  TYR E 104   N  VAL E  98           
SHEET    1 AA8 4 GLN F   3  SER F   7  0                                        
SHEET    2 AA8 4 LEU F  18  SER F  25 -1  O  SER F  25   N  GLN F   3           
SHEET    3 AA8 4 THR F  78  MET F  83 -1  O  MET F  83   N  LEU F  18           
SHEET    4 AA8 4 PHE F  68  ASP F  73 -1  N  THR F  69   O  GLN F  82           
SHEET    1 AA9 6 GLY F  10  GLN F  13  0                                        
SHEET    2 AA9 6 THR F 109  SER F 114  1  O  GLN F 110   N  GLY F  10           
SHEET    3 AA9 6 ALA F  92  TYR F  99 -1  N  TYR F  94   O  THR F 109           
SHEET    4 AA9 6 MET F  34  GLN F  39 -1  N  TYR F  37   O  TYR F  95           
SHEET    5 AA9 6 GLU F  46  ILE F  51 -1  O  GLU F  46   N  ARG F  38           
SHEET    6 AA9 6 THR F  58  TYR F  60 -1  O  PHE F  59   N  ALA F  50           
SHEET    1 AB1 4 GLY F  10  GLN F  13  0                                        
SHEET    2 AB1 4 THR F 109  SER F 114  1  O  GLN F 110   N  GLY F  10           
SHEET    3 AB1 4 ALA F  92  TYR F  99 -1  N  TYR F  94   O  THR F 109           
SHEET    4 AB1 4 ARG F 103  ARG F 105 -1  O  TYR F 104   N  VAL F  98           
SHEET    1 AB2 4 GLN G   3  SER G   7  0                                        
SHEET    2 AB2 4 SER G  17  SER G  25 -1  O  ALA G  23   N  VAL G   5           
SHEET    3 AB2 4 THR G  78  ASN G  84 -1  O  VAL G  79   N  CYS G  22           
SHEET    4 AB2 4 THR G  69  ASP G  73 -1  N  SER G  71   O  TYR G  80           
SHEET    1 AB3 6 LEU G  11  GLN G  13  0                                        
SHEET    2 AB3 6 THR G 109  SER G 114  1  O  THR G 112   N  VAL G  12           
SHEET    3 AB3 6 ALA G  92  TYR G  99 -1  N  ALA G  92   O  VAL G 111           
SHEET    4 AB3 6 MET G  34  GLN G  39 -1  N  TYR G  37   O  TYR G  95           
SHEET    5 AB3 6 GLU G  46  ILE G  51 -1  O  ALA G  49   N  TRP G  36           
SHEET    6 AB3 6 THR G  58  TYR G  60 -1  O  PHE G  59   N  ALA G  50           
SHEET    1 AB4 4 LEU G  11  GLN G  13  0                                        
SHEET    2 AB4 4 THR G 109  SER G 114  1  O  THR G 112   N  VAL G  12           
SHEET    3 AB4 4 ALA G  92  TYR G  99 -1  N  ALA G  92   O  VAL G 111           
SHEET    4 AB4 4 ARG G 103  ARG G 105 -1  O  TYR G 104   N  VAL G  98           
SHEET    1 AB5 4 GLN H   3  SER H   7  0                                        
SHEET    2 AB5 4 LEU H  18  SER H  25 -1  O  ALA H  23   N  VAL H   5           
SHEET    3 AB5 4 THR H  78  MET H  83 -1  O  VAL H  79   N  CYS H  22           
SHEET    4 AB5 4 PHE H  68  ILE H  70 -1  N  THR H  69   O  GLN H  82           
SHEET    1 AB6 2 LEU H  11  VAL H  12  0                                        
SHEET    2 AB6 2 THR H 112  VAL H 113  1  O  THR H 112   N  VAL H  12           
SHEET    1 AB7 5 THR H  58  TYR H  60  0                                        
SHEET    2 AB7 5 GLU H  46  ILE H  51 -1  N  ALA H  50   O  PHE H  59           
SHEET    3 AB7 5 MET H  34  GLN H  39 -1  N  TRP H  36   O  VAL H  48           
SHEET    4 AB7 5 VAL H  93  TYR H  99 -1  O  TYR H  95   N  TYR H  37           
SHEET    5 AB7 5 ARG H 103  GLY H 106 -1  O  TYR H 104   N  VAL H  98           
SSBOND   1 CYS E   22    CYS E   96                          1555   1555  2.01  
SSBOND   2 CYS F   22    CYS F   96                          1555   1555  2.04  
SSBOND   3 CYS G   22    CYS G   96                          1555   1555  2.03  
SSBOND   4 CYS H   22    CYS H   96                          1555   1555  2.25  
LINK         C   PHE A  62                 N   CRQ A  63     1555   1555  1.33  
LINK         C   CRQ A  63                 N   ASN A  66     1555   1555  1.33  
LINK         C   PHE B  62                 N   CRQ B  63     1555   1555  1.33  
LINK         C   CRQ B  63                 N   ASN B  66     1555   1555  1.33  
LINK         C   PHE C  62                 N   CRQ C  63     1555   1555  1.33  
LINK         C   CRQ C  63                 N   ASN C  66     1555   1555  1.33  
LINK         C   PHE D  62                 N   CRQ D  63     1555   1555  1.33  
LINK         C   CRQ D  63                 N   ASN D  66     1555   1555  1.33  
CISPEP   1 ALA A   49    PRO A   50          0        -4.17                     
CISPEP   2 PHE A   84    PRO A   85          0         6.11                     
CISPEP   3 ALA B   49    PRO B   50          0        -4.48                     
CISPEP   4 PHE B   84    PRO B   85          0         7.01                     
CISPEP   5 ALA C   49    PRO C   50          0        -2.99                     
CISPEP   6 PHE C   84    PRO C   85          0         7.72                     
CISPEP   7 ALA D   49    PRO D   50          0        -3.92                     
CISPEP   8 PHE D   84    PRO D   85          0         9.21                     
CRYST1   95.245  130.154  171.453  90.00  90.00  90.00 P 21 21 2    16          
ORIGX1      1.000000  0.000000  0.000000        0.00000                         
ORIGX2      0.000000  1.000000  0.000000        0.00000                         
ORIGX3      0.000000  0.000000  1.000000        0.00000                         
SCALE1      0.010499  0.000000  0.000000        0.00000                         
SCALE2      0.000000  0.007683  0.000000        0.00000                         
SCALE3      0.000000  0.000000  0.005833        0.00000                         
ATOM      1  N   SER A   3     -46.955  17.506 -22.562  1.00 67.63           N  
ATOM      2  CA  SER A   3     -45.604  17.420 -22.016  1.00 65.32           C  
ATOM      3  C   SER A   3     -44.895  18.760 -22.173  1.00 59.87           C  
ATOM      4  O   SER A   3     -45.316  19.606 -22.964  1.00 51.17           O  
ATOM      5  CB  SER A   3     -44.804  16.302 -22.702  1.00 62.98           C  
ATOM      6  OG  SER A   3     -43.453  16.267 -22.260  1.00 57.93           O  
ATOM      7  N   VAL A   4     -43.821  18.948 -21.403  1.00 59.51           N  
ATOM      8  CA  VAL A   4     -43.085  20.206 -21.444  1.00 63.14           C  
ATOM      9  C   VAL A   4     -42.247  20.339 -22.707  1.00 53.13           C  
ATOM     10  O   VAL A   4     -41.948  21.464 -23.129  1.00 47.41           O  
ATOM     11  CB  VAL A   4     -42.193  20.353 -20.199  1.00 59.44           C  
ATOM     12  CG1 VAL A   4     -43.009  20.864 -19.025  1.00 38.57           C  
ATOM     13  CG2 VAL A   4     -41.532  19.022 -19.861  1.00 59.84           C  
ATOM     14  N   ILE A   5     -41.852  19.227 -23.318  1.00 45.61           N  
ATOM     15  CA  ILE A   5     -41.136  19.251 -24.588  1.00 46.18           C  
ATOM     16  C   ILE A   5     -42.174  19.329 -25.702  1.00 44.88           C  
ATOM     17  O   ILE A   5     -42.876  18.355 -25.983  1.00 49.06           O  
ATOM     18  CB  ILE A   5     -40.227  18.029 -24.751  1.00 45.02           C  
ATOM     19  CG1 ILE A   5     -39.353  17.847 -23.509  1.00 44.50           C  
ATOM     20  CG2 ILE A   5     -39.366  18.180 -25.986  1.00 42.76           C  
ATOM     21  CD1 ILE A   5     -38.530  19.069 -23.160  1.00 54.73           C  
ATOM     22  N   LYS A   6     -42.276  20.494 -26.329  1.00 40.08           N  
ATOM     23  CA  LYS A   6     -43.263  20.737 -27.364  1.00 51.48           C  
ATOM     24  C   LYS A   6     -42.792  20.179 -28.708  1.00 48.19           C  
ATOM     25  O   LYS A   6     -41.602  19.917 -28.900  1.00 48.21           O  
ATOM     26  CB  LYS A   6     -43.544  22.235 -27.452  1.00 49.46           C  
ATOM     27  CG  LYS A   6     -43.813  22.871 -26.090  1.00 55.26           C  
ATOM     28  CD  LYS A   6     -43.673  24.387 -26.121  1.00 82.64           C  
ATOM     29  CE  LYS A   6     -44.835  25.078 -25.413  1.00 72.02           C  
ATOM     30  NZ  LYS A   6     -45.164  26.396 -26.036  1.00 66.65           N  
ATOM     31  N   PRO A   7     -43.715  19.972 -29.654  1.00 47.69           N  
ATOM     32  CA  PRO A   7     -43.315  19.414 -30.958  1.00 53.70           C  
ATOM     33  C   PRO A   7     -42.270  20.241 -31.694  1.00 48.86           C  
ATOM     34  O   PRO A   7     -41.580  19.696 -32.566  1.00 38.22           O  
ATOM     35  CB  PRO A   7     -44.638  19.366 -31.739  1.00 37.33           C  
ATOM     36  CG  PRO A   7     -45.684  19.307 -30.702  1.00 41.47           C  
ATOM     37  CD  PRO A   7     -45.176  20.141 -29.562  1.00 47.68           C  
ATOM     38  N   GLU A   8     -42.129  21.528 -31.375  1.00 42.65           N  
ATOM     39  CA  GLU A   8     -41.114  22.389 -31.971  1.00 40.72           C  
ATOM     40  C   GLU A   8     -40.446  23.188 -30.858  1.00 41.62           C  
ATOM     41  O   GLU A   8     -41.118  23.932 -30.136  1.00 43.10           O  
ATOM     42  CB  GLU A   8     -41.730  23.317 -33.023  1.00 30.05           C  
ATOM     43  CG  GLU A   8     -40.734  23.933 -33.998  1.00 42.00           C  
ATOM     44  CD  GLU A   8     -41.407  24.577 -35.214  1.00 68.31           C  
ATOM     45  OE1 GLU A   8     -42.314  25.417 -35.018  1.00 66.16           O  
ATOM     46  OE2 GLU A   8     -41.027  24.249 -36.364  1.00 47.61           O  
ATOM     47  N   MET A   9     -39.132  23.033 -30.716  1.00 31.59           N  
ATOM     48  CA  MET A   9     -38.379  23.700 -29.664  1.00 29.42           C  
ATOM     49  C   MET A   9     -37.234  24.508 -30.259  1.00 35.69           C  
ATOM     50  O   MET A   9     -36.510  24.028 -31.136  1.00 35.09           O  
ATOM     51  CB  MET A   9     -37.830  22.693 -28.651  1.00 35.06           C  
ATOM     52  CG  MET A   9     -38.903  21.958 -27.869  1.00 37.47           C  
ATOM     53  SD  MET A   9     -39.505  22.926 -26.482  1.00 42.83           S  
ATOM     54  CE  MET A   9     -38.178  22.673 -25.303  1.00 30.69           C  
ATOM     55  N   LYS A  10     -37.076  25.734 -29.770  1.00 34.12           N  
ATOM     56  CA  LYS A  10     -35.968  26.582 -30.171  1.00 37.60           C  
ATOM     57  C   LYS A  10     -34.723  26.239 -29.355  1.00 36.76           C  
ATOM     58  O   LYS A  10     -34.786  25.542 -28.339  1.00 34.86           O  
ATOM     59  CB  LYS A  10     -36.342  28.056 -30.011  1.00 27.89           C  
ATOM     60  CG  LYS A  10     -37.346  28.530 -31.053  1.00 30.79           C  
ATOM     61  CD  LYS A  10     -38.438  29.396 -30.456  1.00 50.09           C  
ATOM     62  CE  LYS A  10     -37.971  30.831 -30.268  1.00 52.62           C  
ATOM     63  NZ  LYS A  10     -38.925  31.603 -29.420  1.00 69.36           N  
ATOM     64  N   ILE A  11     -33.572  26.718 -29.827  1.00 35.18           N  
ATOM     65  CA  ILE A  11     -32.294  26.447 -29.179  1.00 36.17           C  
ATOM     66  C   ILE A  11     -31.508  27.741 -29.037  1.00 37.01           C  
ATOM     67  O   ILE A  11     -31.531  28.599 -29.926  1.00 41.11           O  
ATOM     68  CB  ILE A  11     -31.452  25.414 -29.954  1.00 32.62           C  
ATOM     69  CG1 ILE A  11     -32.284  24.197 -30.340  1.00 38.92           C  
ATOM     70  CG2 ILE A  11     -30.272  24.974 -29.120  1.00 32.50           C  
ATOM     71  CD1 ILE A  11     -31.513  23.215 -31.175  1.00 33.06           C  
ATOM     72  N   LYS A  12     -30.811  27.873 -27.914  1.00 31.88           N  
ATOM     73  CA  LYS A  12     -29.800  28.900 -27.726  1.00 33.14           C  
ATOM     74  C   LYS A  12     -28.621  28.269 -27.005  1.00 31.75           C  
ATOM     75  O   LYS A  12     -28.811  27.494 -26.065  1.00 33.91           O  
ATOM     76  CB  LYS A  12     -30.342  30.091 -26.932  1.00 31.49           C  
ATOM     77  CG  LYS A  12     -31.183  31.033 -27.766  1.00 35.12           C  
ATOM     78  CD  LYS A  12     -32.212  31.764 -26.929  1.00 32.89           C  
ATOM     79  CE  LYS A  12     -33.117  32.590 -27.818  1.00 47.71           C  
ATOM     80  NZ  LYS A  12     -33.832  33.634 -27.049  1.00 52.61           N  
ATOM     81  N   LEU A  13     -27.408  28.584 -27.452  1.00 32.05           N  
ATOM     82  CA  LEU A  13     -26.230  27.980 -26.850  1.00 31.14           C  
ATOM     83  C   LEU A  13     -25.068  28.958 -26.887  1.00 34.36           C  
ATOM     84  O   LEU A  13     -25.035  29.894 -27.691  1.00 34.49           O  
ATOM     85  CB  LEU A  13     -25.842  26.674 -27.554  1.00 31.59           C  
ATOM     86  CG  LEU A  13     -25.483  26.787 -29.037  1.00 33.29           C  
ATOM     87  CD1 LEU A  13     -23.984  26.966 -29.230  1.00 32.64           C  
ATOM     88  CD2 LEU A  13     -25.974  25.563 -29.800  1.00 31.13           C  
ATOM     89  N   ARG A  14     -24.107  28.717 -26.001  1.00 34.58           N  
ATOM     90  CA  ARG A  14     -22.839  29.429 -26.000  1.00 31.94           C  
ATOM     91  C   ARG A  14     -21.736  28.432 -25.690  1.00 33.94           C  
ATOM     92  O   ARG A  14     -21.852  27.648 -24.742  1.00 29.79           O  
ATOM     93  CB  ARG A  14     -22.826  30.560 -24.973  1.00 28.13           C  
ATOM     94  CG  ARG A  14     -21.537  31.351 -24.979  1.00 27.77           C  
ATOM     95  CD  ARG A  14     -21.440  32.236 -23.757  1.00 43.78           C  
ATOM     96  NE  ARG A  14     -20.056  32.566 -23.441  1.00 40.11           N  
ATOM     97  CZ  ARG A  14     -19.433  33.645 -23.898  1.00 45.17           C  
ATOM     98  NH1 ARG A  14     -20.074  34.495 -24.700  1.00 38.76           N  
ATOM     99  NH2 ARG A  14     -18.170  33.868 -23.560  1.00 34.20           N  
ATOM    100  N   MET A  15     -20.676  28.454 -26.490  1.00 33.31           N  
ATOM    101  CA  MET A  15     -19.563  27.533 -26.324  1.00 36.34           C  
ATOM    102  C   MET A  15     -18.278  28.323 -26.147  1.00 36.25           C  
ATOM    103  O   MET A  15     -17.946  29.174 -26.981  1.00 38.67           O  
ATOM    104  CB  MET A  15     -19.433  26.581 -27.517  1.00 30.57           C  
ATOM    105  CG  MET A  15     -18.238  25.663 -27.393  1.00 25.70           C  
ATOM    106  SD  MET A  15     -17.709  24.949 -28.950  1.00 38.24           S  
ATOM    107  CE  MET A  15     -18.694  23.446 -28.998  1.00 20.30           C  
ATOM    108  N   GLU A  16     -17.569  28.044 -25.059  1.00 23.27           N  
ATOM    109  CA  GLU A  16     -16.255  28.605 -24.790  1.00 32.44           C  
ATOM    110  C   GLU A  16     -15.252  27.462 -24.804  1.00 42.19           C  
ATOM    111  O   GLU A  16     -15.531  26.378 -24.274  1.00 43.50           O  
ATOM    112  CB  GLU A  16     -16.235  29.322 -23.437  1.00 43.46           C  
ATOM    113  CG  GLU A  16     -15.481  30.640 -23.396  1.00 45.73           C  
ATOM    114  CD  GLU A  16     -16.042  31.588 -22.338  1.00 76.11           C  
ATOM    115  OE1 GLU A  16     -17.288  31.739 -22.272  1.00 52.34           O  
ATOM    116  OE2 GLU A  16     -15.241  32.172 -21.570  1.00 72.63           O  
ATOM    117  N   GLY A  17     -14.095  27.683 -25.415  1.00 34.06           N  
ATOM    118  CA  GLY A  17     -13.168  26.580 -25.510  1.00 33.88           C  
ATOM    119  C   GLY A  17     -11.783  26.998 -25.950  1.00 38.66           C  
ATOM    120  O   GLY A  17     -11.470  28.186 -26.072  1.00 32.33           O  
ATOM    121  N   ALA A  18     -10.954  25.980 -26.170  1.00 31.53           N  
ATOM    122  CA  ALA A  18      -9.600  26.146 -26.671  1.00 35.35           C  
ATOM    123  C   ALA A  18      -9.170  24.835 -27.308  1.00 34.88           C  
ATOM    124  O   ALA A  18      -9.432  23.760 -26.764  1.00 33.04           O  
ATOM    125  CB  ALA A  18      -8.626  26.545 -25.558  1.00 26.06           C  
ATOM    126  N   VAL A  19      -8.529  24.936 -28.467  1.00 32.47           N  
ATOM    127  CA  VAL A  19      -8.027  23.782 -29.202  1.00 34.92           C  
ATOM    128  C   VAL A  19      -6.589  24.084 -29.589  1.00 42.77           C  
ATOM    129  O   VAL A  19      -6.325  25.088 -30.264  1.00 36.27           O  
ATOM    130  CB  VAL A  19      -8.874  23.477 -30.449  1.00 38.32           C  
ATOM    131  CG1 VAL A  19      -8.169  22.465 -31.330  1.00 31.48           C  
ATOM    132  CG2 VAL A  19     -10.254  22.974 -30.047  1.00 31.18           C  
ATOM    133  N   ASN A  20      -5.663  23.227 -29.149  1.00 43.02           N  
ATOM    134  CA  ASN A  20      -4.232  23.395 -29.417  1.00 42.93           C  
ATOM    135  C   ASN A  20      -3.763  24.805 -29.075  1.00 43.36           C  
ATOM    136  O   ASN A  20      -2.924  25.387 -29.766  1.00 53.86           O  
ATOM    137  CB  ASN A  20      -3.890  23.052 -30.870  1.00 33.17           C  
ATOM    138  CG  ASN A  20      -3.396  21.626 -31.034  1.00 45.26           C  
ATOM    139  OD1 ASN A  20      -3.689  20.755 -30.215  1.00 53.63           O  
ATOM    140  ND2 ASN A  20      -2.638  21.381 -32.094  1.00 50.94           N  
ATOM    141  N   GLY A  21      -4.317  25.366 -28.003  1.00 44.80           N  
ATOM    142  CA  GLY A  21      -3.919  26.667 -27.527  1.00 54.34           C  
ATOM    143  C   GLY A  21      -4.763  27.820 -28.029  1.00 55.14           C  
ATOM    144  O   GLY A  21      -4.843  28.850 -27.347  1.00 63.20           O  
ATOM    145  N   HIS A  22      -5.406  27.675 -29.188  1.00 43.04           N  
ATOM    146  CA  HIS A  22      -6.227  28.742 -29.751  1.00 44.64           C  
ATOM    147  C   HIS A  22      -7.601  28.748 -29.082  1.00 46.95           C  
ATOM    148  O   HIS A  22      -8.359  27.775 -29.186  1.00 45.29           O  
ATOM    149  CB  HIS A  22      -6.367  28.564 -31.260  1.00 45.54           C  
ATOM    150  CG  HIS A  22      -7.100  29.683 -31.936  1.00 60.72           C  
ATOM    151  ND1 HIS A  22      -6.463  30.798 -32.442  1.00 62.24           N  
ATOM    152  CD2 HIS A  22      -8.420  29.863 -32.181  1.00 56.75           C  
ATOM    153  CE1 HIS A  22      -7.357  31.610 -32.978  1.00 52.58           C  
ATOM    154  NE2 HIS A  22      -8.552  31.065 -32.835  1.00 52.86           N  
ATOM    155  N   LYS A  23      -7.923  29.848 -28.406  1.00 38.45           N  
ATOM    156  CA  LYS A  23      -9.159  29.985 -27.650  1.00 37.72           C  
ATOM    157  C   LYS A  23     -10.227  30.703 -28.468  1.00 39.12           C  
ATOM    158  O   LYS A  23      -9.929  31.587 -29.278  1.00 47.38           O  
ATOM    159  CB  LYS A  23      -8.901  30.722 -26.329  1.00 38.16           C  
ATOM    160  CG  LYS A  23      -7.737  30.106 -25.561  1.00 62.14           C  
ATOM    161  CD  LYS A  23      -7.081  31.034 -24.544  1.00 56.59           C  
ATOM    162  CE  LYS A  23      -5.738  30.442 -24.071  1.00 70.62           C  
ATOM    163  NZ  LYS A  23      -5.204  29.358 -24.973  1.00 63.03           N  
ATOM    164  N   PHE A  24     -11.483  30.321 -28.234  1.00 35.06           N  
ATOM    165  CA  PHE A  24     -12.579  30.787 -29.072  1.00 35.74           C  
ATOM    166  C   PHE A  24     -13.881  30.851 -28.278  1.00 37.76           C  
ATOM    167  O   PHE A  24     -13.997  30.300 -27.178  1.00 38.11           O  
ATOM    168  CB  PHE A  24     -12.758  29.881 -30.289  1.00 40.12           C  
ATOM    169  CG  PHE A  24     -13.072  28.451 -29.939  1.00 31.99           C  
ATOM    170  CD1 PHE A  24     -12.057  27.530 -29.758  1.00 31.90           C  
ATOM    171  CD2 PHE A  24     -14.381  28.028 -29.806  1.00 27.28           C  
ATOM    172  CE1 PHE A  24     -12.343  26.216 -29.451  1.00 31.09           C  
ATOM    173  CE2 PHE A  24     -14.670  26.716 -29.496  1.00 31.12           C  
ATOM    174  CZ  PHE A  24     -13.649  25.811 -29.319  1.00 27.77           C  
ATOM    175  N   VAL A  25     -14.871  31.534 -28.859  1.00 31.19           N  
ATOM    176  CA  VAL A  25     -16.241  31.553 -28.344  1.00 34.71           C  
ATOM    177  C   VAL A  25     -17.204  31.503 -29.524  1.00 38.24           C  
ATOM    178  O   VAL A  25     -17.087  32.299 -30.462  1.00 39.52           O  
ATOM    179  CB  VAL A  25     -16.536  32.795 -27.480  1.00 31.72           C  
ATOM    180  CG1 VAL A  25     -18.013  32.823 -27.098  1.00 31.09           C  
ATOM    181  CG2 VAL A  25     -15.665  32.813 -26.240  1.00 26.74           C  
ATOM    182  N   ILE A  26     -18.161  30.579 -29.473  1.00 31.27           N  
ATOM    183  CA  ILE A  26     -19.156  30.409 -30.524  1.00 32.56           C  
ATOM    184  C   ILE A  26     -20.539  30.441 -29.892  1.00 27.11           C  
ATOM    185  O   ILE A  26     -20.774  29.810 -28.856  1.00 36.43           O  
ATOM    186  CB  ILE A  26     -18.946  29.090 -31.302  1.00 38.76           C  
ATOM    187  CG1 ILE A  26     -17.578  29.079 -31.985  1.00 29.07           C  
ATOM    188  CG2 ILE A  26     -20.063  28.870 -32.320  1.00 26.20           C  
ATOM    189  CD1 ILE A  26     -17.103  27.697 -32.349  1.00 27.69           C  
ATOM    190  N   GLU A  27     -21.456  31.171 -30.517  1.00 30.73           N  
ATOM    191  CA  GLU A  27     -22.829  31.268 -30.050  1.00 29.79           C  
ATOM    192  C   GLU A  27     -23.769  30.683 -31.095  1.00 29.06           C  
ATOM    193  O   GLU A  27     -23.480  30.707 -32.296  1.00 36.48           O  
ATOM    194  CB  GLU A  27     -23.213  32.718 -29.751  1.00 32.72           C  
ATOM    195  CG  GLU A  27     -22.659  33.240 -28.439  1.00 38.17           C  
ATOM    196  CD  GLU A  27     -23.095  34.663 -28.152  1.00 62.63           C  
ATOM    197  OE1 GLU A  27     -23.547  35.344 -29.101  1.00 57.08           O  
ATOM    198  OE2 GLU A  27     -22.989  35.095 -26.979  1.00 60.00           O  
ATOM    199  N   GLY A  28     -24.896  30.149 -30.626  1.00 26.82           N  
ATOM    200  CA  GLY A  28     -25.819  29.468 -31.508  1.00 24.10           C  
ATOM    201  C   GLY A  28     -27.287  29.746 -31.263  1.00 30.97           C  
ATOM    202  O   GLY A  28     -27.724  29.912 -30.120  1.00 29.94           O  
ATOM    203  N   GLU A  29     -28.051  29.789 -32.355  1.00 41.24           N  
ATOM    204  CA  GLU A  29     -29.498  29.956 -32.360  1.00 33.72           C  
ATOM    205  C   GLU A  29     -30.079  28.904 -33.292  1.00 41.72           C  
ATOM    206  O   GLU A  29     -29.549  28.684 -34.385  1.00 44.66           O  
ATOM    207  CB  GLU A  29     -29.888  31.350 -32.851  1.00 40.15           C  
ATOM    208  CG  GLU A  29     -30.440  32.293 -31.808  1.00 58.38           C  
ATOM    209  CD  GLU A  29     -30.490  33.723 -32.327  1.00 88.03           C  
ATOM    210  OE1 GLU A  29     -30.149  33.935 -33.513  1.00 60.61           O  
ATOM    211  OE2 GLU A  29     -30.866  34.633 -31.556  1.00101.50           O  
ATOM    212  N   GLY A  30     -31.158  28.253 -32.875  1.00 33.89           N  
ATOM    213  CA  GLY A  30     -31.678  27.192 -33.706  1.00 30.11           C  
ATOM    214  C   GLY A  30     -33.114  26.830 -33.396  1.00 31.63           C  
ATOM    215  O   GLY A  30     -33.813  27.530 -32.659  1.00 35.71           O  
ATOM    216  N   ILE A  31     -33.539  25.715 -33.990  1.00 26.12           N  
ATOM    217  CA  ILE A  31     -34.893  25.198 -33.834  1.00 30.15           C  
ATOM    218  C   ILE A  31     -34.880  23.757 -34.313  1.00 31.77           C  
ATOM    219  O   ILE A  31     -34.072  23.379 -35.167  1.00 29.39           O  
ATOM    220  CB  ILE A  31     -35.926  26.049 -34.617  1.00 29.31           C  
ATOM    221  CG1 ILE A  31     -37.352  25.682 -34.199  1.00 26.32           C  
ATOM    222  CG2 ILE A  31     -35.750  25.859 -36.113  1.00 22.58           C  
ATOM    223  CD1 ILE A  31     -38.381  26.718 -34.581  1.00 21.12           C  
ATOM    224  N   GLY A  32     -35.776  22.946 -33.754  1.00 30.46           N  
ATOM    225  CA  GLY A  32     -35.862  21.552 -34.149  1.00 29.77           C  
ATOM    226  C   GLY A  32     -37.168  20.930 -33.705  1.00 31.38           C  
ATOM    227  O   GLY A  32     -37.980  21.547 -33.010  1.00 29.69           O  
ATOM    228  N   LYS A  33     -37.364  19.680 -34.132  1.00 33.98           N  
ATOM    229  CA  LYS A  33     -38.524  18.875 -33.765  1.00 34.91           C  
ATOM    230  C   LYS A  33     -38.064  17.717 -32.886  1.00 33.08           C  
ATOM    231  O   LYS A  33     -37.628  16.676 -33.398  1.00 33.48           O  
ATOM    232  CB  LYS A  33     -39.249  18.372 -35.017  1.00 32.93           C  
ATOM    233  CG  LYS A  33     -39.768  19.498 -35.912  1.00 41.43           C  
ATOM    234  CD  LYS A  33     -39.857  19.103 -37.379  1.00 45.28           C  
ATOM    235  CE  LYS A  33     -41.075  19.743 -38.043  1.00 51.89           C  
ATOM    236  NZ  LYS A  33     -41.668  18.871 -39.106  1.00 49.74           N  
ATOM    237  N   PRO A  34     -38.132  17.856 -31.557  1.00 32.35           N  
ATOM    238  CA  PRO A  34     -37.596  16.805 -30.673  1.00 36.84           C  
ATOM    239  C   PRO A  34     -38.099  15.400 -30.965  1.00 41.20           C  
ATOM    240  O   PRO A  34     -37.313  14.445 -30.880  1.00 36.97           O  
ATOM    241  CB  PRO A  34     -38.038  17.272 -29.282  1.00 30.40           C  
ATOM    242  CG  PRO A  34     -38.148  18.738 -29.413  1.00 25.26           C  
ATOM    243  CD  PRO A  34     -38.633  19.015 -30.799  1.00 28.80           C  
ATOM    244  N   TYR A  35     -39.380  15.237 -31.306  1.00 39.01           N  
ATOM    245  CA  TYR A  35     -39.927  13.900 -31.518  1.00 33.52           C  
ATOM    246  C   TYR A  35     -39.609  13.343 -32.899  1.00 39.47           C  
ATOM    247  O   TYR A  35     -39.768  12.137 -33.118  1.00 37.77           O  
ATOM    248  CB  TYR A  35     -41.439  13.912 -31.283  1.00 30.39           C  
ATOM    249  CG  TYR A  35     -41.815  14.348 -29.882  1.00 33.72           C  
ATOM    250  CD1 TYR A  35     -41.833  13.437 -28.830  1.00 36.19           C  
ATOM    251  CD2 TYR A  35     -42.133  15.673 -29.608  1.00 32.92           C  
ATOM    252  CE1 TYR A  35     -42.169  13.833 -27.543  1.00 26.02           C  
ATOM    253  CE2 TYR A  35     -42.468  16.079 -28.325  1.00 38.27           C  
ATOM    254  CZ  TYR A  35     -42.485  15.154 -27.298  1.00 32.13           C  
ATOM    255  OH  TYR A  35     -42.816  15.557 -26.025  1.00 41.01           O  
ATOM    256  N   GLU A  36     -39.154  14.180 -33.825  1.00 42.13           N  
ATOM    257  CA  GLU A  36     -38.691  13.695 -35.113  1.00 33.75           C  
ATOM    258  C   GLU A  36     -37.197  13.405 -35.132  1.00 38.23           C  
ATOM    259  O   GLU A  36     -36.730  12.691 -36.026  1.00 41.61           O  
ATOM    260  CB  GLU A  36     -39.038  14.708 -36.205  1.00 33.65           C  
ATOM    261  CG  GLU A  36     -40.516  15.052 -36.279  1.00 39.45           C  
ATOM    262  CD  GLU A  36     -41.390  13.849 -36.610  1.00 52.27           C  
ATOM    263  OE1 GLU A  36     -40.877  12.875 -37.205  1.00 55.14           O  
ATOM    264  OE2 GLU A  36     -42.597  13.883 -36.286  1.00 50.91           O  
ATOM    265  N   GLY A  37     -36.444  13.920 -34.162  1.00 35.61           N  
ATOM    266  CA  GLY A  37     -35.010  13.716 -34.141  1.00 26.51           C  
ATOM    267  C   GLY A  37     -34.249  14.606 -35.094  1.00 38.47           C  
ATOM    268  O   GLY A  37     -33.148  14.245 -35.520  1.00 39.12           O  
ATOM    269  N   THR A  38     -34.801  15.769 -35.436  1.00 30.52           N  
ATOM    270  CA  THR A  38     -34.218  16.672 -36.419  1.00 33.91           C  
ATOM    271  C   THR A  38     -34.052  18.055 -35.802  1.00 43.50           C  
ATOM    272  O   THR A  38     -34.973  18.565 -35.155  1.00 39.07           O  
ATOM    273  CB  THR A  38     -35.103  16.742 -37.673  1.00 34.81           C  
ATOM    274  OG1 THR A  38     -35.132  15.457 -38.305  1.00 35.44           O  
ATOM    275  CG2 THR A  38     -34.581  17.773 -38.663  1.00 30.96           C  
ATOM    276  N   GLN A  39     -32.882  18.662 -36.003  1.00 34.22           N  
ATOM    277  CA  GLN A  39     -32.613  19.997 -35.487  1.00 35.36           C  
ATOM    278  C   GLN A  39     -31.670  20.723 -36.435  1.00 29.31           C  
ATOM    279  O   GLN A  39     -30.862  20.100 -37.125  1.00 37.08           O  
ATOM    280  CB  GLN A  39     -32.002  19.949 -34.079  1.00 37.02           C  
ATOM    281  CG  GLN A  39     -30.606  19.346 -34.044  1.00 37.28           C  
ATOM    282  CD  GLN A  39     -29.984  19.370 -32.667  1.00 38.70           C  
ATOM    283  OE1 GLN A  39     -29.697  18.320 -32.087  1.00 48.65           O  
ATOM    284  NE2 GLN A  39     -29.757  20.567 -32.138  1.00 38.61           N  
ATOM    285  N   THR A  40     -31.773  22.048 -36.453  1.00 28.76           N  
ATOM    286  CA  THR A  40     -30.887  22.894 -37.239  1.00 29.89           C  
ATOM    287  C   THR A  40     -30.394  24.048 -36.382  1.00 31.17           C  
ATOM    288  O   THR A  40     -31.166  24.639 -35.623  1.00 29.70           O  
ATOM    289  CB  THR A  40     -31.581  23.436 -38.491  1.00 28.80           C  
ATOM    290  OG1 THR A  40     -32.377  22.400 -39.075  1.00 36.91           O  
ATOM    291  CG2 THR A  40     -30.559  23.907 -39.501  1.00 29.45           C  
ATOM    292  N   LEU A  41     -29.106  24.367 -36.513  1.00 30.58           N  
ATOM    293  CA  LEU A  41     -28.467  25.410 -35.725  1.00 31.59           C  
ATOM    294  C   LEU A  41     -27.739  26.398 -36.629  1.00 34.17           C  
ATOM    295  O   LEU A  41     -27.091  25.999 -37.600  1.00 35.30           O  
ATOM    296  CB  LEU A  41     -27.482  24.804 -34.728  1.00 29.03           C  
ATOM    297  CG  LEU A  41     -28.084  24.288 -33.428  1.00 28.10           C  
ATOM    298  CD1 LEU A  41     -27.046  23.502 -32.652  1.00 30.78           C  
ATOM    299  CD2 LEU A  41     -28.601  25.448 -32.605  1.00 30.43           C  
ATOM    300  N   ASP A  42     -27.845  27.687 -36.300  1.00 36.30           N  
ATOM    301  CA  ASP A  42     -27.097  28.758 -36.953  1.00 31.64           C  
ATOM    302  C   ASP A  42     -25.999  29.212 -35.994  1.00 28.54           C  
ATOM    303  O   ASP A  42     -26.288  29.796 -34.943  1.00 27.67           O  
ATOM    304  CB  ASP A  42     -28.019  29.917 -37.327  1.00 30.21           C  
ATOM    305  CG  ASP A  42     -28.843  29.636 -38.576  1.00 49.67           C  
ATOM    306  OD1 ASP A  42     -28.443  28.761 -39.372  1.00 61.07           O  
ATOM    307  OD2 ASP A  42     -29.882  30.307 -38.773  1.00 47.67           O  
ATOM    308  N   LEU A  43     -24.746  28.953 -36.355  1.00 31.89           N  
ATOM    309  CA  LEU A  43     -23.613  29.142 -35.461  1.00 31.60           C  
ATOM    310  C   LEU A  43     -22.770  30.343 -35.873  1.00 38.29           C  
ATOM    311  O   LEU A  43     -22.621  30.648 -37.061  1.00 44.87           O  
ATOM    312  CB  LEU A  43     -22.746  27.883 -35.426  1.00 33.60           C  
ATOM    313  CG  LEU A  43     -23.499  26.626 -34.997  1.00 39.17           C  
ATOM    314  CD1 LEU A  43     -22.595  25.415 -35.099  1.00 33.11           C  
ATOM    315  CD2 LEU A  43     -24.044  26.793 -33.582  1.00 29.12           C  
ATOM    316  N   THR A  44     -22.210  31.015 -34.868  1.00 33.84           N  
ATOM    317  CA  THR A  44     -21.462  32.246 -35.087  1.00 32.73           C  
ATOM    318  C   THR A  44     -20.220  32.271 -34.211  1.00 39.34           C  
ATOM    319  O   THR A  44     -20.294  32.036 -33.003  1.00 38.73           O  
ATOM    320  CB  THR A  44     -22.323  33.474 -34.784  1.00 30.86           C  
ATOM    321  OG1 THR A  44     -23.644  33.294 -35.310  1.00 35.75           O  
ATOM    322  CG2 THR A  44     -21.728  34.722 -35.391  1.00 44.78           C  
ATOM    323  N   VAL A  45     -19.080  32.554 -34.822  1.00 31.98           N  
ATOM    324  CA  VAL A  45     -17.836  32.709 -34.079  1.00 31.10           C  
ATOM    325  C   VAL A  45     -17.769  34.133 -33.544  1.00 34.19           C  
ATOM    326  O   VAL A  45     -17.797  35.095 -34.317  1.00 38.11           O  
ATOM    327  CB  VAL A  45     -16.622  32.395 -34.958  1.00 28.29           C  
ATOM    328  CG1 VAL A  45     -15.356  32.828 -34.230  1.00 26.06           C  
ATOM    329  CG2 VAL A  45     -16.588  30.913 -35.280  1.00 28.42           C  
ATOM    330  N   GLU A  46     -17.697  34.271 -32.222  1.00 33.25           N  
ATOM    331  CA  GLU A  46     -17.687  35.570 -31.568  1.00 36.48           C  
ATOM    332  C   GLU A  46     -16.319  35.981 -31.048  1.00 42.96           C  
ATOM    333  O   GLU A  46     -16.055  37.178 -30.926  1.00 48.00           O  
ATOM    334  CB  GLU A  46     -18.689  35.579 -30.407  1.00 42.37           C  
ATOM    335  CG  GLU A  46     -20.142  35.459 -30.848  1.00 41.33           C  
ATOM    336  CD  GLU A  46     -20.607  36.678 -31.618  1.00 59.76           C  
ATOM    337  OE1 GLU A  46     -20.046  37.770 -31.393  1.00 50.35           O  
ATOM    338  OE2 GLU A  46     -21.538  36.551 -32.445  1.00 57.10           O  
ATOM    339  N   GLU A  47     -15.450  35.021 -30.733  1.00 34.78           N  
ATOM    340  CA  GLU A  47     -14.069  35.288 -30.361  1.00 30.81           C  
ATOM    341  C   GLU A  47     -13.186  34.209 -30.961  1.00 35.77           C  
ATOM    342  O   GLU A  47     -13.556  33.031 -30.971  1.00 29.87           O  
ATOM    343  CB  GLU A  47     -13.878  35.311 -28.841  1.00 35.23           C  
ATOM    344  CG  GLU A  47     -14.709  36.345 -28.108  1.00 48.43           C  
ATOM    345  CD  GLU A  47     -14.380  36.403 -26.629  1.00 58.98           C  
ATOM    346  OE1 GLU A  47     -13.295  35.910 -26.241  1.00 60.55           O  
ATOM    347  OE2 GLU A  47     -15.206  36.943 -25.860  1.00 60.62           O  
ATOM    348  N   GLY A  48     -12.016  34.614 -31.444  1.00 37.58           N  
ATOM    349  CA  GLY A  48     -11.066  33.676 -32.002  1.00 31.98           C  
ATOM    350  C   GLY A  48     -11.191  33.440 -33.488  1.00 40.45           C  
ATOM    351  O   GLY A  48     -10.659  32.439 -33.985  1.00 45.88           O  
ATOM    352  N   ALA A  49     -11.888  34.323 -34.221  1.00 28.37           N  
ATOM    353  CA  ALA A  49     -11.957  34.157 -35.668  1.00 35.55           C  
ATOM    354  C   ALA A  49     -10.690  34.707 -36.319  1.00 40.87           C  
ATOM    355  O   ALA A  49     -10.142  35.712 -35.857  1.00 43.01           O  
ATOM    356  CB  ALA A  49     -13.182  34.868 -36.240  1.00 32.21           C  
ATOM    357  N   PRO A  50     -10.189  34.058 -37.384  1.00 44.71           N  
ATOM    358  CA  PRO A  50     -10.713  32.802 -37.931  1.00 41.77           C  
ATOM    359  C   PRO A  50     -10.160  31.581 -37.201  1.00 41.18           C  
ATOM    360  O   PRO A  50      -9.021  31.619 -36.732  1.00 44.08           O  
ATOM    361  CB  PRO A  50     -10.232  32.833 -39.379  1.00 38.92           C  
ATOM    362  CG  PRO A  50      -8.934  33.575 -39.305  1.00 24.54           C  
ATOM    363  CD  PRO A  50      -9.102  34.608 -38.216  1.00 29.06           C  
ATOM    364  N   LEU A  51     -10.949  30.520 -37.106  1.00 40.34           N  
ATOM    365  CA  LEU A  51     -10.506  29.337 -36.377  1.00 40.26           C  
ATOM    366  C   LEU A  51      -9.424  28.617 -37.171  1.00 35.80           C  
ATOM    367  O   LEU A  51      -9.599  28.378 -38.371  1.00 45.07           O  
ATOM    368  CB  LEU A  51     -11.669  28.390 -36.113  1.00 39.87           C  
ATOM    369  CG  LEU A  51     -12.803  28.868 -35.211  1.00 42.52           C  
ATOM    370  CD1 LEU A  51     -13.770  27.719 -35.000  1.00 33.20           C  
ATOM    371  CD2 LEU A  51     -12.277  29.397 -33.886  1.00 26.50           C  
ATOM    372  N   PRO A  52      -8.300  28.258 -36.549  1.00 38.15           N  
ATOM    373  CA  PRO A  52      -7.221  27.586 -37.282  1.00 38.19           C  
ATOM    374  C   PRO A  52      -7.365  26.077 -37.382  1.00 44.51           C  
ATOM    375  O   PRO A  52      -6.485  25.435 -37.968  1.00 52.79           O  
ATOM    376  CB  PRO A  52      -5.980  27.962 -36.463  1.00 40.82           C  
ATOM    377  CG  PRO A  52      -6.499  28.089 -35.067  1.00 41.52           C  
ATOM    378  CD  PRO A  52      -7.884  28.664 -35.195  1.00 33.89           C  
ATOM    379  N   PHE A  53      -8.430  25.492 -36.842  1.00 45.24           N  
ATOM    380  CA  PHE A  53      -8.641  24.049 -36.870  1.00 43.48           C  
ATOM    381  C   PHE A  53      -9.966  23.734 -37.554  1.00 35.37           C  
ATOM    382  O   PHE A  53     -10.803  24.615 -37.771  1.00 41.29           O  
ATOM    383  CB  PHE A  53      -8.624  23.460 -35.454  1.00 40.18           C  
ATOM    384  CG  PHE A  53      -9.570  24.139 -34.511  1.00 42.03           C  
ATOM    385  CD1 PHE A  53      -9.147  25.207 -33.737  1.00 41.02           C  
ATOM    386  CD2 PHE A  53     -10.890  23.717 -34.409  1.00 32.58           C  
ATOM    387  CE1 PHE A  53     -10.021  25.841 -32.867  1.00 44.19           C  
ATOM    388  CE2 PHE A  53     -11.771  24.343 -33.548  1.00 34.24           C  
ATOM    389  CZ  PHE A  53     -11.337  25.407 -32.772  1.00 49.27           C  
ATOM    390  N   SER A  54     -10.161  22.456 -37.878  1.00 30.94           N  
ATOM    391  CA  SER A  54     -11.344  22.052 -38.633  1.00 36.01           C  
ATOM    392  C   SER A  54     -12.586  22.168 -37.758  1.00 37.15           C  
ATOM    393  O   SER A  54     -12.656  21.572 -36.676  1.00 35.35           O  
ATOM    394  CB  SER A  54     -11.199  20.626 -39.153  1.00 35.92           C  
ATOM    395  OG  SER A  54     -11.892  19.710 -38.325  1.00 39.58           O  
ATOM    396  N   TYR A  55     -13.571  22.930 -38.239  1.00 34.79           N  
ATOM    397  CA  TYR A  55     -14.831  23.102 -37.527  1.00 23.33           C  
ATOM    398  C   TYR A  55     -15.504  21.775 -37.208  1.00 37.44           C  
ATOM    399  O   TYR A  55     -16.319  21.711 -36.280  1.00 42.34           O  
ATOM    400  CB  TYR A  55     -15.770  23.970 -38.366  1.00 21.17           C  
ATOM    401  CG  TYR A  55     -16.807  24.740 -37.583  1.00 26.74           C  
ATOM    402  CD1 TYR A  55     -16.560  26.044 -37.167  1.00 31.05           C  
ATOM    403  CD2 TYR A  55     -18.039  24.172 -37.272  1.00 22.55           C  
ATOM    404  CE1 TYR A  55     -17.508  26.761 -36.456  1.00 29.05           C  
ATOM    405  CE2 TYR A  55     -18.993  24.882 -36.558  1.00 26.95           C  
ATOM    406  CZ  TYR A  55     -18.719  26.177 -36.157  1.00 28.91           C  
ATOM    407  OH  TYR A  55     -19.655  26.895 -35.449  1.00 32.01           O  
ATOM    408  N   ASP A  56     -15.176  20.715 -37.947  1.00 41.29           N  
ATOM    409  CA  ASP A  56     -15.888  19.455 -37.790  1.00 39.39           C  
ATOM    410  C   ASP A  56     -15.759  18.887 -36.381  1.00 40.20           C  
ATOM    411  O   ASP A  56     -16.715  18.287 -35.874  1.00 37.93           O  
ATOM    412  CB  ASP A  56     -15.392  18.451 -38.829  1.00 31.36           C  
ATOM    413  CG  ASP A  56     -16.055  18.647 -40.180  1.00 38.35           C  
ATOM    414  OD1 ASP A  56     -17.226  19.093 -40.199  1.00 47.28           O  
ATOM    415  OD2 ASP A  56     -15.418  18.359 -41.217  1.00 35.07           O  
ATOM    416  N   ILE A  57     -14.612  19.080 -35.721  1.00 38.84           N  
ATOM    417  CA  ILE A  57     -14.415  18.464 -34.409  1.00 39.80           C  
ATOM    418  C   ILE A  57     -15.331  19.065 -33.352  1.00 40.60           C  
ATOM    419  O   ILE A  57     -15.479  18.491 -32.266  1.00 45.64           O  
ATOM    420  CB  ILE A  57     -12.949  18.578 -33.942  1.00 44.57           C  
ATOM    421  CG1 ILE A  57     -12.634  20.011 -33.507  1.00 32.14           C  
ATOM    422  CG2 ILE A  57     -11.988  18.126 -35.032  1.00 38.86           C  
ATOM    423  CD1 ILE A  57     -11.317  20.147 -32.811  1.00 23.83           C  
ATOM    424  N   LEU A  58     -15.951  20.209 -33.634  1.00 34.10           N  
ATOM    425  CA  LEU A  58     -16.805  20.869 -32.660  1.00 27.83           C  
ATOM    426  C   LEU A  58     -18.262  20.451 -32.748  1.00 29.87           C  
ATOM    427  O   LEU A  58     -18.974  20.528 -31.743  1.00 38.43           O  
ATOM    428  CB  LEU A  58     -16.738  22.388 -32.839  1.00 27.90           C  
ATOM    429  CG  LEU A  58     -15.386  23.073 -32.685  1.00 34.05           C  
ATOM    430  CD1 LEU A  58     -15.545  24.563 -32.915  1.00 30.82           C  
ATOM    431  CD2 LEU A  58     -14.818  22.802 -31.305  1.00 33.34           C  
ATOM    432  N   THR A  59     -18.722  20.018 -33.913  1.00 33.87           N  
ATOM    433  CA  THR A  59     -20.150  20.004 -34.205  1.00 33.13           C  
ATOM    434  C   THR A  59     -20.954  18.971 -33.410  1.00 32.84           C  
ATOM    435  O   THR A  59     -22.100  19.266 -33.042  1.00 28.90           O  
ATOM    436  CB  THR A  59     -20.360  19.835 -35.713  1.00 31.75           C  
ATOM    437  OG1 THR A  59     -19.665  18.681 -36.190  1.00 34.35           O  
ATOM    438  CG2 THR A  59     -19.823  21.055 -36.443  1.00 26.20           C  
ATOM    439  N   PRO A  60     -20.434  17.774 -33.097  1.00 26.73           N  
ATOM    440  CA  PRO A  60     -21.198  16.893 -32.199  1.00 28.15           C  
ATOM    441  C   PRO A  60     -21.328  17.453 -30.796  1.00 28.02           C  
ATOM    442  O   PRO A  60     -22.159  16.962 -30.028  1.00 34.18           O  
ATOM    443  CB  PRO A  60     -20.405  15.576 -32.209  1.00 27.79           C  
ATOM    444  CG  PRO A  60     -19.561  15.633 -33.419  1.00 26.58           C  
ATOM    445  CD  PRO A  60     -19.234  17.089 -33.608  1.00 27.37           C  
ATOM    446  N   ALA A  61     -20.535  18.459 -30.427  1.00 35.51           N  
ATOM    447  CA  ALA A  61     -20.756  19.146 -29.163  1.00 30.67           C  
ATOM    448  C   ALA A  61     -21.897  20.151 -29.247  1.00 33.61           C  
ATOM    449  O   ALA A  61     -22.457  20.520 -28.208  1.00 37.45           O  
ATOM    450  CB  ALA A  61     -19.473  19.844 -28.707  1.00 24.67           C  
ATOM    451  N   PHE A  62     -22.254  20.593 -30.451  1.00 29.52           N  
ATOM    452  CA  PHE A  62     -23.401  21.480 -30.636  1.00 31.28           C  
ATOM    453  C   PHE A  62     -24.700  20.674 -30.722  1.00 33.43           C  
ATOM    454  O   PHE A  62     -25.726  21.055 -30.157  1.00 30.11           O  
ATOM    455  CB  PHE A  62     -23.239  22.327 -31.901  1.00 29.67           C  
ATOM    456  CG  PHE A  62     -22.164  23.370 -31.811  1.00 27.51           C  
ATOM    457  CD1 PHE A  62     -22.208  24.348 -30.835  1.00 29.76           C  
ATOM    458  CD2 PHE A  62     -21.116  23.380 -32.720  1.00 32.52           C  
ATOM    459  CE1 PHE A  62     -21.216  25.312 -30.753  1.00 32.94           C  
ATOM    460  CE2 PHE A  62     -20.125  24.341 -32.651  1.00 28.21           C  
ATOM    461  CZ  PHE A  62     -20.174  25.309 -31.664  1.00 36.70           C  
HETATM  462  N   CRQ A  63     -24.654  19.560 -31.447  1.00 33.41           N  
HETATM  463  CA1 CRQ A  63     -25.279  18.523 -31.775  1.00 29.19           C  
HETATM  464  CB1 CRQ A  63     -26.254  18.539 -32.952  1.00 23.55           C  
HETATM  465  CG1 CRQ A  63     -26.618  19.981 -33.296  1.00 24.87           C  
HETATM  466  C1  CRQ A  63     -25.017  17.238 -31.002  1.00 29.43           C  
HETATM  467  N2  CRQ A  63     -24.762  15.996 -31.633  1.00 29.31           N  
HETATM  468  N3  CRQ A  63     -24.961  17.136 -29.549  1.00 33.79           N  
HETATM  469  C2  CRQ A  63     -24.649  15.710 -29.270  1.00 30.33           C  
HETATM  470  O2  CRQ A  63     -24.512  15.213 -28.205  1.00 28.66           O  
HETATM  471  CA2 CRQ A  63     -24.531  15.000 -30.637  1.00 36.98           C  
HETATM  472  CA3 CRQ A  63     -25.136  18.219 -28.596  1.00 21.51           C  
HETATM  473  CB2 CRQ A  63     -24.268  13.716 -30.818  1.00 38.62           C  
HETATM  474  CG2 CRQ A  63     -23.796  13.079 -32.134  1.00 28.47           C  
HETATM  475  CD1 CRQ A  63     -24.059  13.654 -33.375  1.00 41.05           C  
HETATM  476  CD2 CRQ A  63     -23.101  11.879 -32.080  1.00 25.51           C  
HETATM  477  CE1 CRQ A  63     -23.624  13.043 -34.544  1.00 28.78           C  
HETATM  478  CE2 CRQ A  63     -22.664  11.261 -33.241  1.00 32.70           C  
HETATM  479  CZ  CRQ A  63     -22.922  11.844 -34.472  1.00 40.87           C  
HETATM  480  OH  CRQ A  63     -22.484  11.211 -35.644  1.00 54.86           O  
HETATM  481  OE1 CRQ A  63     -26.446  19.444 -35.592  1.00 31.77           O  
HETATM  482  C   CRQ A  63     -26.192  17.952 -27.534  1.00 31.57           C  
HETATM  483  O   CRQ A  63     -26.129  18.614 -26.464  1.00 41.30           O  
HETATM  484  CD3 CRQ A  63     -26.962  20.131 -34.775  1.00 34.42           C  
HETATM  485  NE1 CRQ A  63     -27.934  21.136 -35.169  1.00 39.74           N  
ATOM    486  N   ASN A  66     -27.326  17.438 -27.991  1.00 30.98           N  
ATOM    487  CA  ASN A  66     -28.522  17.403 -27.163  1.00 33.26           C  
ATOM    488  C   ASN A  66     -29.435  16.265 -27.603  1.00 38.16           C  
ATOM    489  O   ASN A  66     -30.265  16.430 -28.501  1.00 29.85           O  
ATOM    490  CB  ASN A  66     -29.263  18.739 -27.225  1.00 28.30           C  
ATOM    491  CG  ASN A  66     -30.565  18.726 -26.436  1.00 34.87           C  
ATOM    492  OD1 ASN A  66     -30.783  17.863 -25.583  1.00 32.87           O  
ATOM    493  ND2 ASN A  66     -31.436  19.691 -26.718  1.00 30.32           N  
ATOM    494  N   ARG A  67     -29.290  15.114 -26.940  1.00 35.82           N  
ATOM    495  CA  ARG A  67     -30.024  13.917 -27.332  1.00 35.69           C  
ATOM    496  C   ARG A  67     -31.524  14.029 -27.109  1.00 32.55           C  
ATOM    497  O   ARG A  67     -32.241  13.060 -27.386  1.00 34.26           O  
ATOM    498  CB  ARG A  67     -29.482  12.686 -26.597  1.00 22.46           C  
ATOM    499  CG  ARG A  67     -28.115  12.197 -27.079  1.00 26.28           C  
ATOM    500  CD  ARG A  67     -28.202  11.312 -28.339  1.00 30.42           C  
ATOM    501  NE  ARG A  67     -29.016  11.915 -29.394  1.00 28.64           N  
ATOM    502  CZ  ARG A  67     -28.598  12.892 -30.195  1.00 31.63           C  
ATOM    503  NH1 ARG A  67     -27.371  13.376 -30.071  1.00 35.10           N  
ATOM    504  NH2 ARG A  67     -29.410  13.391 -31.115  1.00 37.02           N  
ATOM    505  N   ALA A  68     -32.023  15.168 -26.625  1.00 28.06           N  
ATOM    506  CA  ALA A  68     -33.463  15.372 -26.595  1.00 32.08           C  
ATOM    507  C   ALA A  68     -34.044  15.431 -28.000  1.00 31.71           C  
ATOM    508  O   ALA A  68     -35.237  15.168 -28.181  1.00 38.74           O  
ATOM    509  CB  ALA A  68     -33.799  16.648 -25.823  1.00 26.66           C  
ATOM    510  N   PHE A  69     -33.223  15.778 -28.992  1.00 34.35           N  
ATOM    511  CA  PHE A  69     -33.610  15.722 -30.402  1.00 31.49           C  
ATOM    512  C   PHE A  69     -33.278  14.336 -30.954  1.00 31.69           C  
ATOM    513  O   PHE A  69     -32.364  14.142 -31.756  1.00 33.92           O  
ATOM    514  CB  PHE A  69     -32.903  16.812 -31.193  1.00 36.44           C  
ATOM    515  CG  PHE A  69     -33.396  18.199 -30.903  1.00 29.59           C  
ATOM    516  CD1 PHE A  69     -34.618  18.630 -31.390  1.00 31.97           C  
ATOM    517  CD2 PHE A  69     -32.625  19.079 -30.171  1.00 22.54           C  
ATOM    518  CE1 PHE A  69     -35.068  19.909 -31.142  1.00 26.16           C  
ATOM    519  CE2 PHE A  69     -33.068  20.359 -29.918  1.00 34.53           C  
ATOM    520  CZ  PHE A  69     -34.292  20.777 -30.407  1.00 30.62           C  
ATOM    521  N   THR A  70     -34.040  13.357 -30.476  1.00 33.46           N  
ATOM    522  CA  THR A  70     -33.929  11.975 -30.917  1.00 30.67           C  
ATOM    523  C   THR A  70     -35.332  11.402 -30.992  1.00 34.42           C  
ATOM    524  O   THR A  70     -36.125  11.596 -30.066  1.00 43.42           O  
ATOM    525  CB  THR A  70     -33.071  11.142 -29.956  1.00 30.20           C  
ATOM    526  OG1 THR A  70     -31.870  11.857 -29.642  1.00 34.07           O  
ATOM    527  CG2 THR A  70     -32.708   9.803 -30.581  1.00 32.51           C  
ATOM    528  N   LYS A  71     -35.644  10.715 -32.092  1.00 40.33           N  
ATOM    529  CA  LYS A  71     -36.917  10.009 -32.207  1.00 38.70           C  
ATOM    530  C   LYS A  71     -36.811   8.710 -31.420  1.00 39.32           C  
ATOM    531  O   LYS A  71     -36.044   7.813 -31.784  1.00 45.64           O  
ATOM    532  CB  LYS A  71     -37.276   9.735 -33.663  1.00 44.80           C  
ATOM    533  CG  LYS A  71     -38.557   8.918 -33.827  1.00 43.79           C  
ATOM    534  CD  LYS A  71     -38.777   8.449 -35.269  1.00 49.33           C  
ATOM    535  CE  LYS A  71     -39.419   9.532 -36.124  1.00 60.99           C  
ATOM    536  NZ  LYS A  71     -40.817   9.192 -36.519  1.00 56.25           N  
ATOM    537  N   TYR A  72     -37.564   8.614 -30.332  1.00 35.46           N  
ATOM    538  CA  TYR A  72     -37.522   7.432 -29.496  1.00 38.40           C  
ATOM    539  C   TYR A  72     -38.785   6.613 -29.690  1.00 42.47           C  
ATOM    540  O   TYR A  72     -39.891   7.165 -29.613  1.00 38.29           O  
ATOM    541  CB  TYR A  72     -37.375   7.819 -28.021  1.00 38.45           C  
ATOM    542  CG  TYR A  72     -35.970   7.678 -27.499  1.00 33.31           C  
ATOM    543  CD1 TYR A  72     -35.522   6.476 -26.967  1.00 39.56           C  
ATOM    544  CD2 TYR A  72     -35.086   8.746 -27.547  1.00 37.29           C  
ATOM    545  CE1 TYR A  72     -34.230   6.344 -26.494  1.00 40.25           C  
ATOM    546  CE2 TYR A  72     -33.798   8.625 -27.076  1.00 37.74           C  
ATOM    547  CZ  TYR A  72     -33.372   7.425 -26.552  1.00 38.79           C  
ATOM    548  OH  TYR A  72     -32.080   7.315 -26.086  1.00 42.25           O  
ATOM    549  N   PRO A  73     -38.665   5.312 -29.953  1.00 41.49           N  
ATOM    550  CA  PRO A  73     -39.851   4.453 -29.971  1.00 38.80           C  
ATOM    551  C   PRO A  73     -40.562   4.491 -28.626  1.00 41.78           C  
ATOM    552  O   PRO A  73     -39.972   4.798 -27.589  1.00 43.76           O  
ATOM    553  CB  PRO A  73     -39.280   3.057 -30.264  1.00 42.05           C  
ATOM    554  CG  PRO A  73     -37.926   3.302 -30.860  1.00 29.45           C  
ATOM    555  CD  PRO A  73     -37.426   4.559 -30.215  1.00 42.63           C  
ATOM    556  N   GLU A  74     -41.857   4.174 -28.652  1.00 50.94           N  
ATOM    557  CA  GLU A  74     -42.640   4.193 -27.420  1.00 51.14           C  
ATOM    558  C   GLU A  74     -42.182   3.124 -26.434  1.00 54.54           C  
ATOM    559  O   GLU A  74     -42.330   3.301 -25.220  1.00 52.73           O  
ATOM    560  CB  GLU A  74     -44.119   4.012 -27.744  1.00 57.78           C  
ATOM    561  CG  GLU A  74     -45.048   4.834 -26.880  1.00 68.20           C  
ATOM    562  CD  GLU A  74     -46.413   5.011 -27.519  1.00 98.04           C  
ATOM    563  OE1 GLU A  74     -46.506   5.735 -28.536  1.00 85.10           O  
ATOM    564  OE2 GLU A  74     -47.389   4.421 -27.007  1.00 99.11           O  
ATOM    565  N   ASP A  75     -41.623   2.018 -26.927  1.00 48.84           N  
ATOM    566  CA  ASP A  75     -41.203   0.917 -26.071  1.00 48.83           C  
ATOM    567  C   ASP A  75     -39.818   1.117 -25.458  1.00 58.68           C  
ATOM    568  O   ASP A  75     -39.355   0.235 -24.725  1.00 63.44           O  
ATOM    569  CB  ASP A  75     -41.236  -0.403 -26.855  1.00 58.49           C  
ATOM    570  CG  ASP A  75     -40.632  -0.281 -28.250  1.00 78.81           C  
ATOM    571  OD1 ASP A  75     -41.013   0.654 -28.991  1.00 73.43           O  
ATOM    572  OD2 ASP A  75     -39.783  -1.129 -28.609  1.00 73.14           O  
ATOM    573  N   ILE A  76     -39.146   2.230 -25.735  1.00 56.94           N  
ATOM    574  CA  ILE A  76     -37.854   2.547 -25.141  1.00 50.40           C  
ATOM    575  C   ILE A  76     -38.031   3.802 -24.296  1.00 48.23           C  
ATOM    576  O   ILE A  76     -38.468   4.835 -24.813  1.00 39.61           O  
ATOM    577  CB  ILE A  76     -36.749   2.757 -26.191  1.00 48.75           C  
ATOM    578  CG1 ILE A  76     -36.622   1.536 -27.102  1.00 42.17           C  
ATOM    579  CG2 ILE A  76     -35.413   3.036 -25.510  1.00 38.50           C  
ATOM    580  CD1 ILE A  76     -35.684   1.745 -28.267  1.00 45.38           C  
ATOM    581  N   PRO A  77     -37.726   3.764 -22.999  1.00 53.18           N  
ATOM    582  CA  PRO A  77     -37.833   4.979 -22.185  1.00 44.51           C  
ATOM    583  C   PRO A  77     -36.897   6.065 -22.694  1.00 41.10           C  
ATOM    584  O   PRO A  77     -35.731   5.817 -23.010  1.00 39.06           O  
ATOM    585  CB  PRO A  77     -37.442   4.504 -20.781  1.00 43.42           C  
ATOM    586  CG  PRO A  77     -37.704   3.039 -20.793  1.00 42.10           C  
ATOM    587  CD  PRO A  77     -37.402   2.579 -22.187  1.00 51.44           C  
ATOM    588  N   ASP A  78     -37.432   7.279 -22.786  1.00 41.51           N  
ATOM    589  CA  ASP A  78     -36.692   8.425 -23.307  1.00 37.62           C  
ATOM    590  C   ASP A  78     -35.993   9.099 -22.135  1.00 40.12           C  
ATOM    591  O   ASP A  78     -36.547   9.979 -21.473  1.00 39.22           O  
ATOM    592  CB  ASP A  78     -37.633   9.375 -24.036  1.00 38.45           C  
ATOM    593  CG  ASP A  78     -36.909  10.314 -24.961  1.00 45.98           C  
ATOM    594  OD1 ASP A  78     -35.858  10.856 -24.552  1.00 54.85           O  
ATOM    595  OD2 ASP A  78     -37.399  10.522 -26.093  1.00 48.13           O  
ATOM    596  N   TYR A  79     -34.756   8.667 -21.875  1.00 39.68           N  
ATOM    597  CA  TYR A  79     -33.982   9.209 -20.761  1.00 35.51           C  
ATOM    598  C   TYR A  79     -33.912  10.727 -20.815  1.00 40.25           C  
ATOM    599  O   TYR A  79     -33.959  11.399 -19.780  1.00 33.19           O  
ATOM    600  CB  TYR A  79     -32.575   8.614 -20.781  1.00 37.13           C  
ATOM    601  CG  TYR A  79     -31.691   9.004 -19.615  1.00 44.80           C  
ATOM    602  CD1 TYR A  79     -31.658   8.237 -18.460  1.00 48.12           C  
ATOM    603  CD2 TYR A  79     -30.868  10.122 -19.680  1.00 48.07           C  
ATOM    604  CE1 TYR A  79     -30.842   8.576 -17.395  1.00 40.80           C  
ATOM    605  CE2 TYR A  79     -30.049  10.471 -18.614  1.00 49.30           C  
ATOM    606  CZ  TYR A  79     -30.040   9.691 -17.474  1.00 36.51           C  
ATOM    607  OH  TYR A  79     -29.230  10.027 -16.410  1.00 41.15           O  
ATOM    608  N   PHE A  80     -33.820  11.287 -22.019  1.00 39.27           N  
ATOM    609  CA  PHE A  80     -33.526  12.707 -22.148  1.00 38.43           C  
ATOM    610  C   PHE A  80     -34.782  13.556 -22.010  1.00 36.11           C  
ATOM    611  O   PHE A  80     -34.795  14.529 -21.250  1.00 41.53           O  
ATOM    612  CB  PHE A  80     -32.812  12.954 -23.476  1.00 29.88           C  
ATOM    613  CG  PHE A  80     -31.594  12.098 -23.651  1.00 31.64           C  
ATOM    614  CD1 PHE A  80     -30.407  12.425 -23.009  1.00 37.07           C  
ATOM    615  CD2 PHE A  80     -31.645  10.941 -24.412  1.00 28.36           C  
ATOM    616  CE1 PHE A  80     -29.282  11.628 -23.147  1.00 30.65           C  
ATOM    617  CE2 PHE A  80     -30.525  10.137 -24.556  1.00 25.83           C  
ATOM    618  CZ  PHE A  80     -29.342  10.482 -23.923  1.00 31.72           C  
ATOM    619  N   LYS A  81     -35.855  13.194 -22.716  1.00 35.67           N  
ATOM    620  CA  LYS A  81     -37.092  13.959 -22.593  1.00 40.16           C  
ATOM    621  C   LYS A  81     -37.661  13.886 -21.179  1.00 39.52           C  
ATOM    622  O   LYS A  81     -38.349  14.814 -20.739  1.00 31.86           O  
ATOM    623  CB  LYS A  81     -38.122  13.471 -23.617  1.00 30.52           C  
ATOM    624  CG  LYS A  81     -37.661  13.599 -25.065  1.00 41.13           C  
ATOM    625  CD  LYS A  81     -38.802  13.898 -26.026  1.00 33.88           C  
ATOM    626  CE  LYS A  81     -38.572  13.232 -27.380  1.00 36.19           C  
ATOM    627  NZ  LYS A  81     -37.186  13.399 -27.886  1.00 27.89           N  
ATOM    628  N   GLN A  82     -37.376  12.805 -20.449  1.00 34.86           N  
ATOM    629  CA  GLN A  82     -37.873  12.686 -19.082  1.00 39.47           C  
ATOM    630  C   GLN A  82     -37.179  13.655 -18.133  1.00 43.59           C  
ATOM    631  O   GLN A  82     -37.751  14.026 -17.103  1.00 39.97           O  
ATOM    632  CB  GLN A  82     -37.678  11.262 -18.567  1.00 43.77           C  
ATOM    633  CG  GLN A  82     -38.626  10.226 -19.111  1.00 31.76           C  
ATOM    634  CD  GLN A  82     -38.384   8.875 -18.469  1.00 52.18           C  
ATOM    635  OE1 GLN A  82     -37.692   8.023 -19.029  1.00 49.69           O  
ATOM    636  NE2 GLN A  82     -38.945   8.675 -17.280  1.00 56.54           N  
ATOM    637  N   ALA A  83     -35.943  14.053 -18.444  1.00 39.32           N  
ATOM    638  CA  ALA A  83     -35.154  14.856 -17.517  1.00 33.56           C  
ATOM    639  C   ALA A  83     -35.660  16.283 -17.383  1.00 38.19           C  
ATOM    640  O   ALA A  83     -35.267  16.975 -16.438  1.00 42.41           O  
ATOM    641  CB  ALA A  83     -33.690  14.873 -17.955  1.00 34.19           C  
ATOM    642  N   PHE A  84     -36.508  16.727 -18.272  1.00 34.25           N  
ATOM    643  CA  PHE A  84     -36.942  18.109 -18.301  1.00 32.10           C  
ATOM    644  C   PHE A  84     -38.220  18.278 -17.494  1.00 42.49           C  
ATOM    645  O   PHE A  84     -38.937  17.305 -17.243  1.00 44.86           O  
ATOM    646  CB  PHE A  84     -37.139  18.550 -19.749  1.00 41.42           C  
ATOM    647  CG  PHE A  84     -35.849  18.742 -20.482  1.00 41.69           C  
ATOM    648  CD1 PHE A  84     -35.220  17.667 -21.092  1.00 36.33           C  
ATOM    649  CD2 PHE A  84     -35.238  19.986 -20.524  1.00 42.91           C  
ATOM    650  CE1 PHE A  84     -34.015  17.833 -21.748  1.00 33.31           C  
ATOM    651  CE2 PHE A  84     -34.031  20.161 -21.180  1.00 40.01           C  
ATOM    652  CZ  PHE A  84     -33.421  19.080 -21.794  1.00 40.18           C  
ATOM    653  N   PRO A  85     -38.542  19.514 -17.061  1.00 43.45           N  
ATOM    654  CA  PRO A  85     -37.879  20.792 -17.362  1.00 42.40           C  
ATOM    655  C   PRO A  85     -36.527  20.997 -16.675  1.00 44.01           C  
ATOM    656  O   PRO A  85     -35.779  21.887 -17.079  1.00 42.97           O  
ATOM    657  CB  PRO A  85     -38.888  21.826 -16.863  1.00 42.06           C  
ATOM    658  CG  PRO A  85     -39.572  21.144 -15.745  1.00 41.80           C  
ATOM    659  CD  PRO A  85     -39.682  19.699 -16.146  1.00 33.71           C  
ATOM    660  N   GLU A  86     -36.222  20.185 -15.661  1.00 44.67           N  
ATOM    661  CA  GLU A  86     -34.967  20.347 -14.933  1.00 39.21           C  
ATOM    662  C   GLU A  86     -33.772  20.258 -15.875  1.00 36.86           C  
ATOM    663  O   GLU A  86     -32.862  21.093 -15.825  1.00 53.85           O  
ATOM    664  CB  GLU A  86     -34.865  19.301 -13.820  1.00 46.08           C  
ATOM    665  CG  GLU A  86     -35.547  19.698 -12.515  1.00 48.05           C  
ATOM    666  CD  GLU A  86     -37.017  19.321 -12.479  1.00 52.98           C  
ATOM    667  OE1 GLU A  86     -37.532  18.832 -13.506  1.00 53.64           O  
ATOM    668  OE2 GLU A  86     -37.658  19.513 -11.421  1.00 60.21           O  
ATOM    669  N   GLY A  87     -33.761  19.264 -16.747  1.00 33.53           N  
ATOM    670  CA  GLY A  87     -32.711  19.143 -17.735  1.00 37.86           C  
ATOM    671  C   GLY A  87     -31.690  18.087 -17.376  1.00 33.20           C  
ATOM    672  O   GLY A  87     -31.879  17.256 -16.484  1.00 42.45           O  
ATOM    673  N   TYR A  88     -30.580  18.127 -18.106  1.00 30.79           N  
ATOM    674  CA  TYR A  88     -29.503  17.171 -17.910  1.00 34.27           C  
ATOM    675  C   TYR A  88     -28.200  17.796 -18.381  1.00 35.53           C  
ATOM    676  O   TYR A  88     -28.180  18.881 -18.970  1.00 33.82           O  
ATOM    677  CB  TYR A  88     -29.780  15.856 -18.646  1.00 33.29           C  
ATOM    678  CG  TYR A  88     -29.605  15.932 -20.151  1.00 34.33           C  
ATOM    679  CD1 TYR A  88     -30.558  16.547 -20.954  1.00 34.05           C  
ATOM    680  CD2 TYR A  88     -28.493  15.374 -20.770  1.00 38.71           C  
ATOM    681  CE1 TYR A  88     -30.404  16.609 -22.329  1.00 29.44           C  
ATOM    682  CE2 TYR A  88     -28.332  15.430 -22.147  1.00 30.27           C  
ATOM    683  CZ  TYR A  88     -29.290  16.048 -22.919  1.00 31.80           C  
ATOM    684  OH  TYR A  88     -29.126  16.108 -24.285  1.00 28.51           O  
ATOM    685  N   SER A  89     -27.104  17.097 -18.101  1.00 27.28           N  
ATOM    686  CA  SER A  89     -25.774  17.510 -18.514  1.00 29.76           C  
ATOM    687  C   SER A  89     -25.058  16.306 -19.101  1.00 35.98           C  
ATOM    688  O   SER A  89     -25.465  15.161 -18.886  1.00 40.29           O  
ATOM    689  CB  SER A  89     -24.968  18.079 -17.339  1.00 24.43           C  
ATOM    690  OG  SER A  89     -24.633  17.055 -16.423  1.00 34.56           O  
ATOM    691  N   TRP A  90     -23.987  16.558 -19.852  1.00 22.13           N  
ATOM    692  CA  TRP A  90     -23.191  15.449 -20.346  1.00 27.96           C  
ATOM    693  C   TRP A  90     -21.714  15.806 -20.322  1.00 33.19           C  
ATOM    694  O   TRP A  90     -21.326  16.969 -20.183  1.00 31.88           O  
ATOM    695  CB  TRP A  90     -23.623  14.978 -21.751  1.00 25.44           C  
ATOM    696  CG  TRP A  90     -23.680  16.003 -22.865  1.00 35.14           C  
ATOM    697  CD1 TRP A  90     -24.806  16.582 -23.387  1.00 35.65           C  
ATOM    698  CD2 TRP A  90     -22.579  16.507 -23.638  1.00 33.58           C  
ATOM    699  NE1 TRP A  90     -24.472  17.433 -24.412  1.00 24.40           N  
ATOM    700  CE2 TRP A  90     -23.113  17.403 -24.589  1.00 34.37           C  
ATOM    701  CE3 TRP A  90     -21.195  16.298 -23.609  1.00 34.48           C  
ATOM    702  CZ2 TRP A  90     -22.308  18.098 -25.498  1.00 32.27           C  
ATOM    703  CZ3 TRP A  90     -20.398  16.986 -24.515  1.00 35.09           C  
ATOM    704  CH2 TRP A  90     -20.958  17.876 -25.445  1.00 28.84           C  
ATOM    705  N   GLU A  91     -20.898  14.758 -20.420  1.00 30.35           N  
ATOM    706  CA  GLU A  91     -19.446  14.841 -20.411  1.00 32.76           C  
ATOM    707  C   GLU A  91     -18.926  13.867 -21.453  1.00 41.40           C  
ATOM    708  O   GLU A  91     -19.342  12.705 -21.475  1.00 46.47           O  
ATOM    709  CB  GLU A  91     -18.869  14.480 -19.044  1.00 35.51           C  
ATOM    710  CG  GLU A  91     -19.485  15.182 -17.864  1.00 38.17           C  
ATOM    711  CD  GLU A  91     -18.980  14.600 -16.560  1.00 56.31           C  
ATOM    712  OE1 GLU A  91     -17.861  14.035 -16.578  1.00 48.57           O  
ATOM    713  OE2 GLU A  91     -19.695  14.695 -15.534  1.00 50.03           O  
ATOM    714  N   ARG A  92     -18.011  14.324 -22.298  1.00 37.97           N  
ATOM    715  CA  ARG A  92     -17.628  13.549 -23.466  1.00 28.29           C  
ATOM    716  C   ARG A  92     -16.124  13.609 -23.656  1.00 32.66           C  
ATOM    717  O   ARG A  92     -15.525  14.684 -23.570  1.00 34.74           O  
ATOM    718  CB  ARG A  92     -18.342  14.070 -24.714  1.00 24.63           C  
ATOM    719  CG  ARG A  92     -18.037  13.291 -25.969  1.00 30.01           C  
ATOM    720  CD  ARG A  92     -18.915  13.761 -27.109  1.00 29.60           C  
ATOM    721  NE  ARG A  92     -20.317  13.420 -26.897  1.00 31.33           N  
ATOM    722  CZ  ARG A  92     -21.337  14.126 -27.373  1.00 38.18           C  
ATOM    723  NH1 ARG A  92     -21.112  15.226 -28.082  1.00 36.31           N  
ATOM    724  NH2 ARG A  92     -22.581  13.734 -27.142  1.00 35.52           N  
ATOM    725  N   SER A  93     -15.520  12.451 -23.898  1.00 34.42           N  
ATOM    726  CA  SER A  93     -14.131  12.366 -24.313  1.00 32.48           C  
ATOM    727  C   SER A  93     -14.084  11.917 -25.766  1.00 40.84           C  
ATOM    728  O   SER A  93     -14.868  11.062 -26.193  1.00 37.15           O  
ATOM    729  CB  SER A  93     -13.332  11.407 -23.429  1.00 24.05           C  
ATOM    730  OG  SER A  93     -13.710  10.065 -23.656  1.00 46.97           O  
ATOM    731  N   MET A  94     -13.181  12.520 -26.528  1.00 30.13           N  
ATOM    732  CA  MET A  94     -13.050  12.250 -27.953  1.00 32.19           C  
ATOM    733  C   MET A  94     -11.579  11.966 -28.233  1.00 38.37           C  
ATOM    734  O   MET A  94     -10.745  12.877 -28.205  1.00 40.44           O  
ATOM    735  CB  MET A  94     -13.590  13.428 -28.769  1.00 31.49           C  
ATOM    736  CG  MET A  94     -15.090  13.667 -28.518  1.00 35.21           C  
ATOM    737  SD  MET A  94     -15.718  15.357 -28.687  1.00 33.56           S  
ATOM    738  CE  MET A  94     -15.135  16.115 -27.172  1.00 33.46           C  
ATOM    739  N   THR A  95     -11.259  10.696 -28.469  1.00 34.44           N  
ATOM    740  CA  THR A  95      -9.883  10.229 -28.606  1.00 42.52           C  
ATOM    741  C   THR A  95      -9.618   9.921 -30.075  1.00 34.70           C  
ATOM    742  O   THR A  95     -10.110   8.919 -30.605  1.00 42.46           O  
ATOM    743  CB  THR A  95      -9.633   8.999 -27.730  1.00 35.57           C  
ATOM    744  OG1 THR A  95     -10.065   9.265 -26.386  1.00 32.25           O  
ATOM    745  CG2 THR A  95      -8.156   8.641 -27.719  1.00 26.95           C  
ATOM    746  N   TYR A  96      -8.843  10.780 -30.729  1.00 35.36           N  
ATOM    747  CA  TYR A  96      -8.569  10.607 -32.145  1.00 42.07           C  
ATOM    748  C   TYR A  96      -7.398   9.650 -32.344  1.00 49.06           C  
ATOM    749  O   TYR A  96      -6.569   9.442 -31.452  1.00 46.24           O  
ATOM    750  CB  TYR A  96      -8.292  11.958 -32.807  1.00 35.21           C  
ATOM    751  CG  TYR A  96      -9.519  12.845 -32.881  1.00 48.60           C  
ATOM    752  CD1 TYR A  96      -9.873  13.670 -31.816  1.00 44.75           C  
ATOM    753  CD2 TYR A  96     -10.332  12.850 -34.009  1.00 41.69           C  
ATOM    754  CE1 TYR A  96     -10.995  14.477 -31.876  1.00 35.42           C  
ATOM    755  CE2 TYR A  96     -11.458  13.655 -34.079  1.00 37.69           C  
ATOM    756  CZ  TYR A  96     -11.784  14.466 -33.010  1.00 40.41           C  
ATOM    757  OH  TYR A  96     -12.901  15.270 -33.073  1.00 43.53           O  
ATOM    758  N   GLU A  97      -7.344   9.058 -33.540  1.00 45.91           N  
ATOM    759  CA  GLU A  97      -6.409   7.967 -33.790  1.00 41.36           C  
ATOM    760  C   GLU A  97      -4.953   8.413 -33.759  1.00 42.32           C  
ATOM    761  O   GLU A  97      -4.070   7.575 -33.546  1.00 43.64           O  
ATOM    762  CB  GLU A  97      -6.727   7.300 -35.127  1.00 30.73           C  
ATOM    763  CG  GLU A  97      -6.193   8.035 -36.339  1.00 45.75           C  
ATOM    764  CD  GLU A  97      -6.771   7.503 -37.633  1.00 55.20           C  
ATOM    765  OE1 GLU A  97      -7.858   7.969 -38.032  1.00 56.50           O  
ATOM    766  OE2 GLU A  97      -6.144   6.615 -38.248  1.00 56.78           O  
ATOM    767  N   ASP A  98      -4.678   9.702 -33.956  1.00 44.12           N  
ATOM    768  CA  ASP A  98      -3.315  10.214 -33.945  1.00 34.91           C  
ATOM    769  C   ASP A  98      -2.983  10.948 -32.649  1.00 48.19           C  
ATOM    770  O   ASP A  98      -2.217  11.918 -32.663  1.00 53.75           O  
ATOM    771  CB  ASP A  98      -3.073  11.115 -35.158  1.00 37.46           C  
ATOM    772  CG  ASP A  98      -3.891  12.393 -35.118  1.00 49.66           C  
ATOM    773  OD1 ASP A  98      -4.831  12.484 -34.301  1.00 50.79           O  
ATOM    774  OD2 ASP A  98      -3.592  13.312 -35.909  1.00 52.38           O  
ATOM    775  N   GLN A  99      -3.556  10.504 -31.528  1.00 53.62           N  
ATOM    776  CA  GLN A  99      -3.303  10.991 -30.174  1.00 52.89           C  
ATOM    777  C   GLN A  99      -3.883  12.378 -29.911  1.00 44.79           C  
ATOM    778  O   GLN A  99      -3.737  12.889 -28.794  1.00 44.16           O  
ATOM    779  CB  GLN A  99      -1.808  11.010 -29.828  1.00 69.87           C  
ATOM    780  CG  GLN A  99      -1.214   9.625 -29.625  1.00 71.62           C  
ATOM    781  CD  GLN A  99       0.301   9.647 -29.538  1.00 91.30           C  
ATOM    782  OE1 GLN A  99       0.899   8.839 -28.831  1.00 93.99           O  
ATOM    783  NE2 GLN A  99       0.931  10.575 -30.260  1.00 81.70           N  
ATOM    784  N   GLY A 100      -4.517  13.014 -30.892  1.00 47.33           N  
ATOM    785  CA  GLY A 100      -5.320  14.184 -30.588  1.00 43.41           C  
ATOM    786  C   GLY A 100      -6.480  13.811 -29.682  1.00 47.22           C  
ATOM    787  O   GLY A 100      -7.053  12.723 -29.789  1.00 40.69           O  
ATOM    788  N   ILE A 101      -6.828  14.721 -28.779  1.00 45.20           N  
ATOM    789  CA  ILE A 101      -7.754  14.389 -27.704  1.00 43.43           C  
ATOM    790  C   ILE A 101      -8.567  15.630 -27.347  1.00 42.04           C  
ATOM    791  O   ILE A 101      -8.023  16.732 -27.224  1.00 47.01           O  
ATOM    792  CB  ILE A 101      -6.975  13.818 -26.497  1.00 37.52           C  
ATOM    793  CG1 ILE A 101      -7.896  13.573 -25.304  1.00 37.82           C  
ATOM    794  CG2 ILE A 101      -5.801  14.706 -26.146  1.00 37.34           C  
ATOM    795  CD1 ILE A 101      -8.724  12.321 -25.448  1.00 44.99           C  
ATOM    796  N   CYS A 102      -9.883  15.448 -27.199  1.00 31.83           N  
ATOM    797  CA  CYS A 102     -10.797  16.532 -26.862  1.00 34.50           C  
ATOM    798  C   CYS A 102     -11.725  16.138 -25.720  1.00 36.92           C  
ATOM    799  O   CYS A 102     -12.134  14.982 -25.588  1.00 39.74           O  
ATOM    800  CB  CYS A 102     -11.643  16.964 -28.061  1.00 38.68           C  
ATOM    801  SG  CYS A 102     -10.725  17.665 -29.429  1.00 50.03           S  
ATOM    802  N   ILE A 103     -12.052  17.128 -24.896  1.00 41.68           N  
ATOM    803  CA  ILE A 103     -12.913  16.976 -23.730  1.00 30.28           C  
ATOM    804  C   ILE A 103     -14.003  18.034 -23.818  1.00 29.71           C  
ATOM    805  O   ILE A 103     -13.709  19.208 -24.074  1.00 38.60           O  
ATOM    806  CB  ILE A 103     -12.113  17.144 -22.424  1.00 40.19           C  
ATOM    807  CG1 ILE A 103     -11.208  15.944 -22.181  1.00 43.34           C  
ATOM    808  CG2 ILE A 103     -13.032  17.396 -21.241  1.00 56.98           C  
ATOM    809  CD1 ILE A 103     -10.289  16.137 -20.994  1.00 54.84           C  
ATOM    810  N   ALA A 104     -15.251  17.635 -23.593  1.00 20.82           N  
ATOM    811  CA  ALA A 104     -16.350  18.583 -23.693  1.00 24.84           C  
ATOM    812  C   ALA A 104     -17.387  18.304 -22.621  1.00 29.62           C  
ATOM    813  O   ALA A 104     -17.601  17.156 -22.227  1.00 35.59           O  
ATOM    814  CB  ALA A 104     -17.020  18.541 -25.069  1.00 22.38           C  
ATOM    815  N   THR A 105     -18.018  19.378 -22.140  1.00 25.02           N  
ATOM    816  CA  THR A 105     -19.158  19.289 -21.240  1.00 27.90           C  
ATOM    817  C   THR A 105     -20.254  20.222 -21.724  1.00 27.15           C  
ATOM    818  O   THR A 105     -19.985  21.235 -22.375  1.00 30.32           O  
ATOM    819  CB  THR A 105     -18.810  19.669 -19.795  1.00 36.48           C  
ATOM    820  OG1 THR A 105     -18.735  21.099 -19.681  1.00 34.47           O  
ATOM    821  CG2 THR A 105     -17.501  19.041 -19.363  1.00 19.75           C  
ATOM    822  N   SER A 106     -21.494  19.880 -21.379  1.00 23.69           N  
ATOM    823  CA  SER A 106     -22.646  20.711 -21.696  1.00 34.69           C  
ATOM    824  C   SER A 106     -23.658  20.629 -20.563  1.00 30.24           C  
ATOM    825  O   SER A 106     -23.921  19.547 -20.033  1.00 28.96           O  
ATOM    826  CB  SER A 106     -23.298  20.282 -23.023  1.00 28.52           C  
ATOM    827  OG  SER A 106     -24.481  21.019 -23.308  1.00 31.02           O  
ATOM    828  N   ASP A 107     -24.215  21.780 -20.193  1.00 24.89           N  
ATOM    829  CA  ASP A 107     -25.288  21.875 -19.210  1.00 29.73           C  
ATOM    830  C   ASP A 107     -26.547  22.344 -19.932  1.00 32.63           C  
ATOM    831  O   ASP A 107     -26.583  23.465 -20.454  1.00 33.28           O  
ATOM    832  CB  ASP A 107     -24.909  22.838 -18.081  1.00 28.93           C  
ATOM    833  CG  ASP A 107     -25.940  22.873 -16.960  1.00 43.80           C  
ATOM    834  OD1 ASP A 107     -26.043  21.881 -16.204  1.00 49.26           O  
ATOM    835  OD2 ASP A 107     -26.642  23.899 -16.829  1.00 40.07           O  
ATOM    836  N   ILE A 108     -27.572  21.493 -19.968  1.00 24.39           N  
ATOM    837  CA  ILE A 108     -28.763  21.729 -20.780  1.00 31.23           C  
ATOM    838  C   ILE A 108     -29.972  21.930 -19.875  1.00 34.06           C  
ATOM    839  O   ILE A 108     -30.235  21.117 -18.980  1.00 38.54           O  
ATOM    840  CB  ILE A 108     -29.005  20.576 -21.769  1.00 30.94           C  
ATOM    841  CG1 ILE A 108     -27.804  20.426 -22.705  1.00 27.47           C  
ATOM    842  CG2 ILE A 108     -30.270  20.822 -22.571  1.00 27.28           C  
ATOM    843  CD1 ILE A 108     -27.726  19.084 -23.384  1.00 30.09           C  
ATOM    844  N   THR A 109     -30.708  23.013 -20.118  1.00 32.28           N  
ATOM    845  CA  THR A 109     -31.967  23.296 -19.444  1.00 38.79           C  
ATOM    846  C   THR A 109     -32.948  23.825 -20.485  1.00 41.72           C  
ATOM    847  O   THR A 109     -32.634  23.890 -21.680  1.00 35.63           O  
ATOM    848  CB  THR A 109     -31.766  24.285 -18.287  1.00 39.00           C  
ATOM    849  OG1 THR A 109     -32.851  24.167 -17.357  1.00 49.29           O  
ATOM    850  CG2 THR A 109     -31.684  25.717 -18.806  1.00 25.07           C  
ATOM    851  N   MET A 110     -34.150  24.195 -20.038  1.00 33.33           N  
ATOM    852  CA  MET A 110     -35.141  24.769 -20.938  1.00 40.98           C  
ATOM    853  C   MET A 110     -35.876  25.907 -20.244  1.00 41.25           C  
ATOM    854  O   MET A 110     -35.827  26.054 -19.021  1.00 46.15           O  
ATOM    855  CB  MET A 110     -36.139  23.716 -21.430  1.00 33.91           C  
ATOM    856  CG  MET A 110     -36.969  23.078 -20.332  1.00 47.71           C  
ATOM    857  SD  MET A 110     -38.432  22.229 -20.970  1.00 50.74           S  
ATOM    858  CE  MET A 110     -39.326  23.600 -21.692  1.00 31.79           C  
ATOM    859  N   GLU A 111     -36.553  26.721 -21.053  1.00 37.42           N  
ATOM    860  CA  GLU A 111     -37.366  27.829 -20.553  1.00 30.48           C  
ATOM    861  C   GLU A 111     -38.328  28.229 -21.657  1.00 41.10           C  
ATOM    862  O   GLU A 111     -37.888  28.621 -22.743  1.00 48.00           O  
ATOM    863  CB  GLU A 111     -36.498  29.017 -20.134  1.00 34.25           C  
ATOM    864  CG  GLU A 111     -37.290  30.263 -19.749  1.00 38.74           C  
ATOM    865  CD  GLU A 111     -38.010  30.125 -18.412  1.00 41.76           C  
ATOM    866  OE1 GLU A 111     -37.509  29.388 -17.533  1.00 45.53           O  
ATOM    867  OE2 GLU A 111     -39.082  30.747 -18.244  1.00 36.92           O  
ATOM    868  N   GLY A 112     -39.626  28.133 -21.387  1.00 40.74           N  
ATOM    869  CA  GLY A 112     -40.598  28.377 -22.442  1.00 38.77           C  
ATOM    870  C   GLY A 112     -40.503  27.293 -23.499  1.00 41.72           C  
ATOM    871  O   GLY A 112     -40.541  26.097 -23.193  1.00 40.57           O  
ATOM    872  N   ASP A 113     -40.375  27.699 -24.760  1.00 44.41           N  
ATOM    873  CA  ASP A 113     -40.228  26.756 -25.867  1.00 50.24           C  
ATOM    874  C   ASP A 113     -38.793  26.700 -26.379  1.00 40.90           C  
ATOM    875  O   ASP A 113     -38.564  26.572 -27.583  1.00 42.79           O  
ATOM    876  CB  ASP A 113     -41.194  27.113 -26.997  1.00 39.82           C  
ATOM    877  CG  ASP A 113     -40.966  28.513 -27.558  1.00 66.95           C  
ATOM    878  OD1 ASP A 113     -40.118  29.254 -27.017  1.00 69.08           O  
ATOM    879  OD2 ASP A 113     -41.638  28.874 -28.549  1.00 59.21           O  
ATOM    880  N   CYS A 114     -37.803  26.796 -25.493  1.00 34.48           N  
ATOM    881  CA  CYS A 114     -36.428  27.001 -25.927  1.00 32.83           C  
ATOM    882  C   CYS A 114     -35.444  26.292 -25.011  1.00 31.06           C  
ATOM    883  O   CYS A 114     -35.449  26.515 -23.796  1.00 43.31           O  
ATOM    884  CB  CYS A 114     -36.098  28.496 -25.970  1.00 39.00           C  
ATOM    885  SG  CYS A 114     -34.436  28.850 -26.566  1.00 38.32           S  
ATOM    886  N   PHE A 115     -34.588  25.458 -25.596  1.00 29.63           N  
ATOM    887  CA  PHE A 115     -33.469  24.886 -24.864  1.00 34.05           C  
ATOM    888  C   PHE A 115     -32.342  25.907 -24.736  1.00 39.01           C  
ATOM    889  O   PHE A 115     -32.162  26.776 -25.597  1.00 37.20           O  
ATOM    890  CB  PHE A 115     -32.929  23.640 -25.569  1.00 31.03           C  
ATOM    891  CG  PHE A 115     -33.872  22.469 -25.575  1.00 34.50           C  
ATOM    892  CD1 PHE A 115     -34.087  21.719 -24.426  1.00 36.37           C  
ATOM    893  CD2 PHE A 115     -34.516  22.094 -26.744  1.00 30.29           C  
ATOM    894  CE1 PHE A 115     -34.944  20.624 -24.440  1.00 33.64           C  
ATOM    895  CE2 PHE A 115     -35.372  21.005 -26.765  1.00 37.53           C  
ATOM    896  CZ  PHE A 115     -35.586  20.269 -25.611  1.00 41.71           C  
ATOM    897  N   PHE A 116     -31.572  25.787 -23.655  1.00 29.13           N  
ATOM    898  CA  PHE A 116     -30.358  26.569 -23.462  1.00 31.38           C  
ATOM    899  C   PHE A 116     -29.210  25.620 -23.140  1.00 31.80           C  
ATOM    900  O   PHE A 116     -29.387  24.667 -22.374  1.00 31.72           O  
ATOM    901  CB  PHE A 116     -30.521  27.602 -22.337  1.00 33.70           C  
ATOM    902  CG  PHE A 116     -31.475  28.722 -22.665  1.00 34.50           C  
ATOM    903  CD1 PHE A 116     -32.845  28.518 -22.637  1.00 33.74           C  
ATOM    904  CD2 PHE A 116     -31.000  29.985 -22.985  1.00 31.14           C  
ATOM    905  CE1 PHE A 116     -33.724  29.548 -22.929  1.00 33.87           C  
ATOM    906  CE2 PHE A 116     -31.875  31.018 -23.280  1.00 36.65           C  
ATOM    907  CZ  PHE A 116     -33.238  30.799 -23.252  1.00 32.12           C  
ATOM    908  N   TYR A 117     -28.041  25.857 -23.747  1.00 28.05           N  
ATOM    909  CA  TYR A 117     -26.849  25.062 -23.462  1.00 35.39           C  
ATOM    910  C   TYR A 117     -25.696  25.973 -23.062  1.00 39.03           C  
ATOM    911  O   TYR A 117     -25.517  27.053 -23.635  1.00 34.74           O  
ATOM    912  CB  TYR A 117     -26.354  24.205 -24.655  1.00 26.07           C  
ATOM    913  CG  TYR A 117     -27.370  23.546 -25.567  1.00 37.89           C  
ATOM    914  CD1 TYR A 117     -28.606  23.105 -25.104  1.00 38.00           C  
ATOM    915  CD2 TYR A 117     -27.061  23.330 -26.905  1.00 39.68           C  
ATOM    916  CE1 TYR A 117     -29.515  22.492 -25.967  1.00 32.70           C  
ATOM    917  CE2 TYR A 117     -27.953  22.720 -27.763  1.00 36.79           C  
ATOM    918  CZ  TYR A 117     -29.175  22.304 -27.294  1.00 32.30           C  
ATOM    919  OH  TYR A 117     -30.047  21.705 -28.174  1.00 39.62           O  
ATOM    920  N   GLU A 118     -24.898  25.515 -22.095  1.00 43.29           N  
ATOM    921  CA  GLU A 118     -23.596  26.099 -21.778  1.00 37.83           C  
ATOM    922  C   GLU A 118     -22.544  25.025 -22.030  1.00 36.63           C  
ATOM    923  O   GLU A 118     -22.477  24.033 -21.293  1.00 36.14           O  
ATOM    924  CB  GLU A 118     -23.545  26.600 -20.336  1.00 28.92           C  
ATOM    925  CG  GLU A 118     -22.141  26.898 -19.840  1.00 27.85           C  
ATOM    926  CD  GLU A 118     -22.116  27.425 -18.411  1.00 46.51           C  
ATOM    927  OE1 GLU A 118     -22.313  28.649 -18.230  1.00 44.32           O  
ATOM    928  OE2 GLU A 118     -21.894  26.622 -17.473  1.00 37.07           O  
ATOM    929  N   ILE A 119     -21.733  25.217 -23.071  1.00 25.94           N  
ATOM    930  CA  ILE A 119     -20.818  24.197 -23.572  1.00 22.88           C  
ATOM    931  C   ILE A 119     -19.389  24.623 -23.286  1.00 21.45           C  
ATOM    932  O   ILE A 119     -19.024  25.787 -23.493  1.00 28.51           O  
ATOM    933  CB  ILE A 119     -21.002  23.956 -25.085  1.00 30.80           C  
ATOM    934  CG1 ILE A 119     -22.467  23.714 -25.431  1.00 28.01           C  
ATOM    935  CG2 ILE A 119     -20.145  22.790 -25.565  1.00 19.83           C  
ATOM    936  CD1 ILE A 119     -22.705  23.546 -26.911  1.00 31.37           C  
ATOM    937  N   ARG A 120     -18.576  23.673 -22.833  1.00 26.42           N  
ATOM    938  CA  ARG A 120     -17.133  23.839 -22.722  1.00 26.03           C  
ATOM    939  C   ARG A 120     -16.458  22.794 -23.603  1.00 37.53           C  
ATOM    940  O   ARG A 120     -16.826  21.614 -23.564  1.00 34.03           O  
ATOM    941  CB  ARG A 120     -16.668  23.691 -21.275  1.00 18.20           C  
ATOM    942  CG  ARG A 120     -15.160  23.762 -21.090  1.00 28.17           C  
ATOM    943  CD  ARG A 120     -14.659  25.191 -21.098  1.00 27.78           C  
ATOM    944  NE  ARG A 120     -13.239  25.257 -21.427  1.00 39.62           N  
ATOM    945  CZ  ARG A 120     -12.556  26.389 -21.567  1.00 39.37           C  
ATOM    946  NH1 ARG A 120     -13.163  27.557 -21.404  1.00 28.58           N  
ATOM    947  NH2 ARG A 120     -11.264  26.350 -21.871  1.00 31.29           N  
ATOM    948  N   PHE A 121     -15.480  23.226 -24.398  1.00 32.76           N  
ATOM    949  CA  PHE A 121     -14.784  22.354 -25.337  1.00 32.23           C  
ATOM    950  C   PHE A 121     -13.286  22.567 -25.191  1.00 33.11           C  
ATOM    951  O   PHE A 121     -12.825  23.709 -25.156  1.00 36.70           O  
ATOM    952  CB  PHE A 121     -15.226  22.643 -26.773  1.00 27.00           C  
ATOM    953  CG  PHE A 121     -14.801  21.600 -27.763  1.00 28.92           C  
ATOM    954  CD1 PHE A 121     -13.511  21.578 -28.262  1.00 25.90           C  
ATOM    955  CD2 PHE A 121     -15.699  20.647 -28.208  1.00 32.69           C  
ATOM    956  CE1 PHE A 121     -13.124  20.617 -29.175  1.00 27.42           C  
ATOM    957  CE2 PHE A 121     -15.315  19.685 -29.127  1.00 29.48           C  
ATOM    958  CZ  PHE A 121     -14.027  19.672 -29.607  1.00 25.33           C  
ATOM    959  N   ASP A 122     -12.522  21.480 -25.113  1.00 28.32           N  
ATOM    960  CA  ASP A 122     -11.082  21.616 -24.955  1.00 33.99           C  
ATOM    961  C   ASP A 122     -10.369  20.484 -25.678  1.00 35.27           C  
ATOM    962  O   ASP A 122     -10.769  19.322 -25.572  1.00 40.06           O  
ATOM    963  CB  ASP A 122     -10.695  21.641 -23.474  1.00 28.89           C  
ATOM    964  CG  ASP A 122     -11.118  22.930 -22.786  1.00 40.57           C  
ATOM    965  OD1 ASP A 122     -10.534  23.993 -23.101  1.00 35.27           O  
ATOM    966  OD2 ASP A 122     -12.042  22.882 -21.942  1.00 35.77           O  
ATOM    967  N   GLY A 123      -9.313  20.831 -26.410  1.00 27.00           N  
ATOM    968  CA  GLY A 123      -8.551  19.838 -27.146  1.00 38.95           C  
ATOM    969  C   GLY A 123      -7.085  20.211 -27.200  1.00 41.36           C  
ATOM    970  O   GLY A 123      -6.717  21.385 -27.080  1.00 38.44           O  
ATOM    971  N   THR A 124      -6.245  19.192 -27.385  1.00 35.64           N  
ATOM    972  CA  THR A 124      -4.806  19.413 -27.428  1.00 41.15           C  
ATOM    973  C   THR A 124      -4.110  18.221 -28.074  1.00 43.22           C  
ATOM    974  O   THR A 124      -4.727  17.196 -28.380  1.00 37.71           O  
ATOM    975  CB  THR A 124      -4.224  19.653 -26.033  1.00 44.77           C  
ATOM    976  OG1 THR A 124      -2.814  19.876 -26.154  1.00 51.68           O  
ATOM    977  CG2 THR A 124      -4.460  18.439 -25.142  1.00 34.63           C  
ATOM    978  N   ASN A 125      -2.794  18.382 -28.258  1.00 49.04           N  
ATOM    979  CA  ASN A 125      -1.906  17.370 -28.838  1.00 42.54           C  
ATOM    980  C   ASN A 125      -2.320  16.990 -30.253  1.00 49.41           C  
ATOM    981  O   ASN A 125      -2.030  15.885 -30.719  1.00 58.72           O  
ATOM    982  CB  ASN A 125      -1.809  16.122 -27.954  1.00 47.34           C  
ATOM    983  CG  ASN A 125      -1.104  16.394 -26.630  1.00 81.49           C  
ATOM    984  OD1 ASN A 125      -0.446  17.425 -26.457  1.00 67.45           O  
ATOM    985  ND2 ASN A 125      -1.238  15.465 -25.687  1.00 72.27           N  
ATOM    986  N   PHE A 126      -2.992  17.898 -30.950  1.00 49.52           N  
ATOM    987  CA  PHE A 126      -3.293  17.683 -32.359  1.00 46.98           C  
ATOM    988  C   PHE A 126      -2.038  17.951 -33.178  1.00 38.61           C  
ATOM    989  O   PHE A 126      -1.480  19.050 -33.089  1.00 41.18           O  
ATOM    990  CB  PHE A 126      -4.427  18.592 -32.817  1.00 44.63           C  
ATOM    991  CG  PHE A 126      -5.798  18.035 -32.554  1.00 46.19           C  
ATOM    992  CD1 PHE A 126      -6.300  16.987 -33.318  1.00 45.24           C  
ATOM    993  CD2 PHE A 126      -6.590  18.559 -31.542  1.00 44.75           C  
ATOM    994  CE1 PHE A 126      -7.569  16.468 -33.074  1.00 44.57           C  
ATOM    995  CE2 PHE A 126      -7.860  18.048 -31.294  1.00 44.19           C  
ATOM    996  CZ  PHE A 126      -8.350  17.001 -32.060  1.00 38.48           C  
ATOM    997  N   PRO A 127      -1.561  16.993 -33.968  1.00 44.44           N  
ATOM    998  CA  PRO A 127      -0.327  17.196 -34.737  1.00 43.17           C  
ATOM    999  C   PRO A 127      -0.448  18.396 -35.657  1.00 48.72           C  
ATOM   1000  O   PRO A 127      -1.511  18.627 -36.254  1.00 48.24           O  
ATOM   1001  CB  PRO A 127      -0.194  15.893 -35.540  1.00 38.09           C  
ATOM   1002  CG  PRO A 127      -1.001  14.894 -34.785  1.00 44.39           C  
ATOM   1003  CD  PRO A 127      -2.144  15.661 -34.195  1.00 51.17           C  
ATOM   1004  N   PRO A 128       0.623  19.184 -35.800  1.00 58.02           N  
ATOM   1005  CA  PRO A 128       0.531  20.419 -36.599  1.00 51.04           C  
ATOM   1006  C   PRO A 128       0.273  20.180 -38.074  1.00 52.27           C  
ATOM   1007  O   PRO A 128      -0.177  21.105 -38.762  1.00 48.05           O  
ATOM   1008  CB  PRO A 128       1.899  21.084 -36.383  1.00 46.27           C  
ATOM   1009  CG  PRO A 128       2.492  20.396 -35.190  1.00 53.83           C  
ATOM   1010  CD  PRO A 128       1.958  19.006 -35.209  1.00 53.56           C  
ATOM   1011  N   ASN A 129       0.547  18.982 -38.588  1.00 49.77           N  
ATOM   1012  CA  ASN A 129       0.334  18.683 -39.997  1.00 50.44           C  
ATOM   1013  C   ASN A 129      -0.780  17.670 -40.214  1.00 51.68           C  
ATOM   1014  O   ASN A 129      -0.925  17.151 -41.326  1.00 48.98           O  
ATOM   1015  CB  ASN A 129       1.631  18.187 -40.631  1.00 54.17           C  
ATOM   1016  CG  ASN A 129       2.755  19.196 -40.514  1.00 73.81           C  
ATOM   1017  OD1 ASN A 129       2.729  20.251 -41.152  1.00 77.31           O  
ATOM   1018  ND2 ASN A 129       3.748  18.882 -39.686  1.00 71.35           N  
ATOM   1019  N   GLY A 130      -1.573  17.381 -39.181  1.00 44.60           N  
ATOM   1020  CA  GLY A 130      -2.669  16.452 -39.307  1.00 43.10           C  
ATOM   1021  C   GLY A 130      -3.904  17.105 -39.888  1.00 45.45           C  
ATOM   1022  O   GLY A 130      -3.973  18.327 -40.090  1.00 39.66           O  
ATOM   1023  N   PRO A 131      -4.920  16.278 -40.156  1.00 32.30           N  
ATOM   1024  CA  PRO A 131      -6.127  16.801 -40.818  1.00 39.85           C  
ATOM   1025  C   PRO A 131      -6.837  17.892 -40.037  1.00 44.77           C  
ATOM   1026  O   PRO A 131      -7.388  18.819 -40.646  1.00 54.02           O  
ATOM   1027  CB  PRO A 131      -7.007  15.551 -40.978  1.00 41.47           C  
ATOM   1028  CG  PRO A 131      -6.488  14.573 -39.977  1.00 43.92           C  
ATOM   1029  CD  PRO A 131      -5.018  14.836 -39.877  1.00 30.19           C  
ATOM   1030  N   VAL A 132      -6.841  17.817 -38.704  1.00 42.34           N  
ATOM   1031  CA  VAL A 132      -7.587  18.789 -37.910  1.00 41.14           C  
ATOM   1032  C   VAL A 132      -6.939  20.166 -37.995  1.00 39.01           C  
ATOM   1033  O   VAL A 132      -7.615  21.175 -38.225  1.00 44.83           O  
ATOM   1034  CB  VAL A 132      -7.709  18.311 -36.453  1.00 43.96           C  
ATOM   1035  CG1 VAL A 132      -8.227  19.432 -35.570  1.00 37.80           C  
ATOM   1036  CG2 VAL A 132      -8.628  17.111 -36.376  1.00 35.97           C  
ATOM   1037  N   MET A 133      -5.623  20.230 -37.810  1.00 44.03           N  
ATOM   1038  CA  MET A 133      -4.937  21.516 -37.859  1.00 45.85           C  
ATOM   1039  C   MET A 133      -4.772  22.037 -39.281  1.00 44.99           C  
ATOM   1040  O   MET A 133      -4.673  23.252 -39.483  1.00 40.92           O  
ATOM   1041  CB  MET A 133      -3.577  21.402 -37.176  1.00 40.86           C  
ATOM   1042  CG  MET A 133      -3.684  21.360 -35.670  1.00 34.93           C  
ATOM   1043  SD  MET A 133      -4.572  22.811 -35.065  1.00 44.61           S  
ATOM   1044  CE  MET A 133      -5.672  22.049 -33.888  1.00 46.78           C  
ATOM   1045  N   GLN A 134      -4.742  21.153 -40.270  1.00 44.33           N  
ATOM   1046  CA  GLN A 134      -4.649  21.565 -41.661  1.00 45.16           C  
ATOM   1047  C   GLN A 134      -6.010  21.753 -42.312  1.00 50.69           C  
ATOM   1048  O   GLN A 134      -6.070  22.035 -43.513  1.00 59.60           O  
ATOM   1049  CB  GLN A 134      -3.831  20.548 -42.462  1.00 47.95           C  
ATOM   1050  CG  GLN A 134      -2.344  20.606 -42.168  1.00 47.49           C  
ATOM   1051  CD  GLN A 134      -1.761  21.990 -42.398  1.00 55.48           C  
ATOM   1052  OE1 GLN A 134      -1.862  22.543 -43.493  1.00 68.65           O  
ATOM   1053  NE2 GLN A 134      -1.154  22.560 -41.360  1.00 56.26           N  
ATOM   1054  N   LYS A 135      -7.093  21.600 -41.555  1.00 44.74           N  
ATOM   1055  CA  LYS A 135      -8.451  21.778 -42.067  1.00 40.93           C  
ATOM   1056  C   LYS A 135      -8.686  20.945 -43.323  1.00 55.76           C  
ATOM   1057  O   LYS A 135      -9.195  21.425 -44.340  1.00 57.49           O  
ATOM   1058  CB  LYS A 135      -8.748  23.254 -42.318  1.00 25.21           C  
ATOM   1059  CG  LYS A 135      -8.825  24.058 -41.038  1.00 40.67           C  
ATOM   1060  CD  LYS A 135      -8.762  25.563 -41.284  1.00 49.35           C  
ATOM   1061  CE  LYS A 135     -10.078  26.086 -41.826  1.00 47.73           C  
ATOM   1062  NZ  LYS A 135      -9.959  27.467 -42.374  1.00 52.43           N  
ATOM   1063  N   LYS A 136      -8.331  19.663 -43.230  1.00 48.50           N  
ATOM   1064  CA  LYS A 136      -8.473  18.738 -44.347  1.00 47.36           C  
ATOM   1065  C   LYS A 136      -9.617  17.748 -44.141  1.00 48.76           C  
ATOM   1066  O   LYS A 136      -9.673  16.717 -44.811  1.00 44.50           O  
ATOM   1067  CB  LYS A 136      -7.155  18.004 -44.617  1.00 54.43           C  
ATOM   1068  CG  LYS A 136      -5.969  18.915 -44.853  1.00 68.12           C  
ATOM   1069  CD  LYS A 136      -5.762  19.269 -46.330  1.00 65.96           C  
ATOM   1070  CE  LYS A 136      -4.711  20.363 -46.508  1.00 75.69           C  
ATOM   1071  NZ  LYS A 136      -5.343  21.700 -46.685  1.00 78.00           N  
ATOM   1072  N   THR A 137     -10.570  18.078 -43.278  1.00 46.40           N  
ATOM   1073  CA  THR A 137     -11.730  17.226 -43.071  1.00 39.29           C  
ATOM   1074  C   THR A 137     -12.892  17.712 -43.927  1.00 43.67           C  
ATOM   1075  O   THR A 137     -12.991  18.897 -44.258  1.00 50.16           O  
ATOM   1076  CB  THR A 137     -12.162  17.202 -41.602  1.00 31.68           C  
ATOM   1077  OG1 THR A 137     -12.635  18.498 -41.214  1.00 44.16           O  
ATOM   1078  CG2 THR A 137     -11.023  16.784 -40.693  1.00 29.01           C  
ATOM   1079  N   LEU A 138     -13.775  16.780 -44.284  1.00 36.77           N  
ATOM   1080  CA  LEU A 138     -14.938  17.087 -45.105  1.00 36.30           C  
ATOM   1081  C   LEU A 138     -16.251  16.888 -44.364  1.00 41.17           C  
ATOM   1082  O   LEU A 138     -17.121  17.763 -44.424  1.00 44.11           O  
ATOM   1083  CB  LEU A 138     -14.917  16.237 -46.385  1.00 45.22           C  
ATOM   1084  CG  LEU A 138     -13.856  16.582 -47.433  1.00 40.53           C  
ATOM   1085  CD1 LEU A 138     -13.939  15.600 -48.580  1.00 37.21           C  
ATOM   1086  CD2 LEU A 138     -13.999  18.016 -47.933  1.00 22.49           C  
ATOM   1087  N   LYS A 139     -16.427  15.766 -43.666  1.00 32.60           N  
ATOM   1088  CA  LYS A 139     -17.681  15.524 -42.963  1.00 35.89           C  
ATOM   1089  C   LYS A 139     -17.513  14.349 -42.011  1.00 40.21           C  
ATOM   1090  O   LYS A 139     -16.597  13.535 -42.158  1.00 38.45           O  
ATOM   1091  CB  LYS A 139     -18.833  15.256 -43.944  1.00 36.21           C  
ATOM   1092  CG  LYS A 139     -18.697  13.964 -44.749  1.00 42.09           C  
ATOM   1093  CD  LYS A 139     -20.060  13.440 -45.214  1.00 46.10           C  
ATOM   1094  CE  LYS A 139     -19.965  11.986 -45.686  1.00 65.55           C  
ATOM   1095  NZ  LYS A 139     -21.292  11.303 -45.769  1.00 64.30           N  
ATOM   1096  N   TRP A 140     -18.411  14.275 -41.029  1.00 41.09           N  
ATOM   1097  CA  TRP A 140     -18.541  13.074 -40.216  1.00 34.78           C  
ATOM   1098  C   TRP A 140     -19.352  12.042 -40.987  1.00 33.44           C  
ATOM   1099  O   TRP A 140     -20.412  12.362 -41.537  1.00 24.86           O  
ATOM   1100  CB  TRP A 140     -19.240  13.367 -38.886  1.00 26.00           C  
ATOM   1101  CG  TRP A 140     -18.466  14.149 -37.879  1.00 30.02           C  
ATOM   1102  CD1 TRP A 140     -18.681  15.447 -37.518  1.00 31.28           C  
ATOM   1103  CD2 TRP A 140     -17.379  13.681 -37.065  1.00 35.28           C  
ATOM   1104  NE1 TRP A 140     -17.784  15.825 -36.548  1.00 35.74           N  
ATOM   1105  CE2 TRP A 140     -16.974  14.760 -36.251  1.00 36.35           C  
ATOM   1106  CE3 TRP A 140     -16.701  12.463 -36.955  1.00 37.57           C  
ATOM   1107  CZ2 TRP A 140     -15.923  14.657 -35.336  1.00 30.86           C  
ATOM   1108  CZ3 TRP A 140     -15.654  12.363 -36.044  1.00 43.77           C  
ATOM   1109  CH2 TRP A 140     -15.276  13.455 -35.248  1.00 31.62           C  
ATOM   1110  N   GLU A 141     -18.859  10.809 -41.027  1.00 37.21           N  
ATOM   1111  CA  GLU A 141     -19.686   9.716 -41.502  1.00 35.34           C  
ATOM   1112  C   GLU A 141     -20.840   9.491 -40.527  1.00 39.28           C  
ATOM   1113  O   GLU A 141     -20.714   9.763 -39.326  1.00 37.65           O  
ATOM   1114  CB  GLU A 141     -18.871   8.432 -41.641  1.00 30.57           C  
ATOM   1115  CG  GLU A 141     -17.758   8.496 -42.675  1.00 48.79           C  
ATOM   1116  CD  GLU A 141     -18.277   8.483 -44.100  1.00 45.21           C  
ATOM   1117  OE1 GLU A 141     -19.425   8.038 -44.316  1.00 52.11           O  
ATOM   1118  OE2 GLU A 141     -17.538   8.926 -45.005  1.00 46.57           O  
ATOM   1119  N   PRO A 142     -21.984   9.022 -41.018  1.00 42.22           N  
ATOM   1120  CA  PRO A 142     -23.059   8.632 -40.102  1.00 40.17           C  
ATOM   1121  C   PRO A 142     -22.584   7.524 -39.176  1.00 36.06           C  
ATOM   1122  O   PRO A 142     -21.714   6.724 -39.529  1.00 42.14           O  
ATOM   1123  CB  PRO A 142     -24.177   8.156 -41.038  1.00 45.93           C  
ATOM   1124  CG  PRO A 142     -23.532   7.977 -42.385  1.00 34.31           C  
ATOM   1125  CD  PRO A 142     -22.383   8.923 -42.432  1.00 31.86           C  
ATOM   1126  N   SER A 143     -23.153   7.494 -37.971  1.00 35.97           N  
ATOM   1127  CA  SER A 143     -22.633   6.645 -36.910  1.00 37.06           C  
ATOM   1128  C   SER A 143     -23.771   5.969 -36.155  1.00 36.88           C  
ATOM   1129  O   SER A 143     -24.956   6.256 -36.359  1.00 31.80           O  
ATOM   1130  CB  SER A 143     -21.774   7.444 -35.925  1.00 39.38           C  
ATOM   1131  OG  SER A 143     -22.498   8.526 -35.357  1.00 31.40           O  
ATOM   1132  N   THR A 144     -23.386   5.063 -35.259  1.00 31.81           N  
ATOM   1133  CA  THR A 144     -24.314   4.398 -34.354  1.00 36.10           C  
ATOM   1134  C   THR A 144     -23.740   4.451 -32.947  1.00 44.05           C  
ATOM   1135  O   THR A 144     -22.629   3.963 -32.708  1.00 39.86           O  
ATOM   1136  CB  THR A 144     -24.559   2.951 -34.778  1.00 39.07           C  
ATOM   1137  OG1 THR A 144     -25.267   2.937 -36.021  1.00 47.02           O  
ATOM   1138  CG2 THR A 144     -25.381   2.221 -33.726  1.00 47.93           C  
ATOM   1139  N   GLU A 145     -24.491   5.041 -32.024  1.00 37.85           N  
ATOM   1140  CA  GLU A 145     -24.080   5.155 -30.633  1.00 42.44           C  
ATOM   1141  C   GLU A 145     -24.744   4.042 -29.834  1.00 40.17           C  
ATOM   1142  O   GLU A 145     -25.956   3.836 -29.943  1.00 41.95           O  
ATOM   1143  CB  GLU A 145     -24.453   6.531 -30.069  1.00 38.46           C  
ATOM   1144  CG  GLU A 145     -23.781   6.879 -28.745  1.00 35.75           C  
ATOM   1145  CD  GLU A 145     -24.165   8.261 -28.221  1.00 46.21           C  
ATOM   1146  OE1 GLU A 145     -24.801   9.047 -28.964  1.00 35.92           O  
ATOM   1147  OE2 GLU A 145     -23.834   8.559 -27.051  1.00 43.38           O  
ATOM   1148  N   LYS A 146     -23.951   3.314 -29.052  1.00 38.22           N  
ATOM   1149  CA  LYS A 146     -24.473   2.245 -28.205  1.00 45.71           C  
ATOM   1150  C   LYS A 146     -24.774   2.818 -26.825  1.00 38.99           C  
ATOM   1151  O   LYS A 146     -23.858   3.160 -26.071  1.00 37.36           O  
ATOM   1152  CB  LYS A 146     -23.484   1.083 -28.131  1.00 39.55           C  
ATOM   1153  CG  LYS A 146     -23.623   0.109 -29.297  1.00 64.60           C  
ATOM   1154  CD  LYS A 146     -22.277  -0.425 -29.775  1.00 54.51           C  
ATOM   1155  CE  LYS A 146     -21.841  -1.630 -28.954  1.00 72.19           C  
ATOM   1156  NZ  LYS A 146     -22.611  -2.855 -29.311  1.00 69.03           N  
ATOM   1157  N   MET A 147     -26.058   2.937 -26.504  1.00 33.12           N  
ATOM   1158  CA  MET A 147     -26.493   3.449 -25.213  1.00 39.71           C  
ATOM   1159  C   MET A 147     -26.652   2.303 -24.221  1.00 42.49           C  
ATOM   1160  O   MET A 147     -27.100   1.212 -24.585  1.00 56.72           O  
ATOM   1161  CB  MET A 147     -27.817   4.200 -25.357  1.00 41.76           C  
ATOM   1162  CG  MET A 147     -27.768   5.367 -26.331  1.00 40.46           C  
ATOM   1163  SD  MET A 147     -26.700   6.691 -25.742  1.00 45.47           S  
ATOM   1164  CE  MET A 147     -27.533   8.130 -26.401  1.00 35.90           C  
ATOM   1165  N   TYR A 148     -26.284   2.556 -22.967  1.00 43.90           N  
ATOM   1166  CA  TYR A 148     -26.391   1.541 -21.927  1.00 42.23           C  
ATOM   1167  C   TYR A 148     -26.268   2.201 -20.559  1.00 41.51           C  
ATOM   1168  O   TYR A 148     -25.526   3.172 -20.389  1.00 42.27           O  
ATOM   1169  CB  TYR A 148     -25.321   0.460 -22.096  1.00 35.07           C  
ATOM   1170  CG  TYR A 148     -23.905   0.975 -21.973  1.00 37.91           C  
ATOM   1171  CD1 TYR A 148     -23.260   1.003 -20.744  1.00 42.12           C  
ATOM   1172  CD2 TYR A 148     -23.209   1.423 -23.085  1.00 37.04           C  
ATOM   1173  CE1 TYR A 148     -21.963   1.471 -20.626  1.00 49.89           C  
ATOM   1174  CE2 TYR A 148     -21.908   1.890 -22.977  1.00 43.48           C  
ATOM   1175  CZ  TYR A 148     -21.292   1.911 -21.744  1.00 47.10           C  
ATOM   1176  OH  TYR A 148     -20.003   2.377 -21.620  1.00 54.72           O  
ATOM   1177  N   VAL A 149     -26.989   1.650 -19.582  1.00 39.58           N  
ATOM   1178  CA  VAL A 149     -27.051   2.212 -18.235  1.00 48.85           C  
ATOM   1179  C   VAL A 149     -25.896   1.679 -17.397  1.00 50.50           C  
ATOM   1180  O   VAL A 149     -25.586   0.482 -17.421  1.00 51.46           O  
ATOM   1181  CB  VAL A 149     -28.406   1.900 -17.571  1.00 51.50           C  
ATOM   1182  CG1 VAL A 149     -28.383   2.270 -16.096  1.00 34.78           C  
ATOM   1183  CG2 VAL A 149     -29.524   2.639 -18.284  1.00 44.75           C  
ATOM   1184  N   GLU A 150     -25.265   2.576 -16.642  1.00 51.29           N  
ATOM   1185  CA  GLU A 150     -24.152   2.218 -15.772  1.00 48.39           C  
ATOM   1186  C   GLU A 150     -24.085   3.252 -14.660  1.00 51.01           C  
ATOM   1187  O   GLU A 150     -24.169   4.453 -14.933  1.00 56.92           O  
ATOM   1188  CB  GLU A 150     -22.840   2.166 -16.563  1.00 43.70           C  
ATOM   1189  CG  GLU A 150     -21.589   1.929 -15.740  1.00 52.41           C  
ATOM   1190  CD  GLU A 150     -20.364   1.676 -16.610  1.00 60.42           C  
ATOM   1191  OE1 GLU A 150     -20.443   0.817 -17.513  1.00 56.29           O  
ATOM   1192  OE2 GLU A 150     -19.324   2.336 -16.397  1.00 83.70           O  
ATOM   1193  N   ASP A 151     -23.967   2.785 -13.414  1.00 57.57           N  
ATOM   1194  CA  ASP A 151     -23.887   3.663 -12.241  1.00 51.70           C  
ATOM   1195  C   ASP A 151     -25.090   4.604 -12.159  1.00 44.63           C  
ATOM   1196  O   ASP A 151     -24.958   5.783 -11.821  1.00 46.27           O  
ATOM   1197  CB  ASP A 151     -22.576   4.457 -12.227  1.00 48.91           C  
ATOM   1198  CG  ASP A 151     -21.360   3.586 -11.934  1.00 67.28           C  
ATOM   1199  OD1 ASP A 151     -21.451   2.712 -11.044  1.00 58.22           O  
ATOM   1200  OD2 ASP A 151     -20.312   3.777 -12.595  1.00 63.07           O  
ATOM   1201  N   GLY A 152     -26.275   4.082 -12.473  1.00 43.12           N  
ATOM   1202  CA  GLY A 152     -27.501   4.850 -12.355  1.00 40.19           C  
ATOM   1203  C   GLY A 152     -27.674   5.964 -13.362  1.00 52.50           C  
ATOM   1204  O   GLY A 152     -28.650   6.718 -13.265  1.00 41.15           O  
ATOM   1205  N   VAL A 153     -26.761   6.102 -14.321  1.00 46.18           N  
ATOM   1206  CA  VAL A 153     -26.844   7.121 -15.356  1.00 40.59           C  
ATOM   1207  C   VAL A 153     -26.660   6.443 -16.708  1.00 46.18           C  
ATOM   1208  O   VAL A 153     -26.219   5.297 -16.801  1.00 44.98           O  
ATOM   1209  CB  VAL A 153     -25.803   8.245 -15.166  1.00 42.67           C  
ATOM   1210  CG1 VAL A 153     -25.944   8.879 -13.797  1.00 39.54           C  
ATOM   1211  CG2 VAL A 153     -24.399   7.702 -15.362  1.00 41.20           C  
ATOM   1212  N   LEU A 154     -27.013   7.174 -17.762  1.00 46.47           N  
ATOM   1213  CA  LEU A 154     -26.919   6.668 -19.124  1.00 39.24           C  
ATOM   1214  C   LEU A 154     -25.547   6.963 -19.714  1.00 35.91           C  
ATOM   1215  O   LEU A 154     -24.991   8.047 -19.519  1.00 37.18           O  
ATOM   1216  CB  LEU A 154     -28.007   7.289 -19.999  1.00 39.89           C  
ATOM   1217  CG  LEU A 154     -28.156   6.671 -21.387  1.00 47.77           C  
ATOM   1218  CD1 LEU A 154     -28.448   5.183 -21.261  1.00 39.06           C  
ATOM   1219  CD2 LEU A 154     -29.251   7.378 -22.171  1.00 38.01           C  
ATOM   1220  N   LYS A 155     -25.005   5.991 -20.444  1.00 42.03           N  
ATOM   1221  CA  LYS A 155     -23.713   6.136 -21.096  1.00 37.16           C  
ATOM   1222  C   LYS A 155     -23.842   5.785 -22.568  1.00 41.24           C  
ATOM   1223  O   LYS A 155     -24.654   4.941 -22.955  1.00 44.71           O  
ATOM   1224  CB  LYS A 155     -22.639   5.254 -20.445  1.00 35.47           C  
ATOM   1225  CG  LYS A 155     -22.314   5.654 -19.018  1.00 47.26           C  
ATOM   1226  CD  LYS A 155     -20.920   5.212 -18.617  1.00 49.63           C  
ATOM   1227  CE  LYS A 155     -20.636   5.581 -17.175  1.00 56.87           C  
ATOM   1228  NZ  LYS A 155     -19.440   4.869 -16.653  1.00 69.50           N  
ATOM   1229  N   GLY A 156     -23.032   6.450 -23.386  1.00 49.55           N  
ATOM   1230  CA  GLY A 156     -23.018   6.192 -24.809  1.00 35.62           C  
ATOM   1231  C   GLY A 156     -21.613   6.078 -25.354  1.00 40.36           C  
ATOM   1232  O   GLY A 156     -20.736   6.872 -24.999  1.00 43.02           O  
ATOM   1233  N   ASP A 157     -21.384   5.076 -26.199  1.00 40.38           N  
ATOM   1234  CA  ASP A 157     -20.134   4.908 -26.925  1.00 34.05           C  
ATOM   1235  C   ASP A 157     -20.440   4.850 -28.411  1.00 36.47           C  
ATOM   1236  O   ASP A 157     -21.384   4.172 -28.831  1.00 37.93           O  
ATOM   1237  CB  ASP A 157     -19.395   3.626 -26.511  1.00 39.13           C  
ATOM   1238  CG  ASP A 157     -19.175   3.526 -25.013  1.00 61.08           C  
ATOM   1239  OD1 ASP A 157     -18.925   4.569 -24.369  1.00 57.64           O  
ATOM   1240  OD2 ASP A 157     -19.242   2.393 -24.484  1.00 60.04           O  
ATOM   1241  N   VAL A 158     -19.642   5.555 -29.208  1.00 35.65           N  
ATOM   1242  CA  VAL A 158     -19.808   5.524 -30.658  1.00 41.89           C  
ATOM   1243  C   VAL A 158     -18.441   5.655 -31.311  1.00 31.12           C  
ATOM   1244  O   VAL A 158     -17.631   6.499 -30.917  1.00 37.02           O  
ATOM   1245  CB  VAL A 158     -20.775   6.621 -31.159  1.00 37.69           C  
ATOM   1246  CG1 VAL A 158     -20.379   7.989 -30.642  1.00 24.24           C  
ATOM   1247  CG2 VAL A 158     -20.835   6.626 -32.667  1.00 37.85           C  
ATOM   1248  N   GLU A 159     -18.179   4.803 -32.299  1.00 35.63           N  
ATOM   1249  CA  GLU A 159     -16.984   4.923 -33.122  1.00 41.82           C  
ATOM   1250  C   GLU A 159     -17.280   5.892 -34.258  1.00 45.22           C  
ATOM   1251  O   GLU A 159     -18.229   5.690 -35.024  1.00 42.37           O  
ATOM   1252  CB  GLU A 159     -16.549   3.562 -33.658  1.00 41.36           C  
ATOM   1253  CG  GLU A 159     -16.345   2.522 -32.565  1.00 65.40           C  
ATOM   1254  CD  GLU A 159     -15.951   1.163 -33.109  1.00 78.40           C  
ATOM   1255  OE1 GLU A 159     -16.130   0.929 -34.326  1.00 68.37           O  
ATOM   1256  OE2 GLU A 159     -15.465   0.327 -32.315  1.00 74.62           O  
ATOM   1257  N   MET A 160     -16.482   6.952 -34.347  1.00 41.95           N  
ATOM   1258  CA  MET A 160     -16.695   8.031 -35.295  1.00 33.62           C  
ATOM   1259  C   MET A 160     -15.546   8.069 -36.293  1.00 45.24           C  
ATOM   1260  O   MET A 160     -14.457   7.545 -36.037  1.00 54.50           O  
ATOM   1261  CB  MET A 160     -16.819   9.374 -34.566  1.00 38.36           C  
ATOM   1262  CG  MET A 160     -17.973   9.425 -33.575  1.00 33.51           C  
ATOM   1263  SD  MET A 160     -19.557   9.770 -34.373  1.00 42.82           S  
ATOM   1264  CE  MET A 160     -19.362  11.503 -34.767  1.00 34.77           C  
ATOM   1265  N   ALA A 161     -15.799   8.697 -37.441  1.00 38.63           N  
ATOM   1266  CA  ALA A 161     -14.801   8.772 -38.500  1.00 41.57           C  
ATOM   1267  C   ALA A 161     -15.046  10.007 -39.351  1.00 40.99           C  
ATOM   1268  O   ALA A 161     -16.173  10.236 -39.800  1.00 40.97           O  
ATOM   1269  CB  ALA A 161     -14.833   7.515 -39.373  1.00 48.73           C  
ATOM   1270  N   LEU A 162     -13.990  10.786 -39.576  1.00 34.99           N  
ATOM   1271  CA  LEU A 162     -14.043  11.971 -40.424  1.00 32.05           C  
ATOM   1272  C   LEU A 162     -13.547  11.611 -41.817  1.00 41.18           C  
ATOM   1273  O   LEU A 162     -12.420  11.128 -41.971  1.00 43.99           O  
ATOM   1274  CB  LEU A 162     -13.191  13.098 -39.844  1.00 30.40           C  
ATOM   1275  CG  LEU A 162     -13.792  13.851 -38.661  1.00 44.46           C  
ATOM   1276  CD1 LEU A 162     -12.701  14.517 -37.827  1.00 37.77           C  
ATOM   1277  CD2 LEU A 162     -14.797  14.866 -39.160  1.00 34.58           C  
ATOM   1278  N   LEU A 163     -14.383  11.840 -42.825  1.00 44.66           N  
ATOM   1279  CA  LEU A 163     -13.932  11.701 -44.201  1.00 33.89           C  
ATOM   1280  C   LEU A 163     -12.967  12.830 -44.521  1.00 43.38           C  
ATOM   1281  O   LEU A 163     -13.260  14.001 -44.258  1.00 39.49           O  
ATOM   1282  CB  LEU A 163     -15.114  11.724 -45.166  1.00 46.50           C  
ATOM   1283  CG  LEU A 163     -14.761  11.720 -46.660  1.00 42.12           C  
ATOM   1284  CD1 LEU A 163     -14.059  10.422 -47.049  1.00 36.46           C  
ATOM   1285  CD2 LEU A 163     -16.005  11.932 -47.508  1.00 34.77           C  
ATOM   1286  N   LEU A 164     -11.814  12.478 -45.081  1.00 47.10           N  
ATOM   1287  CA  LEU A 164     -10.763  13.443 -45.363  1.00 46.19           C  
ATOM   1288  C   LEU A 164     -10.754  13.832 -46.835  1.00 47.40           C  
ATOM   1289  O   LEU A 164     -11.234  13.099 -47.703  1.00 46.64           O  
ATOM   1290  CB  LEU A 164      -9.391  12.885 -44.973  1.00 36.38           C  
ATOM   1291  CG  LEU A 164      -9.247  12.387 -43.535  1.00 49.81           C  
ATOM   1292  CD1 LEU A 164      -7.873  11.770 -43.293  1.00 39.72           C  
ATOM   1293  CD2 LEU A 164      -9.516  13.521 -42.557  1.00 44.57           C  
ATOM   1294  N   GLU A 165     -10.209  15.016 -47.101  1.00 51.77           N  
ATOM   1295  CA  GLU A 165      -9.861  15.397 -48.462  1.00 52.51           C  
ATOM   1296  C   GLU A 165      -8.860  14.393 -49.015  1.00 61.45           C  
ATOM   1297  O   GLU A 165      -7.763  14.232 -48.470  1.00 63.39           O  
ATOM   1298  CB  GLU A 165      -9.284  16.810 -48.473  1.00 51.21           C  
ATOM   1299  CG  GLU A 165      -8.844  17.323 -49.830  1.00 71.71           C  
ATOM   1300  CD  GLU A 165      -7.972  18.565 -49.720  1.00 96.49           C  
ATOM   1301  OE1 GLU A 165      -7.238  18.871 -50.683  1.00105.62           O  
ATOM   1302  OE2 GLU A 165      -8.018  19.236 -48.668  1.00 84.82           O  
ATOM   1303  N   GLY A 166      -9.253  13.691 -50.079  1.00 59.74           N  
ATOM   1304  CA  GLY A 166      -8.473  12.605 -50.649  1.00 62.22           C  
ATOM   1305  C   GLY A 166      -9.175  11.264 -50.612  1.00 68.75           C  
ATOM   1306  O   GLY A 166      -8.882  10.393 -51.439  1.00 73.09           O  
ATOM   1307  N   GLY A 167     -10.095  11.075 -49.667  1.00 64.40           N  
ATOM   1308  CA  GLY A 167     -10.905   9.876 -49.583  1.00 59.94           C  
ATOM   1309  C   GLY A 167     -10.679   9.045 -48.338  1.00 54.13           C  
ATOM   1310  O   GLY A 167     -11.524   8.197 -48.010  1.00 50.90           O  
ATOM   1311  N   GLY A 168      -9.573   9.255 -47.631  1.00 55.81           N  
ATOM   1312  CA  GLY A 168      -9.277   8.498 -46.432  1.00 58.96           C  
ATOM   1313  C   GLY A 168     -10.137   8.920 -45.254  1.00 56.60           C  
ATOM   1314  O   GLY A 168     -10.924   9.867 -45.306  1.00 51.53           O  
ATOM   1315  N   HIS A 169      -9.971   8.190 -44.154  1.00 51.51           N  
ATOM   1316  CA  HIS A 169     -10.778   8.414 -42.965  1.00 47.74           C  
ATOM   1317  C   HIS A 169      -9.902   8.651 -41.744  1.00 49.54           C  
ATOM   1318  O   HIS A 169      -8.821   8.069 -41.606  1.00 46.41           O  
ATOM   1319  CB  HIS A 169     -11.732   7.244 -42.725  1.00 46.12           C  
ATOM   1320  CG  HIS A 169     -12.864   7.197 -43.702  1.00 57.31           C  
ATOM   1321  ND1 HIS A 169     -14.025   7.919 -43.530  1.00 54.73           N  
ATOM   1322  CD2 HIS A 169     -13.000   6.540 -44.878  1.00 62.54           C  
ATOM   1323  CE1 HIS A 169     -14.835   7.695 -44.549  1.00 46.31           C  
ATOM   1324  NE2 HIS A 169     -14.237   6.864 -45.382  1.00 50.36           N  
ATOM   1325  N   TYR A 170     -10.391   9.518 -40.863  1.00 50.31           N  
ATOM   1326  CA  TYR A 170      -9.723   9.908 -39.627  1.00 44.35           C  
ATOM   1327  C   TYR A 170     -10.650   9.509 -38.485  1.00 41.71           C  
ATOM   1328  O   TYR A 170     -11.728  10.092 -38.325  1.00 41.02           O  
ATOM   1329  CB  TYR A 170      -9.431  11.408 -39.647  1.00 46.85           C  
ATOM   1330  CG  TYR A 170      -8.747  11.989 -38.435  1.00 45.67           C  
ATOM   1331  CD1 TYR A 170      -7.565  11.455 -37.942  1.00 49.03           C  
ATOM   1332  CD2 TYR A 170      -9.269  13.107 -37.810  1.00 44.70           C  
ATOM   1333  CE1 TYR A 170      -6.938  12.012 -36.834  1.00 46.61           C  
ATOM   1334  CE2 TYR A 170      -8.657  13.665 -36.714  1.00 48.75           C  
ATOM   1335  CZ  TYR A 170      -7.496  13.120 -36.226  1.00 47.33           C  
ATOM   1336  OH  TYR A 170      -6.903  13.700 -35.129  1.00 53.21           O  
ATOM   1337  N   ARG A 171     -10.254   8.499 -37.717  1.00 41.97           N  
ATOM   1338  CA  ARG A 171     -11.147   7.839 -36.776  1.00 39.05           C  
ATOM   1339  C   ARG A 171     -10.998   8.408 -35.370  1.00 42.31           C  
ATOM   1340  O   ARG A 171      -9.921   8.850 -34.964  1.00 45.41           O  
ATOM   1341  CB  ARG A 171     -10.894   6.329 -36.766  1.00 43.06           C  
ATOM   1342  CG  ARG A 171     -11.337   5.649 -38.057  1.00 63.96           C  
ATOM   1343  CD  ARG A 171     -10.712   4.272 -38.261  1.00 73.40           C  
ATOM   1344  NE  ARG A 171     -10.097   4.134 -39.585  1.00 96.65           N  
ATOM   1345  CZ  ARG A 171     -10.763   4.053 -40.738  1.00 88.70           C  
ATOM   1346  NH1 ARG A 171     -10.093   3.929 -41.879  1.00 68.56           N  
ATOM   1347  NH2 ARG A 171     -12.093   4.093 -40.760  1.00 72.15           N  
ATOM   1348  N   CYS A 172     -12.102   8.379 -34.627  1.00 41.00           N  
ATOM   1349  CA  CYS A 172     -12.162   8.951 -33.290  1.00 41.18           C  
ATOM   1350  C   CYS A 172     -13.105   8.112 -32.442  1.00 42.07           C  
ATOM   1351  O   CYS A 172     -14.067   7.533 -32.953  1.00 43.48           O  
ATOM   1352  CB  CYS A 172     -12.634  10.410 -33.331  1.00 41.97           C  
ATOM   1353  SG  CYS A 172     -12.718  11.253 -31.733  1.00 45.20           S  
ATOM   1354  N   ASP A 173     -12.821   8.056 -31.141  1.00 38.88           N  
ATOM   1355  CA  ASP A 173     -13.603   7.272 -30.192  1.00 41.39           C  
ATOM   1356  C   ASP A 173     -14.346   8.208 -29.248  1.00 42.33           C  
ATOM   1357  O   ASP A 173     -13.717   8.978 -28.515  1.00 48.07           O  
ATOM   1358  CB  ASP A 173     -12.709   6.320 -29.398  1.00 47.30           C  
ATOM   1359  CG  ASP A 173     -12.388   5.047 -30.160  1.00 62.86           C  
ATOM   1360  OD1 ASP A 173     -13.258   4.567 -30.922  1.00 51.28           O  
ATOM   1361  OD2 ASP A 173     -11.264   4.526 -29.992  1.00 64.68           O  
ATOM   1362  N   PHE A 174     -15.676   8.131 -29.258  1.00 39.96           N  
ATOM   1363  CA  PHE A 174     -16.515   8.937 -28.381  1.00 36.84           C  
ATOM   1364  C   PHE A 174     -16.972   8.099 -27.197  1.00 38.18           C  
ATOM   1365  O   PHE A 174     -17.408   6.956 -27.369  1.00 42.28           O  
ATOM   1366  CB  PHE A 174     -17.747   9.472 -29.108  1.00 34.69           C  
ATOM   1367  CG  PHE A 174     -17.492  10.666 -29.982  1.00 34.99           C  
ATOM   1368  CD1 PHE A 174     -16.249  10.891 -30.547  1.00 33.23           C  
ATOM   1369  CD2 PHE A 174     -18.524  11.552 -30.262  1.00 33.19           C  
ATOM   1370  CE1 PHE A 174     -16.037  11.985 -31.368  1.00 47.16           C  
ATOM   1371  CE2 PHE A 174     -18.319  12.646 -31.079  1.00 39.37           C  
ATOM   1372  CZ  PHE A 174     -17.076  12.864 -31.634  1.00 40.95           C  
ATOM   1373  N   LYS A 175     -16.878   8.676 -26.001  1.00 44.55           N  
ATOM   1374  CA  LYS A 175     -17.444   8.087 -24.791  1.00 38.14           C  
ATOM   1375  C   LYS A 175     -18.100   9.207 -23.996  1.00 36.79           C  
ATOM   1376  O   LYS A 175     -17.428  10.163 -23.598  1.00 36.46           O  
ATOM   1377  CB  LYS A 175     -16.374   7.358 -23.956  1.00 32.66           C  
ATOM   1378  CG  LYS A 175     -15.815   6.099 -24.622  1.00 39.97           C  
ATOM   1379  CD  LYS A 175     -15.197   5.117 -23.632  1.00 44.80           C  
ATOM   1380  CE  LYS A 175     -16.232   4.563 -22.655  1.00 72.25           C  
ATOM   1381  NZ  LYS A 175     -16.308   3.069 -22.653  1.00 66.67           N  
ATOM   1382  N   THR A 176     -19.410   9.106 -23.794  1.00 32.32           N  
ATOM   1383  CA  THR A 176     -20.193  10.163 -23.173  1.00 27.72           C  
ATOM   1384  C   THR A 176     -20.934   9.617 -21.961  1.00 41.06           C  
ATOM   1385  O   THR A 176     -21.320   8.442 -21.925  1.00 40.99           O  
ATOM   1386  CB  THR A 176     -21.221  10.780 -24.154  1.00 35.11           C  
ATOM   1387  OG1 THR A 176     -20.594  11.076 -25.410  1.00 36.04           O  
ATOM   1388  CG2 THR A 176     -21.822  12.046 -23.576  1.00 31.60           C  
ATOM   1389  N   THR A 177     -21.116  10.483 -20.964  1.00 34.20           N  
ATOM   1390  CA  THR A 177     -21.908  10.189 -19.775  1.00 31.69           C  
ATOM   1391  C   THR A 177     -23.043  11.200 -19.698  1.00 28.82           C  
ATOM   1392  O   THR A 177     -22.798  12.409 -19.643  1.00 34.28           O  
ATOM   1393  CB  THR A 177     -21.042  10.242 -18.513  1.00 34.73           C  
ATOM   1394  OG1 THR A 177     -19.964   9.306 -18.635  1.00 40.14           O  
ATOM   1395  CG2 THR A 177     -21.867   9.898 -17.283  1.00 30.92           C  
ATOM   1396  N   TYR A 178     -24.278  10.711 -19.700  1.00 29.42           N  
ATOM   1397  CA  TYR A 178     -25.466  11.557 -19.681  1.00 28.68           C  
ATOM   1398  C   TYR A 178     -26.091  11.505 -18.292  1.00 37.72           C  
ATOM   1399  O   TYR A 178     -26.566  10.449 -17.861  1.00 44.92           O  
ATOM   1400  CB  TYR A 178     -26.472  11.105 -20.740  1.00 32.74           C  
ATOM   1401  CG  TYR A 178     -25.917  11.074 -22.151  1.00 30.73           C  
ATOM   1402  CD1 TYR A 178     -25.923  12.212 -22.945  1.00 27.95           C  
ATOM   1403  CD2 TYR A 178     -25.392   9.905 -22.688  1.00 28.60           C  
ATOM   1404  CE1 TYR A 178     -25.420  12.192 -24.229  1.00 28.26           C  
ATOM   1405  CE2 TYR A 178     -24.887   9.875 -23.973  1.00 35.23           C  
ATOM   1406  CZ  TYR A 178     -24.906  11.022 -24.741  1.00 35.84           C  
ATOM   1407  OH  TYR A 178     -24.409  11.010 -26.024  1.00 34.52           O  
ATOM   1408  N   LYS A 179     -26.106  12.643 -17.603  1.00 39.95           N  
ATOM   1409  CA  LYS A 179     -26.571  12.723 -16.221  1.00 32.97           C  
ATOM   1410  C   LYS A 179     -27.845  13.557 -16.163  1.00 33.06           C  
ATOM   1411  O   LYS A 179     -27.799  14.783 -16.312  1.00 40.36           O  
ATOM   1412  CB  LYS A 179     -25.487  13.316 -15.322  1.00 39.91           C  
ATOM   1413  CG  LYS A 179     -24.112  12.728 -15.571  1.00 47.05           C  
ATOM   1414  CD  LYS A 179     -23.099  13.151 -14.525  1.00 41.20           C  
ATOM   1415  CE  LYS A 179     -22.030  12.075 -14.354  1.00 51.45           C  
ATOM   1416  NZ  LYS A 179     -20.736  12.608 -13.839  1.00 60.87           N  
ATOM   1417  N   ALA A 180     -28.976  12.893 -15.936  1.00 34.03           N  
ATOM   1418  CA  ALA A 180     -30.234  13.600 -15.741  1.00 39.66           C  
ATOM   1419  C   ALA A 180     -30.271  14.252 -14.361  1.00 41.01           C  
ATOM   1420  O   ALA A 180     -29.717  13.736 -13.386  1.00 44.62           O  
ATOM   1421  CB  ALA A 180     -31.415  12.643 -15.908  1.00 30.27           C  
ATOM   1422  N   LYS A 181     -30.928  15.404 -14.282  1.00 36.93           N  
ATOM   1423  CA  LYS A 181     -30.921  16.171 -13.042  1.00 46.79           C  
ATOM   1424  C   LYS A 181     -31.974  15.705 -12.046  1.00 52.71           C  
ATOM   1425  O   LYS A 181     -32.029  16.240 -10.933  1.00 49.78           O  
ATOM   1426  CB  LYS A 181     -31.100  17.662 -13.348  1.00 40.39           C  
ATOM   1427  CG  LYS A 181     -29.900  18.271 -14.068  1.00 32.13           C  
ATOM   1428  CD  LYS A 181     -30.149  19.713 -14.459  1.00 40.50           C  
ATOM   1429  CE  LYS A 181     -28.955  20.286 -15.207  1.00 43.05           C  
ATOM   1430  NZ  LYS A 181     -29.332  21.467 -16.041  1.00 51.08           N  
ATOM   1431  N   LYS A 182     -32.797  14.726 -12.413  1.00 52.51           N  
ATOM   1432  CA  LYS A 182     -33.791  14.161 -11.512  1.00 48.24           C  
ATOM   1433  C   LYS A 182     -33.978  12.692 -11.872  1.00 53.81           C  
ATOM   1434  O   LYS A 182     -33.391  12.187 -12.834  1.00 60.03           O  
ATOM   1435  CB  LYS A 182     -35.106  14.941 -11.583  1.00 45.12           C  
ATOM   1436  CG  LYS A 182     -35.921  14.693 -12.840  1.00 38.57           C  
ATOM   1437  CD  LYS A 182     -37.004  15.745 -12.976  1.00 41.49           C  
ATOM   1438  CE  LYS A 182     -38.011  15.390 -14.058  1.00 49.29           C  
ATOM   1439  NZ  LYS A 182     -38.896  16.548 -14.383  1.00 48.93           N  
ATOM   1440  N   ASP A 183     -34.800  12.001 -11.089  1.00 54.12           N  
ATOM   1441  CA  ASP A 183     -34.996  10.573 -11.289  1.00 50.66           C  
ATOM   1442  C   ASP A 183     -35.896  10.323 -12.494  1.00 47.07           C  
ATOM   1443  O   ASP A 183     -36.969  10.922 -12.616  1.00 42.55           O  
ATOM   1444  CB  ASP A 183     -35.584   9.942 -10.029  1.00 45.30           C  
ATOM   1445  CG  ASP A 183     -34.541   9.748  -8.941  1.00 68.13           C  
ATOM   1446  OD1 ASP A 183     -33.361   9.522  -9.292  1.00 64.22           O  
ATOM   1447  OD2 ASP A 183     -34.894   9.832  -7.741  1.00 65.00           O  
ATOM   1448  N   VAL A 184     -35.444   9.441 -13.391  1.00 36.99           N  
ATOM   1449  CA  VAL A 184     -36.168   9.104 -14.612  1.00 49.77           C  
ATOM   1450  C   VAL A 184     -36.148   7.592 -14.797  1.00 41.94           C  
ATOM   1451  O   VAL A 184     -35.269   6.892 -14.290  1.00 36.49           O  
ATOM   1452  CB  VAL A 184     -35.573   9.796 -15.866  1.00 46.96           C  
ATOM   1453  CG1 VAL A 184     -35.561  11.316 -15.707  1.00 35.14           C  
ATOM   1454  CG2 VAL A 184     -34.176   9.274 -16.146  1.00 34.82           C  
ATOM   1455  N   ARG A 185     -37.133   7.091 -15.543  1.00 41.54           N  
ATOM   1456  CA  ARG A 185     -37.197   5.665 -15.846  1.00 43.54           C  
ATOM   1457  C   ARG A 185     -36.020   5.263 -16.726  1.00 48.01           C  
ATOM   1458  O   ARG A 185     -35.799   5.849 -17.790  1.00 57.77           O  
ATOM   1459  CB  ARG A 185     -38.512   5.327 -16.546  1.00 56.64           C  
ATOM   1460  CG  ARG A 185     -39.754   5.524 -15.693  1.00 76.70           C  
ATOM   1461  CD  ARG A 185     -41.031   5.284 -16.497  1.00 88.81           C  
ATOM   1462  NE  ARG A 185     -41.644   6.530 -16.963  1.00 96.75           N  
ATOM   1463  CZ  ARG A 185     -41.759   6.885 -18.242  1.00 86.74           C  
ATOM   1464  NH1 ARG A 185     -41.308   6.089 -19.207  1.00 63.02           N  
ATOM   1465  NH2 ARG A 185     -42.333   8.040 -18.558  1.00 72.41           N  
ATOM   1466  N   LEU A 186     -35.279   4.259 -16.299  1.00 43.77           N  
ATOM   1467  CA  LEU A 186     -34.063   3.929 -17.036  1.00 47.71           C  
ATOM   1468  C   LEU A 186     -34.352   2.906 -18.129  1.00 49.42           C  
ATOM   1469  O   LEU A 186     -35.003   1.889 -17.858  1.00 58.61           O  
ATOM   1470  CB  LEU A 186     -32.996   3.387 -16.094  1.00 46.82           C  
ATOM   1471  CG  LEU A 186     -32.574   4.330 -14.971  1.00 41.71           C  
ATOM   1472  CD1 LEU A 186     -31.276   3.859 -14.346  1.00 33.37           C  
ATOM   1473  CD2 LEU A 186     -32.437   5.753 -15.498  1.00 49.53           C  
ATOM   1474  N   PRO A 187     -33.893   3.138 -19.356  1.00 46.91           N  
ATOM   1475  CA  PRO A 187     -34.073   2.150 -20.421  1.00 51.44           C  
ATOM   1476  C   PRO A 187     -32.994   1.079 -20.354  1.00 54.29           C  
ATOM   1477  O   PRO A 187     -32.003   1.195 -19.632  1.00 45.24           O  
ATOM   1478  CB  PRO A 187     -33.926   2.986 -21.694  1.00 48.17           C  
ATOM   1479  CG  PRO A 187     -32.912   4.012 -21.307  1.00 45.74           C  
ATOM   1480  CD  PRO A 187     -33.144   4.315 -19.833  1.00 44.28           C  
ATOM   1481  N   ASP A 188     -33.199   0.023 -21.133  1.00 48.98           N  
ATOM   1482  CA  ASP A 188     -32.131  -0.941 -21.306  1.00 47.83           C  
ATOM   1483  C   ASP A 188     -31.335  -0.573 -22.551  1.00 43.14           C  
ATOM   1484  O   ASP A 188     -31.618   0.419 -23.226  1.00 45.76           O  
ATOM   1485  CB  ASP A 188     -32.671  -2.368 -21.374  1.00 43.10           C  
ATOM   1486  CG  ASP A 188     -31.707  -3.374 -20.753  1.00 85.98           C  
ATOM   1487  OD1 ASP A 188     -31.624  -3.428 -19.506  1.00 87.14           O  
ATOM   1488  OD2 ASP A 188     -31.012  -4.092 -21.508  1.00 87.93           O  
ATOM   1489  N   ALA A 189     -30.320  -1.377 -22.854  1.00 34.44           N  
ATOM   1490  CA  ALA A 189     -29.402  -1.046 -23.931  1.00 38.45           C  
ATOM   1491  C   ALA A 189     -30.151  -0.851 -25.241  1.00 48.07           C  
ATOM   1492  O   ALA A 189     -31.109  -1.568 -25.543  1.00 51.39           O  
ATOM   1493  CB  ALA A 189     -28.345  -2.139 -24.081  1.00 28.54           C  
ATOM   1494  N   HIS A 190     -29.725   0.151 -26.003  1.00 40.55           N  
ATOM   1495  CA  HIS A 190     -30.274   0.415 -27.325  1.00 39.76           C  
ATOM   1496  C   HIS A 190     -29.238   1.206 -28.109  1.00 40.19           C  
ATOM   1497  O   HIS A 190     -28.128   1.459 -27.633  1.00 41.05           O  
ATOM   1498  CB  HIS A 190     -31.612   1.153 -27.245  1.00 37.51           C  
ATOM   1499  CG  HIS A 190     -31.533   2.485 -26.569  1.00 48.59           C  
ATOM   1500  ND1 HIS A 190     -31.387   2.620 -25.205  1.00 42.70           N  
ATOM   1501  CD2 HIS A 190     -31.587   3.742 -27.068  1.00 49.80           C  
ATOM   1502  CE1 HIS A 190     -31.353   3.903 -24.893  1.00 36.26           C  
ATOM   1503  NE2 HIS A 190     -31.471   4.605 -26.005  1.00 45.97           N  
ATOM   1504  N   GLU A 191     -29.610   1.593 -29.322  1.00 42.86           N  
ATOM   1505  CA  GLU A 191     -28.701   2.277 -30.223  1.00 41.54           C  
ATOM   1506  C   GLU A 191     -29.372   3.525 -30.774  1.00 38.91           C  
ATOM   1507  O   GLU A 191     -30.595   3.577 -30.925  1.00 40.17           O  
ATOM   1508  CB  GLU A 191     -28.256   1.345 -31.358  1.00 42.77           C  
ATOM   1509  CG  GLU A 191     -27.513   0.110 -30.851  1.00 55.51           C  
ATOM   1510  CD  GLU A 191     -27.026  -0.801 -31.964  1.00 70.27           C  
ATOM   1511  OE1 GLU A 191     -27.588  -0.736 -33.079  1.00 70.79           O  
ATOM   1512  OE2 GLU A 191     -26.079  -1.583 -31.720  1.00 68.02           O  
ATOM   1513  N   VAL A 192     -28.559   4.544 -31.044  1.00 35.39           N  
ATOM   1514  CA  VAL A 192     -29.013   5.777 -31.675  1.00 32.57           C  
ATOM   1515  C   VAL A 192     -28.225   5.954 -32.960  1.00 35.37           C  
ATOM   1516  O   VAL A 192     -26.988   5.970 -32.937  1.00 39.35           O  
ATOM   1517  CB  VAL A 192     -28.836   6.999 -30.764  1.00 32.25           C  
ATOM   1518  CG1 VAL A 192     -29.125   8.273 -31.545  1.00 29.98           C  
ATOM   1519  CG2 VAL A 192     -29.745   6.894 -29.553  1.00 32.53           C  
ATOM   1520  N   ASP A 193     -28.935   6.083 -34.075  1.00 40.16           N  
ATOM   1521  CA  ASP A 193     -28.308   6.353 -35.359  1.00 40.59           C  
ATOM   1522  C   ASP A 193     -28.227   7.856 -35.566  1.00 37.06           C  
ATOM   1523  O   ASP A 193     -29.220   8.564 -35.377  1.00 34.31           O  
ATOM   1524  CB  ASP A 193     -29.093   5.699 -36.494  1.00 34.31           C  
ATOM   1525  CG  ASP A 193     -29.145   4.193 -36.366  1.00 54.14           C  
ATOM   1526  OD1 ASP A 193     -28.081   3.578 -36.125  1.00 48.40           O  
ATOM   1527  OD2 ASP A 193     -30.250   3.627 -36.495  1.00 54.40           O  
ATOM   1528  N   HIS A 194     -27.045   8.338 -35.941  1.00 35.52           N  
ATOM   1529  CA  HIS A 194     -26.811   9.758 -36.145  1.00 36.95           C  
ATOM   1530  C   HIS A 194     -26.436  10.040 -37.590  1.00 37.74           C  
ATOM   1531  O   HIS A 194     -25.824   9.208 -38.268  1.00 37.14           O  
ATOM   1532  CB  HIS A 194     -25.678  10.290 -35.267  1.00 36.87           C  
ATOM   1533  CG  HIS A 194     -25.845  10.022 -33.807  1.00 36.83           C  
ATOM   1534  ND1 HIS A 194     -26.471  10.908 -32.956  1.00 37.44           N  
ATOM   1535  CD2 HIS A 194     -25.428   8.989 -33.038  1.00 37.37           C  
ATOM   1536  CE1 HIS A 194     -26.450  10.422 -31.728  1.00 40.30           C  
ATOM   1537  NE2 HIS A 194     -25.825   9.258 -31.750  1.00 46.06           N  
ATOM   1538  N   ARG A 195     -26.796  11.237 -38.044  1.00 30.01           N  
ATOM   1539  CA  ARG A 195     -26.198  11.838 -39.229  1.00 34.06           C  
ATOM   1540  C   ARG A 195     -26.113  13.332 -38.974  1.00 31.24           C  
ATOM   1541  O   ARG A 195     -27.138  13.973 -38.729  1.00 41.53           O  
ATOM   1542  CB  ARG A 195     -27.006  11.546 -40.498  1.00 28.03           C  
ATOM   1543  CG  ARG A 195     -26.698  12.508 -41.636  1.00 35.14           C  
ATOM   1544  CD  ARG A 195     -27.636  12.333 -42.819  1.00 38.00           C  
ATOM   1545  NE  ARG A 195     -27.637  10.960 -43.308  1.00 49.30           N  
ATOM   1546  CZ  ARG A 195     -26.618  10.396 -43.951  1.00 53.75           C  
ATOM   1547  NH1 ARG A 195     -25.507  11.088 -44.185  1.00 51.05           N  
ATOM   1548  NH2 ARG A 195     -26.710   9.137 -44.358  1.00 51.39           N  
ATOM   1549  N   ILE A 196     -24.904  13.883 -39.005  1.00 26.38           N  
ATOM   1550  CA  ILE A 196     -24.683  15.301 -38.759  1.00 31.13           C  
ATOM   1551  C   ILE A 196     -24.005  15.900 -39.983  1.00 34.96           C  
ATOM   1552  O   ILE A 196     -23.134  15.272 -40.597  1.00 41.39           O  
ATOM   1553  CB  ILE A 196     -23.860  15.540 -37.471  1.00 32.82           C  
ATOM   1554  CG1 ILE A 196     -23.943  17.008 -37.034  1.00 30.77           C  
ATOM   1555  CG2 ILE A 196     -22.415  15.076 -37.636  1.00 28.14           C  
ATOM   1556  CD1 ILE A 196     -23.238  17.295 -35.725  1.00 26.16           C  
ATOM   1557  N   GLU A 197     -24.426  17.110 -40.346  1.00 27.89           N  
ATOM   1558  CA  GLU A 197     -24.059  17.702 -41.625  1.00 30.03           C  
ATOM   1559  C   GLU A 197     -23.988  19.211 -41.471  1.00 29.57           C  
ATOM   1560  O   GLU A 197     -24.882  19.820 -40.875  1.00 33.03           O  
ATOM   1561  CB  GLU A 197     -25.083  17.342 -42.708  1.00 29.55           C  
ATOM   1562  CG  GLU A 197     -24.710  16.172 -43.595  1.00 38.88           C  
ATOM   1563  CD  GLU A 197     -25.920  15.555 -44.288  1.00 54.19           C  
ATOM   1564  OE1 GLU A 197     -26.924  16.273 -44.498  1.00 43.05           O  
ATOM   1565  OE2 GLU A 197     -25.869  14.350 -44.622  1.00 54.88           O  
ATOM   1566  N   ILE A 198     -22.934  19.813 -42.008  1.00 32.25           N  
ATOM   1567  CA  ILE A 198     -22.900  21.262 -42.165  1.00 30.88           C  
ATOM   1568  C   ILE A 198     -23.590  21.588 -43.486  1.00 34.10           C  
ATOM   1569  O   ILE A 198     -23.106  21.223 -44.560  1.00 27.19           O  
ATOM   1570  CB  ILE A 198     -21.470  21.805 -42.129  1.00 22.68           C  
ATOM   1571  CG1 ILE A 198     -20.853  21.575 -40.748  1.00 25.39           C  
ATOM   1572  CG2 ILE A 198     -21.465  23.279 -42.470  1.00 19.89           C  
ATOM   1573  CD1 ILE A 198     -19.424  22.067 -40.634  1.00 22.65           C  
ATOM   1574  N   LEU A 199     -24.739  22.259 -43.407  1.00 28.28           N  
ATOM   1575  CA  LEU A 199     -25.500  22.554 -44.615  1.00 29.57           C  
ATOM   1576  C   LEU A 199     -24.850  23.667 -45.429  1.00 30.74           C  
ATOM   1577  O   LEU A 199     -24.877  23.637 -46.664  1.00 33.34           O  
ATOM   1578  CB  LEU A 199     -26.935  22.928 -44.247  1.00 31.63           C  
ATOM   1579  CG  LEU A 199     -27.703  21.902 -43.421  1.00 29.79           C  
ATOM   1580  CD1 LEU A 199     -29.131  22.365 -43.198  1.00 26.73           C  
ATOM   1581  CD2 LEU A 199     -27.674  20.542 -44.099  1.00 26.15           C  
ATOM   1582  N   SER A 200     -24.268  24.656 -44.758  1.00 31.15           N  
ATOM   1583  CA  SER A 200     -23.739  25.826 -45.439  1.00 33.51           C  
ATOM   1584  C   SER A 200     -22.810  26.553 -44.482  1.00 38.20           C  
ATOM   1585  O   SER A 200     -22.934  26.432 -43.260  1.00 44.95           O  
ATOM   1586  CB  SER A 200     -24.862  26.756 -45.911  1.00 33.29           C  
ATOM   1587  OG  SER A 200     -25.370  27.530 -44.833  1.00 39.62           O  
ATOM   1588  N   HIS A 201     -21.884  27.321 -45.053  1.00 33.57           N  
ATOM   1589  CA  HIS A 201     -20.921  28.063 -44.252  1.00 34.45           C  
ATOM   1590  C   HIS A 201     -20.296  29.151 -45.110  1.00 33.73           C  
ATOM   1591  O   HIS A 201     -20.357  29.107 -46.341  1.00 42.18           O  
ATOM   1592  CB  HIS A 201     -19.838  27.138 -43.687  1.00 36.74           C  
ATOM   1593  CG  HIS A 201     -18.977  26.509 -44.739  1.00 38.61           C  
ATOM   1594  ND1 HIS A 201     -19.299  25.314 -45.347  1.00 43.76           N  
ATOM   1595  CD2 HIS A 201     -17.809  26.910 -45.295  1.00 30.14           C  
ATOM   1596  CE1 HIS A 201     -18.366  25.005 -46.230  1.00 39.72           C  
ATOM   1597  NE2 HIS A 201     -17.451  25.957 -46.218  1.00 40.37           N  
ATOM   1598  N   ASP A 202     -19.687  30.131 -44.443  1.00 38.42           N  
ATOM   1599  CA  ASP A 202     -18.896  31.132 -45.139  1.00 38.44           C  
ATOM   1600  C   ASP A 202     -17.426  30.708 -45.162  1.00 43.18           C  
ATOM   1601  O   ASP A 202     -17.053  29.645 -44.658  1.00 36.65           O  
ATOM   1602  CB  ASP A 202     -19.099  32.509 -44.509  1.00 35.70           C  
ATOM   1603  CG  ASP A 202     -18.610  32.583 -43.083  1.00 45.40           C  
ATOM   1604  OD1 ASP A 202     -18.204  31.539 -42.530  1.00 51.51           O  
ATOM   1605  OD2 ASP A 202     -18.644  33.692 -42.511  1.00 40.20           O  
ATOM   1606  N   LYS A 203     -16.576  31.562 -45.742  1.00 46.43           N  
ATOM   1607  CA  LYS A 203     -15.218  31.154 -46.099  1.00 50.90           C  
ATOM   1608  C   LYS A 203     -14.448  30.615 -44.895  1.00 56.27           C  
ATOM   1609  O   LYS A 203     -13.842  29.539 -44.963  1.00 44.41           O  
ATOM   1610  CB  LYS A 203     -14.473  32.330 -46.737  1.00 53.24           C  
ATOM   1611  CG  LYS A 203     -13.099  31.978 -47.310  1.00 59.11           C  
ATOM   1612  CD  LYS A 203     -12.274  33.236 -47.597  1.00 81.27           C  
ATOM   1613  CE  LYS A 203     -10.967  33.249 -46.808  1.00 74.49           C  
ATOM   1614  NZ  LYS A 203     -10.592  34.621 -46.361  1.00 52.70           N  
ATOM   1615  N   ASP A 204     -14.464  31.339 -43.777  1.00 47.33           N  
ATOM   1616  CA  ASP A 204     -13.680  30.958 -42.611  1.00 46.46           C  
ATOM   1617  C   ASP A 204     -14.511  30.267 -41.534  1.00 46.27           C  
ATOM   1618  O   ASP A 204     -14.070  30.183 -40.382  1.00 49.29           O  
ATOM   1619  CB  ASP A 204     -12.974  32.184 -42.030  1.00 62.92           C  
ATOM   1620  CG  ASP A 204     -11.887  32.714 -42.944  1.00 62.28           C  
ATOM   1621  OD1 ASP A 204     -11.219  31.895 -43.611  1.00 53.90           O  
ATOM   1622  OD2 ASP A 204     -11.701  33.949 -42.991  1.00 66.17           O  
ATOM   1623  N   TYR A 205     -15.700  29.772 -41.887  1.00 44.85           N  
ATOM   1624  CA  TYR A 205     -16.599  29.084 -40.956  1.00 37.75           C  
ATOM   1625  C   TYR A 205     -16.981  29.960 -39.764  1.00 35.16           C  
ATOM   1626  O   TYR A 205     -17.282  29.454 -38.682  1.00 40.00           O  
ATOM   1627  CB  TYR A 205     -16.000  27.757 -40.473  1.00 29.70           C  
ATOM   1628  CG  TYR A 205     -16.028  26.666 -41.521  1.00 36.63           C  
ATOM   1629  CD1 TYR A 205     -15.093  26.641 -42.551  1.00 35.28           C  
ATOM   1630  CD2 TYR A 205     -16.995  25.666 -41.488  1.00 27.18           C  
ATOM   1631  CE1 TYR A 205     -15.116  25.649 -43.520  1.00 29.31           C  
ATOM   1632  CE2 TYR A 205     -17.025  24.668 -42.453  1.00 34.89           C  
ATOM   1633  CZ  TYR A 205     -16.084  24.667 -43.466  1.00 39.02           C  
ATOM   1634  OH  TYR A 205     -16.108  23.684 -44.429  1.00 38.81           O  
ATOM   1635  N   ASN A 206     -16.979  31.282 -39.944  1.00 31.40           N  
ATOM   1636  CA  ASN A 206     -17.490  32.153 -38.892  1.00 34.20           C  
ATOM   1637  C   ASN A 206     -19.007  32.063 -38.789  1.00 38.82           C  
ATOM   1638  O   ASN A 206     -19.568  32.255 -37.705  1.00 45.97           O  
ATOM   1639  CB  ASN A 206     -17.052  33.592 -39.145  1.00 34.87           C  
ATOM   1640  CG  ASN A 206     -15.549  33.769 -39.035  1.00 46.13           C  
ATOM   1641  OD1 ASN A 206     -14.986  34.708 -39.592  1.00 52.70           O  
ATOM   1642  ND2 ASN A 206     -14.891  32.862 -38.314  1.00 49.22           N  
ATOM   1643  N   LYS A 207     -19.680  31.782 -39.900  1.00 47.80           N  
ATOM   1644  CA  LYS A 207     -21.109  31.497 -39.932  1.00 36.85           C  
ATOM   1645  C   LYS A 207     -21.277  30.086 -40.474  1.00 43.82           C  
ATOM   1646  O   LYS A 207     -20.810  29.784 -41.580  1.00 37.03           O  
ATOM   1647  CB  LYS A 207     -21.861  32.504 -40.807  1.00 27.44           C  
ATOM   1648  CG  LYS A 207     -21.527  33.961 -40.535  1.00 34.74           C  
ATOM   1649  CD  LYS A 207     -22.490  34.595 -39.548  1.00 46.14           C  
ATOM   1650  CE  LYS A 207     -22.402  36.118 -39.589  1.00 67.03           C  
ATOM   1651  NZ  LYS A 207     -22.773  36.751 -38.286  1.00 74.63           N  
ATOM   1652  N   VAL A 208     -21.923  29.223 -39.692  1.00 32.70           N  
ATOM   1653  CA  VAL A 208     -22.122  27.822 -40.044  1.00 30.70           C  
ATOM   1654  C   VAL A 208     -23.569  27.456 -39.754  1.00 33.68           C  
ATOM   1655  O   VAL A 208     -24.121  27.860 -38.724  1.00 40.52           O  
ATOM   1656  CB  VAL A 208     -21.166  26.893 -39.260  1.00 32.38           C  
ATOM   1657  CG1 VAL A 208     -21.530  25.429 -39.473  1.00 28.69           C  
ATOM   1658  CG2 VAL A 208     -19.724  27.142 -39.655  1.00 34.00           C  
ATOM   1659  N   ARG A 209     -24.183  26.699 -40.661  1.00 35.15           N  
ATOM   1660  CA  ARG A 209     -25.506  26.121 -40.446  1.00 34.55           C  
ATOM   1661  C   ARG A 209     -25.365  24.610 -40.296  1.00 33.65           C  
ATOM   1662  O   ARG A 209     -24.784  23.948 -41.164  1.00 39.74           O  
ATOM   1663  CB  ARG A 209     -26.457  26.466 -41.594  1.00 32.67           C  
ATOM   1664  CG  ARG A 209     -27.893  26.026 -41.346  1.00 43.80           C  
ATOM   1665  CD  ARG A 209     -28.881  26.742 -42.253  1.00 36.10           C  
ATOM   1666  NE  ARG A 209     -29.076  28.133 -41.856  1.00 43.54           N  
ATOM   1667  CZ  ARG A 209     -29.352  29.117 -42.704  1.00 45.88           C  
ATOM   1668  NH1 ARG A 209     -29.467  28.862 -43.998  1.00 45.84           N  
ATOM   1669  NH2 ARG A 209     -29.515  30.355 -42.261  1.00 52.06           N  
ATOM   1670  N   LEU A 210     -25.896  24.070 -39.200  1.00 29.96           N  
ATOM   1671  CA  LEU A 210     -25.642  22.693 -38.790  1.00 30.45           C  
ATOM   1672  C   LEU A 210     -26.949  21.924 -38.653  1.00 32.76           C  
ATOM   1673  O   LEU A 210     -27.923  22.436 -38.092  1.00 33.50           O  
ATOM   1674  CB  LEU A 210     -24.881  22.661 -37.460  1.00 24.51           C  
ATOM   1675  CG  LEU A 210     -24.239  21.345 -37.031  1.00 25.58           C  
ATOM   1676  CD1 LEU A 210     -23.105  20.977 -37.964  1.00 24.55           C  
ATOM   1677  CD2 LEU A 210     -23.744  21.452 -35.597  1.00 26.49           C  
ATOM   1678  N   TYR A 211     -26.956  20.684 -39.151  1.00 32.69           N  
ATOM   1679  CA  TYR A 211     -28.123  19.808 -39.130  1.00 30.52           C  
ATOM   1680  C   TYR A 211     -27.746  18.460 -38.531  1.00 29.27           C  
ATOM   1681  O   TYR A 211     -26.656  17.943 -38.785  1.00 34.04           O  
ATOM   1682  CB  TYR A 211     -28.685  19.616 -40.553  1.00 33.70           C  
ATOM   1683  CG  TYR A 211     -29.637  18.446 -40.747  1.00 35.23           C  
ATOM   1684  CD1 TYR A 211     -29.160  17.160 -40.998  1.00 29.58           C  
ATOM   1685  CD2 TYR A 211     -31.014  18.639 -40.728  1.00 31.62           C  
ATOM   1686  CE1 TYR A 211     -30.027  16.101 -41.190  1.00 29.53           C  
ATOM   1687  CE2 TYR A 211     -31.889  17.584 -40.927  1.00 26.52           C  
ATOM   1688  CZ  TYR A 211     -31.393  16.320 -41.155  1.00 31.16           C  
ATOM   1689  OH  TYR A 211     -32.266  15.271 -41.344  1.00 36.13           O  
ATOM   1690  N   GLU A 212     -28.651  17.889 -37.742  1.00 34.76           N  
ATOM   1691  CA  GLU A 212     -28.478  16.534 -37.240  1.00 29.81           C  
ATOM   1692  C   GLU A 212     -29.807  15.802 -37.308  1.00 29.54           C  
ATOM   1693  O   GLU A 212     -30.865  16.399 -37.095  1.00 35.64           O  
ATOM   1694  CB  GLU A 212     -27.953  16.507 -35.798  1.00 31.90           C  
ATOM   1695  CG  GLU A 212     -27.409  15.141 -35.371  1.00 35.85           C  
ATOM   1696  CD  GLU A 212     -27.786  14.753 -33.942  1.00 41.55           C  
ATOM   1697  OE1 GLU A 212     -28.495  15.533 -33.270  1.00 48.83           O  
ATOM   1698  OE2 GLU A 212     -27.371  13.661 -33.492  1.00 36.88           O  
ATOM   1699  N   HIS A 213     -29.742  14.511 -37.621  1.00 34.46           N  
ATOM   1700  CA  HIS A 213     -30.888  13.620 -37.527  1.00 33.76           C  
ATOM   1701  C   HIS A 213     -30.490  12.404 -36.710  1.00 37.60           C  
ATOM   1702  O   HIS A 213     -29.450  11.789 -36.974  1.00 40.24           O  
ATOM   1703  CB  HIS A 213     -31.396  13.183 -38.901  1.00 30.53           C  
ATOM   1704  CG  HIS A 213     -32.639  12.354 -38.835  1.00 36.07           C  
ATOM   1705  ND1 HIS A 213     -33.877  12.892 -38.551  1.00 37.56           N  
ATOM   1706  CD2 HIS A 213     -32.833  11.024 -38.988  1.00 35.59           C  
ATOM   1707  CE1 HIS A 213     -34.781  11.930 -38.545  1.00 34.26           C  
ATOM   1708  NE2 HIS A 213     -34.174  10.786 -38.805  1.00 41.61           N  
ATOM   1709  N   ALA A 214     -31.322  12.052 -35.730  1.00 35.91           N  
ATOM   1710  CA  ALA A 214     -31.009  10.972 -34.805  1.00 35.45           C  
ATOM   1711  C   ALA A 214     -32.274  10.211 -34.441  1.00 34.36           C  
ATOM   1712  O   ALA A 214     -33.297  10.822 -34.114  1.00 35.72           O  
ATOM   1713  CB  ALA A 214     -30.336  11.515 -33.539  1.00 31.66           C  
ATOM   1714  N   GLU A 215     -32.198   8.878 -34.495  1.00 33.07           N  
ATOM   1715  CA  GLU A 215     -33.302   8.008 -34.108  1.00 38.05           C  
ATOM   1716  C   GLU A 215     -32.772   6.833 -33.299  1.00 34.83           C  
ATOM   1717  O   GLU A 215     -31.720   6.273 -33.622  1.00 36.29           O  
ATOM   1718  CB  GLU A 215     -34.066   7.488 -35.331  1.00 40.26           C  
ATOM   1719  CG  GLU A 215     -34.520   8.578 -36.292  1.00 47.12           C  
ATOM   1720  CD  GLU A 215     -35.419   8.053 -37.393  1.00 48.51           C  
ATOM   1721  OE1 GLU A 215     -35.750   6.845 -37.368  1.00 49.27           O  
ATOM   1722  OE2 GLU A 215     -35.798   8.852 -38.278  1.00 51.64           O  
ATOM   1723  N   ALA A 216     -33.507   6.460 -32.256  1.00 38.52           N  
ATOM   1724  CA  ALA A 216     -33.125   5.374 -31.366  1.00 38.11           C  
ATOM   1725  C   ALA A 216     -33.858   4.087 -31.732  1.00 44.97           C  
ATOM   1726  O   ALA A 216     -34.996   4.111 -32.209  1.00 44.43           O  
ATOM   1727  CB  ALA A 216     -33.418   5.738 -29.910  1.00 35.32           C  
ATOM   1728  N   ARG A 217     -33.197   2.957 -31.488  1.00 40.37           N  
ATOM   1729  CA  ARG A 217     -33.754   1.651 -31.817  1.00 47.64           C  
ATOM   1730  C   ARG A 217     -32.937   0.573 -31.122  1.00 49.17           C  
ATOM   1731  O   ARG A 217     -31.774   0.787 -30.765  1.00 50.78           O  
ATOM   1732  CB  ARG A 217     -33.757   1.413 -33.328  1.00 40.56           C  
ATOM   1733  CG  ARG A 217     -32.416   1.706 -33.961  1.00 51.61           C  
ATOM   1734  CD  ARG A 217     -32.208   0.944 -35.250  1.00 46.17           C  
ATOM   1735  NE  ARG A 217     -30.833   1.091 -35.716  1.00 56.58           N  
ATOM   1736  CZ  ARG A 217     -29.821   0.323 -35.322  1.00 61.56           C  
ATOM   1737  NH1 ARG A 217     -30.028  -0.660 -34.456  1.00 62.33           N  
ATOM   1738  NH2 ARG A 217     -28.601   0.534 -35.798  1.00 67.95           N  
ATOM   1739  N   TYR A 218     -33.557  -0.592 -30.943  1.00 49.74           N  
ATOM   1740  CA  TYR A 218     -32.831  -1.764 -30.480  1.00 55.56           C  
ATOM   1741  C   TYR A 218     -31.983  -2.344 -31.610  1.00 62.58           C  
ATOM   1742  O   TYR A 218     -32.171  -2.030 -32.789  1.00 64.18           O  
ATOM   1743  CB  TYR A 218     -33.790  -2.832 -29.960  1.00 45.10           C  
ATOM   1744  CG  TYR A 218     -34.509  -2.477 -28.679  1.00 58.85           C  
ATOM   1745  CD1 TYR A 218     -33.812  -2.326 -27.482  1.00 57.52           C  
ATOM   1746  CD2 TYR A 218     -35.890  -2.314 -28.661  1.00 60.87           C  
ATOM   1747  CE1 TYR A 218     -34.476  -2.007 -26.301  1.00 52.71           C  
ATOM   1748  CE2 TYR A 218     -36.561  -1.999 -27.490  1.00 65.59           C  
ATOM   1749  CZ  TYR A 218     -35.851  -1.847 -26.314  1.00 60.29           C  
ATOM   1750  OH  TYR A 218     -36.524  -1.529 -25.154  1.00 56.54           O  
ATOM   1751  N   SER A 219     -31.046  -3.212 -31.239  1.00 62.34           N  
ATOM   1752  CA  SER A 219     -30.210  -3.896 -32.224  1.00 70.71           C  
ATOM   1753  C   SER A 219     -31.018  -4.943 -32.990  1.00 71.89           C  
ATOM   1754  O   SER A 219     -30.518  -5.568 -33.926  1.00 66.28           O  
ATOM   1755  CB  SER A 219     -29.012  -4.558 -31.547  1.00 59.88           C  
ATOM   1756  OG  SER A 219     -29.439  -5.630 -30.728  1.00 74.71           O  
TER    1757      SER A 219                                                      
ATOM   1758  N   ALA B   2     -11.858  18.127 -64.585  1.00 91.82           N  
ATOM   1759  CA  ALA B   2     -12.793  18.730 -63.641  1.00 86.66           C  
ATOM   1760  C   ALA B   2     -14.223  18.652 -64.167  1.00 90.73           C  
ATOM   1761  O   ALA B   2     -14.568  19.313 -65.149  1.00 85.32           O  
ATOM   1762  CB  ALA B   2     -12.409  20.175 -63.361  1.00 67.26           C  
ATOM   1763  N   SER B   3     -15.051  17.843 -63.510  1.00 86.32           N  
ATOM   1764  CA  SER B   3     -16.434  17.688 -63.933  1.00 70.57           C  
ATOM   1765  C   SER B   3     -17.190  19.006 -63.795  1.00 63.30           C  
ATOM   1766  O   SER B   3     -16.826  19.888 -63.010  1.00 57.82           O  
ATOM   1767  CB  SER B   3     -17.133  16.601 -63.117  1.00 66.26           C  
ATOM   1768  OG  SER B   3     -18.509  16.520 -63.458  1.00 56.47           O  
ATOM   1769  N   VAL B   4     -18.263  19.129 -64.580  1.00 59.35           N  
ATOM   1770  CA  VAL B   4     -19.058  20.353 -64.576  1.00 52.57           C  
ATOM   1771  C   VAL B   4     -19.806  20.503 -63.257  1.00 51.60           C  
ATOM   1772  O   VAL B   4     -19.992  21.618 -62.754  1.00 44.78           O  
ATOM   1773  CB  VAL B   4     -20.017  20.363 -65.779  1.00 55.67           C  
ATOM   1774  CG1 VAL B   4     -19.255  20.671 -67.056  1.00 50.53           C  
ATOM   1775  CG2 VAL B   4     -20.736  19.023 -65.896  1.00 52.74           C  
ATOM   1776  N   ILE B   5     -20.252  19.390 -62.683  1.00 43.21           N  
ATOM   1777  CA  ILE B   5     -20.940  19.397 -61.398  1.00 37.10           C  
ATOM   1778  C   ILE B   5     -19.883  19.508 -60.306  1.00 47.01           C  
ATOM   1779  O   ILE B   5     -19.149  18.555 -60.039  1.00 43.91           O  
ATOM   1780  CB  ILE B   5     -21.802  18.144 -61.212  1.00 40.70           C  
ATOM   1781  CG1 ILE B   5     -22.704  17.945 -62.427  1.00 41.72           C  
ATOM   1782  CG2 ILE B   5     -22.631  18.259 -59.952  1.00 41.44           C  
ATOM   1783  CD1 ILE B   5     -23.568  19.146 -62.738  1.00 42.82           C  
ATOM   1784  N   LYS B   6     -19.806  20.672 -59.675  1.00 42.34           N  
ATOM   1785  CA  LYS B   6     -18.809  20.931 -58.656  1.00 42.06           C  
ATOM   1786  C   LYS B   6     -19.256  20.348 -57.314  1.00 50.87           C  
ATOM   1787  O   LYS B   6     -20.415  19.959 -57.153  1.00 43.24           O  
ATOM   1788  CB  LYS B   6     -18.561  22.435 -58.571  1.00 40.24           C  
ATOM   1789  CG  LYS B   6     -18.127  23.041 -59.910  1.00 55.56           C  
ATOM   1790  CD  LYS B   6     -18.026  24.566 -59.871  1.00 78.38           C  
ATOM   1791  CE  LYS B   6     -16.579  25.043 -59.807  1.00 70.24           C  
ATOM   1792  NZ  LYS B   6     -16.432  26.302 -59.018  1.00 64.61           N  
ATOM   1793  N   PRO B   7     -18.342  20.235 -56.342  1.00 49.78           N  
ATOM   1794  CA  PRO B   7     -18.745  19.690 -55.035  1.00 46.17           C  
ATOM   1795  C   PRO B   7     -19.794  20.529 -54.325  1.00 44.22           C  
ATOM   1796  O   PRO B   7     -20.593  19.981 -53.552  1.00 36.26           O  
ATOM   1797  CB  PRO B   7     -17.424  19.650 -54.253  1.00 31.20           C  
ATOM   1798  CG  PRO B   7     -16.381  19.544 -55.300  1.00 39.92           C  
ATOM   1799  CD  PRO B   7     -16.879  20.394 -56.429  1.00 46.48           C  
ATOM   1800  N   GLU B   8     -19.819  21.839 -54.561  1.00 35.62           N  
ATOM   1801  CA  GLU B   8     -20.843  22.721 -54.017  1.00 38.32           C  
ATOM   1802  C   GLU B   8     -21.508  23.460 -55.172  1.00 39.83           C  
ATOM   1803  O   GLU B   8     -20.843  24.192 -55.914  1.00 38.72           O  
ATOM   1804  CB  GLU B   8     -20.252  23.705 -53.001  1.00 36.04           C  
ATOM   1805  CG  GLU B   8     -21.239  24.174 -51.929  1.00 48.59           C  
ATOM   1806  CD  GLU B   8     -20.564  24.856 -50.738  1.00 77.97           C  
ATOM   1807  OE1 GLU B   8     -19.859  25.868 -50.948  1.00 75.79           O  
ATOM   1808  OE2 GLU B   8     -20.749  24.392 -49.589  1.00 72.41           O  
ATOM   1809  N   MET B   9     -22.813  23.256 -55.325  1.00 29.68           N  
ATOM   1810  CA  MET B   9     -23.605  23.893 -56.366  1.00 33.28           C  
ATOM   1811  C   MET B   9     -24.733  24.688 -55.729  1.00 39.50           C  
ATOM   1812  O   MET B   9     -25.366  24.228 -54.774  1.00 39.02           O  
ATOM   1813  CB  MET B   9     -24.195  22.864 -57.331  1.00 36.33           C  
ATOM   1814  CG  MET B   9     -23.162  22.093 -58.124  1.00 39.53           C  
ATOM   1815  SD  MET B   9     -22.516  23.091 -59.466  1.00 39.83           S  
ATOM   1816  CE  MET B   9     -23.878  23.006 -60.631  1.00 35.46           C  
ATOM   1817  N   LYS B  10     -24.986  25.877 -56.266  1.00 37.84           N  
ATOM   1818  CA  LYS B  10     -26.101  26.688 -55.811  1.00 38.05           C  
ATOM   1819  C   LYS B  10     -27.342  26.385 -56.644  1.00 36.46           C  
ATOM   1820  O   LYS B  10     -27.286  25.688 -57.659  1.00 36.75           O  
ATOM   1821  CB  LYS B  10     -25.736  28.174 -55.845  1.00 31.86           C  
ATOM   1822  CG  LYS B  10     -24.431  28.470 -55.113  1.00 45.23           C  
ATOM   1823  CD  LYS B  10     -24.169  29.959 -54.980  1.00 55.26           C  
ATOM   1824  CE  LYS B  10     -24.335  30.655 -56.311  1.00 72.47           C  
ATOM   1825  NZ  LYS B  10     -24.263  32.130 -56.168  1.00 72.67           N  
ATOM   1826  N   ILE B  11     -28.487  26.880 -56.178  1.00 34.03           N  
ATOM   1827  CA  ILE B  11     -29.772  26.583 -56.798  1.00 32.74           C  
ATOM   1828  C   ILE B  11     -30.570  27.869 -56.952  1.00 37.81           C  
ATOM   1829  O   ILE B  11     -30.602  28.711 -56.046  1.00 37.23           O  
ATOM   1830  CB  ILE B  11     -30.582  25.552 -55.986  1.00 29.62           C  
ATOM   1831  CG1 ILE B  11     -29.759  24.289 -55.734  1.00 36.07           C  
ATOM   1832  CG2 ILE B  11     -31.856  25.186 -56.718  1.00 28.10           C  
ATOM   1833  CD1 ILE B  11     -30.282  23.451 -54.592  1.00 30.72           C  
ATOM   1834  N   LYS B  12     -31.211  28.017 -58.106  1.00 29.62           N  
ATOM   1835  CA  LYS B  12     -32.183  29.073 -58.336  1.00 30.48           C  
ATOM   1836  C   LYS B  12     -33.368  28.442 -59.042  1.00 36.12           C  
ATOM   1837  O   LYS B  12     -33.184  27.718 -60.025  1.00 39.44           O  
ATOM   1838  CB  LYS B  12     -31.595  30.208 -59.177  1.00 27.87           C  
ATOM   1839  CG  LYS B  12     -30.642  31.111 -58.418  1.00 35.46           C  
ATOM   1840  CD  LYS B  12     -29.729  31.868 -59.369  1.00 34.33           C  
ATOM   1841  CE  LYS B  12     -28.917  32.920 -58.637  1.00 37.54           C  
ATOM   1842  NZ  LYS B  12     -29.723  34.149 -58.396  1.00 39.81           N  
ATOM   1843  N   LEU B  13     -34.575  28.691 -58.539  1.00 31.08           N  
ATOM   1844  CA  LEU B  13     -35.763  28.099 -59.134  1.00 33.87           C  
ATOM   1845  C   LEU B  13     -36.921  29.080 -59.068  1.00 36.43           C  
ATOM   1846  O   LEU B  13     -36.955  29.985 -58.230  1.00 38.26           O  
ATOM   1847  CB  LEU B  13     -36.154  26.782 -58.444  1.00 30.74           C  
ATOM   1848  CG  LEU B  13     -36.520  26.846 -56.955  1.00 41.60           C  
ATOM   1849  CD1 LEU B  13     -38.011  27.076 -56.748  1.00 36.66           C  
ATOM   1850  CD2 LEU B  13     -36.077  25.582 -56.229  1.00 38.41           C  
ATOM   1851  N   ARG B  14     -37.876  28.881 -59.973  1.00 35.99           N  
ATOM   1852  CA  ARG B  14     -39.174  29.531 -59.894  1.00 37.18           C  
ATOM   1853  C   ARG B  14     -40.238  28.508 -60.245  1.00 33.70           C  
ATOM   1854  O   ARG B  14     -40.139  27.833 -61.273  1.00 34.74           O  
ATOM   1855  CB  ARG B  14     -39.274  30.732 -60.833  1.00 39.36           C  
ATOM   1856  CG  ARG B  14     -40.682  31.286 -60.951  1.00 32.88           C  
ATOM   1857  CD  ARG B  14     -40.779  32.228 -62.126  1.00 50.69           C  
ATOM   1858  NE  ARG B  14     -42.157  32.452 -62.541  1.00 48.34           N  
ATOM   1859  CZ  ARG B  14     -42.871  33.515 -62.190  1.00 50.54           C  
ATOM   1860  NH1 ARG B  14     -42.335  34.448 -61.406  1.00 32.10           N  
ATOM   1861  NH2 ARG B  14     -44.122  33.639 -62.618  1.00 34.44           N  
ATOM   1862  N   MET B  15     -41.241  28.386 -59.387  1.00 35.73           N  
ATOM   1863  CA  MET B  15     -42.355  27.481 -59.607  1.00 36.09           C  
ATOM   1864  C   MET B  15     -43.620  28.298 -59.810  1.00 37.81           C  
ATOM   1865  O   MET B  15     -43.850  29.292 -59.111  1.00 41.76           O  
ATOM   1866  CB  MET B  15     -42.533  26.517 -58.427  1.00 39.29           C  
ATOM   1867  CG  MET B  15     -43.732  25.586 -58.566  1.00 32.65           C  
ATOM   1868  SD  MET B  15     -44.424  25.056 -56.990  1.00 33.14           S  
ATOM   1869  CE  MET B  15     -43.496  23.557 -56.656  1.00 19.84           C  
ATOM   1870  N   GLU B  16     -44.431  27.881 -60.776  1.00 25.87           N  
ATOM   1871  CA  GLU B  16     -45.727  28.489 -61.023  1.00 35.10           C  
ATOM   1872  C   GLU B  16     -46.752  27.369 -61.088  1.00 42.67           C  
ATOM   1873  O   GLU B  16     -46.500  26.336 -61.720  1.00 42.03           O  
ATOM   1874  CB  GLU B  16     -45.716  29.301 -62.319  1.00 31.17           C  
ATOM   1875  CG  GLU B  16     -46.876  30.270 -62.474  1.00 43.08           C  
ATOM   1876  CD  GLU B  16     -46.509  31.488 -63.308  1.00 63.94           C  
ATOM   1877  OE1 GLU B  16     -45.295  31.704 -63.541  1.00 57.24           O  
ATOM   1878  OE2 GLU B  16     -47.431  32.227 -63.723  1.00 62.66           O  
ATOM   1879  N   GLY B  17     -47.886  27.553 -60.424  1.00 36.06           N  
ATOM   1880  CA  GLY B  17     -48.878  26.502 -60.455  1.00 35.01           C  
ATOM   1881  C   GLY B  17     -50.216  26.929 -59.901  1.00 35.26           C  
ATOM   1882  O   GLY B  17     -50.460  28.108 -59.642  1.00 35.07           O  
ATOM   1883  N   ALA B  18     -51.087  25.934 -59.740  1.00 39.78           N  
ATOM   1884  CA  ALA B  18     -52.401  26.116 -59.140  1.00 41.39           C  
ATOM   1885  C   ALA B  18     -52.844  24.807 -58.501  1.00 38.89           C  
ATOM   1886  O   ALA B  18     -52.639  23.731 -59.070  1.00 34.14           O  
ATOM   1887  CB  ALA B  18     -53.433  26.572 -60.174  1.00 29.01           C  
ATOM   1888  N   VAL B  19     -53.446  24.909 -57.318  1.00 33.77           N  
ATOM   1889  CA  VAL B  19     -53.991  23.761 -56.596  1.00 40.21           C  
ATOM   1890  C   VAL B  19     -55.440  24.068 -56.247  1.00 45.49           C  
ATOM   1891  O   VAL B  19     -55.712  25.030 -55.516  1.00 44.27           O  
ATOM   1892  CB  VAL B  19     -53.192  23.439 -55.324  1.00 40.91           C  
ATOM   1893  CG1 VAL B  19     -53.879  22.339 -54.539  1.00 37.34           C  
ATOM   1894  CG2 VAL B  19     -51.768  23.042 -55.669  1.00 37.43           C  
ATOM   1895  N   ASN B  20     -56.365  23.245 -56.754  1.00 47.86           N  
ATOM   1896  CA  ASN B  20     -57.806  23.459 -56.571  1.00 43.34           C  
ATOM   1897  C   ASN B  20     -58.211  24.856 -57.033  1.00 45.59           C  
ATOM   1898  O   ASN B  20     -58.977  25.555 -56.368  1.00 61.26           O  
ATOM   1899  CB  ASN B  20     -58.232  23.222 -55.115  1.00 38.26           C  
ATOM   1900  CG  ASN B  20     -58.427  21.742 -54.787  1.00 41.95           C  
ATOM   1901  OD1 ASN B  20     -58.098  20.868 -55.584  1.00 57.54           O  
ATOM   1902  ND2 ASN B  20     -58.964  21.463 -53.610  1.00 41.58           N  
ATOM   1903  N   GLY B  21     -57.677  25.274 -58.183  1.00 47.08           N  
ATOM   1904  CA  GLY B  21     -57.976  26.571 -58.752  1.00 59.19           C  
ATOM   1905  C   GLY B  21     -57.198  27.738 -58.178  1.00 54.66           C  
ATOM   1906  O   GLY B  21     -57.086  28.774 -58.846  1.00 50.61           O  
ATOM   1907  N   HIS B  22     -56.647  27.605 -56.970  1.00 48.53           N  
ATOM   1908  CA  HIS B  22     -55.909  28.682 -56.310  1.00 53.94           C  
ATOM   1909  C   HIS B  22     -54.491  28.773 -56.880  1.00 48.54           C  
ATOM   1910  O   HIS B  22     -53.645  27.912 -56.613  1.00 44.43           O  
ATOM   1911  CB  HIS B  22     -55.892  28.444 -54.802  1.00 50.72           C  
ATOM   1912  CG  HIS B  22     -55.301  29.572 -54.015  1.00 68.18           C  
ATOM   1913  ND1 HIS B  22     -53.942  29.731 -53.851  1.00 69.59           N  
ATOM   1914  CD2 HIS B  22     -55.884  30.586 -53.334  1.00 70.08           C  
ATOM   1915  CE1 HIS B  22     -53.712  30.801 -53.111  1.00 66.09           C  
ATOM   1916  NE2 HIS B  22     -54.874  31.337 -52.782  1.00 69.94           N  
ATOM   1917  N   LYS B  23     -54.224  29.830 -57.646  1.00 43.25           N  
ATOM   1918  CA  LYS B  23     -52.964  29.986 -58.364  1.00 47.51           C  
ATOM   1919  C   LYS B  23     -51.916  30.707 -57.515  1.00 36.31           C  
ATOM   1920  O   LYS B  23     -52.239  31.567 -56.689  1.00 43.31           O  
ATOM   1921  CB  LYS B  23     -53.189  30.726 -59.692  1.00 43.05           C  
ATOM   1922  CG  LYS B  23     -54.356  30.152 -60.511  1.00 54.32           C  
ATOM   1923  CD  LYS B  23     -54.420  30.683 -61.949  1.00 66.60           C  
ATOM   1924  CE  LYS B  23     -54.790  29.545 -62.942  1.00 79.35           C  
ATOM   1925  NZ  LYS B  23     -53.645  29.103 -63.838  1.00 72.71           N  
ATOM   1926  N   PHE B  24     -50.646  30.353 -57.740  1.00 41.86           N  
ATOM   1927  CA  PHE B  24     -49.551  30.835 -56.902  1.00 39.68           C  
ATOM   1928  C   PHE B  24     -48.230  30.816 -57.667  1.00 33.15           C  
ATOM   1929  O   PHE B  24     -48.103  30.186 -58.721  1.00 30.93           O  
ATOM   1930  CB  PHE B  24     -49.408  29.992 -55.634  1.00 33.13           C  
ATOM   1931  CG  PHE B  24     -49.084  28.555 -55.905  1.00 30.37           C  
ATOM   1932  CD1 PHE B  24     -50.096  27.628 -56.056  1.00 30.10           C  
ATOM   1933  CD2 PHE B  24     -47.767  28.130 -56.017  1.00 30.38           C  
ATOM   1934  CE1 PHE B  24     -49.805  26.302 -56.305  1.00 34.64           C  
ATOM   1935  CE2 PHE B  24     -47.470  26.806 -56.273  1.00 26.37           C  
ATOM   1936  CZ  PHE B  24     -48.490  25.891 -56.414  1.00 29.20           C  
ATOM   1937  N   VAL B  25     -47.231  31.497 -57.097  1.00 30.60           N  
ATOM   1938  CA  VAL B  25     -45.864  31.524 -57.619  1.00 38.81           C  
ATOM   1939  C   VAL B  25     -44.897  31.479 -56.439  1.00 38.02           C  
ATOM   1940  O   VAL B  25     -45.059  32.232 -55.473  1.00 36.36           O  
ATOM   1941  CB  VAL B  25     -45.602  32.778 -58.484  1.00 35.82           C  
ATOM   1942  CG1 VAL B  25     -44.116  32.926 -58.783  1.00 26.40           C  
ATOM   1943  CG2 VAL B  25     -46.399  32.722 -59.778  1.00 30.52           C  
ATOM   1944  N   ILE B  26     -43.892  30.605 -56.515  1.00 33.49           N  
ATOM   1945  CA  ILE B  26     -42.897  30.453 -55.454  1.00 40.33           C  
ATOM   1946  C   ILE B  26     -41.504  30.497 -56.068  1.00 30.55           C  
ATOM   1947  O   ILE B  26     -41.247  29.853 -57.090  1.00 33.99           O  
ATOM   1948  CB  ILE B  26     -43.086  29.138 -54.661  1.00 33.91           C  
ATOM   1949  CG1 ILE B  26     -44.406  29.144 -53.899  1.00 27.00           C  
ATOM   1950  CG2 ILE B  26     -41.943  28.927 -53.685  1.00 31.56           C  
ATOM   1951  CD1 ILE B  26     -44.769  27.798 -53.348  1.00 30.84           C  
ATOM   1952  N   GLU B  27     -40.602  31.244 -55.436  1.00 30.64           N  
ATOM   1953  CA  GLU B  27     -39.228  31.368 -55.897  1.00 31.01           C  
ATOM   1954  C   GLU B  27     -38.283  30.783 -54.857  1.00 33.10           C  
ATOM   1955  O   GLU B  27     -38.562  30.807 -53.653  1.00 37.16           O  
ATOM   1956  CB  GLU B  27     -38.873  32.833 -56.191  1.00 34.21           C  
ATOM   1957  CG  GLU B  27     -39.473  33.338 -57.505  1.00 44.18           C  
ATOM   1958  CD  GLU B  27     -39.034  34.747 -57.875  1.00 60.80           C  
ATOM   1959  OE1 GLU B  27     -38.806  35.561 -56.953  1.00 53.78           O  
ATOM   1960  OE2 GLU B  27     -38.926  35.037 -59.091  1.00 60.92           O  
ATOM   1961  N   GLY B  28     -37.169  30.245 -55.331  1.00 35.50           N  
ATOM   1962  CA  GLY B  28     -36.263  29.507 -54.471  1.00 27.72           C  
ATOM   1963  C   GLY B  28     -34.815  29.846 -54.746  1.00 27.82           C  
ATOM   1964  O   GLY B  28     -34.426  30.171 -55.869  1.00 30.46           O  
ATOM   1965  N   GLU B  29     -34.013  29.739 -53.691  1.00 40.82           N  
ATOM   1966  CA  GLU B  29     -32.586  30.033 -53.700  1.00 34.94           C  
ATOM   1967  C   GLU B  29     -31.947  29.067 -52.715  1.00 41.66           C  
ATOM   1968  O   GLU B  29     -32.416  28.964 -51.578  1.00 36.99           O  
ATOM   1969  CB  GLU B  29     -32.331  31.486 -53.280  1.00 42.07           C  
ATOM   1970  CG  GLU B  29     -31.106  32.159 -53.873  1.00 64.89           C  
ATOM   1971  CD  GLU B  29     -30.935  33.582 -53.354  1.00 85.39           C  
ATOM   1972  OE1 GLU B  29     -29.870  34.191 -53.600  1.00101.57           O  
ATOM   1973  OE2 GLU B  29     -31.869  34.090 -52.692  1.00 70.34           O  
ATOM   1974  N   GLY B  30     -30.908  28.354 -53.138  1.00 39.50           N  
ATOM   1975  CA  GLY B  30     -30.363  27.333 -52.270  1.00 35.38           C  
ATOM   1976  C   GLY B  30     -28.929  26.961 -52.583  1.00 35.17           C  
ATOM   1977  O   GLY B  30     -28.244  27.632 -53.358  1.00 43.65           O  
ATOM   1978  N   ILE B  31     -28.486  25.875 -51.944  1.00 30.12           N  
ATOM   1979  CA  ILE B  31     -27.134  25.348 -52.105  1.00 32.18           C  
ATOM   1980  C   ILE B  31     -27.138  23.925 -51.574  1.00 27.75           C  
ATOM   1981  O   ILE B  31     -27.933  23.581 -50.696  1.00 31.82           O  
ATOM   1982  CB  ILE B  31     -26.086  26.228 -51.374  1.00 40.97           C  
ATOM   1983  CG1 ILE B  31     -24.666  25.823 -51.775  1.00 36.52           C  
ATOM   1984  CG2 ILE B  31     -26.247  26.116 -49.866  1.00 34.60           C  
ATOM   1985  CD1 ILE B  31     -23.621  26.854 -51.418  1.00 35.26           C  
ATOM   1986  N   GLY B  32     -26.254  23.094 -52.116  1.00 27.38           N  
ATOM   1987  CA  GLY B  32     -26.165  21.709 -51.694  1.00 29.54           C  
ATOM   1988  C   GLY B  32     -24.901  21.063 -52.222  1.00 36.65           C  
ATOM   1989  O   GLY B  32     -24.091  21.691 -52.909  1.00 34.81           O  
ATOM   1990  N   LYS B  33     -24.744  19.784 -51.890  1.00 29.26           N  
ATOM   1991  CA  LYS B  33     -23.574  19.000 -52.289  1.00 35.68           C  
ATOM   1992  C   LYS B  33     -24.003  17.816 -53.148  1.00 38.65           C  
ATOM   1993  O   LYS B  33     -24.428  16.775 -52.612  1.00 29.73           O  
ATOM   1994  CB  LYS B  33     -22.803  18.531 -51.057  1.00 25.38           C  
ATOM   1995  CG  LYS B  33     -22.198  19.676 -50.262  1.00 33.10           C  
ATOM   1996  CD  LYS B  33     -21.699  19.227 -48.897  1.00 31.82           C  
ATOM   1997  CE  LYS B  33     -21.262  20.422 -48.059  1.00 48.83           C  
ATOM   1998  NZ  LYS B  33     -20.272  20.034 -47.013  1.00 54.08           N  
ATOM   1999  N   PRO B  34     -23.896  17.921 -54.476  1.00 30.71           N  
ATOM   2000  CA  PRO B  34     -24.424  16.854 -55.347  1.00 32.27           C  
ATOM   2001  C   PRO B  34     -23.835  15.482 -55.074  1.00 40.86           C  
ATOM   2002  O   PRO B  34     -24.562  14.480 -55.133  1.00 37.61           O  
ATOM   2003  CB  PRO B  34     -24.067  17.348 -56.755  1.00 28.68           C  
ATOM   2004  CG  PRO B  34     -23.938  18.832 -56.614  1.00 33.51           C  
ATOM   2005  CD  PRO B  34     -23.384  19.069 -55.243  1.00 31.91           C  
ATOM   2006  N   TYR B  35     -22.539  15.401 -54.776  1.00 38.82           N  
ATOM   2007  CA  TYR B  35     -21.922  14.100 -54.558  1.00 30.67           C  
ATOM   2008  C   TYR B  35     -22.213  13.541 -53.174  1.00 38.79           C  
ATOM   2009  O   TYR B  35     -21.999  12.343 -52.950  1.00 34.77           O  
ATOM   2010  CB  TYR B  35     -20.415  14.196 -54.807  1.00 31.81           C  
ATOM   2011  CG  TYR B  35     -20.098  14.668 -56.213  1.00 37.52           C  
ATOM   2012  CD1 TYR B  35     -20.024  13.769 -57.269  1.00 39.71           C  
ATOM   2013  CD2 TYR B  35     -19.906  16.018 -56.490  1.00 40.41           C  
ATOM   2014  CE1 TYR B  35     -19.750  14.196 -58.554  1.00 37.60           C  
ATOM   2015  CE2 TYR B  35     -19.632  16.455 -57.773  1.00 45.35           C  
ATOM   2016  CZ  TYR B  35     -19.554  15.539 -58.802  1.00 47.25           C  
ATOM   2017  OH  TYR B  35     -19.284  15.963 -60.085  1.00 49.56           O  
ATOM   2018  N   GLU B  36     -22.717  14.369 -52.257  1.00 41.47           N  
ATOM   2019  CA  GLU B  36     -23.153  13.896 -50.950  1.00 40.02           C  
ATOM   2020  C   GLU B  36     -24.643  13.586 -50.899  1.00 37.97           C  
ATOM   2021  O   GLU B  36     -25.080  12.873 -49.986  1.00 32.08           O  
ATOM   2022  CB  GLU B  36     -22.811  14.930 -49.871  1.00 31.31           C  
ATOM   2023  CG  GLU B  36     -21.316  15.145 -49.673  1.00 36.49           C  
ATOM   2024  CD  GLU B  36     -20.574  13.865 -49.324  1.00 58.00           C  
ATOM   2025  OE1 GLU B  36     -21.103  13.069 -48.514  1.00 55.28           O  
ATOM   2026  OE2 GLU B  36     -19.461  13.658 -49.863  1.00 54.02           O  
ATOM   2027  N   GLY B  37     -25.425  14.092 -51.852  1.00 31.70           N  
ATOM   2028  CA  GLY B  37     -26.850  13.825 -51.876  1.00 29.46           C  
ATOM   2029  C   GLY B  37     -27.660  14.679 -50.929  1.00 37.84           C  
ATOM   2030  O   GLY B  37     -28.698  14.230 -50.435  1.00 36.41           O  
ATOM   2031  N   THR B  38     -27.220  15.910 -50.675  1.00 35.74           N  
ATOM   2032  CA  THR B  38     -27.803  16.778 -49.663  1.00 28.86           C  
ATOM   2033  C   THR B  38     -27.977  18.176 -50.239  1.00 32.20           C  
ATOM   2034  O   THR B  38     -27.098  18.676 -50.946  1.00 33.03           O  
ATOM   2035  CB  THR B  38     -26.908  16.816 -48.410  1.00 38.19           C  
ATOM   2036  OG1 THR B  38     -27.088  15.608 -47.657  1.00 38.14           O  
ATOM   2037  CG2 THR B  38     -27.220  18.023 -47.530  1.00 34.72           C  
ATOM   2038  N   GLN B  39     -29.112  18.803 -49.941  1.00 29.10           N  
ATOM   2039  CA  GLN B  39     -29.386  20.139 -50.448  1.00 31.37           C  
ATOM   2040  C   GLN B  39     -30.307  20.872 -49.485  1.00 22.12           C  
ATOM   2041  O   GLN B  39     -31.113  20.254 -48.787  1.00 32.60           O  
ATOM   2042  CB  GLN B  39     -30.020  20.084 -51.844  1.00 30.18           C  
ATOM   2043  CG  GLN B  39     -31.361  19.373 -51.868  1.00 30.58           C  
ATOM   2044  CD  GLN B  39     -31.993  19.337 -53.242  1.00 36.56           C  
ATOM   2045  OE1 GLN B  39     -32.280  18.262 -53.778  1.00 43.56           O  
ATOM   2046  NE2 GLN B  39     -32.219  20.514 -53.823  1.00 31.31           N  
ATOM   2047  N   THR B  40     -30.191  22.197 -49.467  1.00 25.94           N  
ATOM   2048  CA  THR B  40     -31.054  23.066 -48.678  1.00 28.84           C  
ATOM   2049  C   THR B  40     -31.575  24.173 -49.580  1.00 27.90           C  
ATOM   2050  O   THR B  40     -30.823  24.725 -50.387  1.00 30.26           O  
ATOM   2051  CB  THR B  40     -30.310  23.686 -47.469  1.00 33.68           C  
ATOM   2052  OG1 THR B  40     -29.607  22.663 -46.755  1.00 43.13           O  
ATOM   2053  CG2 THR B  40     -31.292  24.362 -46.522  1.00 38.75           C  
ATOM   2054  N   LEU B  41     -32.861  24.494 -49.444  1.00 28.38           N  
ATOM   2055  CA  LEU B  41     -33.496  25.536 -50.239  1.00 27.02           C  
ATOM   2056  C   LEU B  41     -34.206  26.538 -49.335  1.00 28.33           C  
ATOM   2057  O   LEU B  41     -34.763  26.165 -48.301  1.00 29.59           O  
ATOM   2058  CB  LEU B  41     -34.494  24.930 -51.224  1.00 24.21           C  
ATOM   2059  CG  LEU B  41     -33.910  24.493 -52.566  1.00 27.46           C  
ATOM   2060  CD1 LEU B  41     -34.931  23.694 -53.350  1.00 25.38           C  
ATOM   2061  CD2 LEU B  41     -33.462  25.705 -53.356  1.00 34.62           C  
ATOM   2062  N   ASP B  42     -34.180  27.812 -49.727  1.00 31.00           N  
ATOM   2063  CA  ASP B  42     -34.917  28.880 -49.054  1.00 27.47           C  
ATOM   2064  C   ASP B  42     -36.026  29.334 -49.995  1.00 29.58           C  
ATOM   2065  O   ASP B  42     -35.752  29.960 -51.024  1.00 34.94           O  
ATOM   2066  CB  ASP B  42     -34.000  30.048 -48.700  1.00 26.64           C  
ATOM   2067  CG  ASP B  42     -33.137  29.773 -47.489  1.00 43.50           C  
ATOM   2068  OD1 ASP B  42     -33.457  28.849 -46.713  1.00 54.08           O  
ATOM   2069  OD2 ASP B  42     -32.142  30.501 -47.301  1.00 47.49           O  
ATOM   2070  N   LEU B  43     -37.271  29.034 -49.647  1.00 32.62           N  
ATOM   2071  CA  LEU B  43     -38.394  29.258 -50.544  1.00 36.16           C  
ATOM   2072  C   LEU B  43     -39.226  30.454 -50.096  1.00 39.58           C  
ATOM   2073  O   LEU B  43     -39.323  30.756 -48.903  1.00 43.13           O  
ATOM   2074  CB  LEU B  43     -39.266  28.006 -50.631  1.00 38.26           C  
ATOM   2075  CG  LEU B  43     -38.486  26.782 -51.123  1.00 40.67           C  
ATOM   2076  CD1 LEU B  43     -39.240  25.502 -50.830  1.00 33.18           C  
ATOM   2077  CD2 LEU B  43     -38.169  26.899 -52.607  1.00 33.79           C  
ATOM   2078  N   THR B  44     -39.822  31.136 -51.074  1.00 36.43           N  
ATOM   2079  CA  THR B  44     -40.591  32.350 -50.826  1.00 35.70           C  
ATOM   2080  C   THR B  44     -41.816  32.377 -51.726  1.00 36.34           C  
ATOM   2081  O   THR B  44     -41.697  32.208 -52.943  1.00 38.84           O  
ATOM   2082  CB  THR B  44     -39.744  33.602 -51.075  1.00 34.21           C  
ATOM   2083  OG1 THR B  44     -38.390  33.358 -50.675  1.00 41.81           O  
ATOM   2084  CG2 THR B  44     -40.291  34.772 -50.288  1.00 45.47           C  
ATOM   2085  N   VAL B  45     -42.985  32.590 -51.131  1.00 33.58           N  
ATOM   2086  CA  VAL B  45     -44.212  32.758 -51.903  1.00 34.27           C  
ATOM   2087  C   VAL B  45     -44.276  34.191 -52.414  1.00 34.83           C  
ATOM   2088  O   VAL B  45     -44.192  35.147 -51.635  1.00 51.28           O  
ATOM   2089  CB  VAL B  45     -45.447  32.415 -51.055  1.00 35.35           C  
ATOM   2090  CG1 VAL B  45     -46.713  32.763 -51.815  1.00 32.52           C  
ATOM   2091  CG2 VAL B  45     -45.448  30.940 -50.667  1.00 33.75           C  
ATOM   2092  N   GLU B  46     -44.421  34.347 -53.726  1.00 44.19           N  
ATOM   2093  CA  GLU B  46     -44.470  35.665 -54.341  1.00 43.47           C  
ATOM   2094  C   GLU B  46     -45.837  36.029 -54.895  1.00 44.18           C  
ATOM   2095  O   GLU B  46     -46.142  37.218 -55.012  1.00 43.59           O  
ATOM   2096  CB  GLU B  46     -43.430  35.765 -55.464  1.00 41.00           C  
ATOM   2097  CG  GLU B  46     -41.991  35.658 -54.978  1.00 44.91           C  
ATOM   2098  CD  GLU B  46     -41.474  36.953 -54.371  1.00 54.24           C  
ATOM   2099  OE1 GLU B  46     -42.055  38.028 -54.647  1.00 55.67           O  
ATOM   2100  OE2 GLU B  46     -40.482  36.894 -53.613  1.00 57.14           O  
ATOM   2101  N   GLU B  47     -46.658  35.039 -55.241  1.00 40.69           N  
ATOM   2102  CA  GLU B  47     -48.039  35.258 -55.646  1.00 43.62           C  
ATOM   2103  C   GLU B  47     -48.900  34.175 -55.016  1.00 39.46           C  
ATOM   2104  O   GLU B  47     -48.501  33.009 -54.973  1.00 37.04           O  
ATOM   2105  CB  GLU B  47     -48.200  35.247 -57.175  1.00 35.69           C  
ATOM   2106  CG  GLU B  47     -48.038  36.615 -57.834  1.00 59.74           C  
ATOM   2107  CD  GLU B  47     -47.469  36.542 -59.250  1.00 77.18           C  
ATOM   2108  OE1 GLU B  47     -48.145  35.983 -60.146  1.00 58.58           O  
ATOM   2109  OE2 GLU B  47     -46.341  37.045 -59.464  1.00 61.78           O  
ATOM   2110  N   GLY B  48     -50.069  34.566 -54.511  1.00 35.96           N  
ATOM   2111  CA  GLY B  48     -51.005  33.622 -53.934  1.00 34.42           C  
ATOM   2112  C   GLY B  48     -50.877  33.385 -52.443  1.00 42.93           C  
ATOM   2113  O   GLY B  48     -51.483  32.436 -51.930  1.00 37.96           O  
ATOM   2114  N   ALA B  49     -50.107  34.204 -51.728  1.00 40.24           N  
ATOM   2115  CA  ALA B  49     -50.046  34.046 -50.285  1.00 43.36           C  
ATOM   2116  C   ALA B  49     -51.280  34.664 -49.631  1.00 41.35           C  
ATOM   2117  O   ALA B  49     -51.822  35.655 -50.125  1.00 42.31           O  
ATOM   2118  CB  ALA B  49     -48.790  34.698 -49.723  1.00 41.31           C  
ATOM   2119  N   PRO B  50     -51.765  34.077 -48.527  1.00 43.26           N  
ATOM   2120  CA  PRO B  50     -51.285  32.833 -47.918  1.00 43.50           C  
ATOM   2121  C   PRO B  50     -51.841  31.607 -48.628  1.00 43.22           C  
ATOM   2122  O   PRO B  50     -52.999  31.609 -49.035  1.00 51.53           O  
ATOM   2123  CB  PRO B  50     -51.822  32.924 -46.496  1.00 42.22           C  
ATOM   2124  CG  PRO B  50     -53.097  33.680 -46.648  1.00 28.17           C  
ATOM   2125  CD  PRO B  50     -52.884  34.661 -47.765  1.00 38.28           C  
ATOM   2126  N   LEU B  51     -51.025  30.578 -48.789  1.00 42.29           N  
ATOM   2127  CA  LEU B  51     -51.495  29.414 -49.516  1.00 48.70           C  
ATOM   2128  C   LEU B  51     -52.530  28.668 -48.683  1.00 41.42           C  
ATOM   2129  O   LEU B  51     -52.362  28.504 -47.473  1.00 41.65           O  
ATOM   2130  CB  LEU B  51     -50.346  28.476 -49.882  1.00 41.84           C  
ATOM   2131  CG  LEU B  51     -49.224  29.086 -50.717  1.00 39.58           C  
ATOM   2132  CD1 LEU B  51     -48.040  28.140 -50.769  1.00 31.22           C  
ATOM   2133  CD2 LEU B  51     -49.722  29.428 -52.109  1.00 27.67           C  
ATOM   2134  N   PRO B  52     -53.625  28.223 -49.307  1.00 39.40           N  
ATOM   2135  CA  PRO B  52     -54.698  27.547 -48.569  1.00 36.85           C  
ATOM   2136  C   PRO B  52     -54.566  26.034 -48.467  1.00 43.69           C  
ATOM   2137  O   PRO B  52     -55.512  25.390 -48.003  1.00 51.03           O  
ATOM   2138  CB  PRO B  52     -55.932  27.913 -49.404  1.00 38.50           C  
ATOM   2139  CG  PRO B  52     -55.405  27.982 -50.800  1.00 42.04           C  
ATOM   2140  CD  PRO B  52     -53.994  28.497 -50.703  1.00 43.52           C  
ATOM   2141  N   PHE B  53     -53.443  25.444 -48.870  1.00 42.45           N  
ATOM   2142  CA  PHE B  53     -53.276  23.996 -48.841  1.00 39.31           C  
ATOM   2143  C   PHE B  53     -51.957  23.641 -48.168  1.00 38.37           C  
ATOM   2144  O   PHE B  53     -51.099  24.496 -47.931  1.00 32.34           O  
ATOM   2145  CB  PHE B  53     -53.331  23.400 -50.254  1.00 37.49           C  
ATOM   2146  CG  PHE B  53     -52.425  24.091 -51.227  1.00 37.71           C  
ATOM   2147  CD1 PHE B  53     -51.082  23.747 -51.308  1.00 32.97           C  
ATOM   2148  CD2 PHE B  53     -52.910  25.093 -52.051  1.00 36.64           C  
ATOM   2149  CE1 PHE B  53     -50.239  24.385 -52.197  1.00 36.72           C  
ATOM   2150  CE2 PHE B  53     -52.077  25.739 -52.946  1.00 41.54           C  
ATOM   2151  CZ  PHE B  53     -50.738  25.382 -53.023  1.00 46.21           C  
ATOM   2152  N   SER B  54     -51.813  22.356 -47.857  1.00 36.36           N  
ATOM   2153  CA  SER B  54     -50.591  21.840 -47.249  1.00 27.80           C  
ATOM   2154  C   SER B  54     -49.380  22.116 -48.127  1.00 38.73           C  
ATOM   2155  O   SER B  54     -49.303  21.632 -49.261  1.00 43.18           O  
ATOM   2156  CB  SER B  54     -50.726  20.338 -47.018  1.00 33.38           C  
ATOM   2157  OG  SER B  54     -49.484  19.754 -46.658  1.00 35.19           O  
ATOM   2158  N   TYR B  55     -48.419  22.871 -47.588  1.00 34.13           N  
ATOM   2159  CA  TYR B  55     -47.181  23.122 -48.319  1.00 23.95           C  
ATOM   2160  C   TYR B  55     -46.482  21.821 -48.677  1.00 36.27           C  
ATOM   2161  O   TYR B  55     -45.735  21.767 -49.659  1.00 38.94           O  
ATOM   2162  CB  TYR B  55     -46.255  24.015 -47.487  1.00 31.10           C  
ATOM   2163  CG  TYR B  55     -45.203  24.779 -48.274  1.00 34.08           C  
ATOM   2164  CD1 TYR B  55     -44.005  24.176 -48.647  1.00 36.14           C  
ATOM   2165  CD2 TYR B  55     -45.404  26.108 -48.641  1.00 36.72           C  
ATOM   2166  CE1 TYR B  55     -43.044  24.871 -49.365  1.00 30.54           C  
ATOM   2167  CE2 TYR B  55     -44.445  26.809 -49.362  1.00 33.95           C  
ATOM   2168  CZ  TYR B  55     -43.270  26.187 -49.718  1.00 30.30           C  
ATOM   2169  OH  TYR B  55     -42.323  26.886 -50.432  1.00 32.17           O  
ATOM   2170  N   ASP B  56     -46.747  20.755 -47.916  1.00 37.79           N  
ATOM   2171  CA  ASP B  56     -45.998  19.516 -48.071  1.00 29.01           C  
ATOM   2172  C   ASP B  56     -46.151  18.924 -49.465  1.00 36.49           C  
ATOM   2173  O   ASP B  56     -45.213  18.297 -49.972  1.00 37.07           O  
ATOM   2174  CB  ASP B  56     -46.435  18.509 -47.006  1.00 38.17           C  
ATOM   2175  CG  ASP B  56     -45.797  18.776 -45.644  1.00 46.12           C  
ATOM   2176  OD1 ASP B  56     -44.602  19.150 -45.601  1.00 38.79           O  
ATOM   2177  OD2 ASP B  56     -46.492  18.603 -44.618  1.00 42.95           O  
ATOM   2178  N   ILE B  57     -47.306  19.115 -50.112  1.00 33.49           N  
ATOM   2179  CA  ILE B  57     -47.509  18.514 -51.427  1.00 28.91           C  
ATOM   2180  C   ILE B  57     -46.638  19.146 -52.504  1.00 30.39           C  
ATOM   2181  O   ILE B  57     -46.516  18.586 -53.600  1.00 33.90           O  
ATOM   2182  CB  ILE B  57     -48.988  18.582 -51.868  1.00 31.12           C  
ATOM   2183  CG1 ILE B  57     -49.416  20.019 -52.161  1.00 22.45           C  
ATOM   2184  CG2 ILE B  57     -49.894  17.942 -50.838  1.00 17.11           C  
ATOM   2185  CD1 ILE B  57     -50.630  20.101 -53.040  1.00 21.12           C  
ATOM   2186  N   LEU B  58     -46.029  20.297 -52.222  1.00 27.54           N  
ATOM   2187  CA  LEU B  58     -45.152  20.961 -53.175  1.00 24.46           C  
ATOM   2188  C   LEU B  58     -43.696  20.541 -53.046  1.00 27.79           C  
ATOM   2189  O   LEU B  58     -42.928  20.700 -54.001  1.00 37.73           O  
ATOM   2190  CB  LEU B  58     -45.225  22.480 -52.999  1.00 29.08           C  
ATOM   2191  CG  LEU B  58     -46.567  23.187 -53.152  1.00 34.15           C  
ATOM   2192  CD1 LEU B  58     -46.421  24.654 -52.778  1.00 28.06           C  
ATOM   2193  CD2 LEU B  58     -47.066  23.040 -54.578  1.00 27.22           C  
ATOM   2194  N   THR B  59     -43.305  20.009 -51.910  1.00 32.20           N  
ATOM   2195  CA  THR B  59     -41.894  19.980 -51.566  1.00 31.68           C  
ATOM   2196  C   THR B  59     -41.077  19.017 -52.430  1.00 30.17           C  
ATOM   2197  O   THR B  59     -39.965  19.380 -52.833  1.00 29.86           O  
ATOM   2198  CB  THR B  59     -41.734  19.671 -50.076  1.00 25.84           C  
ATOM   2199  OG1 THR B  59     -42.678  18.673 -49.683  1.00 38.59           O  
ATOM   2200  CG2 THR B  59     -42.016  20.920 -49.274  1.00 25.78           C  
ATOM   2201  N   PRO B  60     -41.547  17.806 -52.757  1.00 24.71           N  
ATOM   2202  CA  PRO B  60     -40.742  16.955 -53.653  1.00 29.57           C  
ATOM   2203  C   PRO B  60     -40.660  17.490 -55.071  1.00 29.84           C  
ATOM   2204  O   PRO B  60     -39.914  16.932 -55.879  1.00 33.91           O  
ATOM   2205  CB  PRO B  60     -41.459  15.595 -53.607  1.00 28.51           C  
ATOM   2206  CG  PRO B  60     -42.404  15.664 -52.466  1.00 22.13           C  
ATOM   2207  CD  PRO B  60     -42.768  17.107 -52.322  1.00 22.54           C  
ATOM   2208  N   ALA B  61     -41.401  18.547 -55.403  1.00 26.25           N  
ATOM   2209  CA  ALA B  61     -41.198  19.216 -56.677  1.00 27.73           C  
ATOM   2210  C   ALA B  61     -40.029  20.195 -56.634  1.00 33.19           C  
ATOM   2211  O   ALA B  61     -39.510  20.569 -57.693  1.00 31.99           O  
ATOM   2212  CB  ALA B  61     -42.478  19.942 -57.098  1.00 25.05           C  
ATOM   2213  N   PHE B  62     -39.604  20.611 -55.444  1.00 33.82           N  
ATOM   2214  CA  PHE B  62     -38.482  21.533 -55.291  1.00 31.23           C  
ATOM   2215  C   PHE B  62     -37.144  20.785 -55.238  1.00 30.91           C  
ATOM   2216  O   PHE B  62     -36.146  21.230 -55.803  1.00 30.01           O  
ATOM   2217  CB  PHE B  62     -38.648  22.375 -54.020  1.00 31.57           C  
ATOM   2218  CG  PHE B  62     -39.725  23.424 -54.109  1.00 30.22           C  
ATOM   2219  CD1 PHE B  62     -39.723  24.366 -55.128  1.00 36.87           C  
ATOM   2220  CD2 PHE B  62     -40.736  23.471 -53.160  1.00 29.46           C  
ATOM   2221  CE1 PHE B  62     -40.713  25.333 -55.202  1.00 29.79           C  
ATOM   2222  CE2 PHE B  62     -41.727  24.435 -53.223  1.00 24.72           C  
ATOM   2223  CZ  PHE B  62     -41.718  25.367 -54.245  1.00 31.96           C  
HETATM 2224  N   CRQ B  63     -37.125  19.655 -54.538  1.00 29.47           N  
HETATM 2225  CA1 CRQ B  63     -36.597  18.587 -54.152  1.00 27.24           C  
HETATM 2226  CB1 CRQ B  63     -35.690  18.585 -52.920  1.00 28.87           C  
HETATM 2227  CG1 CRQ B  63     -35.349  20.028 -52.546  1.00 31.26           C  
HETATM 2228  C1  CRQ B  63     -36.911  17.300 -54.906  1.00 29.00           C  
HETATM 2229  N2  CRQ B  63     -37.244  16.072 -54.273  1.00 28.32           N  
HETATM 2230  N3  CRQ B  63     -36.944  17.196 -56.361  1.00 34.89           N  
HETATM 2231  C2  CRQ B  63     -37.321  15.786 -56.638  1.00 29.86           C  
HETATM 2232  O2  CRQ B  63     -37.457  15.282 -57.699  1.00 37.30           O  
HETATM 2233  CA2 CRQ B  63     -37.504  15.089 -55.279  1.00 35.69           C  
HETATM 2234  CA3 CRQ B  63     -36.684  18.258 -57.321  1.00 29.58           C  
HETATM 2235  CB2 CRQ B  63     -37.837  13.817 -55.143  1.00 38.18           C  
HETATM 2236  CG2 CRQ B  63     -38.265  13.125 -53.846  1.00 25.53           C  
HETATM 2237  CD1 CRQ B  63     -38.032  13.681 -52.594  1.00 39.31           C  
HETATM 2238  CD2 CRQ B  63     -38.895  11.895 -53.942  1.00 25.76           C  
HETATM 2239  CE1 CRQ B  63     -38.436  13.009 -51.447  1.00 32.29           C  
HETATM 2240  CE2 CRQ B  63     -39.298  11.218 -52.804  1.00 33.91           C  
HETATM 2241  CZ  CRQ B  63     -39.071  11.777 -51.555  1.00 36.65           C  
HETATM 2242  OH  CRQ B  63     -39.474  11.085 -50.407  1.00 33.31           O  
HETATM 2243  OE1 CRQ B  63     -35.536  19.424 -50.268  1.00 33.05           O  
HETATM 2244  C   CRQ B  63     -35.777  17.844 -58.473  1.00 34.51           C  
HETATM 2245  O   CRQ B  63     -35.911  18.442 -59.571  1.00 43.30           O  
HETATM 2246  CD3 CRQ B  63     -35.041  20.158 -51.055  1.00 35.46           C  
HETATM 2247  NE1 CRQ B  63     -34.135  21.197 -50.603  1.00 37.10           N  
ATOM   2248  N   ASN B  66     -34.591  17.578 -57.942  1.00 30.35           N  
ATOM   2249  CA  ASN B  66     -33.388  17.501 -58.757  1.00 30.87           C  
ATOM   2250  C   ASN B  66     -32.523  16.329 -58.311  1.00 36.71           C  
ATOM   2251  O   ASN B  66     -31.808  16.425 -57.313  1.00 36.51           O  
ATOM   2252  CB  ASN B  66     -32.601  18.808 -58.669  1.00 36.94           C  
ATOM   2253  CG  ASN B  66     -31.350  18.803 -59.532  1.00 37.27           C  
ATOM   2254  OD1 ASN B  66     -31.150  17.907 -60.355  1.00 31.51           O  
ATOM   2255  ND2 ASN B  66     -30.507  19.816 -59.355  1.00 29.09           N  
ATOM   2256  N   ARG B  67     -32.582  15.224 -59.056  1.00 33.64           N  
ATOM   2257  CA  ARG B  67     -31.863  14.019 -58.660  1.00 39.77           C  
ATOM   2258  C   ARG B  67     -30.362  14.108 -58.900  1.00 37.01           C  
ATOM   2259  O   ARG B  67     -29.647  13.138 -58.613  1.00 31.16           O  
ATOM   2260  CB  ARG B  67     -32.437  12.790 -59.375  1.00 32.36           C  
ATOM   2261  CG  ARG B  67     -33.837  12.390 -58.917  1.00 36.06           C  
ATOM   2262  CD  ARG B  67     -33.823  11.461 -57.696  1.00 36.57           C  
ATOM   2263  NE  ARG B  67     -33.007  11.973 -56.595  1.00 33.96           N  
ATOM   2264  CZ  ARG B  67     -33.352  12.995 -55.815  1.00 32.97           C  
ATOM   2265  NH1 ARG B  67     -34.498  13.630 -56.009  1.00 39.76           N  
ATOM   2266  NH2 ARG B  67     -32.543  13.392 -54.846  1.00 40.18           N  
ATOM   2267  N   ALA B  68     -29.866  15.238 -59.410  1.00 29.32           N  
ATOM   2268  CA  ALA B  68     -28.427  15.471 -59.400  1.00 29.90           C  
ATOM   2269  C   ALA B  68     -27.897  15.536 -57.975  1.00 34.13           C  
ATOM   2270  O   ALA B  68     -26.717  15.253 -57.737  1.00 39.40           O  
ATOM   2271  CB  ALA B  68     -28.093  16.757 -60.155  1.00 32.06           C  
ATOM   2272  N   PHE B  69     -28.751  15.908 -57.020  1.00 34.91           N  
ATOM   2273  CA  PHE B  69     -28.413  15.872 -55.596  1.00 38.12           C  
ATOM   2274  C   PHE B  69     -28.717  14.479 -55.045  1.00 36.17           C  
ATOM   2275  O   PHE B  69     -29.628  14.265 -54.244  1.00 39.50           O  
ATOM   2276  CB  PHE B  69     -29.174  16.951 -54.835  1.00 30.14           C  
ATOM   2277  CG  PHE B  69     -28.707  18.349 -55.132  1.00 26.40           C  
ATOM   2278  CD1 PHE B  69     -27.476  18.794 -54.676  1.00 31.31           C  
ATOM   2279  CD2 PHE B  69     -29.500  19.218 -55.859  1.00 27.75           C  
ATOM   2280  CE1 PHE B  69     -27.041  20.081 -54.946  1.00 29.81           C  
ATOM   2281  CE2 PHE B  69     -29.073  20.507 -56.134  1.00 32.43           C  
ATOM   2282  CZ  PHE B  69     -27.844  20.940 -55.677  1.00 31.41           C  
ATOM   2283  N   THR B  70     -27.928  13.518 -55.514  1.00 31.57           N  
ATOM   2284  CA  THR B  70     -28.001  12.140 -55.058  1.00 31.85           C  
ATOM   2285  C   THR B  70     -26.589  11.587 -54.994  1.00 28.33           C  
ATOM   2286  O   THR B  70     -25.767  11.887 -55.862  1.00 38.91           O  
ATOM   2287  CB  THR B  70     -28.856  11.279 -55.995  1.00 35.31           C  
ATOM   2288  OG1 THR B  70     -30.025  12.011 -56.382  1.00 37.23           O  
ATOM   2289  CG2 THR B  70     -29.266   9.979 -55.314  1.00 34.61           C  
ATOM   2290  N   LYS B  71     -26.305  10.796 -53.961  1.00 37.74           N  
ATOM   2291  CA  LYS B  71     -25.013  10.128 -53.827  1.00 32.46           C  
ATOM   2292  C   LYS B  71     -25.075   8.817 -54.601  1.00 37.97           C  
ATOM   2293  O   LYS B  71     -25.814   7.899 -54.229  1.00 46.72           O  
ATOM   2294  CB  LYS B  71     -24.668   9.889 -52.361  1.00 38.97           C  
ATOM   2295  CG  LYS B  71     -23.421   9.036 -52.150  1.00 47.08           C  
ATOM   2296  CD  LYS B  71     -22.737   9.358 -50.822  1.00 46.69           C  
ATOM   2297  CE  LYS B  71     -22.595   8.121 -49.943  1.00 56.92           C  
ATOM   2298  NZ  LYS B  71     -21.443   8.235 -49.002  1.00 65.29           N  
ATOM   2299  N   TYR B  72     -24.309   8.733 -55.684  1.00 38.66           N  
ATOM   2300  CA  TYR B  72     -24.322   7.565 -56.552  1.00 36.77           C  
ATOM   2301  C   TYR B  72     -23.030   6.787 -56.376  1.00 38.19           C  
ATOM   2302  O   TYR B  72     -21.949   7.338 -56.631  1.00 40.77           O  
ATOM   2303  CB  TYR B  72     -24.493   7.982 -58.013  1.00 34.55           C  
ATOM   2304  CG  TYR B  72     -25.909   7.861 -58.522  1.00 44.08           C  
ATOM   2305  CD1 TYR B  72     -26.384   6.659 -59.047  1.00 41.78           C  
ATOM   2306  CD2 TYR B  72     -26.780   8.944 -58.466  1.00 35.72           C  
ATOM   2307  CE1 TYR B  72     -27.690   6.544 -59.505  1.00 41.59           C  
ATOM   2308  CE2 TYR B  72     -28.082   8.839 -58.921  1.00 38.10           C  
ATOM   2309  CZ  TYR B  72     -28.533   7.639 -59.437  1.00 42.63           C  
ATOM   2310  OH  TYR B  72     -29.830   7.542 -59.890  1.00 45.26           O  
ATOM   2311  N   PRO B  73     -23.084   5.531 -55.936  1.00 41.40           N  
ATOM   2312  CA  PRO B  73     -21.887   4.684 -55.985  1.00 36.95           C  
ATOM   2313  C   PRO B  73     -21.311   4.624 -57.395  1.00 46.50           C  
ATOM   2314  O   PRO B  73     -22.036   4.686 -58.391  1.00 43.56           O  
ATOM   2315  CB  PRO B  73     -22.396   3.311 -55.524  1.00 34.74           C  
ATOM   2316  CG  PRO B  73     -23.897   3.428 -55.453  1.00 44.05           C  
ATOM   2317  CD  PRO B  73     -24.203   4.871 -55.249  1.00 43.07           C  
ATOM   2318  N   GLU B  74     -19.983   4.503 -57.465  1.00 45.00           N  
ATOM   2319  CA  GLU B  74     -19.282   4.592 -58.738  1.00 40.97           C  
ATOM   2320  C   GLU B  74     -19.707   3.509 -59.725  1.00 52.87           C  
ATOM   2321  O   GLU B  74     -19.601   3.719 -60.939  1.00 46.81           O  
ATOM   2322  CB  GLU B  74     -17.773   4.537 -58.490  1.00 39.59           C  
ATOM   2323  CG  GLU B  74     -16.920   4.640 -59.742  1.00 79.14           C  
ATOM   2324  CD  GLU B  74     -15.536   5.187 -59.449  1.00100.99           C  
ATOM   2325  OE1 GLU B  74     -15.291   6.379 -59.751  1.00100.55           O  
ATOM   2326  OE2 GLU B  74     -14.700   4.428 -58.911  1.00 87.61           O  
ATOM   2327  N   ASP B  75     -20.207   2.372 -59.244  1.00 47.42           N  
ATOM   2328  CA  ASP B  75     -20.617   1.278 -60.118  1.00 49.86           C  
ATOM   2329  C   ASP B  75     -22.053   1.405 -60.625  1.00 58.41           C  
ATOM   2330  O   ASP B  75     -22.507   0.533 -61.374  1.00 63.64           O  
ATOM   2331  CB  ASP B  75     -20.446  -0.066 -59.399  1.00 56.48           C  
ATOM   2332  CG  ASP B  75     -20.990  -0.046 -57.981  1.00 69.17           C  
ATOM   2333  OD1 ASP B  75     -20.830   0.991 -57.297  1.00 63.28           O  
ATOM   2334  OD2 ASP B  75     -21.576  -1.063 -57.547  1.00 72.17           O  
ATOM   2335  N   ILE B  76     -22.779   2.443 -60.230  1.00 58.26           N  
ATOM   2336  CA  ILE B  76     -24.098   2.757 -60.771  1.00 42.53           C  
ATOM   2337  C   ILE B  76     -23.955   4.021 -61.609  1.00 42.50           C  
ATOM   2338  O   ILE B  76     -23.548   5.065 -61.078  1.00 37.58           O  
ATOM   2339  CB  ILE B  76     -25.148   2.950 -59.662  1.00 54.47           C  
ATOM   2340  CG1 ILE B  76     -25.189   1.738 -58.731  1.00 52.89           C  
ATOM   2341  CG2 ILE B  76     -26.529   3.195 -60.262  1.00 32.88           C  
ATOM   2342  CD1 ILE B  76     -26.247   1.833 -57.663  1.00 42.55           C  
ATOM   2343  N   PRO B  77     -24.244   3.978 -62.907  1.00 42.61           N  
ATOM   2344  CA  PRO B  77     -24.114   5.190 -63.726  1.00 47.74           C  
ATOM   2345  C   PRO B  77     -25.091   6.262 -63.269  1.00 39.02           C  
ATOM   2346  O   PRO B  77     -26.271   5.996 -63.030  1.00 39.04           O  
ATOM   2347  CB  PRO B  77     -24.424   4.699 -65.146  1.00 41.02           C  
ATOM   2348  CG  PRO B  77     -24.167   3.229 -65.100  1.00 33.18           C  
ATOM   2349  CD  PRO B  77     -24.568   2.796 -63.719  1.00 40.77           C  
ATOM   2350  N   ASP B  78     -24.580   7.481 -63.135  1.00 44.44           N  
ATOM   2351  CA  ASP B  78     -25.365   8.623 -62.676  1.00 44.81           C  
ATOM   2352  C   ASP B  78     -26.067   9.228 -63.885  1.00 38.42           C  
ATOM   2353  O   ASP B  78     -25.478  10.021 -64.625  1.00 41.24           O  
ATOM   2354  CB  ASP B  78     -24.463   9.638 -61.981  1.00 43.76           C  
ATOM   2355  CG  ASP B  78     -25.231  10.614 -61.122  1.00 45.32           C  
ATOM   2356  OD1 ASP B  78     -26.364  10.984 -61.499  1.00 51.40           O  
ATOM   2357  OD2 ASP B  78     -24.698  11.016 -60.067  1.00 48.58           O  
ATOM   2358  N   TYR B  79     -27.334   8.851 -64.086  1.00 35.29           N  
ATOM   2359  CA  TYR B  79     -28.099   9.388 -65.210  1.00 34.84           C  
ATOM   2360  C   TYR B  79     -28.153  10.907 -65.181  1.00 35.49           C  
ATOM   2361  O   TYR B  79     -28.147  11.551 -66.238  1.00 35.13           O  
ATOM   2362  CB  TYR B  79     -29.517   8.819 -65.200  1.00 35.89           C  
ATOM   2363  CG  TYR B  79     -30.366   9.208 -66.395  1.00 40.07           C  
ATOM   2364  CD1 TYR B  79     -30.367   8.442 -67.544  1.00 41.44           C  
ATOM   2365  CD2 TYR B  79     -31.184  10.332 -66.365  1.00 47.60           C  
ATOM   2366  CE1 TYR B  79     -31.144   8.787 -68.637  1.00 41.79           C  
ATOM   2367  CE2 TYR B  79     -31.965  10.684 -67.463  1.00 47.11           C  
ATOM   2368  CZ  TYR B  79     -31.936   9.900 -68.596  1.00 39.24           C  
ATOM   2369  OH  TYR B  79     -32.697  10.217 -69.700  1.00 38.07           O  
ATOM   2370  N   PHE B  80     -28.179  11.496 -63.990  1.00 36.01           N  
ATOM   2371  CA  PHE B  80     -28.498  12.910 -63.854  1.00 40.46           C  
ATOM   2372  C   PHE B  80     -27.262  13.793 -63.961  1.00 36.67           C  
ATOM   2373  O   PHE B  80     -27.269  14.777 -64.706  1.00 46.20           O  
ATOM   2374  CB  PHE B  80     -29.237  13.134 -62.533  1.00 32.75           C  
ATOM   2375  CG  PHE B  80     -30.423  12.228 -62.361  1.00 28.84           C  
ATOM   2376  CD1 PHE B  80     -31.648  12.554 -62.924  1.00 35.76           C  
ATOM   2377  CD2 PHE B  80     -30.306  11.035 -61.670  1.00 24.83           C  
ATOM   2378  CE1 PHE B  80     -32.743  11.714 -62.781  1.00 33.88           C  
ATOM   2379  CE2 PHE B  80     -31.397  10.189 -61.523  1.00 33.93           C  
ATOM   2380  CZ  PHE B  80     -32.615  10.529 -62.081  1.00 32.82           C  
ATOM   2381  N   LYS B  81     -26.189  13.446 -63.248  1.00 35.10           N  
ATOM   2382  CA  LYS B  81     -24.959  14.225 -63.359  1.00 39.72           C  
ATOM   2383  C   LYS B  81     -24.361  14.135 -64.760  1.00 35.52           C  
ATOM   2384  O   LYS B  81     -23.693  15.072 -65.213  1.00 41.98           O  
ATOM   2385  CB  LYS B  81     -23.950  13.762 -62.308  1.00 32.85           C  
ATOM   2386  CG  LYS B  81     -24.337  14.132 -60.886  1.00 39.63           C  
ATOM   2387  CD  LYS B  81     -23.211  13.865 -59.896  1.00 37.10           C  
ATOM   2388  CE  LYS B  81     -23.691  14.034 -58.462  1.00 30.18           C  
ATOM   2389  NZ  LYS B  81     -24.736  13.030 -58.125  1.00 33.82           N  
ATOM   2390  N   GLN B  82     -24.604  13.032 -65.468  1.00 32.45           N  
ATOM   2391  CA  GLN B  82     -24.100  12.887 -66.829  1.00 35.47           C  
ATOM   2392  C   GLN B  82     -24.774  13.833 -67.812  1.00 41.12           C  
ATOM   2393  O   GLN B  82     -24.194  14.137 -68.858  1.00 35.68           O  
ATOM   2394  CB  GLN B  82     -24.307  11.459 -67.310  1.00 37.43           C  
ATOM   2395  CG  GLN B  82     -23.121  10.562 -67.149  1.00 31.45           C  
ATOM   2396  CD  GLN B  82     -23.421   9.183 -67.674  1.00 50.32           C  
ATOM   2397  OE1 GLN B  82     -24.117   8.400 -67.022  1.00 42.37           O  
ATOM   2398  NE2 GLN B  82     -22.927   8.883 -68.875  1.00 49.48           N  
ATOM   2399  N   ALA B  83     -25.987  14.292 -67.516  1.00 44.31           N  
ATOM   2400  CA  ALA B  83     -26.767  15.049 -68.484  1.00 33.90           C  
ATOM   2401  C   ALA B  83     -26.373  16.517 -68.564  1.00 37.40           C  
ATOM   2402  O   ALA B  83     -26.917  17.242 -69.405  1.00 35.39           O  
ATOM   2403  CB  ALA B  83     -28.254  14.933 -68.151  1.00 41.06           C  
ATOM   2404  N   PHE B  84     -25.455  16.969 -67.730  1.00 33.78           N  
ATOM   2405  CA  PHE B  84     -25.079  18.370 -67.698  1.00 30.64           C  
ATOM   2406  C   PHE B  84     -23.787  18.593 -68.471  1.00 40.75           C  
ATOM   2407  O   PHE B  84     -23.020  17.653 -68.698  1.00 41.91           O  
ATOM   2408  CB  PHE B  84     -24.932  18.834 -66.245  1.00 36.69           C  
ATOM   2409  CG  PHE B  84     -26.237  18.906 -65.512  1.00 33.79           C  
ATOM   2410  CD1 PHE B  84     -26.724  17.803 -64.827  1.00 32.30           C  
ATOM   2411  CD2 PHE B  84     -26.999  20.065 -65.541  1.00 34.35           C  
ATOM   2412  CE1 PHE B  84     -27.940  17.861 -64.168  1.00 34.48           C  
ATOM   2413  CE2 PHE B  84     -28.216  20.132 -64.887  1.00 26.87           C  
ATOM   2414  CZ  PHE B  84     -28.686  19.028 -64.197  1.00 32.92           C  
ATOM   2415  N   PRO B  85     -23.496  19.837 -68.893  1.00 43.37           N  
ATOM   2416  CA  PRO B  85     -24.160  21.123 -68.628  1.00 41.78           C  
ATOM   2417  C   PRO B  85     -25.503  21.320 -69.318  1.00 41.17           C  
ATOM   2418  O   PRO B  85     -26.211  22.264 -68.973  1.00 46.56           O  
ATOM   2419  CB  PRO B  85     -23.151  22.143 -69.155  1.00 38.50           C  
ATOM   2420  CG  PRO B  85     -22.460  21.427 -70.244  1.00 45.81           C  
ATOM   2421  CD  PRO B  85     -22.323  20.010 -69.766  1.00 34.97           C  
ATOM   2422  N   GLU B  86     -25.844  20.462 -70.280  1.00 46.54           N  
ATOM   2423  CA  GLU B  86     -27.128  20.598 -70.961  1.00 42.82           C  
ATOM   2424  C   GLU B  86     -28.281  20.473 -69.970  1.00 40.90           C  
ATOM   2425  O   GLU B  86     -29.090  21.396 -69.812  1.00 39.67           O  
ATOM   2426  CB  GLU B  86     -27.244  19.557 -72.077  1.00 45.64           C  
ATOM   2427  CG  GLU B  86     -26.511  19.927 -73.364  1.00 43.27           C  
ATOM   2428  CD  GLU B  86     -25.064  19.469 -73.369  1.00 53.56           C  
ATOM   2429  OE1 GLU B  86     -24.283  19.976 -74.200  1.00 61.06           O  
ATOM   2430  OE2 GLU B  86     -24.706  18.602 -72.543  1.00 47.66           O  
ATOM   2431  N   GLY B  87     -28.358  19.348 -69.276  1.00 36.59           N  
ATOM   2432  CA  GLY B  87     -29.345  19.155 -68.240  1.00 34.44           C  
ATOM   2433  C   GLY B  87     -30.362  18.087 -68.587  1.00 34.74           C  
ATOM   2434  O   GLY B  87     -30.161  17.242 -69.463  1.00 33.87           O  
ATOM   2435  N   TYR B  88     -31.482  18.134 -67.876  1.00 33.90           N  
ATOM   2436  CA  TYR B  88     -32.547  17.164 -68.067  1.00 32.43           C  
ATOM   2437  C   TYR B  88     -33.855  17.781 -67.592  1.00 32.45           C  
ATOM   2438  O   TYR B  88     -33.886  18.886 -67.044  1.00 32.50           O  
ATOM   2439  CB  TYR B  88     -32.250  15.859 -67.324  1.00 28.66           C  
ATOM   2440  CG  TYR B  88     -32.400  15.968 -65.828  1.00 31.76           C  
ATOM   2441  CD1 TYR B  88     -31.415  16.570 -65.056  1.00 37.35           C  
ATOM   2442  CD2 TYR B  88     -33.528  15.476 -65.185  1.00 34.72           C  
ATOM   2443  CE1 TYR B  88     -31.547  16.674 -63.687  1.00 30.41           C  
ATOM   2444  CE2 TYR B  88     -33.669  15.577 -63.809  1.00 28.90           C  
ATOM   2445  CZ  TYR B  88     -32.673  16.176 -63.068  1.00 29.18           C  
ATOM   2446  OH  TYR B  88     -32.799  16.285 -61.703  1.00 35.22           O  
ATOM   2447  N   SER B  89     -34.938  17.044 -67.811  1.00 29.16           N  
ATOM   2448  CA  SER B  89     -36.275  17.472 -67.438  1.00 32.20           C  
ATOM   2449  C   SER B  89     -37.029  16.269 -66.893  1.00 34.93           C  
ATOM   2450  O   SER B  89     -36.711  15.121 -67.221  1.00 33.00           O  
ATOM   2451  CB  SER B  89     -37.004  18.092 -68.639  1.00 23.30           C  
ATOM   2452  OG  SER B  89     -37.529  17.080 -69.485  1.00 29.15           O  
ATOM   2453  N   TRP B  90     -38.025  16.527 -66.043  1.00 23.32           N  
ATOM   2454  CA  TRP B  90     -38.842  15.434 -65.531  1.00 24.89           C  
ATOM   2455  C   TRP B  90     -40.312  15.813 -65.572  1.00 26.78           C  
ATOM   2456  O   TRP B  90     -40.674  16.992 -65.614  1.00 30.71           O  
ATOM   2457  CB  TRP B  90     -38.442  14.986 -64.104  1.00 28.27           C  
ATOM   2458  CG  TRP B  90     -38.413  16.033 -63.000  1.00 31.50           C  
ATOM   2459  CD1 TRP B  90     -37.303  16.654 -62.487  1.00 34.61           C  
ATOM   2460  CD2 TRP B  90     -39.527  16.519 -62.235  1.00 29.60           C  
ATOM   2461  NE1 TRP B  90     -37.660  17.513 -61.474  1.00 22.34           N  
ATOM   2462  CE2 TRP B  90     -39.018  17.448 -61.296  1.00 35.77           C  
ATOM   2463  CE3 TRP B  90     -40.905  16.274 -62.260  1.00 28.28           C  
ATOM   2464  CZ2 TRP B  90     -39.841  18.137 -60.398  1.00 33.10           C  
ATOM   2465  CZ3 TRP B  90     -41.722  16.959 -61.363  1.00 34.01           C  
ATOM   2466  CH2 TRP B  90     -41.186  17.880 -60.447  1.00 29.91           C  
ATOM   2467  N   GLU B  91     -41.151  14.776 -65.590  1.00 29.43           N  
ATOM   2468  CA  GLU B  91     -42.602  14.889 -65.516  1.00 35.50           C  
ATOM   2469  C   GLU B  91     -43.104  13.891 -64.482  1.00 38.71           C  
ATOM   2470  O   GLU B  91     -42.692  12.726 -64.490  1.00 40.70           O  
ATOM   2471  CB  GLU B  91     -43.261  14.611 -66.870  1.00 38.20           C  
ATOM   2472  CG  GLU B  91     -42.553  15.206 -68.065  1.00 45.52           C  
ATOM   2473  CD  GLU B  91     -42.846  14.443 -69.342  1.00 62.99           C  
ATOM   2474  OE1 GLU B  91     -43.811  13.643 -69.350  1.00 57.94           O  
ATOM   2475  OE2 GLU B  91     -42.104  14.638 -70.331  1.00 63.46           O  
ATOM   2476  N   ARG B  92     -43.999  14.338 -63.604  1.00 27.92           N  
ATOM   2477  CA  ARG B  92     -44.391  13.539 -62.452  1.00 24.93           C  
ATOM   2478  C   ARG B  92     -45.895  13.594 -62.258  1.00 33.37           C  
ATOM   2479  O   ARG B  92     -46.495  14.671 -62.318  1.00 33.09           O  
ATOM   2480  CB  ARG B  92     -43.693  14.036 -61.185  1.00 27.82           C  
ATOM   2481  CG  ARG B  92     -44.000  13.233 -59.947  1.00 21.56           C  
ATOM   2482  CD  ARG B  92     -43.112  13.671 -58.801  1.00 25.57           C  
ATOM   2483  NE  ARG B  92     -41.712  13.300 -58.990  1.00 28.78           N  
ATOM   2484  CZ  ARG B  92     -40.685  13.983 -58.490  1.00 29.32           C  
ATOM   2485  NH1 ARG B  92     -40.897  15.084 -57.781  1.00 31.02           N  
ATOM   2486  NH2 ARG B  92     -39.443  13.568 -58.699  1.00 26.51           N  
ATOM   2487  N   SER B  93     -46.495  12.432 -62.024  1.00 27.53           N  
ATOM   2488  CA  SER B  93     -47.872  12.339 -61.570  1.00 25.33           C  
ATOM   2489  C   SER B  93     -47.875  11.868 -60.124  1.00 40.61           C  
ATOM   2490  O   SER B  93     -47.118  10.966 -59.749  1.00 42.90           O  
ATOM   2491  CB  SER B  93     -48.694  11.386 -62.440  1.00 24.73           C  
ATOM   2492  OG  SER B  93     -48.436  10.036 -62.107  1.00 38.21           O  
ATOM   2493  N   MET B  94     -48.710  12.507 -59.311  1.00 39.16           N  
ATOM   2494  CA  MET B  94     -48.823  12.205 -57.891  1.00 31.25           C  
ATOM   2495  C   MET B  94     -50.295  11.950 -57.603  1.00 38.28           C  
ATOM   2496  O   MET B  94     -51.118  12.866 -57.694  1.00 43.52           O  
ATOM   2497  CB  MET B  94     -48.269  13.354 -57.050  1.00 31.72           C  
ATOM   2498  CG  MET B  94     -46.848  13.739 -57.434  1.00 30.02           C  
ATOM   2499  SD  MET B  94     -46.427  15.472 -57.168  1.00 33.78           S  
ATOM   2500  CE  MET B  94     -46.691  16.123 -58.811  1.00 35.34           C  
ATOM   2501  N   THR B  95     -50.631  10.707 -57.285  1.00 33.69           N  
ATOM   2502  CA  THR B  95     -52.019  10.273 -57.176  1.00 41.38           C  
ATOM   2503  C   THR B  95     -52.300   9.936 -55.716  1.00 33.78           C  
ATOM   2504  O   THR B  95     -51.748   8.970 -55.176  1.00 39.75           O  
ATOM   2505  CB  THR B  95     -52.289   9.081 -58.099  1.00 36.86           C  
ATOM   2506  OG1 THR B  95     -51.688   9.312 -59.381  1.00 33.39           O  
ATOM   2507  CG2 THR B  95     -53.775   8.885 -58.299  1.00 25.08           C  
ATOM   2508  N   TYR B  96     -53.151  10.732 -55.078  1.00 32.38           N  
ATOM   2509  CA  TYR B  96     -53.418  10.577 -53.657  1.00 40.55           C  
ATOM   2510  C   TYR B  96     -54.586   9.621 -53.419  1.00 47.07           C  
ATOM   2511  O   TYR B  96     -55.424   9.385 -54.294  1.00 43.72           O  
ATOM   2512  CB  TYR B  96     -53.698  11.935 -53.018  1.00 34.80           C  
ATOM   2513  CG  TYR B  96     -52.471  12.815 -52.915  1.00 42.51           C  
ATOM   2514  CD1 TYR B  96     -52.097  13.641 -53.967  1.00 35.87           C  
ATOM   2515  CD2 TYR B  96     -51.682  12.818 -51.767  1.00 37.11           C  
ATOM   2516  CE1 TYR B  96     -50.976  14.445 -53.885  1.00 34.78           C  
ATOM   2517  CE2 TYR B  96     -50.553  13.619 -51.674  1.00 25.53           C  
ATOM   2518  CZ  TYR B  96     -50.209  14.432 -52.738  1.00 35.06           C  
ATOM   2519  OH  TYR B  96     -49.097  15.237 -52.666  1.00 31.13           O  
ATOM   2520  N   GLU B  97     -54.627   9.065 -52.206  1.00 41.06           N  
ATOM   2521  CA  GLU B  97     -55.577   8.001 -51.905  1.00 35.17           C  
ATOM   2522  C   GLU B  97     -57.019   8.493 -51.852  1.00 44.13           C  
ATOM   2523  O   GLU B  97     -57.936   7.680 -51.993  1.00 43.68           O  
ATOM   2524  CB  GLU B  97     -55.203   7.319 -50.585  1.00 40.02           C  
ATOM   2525  CG  GLU B  97     -55.718   8.028 -49.333  1.00 42.61           C  
ATOM   2526  CD  GLU B  97     -55.214   7.394 -48.048  1.00 50.50           C  
ATOM   2527  OE1 GLU B  97     -54.120   7.774 -47.586  1.00 53.09           O  
ATOM   2528  OE2 GLU B  97     -55.912   6.515 -47.499  1.00 64.44           O  
ATOM   2529  N   ASP B  98     -57.247   9.792 -51.643  1.00 44.11           N  
ATOM   2530  CA  ASP B  98     -58.590  10.354 -51.696  1.00 36.33           C  
ATOM   2531  C   ASP B  98     -58.870  11.026 -53.034  1.00 44.62           C  
ATOM   2532  O   ASP B  98     -59.690  11.949 -53.109  1.00 54.19           O  
ATOM   2533  CB  ASP B  98     -58.825  11.323 -50.534  1.00 41.66           C  
ATOM   2534  CG  ASP B  98     -57.923  12.540 -50.578  1.00 47.14           C  
ATOM   2535  OD1 ASP B  98     -57.093  12.650 -51.502  1.00 50.24           O  
ATOM   2536  OD2 ASP B  98     -58.040  13.390 -49.669  1.00 48.91           O  
ATOM   2537  N   GLN B  99     -58.172  10.588 -54.085  1.00 48.30           N  
ATOM   2538  CA  GLN B  99     -58.411  10.922 -55.488  1.00 44.80           C  
ATOM   2539  C   GLN B  99     -58.063  12.364 -55.842  1.00 45.49           C  
ATOM   2540  O   GLN B  99     -58.439  12.842 -56.923  1.00 44.01           O  
ATOM   2541  CB  GLN B  99     -59.855  10.611 -55.891  1.00 41.18           C  
ATOM   2542  CG  GLN B  99     -60.267   9.190 -55.536  1.00 50.38           C  
ATOM   2543  CD  GLN B  99     -61.442   8.695 -56.348  1.00 68.62           C  
ATOM   2544  OE1 GLN B  99     -61.380   7.625 -56.957  1.00 85.56           O  
ATOM   2545  NE2 GLN B  99     -62.528   9.469 -56.359  1.00 48.92           N  
ATOM   2546  N   GLY B 100     -57.355  13.074 -54.969  1.00 45.14           N  
ATOM   2547  CA  GLY B 100     -56.688  14.289 -55.393  1.00 33.64           C  
ATOM   2548  C   GLY B 100     -55.467  13.943 -56.225  1.00 43.10           C  
ATOM   2549  O   GLY B 100     -54.709  13.027 -55.905  1.00 43.26           O  
ATOM   2550  N   ILE B 101     -55.295  14.666 -57.326  1.00 49.48           N  
ATOM   2551  CA  ILE B 101     -54.263  14.358 -58.305  1.00 46.35           C  
ATOM   2552  C   ILE B 101     -53.407  15.595 -58.524  1.00 47.18           C  
ATOM   2553  O   ILE B 101     -53.915  16.722 -58.525  1.00 52.61           O  
ATOM   2554  CB  ILE B 101     -54.870  13.869 -59.638  1.00 46.18           C  
ATOM   2555  CG1 ILE B 101     -56.007  12.878 -59.367  1.00 51.92           C  
ATOM   2556  CG2 ILE B 101     -53.797  13.221 -60.510  1.00 37.41           C  
ATOM   2557  CD1 ILE B 101     -56.375  11.997 -60.546  1.00 59.09           C  
ATOM   2558  N   CYS B 102     -52.105  15.384 -58.700  1.00 40.93           N  
ATOM   2559  CA  CYS B 102     -51.179  16.451 -59.038  1.00 33.40           C  
ATOM   2560  C   CYS B 102     -50.323  16.041 -60.227  1.00 34.79           C  
ATOM   2561  O   CYS B 102     -50.074  14.856 -60.462  1.00 39.16           O  
ATOM   2562  CB  CYS B 102     -50.276  16.820 -57.862  1.00 41.54           C  
ATOM   2563  SG  CYS B 102     -51.137  17.518 -56.449  1.00 44.52           S  
ATOM   2564  N   ILE B 103     -49.891  17.044 -60.983  1.00 37.59           N  
ATOM   2565  CA  ILE B 103     -49.028  16.870 -62.145  1.00 26.94           C  
ATOM   2566  C   ILE B 103     -47.976  17.968 -62.096  1.00 29.04           C  
ATOM   2567  O   ILE B 103     -48.307  19.139 -61.875  1.00 34.26           O  
ATOM   2568  CB  ILE B 103     -49.830  16.933 -63.463  1.00 37.23           C  
ATOM   2569  CG1 ILE B 103     -50.766  15.733 -63.584  1.00 34.50           C  
ATOM   2570  CG2 ILE B 103     -48.910  17.052 -64.682  1.00 39.34           C  
ATOM   2571  CD1 ILE B 103     -51.362  15.579 -64.958  1.00 44.98           C  
ATOM   2572  N   ALA B 104     -46.712  17.598 -62.286  1.00 20.60           N  
ATOM   2573  CA  ALA B 104     -45.634  18.570 -62.204  1.00 30.94           C  
ATOM   2574  C   ALA B 104     -44.580  18.285 -63.263  1.00 32.47           C  
ATOM   2575  O   ALA B 104     -44.398  17.144 -63.700  1.00 33.21           O  
ATOM   2576  CB  ALA B 104     -44.982  18.587 -60.814  1.00 28.35           C  
ATOM   2577  N   THR B 105     -43.896  19.350 -63.680  1.00 35.89           N  
ATOM   2578  CA  THR B 105     -42.782  19.269 -64.613  1.00 35.35           C  
ATOM   2579  C   THR B 105     -41.675  20.201 -64.143  1.00 36.48           C  
ATOM   2580  O   THR B 105     -41.930  21.224 -63.499  1.00 37.48           O  
ATOM   2581  CB  THR B 105     -43.185  19.655 -66.047  1.00 31.75           C  
ATOM   2582  OG1 THR B 105     -43.524  21.046 -66.089  1.00 34.31           O  
ATOM   2583  CG2 THR B 105     -44.361  18.822 -66.544  1.00 20.40           C  
ATOM   2584  N   SER B 106     -40.439  19.841 -64.471  1.00 28.54           N  
ATOM   2585  CA  SER B 106     -39.298  20.699 -64.194  1.00 35.75           C  
ATOM   2586  C   SER B 106     -38.362  20.664 -65.386  1.00 33.10           C  
ATOM   2587  O   SER B 106     -38.122  19.601 -65.966  1.00 31.06           O  
ATOM   2588  CB  SER B 106     -38.545  20.261 -62.926  1.00 34.72           C  
ATOM   2589  OG  SER B 106     -37.693  21.282 -62.426  1.00 38.45           O  
ATOM   2590  N   ASP B 107     -37.855  21.833 -65.757  1.00 29.29           N  
ATOM   2591  CA  ASP B 107     -36.786  21.960 -66.741  1.00 39.82           C  
ATOM   2592  C   ASP B 107     -35.553  22.440 -65.984  1.00 34.25           C  
ATOM   2593  O   ASP B 107     -35.548  23.548 -65.434  1.00 40.87           O  
ATOM   2594  CB  ASP B 107     -37.175  22.919 -67.868  1.00 27.40           C  
ATOM   2595  CG  ASP B 107     -36.099  23.042 -68.931  1.00 41.14           C  
ATOM   2596  OD1 ASP B 107     -35.775  22.023 -69.582  1.00 44.63           O  
ATOM   2597  OD2 ASP B 107     -35.582  24.161 -69.125  1.00 45.31           O  
ATOM   2598  N   ILE B 108     -34.524  21.601 -65.932  1.00 26.25           N  
ATOM   2599  CA  ILE B 108     -33.347  21.849 -65.106  1.00 35.75           C  
ATOM   2600  C   ILE B 108     -32.141  22.056 -66.009  1.00 33.90           C  
ATOM   2601  O   ILE B 108     -31.886  21.254 -66.916  1.00 33.07           O  
ATOM   2602  CB  ILE B 108     -33.095  20.697 -64.117  1.00 31.83           C  
ATOM   2603  CG1 ILE B 108     -34.289  20.536 -63.176  1.00 27.86           C  
ATOM   2604  CG2 ILE B 108     -31.831  20.952 -63.328  1.00 33.68           C  
ATOM   2605  CD1 ILE B 108     -34.397  19.151 -62.580  1.00 27.55           C  
ATOM   2606  N   THR B 109     -31.399  23.129 -65.757  1.00 36.31           N  
ATOM   2607  CA  THR B 109     -30.190  23.412 -66.509  1.00 46.23           C  
ATOM   2608  C   THR B 109     -29.145  23.964 -65.546  1.00 48.21           C  
ATOM   2609  O   THR B 109     -29.295  23.894 -64.320  1.00 33.24           O  
ATOM   2610  CB  THR B 109     -30.472  24.368 -67.675  1.00 40.51           C  
ATOM   2611  OG1 THR B 109     -29.323  24.424 -68.530  1.00 44.16           O  
ATOM   2612  CG2 THR B 109     -30.792  25.766 -67.162  1.00 30.26           C  
ATOM   2613  N   MET B 110     -28.085  24.529 -66.118  1.00 48.03           N  
ATOM   2614  CA  MET B 110     -26.872  24.852 -65.391  1.00 43.37           C  
ATOM   2615  C   MET B 110     -26.257  26.122 -65.960  1.00 44.25           C  
ATOM   2616  O   MET B 110     -26.368  26.402 -67.157  1.00 42.94           O  
ATOM   2617  CB  MET B 110     -25.883  23.692 -65.491  1.00 38.52           C  
ATOM   2618  CG  MET B 110     -24.843  23.642 -64.419  1.00 51.97           C  
ATOM   2619  SD  MET B 110     -23.593  22.444 -64.898  1.00 54.39           S  
ATOM   2620  CE  MET B 110     -22.302  23.528 -65.499  1.00 65.02           C  
ATOM   2621  N   GLU B 111     -25.602  26.887 -65.091  1.00 38.42           N  
ATOM   2622  CA  GLU B 111     -24.853  28.063 -65.527  1.00 31.58           C  
ATOM   2623  C   GLU B 111     -23.835  28.389 -64.443  1.00 46.56           C  
ATOM   2624  O   GLU B 111     -24.209  28.891 -63.379  1.00 51.90           O  
ATOM   2625  CB  GLU B 111     -25.782  29.242 -65.789  1.00 37.18           C  
ATOM   2626  CG  GLU B 111     -25.065  30.526 -66.212  1.00 46.97           C  
ATOM   2627  CD  GLU B 111     -24.273  30.375 -67.504  1.00 44.32           C  
ATOM   2628  OE1 GLU B 111     -24.698  29.598 -68.385  1.00 45.17           O  
ATOM   2629  OE2 GLU B 111     -23.221  31.035 -67.639  1.00 46.94           O  
ATOM   2630  N   GLY B 112     -22.565  28.098 -64.707  1.00 45.24           N  
ATOM   2631  CA  GLY B 112     -21.546  28.332 -63.695  1.00 36.89           C  
ATOM   2632  C   GLY B 112     -21.629  27.287 -62.598  1.00 47.77           C  
ATOM   2633  O   GLY B 112     -21.580  26.079 -62.856  1.00 52.41           O  
ATOM   2634  N   ASP B 113     -21.759  27.752 -61.355  1.00 48.54           N  
ATOM   2635  CA  ASP B 113     -21.834  26.884 -60.186  1.00 52.71           C  
ATOM   2636  C   ASP B 113     -23.254  26.782 -59.629  1.00 45.25           C  
ATOM   2637  O   ASP B 113     -23.432  26.556 -58.428  1.00 48.07           O  
ATOM   2638  CB  ASP B 113     -20.865  27.376 -59.105  1.00 53.15           C  
ATOM   2639  CG  ASP B 113     -21.225  28.758 -58.563  1.00 60.86           C  
ATOM   2640  OD1 ASP B 113     -22.012  29.477 -59.213  1.00 65.04           O  
ATOM   2641  OD2 ASP B 113     -20.720  29.120 -57.477  1.00 60.91           O  
ATOM   2642  N   CYS B 114     -24.267  26.927 -60.486  1.00 34.85           N  
ATOM   2643  CA  CYS B 114     -25.636  27.174 -60.042  1.00 34.20           C  
ATOM   2644  C   CYS B 114     -26.636  26.484 -60.962  1.00 33.16           C  
ATOM   2645  O   CYS B 114     -26.665  26.765 -62.164  1.00 38.08           O  
ATOM   2646  CB  CYS B 114     -25.899  28.684 -60.011  1.00 45.89           C  
ATOM   2647  SG  CYS B 114     -27.612  29.133 -59.698  1.00 38.05           S  
ATOM   2648  N   PHE B 115     -27.468  25.607 -60.397  1.00 30.14           N  
ATOM   2649  CA  PHE B 115     -28.581  25.020 -61.134  1.00 29.73           C  
ATOM   2650  C   PHE B 115     -29.717  26.023 -61.292  1.00 37.16           C  
ATOM   2651  O   PHE B 115     -29.897  26.921 -60.464  1.00 39.04           O  
ATOM   2652  CB  PHE B 115     -29.132  23.780 -60.427  1.00 29.15           C  
ATOM   2653  CG  PHE B 115     -28.209  22.601 -60.426  1.00 29.44           C  
ATOM   2654  CD1 PHE B 115     -28.003  21.853 -61.579  1.00 31.96           C  
ATOM   2655  CD2 PHE B 115     -27.576  22.215 -59.254  1.00 26.08           C  
ATOM   2656  CE1 PHE B 115     -27.156  20.745 -61.562  1.00 30.54           C  
ATOM   2657  CE2 PHE B 115     -26.736  21.120 -59.229  1.00 32.62           C  
ATOM   2658  CZ  PHE B 115     -26.524  20.380 -60.386  1.00 38.34           C  
ATOM   2659  N   PHE B 116     -30.509  25.837 -62.352  1.00 39.17           N  
ATOM   2660  CA  PHE B 116     -31.711  26.627 -62.599  1.00 35.02           C  
ATOM   2661  C   PHE B 116     -32.878  25.698 -62.907  1.00 35.26           C  
ATOM   2662  O   PHE B 116     -32.778  24.860 -63.809  1.00 35.31           O  
ATOM   2663  CB  PHE B 116     -31.506  27.599 -63.763  1.00 36.13           C  
ATOM   2664  CG  PHE B 116     -30.642  28.779 -63.428  1.00 34.70           C  
ATOM   2665  CD1 PHE B 116     -29.263  28.658 -63.413  1.00 46.14           C  
ATOM   2666  CD2 PHE B 116     -31.204  30.010 -63.140  1.00 33.64           C  
ATOM   2667  CE1 PHE B 116     -28.458  29.739 -63.109  1.00 36.46           C  
ATOM   2668  CE2 PHE B 116     -30.401  31.101 -62.832  1.00 39.40           C  
ATOM   2669  CZ  PHE B 116     -29.025  30.961 -62.817  1.00 39.60           C  
ATOM   2670  N   TYR B 117     -33.982  25.845 -62.169  1.00 32.73           N  
ATOM   2671  CA  TYR B 117     -35.195  25.071 -62.418  1.00 39.58           C  
ATOM   2672  C   TYR B 117     -36.333  25.986 -62.854  1.00 36.23           C  
ATOM   2673  O   TYR B 117     -36.461  27.115 -62.368  1.00 33.52           O  
ATOM   2674  CB  TYR B 117     -35.690  24.283 -61.185  1.00 28.46           C  
ATOM   2675  CG  TYR B 117     -34.664  23.623 -60.292  1.00 35.57           C  
ATOM   2676  CD1 TYR B 117     -33.424  23.217 -60.772  1.00 38.19           C  
ATOM   2677  CD2 TYR B 117     -34.957  23.383 -58.956  1.00 32.73           C  
ATOM   2678  CE1 TYR B 117     -32.499  22.609 -59.936  1.00 35.08           C  
ATOM   2679  CE2 TYR B 117     -34.044  22.776 -58.118  1.00 41.91           C  
ATOM   2680  CZ  TYR B 117     -32.818  22.392 -58.611  1.00 35.05           C  
ATOM   2681  OH  TYR B 117     -31.914  21.793 -57.766  1.00 39.90           O  
ATOM   2682  N   GLU B 118     -37.177  25.483 -63.751  1.00 39.65           N  
ATOM   2683  CA  GLU B 118     -38.471  26.090 -64.052  1.00 45.64           C  
ATOM   2684  C   GLU B 118     -39.531  25.020 -63.822  1.00 40.69           C  
ATOM   2685  O   GLU B 118     -39.623  24.055 -64.592  1.00 35.21           O  
ATOM   2686  CB  GLU B 118     -38.530  26.633 -65.482  1.00 35.55           C  
ATOM   2687  CG  GLU B 118     -39.952  26.841 -65.987  1.00 37.63           C  
ATOM   2688  CD  GLU B 118     -40.022  27.461 -67.377  1.00 51.94           C  
ATOM   2689  OE1 GLU B 118     -39.938  28.709 -67.470  1.00 41.93           O  
ATOM   2690  OE2 GLU B 118     -40.180  26.700 -68.368  1.00 40.75           O  
ATOM   2691  N   ILE B 119     -40.316  25.187 -62.758  1.00 34.82           N  
ATOM   2692  CA  ILE B 119     -41.258  24.176 -62.292  1.00 35.47           C  
ATOM   2693  C   ILE B 119     -42.677  24.622 -62.614  1.00 31.28           C  
ATOM   2694  O   ILE B 119     -43.030  25.792 -62.428  1.00 33.90           O  
ATOM   2695  CB  ILE B 119     -41.105  23.920 -60.777  1.00 36.18           C  
ATOM   2696  CG1 ILE B 119     -39.663  23.557 -60.432  1.00 27.13           C  
ATOM   2697  CG2 ILE B 119     -42.040  22.815 -60.319  1.00 37.50           C  
ATOM   2698  CD1 ILE B 119     -39.309  23.830 -59.007  1.00 29.48           C  
ATOM   2699  N   ARG B 120     -43.488  23.685 -63.095  1.00 35.64           N  
ATOM   2700  CA  ARG B 120     -44.930  23.857 -63.208  1.00 35.53           C  
ATOM   2701  C   ARG B 120     -45.600  22.816 -62.320  1.00 39.12           C  
ATOM   2702  O   ARG B 120     -45.214  21.642 -62.340  1.00 37.23           O  
ATOM   2703  CB  ARG B 120     -45.393  23.713 -64.661  1.00 22.63           C  
ATOM   2704  CG  ARG B 120     -46.899  23.840 -64.868  1.00 28.52           C  
ATOM   2705  CD  ARG B 120     -47.362  25.283 -64.798  1.00 25.71           C  
ATOM   2706  NE  ARG B 120     -48.809  25.377 -64.637  1.00 38.81           N  
ATOM   2707  CZ  ARG B 120     -49.460  26.495 -64.329  1.00 41.07           C  
ATOM   2708  NH1 ARG B 120     -48.794  27.627 -64.138  1.00 32.37           N  
ATOM   2709  NH2 ARG B 120     -50.780  26.477 -64.203  1.00 34.74           N  
ATOM   2710  N   PHE B 121     -46.588  23.241 -61.535  1.00 36.47           N  
ATOM   2711  CA  PHE B 121     -47.239  22.366 -60.564  1.00 39.75           C  
ATOM   2712  C   PHE B 121     -48.747  22.538 -60.645  1.00 33.00           C  
ATOM   2713  O   PHE B 121     -49.250  23.656 -60.529  1.00 37.83           O  
ATOM   2714  CB  PHE B 121     -46.759  22.668 -59.139  1.00 30.50           C  
ATOM   2715  CG  PHE B 121     -47.196  21.652 -58.127  1.00 28.67           C  
ATOM   2716  CD1 PHE B 121     -48.472  21.689 -57.588  1.00 28.33           C  
ATOM   2717  CD2 PHE B 121     -46.331  20.655 -57.714  1.00 32.88           C  
ATOM   2718  CE1 PHE B 121     -48.875  20.751 -56.661  1.00 33.12           C  
ATOM   2719  CE2 PHE B 121     -46.730  19.712 -56.782  1.00 30.79           C  
ATOM   2720  CZ  PHE B 121     -48.002  19.761 -56.257  1.00 33.52           C  
ATOM   2721  N   ASP B 122     -49.473  21.437 -60.808  1.00 27.23           N  
ATOM   2722  CA  ASP B 122     -50.922  21.524 -60.928  1.00 30.60           C  
ATOM   2723  C   ASP B 122     -51.586  20.392 -60.162  1.00 34.65           C  
ATOM   2724  O   ASP B 122     -51.188  19.232 -60.296  1.00 35.95           O  
ATOM   2725  CB  ASP B 122     -51.349  21.496 -62.398  1.00 29.65           C  
ATOM   2726  CG  ASP B 122     -51.119  22.821 -63.084  1.00 42.21           C  
ATOM   2727  OD1 ASP B 122     -51.939  23.738 -62.876  1.00 46.97           O  
ATOM   2728  OD2 ASP B 122     -50.115  22.949 -63.820  1.00 41.02           O  
ATOM   2729  N   GLY B 123     -52.595  20.732 -59.373  1.00 32.98           N  
ATOM   2730  CA  GLY B 123     -53.332  19.738 -58.611  1.00 41.29           C  
ATOM   2731  C   GLY B 123     -54.794  20.105 -58.517  1.00 44.01           C  
ATOM   2732  O   GLY B 123     -55.162  21.286 -58.563  1.00 32.88           O  
ATOM   2733  N   THR B 124     -55.639  19.085 -58.383  1.00 35.91           N  
ATOM   2734  CA  THR B 124     -57.070  19.335 -58.302  1.00 38.81           C  
ATOM   2735  C   THR B 124     -57.775  18.146 -57.667  1.00 42.62           C  
ATOM   2736  O   THR B 124     -57.180  17.094 -57.424  1.00 40.83           O  
ATOM   2737  CB  THR B 124     -57.676  19.614 -59.673  1.00 49.55           C  
ATOM   2738  OG1 THR B 124     -59.051  19.960 -59.495  1.00 64.16           O  
ATOM   2739  CG2 THR B 124     -57.596  18.371 -60.548  1.00 34.33           C  
ATOM   2740  N   ASN B 125     -59.075  18.344 -57.416  1.00 50.36           N  
ATOM   2741  CA  ASN B 125     -59.977  17.341 -56.843  1.00 44.77           C  
ATOM   2742  C   ASN B 125     -59.541  16.905 -55.450  1.00 42.36           C  
ATOM   2743  O   ASN B 125     -59.824  15.783 -55.021  1.00 44.76           O  
ATOM   2744  CB  ASN B 125     -60.141  16.131 -57.766  1.00 41.28           C  
ATOM   2745  CG  ASN B 125     -61.128  16.396 -58.892  1.00 79.66           C  
ATOM   2746  OD1 ASN B 125     -60.849  17.170 -59.813  1.00 66.87           O  
ATOM   2747  ND2 ASN B 125     -62.302  15.774 -58.809  1.00 81.75           N  
ATOM   2748  N   PHE B 126     -58.864  17.788 -54.735  1.00 43.57           N  
ATOM   2749  CA  PHE B 126     -58.628  17.554 -53.318  1.00 46.21           C  
ATOM   2750  C   PHE B 126     -59.908  17.849 -52.545  1.00 50.04           C  
ATOM   2751  O   PHE B 126     -60.483  18.931 -52.702  1.00 49.03           O  
ATOM   2752  CB  PHE B 126     -57.493  18.435 -52.802  1.00 41.87           C  
ATOM   2753  CG  PHE B 126     -56.123  17.944 -53.166  1.00 38.09           C  
ATOM   2754  CD1 PHE B 126     -55.562  16.861 -52.506  1.00 40.07           C  
ATOM   2755  CD2 PHE B 126     -55.383  18.580 -54.153  1.00 37.84           C  
ATOM   2756  CE1 PHE B 126     -54.292  16.407 -52.834  1.00 39.41           C  
ATOM   2757  CE2 PHE B 126     -54.114  18.136 -54.483  1.00 38.29           C  
ATOM   2758  CZ  PHE B 126     -53.568  17.046 -53.823  1.00 41.97           C  
ATOM   2759  N   PRO B 127     -60.389  16.921 -51.722  1.00 42.42           N  
ATOM   2760  CA  PRO B 127     -61.632  17.155 -50.978  1.00 43.60           C  
ATOM   2761  C   PRO B 127     -61.509  18.381 -50.093  1.00 48.86           C  
ATOM   2762  O   PRO B 127     -60.441  18.630 -49.514  1.00 48.64           O  
ATOM   2763  CB  PRO B 127     -61.793  15.876 -50.142  1.00 42.34           C  
ATOM   2764  CG  PRO B 127     -60.910  14.859 -50.803  1.00 39.40           C  
ATOM   2765  CD  PRO B 127     -59.777  15.623 -51.396  1.00 44.26           C  
ATOM   2766  N   PRO B 128     -62.581  19.169 -49.955  1.00 53.55           N  
ATOM   2767  CA  PRO B 128     -62.482  20.409 -49.170  1.00 51.30           C  
ATOM   2768  C   PRO B 128     -62.213  20.170 -47.699  1.00 51.89           C  
ATOM   2769  O   PRO B 128     -61.726  21.083 -47.020  1.00 50.74           O  
ATOM   2770  CB  PRO B 128     -63.851  21.078 -49.376  1.00 51.77           C  
ATOM   2771  CG  PRO B 128     -64.582  20.233 -50.386  1.00 59.99           C  
ATOM   2772  CD  PRO B 128     -63.968  18.877 -50.341  1.00 61.81           C  
ATOM   2773  N   ASN B 129     -62.516  18.980 -47.183  1.00 48.43           N  
ATOM   2774  CA  ASN B 129     -62.266  18.654 -45.787  1.00 50.36           C  
ATOM   2775  C   ASN B 129     -61.189  17.588 -45.630  1.00 53.49           C  
ATOM   2776  O   ASN B 129     -61.060  16.995 -44.555  1.00 50.92           O  
ATOM   2777  CB  ASN B 129     -63.562  18.218 -45.108  1.00 55.44           C  
ATOM   2778  CG  ASN B 129     -64.636  19.289 -45.172  1.00 70.16           C  
ATOM   2779  OD1 ASN B 129     -64.469  20.390 -44.639  1.00 63.65           O  
ATOM   2780  ND2 ASN B 129     -65.746  18.972 -45.832  1.00 64.89           N  
ATOM   2781  N   GLY B 130     -60.412  17.338 -46.681  1.00 52.94           N  
ATOM   2782  CA  GLY B 130     -59.294  16.430 -46.601  1.00 49.15           C  
ATOM   2783  C   GLY B 130     -58.077  17.091 -45.995  1.00 46.12           C  
ATOM   2784  O   GLY B 130     -58.002  18.319 -45.827  1.00 44.81           O  
ATOM   2785  N   PRO B 131     -57.082  16.267 -45.657  1.00 31.59           N  
ATOM   2786  CA  PRO B 131     -55.882  16.801 -44.994  1.00 36.46           C  
ATOM   2787  C   PRO B 131     -55.163  17.886 -45.779  1.00 39.17           C  
ATOM   2788  O   PRO B 131     -54.611  18.811 -45.168  1.00 51.40           O  
ATOM   2789  CB  PRO B 131     -54.999  15.555 -44.815  1.00 45.27           C  
ATOM   2790  CG  PRO B 131     -55.563  14.525 -45.764  1.00 32.34           C  
ATOM   2791  CD  PRO B 131     -57.025  14.805 -45.818  1.00 26.52           C  
ATOM   2792  N   VAL B 132     -55.157  17.815 -47.110  1.00 35.10           N  
ATOM   2793  CA  VAL B 132     -54.398  18.786 -47.895  1.00 43.29           C  
ATOM   2794  C   VAL B 132     -55.041  20.166 -47.819  1.00 44.56           C  
ATOM   2795  O   VAL B 132     -54.368  21.166 -47.538  1.00 45.64           O  
ATOM   2796  CB  VAL B 132     -54.258  18.311 -49.350  1.00 37.95           C  
ATOM   2797  CG1 VAL B 132     -53.587  19.385 -50.187  1.00 36.57           C  
ATOM   2798  CG2 VAL B 132     -53.458  17.031 -49.392  1.00 30.67           C  
ATOM   2799  N   MET B 133     -56.349  20.250 -48.082  1.00 44.33           N  
ATOM   2800  CA  MET B 133     -57.023  21.542 -48.006  1.00 40.35           C  
ATOM   2801  C   MET B 133     -57.214  22.013 -46.571  1.00 47.56           C  
ATOM   2802  O   MET B 133     -57.382  23.216 -46.349  1.00 44.12           O  
ATOM   2803  CB  MET B 133     -58.373  21.482 -48.717  1.00 42.84           C  
ATOM   2804  CG  MET B 133     -58.268  21.318 -50.221  1.00 33.38           C  
ATOM   2805  SD  MET B 133     -57.175  22.554 -50.954  1.00 49.17           S  
ATOM   2806  CE  MET B 133     -58.073  24.073 -50.648  1.00 38.10           C  
ATOM   2807  N   GLN B 134     -57.181  21.101 -45.599  1.00 53.08           N  
ATOM   2808  CA  GLN B 134     -57.323  21.443 -44.189  1.00 47.94           C  
ATOM   2809  C   GLN B 134     -55.989  21.649 -43.481  1.00 50.91           C  
ATOM   2810  O   GLN B 134     -55.985  21.875 -42.266  1.00 55.69           O  
ATOM   2811  CB  GLN B 134     -58.120  20.356 -43.453  1.00 48.89           C  
ATOM   2812  CG  GLN B 134     -59.614  20.364 -43.748  1.00 51.09           C  
ATOM   2813  CD  GLN B 134     -60.264  21.703 -43.445  1.00 50.92           C  
ATOM   2814  OE1 GLN B 134     -59.966  22.337 -42.433  1.00 59.81           O  
ATOM   2815  NE2 GLN B 134     -61.152  22.143 -44.330  1.00 59.19           N  
ATOM   2816  N   LYS B 135     -54.869  21.568 -44.202  1.00 44.24           N  
ATOM   2817  CA  LYS B 135     -53.535  21.783 -43.635  1.00 35.21           C  
ATOM   2818  C   LYS B 135     -53.314  20.925 -42.390  1.00 44.21           C  
ATOM   2819  O   LYS B 135     -52.982  21.424 -41.311  1.00 44.76           O  
ATOM   2820  CB  LYS B 135     -53.304  23.262 -43.323  1.00 22.32           C  
ATOM   2821  CG  LYS B 135     -53.442  24.183 -44.521  1.00 38.80           C  
ATOM   2822  CD  LYS B 135     -52.366  25.260 -44.514  1.00 45.43           C  
ATOM   2823  CE  LYS B 135     -52.865  26.557 -43.894  1.00 53.27           C  
ATOM   2824  NZ  LYS B 135     -51.746  27.374 -43.329  1.00 52.51           N  
ATOM   2825  N   LYS B 136     -53.505  19.613 -42.542  1.00 43.39           N  
ATOM   2826  CA  LYS B 136     -53.350  18.681 -41.431  1.00 49.04           C  
ATOM   2827  C   LYS B 136     -52.196  17.703 -41.637  1.00 50.32           C  
ATOM   2828  O   LYS B 136     -52.123  16.686 -40.940  1.00 50.94           O  
ATOM   2829  CB  LYS B 136     -54.657  17.926 -41.186  1.00 48.93           C  
ATOM   2830  CG  LYS B 136     -55.851  18.840 -40.928  1.00 62.36           C  
ATOM   2831  CD  LYS B 136     -56.101  19.039 -39.431  1.00 70.48           C  
ATOM   2832  CE  LYS B 136     -56.736  20.401 -39.139  1.00 79.18           C  
ATOM   2833  NZ  LYS B 136     -56.141  21.072 -37.942  1.00 65.14           N  
ATOM   2834  N   THR B 137     -51.291  17.987 -42.572  1.00 40.89           N  
ATOM   2835  CA  THR B 137     -50.112  17.156 -42.776  1.00 36.02           C  
ATOM   2836  C   THR B 137     -48.939  17.685 -41.957  1.00 38.21           C  
ATOM   2837  O   THR B 137     -48.828  18.885 -41.694  1.00 38.37           O  
ATOM   2838  CB  THR B 137     -49.717  17.095 -44.258  1.00 39.06           C  
ATOM   2839  OG1 THR B 137     -49.092  18.327 -44.646  1.00 41.50           O  
ATOM   2840  CG2 THR B 137     -50.932  16.850 -45.132  1.00 25.76           C  
ATOM   2841  N   LEU B 138     -48.055  16.770 -41.559  1.00 34.56           N  
ATOM   2842  CA  LEU B 138     -46.872  17.117 -40.781  1.00 34.92           C  
ATOM   2843  C   LEU B 138     -45.584  16.942 -41.577  1.00 36.75           C  
ATOM   2844  O   LEU B 138     -44.814  17.895 -41.721  1.00 41.45           O  
ATOM   2845  CB  LEU B 138     -46.824  16.286 -39.493  1.00 39.75           C  
ATOM   2846  CG  LEU B 138     -47.991  16.481 -38.525  1.00 40.57           C  
ATOM   2847  CD1 LEU B 138     -48.173  15.246 -37.669  1.00 42.24           C  
ATOM   2848  CD2 LEU B 138     -47.773  17.708 -37.662  1.00 23.41           C  
ATOM   2849  N   LYS B 139     -45.323  15.749 -42.102  1.00 37.80           N  
ATOM   2850  CA  LYS B 139     -44.111  15.549 -42.883  1.00 40.82           C  
ATOM   2851  C   LYS B 139     -44.293  14.377 -43.840  1.00 39.43           C  
ATOM   2852  O   LYS B 139     -45.194  13.549 -43.682  1.00 35.80           O  
ATOM   2853  CB  LYS B 139     -42.900  15.318 -41.973  1.00 35.70           C  
ATOM   2854  CG  LYS B 139     -42.915  13.989 -41.235  1.00 43.09           C  
ATOM   2855  CD  LYS B 139     -41.530  13.635 -40.700  1.00 40.34           C  
ATOM   2856  CE  LYS B 139     -41.449  12.171 -40.294  1.00 49.87           C  
ATOM   2857  NZ  LYS B 139     -40.086  11.808 -39.817  1.00 68.65           N  
ATOM   2858  N   TRP B 140     -43.432  14.332 -44.853  1.00 34.74           N  
ATOM   2859  CA  TRP B 140     -43.292  13.132 -45.663  1.00 31.70           C  
ATOM   2860  C   TRP B 140     -42.486  12.104 -44.878  1.00 31.87           C  
ATOM   2861  O   TRP B 140     -41.450  12.434 -44.292  1.00 29.98           O  
ATOM   2862  CB  TRP B 140     -42.586  13.438 -46.987  1.00 23.15           C  
ATOM   2863  CG  TRP B 140     -43.381  14.210 -47.996  1.00 29.66           C  
ATOM   2864  CD1 TRP B 140     -43.195  15.513 -48.355  1.00 31.71           C  
ATOM   2865  CD2 TRP B 140     -44.465  13.723 -48.805  1.00 29.93           C  
ATOM   2866  NE1 TRP B 140     -44.105  15.875 -49.321  1.00 29.08           N  
ATOM   2867  CE2 TRP B 140     -44.895  14.795 -49.615  1.00 35.02           C  
ATOM   2868  CE3 TRP B 140     -45.121  12.492 -48.912  1.00 28.44           C  
ATOM   2869  CZ2 TRP B 140     -45.950  14.672 -50.526  1.00 31.55           C  
ATOM   2870  CZ3 TRP B 140     -46.169  12.371 -49.817  1.00 31.61           C  
ATOM   2871  CH2 TRP B 140     -46.572  13.453 -50.611  1.00 30.11           C  
ATOM   2872  N   GLU B 141     -42.956  10.863 -44.858  1.00 28.98           N  
ATOM   2873  CA  GLU B 141     -42.109   9.798 -44.352  1.00 34.95           C  
ATOM   2874  C   GLU B 141     -40.970   9.544 -45.338  1.00 32.62           C  
ATOM   2875  O   GLU B 141     -41.111   9.792 -46.540  1.00 28.42           O  
ATOM   2876  CB  GLU B 141     -42.908   8.516 -44.135  1.00 24.38           C  
ATOM   2877  CG  GLU B 141     -44.020   8.642 -43.119  1.00 34.29           C  
ATOM   2878  CD  GLU B 141     -43.517   8.603 -41.687  1.00 40.28           C  
ATOM   2879  OE1 GLU B 141     -42.349   8.220 -41.465  1.00 45.46           O  
ATOM   2880  OE2 GLU B 141     -44.295   8.958 -40.780  1.00 42.14           O  
ATOM   2881  N   PRO B 142     -39.819   9.081 -44.854  1.00 36.55           N  
ATOM   2882  CA  PRO B 142     -38.744   8.704 -45.777  1.00 32.73           C  
ATOM   2883  C   PRO B 142     -39.198   7.574 -46.684  1.00 37.92           C  
ATOM   2884  O   PRO B 142     -40.025   6.741 -46.309  1.00 41.11           O  
ATOM   2885  CB  PRO B 142     -37.604   8.268 -44.848  1.00 36.86           C  
ATOM   2886  CG  PRO B 142     -38.220   8.098 -43.506  1.00 23.62           C  
ATOM   2887  CD  PRO B 142     -39.395   9.009 -43.447  1.00 28.06           C  
ATOM   2888  N   SER B 143     -38.647   7.553 -47.894  1.00 36.22           N  
ATOM   2889  CA  SER B 143     -39.172   6.713 -48.957  1.00 32.72           C  
ATOM   2890  C   SER B 143     -38.032   6.038 -49.704  1.00 32.15           C  
ATOM   2891  O   SER B 143     -36.855   6.335 -49.496  1.00 37.59           O  
ATOM   2892  CB  SER B 143     -40.019   7.532 -49.932  1.00 31.53           C  
ATOM   2893  OG  SER B 143     -39.225   8.517 -50.569  1.00 31.74           O  
ATOM   2894  N   THR B 144     -38.403   5.124 -50.595  1.00 27.01           N  
ATOM   2895  CA  THR B 144     -37.460   4.460 -51.483  1.00 31.68           C  
ATOM   2896  C   THR B 144     -38.053   4.456 -52.882  1.00 30.41           C  
ATOM   2897  O   THR B 144     -39.128   3.889 -53.101  1.00 34.54           O  
ATOM   2898  CB  THR B 144     -37.159   3.040 -51.011  1.00 35.65           C  
ATOM   2899  OG1 THR B 144     -36.533   3.105 -49.722  1.00 47.03           O  
ATOM   2900  CG2 THR B 144     -36.231   2.342 -52.001  1.00 37.16           C  
ATOM   2901  N   GLU B 145     -37.369   5.118 -53.812  1.00 28.02           N  
ATOM   2902  CA  GLU B 145     -37.824   5.222 -55.190  1.00 36.58           C  
ATOM   2903  C   GLU B 145     -37.137   4.149 -56.023  1.00 35.03           C  
ATOM   2904  O   GLU B 145     -35.909   4.025 -55.990  1.00 41.84           O  
ATOM   2905  CB  GLU B 145     -37.521   6.613 -55.756  1.00 36.49           C  
ATOM   2906  CG  GLU B 145     -38.093   6.878 -57.143  1.00 33.36           C  
ATOM   2907  CD  GLU B 145     -37.789   8.280 -57.643  1.00 41.07           C  
ATOM   2908  OE1 GLU B 145     -37.061   9.012 -56.934  1.00 32.64           O  
ATOM   2909  OE2 GLU B 145     -38.276   8.649 -58.740  1.00 41.05           O  
ATOM   2910  N   LYS B 146     -37.924   3.375 -56.762  1.00 34.16           N  
ATOM   2911  CA  LYS B 146     -37.384   2.320 -57.613  1.00 36.96           C  
ATOM   2912  C   LYS B 146     -37.145   2.877 -59.011  1.00 31.71           C  
ATOM   2913  O   LYS B 146     -38.087   3.311 -59.684  1.00 37.01           O  
ATOM   2914  CB  LYS B 146     -38.331   1.122 -57.638  1.00 28.83           C  
ATOM   2915  CG  LYS B 146     -38.653   0.614 -56.233  1.00 55.77           C  
ATOM   2916  CD  LYS B 146     -39.740  -0.445 -56.224  1.00 58.55           C  
ATOM   2917  CE  LYS B 146     -39.148  -1.845 -56.275  1.00 63.97           C  
ATOM   2918  NZ  LYS B 146     -40.119  -2.835 -56.822  1.00 76.33           N  
ATOM   2919  N   MET B 147     -35.886   2.886 -59.433  1.00 33.64           N  
ATOM   2920  CA  MET B 147     -35.488   3.396 -60.737  1.00 37.97           C  
ATOM   2921  C   MET B 147     -35.263   2.248 -61.718  1.00 38.38           C  
ATOM   2922  O   MET B 147     -34.839   1.153 -61.338  1.00 48.15           O  
ATOM   2923  CB  MET B 147     -34.214   4.231 -60.620  1.00 38.01           C  
ATOM   2924  CG  MET B 147     -34.312   5.376 -59.631  1.00 35.55           C  
ATOM   2925  SD  MET B 147     -35.146   6.804 -60.339  1.00 42.10           S  
ATOM   2926  CE  MET B 147     -34.361   8.143 -59.455  1.00 34.24           C  
ATOM   2927  N   TYR B 148     -35.545   2.514 -62.989  1.00 33.71           N  
ATOM   2928  CA  TYR B 148     -35.395   1.515 -64.040  1.00 38.21           C  
ATOM   2929  C   TYR B 148     -35.554   2.202 -65.389  1.00 38.46           C  
ATOM   2930  O   TYR B 148     -36.145   3.282 -65.487  1.00 38.07           O  
ATOM   2931  CB  TYR B 148     -36.416   0.383 -63.897  1.00 41.80           C  
ATOM   2932  CG  TYR B 148     -37.851   0.852 -63.954  1.00 42.00           C  
ATOM   2933  CD1 TYR B 148     -38.503   1.298 -62.810  1.00 41.59           C  
ATOM   2934  CD2 TYR B 148     -38.551   0.855 -65.150  1.00 40.08           C  
ATOM   2935  CE1 TYR B 148     -39.816   1.729 -62.859  1.00 45.57           C  
ATOM   2936  CE2 TYR B 148     -39.861   1.285 -65.209  1.00 51.44           C  
ATOM   2937  CZ  TYR B 148     -40.488   1.720 -64.062  1.00 49.72           C  
ATOM   2938  OH  TYR B 148     -41.790   2.148 -64.125  1.00 47.48           O  
ATOM   2939  N   VAL B 149     -35.033   1.555 -66.430  1.00 35.70           N  
ATOM   2940  CA  VAL B 149     -35.076   2.100 -67.782  1.00 39.11           C  
ATOM   2941  C   VAL B 149     -36.294   1.550 -68.511  1.00 42.48           C  
ATOM   2942  O   VAL B 149     -36.578   0.347 -68.451  1.00 39.43           O  
ATOM   2943  CB  VAL B 149     -33.784   1.777 -68.551  1.00 42.26           C  
ATOM   2944  CG1 VAL B 149     -33.902   2.233 -69.991  1.00 36.16           C  
ATOM   2945  CG2 VAL B 149     -32.594   2.438 -67.886  1.00 43.49           C  
ATOM   2946  N   GLU B 150     -37.020   2.437 -69.189  1.00 32.92           N  
ATOM   2947  CA  GLU B 150     -38.119   2.065 -70.069  1.00 35.67           C  
ATOM   2948  C   GLU B 150     -38.102   3.056 -71.223  1.00 45.70           C  
ATOM   2949  O   GLU B 150     -37.942   4.258 -70.993  1.00 39.07           O  
ATOM   2950  CB  GLU B 150     -39.468   2.095 -69.331  1.00 37.52           C  
ATOM   2951  CG  GLU B 150     -40.604   1.320 -70.003  1.00 37.70           C  
ATOM   2952  CD  GLU B 150     -41.945   1.436 -69.267  1.00 52.13           C  
ATOM   2953  OE1 GLU B 150     -42.019   2.119 -68.222  1.00 52.83           O  
ATOM   2954  OE2 GLU B 150     -42.936   0.836 -69.737  1.00 56.85           O  
ATOM   2955  N   ASP B 151     -38.223   2.549 -72.454  1.00 44.73           N  
ATOM   2956  CA  ASP B 151     -38.299   3.395 -73.650  1.00 33.83           C  
ATOM   2957  C   ASP B 151     -37.140   4.390 -73.715  1.00 31.64           C  
ATOM   2958  O   ASP B 151     -37.321   5.566 -74.039  1.00 40.07           O  
ATOM   2959  CB  ASP B 151     -39.640   4.131 -73.719  1.00 32.41           C  
ATOM   2960  CG  ASP B 151     -40.814   3.193 -73.927  1.00 53.42           C  
ATOM   2961  OD1 ASP B 151     -40.932   2.629 -75.036  1.00 56.89           O  
ATOM   2962  OD2 ASP B 151     -41.621   3.028 -72.982  1.00 48.88           O  
ATOM   2963  N   GLY B 152     -35.936   3.922 -73.384  1.00 29.66           N  
ATOM   2964  CA  GLY B 152     -34.733   4.722 -73.531  1.00 29.02           C  
ATOM   2965  C   GLY B 152     -34.511   5.797 -72.485  1.00 48.17           C  
ATOM   2966  O   GLY B 152     -33.449   6.436 -72.494  1.00 39.67           O  
ATOM   2967  N   VAL B 153     -35.460   6.020 -71.580  1.00 43.58           N  
ATOM   2968  CA  VAL B 153     -35.336   7.045 -70.555  1.00 37.59           C  
ATOM   2969  C   VAL B 153     -35.388   6.377 -69.184  1.00 39.70           C  
ATOM   2970  O   VAL B 153     -35.628   5.175 -69.061  1.00 42.60           O  
ATOM   2971  CB  VAL B 153     -36.423   8.125 -70.683  1.00 40.02           C  
ATOM   2972  CG1 VAL B 153     -36.278   8.863 -72.006  1.00 29.80           C  
ATOM   2973  CG2 VAL B 153     -37.798   7.492 -70.566  1.00 38.92           C  
ATOM   2974  N   LEU B 154     -35.153   7.178 -68.148  1.00 43.07           N  
ATOM   2975  CA  LEU B 154     -35.128   6.692 -66.773  1.00 39.85           C  
ATOM   2976  C   LEU B 154     -36.480   6.931 -66.115  1.00 35.32           C  
ATOM   2977  O   LEU B 154     -37.022   8.039 -66.184  1.00 35.56           O  
ATOM   2978  CB  LEU B 154     -34.022   7.376 -65.969  1.00 38.34           C  
ATOM   2979  CG  LEU B 154     -33.733   6.727 -64.616  1.00 42.03           C  
ATOM   2980  CD1 LEU B 154     -33.499   5.238 -64.797  1.00 43.30           C  
ATOM   2981  CD2 LEU B 154     -32.544   7.378 -63.933  1.00 35.44           C  
ATOM   2982  N   LYS B 155     -37.020   5.891 -65.482  1.00 36.33           N  
ATOM   2983  CA  LYS B 155     -38.303   5.957 -64.798  1.00 36.21           C  
ATOM   2984  C   LYS B 155     -38.105   5.790 -63.299  1.00 40.11           C  
ATOM   2985  O   LYS B 155     -37.264   5.000 -62.856  1.00 36.29           O  
ATOM   2986  CB  LYS B 155     -39.264   4.877 -65.299  1.00 33.17           C  
ATOM   2987  CG  LYS B 155     -39.504   4.893 -66.792  1.00 49.39           C  
ATOM   2988  CD  LYS B 155     -40.379   6.062 -67.209  1.00 47.55           C  
ATOM   2989  CE  LYS B 155     -41.035   5.790 -68.555  1.00 49.30           C  
ATOM   2990  NZ  LYS B 155     -41.965   4.623 -68.488  1.00 45.40           N  
ATOM   2991  N   GLY B 156     -38.893   6.529 -62.525  1.00 47.76           N  
ATOM   2992  CA  GLY B 156     -38.881   6.393 -61.084  1.00 40.74           C  
ATOM   2993  C   GLY B 156     -40.276   6.288 -60.512  1.00 39.43           C  
ATOM   2994  O   GLY B 156     -41.135   7.127 -60.802  1.00 45.76           O  
ATOM   2995  N   ASP B 157     -40.518   5.249 -59.717  1.00 28.55           N  
ATOM   2996  CA  ASP B 157     -41.767   5.076 -58.991  1.00 31.54           C  
ATOM   2997  C   ASP B 157     -41.463   4.987 -57.506  1.00 38.77           C  
ATOM   2998  O   ASP B 157     -40.521   4.299 -57.097  1.00 36.35           O  
ATOM   2999  CB  ASP B 157     -42.517   3.811 -59.425  1.00 39.75           C  
ATOM   3000  CG  ASP B 157     -42.827   3.787 -60.907  1.00 50.24           C  
ATOM   3001  OD1 ASP B 157     -42.826   4.864 -61.544  1.00 58.97           O  
ATOM   3002  OD2 ASP B 157     -43.081   2.682 -61.433  1.00 57.14           O  
ATOM   3003  N   VAL B 158     -42.258   5.681 -56.699  1.00 38.62           N  
ATOM   3004  CA  VAL B 158     -42.097   5.608 -55.252  1.00 35.29           C  
ATOM   3005  C   VAL B 158     -43.461   5.751 -54.599  1.00 35.94           C  
ATOM   3006  O   VAL B 158     -44.281   6.577 -55.011  1.00 32.53           O  
ATOM   3007  CB  VAL B 158     -41.100   6.672 -54.736  1.00 30.71           C  
ATOM   3008  CG1 VAL B 158     -41.493   8.073 -55.184  1.00 25.40           C  
ATOM   3009  CG2 VAL B 158     -40.981   6.610 -53.230  1.00 30.11           C  
ATOM   3010  N   GLU B 159     -43.704   4.920 -53.587  1.00 33.64           N  
ATOM   3011  CA  GLU B 159     -44.887   5.040 -52.746  1.00 41.71           C  
ATOM   3012  C   GLU B 159     -44.567   5.965 -51.585  1.00 37.58           C  
ATOM   3013  O   GLU B 159     -43.638   5.707 -50.811  1.00 37.29           O  
ATOM   3014  CB  GLU B 159     -45.353   3.679 -52.236  1.00 44.92           C  
ATOM   3015  CG  GLU B 159     -45.430   2.620 -53.317  1.00 75.54           C  
ATOM   3016  CD  GLU B 159     -45.780   1.257 -52.768  1.00 84.00           C  
ATOM   3017  OE1 GLU B 159     -45.645   0.260 -53.510  1.00 88.19           O  
ATOM   3018  OE2 GLU B 159     -46.192   1.187 -51.591  1.00 73.75           O  
ATOM   3019  N   MET B 160     -45.332   7.038 -51.473  1.00 34.91           N  
ATOM   3020  CA  MET B 160     -45.104   8.068 -50.482  1.00 32.96           C  
ATOM   3021  C   MET B 160     -46.223   8.057 -49.450  1.00 38.20           C  
ATOM   3022  O   MET B 160     -47.277   7.444 -49.638  1.00 42.13           O  
ATOM   3023  CB  MET B 160     -44.987   9.432 -51.166  1.00 35.45           C  
ATOM   3024  CG  MET B 160     -43.848   9.503 -52.177  1.00 32.15           C  
ATOM   3025  SD  MET B 160     -42.276   9.974 -51.425  1.00 40.78           S  
ATOM   3026  CE  MET B 160     -42.514  11.743 -51.265  1.00 32.93           C  
ATOM   3027  N   ALA B 161     -45.975   8.741 -48.338  1.00 32.16           N  
ATOM   3028  CA  ALA B 161     -46.951   8.796 -47.262  1.00 35.46           C  
ATOM   3029  C   ALA B 161     -46.754  10.080 -46.476  1.00 39.31           C  
ATOM   3030  O   ALA B 161     -45.636  10.379 -46.043  1.00 40.64           O  
ATOM   3031  CB  ALA B 161     -46.820   7.582 -46.340  1.00 38.59           C  
ATOM   3032  N   LEU B 162     -47.836  10.830 -46.293  1.00 36.34           N  
ATOM   3033  CA  LEU B 162     -47.839  12.019 -45.450  1.00 32.86           C  
ATOM   3034  C   LEU B 162     -48.337  11.628 -44.065  1.00 36.50           C  
ATOM   3035  O   LEU B 162     -49.438  11.084 -43.929  1.00 40.79           O  
ATOM   3036  CB  LEU B 162     -48.724  13.111 -46.048  1.00 30.85           C  
ATOM   3037  CG  LEU B 162     -48.140  13.854 -47.251  1.00 44.34           C  
ATOM   3038  CD1 LEU B 162     -49.225  14.600 -48.028  1.00 31.35           C  
ATOM   3039  CD2 LEU B 162     -47.042  14.805 -46.800  1.00 36.97           C  
ATOM   3040  N   LEU B 163     -47.524  11.889 -43.044  1.00 36.15           N  
ATOM   3041  CA  LEU B 163     -47.966  11.707 -41.670  1.00 35.53           C  
ATOM   3042  C   LEU B 163     -48.897  12.851 -41.293  1.00 39.87           C  
ATOM   3043  O   LEU B 163     -48.593  14.022 -41.552  1.00 35.29           O  
ATOM   3044  CB  LEU B 163     -46.770  11.641 -40.721  1.00 38.59           C  
ATOM   3045  CG  LEU B 163     -47.052  11.665 -39.214  1.00 38.78           C  
ATOM   3046  CD1 LEU B 163     -47.610  10.333 -38.744  1.00 33.82           C  
ATOM   3047  CD2 LEU B 163     -45.780  11.995 -38.454  1.00 21.32           C  
ATOM   3048  N   LEU B 164     -50.036  12.511 -40.699  1.00 43.74           N  
ATOM   3049  CA  LEU B 164     -51.069  13.485 -40.381  1.00 48.31           C  
ATOM   3050  C   LEU B 164     -51.081  13.791 -38.890  1.00 44.73           C  
ATOM   3051  O   LEU B 164     -50.542  13.041 -38.072  1.00 42.38           O  
ATOM   3052  CB  LEU B 164     -52.445  12.972 -40.815  1.00 30.49           C  
ATOM   3053  CG  LEU B 164     -52.553  12.542 -42.275  1.00 46.77           C  
ATOM   3054  CD1 LEU B 164     -53.912  11.924 -42.554  1.00 35.79           C  
ATOM   3055  CD2 LEU B 164     -52.289  13.723 -43.196  1.00 43.27           C  
ATOM   3056  N   GLU B 165     -51.702  14.919 -38.544  1.00 51.52           N  
ATOM   3057  CA  GLU B 165     -52.009  15.194 -37.146  1.00 46.25           C  
ATOM   3058  C   GLU B 165     -52.905  14.090 -36.606  1.00 51.84           C  
ATOM   3059  O   GLU B 165     -53.931  13.756 -37.203  1.00 51.95           O  
ATOM   3060  CB  GLU B 165     -52.704  16.546 -36.991  1.00 47.97           C  
ATOM   3061  CG  GLU B 165     -52.006  17.713 -37.672  1.00 75.73           C  
ATOM   3062  CD  GLU B 165     -52.688  19.043 -37.387  1.00 93.16           C  
ATOM   3063  OE1 GLU B 165     -53.774  19.030 -36.768  1.00 87.67           O  
ATOM   3064  OE2 GLU B 165     -52.146  20.096 -37.794  1.00 89.10           O  
ATOM   3065  N   GLY B 166     -52.510  13.514 -35.472  1.00 48.41           N  
ATOM   3066  CA  GLY B 166     -53.217  12.413 -34.855  1.00 53.43           C  
ATOM   3067  C   GLY B 166     -52.510  11.081 -34.991  1.00 58.13           C  
ATOM   3068  O   GLY B 166     -52.663  10.220 -34.118  1.00 61.91           O  
ATOM   3069  N   GLY B 167     -51.747  10.892 -36.064  1.00 55.40           N  
ATOM   3070  CA  GLY B 167     -50.914   9.713 -36.217  1.00 50.32           C  
ATOM   3071  C   GLY B 167     -51.169   8.900 -37.465  1.00 48.12           C  
ATOM   3072  O   GLY B 167     -50.355   8.020 -37.786  1.00 52.03           O  
ATOM   3073  N   GLY B 168     -52.256   9.144 -38.185  1.00 46.39           N  
ATOM   3074  CA  GLY B 168     -52.536   8.403 -39.396  1.00 52.12           C  
ATOM   3075  C   GLY B 168     -51.630   8.819 -40.540  1.00 47.91           C  
ATOM   3076  O   GLY B 168     -50.802   9.726 -40.436  1.00 44.88           O  
ATOM   3077  N   HIS B 169     -51.803   8.136 -41.669  1.00 48.56           N  
ATOM   3078  CA  HIS B 169     -51.002   8.412 -42.851  1.00 38.84           C  
ATOM   3079  C   HIS B 169     -51.891   8.662 -44.059  1.00 41.78           C  
ATOM   3080  O   HIS B 169     -52.939   8.030 -44.225  1.00 34.46           O  
ATOM   3081  CB  HIS B 169     -50.026   7.273 -43.143  1.00 29.10           C  
ATOM   3082  CG  HIS B 169     -48.869   7.232 -42.199  1.00 46.41           C  
ATOM   3083  ND1 HIS B 169     -47.920   8.230 -42.148  1.00 47.80           N  
ATOM   3084  CD2 HIS B 169     -48.518   6.330 -41.252  1.00 56.59           C  
ATOM   3085  CE1 HIS B 169     -47.029   7.940 -41.217  1.00 43.50           C  
ATOM   3086  NE2 HIS B 169     -47.368   6.792 -40.659  1.00 48.71           N  
ATOM   3087  N   TYR B 170     -51.453   9.596 -44.892  1.00 41.69           N  
ATOM   3088  CA  TYR B 170     -52.115   9.958 -46.137  1.00 34.84           C  
ATOM   3089  C   TYR B 170     -51.181   9.532 -47.266  1.00 42.38           C  
ATOM   3090  O   TYR B 170     -50.112  10.124 -47.452  1.00 41.41           O  
ATOM   3091  CB  TYR B 170     -52.407  11.456 -46.149  1.00 34.70           C  
ATOM   3092  CG  TYR B 170     -53.135  11.985 -47.354  1.00 35.99           C  
ATOM   3093  CD1 TYR B 170     -54.279  11.368 -47.840  1.00 33.34           C  
ATOM   3094  CD2 TYR B 170     -52.688  13.133 -47.990  1.00 37.56           C  
ATOM   3095  CE1 TYR B 170     -54.945  11.878 -48.948  1.00 41.73           C  
ATOM   3096  CE2 TYR B 170     -53.341  13.646 -49.086  1.00 29.87           C  
ATOM   3097  CZ  TYR B 170     -54.464  13.020 -49.562  1.00 35.17           C  
ATOM   3098  OH  TYR B 170     -55.098  13.552 -50.655  1.00 40.54           O  
ATOM   3099  N   ARG B 171     -51.570   8.489 -47.994  1.00 39.25           N  
ATOM   3100  CA  ARG B 171     -50.695   7.830 -48.953  1.00 46.74           C  
ATOM   3101  C   ARG B 171     -50.881   8.418 -50.351  1.00 50.18           C  
ATOM   3102  O   ARG B 171     -51.960   8.907 -50.700  1.00 43.56           O  
ATOM   3103  CB  ARG B 171     -50.970   6.323 -48.958  1.00 48.02           C  
ATOM   3104  CG  ARG B 171     -50.153   5.528 -49.965  1.00 71.95           C  
ATOM   3105  CD  ARG B 171     -51.058   4.832 -50.978  1.00 84.25           C  
ATOM   3106  NE  ARG B 171     -50.322   3.914 -51.846  1.00 90.55           N  
ATOM   3107  CZ  ARG B 171     -49.930   2.694 -51.492  1.00 87.32           C  
ATOM   3108  NH1 ARG B 171     -50.197   2.228 -50.276  1.00 78.89           N  
ATOM   3109  NH2 ARG B 171     -49.267   1.938 -52.356  1.00 85.30           N  
ATOM   3110  N   CYS B 172     -49.808   8.375 -51.148  1.00 47.15           N  
ATOM   3111  CA  CYS B 172     -49.817   8.938 -52.492  1.00 43.16           C  
ATOM   3112  C   CYS B 172     -48.800   8.190 -53.341  1.00 37.66           C  
ATOM   3113  O   CYS B 172     -47.704   7.877 -52.868  1.00 43.79           O  
ATOM   3114  CB  CYS B 172     -49.483  10.436 -52.464  1.00 40.32           C  
ATOM   3115  SG  CYS B 172     -49.131  11.217 -54.070  1.00 40.36           S  
ATOM   3116  N   ASP B 173     -49.163   7.914 -54.592  1.00 36.54           N  
ATOM   3117  CA  ASP B 173     -48.303   7.181 -55.517  1.00 37.01           C  
ATOM   3118  C   ASP B 173     -47.637   8.150 -56.489  1.00 33.39           C  
ATOM   3119  O   ASP B 173     -48.321   8.906 -57.188  1.00 39.79           O  
ATOM   3120  CB  ASP B 173     -49.097   6.121 -56.282  1.00 29.16           C  
ATOM   3121  CG  ASP B 173     -49.459   4.926 -55.418  1.00 48.19           C  
ATOM   3122  OD1 ASP B 173     -48.540   4.232 -54.930  1.00 52.10           O  
ATOM   3123  OD2 ASP B 173     -50.669   4.680 -55.226  1.00 70.62           O  
ATOM   3124  N   PHE B 174     -46.306   8.115 -56.534  1.00 35.35           N  
ATOM   3125  CA  PHE B 174     -45.511   8.931 -57.444  1.00 34.31           C  
ATOM   3126  C   PHE B 174     -45.084   8.094 -58.642  1.00 32.66           C  
ATOM   3127  O   PHE B 174     -44.688   6.932 -58.493  1.00 36.74           O  
ATOM   3128  CB  PHE B 174     -44.254   9.472 -56.756  1.00 36.39           C  
ATOM   3129  CG  PHE B 174     -44.475  10.684 -55.886  1.00 28.90           C  
ATOM   3130  CD1 PHE B 174     -45.721  10.999 -55.380  1.00 32.94           C  
ATOM   3131  CD2 PHE B 174     -43.405  11.503 -55.562  1.00 29.85           C  
ATOM   3132  CE1 PHE B 174     -45.893  12.116 -54.575  1.00 33.99           C  
ATOM   3133  CE2 PHE B 174     -43.575  12.616 -54.759  1.00 34.61           C  
ATOM   3134  CZ  PHE B 174     -44.818  12.922 -54.267  1.00 27.55           C  
ATOM   3135  N   LYS B 175     -45.146   8.693 -59.828  1.00 30.71           N  
ATOM   3136  CA  LYS B 175     -44.604   8.079 -61.040  1.00 34.24           C  
ATOM   3137  C   LYS B 175     -43.934   9.178 -61.855  1.00 31.43           C  
ATOM   3138  O   LYS B 175     -44.605  10.112 -62.306  1.00 38.28           O  
ATOM   3139  CB  LYS B 175     -45.690   7.360 -61.852  1.00 27.70           C  
ATOM   3140  CG  LYS B 175     -46.465   6.309 -61.074  1.00 39.80           C  
ATOM   3141  CD  LYS B 175     -47.033   5.203 -61.945  1.00 46.54           C  
ATOM   3142  CE  LYS B 175     -46.260   5.032 -63.236  1.00 70.13           C  
ATOM   3143  NZ  LYS B 175     -46.319   3.628 -63.721  1.00 79.50           N  
ATOM   3144  N   THR B 176     -42.617   9.072 -62.033  1.00 31.03           N  
ATOM   3145  CA  THR B 176     -41.811  10.112 -62.660  1.00 34.89           C  
ATOM   3146  C   THR B 176     -41.094   9.569 -63.893  1.00 35.72           C  
ATOM   3147  O   THR B 176     -40.645   8.417 -63.908  1.00 37.39           O  
ATOM   3148  CB  THR B 176     -40.766  10.684 -61.675  1.00 38.86           C  
ATOM   3149  OG1 THR B 176     -41.360  10.883 -60.382  1.00 34.29           O  
ATOM   3150  CG2 THR B 176     -40.204  12.007 -62.196  1.00 26.53           C  
ATOM   3151  N   THR B 177     -40.998  10.404 -64.930  1.00 34.17           N  
ATOM   3152  CA  THR B 177     -40.183  10.146 -66.113  1.00 32.39           C  
ATOM   3153  C   THR B 177     -39.067  11.180 -66.178  1.00 29.33           C  
ATOM   3154  O   THR B 177     -39.331  12.381 -66.091  1.00 33.98           O  
ATOM   3155  CB  THR B 177     -41.024  10.207 -67.396  1.00 37.94           C  
ATOM   3156  OG1 THR B 177     -41.978   9.136 -67.405  1.00 47.90           O  
ATOM   3157  CG2 THR B 177     -40.143  10.095 -68.624  1.00 40.63           C  
ATOM   3158  N   TYR B 178     -37.829  10.719 -66.322  1.00 32.44           N  
ATOM   3159  CA  TYR B 178     -36.668  11.598 -66.411  1.00 34.53           C  
ATOM   3160  C   TYR B 178     -36.090  11.547 -67.820  1.00 39.30           C  
ATOM   3161  O   TYR B 178     -35.802  10.462 -68.337  1.00 47.91           O  
ATOM   3162  CB  TYR B 178     -35.602  11.200 -65.390  1.00 37.60           C  
ATOM   3163  CG  TYR B 178     -36.097  11.150 -63.958  1.00 34.51           C  
ATOM   3164  CD1 TYR B 178     -36.134  12.297 -63.175  1.00 36.12           C  
ATOM   3165  CD2 TYR B 178     -36.514   9.956 -63.387  1.00 30.48           C  
ATOM   3166  CE1 TYR B 178     -36.578  12.257 -61.862  1.00 29.48           C  
ATOM   3167  CE2 TYR B 178     -36.957   9.907 -62.078  1.00 39.99           C  
ATOM   3168  CZ  TYR B 178     -36.985  11.061 -61.320  1.00 31.42           C  
ATOM   3169  OH  TYR B 178     -37.420  11.021 -60.019  1.00 33.04           O  
ATOM   3170  N   LYS B 179     -35.917  12.715 -68.439  1.00 39.82           N  
ATOM   3171  CA  LYS B 179     -35.434  12.821 -69.814  1.00 33.24           C  
ATOM   3172  C   LYS B 179     -34.167  13.667 -69.836  1.00 32.29           C  
ATOM   3173  O   LYS B 179     -34.232  14.889 -69.667  1.00 30.91           O  
ATOM   3174  CB  LYS B 179     -36.497  13.438 -70.724  1.00 30.43           C  
ATOM   3175  CG  LYS B 179     -37.879  12.825 -70.602  1.00 32.60           C  
ATOM   3176  CD  LYS B 179     -38.329  12.216 -71.916  1.00 49.84           C  
ATOM   3177  CE  LYS B 179     -39.801  11.821 -71.869  1.00 56.40           C  
ATOM   3178  NZ  LYS B 179     -40.154  10.874 -72.966  1.00 54.66           N  
ATOM   3179  N   ALA B 180     -33.023  13.027 -70.062  1.00 29.10           N  
ATOM   3180  CA  ALA B 180     -31.787  13.766 -70.271  1.00 30.19           C  
ATOM   3181  C   ALA B 180     -31.784  14.427 -71.647  1.00 34.62           C  
ATOM   3182  O   ALA B 180     -32.348  13.909 -72.614  1.00 35.47           O  
ATOM   3183  CB  ALA B 180     -30.582  12.841 -70.131  1.00 36.32           C  
ATOM   3184  N   LYS B 181     -31.146  15.590 -71.729  1.00 36.65           N  
ATOM   3185  CA  LYS B 181     -31.127  16.378 -72.955  1.00 45.25           C  
ATOM   3186  C   LYS B 181     -30.031  15.950 -73.927  1.00 53.74           C  
ATOM   3187  O   LYS B 181     -29.867  16.585 -74.975  1.00 42.26           O  
ATOM   3188  CB  LYS B 181     -30.969  17.861 -72.616  1.00 33.93           C  
ATOM   3189  CG  LYS B 181     -32.079  18.408 -71.741  1.00 37.09           C  
ATOM   3190  CD  LYS B 181     -31.889  19.898 -71.500  1.00 48.63           C  
ATOM   3191  CE  LYS B 181     -33.024  20.483 -70.678  1.00 40.01           C  
ATOM   3192  NZ  LYS B 181     -32.620  21.760 -70.026  1.00 50.58           N  
ATOM   3193  N   LYS B 182     -29.272  14.908 -73.594  1.00 48.30           N  
ATOM   3194  CA  LYS B 182     -28.276  14.331 -74.484  1.00 40.28           C  
ATOM   3195  C   LYS B 182     -28.103  12.875 -74.083  1.00 43.82           C  
ATOM   3196  O   LYS B 182     -28.637  12.428 -73.065  1.00 50.03           O  
ATOM   3197  CB  LYS B 182     -26.945  15.091 -74.424  1.00 38.75           C  
ATOM   3198  CG  LYS B 182     -26.198  14.945 -73.106  1.00 42.42           C  
ATOM   3199  CD  LYS B 182     -24.775  15.473 -73.234  1.00 50.81           C  
ATOM   3200  CE  LYS B 182     -24.078  15.546 -71.882  1.00 56.60           C  
ATOM   3201  NZ  LYS B 182     -23.125  16.696 -71.826  1.00 58.17           N  
ATOM   3202  N   ASP B 183     -27.354  12.128 -74.886  1.00 39.13           N  
ATOM   3203  CA  ASP B 183     -27.199  10.705 -74.619  1.00 48.28           C  
ATOM   3204  C   ASP B 183     -26.238  10.472 -73.461  1.00 47.94           C  
ATOM   3205  O   ASP B 183     -25.176  11.095 -73.376  1.00 52.34           O  
ATOM   3206  CB  ASP B 183     -26.719   9.974 -75.871  1.00 53.89           C  
ATOM   3207  CG  ASP B 183     -27.717  10.067 -77.011  1.00 68.51           C  
ATOM   3208  OD1 ASP B 183     -27.283  10.214 -78.175  1.00 66.82           O  
ATOM   3209  OD2 ASP B 183     -28.938   9.999 -76.740  1.00 69.65           O  
ATOM   3210  N   VAL B 184     -26.636   9.578 -72.552  1.00 40.09           N  
ATOM   3211  CA  VAL B 184     -25.858   9.241 -71.368  1.00 42.97           C  
ATOM   3212  C   VAL B 184     -25.848   7.726 -71.217  1.00 37.32           C  
ATOM   3213  O   VAL B 184     -26.718   7.022 -71.736  1.00 44.41           O  
ATOM   3214  CB  VAL B 184     -26.417   9.895 -70.081  1.00 42.67           C  
ATOM   3215  CG1 VAL B 184     -26.464  11.416 -70.210  1.00 27.81           C  
ATOM   3216  CG2 VAL B 184     -27.790   9.335 -69.753  1.00 38.24           C  
ATOM   3217  N   ARG B 185     -24.851   7.225 -70.485  1.00 32.80           N  
ATOM   3218  CA  ARG B 185     -24.785   5.797 -70.193  1.00 37.66           C  
ATOM   3219  C   ARG B 185     -25.945   5.410 -69.286  1.00 45.79           C  
ATOM   3220  O   ARG B 185     -26.076   5.937 -68.176  1.00 58.14           O  
ATOM   3221  CB  ARG B 185     -23.453   5.433 -69.542  1.00 46.03           C  
ATOM   3222  CG  ARG B 185     -22.240   5.579 -70.453  1.00 73.23           C  
ATOM   3223  CD  ARG B 185     -21.107   6.286 -69.728  1.00 73.21           C  
ATOM   3224  NE  ARG B 185     -21.153   6.015 -68.294  1.00 78.12           N  
ATOM   3225  CZ  ARG B 185     -20.637   6.811 -67.362  1.00 75.38           C  
ATOM   3226  NH1 ARG B 185     -20.032   7.941 -67.714  1.00 62.12           N  
ATOM   3227  NH2 ARG B 185     -20.732   6.477 -66.078  1.00 52.54           N  
ATOM   3228  N   LEU B 186     -26.782   4.489 -69.751  1.00 37.61           N  
ATOM   3229  CA  LEU B 186     -27.976   4.233 -68.954  1.00 41.61           C  
ATOM   3230  C   LEU B 186     -27.698   3.182 -67.880  1.00 45.20           C  
ATOM   3231  O   LEU B 186     -27.057   2.164 -68.159  1.00 56.45           O  
ATOM   3232  CB  LEU B 186     -29.128   3.777 -69.844  1.00 37.92           C  
ATOM   3233  CG  LEU B 186     -29.570   4.822 -70.873  1.00 37.51           C  
ATOM   3234  CD1 LEU B 186     -30.376   4.181 -71.994  1.00 30.98           C  
ATOM   3235  CD2 LEU B 186     -30.363   5.919 -70.196  1.00 40.51           C  
ATOM   3236  N   PRO B 187     -28.179   3.394 -66.657  1.00 44.15           N  
ATOM   3237  CA  PRO B 187     -27.849   2.484 -65.558  1.00 51.57           C  
ATOM   3238  C   PRO B 187     -28.761   1.264 -65.521  1.00 46.03           C  
ATOM   3239  O   PRO B 187     -29.792   1.188 -66.189  1.00 45.67           O  
ATOM   3240  CB  PRO B 187     -28.067   3.352 -64.316  1.00 52.67           C  
ATOM   3241  CG  PRO B 187     -29.189   4.242 -64.711  1.00 41.52           C  
ATOM   3242  CD  PRO B 187     -29.015   4.520 -66.195  1.00 35.78           C  
ATOM   3243  N   ASP B 188     -28.351   0.295 -64.709  1.00 50.17           N  
ATOM   3244  CA  ASP B 188     -29.229  -0.809 -64.374  1.00 42.03           C  
ATOM   3245  C   ASP B 188     -30.292  -0.328 -63.389  1.00 47.44           C  
ATOM   3246  O   ASP B 188     -30.228   0.786 -62.861  1.00 42.22           O  
ATOM   3247  CB  ASP B 188     -28.426  -1.971 -63.787  1.00 49.90           C  
ATOM   3248  CG  ASP B 188     -29.199  -3.276 -63.790  1.00 59.71           C  
ATOM   3249  OD1 ASP B 188     -30.283  -3.320 -64.411  1.00 63.64           O  
ATOM   3250  OD2 ASP B 188     -28.725  -4.252 -63.171  1.00 59.92           O  
ATOM   3251  N   ALA B 189     -31.289  -1.176 -63.152  1.00 52.57           N  
ATOM   3252  CA  ALA B 189     -32.319  -0.854 -62.175  1.00 38.71           C  
ATOM   3253  C   ALA B 189     -31.707  -0.728 -60.786  1.00 45.68           C  
ATOM   3254  O   ALA B 189     -30.853  -1.527 -60.392  1.00 52.46           O  
ATOM   3255  CB  ALA B 189     -33.408  -1.925 -62.182  1.00 28.06           C  
ATOM   3256  N   HIS B 190     -32.138   0.292 -60.047  1.00 40.29           N  
ATOM   3257  CA  HIS B 190     -31.618   0.554 -58.710  1.00 42.62           C  
ATOM   3258  C   HIS B 190     -32.683   1.298 -57.910  1.00 41.09           C  
ATOM   3259  O   HIS B 190     -33.806   1.505 -58.380  1.00 46.59           O  
ATOM   3260  CB  HIS B 190     -30.299   1.333 -58.782  1.00 34.30           C  
ATOM   3261  CG  HIS B 190     -30.420   2.670 -59.444  1.00 36.82           C  
ATOM   3262  ND1 HIS B 190     -30.529   2.818 -60.810  1.00 37.54           N  
ATOM   3263  CD2 HIS B 190     -30.443   3.922 -58.928  1.00 42.41           C  
ATOM   3264  CE1 HIS B 190     -30.615   4.103 -61.108  1.00 32.11           C  
ATOM   3265  NE2 HIS B 190     -30.566   4.794 -59.984  1.00 37.63           N  
ATOM   3266  N   GLU B 191     -32.324   1.706 -56.693  1.00 40.51           N  
ATOM   3267  CA  GLU B 191     -33.240   2.360 -55.770  1.00 35.37           C  
ATOM   3268  C   GLU B 191     -32.579   3.596 -55.175  1.00 37.76           C  
ATOM   3269  O   GLU B 191     -31.360   3.637 -54.991  1.00 44.65           O  
ATOM   3270  CB  GLU B 191     -33.673   1.402 -54.644  1.00 35.34           C  
ATOM   3271  CG  GLU B 191     -34.429   0.166 -55.132  1.00 49.13           C  
ATOM   3272  CD  GLU B 191     -34.853  -0.765 -54.001  1.00 56.24           C  
ATOM   3273  OE1 GLU B 191     -34.129  -0.839 -52.986  1.00 59.43           O  
ATOM   3274  OE2 GLU B 191     -35.904  -1.433 -54.133  1.00 57.73           O  
ATOM   3275  N   VAL B 192     -33.393   4.607 -54.872  1.00 37.12           N  
ATOM   3276  CA  VAL B 192     -32.929   5.832 -54.227  1.00 38.95           C  
ATOM   3277  C   VAL B 192     -33.683   6.019 -52.917  1.00 35.69           C  
ATOM   3278  O   VAL B 192     -34.918   6.026 -52.904  1.00 37.67           O  
ATOM   3279  CB  VAL B 192     -33.119   7.060 -55.133  1.00 37.53           C  
ATOM   3280  CG1 VAL B 192     -32.836   8.338 -54.345  1.00 30.39           C  
ATOM   3281  CG2 VAL B 192     -32.225   6.956 -56.357  1.00 30.15           C  
ATOM   3282  N   ASP B 193     -32.941   6.181 -51.822  1.00 43.20           N  
ATOM   3283  CA  ASP B 193     -33.528   6.437 -50.509  1.00 36.42           C  
ATOM   3284  C   ASP B 193     -33.632   7.941 -50.285  1.00 37.08           C  
ATOM   3285  O   ASP B 193     -32.625   8.652 -50.358  1.00 42.68           O  
ATOM   3286  CB  ASP B 193     -32.689   5.803 -49.401  1.00 36.04           C  
ATOM   3287  CG  ASP B 193     -32.829   4.297 -49.345  1.00 44.48           C  
ATOM   3288  OD1 ASP B 193     -33.831   3.766 -49.868  1.00 47.88           O  
ATOM   3289  OD2 ASP B 193     -31.938   3.645 -48.764  1.00 43.76           O  
ATOM   3290  N   HIS B 194     -34.838   8.425 -49.999  1.00 39.17           N  
ATOM   3291  CA  HIS B 194     -35.062   9.842 -49.753  1.00 39.38           C  
ATOM   3292  C   HIS B 194     -35.385  10.105 -48.289  1.00 37.80           C  
ATOM   3293  O   HIS B 194     -35.892   9.239 -47.568  1.00 35.85           O  
ATOM   3294  CB  HIS B 194     -36.220  10.394 -50.594  1.00 36.74           C  
ATOM   3295  CG  HIS B 194     -36.092  10.149 -52.063  1.00 37.84           C  
ATOM   3296  ND1 HIS B 194     -35.566  11.083 -52.929  1.00 37.95           N  
ATOM   3297  CD2 HIS B 194     -36.461   9.093 -52.826  1.00 31.33           C  
ATOM   3298  CE1 HIS B 194     -35.596  10.605 -54.160  1.00 36.71           C  
ATOM   3299  NE2 HIS B 194     -36.135   9.398 -54.125  1.00 43.57           N  
ATOM   3300  N   ARG B 195     -35.097  11.334 -47.869  1.00 32.54           N  
ATOM   3301  CA  ARG B 195     -35.733  11.929 -46.702  1.00 28.55           C  
ATOM   3302  C   ARG B 195     -35.798  13.429 -46.940  1.00 30.73           C  
ATOM   3303  O   ARG B 195     -34.763  14.065 -47.159  1.00 39.98           O  
ATOM   3304  CB  ARG B 195     -34.977  11.619 -45.408  1.00 26.19           C  
ATOM   3305  CG  ARG B 195     -35.409  12.488 -44.242  1.00 32.42           C  
ATOM   3306  CD  ARG B 195     -34.476  12.347 -43.060  1.00 33.00           C  
ATOM   3307  NE  ARG B 195     -34.292  10.947 -42.700  1.00 41.71           N  
ATOM   3308  CZ  ARG B 195     -35.188  10.230 -42.030  1.00 50.08           C  
ATOM   3309  NH1 ARG B 195     -36.334  10.786 -41.648  1.00 50.99           N  
ATOM   3310  NH2 ARG B 195     -34.940   8.958 -41.743  1.00 34.99           N  
ATOM   3311  N   ILE B 196     -37.007  13.986 -46.915  1.00 30.58           N  
ATOM   3312  CA  ILE B 196     -37.226  15.406 -47.161  1.00 33.92           C  
ATOM   3313  C   ILE B 196     -37.938  16.000 -45.950  1.00 29.95           C  
ATOM   3314  O   ILE B 196     -38.871  15.395 -45.408  1.00 31.46           O  
ATOM   3315  CB  ILE B 196     -38.023  15.642 -48.463  1.00 27.75           C  
ATOM   3316  CG1 ILE B 196     -38.024  17.123 -48.854  1.00 37.61           C  
ATOM   3317  CG2 ILE B 196     -39.452  15.108 -48.353  1.00 24.59           C  
ATOM   3318  CD1 ILE B 196     -38.845  17.421 -50.103  1.00 34.41           C  
ATOM   3319  N   GLU B 197     -37.471  17.165 -45.502  1.00 28.92           N  
ATOM   3320  CA  GLU B 197     -37.965  17.775 -44.273  1.00 29.88           C  
ATOM   3321  C   GLU B 197     -37.958  19.285 -44.421  1.00 27.49           C  
ATOM   3322  O   GLU B 197     -37.011  19.860 -44.965  1.00 33.97           O  
ATOM   3323  CB  GLU B 197     -37.111  17.401 -43.047  1.00 22.43           C  
ATOM   3324  CG  GLU B 197     -36.899  15.914 -42.816  1.00 34.94           C  
ATOM   3325  CD  GLU B 197     -36.033  15.631 -41.606  1.00 43.86           C  
ATOM   3326  OE1 GLU B 197     -34.842  16.008 -41.630  1.00 40.33           O  
ATOM   3327  OE2 GLU B 197     -36.543  15.030 -40.636  1.00 54.77           O  
ATOM   3328  N   ILE B 198     -39.013  19.921 -43.927  1.00 27.65           N  
ATOM   3329  CA  ILE B 198     -39.016  21.370 -43.769  1.00 30.58           C  
ATOM   3330  C   ILE B 198     -38.318  21.680 -42.446  1.00 32.34           C  
ATOM   3331  O   ILE B 198     -38.827  21.355 -41.370  1.00 27.59           O  
ATOM   3332  CB  ILE B 198     -40.437  21.942 -43.808  1.00 25.08           C  
ATOM   3333  CG1 ILE B 198     -41.044  21.751 -45.207  1.00 20.63           C  
ATOM   3334  CG2 ILE B 198     -40.425  23.407 -43.409  1.00 22.96           C  
ATOM   3335  CD1 ILE B 198     -42.483  22.257 -45.339  1.00 16.49           C  
ATOM   3336  N   LEU B 199     -37.130  22.285 -42.528  1.00 33.52           N  
ATOM   3337  CA  LEU B 199     -36.366  22.588 -41.321  1.00 31.10           C  
ATOM   3338  C   LEU B 199     -36.991  23.722 -40.521  1.00 34.02           C  
ATOM   3339  O   LEU B 199     -36.889  23.738 -39.290  1.00 37.00           O  
ATOM   3340  CB  LEU B 199     -34.926  22.946 -41.687  1.00 23.61           C  
ATOM   3341  CG  LEU B 199     -34.151  21.918 -42.507  1.00 26.96           C  
ATOM   3342  CD1 LEU B 199     -32.728  22.397 -42.739  1.00 24.49           C  
ATOM   3343  CD2 LEU B 199     -34.164  20.552 -41.823  1.00 26.59           C  
ATOM   3344  N   SER B 200     -37.627  24.677 -41.194  1.00 34.69           N  
ATOM   3345  CA  SER B 200     -38.166  25.851 -40.527  1.00 34.11           C  
ATOM   3346  C   SER B 200     -39.094  26.565 -41.495  1.00 29.77           C  
ATOM   3347  O   SER B 200     -38.981  26.415 -42.714  1.00 35.94           O  
ATOM   3348  CB  SER B 200     -37.057  26.797 -40.065  1.00 35.17           C  
ATOM   3349  OG  SER B 200     -36.600  27.591 -41.147  1.00 39.26           O  
ATOM   3350  N   HIS B 201     -40.002  27.358 -40.934  1.00 37.38           N  
ATOM   3351  CA  HIS B 201     -40.993  28.077 -41.721  1.00 34.10           C  
ATOM   3352  C   HIS B 201     -41.595  29.175 -40.860  1.00 32.29           C  
ATOM   3353  O   HIS B 201     -41.567  29.107 -39.629  1.00 38.25           O  
ATOM   3354  CB  HIS B 201     -42.093  27.138 -42.226  1.00 37.68           C  
ATOM   3355  CG  HIS B 201     -42.946  26.560 -41.134  1.00 46.41           C  
ATOM   3356  ND1 HIS B 201     -44.040  27.220 -40.612  1.00 37.84           N  
ATOM   3357  CD2 HIS B 201     -42.866  25.382 -40.470  1.00 35.59           C  
ATOM   3358  CE1 HIS B 201     -44.596  26.472 -39.675  1.00 36.61           C  
ATOM   3359  NE2 HIS B 201     -43.903  25.352 -39.570  1.00 39.46           N  
ATOM   3360  N   ASP B 202     -42.148  30.188 -41.521  1.00 41.58           N  
ATOM   3361  CA  ASP B 202     -42.971  31.147 -40.806  1.00 46.66           C  
ATOM   3362  C   ASP B 202     -44.429  30.682 -40.844  1.00 46.10           C  
ATOM   3363  O   ASP B 202     -44.764  29.651 -41.433  1.00 44.58           O  
ATOM   3364  CB  ASP B 202     -42.771  32.564 -41.352  1.00 45.55           C  
ATOM   3365  CG  ASP B 202     -43.326  32.762 -42.751  1.00 47.78           C  
ATOM   3366  OD1 ASP B 202     -43.892  31.817 -43.344  1.00 48.39           O  
ATOM   3367  OD2 ASP B 202     -43.197  33.897 -43.256  1.00 50.15           O  
ATOM   3368  N   LYS B 203     -45.313  31.467 -40.226  1.00 46.30           N  
ATOM   3369  CA  LYS B 203     -46.587  30.917 -39.764  1.00 59.81           C  
ATOM   3370  C   LYS B 203     -47.531  30.574 -40.915  1.00 56.41           C  
ATOM   3371  O   LYS B 203     -48.337  29.646 -40.785  1.00 52.39           O  
ATOM   3372  CB  LYS B 203     -47.242  31.885 -38.769  1.00 61.37           C  
ATOM   3373  CG  LYS B 203     -46.285  32.424 -37.666  1.00 93.62           C  
ATOM   3374  CD  LYS B 203     -45.218  31.397 -37.242  1.00 91.14           C  
ATOM   3375  CE  LYS B 203     -43.823  32.021 -37.208  1.00 77.13           C  
ATOM   3376  NZ  LYS B 203     -42.760  31.064 -36.769  1.00 58.04           N  
ATOM   3377  N   ASP B 204     -47.435  31.272 -42.045  1.00 50.47           N  
ATOM   3378  CA  ASP B 204     -48.241  30.959 -43.220  1.00 49.85           C  
ATOM   3379  C   ASP B 204     -47.444  30.262 -44.316  1.00 42.40           C  
ATOM   3380  O   ASP B 204     -47.936  30.135 -45.443  1.00 53.11           O  
ATOM   3381  CB  ASP B 204     -48.891  32.229 -43.773  1.00 60.12           C  
ATOM   3382  CG  ASP B 204     -50.025  32.725 -42.896  1.00 63.39           C  
ATOM   3383  OD1 ASP B 204     -50.642  31.882 -42.205  1.00 42.34           O  
ATOM   3384  OD2 ASP B 204     -50.292  33.946 -42.888  1.00 66.89           O  
ATOM   3385  N   TYR B 205     -46.228  29.810 -44.006  1.00 44.50           N  
ATOM   3386  CA  TYR B 205     -45.344  29.141 -44.961  1.00 38.41           C  
ATOM   3387  C   TYR B 205     -45.001  30.037 -46.149  1.00 39.40           C  
ATOM   3388  O   TYR B 205     -44.678  29.549 -47.234  1.00 50.88           O  
ATOM   3389  CB  TYR B 205     -45.937  27.809 -45.431  1.00 36.28           C  
ATOM   3390  CG  TYR B 205     -45.930  26.741 -44.353  1.00 42.84           C  
ATOM   3391  CD1 TYR B 205     -46.859  26.761 -43.320  1.00 35.09           C  
ATOM   3392  CD2 TYR B 205     -44.989  25.719 -44.365  1.00 38.47           C  
ATOM   3393  CE1 TYR B 205     -46.851  25.792 -42.330  1.00 38.71           C  
ATOM   3394  CE2 TYR B 205     -44.973  24.746 -43.379  1.00 36.74           C  
ATOM   3395  CZ  TYR B 205     -45.905  24.788 -42.363  1.00 44.52           C  
ATOM   3396  OH  TYR B 205     -45.893  23.827 -41.373  1.00 43.00           O  
ATOM   3397  N   ASN B 206     -45.061  31.358 -45.957  1.00 37.38           N  
ATOM   3398  CA  ASN B 206     -44.575  32.267 -46.991  1.00 40.86           C  
ATOM   3399  C   ASN B 206     -43.067  32.153 -47.156  1.00 44.42           C  
ATOM   3400  O   ASN B 206     -42.547  32.345 -48.261  1.00 50.75           O  
ATOM   3401  CB  ASN B 206     -44.957  33.708 -46.659  1.00 49.55           C  
ATOM   3402  CG  ASN B 206     -46.452  33.942 -46.706  1.00 52.97           C  
ATOM   3403  OD1 ASN B 206     -47.177  33.270 -47.446  1.00 55.95           O  
ATOM   3404  ND2 ASN B 206     -46.923  34.907 -45.922  1.00 47.04           N  
ATOM   3405  N   LYS B 207     -42.359  31.851 -46.073  1.00 45.62           N  
ATOM   3406  CA  LYS B 207     -40.926  31.596 -46.088  1.00 36.32           C  
ATOM   3407  C   LYS B 207     -40.693  30.205 -45.516  1.00 35.13           C  
ATOM   3408  O   LYS B 207     -41.150  29.902 -44.408  1.00 33.29           O  
ATOM   3409  CB  LYS B 207     -40.174  32.660 -45.285  1.00 38.85           C  
ATOM   3410  CG  LYS B 207     -39.827  33.908 -46.085  1.00 51.99           C  
ATOM   3411  CD  LYS B 207     -40.125  35.182 -45.312  1.00 64.18           C  
ATOM   3412  CE  LYS B 207     -39.415  35.201 -43.964  1.00 82.94           C  
ATOM   3413  NZ  LYS B 207     -39.921  36.296 -43.083  1.00 81.97           N  
ATOM   3414  N   VAL B 208     -39.999  29.360 -46.274  1.00 31.74           N  
ATOM   3415  CA  VAL B 208     -39.770  27.971 -45.895  1.00 28.69           C  
ATOM   3416  C   VAL B 208     -38.333  27.606 -46.235  1.00 30.43           C  
ATOM   3417  O   VAL B 208     -37.821  27.986 -47.293  1.00 37.40           O  
ATOM   3418  CB  VAL B 208     -40.755  27.021 -46.611  1.00 37.14           C  
ATOM   3419  CG1 VAL B 208     -40.355  25.569 -46.407  1.00 27.91           C  
ATOM   3420  CG2 VAL B 208     -42.178  27.253 -46.126  1.00 43.74           C  
ATOM   3421  N   ARG B 209     -37.683  26.869 -45.336  1.00 27.18           N  
ATOM   3422  CA  ARG B 209     -36.372  26.284 -45.587  1.00 31.41           C  
ATOM   3423  C   ARG B 209     -36.507  24.766 -45.670  1.00 31.35           C  
ATOM   3424  O   ARG B 209     -37.019  24.134 -44.738  1.00 31.49           O  
ATOM   3425  CB  ARG B 209     -35.374  26.680 -44.498  1.00 28.15           C  
ATOM   3426  CG  ARG B 209     -33.995  26.079 -44.695  1.00 34.62           C  
ATOM   3427  CD  ARG B 209     -32.943  26.783 -43.854  1.00 36.32           C  
ATOM   3428  NE  ARG B 209     -32.705  28.155 -44.291  1.00 41.23           N  
ATOM   3429  CZ  ARG B 209     -32.642  29.200 -43.473  1.00 38.80           C  
ATOM   3430  NH1 ARG B 209     -32.802  29.034 -42.171  1.00 35.29           N  
ATOM   3431  NH2 ARG B 209     -32.420  30.413 -43.958  1.00 49.90           N  
ATOM   3432  N   LEU B 210     -36.039  24.187 -46.780  1.00 26.08           N  
ATOM   3433  CA  LEU B 210     -36.314  22.799 -47.142  1.00 27.94           C  
ATOM   3434  C   LEU B 210     -35.023  22.003 -47.296  1.00 34.83           C  
ATOM   3435  O   LEU B 210     -34.056  22.485 -47.896  1.00 32.78           O  
ATOM   3436  CB  LEU B 210     -37.112  22.737 -48.447  1.00 23.29           C  
ATOM   3437  CG  LEU B 210     -37.710  21.387 -48.830  1.00 26.12           C  
ATOM   3438  CD1 LEU B 210     -38.739  20.957 -47.815  1.00 23.01           C  
ATOM   3439  CD2 LEU B 210     -38.330  21.472 -50.210  1.00 28.37           C  
ATOM   3440  N   TYR B 211     -35.025  20.768 -46.779  1.00 28.40           N  
ATOM   3441  CA  TYR B 211     -33.860  19.887 -46.783  1.00 29.31           C  
ATOM   3442  C   TYR B 211     -34.219  18.546 -47.406  1.00 30.36           C  
ATOM   3443  O   TYR B 211     -35.319  18.028 -47.188  1.00 34.37           O  
ATOM   3444  CB  TYR B 211     -33.330  19.665 -45.352  1.00 32.58           C  
ATOM   3445  CG  TYR B 211     -32.311  18.541 -45.181  1.00 33.01           C  
ATOM   3446  CD1 TYR B 211     -30.950  18.779 -45.343  1.00 28.12           C  
ATOM   3447  CD2 TYR B 211     -32.710  17.253 -44.828  1.00 29.54           C  
ATOM   3448  CE1 TYR B 211     -30.018  17.768 -45.176  1.00 27.50           C  
ATOM   3449  CE2 TYR B 211     -31.784  16.235 -44.660  1.00 28.42           C  
ATOM   3450  CZ  TYR B 211     -30.436  16.500 -44.833  1.00 33.25           C  
ATOM   3451  OH  TYR B 211     -29.497  15.502 -44.668  1.00 33.21           O  
ATOM   3452  N   GLU B 212     -33.284  17.978 -48.169  1.00 32.84           N  
ATOM   3453  CA  GLU B 212     -33.433  16.631 -48.707  1.00 33.00           C  
ATOM   3454  C   GLU B 212     -32.105  15.894 -48.615  1.00 39.01           C  
ATOM   3455  O   GLU B 212     -31.040  16.500 -48.767  1.00 41.48           O  
ATOM   3456  CB  GLU B 212     -33.909  16.646 -50.168  1.00 29.33           C  
ATOM   3457  CG  GLU B 212     -34.610  15.366 -50.585  1.00 35.23           C  
ATOM   3458  CD  GLU B 212     -34.209  14.874 -51.969  1.00 42.19           C  
ATOM   3459  OE1 GLU B 212     -33.511  15.614 -52.702  1.00 46.65           O  
ATOM   3460  OE2 GLU B 212     -34.601  13.738 -52.322  1.00 38.01           O  
ATOM   3461  N   HIS B 213     -32.173  14.587 -48.357  1.00 38.45           N  
ATOM   3462  CA  HIS B 213     -31.008  13.713 -48.423  1.00 36.88           C  
ATOM   3463  C   HIS B 213     -31.372  12.464 -49.212  1.00 39.29           C  
ATOM   3464  O   HIS B 213     -32.357  11.789 -48.890  1.00 39.23           O  
ATOM   3465  CB  HIS B 213     -30.495  13.322 -47.032  1.00 29.59           C  
ATOM   3466  CG  HIS B 213     -29.246  12.494 -47.068  1.00 45.06           C  
ATOM   3467  ND1 HIS B 213     -28.026  13.004 -47.463  1.00 42.79           N  
ATOM   3468  CD2 HIS B 213     -29.031  11.188 -46.782  1.00 40.43           C  
ATOM   3469  CE1 HIS B 213     -27.113  12.050 -47.410  1.00 35.41           C  
ATOM   3470  NE2 HIS B 213     -27.698  10.938 -47.003  1.00 42.81           N  
ATOM   3471  N   ALA B 214     -30.567  12.153 -50.232  1.00 35.84           N  
ATOM   3472  CA  ALA B 214     -30.856  11.060 -51.150  1.00 34.26           C  
ATOM   3473  C   ALA B 214     -29.582  10.308 -51.500  1.00 30.05           C  
ATOM   3474  O   ALA B 214     -28.551  10.920 -51.788  1.00 38.16           O  
ATOM   3475  CB  ALA B 214     -31.515  11.573 -52.433  1.00 28.77           C  
ATOM   3476  N   GLU B 215     -29.668   8.978 -51.484  1.00 28.70           N  
ATOM   3477  CA  GLU B 215     -28.542   8.108 -51.807  1.00 35.29           C  
ATOM   3478  C   GLU B 215     -29.025   6.958 -52.677  1.00 41.11           C  
ATOM   3479  O   GLU B 215     -30.042   6.328 -52.369  1.00 33.72           O  
ATOM   3480  CB  GLU B 215     -27.877   7.556 -50.541  1.00 34.72           C  
ATOM   3481  CG  GLU B 215     -27.147   8.591 -49.701  1.00 47.46           C  
ATOM   3482  CD  GLU B 215     -26.375   7.967 -48.552  1.00 55.64           C  
ATOM   3483  OE1 GLU B 215     -26.098   6.748 -48.618  1.00 56.04           O  
ATOM   3484  OE2 GLU B 215     -26.048   8.694 -47.585  1.00 54.73           O  
ATOM   3485  N   ALA B 216     -28.296   6.685 -53.757  1.00 41.30           N  
ATOM   3486  CA  ALA B 216     -28.646   5.598 -54.658  1.00 33.69           C  
ATOM   3487  C   ALA B 216     -28.056   4.284 -54.158  1.00 42.53           C  
ATOM   3488  O   ALA B 216     -26.957   4.251 -53.598  1.00 42.58           O  
ATOM   3489  CB  ALA B 216     -28.150   5.904 -56.069  1.00 40.06           C  
ATOM   3490  N   ARG B 217     -28.787   3.196 -54.379  1.00 42.09           N  
ATOM   3491  CA  ARG B 217     -28.468   1.915 -53.769  1.00 41.78           C  
ATOM   3492  C   ARG B 217     -29.062   0.811 -54.631  1.00 50.80           C  
ATOM   3493  O   ARG B 217     -30.041   1.031 -55.347  1.00 49.89           O  
ATOM   3494  CB  ARG B 217     -29.014   1.874 -52.336  1.00 41.21           C  
ATOM   3495  CG  ARG B 217     -28.934   0.547 -51.614  1.00 69.27           C  
ATOM   3496  CD  ARG B 217     -29.468   0.703 -50.187  1.00 54.23           C  
ATOM   3497  NE  ARG B 217     -30.934   0.777 -50.118  1.00 54.51           N  
ATOM   3498  CZ  ARG B 217     -31.796  -0.054 -50.711  1.00 64.30           C  
ATOM   3499  NH1 ARG B 217     -31.386  -1.098 -51.418  1.00 74.83           N  
ATOM   3500  NH2 ARG B 217     -33.098   0.144 -50.573  1.00 47.23           N  
ATOM   3501  N   TYR B 218     -28.461  -0.377 -54.562  1.00 55.45           N  
ATOM   3502  CA  TYR B 218     -28.859  -1.494 -55.430  1.00 52.04           C  
ATOM   3503  C   TYR B 218     -30.047  -2.260 -54.856  1.00 55.06           C  
ATOM   3504  O   TYR B 218     -31.169  -2.145 -55.361  1.00 71.32           O  
ATOM   3505  CB  TYR B 218     -27.664  -2.416 -55.672  1.00 39.58           C  
ATOM   3506  CG  TYR B 218     -26.989  -2.166 -56.999  1.00 69.65           C  
ATOM   3507  CD1 TYR B 218     -27.737  -2.052 -58.171  1.00 63.03           C  
ATOM   3508  CD2 TYR B 218     -25.607  -2.031 -57.085  1.00 70.12           C  
ATOM   3509  CE1 TYR B 218     -27.123  -1.818 -59.393  1.00 58.17           C  
ATOM   3510  CE2 TYR B 218     -24.985  -1.799 -58.301  1.00 66.99           C  
ATOM   3511  CZ  TYR B 218     -25.748  -1.694 -59.451  1.00 62.27           C  
ATOM   3512  OH  TYR B 218     -25.133  -1.461 -60.659  1.00 71.76           O  
ATOM   3513  N   SER B 219     -29.803  -3.071 -53.827  1.00 73.61           N  
ATOM   3514  CA  SER B 219     -30.834  -3.833 -53.108  1.00 85.54           C  
ATOM   3515  C   SER B 219     -30.190  -4.720 -52.042  1.00 76.36           C  
ATOM   3516  O   SER B 219     -30.875  -5.289 -51.189  1.00 64.21           O  
ATOM   3517  CB  SER B 219     -31.677  -4.698 -54.059  1.00 59.79           C  
ATOM   3518  OG  SER B 219     -32.849  -4.002 -54.454  1.00 57.69           O  
TER    3519      SER B 219                                                      
ATOM   3520  N   ALA C   2      23.997  39.419 -15.964  1.00 98.91           N  
ATOM   3521  CA  ALA C   2      23.668  38.058 -15.557  1.00 98.45           C  
ATOM   3522  C   ALA C   2      22.507  37.510 -16.383  1.00 95.75           C  
ATOM   3523  O   ALA C   2      22.028  38.165 -17.311  1.00 93.03           O  
ATOM   3524  CB  ALA C   2      23.333  38.014 -14.067  1.00 75.47           C  
ATOM   3525  N   SER C   3      22.066  36.301 -16.047  1.00 83.87           N  
ATOM   3526  CA  SER C   3      20.893  35.722 -16.681  1.00 72.61           C  
ATOM   3527  C   SER C   3      19.624  36.340 -16.107  1.00 67.32           C  
ATOM   3528  O   SER C   3      19.578  36.750 -14.944  1.00 68.50           O  
ATOM   3529  CB  SER C   3      20.869  34.204 -16.488  1.00 70.23           C  
ATOM   3530  OG  SER C   3      19.738  33.626 -17.118  1.00 69.16           O  
ATOM   3531  N   VAL C   4      18.584  36.406 -16.942  1.00 68.78           N  
ATOM   3532  CA  VAL C   4      17.309  36.946 -16.484  1.00 62.79           C  
ATOM   3533  C   VAL C   4      16.690  36.071 -15.403  1.00 62.77           C  
ATOM   3534  O   VAL C   4      15.857  36.551 -14.624  1.00 63.08           O  
ATOM   3535  CB  VAL C   4      16.338  37.126 -17.667  1.00 60.41           C  
ATOM   3536  CG1 VAL C   4      16.951  38.028 -18.721  1.00 69.84           C  
ATOM   3537  CG2 VAL C   4      15.971  35.779 -18.271  1.00 64.74           C  
ATOM   3538  N   ILE C   5      17.083  34.803 -15.327  1.00 56.87           N  
ATOM   3539  CA  ILE C   5      16.555  33.876 -14.332  1.00 61.22           C  
ATOM   3540  C   ILE C   5      17.454  33.945 -13.103  1.00 55.73           C  
ATOM   3541  O   ILE C   5      18.573  33.426 -13.111  1.00 51.31           O  
ATOM   3542  CB  ILE C   5      16.469  32.448 -14.882  1.00 57.55           C  
ATOM   3543  CG1 ILE C   5      15.492  32.394 -16.058  1.00 43.00           C  
ATOM   3544  CG2 ILE C   5      16.054  31.479 -13.785  1.00 43.98           C  
ATOM   3545  CD1 ILE C   5      14.143  33.014 -15.754  1.00 51.54           C  
ATOM   3546  N   LYS C   6      16.959  34.585 -12.045  1.00 48.55           N  
ATOM   3547  CA  LYS C   6      17.717  34.774 -10.820  1.00 47.87           C  
ATOM   3548  C   LYS C   6      17.737  33.488  -9.996  1.00 50.99           C  
ATOM   3549  O   LYS C   6      16.866  32.628 -10.156  1.00 53.65           O  
ATOM   3550  CB  LYS C   6      17.110  35.922 -10.020  1.00 50.99           C  
ATOM   3551  CG  LYS C   6      16.782  37.148 -10.867  1.00 64.62           C  
ATOM   3552  CD  LYS C   6      18.025  37.991 -11.154  1.00 70.04           C  
ATOM   3553  CE  LYS C   6      17.667  39.322 -11.816  1.00 77.82           C  
ATOM   3554  NZ  LYS C   6      16.494  39.994 -11.174  1.00 68.86           N  
ATOM   3555  N   PRO C   7      18.732  33.322  -9.113  1.00 52.88           N  
ATOM   3556  CA  PRO C   7      18.816  32.067  -8.339  1.00 44.83           C  
ATOM   3557  C   PRO C   7      17.614  31.830  -7.446  1.00 42.12           C  
ATOM   3558  O   PRO C   7      17.298  30.672  -7.144  1.00 39.99           O  
ATOM   3559  CB  PRO C   7      20.105  32.238  -7.522  1.00 34.20           C  
ATOM   3560  CG  PRO C   7      20.865  33.318  -8.210  1.00 42.77           C  
ATOM   3561  CD  PRO C   7      19.833  34.239  -8.778  1.00 46.31           C  
ATOM   3562  N   GLU C   8      16.945  32.890  -7.004  1.00 38.57           N  
ATOM   3563  CA  GLU C   8      15.631  32.798  -6.385  1.00 39.48           C  
ATOM   3564  C   GLU C   8      14.626  33.465  -7.309  1.00 42.08           C  
ATOM   3565  O   GLU C   8      14.882  34.563  -7.812  1.00 51.30           O  
ATOM   3566  CB  GLU C   8      15.606  33.468  -5.008  1.00 33.76           C  
ATOM   3567  CG  GLU C   8      15.376  32.508  -3.852  1.00 44.50           C  
ATOM   3568  CD  GLU C   8      15.134  33.223  -2.537  1.00 50.81           C  
ATOM   3569  OE1 GLU C   8      14.651  34.375  -2.570  1.00 46.78           O  
ATOM   3570  OE2 GLU C   8      15.414  32.632  -1.471  1.00 50.71           O  
ATOM   3571  N   MET C   9      13.496  32.801  -7.542  1.00 50.92           N  
ATOM   3572  CA  MET C   9      12.434  33.334  -8.386  1.00 42.14           C  
ATOM   3573  C   MET C   9      11.095  33.134  -7.696  1.00 38.39           C  
ATOM   3574  O   MET C   9      10.855  32.094  -7.073  1.00 40.14           O  
ATOM   3575  CB  MET C   9      12.417  32.663  -9.766  1.00 36.64           C  
ATOM   3576  CG  MET C   9      13.550  33.085 -10.670  1.00 38.44           C  
ATOM   3577  SD  MET C   9      13.393  34.800 -11.185  1.00 50.93           S  
ATOM   3578  CE  MET C   9      12.040  34.678 -12.353  1.00 48.84           C  
ATOM   3579  N   LYS C  10      10.230  34.131  -7.813  1.00 37.44           N  
ATOM   3580  CA  LYS C  10       8.919  34.116  -7.184  1.00 45.32           C  
ATOM   3581  C   LYS C  10       7.864  33.648  -8.181  1.00 43.42           C  
ATOM   3582  O   LYS C  10       8.055  33.710  -9.397  1.00 48.59           O  
ATOM   3583  CB  LYS C  10       8.590  35.505  -6.631  1.00 38.98           C  
ATOM   3584  CG  LYS C  10       9.654  35.965  -5.635  1.00 54.00           C  
ATOM   3585  CD  LYS C  10       9.419  37.346  -5.048  1.00 55.97           C  
ATOM   3586  CE  LYS C  10      10.261  37.528  -3.782  1.00 60.82           C  
ATOM   3587  NZ  LYS C  10      11.568  36.804  -3.856  1.00 63.03           N  
ATOM   3588  N   ILE C  11       6.749  33.149  -7.651  1.00 41.16           N  
ATOM   3589  CA  ILE C  11       5.713  32.523  -8.466  1.00 36.97           C  
ATOM   3590  C   ILE C  11       4.359  33.119  -8.109  1.00 31.08           C  
ATOM   3591  O   ILE C  11       3.978  33.149  -6.934  1.00 41.30           O  
ATOM   3592  CB  ILE C  11       5.688  30.993  -8.279  1.00 34.42           C  
ATOM   3593  CG1 ILE C  11       7.083  30.400  -8.456  1.00 31.70           C  
ATOM   3594  CG2 ILE C  11       4.727  30.351  -9.260  1.00 34.49           C  
ATOM   3595  CD1 ILE C  11       7.155  28.946  -8.061  1.00 30.90           C  
ATOM   3596  N   LYS C  12       3.636  33.587  -9.123  1.00 34.68           N  
ATOM   3597  CA  LYS C  12       2.238  33.981  -9.005  1.00 36.13           C  
ATOM   3598  C   LYS C  12       1.455  33.253 -10.087  1.00 44.03           C  
ATOM   3599  O   LYS C  12       1.895  33.201 -11.240  1.00 44.44           O  
ATOM   3600  CB  LYS C  12       2.066  35.498  -9.148  1.00 31.83           C  
ATOM   3601  CG  LYS C  12       2.944  36.309  -8.217  1.00 46.22           C  
ATOM   3602  CD  LYS C  12       2.189  37.465  -7.573  1.00 55.55           C  
ATOM   3603  CE  LYS C  12       3.149  38.573  -7.168  1.00 58.98           C  
ATOM   3604  NZ  LYS C  12       2.559  39.508  -6.174  1.00 63.88           N  
ATOM   3605  N   LEU C  13       0.305  32.686  -9.726  1.00 31.80           N  
ATOM   3606  CA  LEU C  13      -0.437  31.890 -10.688  1.00 32.98           C  
ATOM   3607  C   LEU C  13      -1.926  31.979 -10.410  1.00 31.95           C  
ATOM   3608  O   LEU C  13      -2.359  32.309  -9.304  1.00 33.02           O  
ATOM   3609  CB  LEU C  13       0.004  30.422 -10.667  1.00 39.21           C  
ATOM   3610  CG  LEU C  13      -0.237  29.633  -9.376  1.00 34.09           C  
ATOM   3611  CD1 LEU C  13      -1.561  28.866  -9.411  1.00 26.67           C  
ATOM   3612  CD2 LEU C  13       0.926  28.683  -9.142  1.00 32.21           C  
ATOM   3613  N   ARG C  14      -2.703  31.652 -11.441  1.00 31.06           N  
ATOM   3614  CA  ARG C  14      -4.146  31.491 -11.341  1.00 35.02           C  
ATOM   3615  C   ARG C  14      -4.557  30.327 -12.229  1.00 38.67           C  
ATOM   3616  O   ARG C  14      -4.098  30.226 -13.370  1.00 38.27           O  
ATOM   3617  CB  ARG C  14      -4.884  32.765 -11.765  1.00 31.86           C  
ATOM   3618  CG  ARG C  14      -6.395  32.643 -11.707  1.00 30.96           C  
ATOM   3619  CD  ARG C  14      -7.064  33.859 -12.313  1.00 42.05           C  
ATOM   3620  NE  ARG C  14      -8.462  33.601 -12.641  1.00 41.04           N  
ATOM   3621  CZ  ARG C  14      -9.473  33.862 -11.824  1.00 43.99           C  
ATOM   3622  NH1 ARG C  14      -9.237  34.392 -10.629  1.00 45.30           N  
ATOM   3623  NH2 ARG C  14     -10.716  33.596 -12.201  1.00 42.06           N  
ATOM   3624  N   MET C  15      -5.406  29.448 -11.706  1.00 38.28           N  
ATOM   3625  CA  MET C  15      -5.938  28.329 -12.468  1.00 29.16           C  
ATOM   3626  C   MET C  15      -7.455  28.382 -12.428  1.00 29.11           C  
ATOM   3627  O   MET C  15      -8.046  28.528 -11.353  1.00 31.72           O  
ATOM   3628  CB  MET C  15      -5.448  26.984 -11.920  1.00 29.95           C  
ATOM   3629  CG  MET C  15      -6.163  25.781 -12.538  1.00 36.08           C  
ATOM   3630  SD  MET C  15      -6.045  24.240 -11.595  1.00 37.24           S  
ATOM   3631  CE  MET C  15      -4.363  23.727 -11.943  1.00 20.02           C  
ATOM   3632  N   GLU C  16      -8.077  28.288 -13.600  1.00 26.43           N  
ATOM   3633  CA  GLU C  16      -9.503  28.039 -13.716  1.00 32.18           C  
ATOM   3634  C   GLU C  16      -9.697  26.701 -14.403  1.00 36.98           C  
ATOM   3635  O   GLU C  16      -8.819  26.222 -15.129  1.00 31.93           O  
ATOM   3636  CB  GLU C  16     -10.232  29.127 -14.515  1.00 19.93           C  
ATOM   3637  CG  GLU C  16      -9.982  30.543 -14.051  1.00 47.59           C  
ATOM   3638  CD  GLU C  16     -10.912  31.544 -14.714  1.00 69.40           C  
ATOM   3639  OE1 GLU C  16     -10.577  32.750 -14.719  1.00 69.53           O  
ATOM   3640  OE2 GLU C  16     -11.975  31.126 -15.226  1.00 75.89           O  
ATOM   3641  N   GLY C  17     -10.858  26.099 -14.170  1.00 37.92           N  
ATOM   3642  CA  GLY C  17     -11.187  24.880 -14.881  1.00 35.84           C  
ATOM   3643  C   GLY C  17     -12.339  24.146 -14.229  1.00 34.37           C  
ATOM   3644  O   GLY C  17     -13.043  24.696 -13.381  1.00 37.23           O  
ATOM   3645  N   ALA C  18     -12.515  22.892 -14.647  1.00 28.42           N  
ATOM   3646  CA  ALA C  18     -13.639  22.089 -14.199  1.00 30.23           C  
ATOM   3647  C   ALA C  18     -13.269  20.616 -14.234  1.00 33.89           C  
ATOM   3648  O   ALA C  18     -12.599  20.164 -15.163  1.00 37.01           O  
ATOM   3649  CB  ALA C  18     -14.873  22.343 -15.069  1.00 19.45           C  
ATOM   3650  N   VAL C  19     -13.701  19.877 -13.215  1.00 41.63           N  
ATOM   3651  CA  VAL C  19     -13.553  18.424 -13.172  1.00 35.60           C  
ATOM   3652  C   VAL C  19     -14.948  17.822 -13.087  1.00 41.21           C  
ATOM   3653  O   VAL C  19     -15.704  18.128 -12.156  1.00 41.92           O  
ATOM   3654  CB  VAL C  19     -12.684  17.960 -11.994  1.00 36.23           C  
ATOM   3655  CG1 VAL C  19     -12.725  16.452 -11.882  1.00 32.04           C  
ATOM   3656  CG2 VAL C  19     -11.249  18.440 -12.161  1.00 31.67           C  
ATOM   3657  N   ASN C  20     -15.281  16.963 -14.049  1.00 44.83           N  
ATOM   3658  CA  ASN C  20     -16.635  16.438 -14.217  1.00 35.32           C  
ATOM   3659  C   ASN C  20     -17.659  17.569 -14.166  1.00 34.48           C  
ATOM   3660  O   ASN C  20     -18.684  17.489 -13.487  1.00 34.69           O  
ATOM   3661  CB  ASN C  20     -16.944  15.357 -13.179  1.00 31.00           C  
ATOM   3662  CG  ASN C  20     -16.320  14.016 -13.530  1.00 35.30           C  
ATOM   3663  OD1 ASN C  20     -15.434  13.935 -14.384  1.00 46.98           O  
ATOM   3664  ND2 ASN C  20     -16.780  12.958 -12.879  1.00 42.99           N  
ATOM   3665  N   GLY C  21     -17.358  18.649 -14.888  1.00 42.53           N  
ATOM   3666  CA  GLY C  21     -18.239  19.798 -14.963  1.00 35.52           C  
ATOM   3667  C   GLY C  21     -18.303  20.669 -13.727  1.00 46.79           C  
ATOM   3668  O   GLY C  21     -18.929  21.737 -13.780  1.00 44.09           O  
ATOM   3669  N   HIS C  22     -17.696  20.258 -12.612  1.00 43.93           N  
ATOM   3670  CA  HIS C  22     -17.664  21.090 -11.414  1.00 35.99           C  
ATOM   3671  C   HIS C  22     -16.572  22.140 -11.574  1.00 42.35           C  
ATOM   3672  O   HIS C  22     -15.380  21.813 -11.576  1.00 38.87           O  
ATOM   3673  CB  HIS C  22     -17.422  20.248 -10.166  1.00 35.38           C  
ATOM   3674  CG  HIS C  22     -17.449  21.045  -8.898  1.00 58.40           C  
ATOM   3675  ND1 HIS C  22     -18.618  21.346  -8.229  1.00 44.50           N  
ATOM   3676  CD2 HIS C  22     -16.451  21.629  -8.192  1.00 52.41           C  
ATOM   3677  CE1 HIS C  22     -18.336  22.068  -7.159  1.00 58.08           C  
ATOM   3678  NE2 HIS C  22     -17.028  22.252  -7.112  1.00 47.58           N  
ATOM   3679  N   LYS C  23     -16.972  23.403 -11.691  1.00 37.12           N  
ATOM   3680  CA  LYS C  23     -16.025  24.469 -11.976  1.00 39.00           C  
ATOM   3681  C   LYS C  23     -15.383  24.990 -10.693  1.00 36.62           C  
ATOM   3682  O   LYS C  23     -15.970  24.928  -9.609  1.00 45.18           O  
ATOM   3683  CB  LYS C  23     -16.727  25.596 -12.735  1.00 51.17           C  
ATOM   3684  CG  LYS C  23     -17.611  25.069 -13.870  1.00 47.14           C  
ATOM   3685  CD  LYS C  23     -17.695  26.022 -15.054  1.00 55.60           C  
ATOM   3686  CE  LYS C  23     -17.726  25.272 -16.391  1.00 50.10           C  
ATOM   3687  NZ  LYS C  23     -16.576  25.638 -17.283  1.00 48.54           N  
ATOM   3688  N   PHE C  24     -14.157  25.495 -10.826  1.00 37.76           N  
ATOM   3689  CA  PHE C  24     -13.374  25.931  -9.677  1.00 31.06           C  
ATOM   3690  C   PHE C  24     -12.305  26.919 -10.132  1.00 35.38           C  
ATOM   3691  O   PHE C  24     -11.964  26.995 -11.316  1.00 46.85           O  
ATOM   3692  CB  PHE C  24     -12.733  24.738  -8.952  1.00 29.97           C  
ATOM   3693  CG  PHE C  24     -11.666  24.032  -9.754  1.00 26.71           C  
ATOM   3694  CD1 PHE C  24     -10.333  24.407  -9.654  1.00 32.02           C  
ATOM   3695  CD2 PHE C  24     -11.996  22.991 -10.604  1.00 32.44           C  
ATOM   3696  CE1 PHE C  24      -9.352  23.761 -10.396  1.00 34.81           C  
ATOM   3697  CE2 PHE C  24     -11.021  22.340 -11.344  1.00 32.26           C  
ATOM   3698  CZ  PHE C  24      -9.697  22.726 -11.239  1.00 28.07           C  
ATOM   3699  N   VAL C  25     -11.775  27.670  -9.168  1.00 32.25           N  
ATOM   3700  CA  VAL C  25     -10.691  28.624  -9.399  1.00 35.58           C  
ATOM   3701  C   VAL C  25      -9.716  28.516  -8.233  1.00 36.85           C  
ATOM   3702  O   VAL C  25     -10.138  28.468  -7.073  1.00 38.84           O  
ATOM   3703  CB  VAL C  25     -11.212  30.072  -9.533  1.00 41.22           C  
ATOM   3704  CG1 VAL C  25     -10.061  31.060  -9.579  1.00 28.06           C  
ATOM   3705  CG2 VAL C  25     -12.084  30.224 -10.766  1.00 40.10           C  
ATOM   3706  N   ILE C  26      -8.416  28.468  -8.537  1.00 28.32           N  
ATOM   3707  CA  ILE C  26      -7.368  28.369  -7.522  1.00 33.71           C  
ATOM   3708  C   ILE C  26      -6.257  29.349  -7.872  1.00 34.11           C  
ATOM   3709  O   ILE C  26      -5.815  29.404  -9.024  1.00 42.44           O  
ATOM   3710  CB  ILE C  26      -6.790  26.942  -7.413  1.00 41.27           C  
ATOM   3711  CG1 ILE C  26      -7.831  25.953  -6.884  1.00 33.61           C  
ATOM   3712  CG2 ILE C  26      -5.550  26.928  -6.520  1.00 31.35           C  
ATOM   3713  CD1 ILE C  26      -7.456  24.497  -7.130  1.00 27.82           C  
ATOM   3714  N   GLU C  27      -5.795  30.108  -6.880  1.00 41.18           N  
ATOM   3715  CA  GLU C  27      -4.649  30.993  -7.028  1.00 39.52           C  
ATOM   3716  C   GLU C  27      -3.520  30.515  -6.124  1.00 30.77           C  
ATOM   3717  O   GLU C  27      -3.747  29.819  -5.131  1.00 32.78           O  
ATOM   3718  CB  GLU C  27      -5.022  32.447  -6.698  1.00 39.16           C  
ATOM   3719  CG  GLU C  27      -6.304  32.913  -7.375  1.00 53.28           C  
ATOM   3720  CD  GLU C  27      -6.508  34.417  -7.307  1.00 68.95           C  
ATOM   3721  OE1 GLU C  27      -6.381  34.990  -6.200  1.00 56.47           O  
ATOM   3722  OE2 GLU C  27      -6.799  35.021  -8.367  1.00 60.97           O  
ATOM   3723  N   GLY C  28      -2.292  30.889  -6.475  1.00 28.66           N  
ATOM   3724  CA  GLY C  28      -1.139  30.424  -5.728  1.00 30.95           C  
ATOM   3725  C   GLY C  28       0.006  31.415  -5.729  1.00 34.07           C  
ATOM   3726  O   GLY C  28       0.126  32.266  -6.615  1.00 40.74           O  
ATOM   3727  N   GLU C  29       0.855  31.285  -4.708  1.00 33.24           N  
ATOM   3728  CA  GLU C  29       2.059  32.087  -4.545  1.00 30.68           C  
ATOM   3729  C   GLU C  29       3.155  31.198  -3.980  1.00 35.06           C  
ATOM   3730  O   GLU C  29       2.881  30.275  -3.208  1.00 36.99           O  
ATOM   3731  CB  GLU C  29       1.842  33.276  -3.597  1.00 33.72           C  
ATOM   3732  CG  GLU C  29       1.237  34.518  -4.219  1.00 44.21           C  
ATOM   3733  CD  GLU C  29       1.113  35.664  -3.223  1.00 61.79           C  
ATOM   3734  OE1 GLU C  29       0.915  35.393  -2.018  1.00 70.86           O  
ATOM   3735  OE2 GLU C  29       1.213  36.837  -3.644  1.00 64.80           O  
ATOM   3736  N   GLY C  30       4.396  31.486  -4.354  1.00 27.78           N  
ATOM   3737  CA  GLY C  30       5.506  30.728  -3.803  1.00 28.26           C  
ATOM   3738  C   GLY C  30       6.833  31.269  -4.288  1.00 42.39           C  
ATOM   3739  O   GLY C  30       6.903  32.284  -4.989  1.00 41.15           O  
ATOM   3740  N   ILE C  31       7.896  30.567  -3.894  1.00 41.50           N  
ATOM   3741  CA  ILE C  31       9.268  30.922  -4.247  1.00 36.28           C  
ATOM   3742  C   ILE C  31      10.018  29.648  -4.612  1.00 38.34           C  
ATOM   3743  O   ILE C  31       9.844  28.609  -3.966  1.00 40.67           O  
ATOM   3744  CB  ILE C  31       9.982  31.658  -3.092  1.00 36.29           C  
ATOM   3745  CG1 ILE C  31       9.234  32.940  -2.718  1.00 47.61           C  
ATOM   3746  CG2 ILE C  31      11.415  31.980  -3.467  1.00 40.63           C  
ATOM   3747  CD1 ILE C  31       9.513  33.430  -1.310  1.00 37.75           C  
ATOM   3748  N   GLY C  32      10.862  29.727  -5.648  1.00 35.39           N  
ATOM   3749  CA  GLY C  32      11.637  28.581  -6.075  1.00 41.08           C  
ATOM   3750  C   GLY C  32      13.074  28.953  -6.385  1.00 49.21           C  
ATOM   3751  O   GLY C  32      13.423  30.131  -6.517  1.00 43.39           O  
ATOM   3752  N   LYS C  33      13.909  27.913  -6.503  1.00 37.54           N  
ATOM   3753  CA  LYS C  33      15.328  28.041  -6.827  1.00 43.08           C  
ATOM   3754  C   LYS C  33      15.586  27.410  -8.190  1.00 48.68           C  
ATOM   3755  O   LYS C  33      15.982  26.238  -8.268  1.00 49.71           O  
ATOM   3756  CB  LYS C  33      16.196  27.381  -5.751  1.00 48.47           C  
ATOM   3757  CG  LYS C  33      15.770  27.669  -4.314  1.00 54.95           C  
ATOM   3758  CD  LYS C  33      16.683  28.687  -3.648  1.00 60.14           C  
ATOM   3759  CE  LYS C  33      16.535  28.666  -2.126  1.00 77.22           C  
ATOM   3760  NZ  LYS C  33      17.375  27.619  -1.471  1.00 72.03           N  
ATOM   3761  N   PRO C  34      15.401  28.149  -9.292  1.00 49.95           N  
ATOM   3762  CA  PRO C  34      15.395  27.507 -10.621  1.00 46.14           C  
ATOM   3763  C   PRO C  34      16.641  26.705 -10.943  1.00 45.44           C  
ATOM   3764  O   PRO C  34      16.559  25.745 -11.717  1.00 51.55           O  
ATOM   3765  CB  PRO C  34      15.240  28.692 -11.584  1.00 37.25           C  
ATOM   3766  CG  PRO C  34      14.636  29.774 -10.766  1.00 42.58           C  
ATOM   3767  CD  PRO C  34      15.166  29.601  -9.377  1.00 45.04           C  
ATOM   3768  N   TYR C  35      17.793  27.060 -10.381  1.00 55.19           N  
ATOM   3769  CA  TYR C  35      19.016  26.333 -10.686  1.00 49.43           C  
ATOM   3770  C   TYR C  35      19.228  25.126  -9.787  1.00 49.35           C  
ATOM   3771  O   TYR C  35      19.956  24.207 -10.175  1.00 52.14           O  
ATOM   3772  CB  TYR C  35      20.217  27.274 -10.604  1.00 40.71           C  
ATOM   3773  CG  TYR C  35      20.121  28.397 -11.608  1.00 43.49           C  
ATOM   3774  CD1 TYR C  35      19.497  29.593 -11.280  1.00 45.11           C  
ATOM   3775  CD2 TYR C  35      20.629  28.253 -12.896  1.00 41.75           C  
ATOM   3776  CE1 TYR C  35      19.393  30.622 -12.199  1.00 56.13           C  
ATOM   3777  CE2 TYR C  35      20.531  29.280 -13.823  1.00 43.61           C  
ATOM   3778  CZ  TYR C  35      19.910  30.461 -13.468  1.00 49.39           C  
ATOM   3779  OH  TYR C  35      19.805  31.487 -14.380  1.00 54.35           O  
ATOM   3780  N   GLU C  36      18.603  25.098  -8.608  1.00 52.25           N  
ATOM   3781  CA  GLU C  36      18.596  23.897  -7.784  1.00 41.11           C  
ATOM   3782  C   GLU C  36      17.447  22.958  -8.125  1.00 48.45           C  
ATOM   3783  O   GLU C  36      17.476  21.792  -7.713  1.00 52.09           O  
ATOM   3784  CB  GLU C  36      18.519  24.264  -6.299  1.00 55.00           C  
ATOM   3785  CG  GLU C  36      19.746  24.986  -5.754  1.00 63.90           C  
ATOM   3786  CD  GLU C  36      19.513  25.550  -4.360  1.00 86.46           C  
ATOM   3787  OE1 GLU C  36      18.496  25.180  -3.731  1.00 84.81           O  
ATOM   3788  OE2 GLU C  36      20.341  26.364  -3.894  1.00 86.79           O  
ATOM   3789  N   GLY C  37      16.440  23.437  -8.854  1.00 49.10           N  
ATOM   3790  CA  GLY C  37      15.323  22.599  -9.246  1.00 41.20           C  
ATOM   3791  C   GLY C  37      14.282  22.357  -8.175  1.00 46.05           C  
ATOM   3792  O   GLY C  37      13.654  21.293  -8.162  1.00 45.27           O  
ATOM   3793  N   THR C  38      14.079  23.310  -7.267  1.00 43.95           N  
ATOM   3794  CA  THR C  38      13.115  23.161  -6.186  1.00 44.78           C  
ATOM   3795  C   THR C  38      12.213  24.385  -6.129  1.00 51.20           C  
ATOM   3796  O   THR C  38      12.576  25.472  -6.587  1.00 43.82           O  
ATOM   3797  CB  THR C  38      13.798  22.971  -4.825  1.00 46.34           C  
ATOM   3798  OG1 THR C  38      14.279  24.234  -4.349  1.00 50.63           O  
ATOM   3799  CG2 THR C  38      14.957  21.995  -4.932  1.00 47.47           C  
ATOM   3800  N   GLN C  39      11.030  24.194  -5.545  1.00 39.62           N  
ATOM   3801  CA  GLN C  39      10.041  25.258  -5.431  1.00 37.51           C  
ATOM   3802  C   GLN C  39       8.986  24.848  -4.418  1.00 39.57           C  
ATOM   3803  O   GLN C  39       8.669  23.663  -4.277  1.00 40.03           O  
ATOM   3804  CB  GLN C  39       9.376  25.557  -6.776  1.00 29.62           C  
ATOM   3805  CG  GLN C  39       8.604  24.380  -7.315  1.00 38.12           C  
ATOM   3806  CD  GLN C  39       7.868  24.688  -8.596  1.00 37.56           C  
ATOM   3807  OE1 GLN C  39       8.144  24.091  -9.631  1.00 49.10           O  
ATOM   3808  NE2 GLN C  39       6.916  25.611  -8.533  1.00 41.11           N  
ATOM   3809  N   THR C  40       8.445  25.841  -3.721  1.00 26.66           N  
ATOM   3810  CA  THR C  40       7.348  25.635  -2.791  1.00 32.72           C  
ATOM   3811  C   THR C  40       6.226  26.587  -3.161  1.00 32.76           C  
ATOM   3812  O   THR C  40       6.471  27.758  -3.458  1.00 34.62           O  
ATOM   3813  CB  THR C  40       7.787  25.853  -1.337  1.00 38.58           C  
ATOM   3814  OG1 THR C  40       8.747  24.852  -0.973  1.00 36.77           O  
ATOM   3815  CG2 THR C  40       6.599  25.759  -0.404  1.00 29.57           C  
ATOM   3816  N   LEU C  41       4.999  26.076  -3.161  1.00 36.71           N  
ATOM   3817  CA  LEU C  41       3.827  26.820  -3.594  1.00 30.01           C  
ATOM   3818  C   LEU C  41       2.760  26.737  -2.511  1.00 36.55           C  
ATOM   3819  O   LEU C  41       2.583  25.688  -1.885  1.00 36.62           O  
ATOM   3820  CB  LEU C  41       3.302  26.250  -4.913  1.00 30.64           C  
ATOM   3821  CG  LEU C  41       2.677  27.145  -5.979  1.00 38.38           C  
ATOM   3822  CD1 LEU C  41       3.359  28.481  -6.029  1.00 29.35           C  
ATOM   3823  CD2 LEU C  41       2.806  26.450  -7.329  1.00 37.12           C  
ATOM   3824  N   ASP C  42       2.061  27.843  -2.279  1.00 29.94           N  
ATOM   3825  CA  ASP C  42       0.934  27.875  -1.352  1.00 30.62           C  
ATOM   3826  C   ASP C  42      -0.300  28.246  -2.159  1.00 37.48           C  
ATOM   3827  O   ASP C  42      -0.398  29.366  -2.677  1.00 30.01           O  
ATOM   3828  CB  ASP C  42       1.175  28.859  -0.208  1.00 26.02           C  
ATOM   3829  CG  ASP C  42       2.227  28.368   0.769  1.00 35.29           C  
ATOM   3830  OD1 ASP C  42       2.065  27.254   1.315  1.00 44.55           O  
ATOM   3831  OD2 ASP C  42       3.219  29.096   0.991  1.00 40.07           O  
ATOM   3832  N   LEU C  43      -1.228  27.303  -2.277  1.00 31.80           N  
ATOM   3833  CA  LEU C  43      -2.390  27.447  -3.137  1.00 34.85           C  
ATOM   3834  C   LEU C  43      -3.656  27.580  -2.303  1.00 37.67           C  
ATOM   3835  O   LEU C  43      -3.770  27.007  -1.215  1.00 39.07           O  
ATOM   3836  CB  LEU C  43      -2.516  26.252  -4.083  1.00 33.46           C  
ATOM   3837  CG  LEU C  43      -1.320  26.026  -5.004  1.00 35.40           C  
ATOM   3838  CD1 LEU C  43      -1.297  24.589  -5.500  1.00 33.98           C  
ATOM   3839  CD2 LEU C  43      -1.351  27.009  -6.167  1.00 45.35           C  
ATOM   3840  N   THR C  44      -4.614  28.334  -2.832  1.00 30.51           N  
ATOM   3841  CA  THR C  44      -5.856  28.599  -2.124  1.00 42.03           C  
ATOM   3842  C   THR C  44      -7.016  28.513  -3.104  1.00 31.65           C  
ATOM   3843  O   THR C  44      -6.931  29.025  -4.223  1.00 38.37           O  
ATOM   3844  CB  THR C  44      -5.843  29.984  -1.445  1.00 42.04           C  
ATOM   3845  OG1 THR C  44      -5.395  30.975  -2.375  1.00 46.55           O  
ATOM   3846  CG2 THR C  44      -4.907  29.987  -0.238  1.00 28.35           C  
ATOM   3847  N   VAL C  45      -8.092  27.860  -2.681  1.00 28.53           N  
ATOM   3848  CA  VAL C  45      -9.293  27.742  -3.501  1.00 35.16           C  
ATOM   3849  C   VAL C  45     -10.095  29.032  -3.381  1.00 33.28           C  
ATOM   3850  O   VAL C  45     -10.581  29.376  -2.299  1.00 45.26           O  
ATOM   3851  CB  VAL C  45     -10.131  26.527  -3.076  1.00 26.72           C  
ATOM   3852  CG1 VAL C  45     -11.413  26.461  -3.875  1.00 27.66           C  
ATOM   3853  CG2 VAL C  45      -9.332  25.243  -3.240  1.00 26.65           C  
ATOM   3854  N   GLU C  46     -10.242  29.748  -4.493  1.00 35.12           N  
ATOM   3855  CA  GLU C  46     -11.022  30.979  -4.501  1.00 39.39           C  
ATOM   3856  C   GLU C  46     -12.429  30.792  -5.051  1.00 37.36           C  
ATOM   3857  O   GLU C  46     -13.270  31.680  -4.871  1.00 37.43           O  
ATOM   3858  CB  GLU C  46     -10.297  32.069  -5.302  1.00 30.78           C  
ATOM   3859  CG  GLU C  46      -8.867  32.346  -4.840  1.00 44.13           C  
ATOM   3860  CD  GLU C  46      -8.782  32.851  -3.402  1.00 60.71           C  
ATOM   3861  OE1 GLU C  46      -9.752  33.475  -2.916  1.00 60.13           O  
ATOM   3862  OE2 GLU C  46      -7.735  32.621  -2.758  1.00 55.37           O  
ATOM   3863  N   GLU C  47     -12.711  29.669  -5.707  1.00 37.36           N  
ATOM   3864  CA  GLU C  47     -14.056  29.389  -6.187  1.00 41.10           C  
ATOM   3865  C   GLU C  47     -14.244  27.881  -6.289  1.00 38.19           C  
ATOM   3866  O   GLU C  47     -13.309  27.154  -6.639  1.00 34.49           O  
ATOM   3867  CB  GLU C  47     -14.318  30.060  -7.541  1.00 38.47           C  
ATOM   3868  CG  GLU C  47     -15.729  29.854  -8.070  1.00 54.23           C  
ATOM   3869  CD  GLU C  47     -15.925  30.409  -9.472  1.00 75.53           C  
ATOM   3870  OE1 GLU C  47     -16.595  29.740 -10.290  1.00 68.16           O  
ATOM   3871  OE2 GLU C  47     -15.413  31.518  -9.751  1.00 73.86           O  
ATOM   3872  N   GLY C  48     -15.448  27.419  -5.961  1.00 37.40           N  
ATOM   3873  CA  GLY C  48     -15.781  26.013  -6.077  1.00 33.13           C  
ATOM   3874  C   GLY C  48     -15.465  25.154  -4.875  1.00 35.38           C  
ATOM   3875  O   GLY C  48     -15.427  23.923  -5.007  1.00 36.71           O  
ATOM   3876  N   ALA C  49     -15.237  25.755  -3.705  1.00 39.77           N  
ATOM   3877  CA  ALA C  49     -14.986  24.980  -2.502  1.00 38.87           C  
ATOM   3878  C   ALA C  49     -16.300  24.470  -1.908  1.00 40.22           C  
ATOM   3879  O   ALA C  49     -17.333  25.141  -1.996  1.00 42.51           O  
ATOM   3880  CB  ALA C  49     -14.248  25.827  -1.472  1.00 29.79           C  
ATOM   3881  N   PRO C  50     -16.295  23.266  -1.314  1.00 40.07           N  
ATOM   3882  CA  PRO C  50     -15.145  22.357  -1.235  1.00 48.16           C  
ATOM   3883  C   PRO C  50     -15.010  21.502  -2.491  1.00 46.43           C  
ATOM   3884  O   PRO C  50     -16.026  21.081  -3.054  1.00 50.40           O  
ATOM   3885  CB  PRO C  50     -15.469  21.493  -0.014  1.00 35.68           C  
ATOM   3886  CG  PRO C  50     -16.965  21.421  -0.017  1.00 28.98           C  
ATOM   3887  CD  PRO C  50     -17.467  22.733  -0.598  1.00 38.13           C  
ATOM   3888  N   LEU C  51     -13.779  21.257  -2.923  1.00 40.62           N  
ATOM   3889  CA  LEU C  51     -13.563  20.481  -4.135  1.00 40.62           C  
ATOM   3890  C   LEU C  51     -14.090  19.062  -3.942  1.00 46.11           C  
ATOM   3891  O   LEU C  51     -13.822  18.438  -2.905  1.00 41.44           O  
ATOM   3892  CB  LEU C  51     -12.078  20.446  -4.499  1.00 32.64           C  
ATOM   3893  CG  LEU C  51     -11.401  21.771  -4.865  1.00 28.98           C  
ATOM   3894  CD1 LEU C  51      -9.966  21.533  -5.299  1.00 27.77           C  
ATOM   3895  CD2 LEU C  51     -12.169  22.528  -5.936  1.00 17.42           C  
ATOM   3896  N   PRO C  52     -14.845  18.520  -4.901  1.00 45.14           N  
ATOM   3897  CA  PRO C  52     -15.364  17.154  -4.777  1.00 38.10           C  
ATOM   3898  C   PRO C  52     -14.420  16.062  -5.257  1.00 46.89           C  
ATOM   3899  O   PRO C  52     -14.794  14.886  -5.194  1.00 61.74           O  
ATOM   3900  CB  PRO C  52     -16.627  17.189  -5.661  1.00 42.26           C  
ATOM   3901  CG  PRO C  52     -16.683  18.583  -6.290  1.00 34.26           C  
ATOM   3902  CD  PRO C  52     -15.337  19.188  -6.113  1.00 36.66           C  
ATOM   3903  N   PHE C  53     -13.223  16.404  -5.720  1.00 39.95           N  
ATOM   3904  CA  PHE C  53     -12.332  15.450  -6.362  1.00 42.51           C  
ATOM   3905  C   PHE C  53     -10.956  15.507  -5.713  1.00 34.02           C  
ATOM   3906  O   PHE C  53     -10.635  16.427  -4.960  1.00 33.33           O  
ATOM   3907  CB  PHE C  53     -12.216  15.730  -7.866  1.00 37.58           C  
ATOM   3908  CG  PHE C  53     -11.822  17.142  -8.180  1.00 35.02           C  
ATOM   3909  CD1 PHE C  53     -10.485  17.497  -8.275  1.00 32.37           C  
ATOM   3910  CD2 PHE C  53     -12.786  18.120  -8.359  1.00 28.88           C  
ATOM   3911  CE1 PHE C  53     -10.118  18.803  -8.556  1.00 34.87           C  
ATOM   3912  CE2 PHE C  53     -12.426  19.427  -8.637  1.00 31.72           C  
ATOM   3913  CZ  PHE C  53     -11.091  19.769  -8.738  1.00 30.32           C  
ATOM   3914  N   SER C  54     -10.137  14.508  -6.032  1.00 39.58           N  
ATOM   3915  CA  SER C  54      -8.772  14.449  -5.524  1.00 31.69           C  
ATOM   3916  C   SER C  54      -7.975  15.675  -5.941  1.00 34.52           C  
ATOM   3917  O   SER C  54      -7.932  16.033  -7.120  1.00 50.24           O  
ATOM   3918  CB  SER C  54      -8.074  13.194  -6.036  1.00 32.75           C  
ATOM   3919  OG  SER C  54      -6.842  12.988  -5.365  1.00 47.19           O  
ATOM   3920  N   TYR C  55      -7.331  16.314  -4.962  1.00 32.32           N  
ATOM   3921  CA  TYR C  55      -6.450  17.436  -5.257  1.00 26.72           C  
ATOM   3922  C   TYR C  55      -5.230  16.994  -6.044  1.00 40.60           C  
ATOM   3923  O   TYR C  55      -4.618  17.815  -6.736  1.00 40.93           O  
ATOM   3924  CB  TYR C  55      -6.013  18.116  -3.958  1.00 38.65           C  
ATOM   3925  CG  TYR C  55      -5.638  19.576  -4.108  1.00 36.19           C  
ATOM   3926  CD1 TYR C  55      -6.597  20.581  -3.981  1.00 28.73           C  
ATOM   3927  CD2 TYR C  55      -4.323  19.951  -4.370  1.00 33.66           C  
ATOM   3928  CE1 TYR C  55      -6.258  21.912  -4.122  1.00 30.24           C  
ATOM   3929  CE2 TYR C  55      -3.974  21.283  -4.514  1.00 27.47           C  
ATOM   3930  CZ  TYR C  55      -4.944  22.259  -4.389  1.00 37.72           C  
ATOM   3931  OH  TYR C  55      -4.600  23.586  -4.528  1.00 38.21           O  
ATOM   3932  N   ASP C  56      -4.882  15.709  -5.972  1.00 40.87           N  
ATOM   3933  CA  ASP C  56      -3.640  15.238  -6.564  1.00 37.25           C  
ATOM   3934  C   ASP C  56      -3.669  15.260  -8.083  1.00 35.85           C  
ATOM   3935  O   ASP C  56      -2.605  15.343  -8.706  1.00 36.44           O  
ATOM   3936  CB  ASP C  56      -3.334  13.832  -6.060  1.00 39.39           C  
ATOM   3937  CG  ASP C  56      -2.913  13.827  -4.608  1.00 50.37           C  
ATOM   3938  OD1 ASP C  56      -1.983  14.588  -4.263  1.00 45.40           O  
ATOM   3939  OD2 ASP C  56      -3.512  13.074  -3.813  1.00 53.64           O  
ATOM   3940  N   ILE C  57      -4.851  15.188  -8.701  1.00 30.78           N  
ATOM   3941  CA  ILE C  57      -4.897  15.273 -10.154  1.00 27.70           C  
ATOM   3942  C   ILE C  57      -4.506  16.652 -10.651  1.00 29.78           C  
ATOM   3943  O   ILE C  57      -4.257  16.825 -11.850  1.00 40.53           O  
ATOM   3944  CB  ILE C  57      -6.290  14.910 -10.709  1.00 34.38           C  
ATOM   3945  CG1 ILE C  57      -7.268  16.069 -10.525  1.00 29.85           C  
ATOM   3946  CG2 ILE C  57      -6.820  13.659 -10.052  1.00 26.20           C  
ATOM   3947  CD1 ILE C  57      -8.633  15.800 -11.124  1.00 29.95           C  
ATOM   3948  N   LEU C  58      -4.432  17.635  -9.757  1.00 34.70           N  
ATOM   3949  CA  LEU C  58      -4.150  19.011 -10.137  1.00 27.83           C  
ATOM   3950  C   LEU C  58      -2.685  19.386  -9.996  1.00 30.27           C  
ATOM   3951  O   LEU C  58      -2.208  20.258 -10.732  1.00 33.23           O  
ATOM   3952  CB  LEU C  58      -4.992  19.975  -9.293  1.00 23.86           C  
ATOM   3953  CG  LEU C  58      -6.509  19.959  -9.501  1.00 33.97           C  
ATOM   3954  CD1 LEU C  58      -7.180  20.938  -8.548  1.00 33.18           C  
ATOM   3955  CD2 LEU C  58      -6.874  20.283 -10.947  1.00 26.28           C  
ATOM   3956  N   THR C  59      -1.956  18.737  -9.091  1.00 33.21           N  
ATOM   3957  CA  THR C  59      -0.665  19.277  -8.675  1.00 33.60           C  
ATOM   3958  C   THR C  59       0.366  19.357  -9.797  1.00 29.70           C  
ATOM   3959  O   THR C  59       1.053  20.390  -9.878  1.00 30.53           O  
ATOM   3960  CB  THR C  59      -0.131  18.488  -7.469  1.00 26.65           C  
ATOM   3961  OG1 THR C  59      -0.079  17.090  -7.764  1.00 41.09           O  
ATOM   3962  CG2 THR C  59      -1.046  18.691  -6.285  1.00 25.92           C  
ATOM   3963  N   PRO C  60       0.530  18.367 -10.684  1.00 34.17           N  
ATOM   3964  CA  PRO C  60       1.540  18.528 -11.745  1.00 35.05           C  
ATOM   3965  C   PRO C  60       1.257  19.693 -12.678  1.00 32.99           C  
ATOM   3966  O   PRO C  60       2.160  20.112 -13.407  1.00 33.84           O  
ATOM   3967  CB  PRO C  60       1.495  17.185 -12.488  1.00 25.79           C  
ATOM   3968  CG  PRO C  60       0.897  16.235 -11.515  1.00 28.43           C  
ATOM   3969  CD  PRO C  60      -0.108  17.041 -10.762  1.00 31.05           C  
ATOM   3970  N   ALA C  61       0.038  20.232 -12.684  1.00 32.67           N  
ATOM   3971  CA  ALA C  61      -0.236  21.431 -13.463  1.00 30.59           C  
ATOM   3972  C   ALA C  61       0.245  22.700 -12.765  1.00 35.84           C  
ATOM   3973  O   ALA C  61       0.441  23.721 -13.433  1.00 36.12           O  
ATOM   3974  CB  ALA C  61      -1.732  21.530 -13.764  1.00 31.64           C  
ATOM   3975  N   PHE C  62       0.442  22.657 -11.449  1.00 37.06           N  
ATOM   3976  CA  PHE C  62       0.958  23.800 -10.701  1.00 27.39           C  
ATOM   3977  C   PHE C  62       2.481  23.863 -10.786  1.00 33.04           C  
ATOM   3978  O   PHE C  62       3.068  24.942 -10.883  1.00 36.13           O  
ATOM   3979  CB  PHE C  62       0.526  23.725  -9.236  1.00 27.48           C  
ATOM   3980  CG  PHE C  62      -0.933  24.006  -9.014  1.00 29.47           C  
ATOM   3981  CD1 PHE C  62      -1.521  25.154  -9.523  1.00 24.78           C  
ATOM   3982  CD2 PHE C  62      -1.718  23.118  -8.290  1.00 24.48           C  
ATOM   3983  CE1 PHE C  62      -2.865  25.408  -9.320  1.00 24.25           C  
ATOM   3984  CE2 PHE C  62      -3.062  23.365  -8.081  1.00 21.48           C  
ATOM   3985  CZ  PHE C  62      -3.638  24.510  -8.597  1.00 29.64           C  
HETATM 3986  N   CRQ C  63       3.121  22.698 -10.727  1.00 32.35           N  
HETATM 3987  CA1 CRQ C  63       4.206  22.073 -10.775  1.00 32.33           C  
HETATM 3988  CB1 CRQ C  63       5.134  22.050  -9.553  1.00 32.44           C  
HETATM 3989  CG1 CRQ C  63       4.454  22.788  -8.394  1.00 38.72           C  
HETATM 3990  C1  CRQ C  63       4.569  21.324 -12.056  1.00 32.18           C  
HETATM 3991  N2  CRQ C  63       5.088  20.003 -12.075  1.00 35.03           N  
HETATM 3992  N3  CRQ C  63       4.408  21.858 -13.404  1.00 29.03           N  
HETATM 3993  C2  CRQ C  63       4.867  20.777 -14.312  1.00 28.92           C  
HETATM 3994  O2  CRQ C  63       4.892  20.819 -15.498  1.00 35.63           O  
HETATM 3995  CA2 CRQ C  63       5.300  19.591 -13.426  1.00 34.74           C  
HETATM 3996  CA3 CRQ C  63       3.874  23.160 -13.782  1.00 30.11           C  
HETATM 3997  CB2 CRQ C  63       5.782  18.439 -13.873  1.00 42.21           C  
HETATM 3998  CG2 CRQ C  63       5.801  17.109 -13.108  1.00 35.36           C  
HETATM 3999  CD1 CRQ C  63       5.720  17.064 -11.726  1.00 44.63           C  
HETATM 4000  CD2 CRQ C  63       5.921  15.920 -13.816  1.00 39.85           C  
HETATM 4001  CE1 CRQ C  63       5.748  15.849 -11.059  1.00 43.67           C  
HETATM 4002  CE2 CRQ C  63       5.952  14.702 -13.154  1.00 39.40           C  
HETATM 4003  CZ  CRQ C  63       5.862  14.667 -11.770  1.00 49.01           C  
HETATM 4004  OH  CRQ C  63       5.895  13.446 -11.081  1.00 49.01           O  
HETATM 4005  OE1 CRQ C  63       5.299  21.459  -6.627  1.00 35.42           O  
HETATM 4006  C   CRQ C  63       4.859  24.059 -14.521  1.00 30.30           C  
HETATM 4007  O   CRQ C  63       4.400  25.081 -15.087  1.00 32.44           O  
HETATM 4008  CD3 CRQ C  63       5.143  22.554  -7.051  1.00 39.41           C  
HETATM 4009  NE1 CRQ C  63       5.590  23.700  -6.278  1.00 43.86           N  
ATOM   4010  N   ASN C  66       6.150  23.913 -14.253  1.00 32.68           N  
ATOM   4011  CA  ASN C  66       7.129  24.885 -14.712  1.00 31.70           C  
ATOM   4012  C   ASN C  66       8.533  24.296 -14.705  1.00 39.75           C  
ATOM   4013  O   ASN C  66       9.195  24.272 -13.665  1.00 46.13           O  
ATOM   4014  CB  ASN C  66       7.082  26.135 -13.838  1.00 36.23           C  
ATOM   4015  CG  ASN C  66       7.920  27.264 -14.394  1.00 45.25           C  
ATOM   4016  OD1 ASN C  66       8.438  27.181 -15.513  1.00 39.39           O  
ATOM   4017  ND2 ASN C  66       8.053  28.335 -13.619  1.00 38.92           N  
ATOM   4018  N   ARG C  67       8.990  23.827 -15.868  1.00 33.80           N  
ATOM   4019  CA  ARG C  67      10.293  23.180 -15.958  1.00 38.20           C  
ATOM   4020  C   ARG C  67      11.452  24.166 -15.919  1.00 44.08           C  
ATOM   4021  O   ARG C  67      12.611  23.741 -16.005  1.00 40.53           O  
ATOM   4022  CB  ARG C  67      10.378  22.319 -17.220  1.00 29.96           C  
ATOM   4023  CG  ARG C  67       9.472  21.095 -17.198  1.00 39.03           C  
ATOM   4024  CD  ARG C  67      10.125  19.888 -16.518  1.00 39.74           C  
ATOM   4025  NE  ARG C  67      10.510  20.160 -15.135  1.00 46.12           N  
ATOM   4026  CZ  ARG C  67       9.650  20.276 -14.126  1.00 45.13           C  
ATOM   4027  NH1 ARG C  67       8.351  20.142 -14.345  1.00 40.31           N  
ATOM   4028  NH2 ARG C  67      10.086  20.530 -12.899  1.00 40.03           N  
ATOM   4029  N   ALA C  68      11.176  25.466 -15.791  1.00 40.67           N  
ATOM   4030  CA  ALA C  68      12.232  26.393 -15.411  1.00 41.16           C  
ATOM   4031  C   ALA C  68      12.834  26.008 -14.065  1.00 44.56           C  
ATOM   4032  O   ALA C  68      14.006  26.296 -13.800  1.00 47.76           O  
ATOM   4033  CB  ALA C  68      11.688  27.821 -15.377  1.00 32.49           C  
ATOM   4034  N   PHE C  69      12.053  25.341 -13.212  1.00 40.17           N  
ATOM   4035  CA  PHE C  69      12.535  24.853 -11.921  1.00 40.40           C  
ATOM   4036  C   PHE C  69      13.048  23.427 -12.106  1.00 43.96           C  
ATOM   4037  O   PHE C  69      12.412  22.439 -11.732  1.00 46.42           O  
ATOM   4038  CB  PHE C  69      11.434  24.945 -10.871  1.00 34.72           C  
ATOM   4039  CG  PHE C  69      11.055  26.358 -10.526  1.00 39.81           C  
ATOM   4040  CD1 PHE C  69      11.944  27.180  -9.852  1.00 34.91           C  
ATOM   4041  CD2 PHE C  69       9.822  26.874 -10.894  1.00 41.43           C  
ATOM   4042  CE1 PHE C  69      11.609  28.483  -9.545  1.00 31.64           C  
ATOM   4043  CE2 PHE C  69       9.479  28.177 -10.585  1.00 35.74           C  
ATOM   4044  CZ  PHE C  69      10.373  28.983  -9.911  1.00 37.85           C  
ATOM   4045  N   THR C  70      14.233  23.335 -12.708  1.00 43.33           N  
ATOM   4046  CA  THR C  70      14.884  22.065 -13.008  1.00 48.76           C  
ATOM   4047  C   THR C  70      16.389  22.279 -12.980  1.00 51.03           C  
ATOM   4048  O   THR C  70      16.895  23.185 -13.649  1.00 50.90           O  
ATOM   4049  CB  THR C  70      14.467  21.525 -14.388  1.00 46.21           C  
ATOM   4050  OG1 THR C  70      13.041  21.562 -14.524  1.00 43.95           O  
ATOM   4051  CG2 THR C  70      14.954  20.095 -14.581  1.00 41.73           C  
ATOM   4052  N   LYS C  71      17.101  21.450 -12.219  1.00 51.66           N  
ATOM   4053  CA  LYS C  71      18.559  21.486 -12.239  1.00 46.98           C  
ATOM   4054  C   LYS C  71      19.044  20.857 -13.542  1.00 46.71           C  
ATOM   4055  O   LYS C  71      18.838  19.663 -13.780  1.00 52.35           O  
ATOM   4056  CB  LYS C  71      19.127  20.764 -11.020  1.00 52.24           C  
ATOM   4057  CG  LYS C  71      20.590  21.072 -10.741  1.00 58.14           C  
ATOM   4058  CD  LYS C  71      21.220  20.057  -9.795  1.00 63.44           C  
ATOM   4059  CE  LYS C  71      22.737  20.176  -9.810  1.00 73.95           C  
ATOM   4060  NZ  LYS C  71      23.250  20.340 -11.207  1.00 79.25           N  
ATOM   4061  N   TYR C  72      19.670  21.662 -14.400  1.00 49.34           N  
ATOM   4062  CA  TYR C  72      20.065  21.215 -15.730  1.00 48.39           C  
ATOM   4063  C   TYR C  72      21.583  21.175 -15.855  1.00 53.44           C  
ATOM   4064  O   TYR C  72      22.232  22.228 -15.747  1.00 47.26           O  
ATOM   4065  CB  TYR C  72      19.469  22.138 -16.794  1.00 52.89           C  
ATOM   4066  CG  TYR C  72      18.369  21.505 -17.620  1.00 50.79           C  
ATOM   4067  CD1 TYR C  72      18.671  20.708 -18.717  1.00 58.45           C  
ATOM   4068  CD2 TYR C  72      17.032  21.706 -17.306  1.00 50.64           C  
ATOM   4069  CE1 TYR C  72      17.670  20.124 -19.477  1.00 57.00           C  
ATOM   4070  CE2 TYR C  72      16.026  21.128 -18.060  1.00 48.28           C  
ATOM   4071  CZ  TYR C  72      16.351  20.338 -19.143  1.00 53.91           C  
ATOM   4072  OH  TYR C  72      15.356  19.760 -19.896  1.00 51.98           O  
ATOM   4073  N   PRO C  73      22.186  20.003 -16.077  1.00 57.35           N  
ATOM   4074  CA  PRO C  73      23.625  19.951 -16.370  1.00 56.27           C  
ATOM   4075  C   PRO C  73      23.977  20.841 -17.555  1.00 60.18           C  
ATOM   4076  O   PRO C  73      23.196  20.990 -18.497  1.00 68.23           O  
ATOM   4077  CB  PRO C  73      23.867  18.470 -16.689  1.00 46.59           C  
ATOM   4078  CG  PRO C  73      22.776  17.747 -15.974  1.00 43.46           C  
ATOM   4079  CD  PRO C  73      21.582  18.661 -16.012  1.00 56.73           C  
ATOM   4080  N   GLU C  74      25.170  21.438 -17.505  1.00 51.26           N  
ATOM   4081  CA  GLU C  74      25.510  22.453 -18.496  1.00 63.69           C  
ATOM   4082  C   GLU C  74      25.788  21.877 -19.881  1.00 68.76           C  
ATOM   4083  O   GLU C  74      25.847  22.647 -20.848  1.00 58.70           O  
ATOM   4084  CB  GLU C  74      26.705  23.285 -18.019  1.00 70.72           C  
ATOM   4085  CG  GLU C  74      27.868  22.492 -17.444  1.00 86.21           C  
ATOM   4086  CD  GLU C  74      29.079  23.369 -17.155  1.00 99.04           C  
ATOM   4087  OE1 GLU C  74      28.969  24.269 -16.292  1.00 98.20           O  
ATOM   4088  OE2 GLU C  74      30.137  23.164 -17.793  1.00 81.48           O  
ATOM   4089  N   ASP C  75      25.949  20.561 -20.012  1.00 65.85           N  
ATOM   4090  CA  ASP C  75      26.083  19.929 -21.318  1.00 62.40           C  
ATOM   4091  C   ASP C  75      24.742  19.487 -21.897  1.00 75.91           C  
ATOM   4092  O   ASP C  75      24.718  18.819 -22.937  1.00 74.44           O  
ATOM   4093  CB  ASP C  75      27.040  18.732 -21.242  1.00 71.18           C  
ATOM   4094  CG  ASP C  75      26.597  17.684 -20.234  1.00 74.75           C  
ATOM   4095  OD1 ASP C  75      25.831  18.024 -19.308  1.00 69.58           O  
ATOM   4096  OD2 ASP C  75      27.019  16.516 -20.367  1.00 70.96           O  
ATOM   4097  N   ILE C  76      23.638  19.826 -21.240  1.00 71.15           N  
ATOM   4098  CA  ILE C  76      22.294  19.664 -21.780  1.00 60.14           C  
ATOM   4099  C   ILE C  76      21.679  21.055 -21.864  1.00 52.17           C  
ATOM   4100  O   ILE C  76      21.518  21.720 -20.836  1.00 57.69           O  
ATOM   4101  CB  ILE C  76      21.411  18.742 -20.924  1.00 58.96           C  
ATOM   4102  CG1 ILE C  76      22.134  17.440 -20.581  1.00 58.40           C  
ATOM   4103  CG2 ILE C  76      20.106  18.450 -21.646  1.00 55.51           C  
ATOM   4104  CD1 ILE C  76      21.229  16.386 -19.964  1.00 51.60           C  
ATOM   4105  N   PRO C  77      21.327  21.542 -23.050  1.00 58.65           N  
ATOM   4106  CA  PRO C  77      20.738  22.884 -23.150  1.00 52.11           C  
ATOM   4107  C   PRO C  77      19.418  22.968 -22.393  1.00 56.91           C  
ATOM   4108  O   PRO C  77      18.556  22.092 -22.506  1.00 50.33           O  
ATOM   4109  CB  PRO C  77      20.543  23.077 -24.660  1.00 57.47           C  
ATOM   4110  CG  PRO C  77      21.480  22.089 -25.306  1.00 56.46           C  
ATOM   4111  CD  PRO C  77      21.537  20.919 -24.368  1.00 68.80           C  
ATOM   4112  N   ASP C  78      19.275  24.028 -21.599  1.00 56.60           N  
ATOM   4113  CA  ASP C  78      18.055  24.278 -20.834  1.00 52.24           C  
ATOM   4114  C   ASP C  78      17.035  24.916 -21.766  1.00 53.07           C
[truncated: 543,673 more chars]
