# Supplementary material for: Development of a synthetic library of humanized nanobodies for targeted IL-6 inhibition
Source: Front Bioeng Biotechnol. 2024 Jul 23;12:1440150. doi: 10.3389/fbioe.2024.1440150 (PMC11300276; doi:10.3389/fbioe.2024.1440150)
Supplement: Supplementary file 2 [file DataSheet1.ZIP › Nanobody-antigen complexes/7dst.pdb]

HEADER    VIRUS                                   02-JAN-21   7DST              
TITLE     FMDV CAPSID IN COMPLEX WITH M170 NAB                                  
COMPND    MOL_ID: 1;                                                            
COMPND   2 MOLECULE: VP1 OF O TYPE FMDV CAPSID;                                 
COMPND   3 CHAIN: A;                                                            
COMPND   4 MOL_ID: 2;                                                           
COMPND   5 MOLECULE: VP2 OF O TYPE FMDV CAPSID;                                 
COMPND   6 CHAIN: B;                                                            
COMPND   7 MOL_ID: 3;                                                           
COMPND   8 MOLECULE: VP3 OF O TYPE FMDV CAPSID;                                 
COMPND   9 CHAIN: C;                                                            
COMPND  10 MOL_ID: 4;                                                           
COMPND  11 MOLECULE: VP4 OF O TYPE FMDV CAPSID;                                 
COMPND  12 CHAIN: D;                                                            
COMPND  13 MOL_ID: 5;                                                           
COMPND  14 MOLECULE: M170 NAB;                                                  
COMPND  15 CHAIN: E;                                                            
COMPND  16 ENGINEERED: YES                                                      
SOURCE    MOL_ID: 1;                                                            
SOURCE   2 ORGANISM_SCIENTIFIC: FOOT-AND-MOUTH DISEASE VIRUS;                   
SOURCE   3 ORGANISM_TAXID: 12110;                                               
SOURCE   4 MOL_ID: 2;                                                           
SOURCE   5 ORGANISM_SCIENTIFIC: FOOT-AND-MOUTH DISEASE VIRUS;                   
SOURCE   6 ORGANISM_TAXID: 12110;                                               
SOURCE   7 MOL_ID: 3;                                                           
SOURCE   8 ORGANISM_SCIENTIFIC: FOOT-AND-MOUTH DISEASE VIRUS;                   
SOURCE   9 ORGANISM_TAXID: 12110;                                               
SOURCE  10 MOL_ID: 4;                                                           
SOURCE  11 ORGANISM_SCIENTIFIC: FOOT-AND-MOUTH DISEASE VIRUS;                   
SOURCE  12 ORGANISM_TAXID: 12110;                                               
SOURCE  13 MOL_ID: 5;                                                           
SOURCE  14 ORGANISM_SCIENTIFIC: LAMA GLAMA;                                     
SOURCE  15 ORGANISM_TAXID: 9844;                                                
SOURCE  16 EXPRESSION_SYSTEM: LAMA GLAMA;                                       
SOURCE  17 EXPRESSION_SYSTEM_TAXID: 9844                                        
KEYWDS    FMDV CAPSID IN COMPLEX WITH M170 NAB, VIRUS                           
EXPDTA    ELECTRON MICROSCOPY                                                   
AUTHOR    H.DONG,P.LIU                                                          
REVDAT   2   25-MAY-22 7DST    1       JRNL   REMARK                            
REVDAT   1   10-MAR-21 7DST    0                                                
JRNL        AUTH   H.DONG,P.LIU,M.BAI,K.WANG,R.FENG,D.ZHU,Y.SUN,S.MU,H.LI,      
JRNL        AUTH 2 M.HARMSEN,S.SUN,X.WANG,H.GUO                                 
JRNL        TITL   STRUCTURAL AND MOLECULAR BASIS FOR FOOT-AND-MOUTH DISEASE    
JRNL        TITL 2 VIRUS NEUTRALIZATION BY TWO POTENT PROTECTIVE ANTIBODIES.    
JRNL        REF    PROTEIN CELL                  V.  13   446 2022              
JRNL        REFN                   ESSN 1674-8018                               
JRNL        PMID   33599962                                                     
JRNL        DOI    10.1007/S13238-021-00828-9                                   
REMARK   2                                                                      
REMARK   2 RESOLUTION.    3.10 ANGSTROMS.                                       
REMARK   3                                                                      
REMARK   3 REFINEMENT.                                                          
REMARK   3   SOFTWARE PACKAGES      : NULL                                      
REMARK   3   RECONSTRUCTION SCHEMA  : NULL                                      
REMARK   3                                                                      
REMARK   3 EM MAP-MODEL FITTING AND REFINEMENT                                  
REMARK   3   PDB ENTRY                    : NULL                                
REMARK   3   REFINEMENT SPACE             : NULL                                
REMARK   3   REFINEMENT PROTOCOL          : NULL                                
REMARK   3   REFINEMENT TARGET            : NULL                                
REMARK   3   OVERALL ANISOTROPIC B VALUE  : NULL                                
REMARK   3                                                                      
REMARK   3 FITTING PROCEDURE : NULL                                             
REMARK   3                                                                      
REMARK   3 EM IMAGE RECONSTRUCTION STATISTICS                                   
REMARK   3   NOMINAL PIXEL SIZE (ANGSTROMS)    : NULL                           
REMARK   3   ACTUAL PIXEL SIZE  (ANGSTROMS)    : NULL                           
REMARK   3   EFFECTIVE RESOLUTION (ANGSTROMS)  : 3.100                          
REMARK   3   NUMBER OF PARTICLES               : 3692                           
REMARK   3   CTF CORRECTION METHOD             : PHASE FLIPPING ONLY            
REMARK   3                                                                      
REMARK   3 EM RECONSTRUCTION MAGNIFICATION CALIBRATION: NULL                    
REMARK   3                                                                      
REMARK   3 OTHER DETAILS: NULL                                                  
REMARK   4                                                                      
REMARK   4 7DST COMPLIES WITH FORMAT V. 3.30, 13-JUL-11                         
REMARK 100                                                                      
REMARK 100 THIS ENTRY HAS BEEN PROCESSED BY PDBJ ON 07-JAN-21.                  
REMARK 100 THE DEPOSITION ID IS D_1300020059.                                   
REMARK 245                                                                      
REMARK 245 EXPERIMENTAL DETAILS                                                 
REMARK 245   RECONSTRUCTION METHOD          : SINGLE PARTICLE                   
REMARK 245   SPECIMEN TYPE                  : NULL                              
REMARK 245                                                                      
REMARK 245 ELECTRON MICROSCOPE SAMPLE                                           
REMARK 245   SAMPLE TYPE                    : PARTICLE                          
REMARK 245   PARTICLE TYPE                  : POINT                             
REMARK 245   NAME OF SAMPLE                 : FMDV IN COMPLEX WITH M170;        
REMARK 245                                    FMDV; M170                        
REMARK 245   SAMPLE CONCENTRATION (MG ML-1) : NULL                              
REMARK 245   SAMPLE SUPPORT DETAILS         : NULL                              
REMARK 245   SAMPLE VITRIFICATION DETAILS   : NULL                              
REMARK 245   SAMPLE BUFFER                  : NULL                              
REMARK 245   PH                             : 7.40                              
REMARK 245   SAMPLE DETAILS                 : NULL                              
REMARK 245                                                                      
REMARK 245 DATA ACQUISITION                                                     
REMARK 245   DATE OF EXPERIMENT                : NULL                           
REMARK 245   NUMBER OF MICROGRAPHS-IMAGES      : NULL                           
REMARK 245   TEMPERATURE (KELVIN)              : NULL                           
REMARK 245   MICROSCOPE MODEL                  : FEI TITAN KRIOS                
REMARK 245   DETECTOR TYPE                     : GATAN K2 QUANTUM (4K X 4K)     
REMARK 245   MINIMUM DEFOCUS (NM)              : NULL                           
REMARK 245   MAXIMUM DEFOCUS (NM)              : NULL                           
REMARK 245   MINIMUM TILT ANGLE (DEGREES)      : NULL                           
REMARK 245   MAXIMUM TILT ANGLE (DEGREES)      : NULL                           
REMARK 245   NOMINAL CS                        : NULL                           
REMARK 245   IMAGING MODE                      : DARK FIELD                     
REMARK 245   ELECTRON DOSE (ELECTRONS NM**-2)  : 3000.00                        
REMARK 245   ILLUMINATION MODE                 : FLOOD BEAM                     
REMARK 245   NOMINAL MAGNIFICATION             : NULL                           
REMARK 245   CALIBRATED MAGNIFICATION          : NULL                           
REMARK 245   SOURCE                            : FIELD EMISSION GUN             
REMARK 245   ACCELERATION VOLTAGE (KV)         : 300                            
REMARK 245   IMAGING DETAILS                   : NULL                           
REMARK 247                                                                      
REMARK 247 ELECTRON MICROSCOPY                                                  
REMARK 247  THE COORDINATES IN THIS ENTRY WERE GENERATED FROM ELECTRON          
REMARK 247  MICROSCOPY DATA. PROTEIN DATA BANK CONVENTIONS REQUIRE              
REMARK 247  THAT CRYST1 AND SCALE RECORDS BE INCLUDED, BUT THE VALUES           
REMARK 247  ON THESE RECORDS ARE MEANINGLESS EXCEPT FOR THE CALCULATION         
REMARK 247  OF THE STRUCTURE FACTORS.                                           
REMARK 300                                                                      
REMARK 300 BIOMOLECULE: 1                                                       
REMARK 300 SEE REMARK 350 FOR THE AUTHOR PROVIDED AND/OR PROGRAM                
REMARK 300 GENERATED ASSEMBLY INFORMATION FOR THE STRUCTURE IN                  
REMARK 300 THIS ENTRY. THE REMARK MAY ALSO PROVIDE INFORMATION ON               
REMARK 300 BURIED SURFACE AREA.                                                 
REMARK 300 THE ASSEMBLY REPRESENTED IN THIS ENTRY HAS REGULAR                   
REMARK 300 ICOSAHEDRAL POINT SYMMETRY (SCHOENFLIES SYMBOL = I).                 
REMARK 350                                                                      
REMARK 350 COORDINATES FOR A COMPLETE MULTIMER REPRESENTING THE KNOWN           
REMARK 350 BIOLOGICALLY SIGNIFICANT OLIGOMERIZATION STATE OF THE                
REMARK 350 MOLECULE CAN BE GENERATED BY APPLYING BIOMT TRANSFORMATIONS          
REMARK 350 GIVEN BELOW.  BOTH NON-CRYSTALLOGRAPHIC AND                          
REMARK 350 CRYSTALLOGRAPHIC OPERATIONS ARE GIVEN.                               
REMARK 350                                                                      
REMARK 350 BIOMOLECULE: 1                                                       
REMARK 350 APPLY THE FOLLOWING TO CHAINS: A, B, C, D, E                         
REMARK 350   BIOMT1   1  1.000000  0.000000  0.000000        0.00000            
REMARK 350   BIOMT2   1  0.000000  1.000000  0.000000        0.00000            
REMARK 350   BIOMT3   1  0.000000  0.000000  1.000000        0.00000            
REMARK 350   BIOMT1   2  0.309017 -0.951057  0.000000      399.01562            
REMARK 350   BIOMT2   2  0.951057  0.309017  0.000000      -63.19788            
REMARK 350   BIOMT3   2  0.000000  0.000000  1.000000        0.00002            
REMARK 350   BIOMT1   3 -0.809017 -0.587785  0.000000      582.42297            
REMARK 350   BIOMT2   3  0.587785 -0.809017  0.000000      296.75931            
REMARK 350   BIOMT3   3  0.000000  0.000000  1.000000        0.00003            
REMARK 350   BIOMT1   4 -0.809017  0.587785  0.000000      296.75934            
REMARK 350   BIOMT2   4 -0.587785 -0.809017  0.000000      582.42296            
REMARK 350   BIOMT3   4  0.000000  0.000000  1.000000        0.00002            
REMARK 350   BIOMT1   5  0.309017  0.951057  0.000000      -63.19785            
REMARK 350   BIOMT2   5 -0.951057  0.309017  0.000000      399.01562            
REMARK 350   BIOMT3   5  0.000000  0.000000  1.000000        0.00000            
REMARK 350   BIOMT1   6 -0.947214  0.162460 -0.276393      500.85871            
REMARK 350   BIOMT2   6  0.162460 -0.500000 -0.850651      531.73039            
REMARK 350   BIOMT3   6 -0.276393 -0.850651  0.447214      408.19882            
REMARK 350   BIOMT1   7 -0.138197  0.951057 -0.276393      112.63858            
REMARK 350   BIOMT2   7 -0.425325 -0.309017 -0.850651      628.15335            
REMARK 350   BIOMT3   7 -0.894427  0.000000  0.447214      351.67292            
REMARK 350   BIOMT1   8  0.861803  0.425325 -0.276393       -2.60875            
REMARK 350   BIOMT2   8 -0.425325  0.309017 -0.850651      477.97109            
REMARK 350   BIOMT3   8 -0.276393  0.850651  0.447214       -5.21750            
REMARK 350   BIOMT1   9  0.670820 -0.688191 -0.276393      314.38461            
REMARK 350   BIOMT2   9  0.162460  0.500000 -0.850651      288.73039            
REMARK 350   BIOMT3   9  0.723607  0.525731  0.447214     -169.26202            
REMARK 350   BIOMT1  10 -0.447214 -0.850651 -0.276393      625.54461            
REMARK 350   BIOMT2  10  0.525731  0.000000 -0.850651      321.95547            
REMARK 350   BIOMT3  10  0.723607 -0.525731  0.447214       86.24332            
REMARK 350   BIOMT1  11 -0.861803  0.425325  0.276393      281.90063            
REMARK 350   BIOMT2  11  0.425325  0.309017  0.850651     -142.15335            
REMARK 350   BIOMT3  11  0.276393  0.850651 -0.447214       77.80120            
REMARK 350   BIOMT1  12  0.138197  0.951057  0.276393      -88.85205            
REMARK 350   BIOMT2  12  0.425325 -0.309017  0.850651        8.02891            
REMARK 350   BIOMT3  12  0.894427  0.000000 -0.447214      134.32706            
REMARK 350   BIOMT1  13  0.947214  0.162460  0.276393      -93.81422            
REMARK 350   BIOMT2  13 -0.162460 -0.500000  0.850651      197.26961            
REMARK 350   BIOMT3  13  0.276393 -0.850651 -0.447214      491.21748            
REMARK 350   BIOMT1  14  0.447214 -0.850651  0.276393      273.87167            
REMARK 350   BIOMT2  14 -0.525731  0.000000  0.850651      164.04453            
REMARK 350   BIOMT3  14 -0.723607 -0.525731 -0.447214      655.26203            
REMARK 350   BIOMT1  15 -0.670820 -0.688191  0.276393      506.07622            
REMARK 350   BIOMT2  15 -0.162460  0.500000  0.850651      -45.73039            
REMARK 350   BIOMT3  15 -0.723607  0.525731 -0.447214      399.75672            
REMARK 350   BIOMT1  16  0.809017 -0.587785  0.000000      189.24066            
REMARK 350   BIOMT2  16 -0.587785 -0.809017  0.000000      582.42296            
REMARK 350   BIOMT3  16  0.000000  0.000000 -1.000000      485.99999            
REMARK 350   BIOMT1  17 -0.309017 -0.951057  0.000000      549.19786            
REMARK 350   BIOMT2  17 -0.951057  0.309017  0.000000      399.01562            
REMARK 350   BIOMT3  17  0.000000  0.000000 -1.000000      486.00001            
REMARK 350   BIOMT1  18 -1.000000  0.000000  0.000000      486.00001            
REMARK 350   BIOMT2  18  0.000000  1.000000  0.000000        0.00000            
REMARK 350   BIOMT3  18  0.000000  0.000000 -1.000000      486.00000            
REMARK 350   BIOMT1  19 -0.309017  0.951056  0.000000       86.98439            
REMARK 350   BIOMT2  19  0.951057  0.309017  0.000000      -63.19788            
REMARK 350   BIOMT3  19  0.000000  0.000000 -1.000000      485.99998            
REMARK 350   BIOMT1  20  0.809017  0.587785  0.000000      -96.42297            
REMARK 350   BIOMT2  20  0.587785 -0.809017  0.000000      296.75931            
REMARK 350   BIOMT3  20  0.000000  0.000000 -1.000000      485.99997            
REMARK 350   BIOMT1  21  0.052786 -0.688191  0.723607      221.56689            
REMARK 350   BIOMT2  21  0.688191 -0.500000 -0.525731      325.02224            
REMARK 350   BIOMT3  21  0.723607  0.525731  0.447214     -169.26202            
REMARK 350   BIOMT1  22 -0.638197 -0.262866  0.723607      286.12168            
REMARK 350   BIOMT2  22 -0.262866 -0.809017 -0.525731      631.22012            
REMARK 350   BIOMT3  22  0.723607 -0.525731  0.447214       86.24330            
REMARK 350   BIOMT1  23 -0.447214  0.525731  0.723607       48.08380            
REMARK 350   BIOMT2  23 -0.850651  0.000000 -0.525731      577.46082            
REMARK 350   BIOMT3  23 -0.276393 -0.850651  0.447214      408.19879            
REMARK 350   BIOMT1  24  0.361803  0.587785  0.723607     -163.58649            
REMARK 350   BIOMT2  24 -0.262866  0.809017 -0.525731      238.03786            
REMARK 350   BIOMT3  24 -0.894427  0.000000  0.447214      351.67290            
REMARK 350   BIOMT1  25  0.670820 -0.162460  0.723607      -56.36805            
REMARK 350   BIOMT2  25  0.688191  0.500000 -0.525731       82.02224            
REMARK 350   BIOMT3  25 -0.276393  0.850651  0.447214       -5.21751            
REMARK 350   BIOMT1  26 -0.361803 -0.262866  0.894427      177.44875            
REMARK 350   BIOMT2  26 -0.587785  0.809017  0.000000      189.24070            
REMARK 350   BIOMT3  26 -0.723607 -0.525731 -0.447214      655.26202            
REMARK 350   BIOMT1  27 -0.361803  0.262866  0.894427       49.69610            
REMARK 350   BIOMT2  27  0.587785  0.809017  0.000000      -96.42296            
REMARK 350   BIOMT3  27 -0.723607  0.525731 -0.447214      399.75669            
REMARK 350   BIOMT1  28  0.138197  0.425325  0.894427     -111.28163            
REMARK 350   BIOMT2  28  0.951057 -0.309017  0.000000       86.98438            
REMARK 350   BIOMT3  28  0.276393  0.850651 -0.447214       77.80118            
REMARK 350   BIOMT1  29  0.447213  0.000000  0.894427      -83.01870            
REMARK 350   BIOMT2  29  0.000000 -1.000000  0.000000      486.00001            
REMARK 350   BIOMT3  29  0.894427  0.000000 -0.447213      134.32706            
REMARK 350   BIOMT1  30  0.138197 -0.425325  0.894427       95.42649            
REMARK 350   BIOMT2  30 -0.951057 -0.309017  0.000000      549.19788            
REMARK 350   BIOMT3  30  0.276393 -0.850651 -0.447214      491.21749            
REMARK 350   BIOMT1  31 -0.138197  0.425325 -0.894427      390.57351            
REMARK 350   BIOMT2  31 -0.951057 -0.309017  0.000000      549.19788            
REMARK 350   BIOMT3  31 -0.276393  0.850651  0.447214       -5.21748            
REMARK 350   BIOMT1  32  0.361803  0.262866 -0.894427      308.55126            
REMARK 350   BIOMT2  32 -0.587785  0.809017  0.000000      189.24070            
REMARK 350   BIOMT3  32  0.723607  0.525731  0.447214     -169.26202            
REMARK 350   BIOMT1  33  0.361803 -0.262866 -0.894427      436.30391            
REMARK 350   BIOMT2  33  0.587785  0.809017  0.000000      -96.42296            
REMARK 350   BIOMT3  33  0.723607 -0.525731  0.447214       86.24331            
REMARK 350   BIOMT1  34 -0.138197 -0.425325 -0.894427      597.28164            
REMARK 350   BIOMT2  34  0.951057 -0.309017  0.000000       86.98438            
REMARK 350   BIOMT3  34 -0.276393 -0.850651  0.447214      408.19882            
REMARK 350   BIOMT1  35 -0.447213  0.000000 -0.894427      569.01870            
REMARK 350   BIOMT2  35  0.000000 -1.000000  0.000000      486.00000            
REMARK 350   BIOMT3  35 -0.894427  0.000000  0.447213      351.67295            
REMARK 350   BIOMT1  36  0.447214  0.525731 -0.723607      182.41086            
REMARK 350   BIOMT2  36  0.850651  0.000000  0.525731      -91.46082            
REMARK 350   BIOMT3  36  0.276393 -0.850651 -0.447214      491.21749            
REMARK 350   BIOMT1  37  0.638197 -0.262866 -0.723607      327.63097            
REMARK 350   BIOMT2  37  0.262866 -0.809017  0.525731      247.96214            
REMARK 350   BIOMT3  37 -0.723607 -0.525731 -0.447214      655.26203            
REMARK 350   BIOMT1  38 -0.052786 -0.688191 -0.723607      598.89394            
REMARK 350   BIOMT2  38 -0.688191 -0.500000  0.525731      403.97776            
REMARK 350   BIOMT3  38 -0.723607  0.525731 -0.447214      399.75673            
REMARK 350   BIOMT1  39 -0.670820 -0.162460 -0.723607      621.32356            
REMARK 350   BIOMT2  39 -0.688191  0.500000  0.525731      160.97776            
REMARK 350   BIOMT3  39  0.276393  0.850651 -0.447214       77.80122            
REMARK 350   BIOMT1  40 -0.361803  0.587785 -0.723607      363.92287            
REMARK 350   BIOMT2  40  0.262866  0.809017  0.525731     -145.22012            
REMARK 350   BIOMT3  40  0.894427  0.000000 -0.447214      134.32708            
REMARK 350   BIOMT1  41  0.052786  0.688191  0.723607     -112.89393            
REMARK 350   BIOMT2  41 -0.688191 -0.500000  0.525731      403.97777            
REMARK 350   BIOMT3  41  0.723607 -0.525731  0.447214       86.24328            
REMARK 350   BIOMT1  42  0.670820  0.162460  0.723607     -135.32356            
REMARK 350   BIOMT2  42 -0.688191  0.500000  0.525731      160.97776            
REMARK 350   BIOMT3  42 -0.276393 -0.850651  0.447214      408.19878            
REMARK 350   BIOMT1  43  0.361803 -0.587785  0.723607      122.07714            
REMARK 350   BIOMT2  43  0.262866  0.809017  0.525731     -145.22012            
REMARK 350   BIOMT3  43 -0.894427  0.000000  0.447214      351.67292            
REMARK 350   BIOMT1  44 -0.447214 -0.525731  0.723607      303.58915            
REMARK 350   BIOMT2  44  0.850651  0.000000  0.525731      -91.46082            
REMARK 350   BIOMT3  44 -0.276393  0.850651  0.447214       -5.21749            
REMARK 350   BIOMT1  45 -0.638197  0.262866  0.723607      158.36904            
REMARK 350   BIOMT2  45  0.262866 -0.809017  0.525731      247.96214            
REMARK 350   BIOMT3  45  0.723607  0.525731  0.447214     -169.26203            
REMARK 350   BIOMT1  46 -0.138197 -0.951057 -0.276393      574.85205            
REMARK 350   BIOMT2  46  0.425325 -0.309017  0.850651        8.02891            
REMARK 350   BIOMT3  46 -0.894427  0.000000  0.447214      351.67295            
REMARK 350   BIOMT1  47 -0.947214 -0.162460 -0.276393      579.81422            
REMARK 350   BIOMT2  47 -0.162460 -0.500000  0.850651      197.26961            
REMARK 350   BIOMT3  47 -0.276393  0.850651  0.447214       -5.21747            
REMARK 350   BIOMT1  48 -0.447214  0.850651 -0.276393      212.12833            
REMARK 350   BIOMT2  48 -0.525731  0.000000  0.850651      164.04453            
REMARK 350   BIOMT3  48  0.723607  0.525731  0.447214     -169.26202            
REMARK 350   BIOMT1  49  0.670820  0.688191 -0.276393      -20.07621            
REMARK 350   BIOMT2  49 -0.162460  0.500000  0.850651      -45.73039            
REMARK 350   BIOMT3  49  0.723607 -0.525731  0.447214       86.24329            
REMARK 350   BIOMT1  50  0.861803 -0.425325 -0.276393      204.09937            
REMARK 350   BIOMT2  50  0.425325  0.309017  0.850651     -142.15335            
REMARK 350   BIOMT3  50 -0.276393 -0.850651  0.447214      408.19880            
REMARK 350   BIOMT1  51  0.447214  0.850651  0.276393     -139.54461            
REMARK 350   BIOMT2  51  0.525731  0.000000 -0.850651      321.95547            
REMARK 350   BIOMT3  51 -0.723607  0.525731 -0.447214      399.75668            
REMARK 350   BIOMT1  52  0.947214 -0.162460  0.276393      -14.85871            
REMARK 350   BIOMT2  52  0.162460 -0.500000 -0.850651      531.73040            
REMARK 350   BIOMT3  52  0.276393  0.850651 -0.447214       77.80119            
REMARK 350   BIOMT1  53  0.138197 -0.951057  0.276393      373.36142            
REMARK 350   BIOMT2  53 -0.425325 -0.309017 -0.850651      628.15335            
REMARK 350   BIOMT3  53  0.894427  0.000000 -0.447214      134.32709            
REMARK 350   BIOMT1  54 -0.861803 -0.425325  0.276393      488.60876            
REMARK 350   BIOMT2  54 -0.425325  0.309017 -0.850651      477.97109            
REMARK 350   BIOMT3  54  0.276393 -0.850651 -0.447214      491.21751            
REMARK 350   BIOMT1  55 -0.670820  0.688191  0.276393      171.61540            
REMARK 350   BIOMT2  55  0.162460  0.500000 -0.850651      288.73039            
REMARK 350   BIOMT3  55 -0.723607 -0.525731 -0.447214      655.26202            
REMARK 350   BIOMT1  56 -0.361803 -0.587785 -0.723607      649.58650            
REMARK 350   BIOMT2  56 -0.262866  0.809017 -0.525731      238.03786            
REMARK 350   BIOMT3  56  0.894427  0.000000 -0.447214      134.32710            
REMARK 350   BIOMT1  57 -0.670820  0.162460 -0.723607      542.36806            
REMARK 350   BIOMT2  57  0.688191  0.500000 -0.525731       82.02224            
REMARK 350   BIOMT3  57  0.276393 -0.850651 -0.447214      491.21751            
REMARK 350   BIOMT1  58 -0.052786  0.688191 -0.723607      264.43312            
REMARK 350   BIOMT2  58  0.688191 -0.500000 -0.525731      325.02224            
REMARK 350   BIOMT3  58 -0.723607 -0.525731 -0.447214      655.26203            
REMARK 350   BIOMT1  59  0.638197  0.262866 -0.723607      199.87832            
REMARK 350   BIOMT2  59 -0.262866 -0.809017 -0.525731      631.22012            
REMARK 350   BIOMT3  59 -0.723607  0.525731 -0.447214      399.75670            
REMARK 350   BIOMT1  60  0.447214 -0.525731 -0.723607      437.91620            
REMARK 350   BIOMT2  60 -0.850651  0.000000 -0.525731      577.46082            
REMARK 350   BIOMT3  60  0.276393  0.850651 -0.447214       77.80121            
REMARK 465                                                                      
REMARK 465 MISSING RESIDUES                                                     
REMARK 465 THE FOLLOWING RESIDUES WERE NOT LOCATED IN THE                       
REMARK 465 EXPERIMENT. (M=MODEL NUMBER; RES=RESIDUE NAME; C=CHAIN               
REMARK 465 IDENTIFIER; SSSEQ=SEQUENCE NUMBER; I=INSERTION CODE.)                
REMARK 465                                                                      
REMARK 465   M RES C SSSEQI                                                     
REMARK 465     LYS A   133                                                      
REMARK 465     CYS A   134                                                      
REMARK 465     LYS A   135                                                      
REMARK 465     TYR A   136                                                      
REMARK 465     ALA A   137                                                      
REMARK 465     GLU A   138                                                      
REMARK 465     GLY A   139                                                      
REMARK 465     SER A   140                                                      
REMARK 465     LEU A   141                                                      
REMARK 465     PRO A   142                                                      
REMARK 465     ASN A   143                                                      
REMARK 465     VAL A   144                                                      
REMARK 465     ARG A   145                                                      
REMARK 465     GLY A   146                                                      
REMARK 465     ASP A   147                                                      
REMARK 465     LEU A   148                                                      
REMARK 465     GLN A   149                                                      
REMARK 465     VAL A   150                                                      
REMARK 465     LEU A   151                                                      
REMARK 465     ALA A   152                                                      
REMARK 465     GLN A   153                                                      
REMARK 465     LYS A   154                                                      
REMARK 465     ALA A   155                                                      
REMARK 465     ALA A   156                                                      
REMARK 465     SER D    11                                                      
REMARK 465     GLN D    12                                                      
REMARK 465     ASN D    13                                                      
REMARK 465     GLN D    14                                                      
REMARK 465     ASN D    40                                                      
REMARK 465     ASN D    41                                                      
REMARK 465     ALA D    42                                                      
REMARK 465     ILE D    43                                                      
REMARK 465     SER D    44                                                      
REMARK 465     GLY D    45                                                      
REMARK 465     GLY D    46                                                      
REMARK 465     SER D    47                                                      
REMARK 465     ASN D    48                                                      
REMARK 465     GLU D    49                                                      
REMARK 465     GLY D    50                                                      
REMARK 465     SER D    51                                                      
REMARK 465     THR D    52                                                      
REMARK 465     ASP D    53                                                      
REMARK 465     THR D    54                                                      
REMARK 465     THR D    55                                                      
REMARK 465     SER D    56                                                      
REMARK 465     THR D    57                                                      
REMARK 465     HIS D    58                                                      
REMARK 465     THR D    59                                                      
REMARK 465     THR D    60                                                      
REMARK 465     ASN D    61                                                      
REMARK 465     THR D    62                                                      
REMARK 465     GLN D    63                                                      
REMARK 465     ASN D    64                                                      
REMARK 465     GLY E     1                                                      
REMARK 465     GLY E     2                                                      
REMARK 465     SER E     3                                                      
REMARK 465     GLN E     4                                                      
REMARK 500                                                                      
REMARK 500 GEOMETRY AND STEREOCHEMISTRY                                         
REMARK 500 SUBTOPIC: CLOSE CONTACTS IN SAME ASYMMETRIC UNIT                     
REMARK 500                                                                      
REMARK 500 THE FOLLOWING ATOMS ARE IN CLOSE CONTACT.                            
REMARK 500                                                                      
REMARK 500  ATM1  RES C  SSEQI   ATM2  RES C  SSEQI           DISTANCE          
REMARK 500   O    ASP E    93     OH   TYR E    97              2.15            
REMARK 500                                                                      
REMARK 500 REMARK: NULL                                                         
REMARK 500                                                                      
REMARK 500 GEOMETRY AND STEREOCHEMISTRY                                         
REMARK 500 SUBTOPIC: TORSION ANGLES                                             
REMARK 500                                                                      
REMARK 500 TORSION ANGLES OUTSIDE THE EXPECTED RAMACHANDRAN REGIONS:            
REMARK 500 (M=MODEL NUMBER; RES=RESIDUE NAME; C=CHAIN IDENTIFIER;               
REMARK 500 SSEQ=SEQUENCE NUMBER; I=INSERTION CODE).                             
REMARK 500                                                                      
REMARK 500 STANDARD TABLE:                                                      
REMARK 500 FORMAT:(10X,I3,1X,A3,1X,A1,I4,A1,4X,F7.2,3X,F7.2)                    
REMARK 500                                                                      
REMARK 500 EXPECTED VALUES: GJ KLEYWEGT AND TA JONES (1996). PHI/PSI-           
REMARK 500 CHOLOGY: RAMACHANDRAN REVISITED. STRUCTURE 4, 1395 - 1400            
REMARK 500                                                                      
REMARK 500  M RES CSSEQI        PSI       PHI                                   
REMARK 500    ALA A   8       -3.83     67.52                                   
REMARK 500    ARG A  38      165.27    171.54                                   
REMARK 500    SER A  47      -75.30   -113.16                                   
REMARK 500    ASN A 164      159.61    176.89                                   
REMARK 500    CYS A 187       76.69     53.22                                   
REMARK 500    TYR B  36      -14.50     64.04                                   
REMARK 500    LEU B  66      -72.93   -105.67                                   
REMARK 500    THR B 152      -68.55   -123.17                                   
REMARK 500    THR B 191      -19.21     72.97                                   
REMARK 500    PRO C  62       47.48    -87.34                                   
REMARK 500    ASP C  69      177.41    179.05                                   
REMARK 500    LEU C 213       76.03     53.87                                   
REMARK 500    ARG C 218     -123.37     66.87                                   
REMARK 500    ASP D  66     -115.17     56.28                                   
REMARK 500    VAL E  51      -74.75   -122.12                                   
REMARK 500    SER E 108     -114.45     57.97                                   
REMARK 500    TYR E 110       75.68     65.69                                   
REMARK 500                                                                      
REMARK 500 REMARK: NULL                                                         
REMARK 900                                                                      
REMARK 900 RELATED ENTRIES                                                      
REMARK 900 RELATED ID: EMD-30845   RELATED DB: EMDB                             
REMARK 900 FMDV CAPSID IN COMPLEX WITH M170 NAB                                 
DBREF  7DST A    1   208  PDB    7DST     7DST             1    208             
DBREF  7DST B   13   218  PDB    7DST     7DST            13    218             
DBREF  7DST C    1   219  PDB    7DST     7DST             1    219             
DBREF  7DST D   11    85  PDB    7DST     7DST            11     85             
DBREF  7DST E    1   121  PDB    7DST     7DST             1    121             
SEQRES   1 A  208  THR THR SER THR GLY GLU SER ALA ASP PRO VAL THR ALA          
SEQRES   2 A  208  THR VAL GLU ASN TYR GLY GLY GLU THR GLN VAL GLN ARG          
SEQRES   3 A  208  ARG HIS HIS THR ASP VAL SER PHE ILE LEU ASP ARG PHE          
SEQRES   4 A  208  VAL LYS VAL THR PRO LYS ASP SER ILE ASN VAL LEU ASP          
SEQRES   5 A  208  LEU MET GLN THR PRO SER HIS THR LEU VAL GLY ALA LEU          
SEQRES   6 A  208  LEU ARG THR ALA THR TYR TYR PHE ALA ASP LEU GLU VAL          
SEQRES   7 A  208  ALA VAL LYS HIS LYS GLY ASP LEU THR TRP VAL PRO ASN          
SEQRES   8 A  208  GLY ALA PRO VAL ALA ALA LEU ASP ASN THR THR ASN PRO          
SEQRES   9 A  208  THR ALA TYR HIS LYS ALA PRO LEU THR ARG LEU ALA LEU          
SEQRES  10 A  208  PRO TYR THR ALA PRO HIS ARG VAL LEU ALA THR VAL TYR          
SEQRES  11 A  208  ASN GLY LYS CYS LYS TYR ALA GLU GLY SER LEU PRO ASN          
SEQRES  12 A  208  VAL ARG GLY ASP LEU GLN VAL LEU ALA GLN LYS ALA ALA          
SEQRES  13 A  208  ARG PRO LEU PRO THR SER PHE ASN TYR GLY ALA ILE LYS          
SEQRES  14 A  208  ALA THR ARG VAL THR GLU LEU LEU TYR ARG MET LYS ARG          
SEQRES  15 A  208  ALA GLU THR TYR CYS PRO ARG PRO LEU LEU ALA VAL HIS          
SEQRES  16 A  208  PRO SER ALA ALA ARG HIS LYS GLN LYS ILE VAL ALA PRO          
SEQRES   1 B  206  ARG ILE LEU THR THR ARG ASN GLY HIS THR THR SER THR          
SEQRES   2 B  206  THR GLN SER SER VAL GLY ILE THR HIS GLY TYR ALA THR          
SEQRES   3 B  206  ALA GLU ASP PHE VAL ASN GLY PRO ASN THR SER GLY LEU          
SEQRES   4 B  206  GLU THR ARG VAL VAL GLN ALA GLU ARG PHE PHE LYS THR          
SEQRES   5 B  206  HIS LEU PHE ASP TRP VAL THR SER ASP PRO PHE GLY ARG          
SEQRES   6 B  206  TYR TYR LEU LEU GLU LEU PRO THR ASP HIS LYS GLY VAL          
SEQRES   7 B  206  TYR GLY SER LEU THR ASP SER TYR ALA TYR MET ARG ASN          
SEQRES   8 B  206  GLY TRP ASP VAL GLU VAL THR ALA VAL GLY ASN GLN PHE          
SEQRES   9 B  206  ASN GLY GLY CYS LEU LEU VAL ALA MET VAL PRO GLU LEU          
SEQRES  10 B  206  CYS SER ILE GLU GLN ARG GLU LEU PHE GLN LEU THR LEU          
SEQRES  11 B  206  PHE PRO HIS GLN PHE ILE ASN PRO ARG THR ASN MET THR          
SEQRES  12 B  206  ALA HIS ILE LYS VAL PRO PHE VAL GLY VAL ASN ARG TYR          
SEQRES  13 B  206  ASP GLN TYR LYS VAL HIS LYS PRO TRP THR LEU VAL VAL          
SEQRES  14 B  206  MET VAL VAL ALA PRO LEU THR VAL ASN THR GLU GLY ALA          
SEQRES  15 B  206  PRO GLN ILE LYS VAL TYR ALA ASN ILE ALA PRO THR ASN          
SEQRES  16 B  206  VAL HIS VAL ALA GLY GLU PHE PRO SER LYS GLU                  
SEQRES   1 C  219  GLY ILE PHE PRO VAL ALA CYS SER ASP GLY TYR GLY GLY          
SEQRES   2 C  219  LEU VAL THR THR ASP PRO LYS THR ALA ASP PRO VAL TYR          
SEQRES   3 C  219  GLY LYS VAL PHE ASN PRO PRO ARG ASN MET LEU PRO GLY          
SEQRES   4 C  219  ARG PHE THR ASN LEU LEU ASP VAL ALA GLU ALA CYS PRO          
SEQRES   5 C  219  THR PHE LEU HIS PHE ASP GLY ASP VAL PRO TYR VAL THR          
SEQRES   6 C  219  THR LYS THR ASP SER ASP ARG VAL LEU ALA GLN PHE ASP          
SEQRES   7 C  219  LEU SER LEU ALA ALA LYS HIS MET SER ASN THR PHE LEU          
SEQRES   8 C  219  ALA GLY LEU ALA GLN TYR TYR THR GLN TYR SER GLY THR          
SEQRES   9 C  219  VAL ASN LEU HIS PHE MET PHE THR GLY PRO THR ASP ALA          
SEQRES  10 C  219  LYS ALA ARG TYR MET ILE ALA TYR ALA PRO PRO GLY MET          
SEQRES  11 C  219  GLU PRO PRO LYS THR PRO GLU ALA ALA ALA HIS CYS ILE          
SEQRES  12 C  219  HIS ALA GLU TRP ASP THR GLY LEU ASN SER LYS PHE THR          
SEQRES  13 C  219  PHE SER ILE PRO TYR LEU SER ALA ALA ASP TYR ALA TYR          
SEQRES  14 C  219  THR ALA SER ASP ALA ALA GLU THR THR ASN VAL GLN GLY          
SEQRES  15 C  219  TRP VAL CYS LEU PHE GLN ILE THR HIS GLY LYS ALA GLU          
SEQRES  16 C  219  GLY ASP ALA LEU VAL VAL LEU ALA SER ALA GLY LYS ASP          
SEQRES  17 C  219  PHE GLU LEU ARG LEU PRO VAL ASP ALA ARG GLN                  
SEQRES   1 D   75  SER GLN ASN GLN SER GLY ASN THR GLY SER ILE ILE ASN          
SEQRES   2 D   75  ASN TYR TYR MET GLN GLN TYR GLN ASN SER MET ASP THR          
SEQRES   3 D   75  GLN LEU GLY ASN ASN ALA ILE SER GLY GLY SER ASN GLU          
SEQRES   4 D   75  GLY SER THR ASP THR THR SER THR HIS THR THR ASN THR          
SEQRES   5 D   75  GLN ASN ASN ASP TRP PHE SER LYS LEU ALA SER SER ALA          
SEQRES   6 D   75  PHE SER GLY LEU PHE GLY ALA LEU LEU ALA                      
SEQRES   1 E  121  GLY GLY SER GLN VAL GLN LEU GLN GLU SER GLY GLY GLY          
SEQRES   2 E  121  LEU VAL GLN ALA GLY GLY SER LEU ARG LEU SER CYS ALA          
SEQRES   3 E  121  ALA SER GLY ARG THR PHE SER SER TYR ALA MET GLY TRP          
SEQRES   4 E  121  PHE ARG GLN ALA PRO GLY SER GLU ARG GLU PHE VAL ALA          
SEQRES   5 E  121  ARG ILE SER TRP SER GLY GLY SER THR TYR TYR ALA ASP          
SEQRES   6 E  121  SER VAL LYS GLY ARG PHE THR ILE SER ARG ASP ASN ALA          
SEQRES   7 E  121  LYS ASN THR VAL TYR LEU GLN MET ASN SER LEU LYS PRO          
SEQRES   8 E  121  GLU ASP THR ALA VAL TYR TYR CYS THR ALA GLY PHE ALA          
SEQRES   9 E  121  LEU PRO PRO SER ASP TYR TRP GLY GLN GLY THR GLN VAL          
SEQRES  10 E  121  THR VAL SER SER                                              
HELIX    1 AA1 THR A    4  ALA A    8  5                                   5    
HELIX    2 AA2 THR A   14  TYR A   18  5                                   5    
HELIX    3 AA3 ARG A   27  THR A   30  5                                   4    
HELIX    4 AA4 ASP A   31  LEU A   36  1                                   6    
HELIX    5 AA5 ASP A   52  THR A   56  5                                   5    
HELIX    6 AA6 THR A   60  THR A   68  1                                   9    
HELIX    7 AA7 PRO A   94  ASN A  100  5                                   7    
HELIX    8 AA8 GLY B   89  SER B   97  1                                   9    
HELIX    9 AA9 GLN B  134  PHE B  143  5                                  10    
HELIX   10 AB1 LEU C   45  CYS C   51  1                                   7    
HELIX   11 AB2 HIS C   85  THR C   89  5                                   5    
HELIX   12 AB3 PHE C   90  GLN C   96  1                                   7    
HELIX   13 AB4 THR C  135  ALA C  140  1                                   6    
HELIX   14 AB5 MET D   27  ASN D   32  1                                   6    
HELIX   15 AB6 ASP D   66  SER D   73  1                                   8    
HELIX   16 AB7 THR E   31  TYR E   35  5                                   5    
HELIX   17 AB8 LYS E   90  THR E   94  5                                   5    
SHEET    1 AA1 4 PHE A  39  LYS A  41  0                                        
SHEET    2 AA1 4 ARG A 172  PRO A 188 -1  O  TYR A 178   N  VAL A  40           
SHEET    3 AA1 4 ALA A  69  LYS A  83 -1  N  LYS A  81   O  THR A 174           
SHEET    4 AA1 4 THR A 113  LEU A 117 -1  O  LEU A 117   N  LEU A  76           
SHEET    1 AA2 4 PHE A  39  LYS A  41  0                                        
SHEET    2 AA2 4 ARG A 172  PRO A 188 -1  O  TYR A 178   N  VAL A  40           
SHEET    3 AA2 4 ALA A  69  LYS A  83 -1  N  LYS A  81   O  THR A 174           
SHEET    4 AA2 4 LEU A 126  ALA A 127 -1  O  LEU A 126   N  TYR A  72           
SHEET    1 AA3 4 ASN A  49  LEU A  51  0                                        
SHEET    2 AA3 4 GLY A 166  LYS A 169 -1  O  GLY A 166   N  LEU A  51           
SHEET    3 AA3 4 LEU A  86  VAL A  89 -1  N  THR A  87   O  LYS A 169           
SHEET    4 AA3 4 THR A 105  ALA A 106 -1  O  ALA A 106   N  LEU A  86           
SHEET    1 AA4 2 LEU B  15  ASN B  19  0                                        
SHEET    2 AA4 2 THR B  22  THR B  26 -1  O  SER B  24   N  THR B  17           
SHEET    1 AA5 5 THR B  33  HIS B  34  0                                        
SHEET    2 AA5 5 THR B 155  VAL B 160  1  O  LYS B 159   N  THR B  33           
SHEET    3 AA5 5 TYR B  98  ALA B 111 -1  N  VAL B 107   O  ILE B 158           
SHEET    4 AA5 5 ILE B 197  GLU B 213 -1  O  THR B 206   N  GLY B 104           
SHEET    5 AA5 5 THR B  53  ARG B  54 -1  N  THR B  53   O  VAL B 210           
SHEET    1 AA6 5 THR B  33  HIS B  34  0                                        
SHEET    2 AA6 5 THR B 155  VAL B 160  1  O  LYS B 159   N  THR B  33           
SHEET    3 AA6 5 TYR B  98  ALA B 111 -1  N  VAL B 107   O  ILE B 158           
SHEET    4 AA6 5 ILE B 197  GLU B 213 -1  O  THR B 206   N  GLY B 104           
SHEET    5 AA6 5 PHE B  62  TRP B  69 -1  N  TRP B  69   O  ILE B 197           
SHEET    1 AA7 4 TYR B  78  LEU B  83  0                                        
SHEET    2 AA7 4 TRP B 177  THR B 188 -1  O  LEU B 179   N  LEU B  81           
SHEET    3 AA7 4 GLY B 118  PRO B 127 -1  N  LEU B 122   O  MET B 182           
SHEET    4 AA7 4 HIS B 145  ILE B 148 -1  O  ILE B 148   N  LEU B 121           
SHEET    1 AA8 3 THR C  53  PHE C  54  0                                        
SHEET    2 AA8 3 ALA C 198  ALA C 205 -1  O  ALA C 203   N  THR C  53           
SHEET    3 AA8 3 TYR C  63  THR C  65 -1  N  VAL C  64   O  LEU C 199           
SHEET    1 AA9 4 THR C  53  PHE C  54  0                                        
SHEET    2 AA9 4 ALA C 198  ALA C 205 -1  O  ALA C 203   N  THR C  53           
SHEET    3 AA9 4 VAL C 105  PHE C 111 -1  N  HIS C 108   O  LEU C 202           
SHEET    4 AA9 4 LYS C 154  ILE C 159 -1  O  PHE C 155   N  PHE C 109           
SHEET    1 AB1 4 VAL C  73  ASP C  78  0                                        
SHEET    2 AB1 4 TRP C 183  GLY C 192 -1  O  LEU C 186   N  ALA C  75           
SHEET    3 AB1 4 LYS C 118  ALA C 126 -1  N  LYS C 118   O  GLY C 192           
SHEET    4 AB1 4 ILE C 143  ASP C 148 -1  O  TRP C 147   N  TYR C 121           
SHEET    1 AB2 3 ALA C 168  TYR C 169  0                                        
SHEET    2 AB2 3 TYR C  98  SER C 102 -1  N  TYR C 101   O  ALA C 168           
SHEET    3 AB2 3 GLU C 210  PRO C 214 -1  O  GLU C 210   N  SER C 102           
SHEET    1 AB3 4 GLN E   6  SER E  10  0                                        
SHEET    2 AB3 4 SER E  20  SER E  28 -1  O  SER E  24   N  SER E  10           
SHEET    3 AB3 4 THR E  81  ASN E  86A-1  O  MET E  86   N  LEU E  21           
SHEET    4 AB3 4 PHE E  71  ASP E  76 -1  N  SER E  74   O  TYR E  83           
SHEET    1 AB4 6 GLY E  13  GLN E  16  0                                        
SHEET    2 AB4 6 THR E 115  SER E 120  1  O  SER E 120   N  VAL E  15           
SHEET    3 AB4 6 ALA E  95  GLY E 102 -1  N  TYR E  97   O  THR E 115           
SHEET    4 AB4 6 ALA E  36  GLN E  42 -1  N  ALA E  36   O  GLY E 102           
SHEET    5 AB4 6 GLU E  49  ILE E  54 -1  O  GLU E  49   N  ARG E  41           
SHEET    6 AB4 6 THR E  61  TYR E  63 -1  O  TYR E  62   N  ARG E  53           
SSBOND   1 CYS E   25    CYS E   99                          1555   1555  2.03  
CISPEP   1 ALA A  110    PRO A  111          0        -7.92                     
CISPEP   2 LEU B   83    PRO B   84          0        -2.69                     
CRYST1    1.000    1.000    1.000  90.00  90.00  90.00 P 1           1          
ORIGX1      1.000000  0.000000  0.000000        0.00000                         
ORIGX2      0.000000  1.000000  0.000000        0.00000                         
ORIGX3      0.000000  0.000000  1.000000        0.00000                         
SCALE1      1.000000  0.000000  0.000000        0.00000                         
SCALE2      0.000000  1.000000  0.000000        0.00000                         
SCALE3      0.000000  0.000000  1.000000        0.00000                         
ATOM      1  N   THR A   1     188.130 218.460 347.325  1.00 27.02           N  
ATOM      2  CA  THR A   1     189.121 217.555 346.767  1.00 20.92           C  
ATOM      3  C   THR A   1     189.060 216.200 347.439  1.00 22.90           C  
ATOM      4  O   THR A   1     189.545 216.029 348.556  1.00 21.32           O  
ATOM      5  CB  THR A   1     190.533 218.111 346.916  1.00 38.02           C  
ATOM      6  OG1 THR A   1     190.628 219.359 346.224  1.00 44.91           O  
ATOM      7  CG2 THR A   1     191.541 217.142 346.333  1.00 20.10           C  
ATOM      8  N   THR A   2     188.469 215.234 346.753  1.00 18.52           N  
ATOM      9  CA  THR A   2     188.336 213.881 347.258  1.00 23.21           C  
ATOM     10  C   THR A   2     189.381 212.974 346.629  1.00 20.72           C  
ATOM     11  O   THR A   2     189.772 213.146 345.475  1.00 14.46           O  
ATOM     12  CB  THR A   2     186.943 213.329 346.974  1.00 19.45           C  
ATOM     13  OG1 THR A   2     186.685 213.412 345.571  1.00 29.20           O  
ATOM     14  CG2 THR A   2     185.897 214.115 347.721  1.00 23.53           C  
ATOM     15  N   SER A   3     189.839 212.010 347.408  1.00 13.51           N  
ATOM     16  CA  SER A   3     190.769 211.004 346.917  1.00 12.63           C  
ATOM     17  C   SER A   3     190.672 209.804 347.846  1.00 16.68           C  
ATOM     18  O   SER A   3     189.880 209.792 348.791  1.00 12.40           O  
ATOM     19  CB  SER A   3     192.191 211.544 346.846  1.00 16.40           C  
ATOM     20  OG  SER A   3     192.659 211.866 348.139  1.00 20.32           O  
ATOM     21  N   THR A   4     191.493 208.795 347.577  1.00 17.19           N  
ATOM     22  CA  THR A   4     191.531 207.594 348.399  1.00 14.72           C  
ATOM     23  C   THR A   4     192.559 207.816 349.495  1.00 16.60           C  
ATOM     24  O   THR A   4     193.755 207.935 349.218  1.00 30.41           O  
ATOM     25  CB  THR A   4     191.881 206.371 347.564  1.00 30.00           C  
ATOM     26  OG1 THR A   4     193.151 206.578 346.935  1.00 30.00           O  
ATOM     27  CG2 THR A   4     190.834 206.139 346.504  1.00 30.00           C  
ATOM     28  N   GLY A   5     192.095 207.873 350.742  1.00 19.36           N  
ATOM     29  CA  GLY A   5     193.006 208.126 351.839  1.00 23.25           C  
ATOM     30  C   GLY A   5     193.990 207.010 352.082  1.00 18.99           C  
ATOM     31  O   GLY A   5     195.115 207.271 352.517  1.00 28.73           O  
ATOM     32  N   GLU A   6     193.600 205.775 351.791  1.00 14.43           N  
ATOM     33  CA  GLU A   6     194.452 204.630 352.068  1.00 15.44           C  
ATOM     34  C   GLU A   6     195.705 204.624 351.210  1.00 22.08           C  
ATOM     35  O   GLU A   6     196.601 203.812 351.448  1.00 20.14           O  
ATOM     36  CB  GLU A   6     193.657 203.350 351.845  1.00  8.42           C  
ATOM     37  CG  GLU A   6     192.423 203.256 352.717  1.00 12.65           C  
ATOM     38  CD  GLU A   6     191.255 204.038 352.153  1.00 16.99           C  
ATOM     39  OE1 GLU A   6     191.426 204.700 351.109  1.00 11.96           O  
ATOM     40  OE2 GLU A   6     190.168 204.000 352.757  1.00 12.38           O  
ATOM     41  N   SER A   7     195.787 205.508 350.218  1.00 30.10           N  
ATOM     42  CA  SER A   7     196.912 205.470 349.295  1.00 20.51           C  
ATOM     43  C   SER A   7     198.203 205.889 349.971  1.00 38.40           C  
ATOM     44  O   SER A   7     199.282 205.426 349.592  1.00 60.87           O  
ATOM     45  CB  SER A   7     196.634 206.366 348.092  1.00 34.30           C  
ATOM     46  OG  SER A   7     197.755 206.396 347.228  1.00 32.18           O  
ATOM     47  N   ALA A   8     198.116 206.779 350.950  1.00 11.52           N  
ATOM     48  CA  ALA A   8     199.229 207.422 351.629  1.00 40.10           C  
ATOM     49  C   ALA A   8     199.990 208.365 350.702  1.00 23.88           C  
ATOM     50  O   ALA A   8     200.928 209.016 351.157  1.00 20.65           O  
ATOM     51  CB  ALA A   8     200.220 206.426 352.260  1.00 22.24           C  
ATOM     52  N   ASP A   9     199.645 208.449 349.426  1.00 22.69           N  
ATOM     53  CA  ASP A   9     200.252 209.451 348.564  1.00 27.20           C  
ATOM     54  C   ASP A   9     199.862 210.838 349.056  1.00 24.58           C  
ATOM     55  O   ASP A   9     198.695 211.064 349.389  1.00 24.56           O  
ATOM     56  CB  ASP A   9     199.813 209.265 347.118  1.00 27.38           C  
ATOM     57  CG  ASP A   9     200.481 208.080 346.453  1.00 45.21           C  
ATOM     58  OD1 ASP A   9     201.518 207.616 346.971  1.00 36.06           O  
ATOM     59  OD2 ASP A   9     199.970 207.611 345.416  1.00 42.97           O  
ATOM     60  N   PRO A  10     200.795 211.781 349.127  1.00 27.57           N  
ATOM     61  CA  PRO A  10     200.462 213.099 349.663  1.00 25.31           C  
ATOM     62  C   PRO A  10     199.500 213.830 348.747  1.00 24.80           C  
ATOM     63  O   PRO A  10     199.687 213.883 347.532  1.00 17.83           O  
ATOM     64  CB  PRO A  10     201.818 213.803 349.729  1.00 26.34           C  
ATOM     65  CG  PRO A  10     202.601 213.162 348.648  1.00 25.15           C  
ATOM     66  CD  PRO A  10     202.179 211.722 348.634  1.00 21.80           C  
ATOM     67  N   VAL A  11     198.455 214.391 349.343  1.00 18.49           N  
ATOM     68  CA  VAL A  11     197.471 215.181 348.621  1.00 20.35           C  
ATOM     69  C   VAL A  11     197.323 216.512 349.329  1.00 23.48           C  
ATOM     70  O   VAL A  11     196.865 216.560 350.476  1.00 19.70           O  
ATOM     71  CB  VAL A  11     196.116 214.464 348.533  1.00 27.69           C  
ATOM     72  CG1 VAL A  11     195.079 215.393 347.947  1.00 21.19           C  
ATOM     73  CG2 VAL A  11     196.246 213.212 347.692  1.00 19.04           C  
ATOM     74  N   THR A  12     197.705 217.587 348.651  1.00 21.14           N  
ATOM     75  CA  THR A  12     197.612 218.935 349.202  1.00 19.32           C  
ATOM     76  C   THR A  12     196.584 219.716 348.398  1.00 20.77           C  
ATOM     77  O   THR A  12     196.840 220.091 347.252  1.00 31.21           O  
ATOM     78  CB  THR A  12     198.964 219.628 349.178  1.00 16.65           C  
ATOM     79  OG1 THR A  12     199.873 218.927 350.033  1.00 27.34           O  
ATOM     80  CG2 THR A  12     198.828 221.054 349.646  1.00 17.74           C  
ATOM     81  N   ALA A  13     195.425 219.960 349.000  1.00 23.62           N  
ATOM     82  CA  ALA A  13     194.448 220.846 348.397  1.00 17.82           C  
ATOM     83  C   ALA A  13     194.831 222.294 348.669  1.00 16.95           C  
ATOM     84  O   ALA A  13     195.535 222.612 349.629  1.00 15.39           O  
ATOM     85  CB  ALA A  13     193.050 220.555 348.930  1.00 13.00           C  
ATOM     86  N   THR A  14     194.342 223.181 347.813  1.00 16.43           N  
ATOM     87  CA  THR A  14     194.728 224.578 347.845  1.00  7.27           C  
ATOM     88  C   THR A  14     193.483 225.445 347.943  1.00 10.05           C  
ATOM     89  O   THR A  14     192.356 224.981 347.752  1.00 14.91           O  
ATOM     90  CB  THR A  14     195.527 224.952 346.603  1.00 10.94           C  
ATOM     91  OG1 THR A  14     194.737 224.674 345.444  1.00 18.75           O  
ATOM     92  CG2 THR A  14     196.793 224.142 346.534  1.00  2.00           C  
ATOM     93  N   VAL A  15     193.696 226.722 348.260  1.00 11.44           N  
ATOM     94  CA  VAL A  15     192.585 227.650 348.392  1.00 10.95           C  
ATOM     95  C   VAL A  15     191.895 227.937 347.073  1.00 18.29           C  
ATOM     96  O   VAL A  15     190.757 228.411 347.077  1.00 13.84           O  
ATOM     97  CB  VAL A  15     193.053 228.975 349.011  1.00 14.54           C  
ATOM     98  CG1 VAL A  15     193.540 228.745 350.410  1.00  4.22           C  
ATOM     99  CG2 VAL A  15     194.142 229.571 348.175  1.00  2.00           C  
ATOM    100  N   GLU A  16     192.540 227.659 345.939  1.00 13.73           N  
ATOM    101  CA  GLU A  16     191.901 227.959 344.664  1.00  7.14           C  
ATOM    102  C   GLU A  16     190.623 227.164 344.462  1.00 15.74           C  
ATOM    103  O   GLU A  16     189.835 227.486 343.568  1.00 15.16           O  
ATOM    104  CB  GLU A  16     192.854 227.714 343.496  1.00  5.37           C  
ATOM    105  CG  GLU A  16     193.901 228.791 343.270  1.00  9.26           C  
ATOM    106  CD  GLU A  16     195.169 228.574 344.050  1.00 14.37           C  
ATOM    107  OE1 GLU A  16     195.220 227.620 344.846  1.00 10.92           O  
ATOM    108  OE2 GLU A  16     196.128 229.344 343.855  1.00 16.51           O  
ATOM    109  N   ASN A  17     190.395 226.128 345.271  1.00 10.33           N  
ATOM    110  CA  ASN A  17     189.172 225.348 345.125  1.00 16.35           C  
ATOM    111  C   ASN A  17     187.936 226.216 345.266  1.00 21.33           C  
ATOM    112  O   ASN A  17     187.096 226.257 344.361  1.00 18.05           O  
ATOM    113  CB  ASN A  17     189.141 224.226 346.151  1.00 16.49           C  
ATOM    114  CG  ASN A  17     190.143 223.152 345.851  1.00 32.38           C  
ATOM    115  OD1 ASN A  17     190.557 222.982 344.709  1.00 24.18           O  
ATOM    116  ND2 ASN A  17     190.554 222.422 346.878  1.00 22.55           N  
ATOM    117  N   TYR A  18     187.806 226.917 346.380  1.00 12.64           N  
ATOM    118  CA  TYR A  18     186.671 227.797 346.607  1.00 14.45           C  
ATOM    119  C   TYR A  18     186.967 229.226 346.170  1.00 17.26           C  
ATOM    120  O   TYR A  18     186.212 230.146 346.479  1.00 16.54           O  
ATOM    121  CB  TYR A  18     186.196 227.731 348.055  1.00  8.00           C  
ATOM    122  CG  TYR A  18     187.257 227.923 349.087  1.00 21.17           C  
ATOM    123  CD1 TYR A  18     187.647 229.180 349.475  1.00 11.16           C  
ATOM    124  CD2 TYR A  18     187.829 226.838 349.713  1.00 12.06           C  
ATOM    125  CE1 TYR A  18     188.603 229.354 350.430  1.00 20.91           C  
ATOM    126  CE2 TYR A  18     188.780 227.003 350.669  1.00 15.74           C  
ATOM    127  CZ  TYR A  18     189.165 228.262 351.026  1.00 18.34           C  
ATOM    128  OH  TYR A  18     190.125 228.436 351.988  1.00 17.76           O  
ATOM    129  N   GLY A  19     188.073 229.434 345.468  1.00 13.44           N  
ATOM    130  CA  GLY A  19     188.300 230.704 344.819  1.00 11.18           C  
ATOM    131  C   GLY A  19     189.359 231.587 345.425  1.00 16.51           C  
ATOM    132  O   GLY A  19     189.464 232.753 345.035  1.00 21.76           O  
ATOM    133  N   GLY A  20     190.147 231.079 346.364  1.00 14.79           N  
ATOM    134  CA  GLY A  20     191.280 231.808 346.884  1.00  8.30           C  
ATOM    135  C   GLY A  20     192.440 231.828 345.912  1.00 13.10           C  
ATOM    136  O   GLY A  20     192.342 231.397 344.763  1.00 15.49           O  
ATOM    137  N   GLU A  21     193.560 232.356 346.391  1.00 21.76           N  
ATOM    138  CA  GLU A  21     194.798 232.367 345.628  1.00 18.98           C  
ATOM    139  C   GLU A  21     195.954 232.087 346.569  1.00 18.30           C  
ATOM    140  O   GLU A  21     196.105 232.770 347.584  1.00 19.00           O  
ATOM    141  CB  GLU A  21     194.986 233.705 344.916  1.00 14.89           C  
ATOM    142  CG  GLU A  21     196.260 233.802 344.119  1.00 57.67           C  
ATOM    143  CD  GLU A  21     196.353 235.094 343.341  1.00 78.99           C  
ATOM    144  OE1 GLU A  21     195.396 235.893 343.410  1.00 52.60           O  
ATOM    145  OE2 GLU A  21     197.382 235.319 342.668  1.00 69.99           O  
ATOM    146  N   THR A  22     196.772 231.097 346.230  1.00 11.71           N  
ATOM    147  CA  THR A  22     197.901 230.728 347.071  1.00 12.37           C  
ATOM    148  C   THR A  22     198.946 231.834 347.067  1.00 22.45           C  
ATOM    149  O   THR A  22     199.210 232.447 346.031  1.00 12.94           O  
ATOM    150  CB  THR A  22     198.511 229.423 346.573  1.00 16.43           C  
ATOM    151  OG1 THR A  22     197.527 228.385 346.634  1.00 10.74           O  
ATOM    152  CG2 THR A  22     199.698 229.032 347.414  1.00  8.62           C  
ATOM    153  N   GLN A  23     199.545 232.092 348.227  1.00 17.62           N  
ATOM    154  CA  GLN A  23     200.522 233.158 348.364  1.00 16.78           C  
ATOM    155  C   GLN A  23     201.945 232.615 348.247  1.00 21.24           C  
ATOM    156  O   GLN A  23     202.174 231.449 347.924  1.00 23.48           O  
ATOM    157  CB  GLN A  23     200.326 233.886 349.688  1.00  5.58           C  
ATOM    158  CG  GLN A  23     198.996 234.578 349.800  1.00  9.02           C  
ATOM    159  CD  GLN A  23     198.776 235.566 348.686  1.00 16.56           C  
ATOM    160  OE1 GLN A  23     199.706 236.236 348.248  1.00 23.94           O  
ATOM    161  NE2 GLN A  23     197.538 235.671 348.227  1.00 13.23           N  
ATOM    162  N   VAL A  24     202.913 233.481 348.515  1.00 25.69           N  
ATOM    163  CA  VAL A  24     204.326 233.143 348.397  1.00 24.04           C  
ATOM    164  C   VAL A  24     204.869 232.725 349.754  1.00 29.76           C  
ATOM    165  O   VAL A  24     204.510 233.287 350.793  1.00 32.06           O  
ATOM    166  CB  VAL A  24     205.114 234.337 347.827  1.00 27.65           C  
ATOM    167  CG1 VAL A  24     206.598 234.034 347.788  1.00 29.67           C  
ATOM    168  CG2 VAL A  24     204.610 234.684 346.448  1.00 19.62           C  
ATOM    169  N   GLN A  25     205.759 231.739 349.749  1.00 21.25           N  
ATOM    170  CA  GLN A  25     206.331 231.205 350.972  1.00 30.48           C  
ATOM    171  C   GLN A  25     207.825 231.469 351.020  1.00 17.26           C  
ATOM    172  O   GLN A  25     208.504 231.428 349.992  1.00 15.84           O  
ATOM    173  CB  GLN A  25     206.090 229.722 351.069  1.00 27.73           C  
ATOM    174  CG  GLN A  25     206.716 228.976 349.934  1.00 48.87           C  
ATOM    175  CD  GLN A  25     206.529 227.502 350.071  1.00 54.70           C  
ATOM    176  OE1 GLN A  25     205.678 227.053 350.830  1.00 57.65           O  
ATOM    177  NE2 GLN A  25     207.315 226.731 349.335  1.00 49.83           N  
ATOM    178  N   ARG A  26     208.329 231.756 352.215  1.00 25.16           N  
ATOM    179  CA  ARG A  26     209.761 231.823 352.461  1.00 19.19           C  
ATOM    180  C   ARG A  26     210.074 230.976 353.681  1.00 20.80           C  
ATOM    181  O   ARG A  26     209.719 231.341 354.804  1.00 29.25           O  
ATOM    182  CB  ARG A  26     210.209 233.266 352.660  1.00 26.20           C  
ATOM    183  CG  ARG A  26     210.030 234.094 351.420  1.00 25.52           C  
ATOM    184  CD  ARG A  26     210.475 235.508 351.639  1.00 42.75           C  
ATOM    185  NE  ARG A  26     210.314 236.299 350.430  1.00 35.75           N  
ATOM    186  CZ  ARG A  26     209.177 236.878 350.073  1.00 46.26           C  
ATOM    187  NH1 ARG A  26     208.107 236.753 350.841  1.00 35.32           N  
ATOM    188  NH2 ARG A  26     209.112 237.583 348.956  1.00 31.11           N  
ATOM    189  N   ARG A  27     210.739 229.851 353.454  1.00 15.61           N  
ATOM    190  CA  ARG A  27     210.901 228.811 354.458  1.00 12.71           C  
ATOM    191  C   ARG A  27     212.268 228.802 355.132  1.00 15.54           C  
ATOM    192  O   ARG A  27     212.599 227.845 355.833  1.00 14.86           O  
ATOM    193  CB  ARG A  27     210.572 227.457 353.852  1.00 19.58           C  
ATOM    194  CG  ARG A  27     209.100 227.378 353.562  1.00 25.33           C  
ATOM    195  CD  ARG A  27     208.649 226.015 353.149  1.00 24.34           C  
ATOM    196  NE  ARG A  27     207.211 226.031 352.929  1.00 26.42           N  
ATOM    197  CZ  ARG A  27     206.500 224.975 352.569  1.00 41.02           C  
ATOM    198  NH1 ARG A  27     207.083 223.803 352.394  1.00 22.39           N  
ATOM    199  NH2 ARG A  27     205.196 225.098 352.389  1.00 19.78           N  
ATOM    200  N   HIS A  28     213.090 229.825 354.890  1.00  7.34           N  
ATOM    201  CA  HIS A  28     214.469 229.807 355.372  1.00 13.27           C  
ATOM    202  C   HIS A  28     214.566 229.368 356.827  1.00 14.24           C  
ATOM    203  O   HIS A  28     215.430 228.561 357.182  1.00 17.85           O  
ATOM    204  CB  HIS A  28     215.092 231.187 355.199  1.00 30.00           C  
ATOM    205  CG  HIS A  28     215.135 231.653 353.780  1.00 30.00           C  
ATOM    206  ND1 HIS A  28     216.010 231.131 352.853  1.00 30.00           N  
ATOM    207  CD2 HIS A  28     214.398 232.579 353.123  1.00 30.00           C  
ATOM    208  CE1 HIS A  28     215.816 231.722 351.687  1.00 30.00           C  
ATOM    209  NE2 HIS A  28     214.843 232.603 351.824  1.00 30.00           N  
ATOM    210  N   HIS A  29     213.678 229.864 357.683  1.00 12.61           N  
ATOM    211  CA  HIS A  29     213.807 229.598 359.108  1.00  9.59           C  
ATOM    212  C   HIS A  29     213.555 228.149 359.491  1.00 18.00           C  
ATOM    213  O   HIS A  29     213.913 227.764 360.606  1.00 15.49           O  
ATOM    214  CB  HIS A  29     212.873 230.508 359.891  1.00  9.64           C  
ATOM    215  CG  HIS A  29     213.266 231.944 359.837  1.00 26.15           C  
ATOM    216  ND1 HIS A  29     214.320 232.448 360.565  1.00 28.21           N  
ATOM    217  CD2 HIS A  29     212.786 232.974 359.107  1.00 12.80           C  
ATOM    218  CE1 HIS A  29     214.453 233.734 360.308  1.00 21.56           C  
ATOM    219  NE2 HIS A  29     213.537 234.078 359.425  1.00 21.54           N  
ATOM    220  N   THR A  30     212.941 227.344 358.633  1.00 11.47           N  
ATOM    221  CA  THR A  30     212.769 225.929 358.930  1.00  7.32           C  
ATOM    222  C   THR A  30     213.833 225.058 358.280  1.00 12.22           C  
ATOM    223  O   THR A  30     213.775 223.834 358.411  1.00 13.60           O  
ATOM    224  CB  THR A  30     211.386 225.451 358.510  1.00 10.71           C  
ATOM    225  OG1 THR A  30     211.210 225.670 357.110  1.00  6.66           O  
ATOM    226  CG2 THR A  30     210.329 226.198 359.261  1.00  6.72           C  
ATOM    227  N   ASP A  31     214.790 225.649 357.577  1.00 13.15           N  
ATOM    228  CA  ASP A  31     215.844 224.862 356.955  1.00 11.12           C  
ATOM    229  C   ASP A  31     216.626 224.110 358.019  1.00 11.07           C  
ATOM    230  O   ASP A  31     216.947 224.669 359.070  1.00 12.02           O  
ATOM    231  CB  ASP A  31     216.774 225.768 356.158  1.00 13.77           C  
ATOM    232  CG  ASP A  31     217.871 225.004 355.461  1.00 16.97           C  
ATOM    233  OD1 ASP A  31     217.564 224.244 354.524  1.00 26.73           O  
ATOM    234  OD2 ASP A  31     219.045 225.160 355.848  1.00 20.83           O  
ATOM    235  N   VAL A  32     216.930 222.840 357.753  1.00 11.00           N  
ATOM    236  CA  VAL A  32     217.566 222.005 358.771  1.00 11.63           C  
ATOM    237  C   VAL A  32     218.913 222.580 359.170  1.00 14.16           C  
ATOM    238  O   VAL A  32     219.194 222.784 360.356  1.00 14.21           O  
ATOM    239  CB  VAL A  32     217.703 220.556 358.281  1.00 11.74           C  
ATOM    240  CG1 VAL A  32     218.502 219.769 359.273  1.00  7.84           C  
ATOM    241  CG2 VAL A  32     216.351 219.926 358.134  1.00 10.92           C  
ATOM    242  N   SER A  33     219.770 222.852 358.188  1.00  7.92           N  
ATOM    243  CA  SER A  33     221.097 223.368 358.498  1.00 17.66           C  
ATOM    244  C   SER A  33     221.015 224.711 359.203  1.00 15.78           C  
ATOM    245  O   SER A  33     221.849 225.022 360.056  1.00 17.05           O  
ATOM    246  CB  SER A  33     221.920 223.485 357.222  1.00 10.65           C  
ATOM    247  OG  SER A  33     222.111 222.215 356.632  1.00 51.30           O  
ATOM    248  N   PHE A  34     220.010 225.517 358.866  1.00 16.15           N  
ATOM    249  CA  PHE A  34     219.895 226.836 359.472  1.00  8.11           C  
ATOM    250  C   PHE A  34     219.403 226.740 360.906  1.00 16.16           C  
ATOM    251  O   PHE A  34     219.944 227.388 361.806  1.00 12.37           O  
ATOM    252  CB  PHE A  34     218.945 227.703 358.655  1.00  6.33           C  
ATOM    253  CG  PHE A  34     218.714 229.057 359.241  1.00 13.81           C  
ATOM    254  CD1 PHE A  34     219.567 230.098 358.956  1.00 12.90           C  
ATOM    255  CD2 PHE A  34     217.657 229.283 360.096  1.00 13.11           C  
ATOM    256  CE1 PHE A  34     219.359 231.338 359.496  1.00 16.57           C  
ATOM    257  CE2 PHE A  34     217.451 230.520 360.643  1.00 24.91           C  
ATOM    258  CZ  PHE A  34     218.302 231.548 360.341  1.00 17.49           C  
ATOM    259  N   ILE A  35     218.365 225.943 361.136  1.00 10.45           N  
ATOM    260  CA  ILE A  35     217.704 225.965 362.430  1.00  9.34           C  
ATOM    261  C   ILE A  35     218.553 225.281 363.489  1.00 19.06           C  
ATOM    262  O   ILE A  35     218.488 225.637 364.668  1.00 17.99           O  
ATOM    263  CB  ILE A  35     216.311 225.323 362.317  1.00 12.52           C  
ATOM    264  CG1 ILE A  35     215.491 225.607 363.566  1.00  9.46           C  
ATOM    265  CG2 ILE A  35     216.423 223.834 362.096  1.00  9.53           C  
ATOM    266  CD1 ILE A  35     215.156 227.046 363.728  1.00 13.73           C  
ATOM    267  N   LEU A  36     219.375 224.311 363.097  1.00 10.72           N  
ATOM    268  CA  LEU A  36     220.151 223.564 364.075  1.00 18.50           C  
ATOM    269  C   LEU A  36     221.509 224.177 364.354  1.00 14.76           C  
ATOM    270  O   LEU A  36     222.273 223.606 365.135  1.00  9.70           O  
ATOM    271  CB  LEU A  36     220.361 222.126 363.616  1.00  8.74           C  
ATOM    272  CG  LEU A  36     219.138 221.227 363.571  1.00 16.94           C  
ATOM    273  CD1 LEU A  36     219.510 219.885 362.995  1.00  6.48           C  
ATOM    274  CD2 LEU A  36     218.584 221.069 364.962  1.00  9.31           C  
ATOM    275  N   ASP A  37     221.840 225.312 363.745  1.00 11.98           N  
ATOM    276  CA  ASP A  37     223.170 225.881 363.929  1.00  8.12           C  
ATOM    277  C   ASP A  37     223.084 227.029 364.937  1.00 18.58           C  
ATOM    278  O   ASP A  37     222.691 228.155 364.624  1.00 13.47           O  
ATOM    279  CB  ASP A  37     223.720 226.337 362.588  1.00  9.00           C  
ATOM    280  CG  ASP A  37     225.140 226.829 362.674  1.00  8.46           C  
ATOM    281  OD1 ASP A  37     225.730 226.789 363.772  1.00 15.68           O  
ATOM    282  OD2 ASP A  37     225.678 227.245 361.628  1.00 15.83           O  
ATOM    283  N   ARG A  38     223.522 226.721 366.157  1.00 13.44           N  
ATOM    284  CA  ARG A  38     223.437 227.609 367.307  1.00 12.65           C  
ATOM    285  C   ARG A  38     223.843 226.828 368.546  1.00 18.12           C  
ATOM    286  O   ARG A  38     223.908 225.599 368.519  1.00 15.11           O  
ATOM    287  CB  ARG A  38     222.035 228.183 367.451  1.00 16.21           C  
ATOM    288  CG  ARG A  38     220.972 227.169 367.698  1.00 10.67           C  
ATOM    289  CD  ARG A  38     219.686 227.918 367.644  1.00  2.86           C  
ATOM    290  NE  ARG A  38     219.577 228.503 366.314  1.00 16.57           N  
ATOM    291  CZ  ARG A  38     218.854 229.573 366.021  1.00 23.93           C  
ATOM    292  NH1 ARG A  38     218.183 230.197 366.973  1.00  9.48           N  
ATOM    293  NH2 ARG A  38     218.824 230.034 364.782  1.00 10.07           N  
ATOM    294  N   PHE A  39     224.114 227.548 369.626  1.00 13.74           N  
ATOM    295  CA  PHE A  39     224.578 226.888 370.834  1.00 10.57           C  
ATOM    296  C   PHE A  39     223.417 226.474 371.720  1.00 15.26           C  
ATOM    297  O   PHE A  39     222.404 227.167 371.812  1.00 11.45           O  
ATOM    298  CB  PHE A  39     225.530 227.789 371.606  1.00  9.68           C  
ATOM    299  CG  PHE A  39     226.832 227.998 370.920  1.00 14.81           C  
ATOM    300  CD1 PHE A  39     227.821 227.047 371.003  1.00  6.83           C  
ATOM    301  CD2 PHE A  39     227.073 229.138 370.199  1.00 11.19           C  
ATOM    302  CE1 PHE A  39     229.020 227.230 370.378  1.00 14.46           C  
ATOM    303  CE2 PHE A  39     228.273 229.325 369.575  1.00 15.34           C  
ATOM    304  CZ  PHE A  39     229.247 228.369 369.665  1.00  6.09           C  
ATOM    305  N   VAL A  40     223.574 225.327 372.369  1.00  9.52           N  
ATOM    306  CA  VAL A  40     222.596 224.799 373.307  1.00  9.13           C  
ATOM    307  C   VAL A  40     223.350 224.331 374.542  1.00 14.66           C  
ATOM    308  O   VAL A  40     224.457 223.796 374.433  1.00 14.27           O  
ATOM    309  CB  VAL A  40     221.775 223.660 372.677  1.00  6.41           C  
ATOM    310  CG1 VAL A  40     222.678 222.523 372.265  1.00  8.63           C  
ATOM    311  CG2 VAL A  40     220.707 223.183 373.624  1.00  4.17           C  
ATOM    312  N   LYS A  41     222.774 224.561 375.715  1.00 13.53           N  
ATOM    313  CA  LYS A  41     223.486 224.291 376.951  1.00 11.32           C  
ATOM    314  C   LYS A  41     223.365 222.830 377.351  1.00  9.79           C  
ATOM    315  O   LYS A  41     222.333 222.190 377.154  1.00 22.35           O  
ATOM    316  CB  LYS A  41     222.968 225.174 378.081  1.00 15.07           C  
ATOM    317  CG  LYS A  41     223.704 224.968 379.391  1.00 34.65           C  
ATOM    318  CD  LYS A  41     223.163 225.852 380.491  1.00 48.13           C  
ATOM    319  CE  LYS A  41     223.460 227.304 380.200  1.00 62.17           C  
ATOM    320  NZ  LYS A  41     224.927 227.553 380.164  1.00 86.94           N  
ATOM    321  N   VAL A  42     224.445 222.305 377.916  1.00 19.91           N  
ATOM    322  CA  VAL A  42     224.485 220.957 378.457  1.00 15.41           C  
ATOM    323  C   VAL A  42     225.083 221.017 379.851  1.00 19.09           C  
ATOM    324  O   VAL A  42     226.124 221.641 380.068  1.00 25.72           O  
ATOM    325  CB  VAL A  42     225.308 220.021 377.564  1.00 20.35           C  
ATOM    326  CG1 VAL A  42     225.402 218.660 378.195  1.00 28.83           C  
ATOM    327  CG2 VAL A  42     224.682 219.938 376.206  1.00 19.22           C  
ATOM    328  N   THR A  43     224.421 220.374 380.805  1.00 18.54           N  
ATOM    329  CA  THR A  43     224.930 220.351 382.170  1.00 37.58           C  
ATOM    330  C   THR A  43     226.223 219.556 382.200  1.00 19.90           C  
ATOM    331  O   THR A  43     226.195 218.346 381.944  1.00 21.63           O  
ATOM    332  CB  THR A  43     223.934 219.723 383.117  1.00 27.25           C  
ATOM    333  OG1 THR A  43     223.720 218.362 382.732  1.00 52.69           O  
ATOM    334  CG2 THR A  43     222.619 220.470 383.068  1.00 33.67           C  
ATOM    335  N   PRO A  44     227.353 220.168 382.518  1.00 20.80           N  
ATOM    336  CA  PRO A  44     228.629 219.464 382.436  1.00 18.59           C  
ATOM    337  C   PRO A  44     228.852 218.551 383.635  1.00 20.58           C  
ATOM    338  O   PRO A  44     228.062 218.503 384.576  1.00 20.13           O  
ATOM    339  CB  PRO A  44     229.642 220.606 382.442  1.00 25.53           C  
ATOM    340  CG  PRO A  44     228.982 221.650 383.249  1.00 16.56           C  
ATOM    341  CD  PRO A  44     227.525 221.571 382.917  1.00 12.96           C  
ATOM    342  N   LYS A  45     229.960 217.831 383.576  1.00 15.63           N  
ATOM    343  CA  LYS A  45     230.482 217.085 384.706  1.00 21.45           C  
ATOM    344  C   LYS A  45     231.859 217.625 385.040  1.00 21.06           C  
ATOM    345  O   LYS A  45     232.581 218.106 384.168  1.00 19.28           O  
ATOM    346  CB  LYS A  45     230.553 215.596 384.389  1.00 30.00           C  
ATOM    347  CG  LYS A  45     229.204 214.972 384.165  1.00 30.00           C  
ATOM    348  CD  LYS A  45     229.336 213.526 383.748  1.00 30.00           C  
ATOM    349  CE  LYS A  45     227.973 212.895 383.553  1.00 30.00           C  
ATOM    350  NZ  LYS A  45     228.083 211.489 383.089  1.00 30.00           N  
ATOM    351  N   ASP A  46     232.221 217.521 386.318  1.00 31.98           N  
ATOM    352  CA  ASP A  46     233.324 218.311 386.856  1.00 36.65           C  
ATOM    353  C   ASP A  46     234.574 218.226 385.991  1.00 32.92           C  
ATOM    354  O   ASP A  46     235.135 219.252 385.595  1.00 25.52           O  
ATOM    355  CB  ASP A  46     233.623 217.856 388.278  1.00 45.10           C  
ATOM    356  CG  ASP A  46     232.492 218.162 389.225  1.00 62.87           C  
ATOM    357  OD1 ASP A  46     231.626 218.980 388.854  1.00 50.44           O  
ATOM    358  OD2 ASP A  46     232.460 217.583 390.328  1.00 74.12           O  
ATOM    359  N   SER A  47     235.012 217.015 385.660  1.00 20.97           N  
ATOM    360  CA  SER A  47     236.267 216.848 384.931  1.00 26.85           C  
ATOM    361  C   SER A  47     236.035 216.307 383.528  1.00 21.48           C  
ATOM    362  O   SER A  47     236.121 217.073 382.567  1.00 25.94           O  
ATOM    363  CB  SER A  47     237.214 215.955 385.731  1.00 30.00           C  
ATOM    364  OG  SER A  47     236.654 214.669 385.906  1.00 30.00           O  
ATOM    365  N   ILE A  48     235.733 215.023 383.367  1.00 19.19           N  
ATOM    366  CA  ILE A  48     235.658 214.422 382.041  1.00 15.53           C  
ATOM    367  C   ILE A  48     234.236 214.523 381.518  1.00 19.14           C  
ATOM    368  O   ILE A  48     233.288 214.103 382.185  1.00 19.65           O  
ATOM    369  CB  ILE A  48     236.125 212.963 382.065  1.00 18.15           C  
ATOM    370  CG1 ILE A  48     237.622 212.886 382.351  1.00 23.51           C  
ATOM    371  CG2 ILE A  48     235.815 212.300 380.754  1.00 13.75           C  
ATOM    372  CD1 ILE A  48     237.949 212.563 383.783  1.00 71.10           C  
ATOM    373  N   ASN A  49     234.085 215.072 380.318  1.00 11.29           N  
ATOM    374  CA  ASN A  49     232.792 215.168 379.657  1.00 13.48           C  
ATOM    375  C   ASN A  49     232.921 214.584 378.265  1.00 11.25           C  
ATOM    376  O   ASN A  49     233.646 215.129 377.428  1.00 20.10           O  
ATOM    377  CB  ASN A  49     232.320 216.614 379.577  1.00 10.08           C  
ATOM    378  CG  ASN A  49     231.999 217.188 380.925  1.00 21.43           C  
ATOM    379  OD1 ASN A  49     230.931 216.953 381.479  1.00 22.19           O  
ATOM    380  ND2 ASN A  49     232.940 217.931 381.476  1.00 15.64           N  
ATOM    381  N   VAL A  50     232.226 213.485 378.016  1.00 13.16           N  
ATOM    382  CA  VAL A  50     232.185 212.906 376.683  1.00  9.82           C  
ATOM    383  C   VAL A  50     231.286 213.766 375.814  1.00 17.89           C  
ATOM    384  O   VAL A  50     230.151 214.068 376.193  1.00 17.51           O  
ATOM    385  CB  VAL A  50     231.678 211.461 376.732  1.00 17.56           C  
ATOM    386  CG1 VAL A  50     231.531 210.926 375.331  1.00 15.03           C  
ATOM    387  CG2 VAL A  50     232.623 210.605 377.534  1.00 17.02           C  
ATOM    388  N   LEU A  51     231.776 214.149 374.642  1.00 13.94           N  
ATOM    389  CA  LEU A  51     230.985 214.994 373.763  1.00 11.11           C  
ATOM    390  C   LEU A  51     229.941 214.113 373.099  1.00 21.23           C  
ATOM    391  O   LEU A  51     230.274 213.181 372.363  1.00 14.94           O  
ATOM    392  CB  LEU A  51     231.865 215.675 372.726  1.00  7.56           C  
ATOM    393  CG  LEU A  51     232.944 216.596 373.279  1.00 14.01           C  
ATOM    394  CD1 LEU A  51     233.743 217.179 372.145  1.00  7.07           C  
ATOM    395  CD2 LEU A  51     232.333 217.684 374.111  1.00  9.52           C  
ATOM    396  N   ASP A  52     228.676 214.392 373.378  1.00 13.72           N  
ATOM    397  CA  ASP A  52     227.587 213.581 372.854  1.00 16.91           C  
ATOM    398  C   ASP A  52     226.409 214.509 372.617  1.00 19.85           C  
ATOM    399  O   ASP A  52     226.043 215.282 373.507  1.00 19.48           O  
ATOM    400  CB  ASP A  52     227.233 212.474 373.834  1.00 10.72           C  
ATOM    401  CG  ASP A  52     226.150 211.566 373.323  1.00 18.70           C  
ATOM    402  OD1 ASP A  52     225.709 211.736 372.169  1.00 16.32           O  
ATOM    403  OD2 ASP A  52     225.734 210.673 374.091  1.00 21.68           O  
ATOM    404  N   LEU A  53     225.788 214.404 371.450  1.00 14.55           N  
ATOM    405  CA  LEU A  53     224.662 215.275 371.164  1.00 12.14           C  
ATOM    406  C   LEU A  53     223.400 214.839 371.872  1.00 17.30           C  
ATOM    407  O   LEU A  53     222.453 215.625 371.963  1.00 13.95           O  
ATOM    408  CB  LEU A  53     224.427 215.345 369.664  1.00 12.15           C  
ATOM    409  CG  LEU A  53     225.093 216.557 369.028  1.00 26.85           C  
ATOM    410  CD1 LEU A  53     226.572 216.573 369.282  1.00 15.71           C  
ATOM    411  CD2 LEU A  53     224.827 216.530 367.551  1.00 13.81           C  
ATOM    412  N   MET A  54     223.357 213.617 372.385  1.00 10.90           N  
ATOM    413  CA  MET A  54     222.147 213.206 373.068  1.00 19.52           C  
ATOM    414  C   MET A  54     222.085 213.731 374.494  1.00 14.47           C  
ATOM    415  O   MET A  54     221.045 213.586 375.139  1.00 17.23           O  
ATOM    416  CB  MET A  54     222.027 211.688 373.050  1.00  8.49           C  
ATOM    417  CG  MET A  54     221.932 211.119 371.650  1.00 11.15           C  
ATOM    418  SD  MET A  54     220.585 211.837 370.701  1.00 26.47           S  
ATOM    419  CE  MET A  54     219.182 211.300 371.658  1.00 16.25           C  
ATOM    420  N   GLN A  55     223.155 214.345 374.998  1.00 16.30           N  
ATOM    421  CA  GLN A  55     223.100 214.923 376.330  1.00 16.38           C  
ATOM    422  C   GLN A  55     222.275 216.196 376.381  1.00 13.89           C  
ATOM    423  O   GLN A  55     221.860 216.602 377.470  1.00 16.44           O  
ATOM    424  CB  GLN A  55     224.505 215.218 376.848  1.00 13.61           C  
ATOM    425  CG  GLN A  55     225.334 213.987 377.067  1.00 18.28           C  
ATOM    426  CD  GLN A  55     226.718 214.317 377.563  1.00 47.76           C  
ATOM    427  OE1 GLN A  55     227.206 215.429 377.378  1.00 30.74           O  
ATOM    428  NE2 GLN A  55     227.367 213.345 378.189  1.00 40.29           N  
ATOM    429  N   THR A  56     222.039 216.829 375.244  1.00  6.45           N  
ATOM    430  CA  THR A  56     221.200 218.012 375.220  1.00 16.02           C  
ATOM    431  C   THR A  56     219.800 217.658 375.705  1.00 16.08           C  
ATOM    432  O   THR A  56     219.290 216.578 375.396  1.00 17.03           O  
ATOM    433  CB  THR A  56     221.131 218.589 373.812  1.00 13.26           C  
ATOM    434  OG1 THR A  56     220.601 217.600 372.922  1.00 17.43           O  
ATOM    435  CG2 THR A  56     222.502 218.972 373.340  1.00 14.96           C  
ATOM    436  N   PRO A  57     219.162 218.525 376.481  1.00 17.20           N  
ATOM    437  CA  PRO A  57     217.803 218.233 376.946  1.00  9.28           C  
ATOM    438  C   PRO A  57     216.858 218.053 375.771  1.00 20.66           C  
ATOM    439  O   PRO A  57     217.007 218.689 374.727  1.00 15.34           O  
ATOM    440  CB  PRO A  57     217.440 219.476 377.765  1.00 12.41           C  
ATOM    441  CG  PRO A  57     218.749 220.021 378.196  1.00 10.28           C  
ATOM    442  CD  PRO A  57     219.688 219.765 377.071  1.00  9.82           C  
ATOM    443  N   SER A  58     215.874 217.176 375.954  1.00 16.48           N  
ATOM    444  CA  SER A  58     214.966 216.855 374.866  1.00 13.28           C  
ATOM    445  C   SER A  58     213.994 217.980 374.562  1.00 15.31           C  
ATOM    446  O   SER A  58     213.464 218.036 373.448  1.00 19.82           O  
ATOM    447  CB  SER A  58     214.175 215.598 375.201  1.00 30.00           C  
ATOM    448  OG  SER A  58     213.351 215.823 376.326  1.00 30.00           O  
ATOM    449  N   HIS A  59     213.727 218.861 375.521  1.00 15.44           N  
ATOM    450  CA  HIS A  59     212.770 219.935 375.302  1.00 16.63           C  
ATOM    451  C   HIS A  59     213.390 221.189 374.704  1.00 21.31           C  
ATOM    452  O   HIS A  59     212.650 222.053 374.227  1.00 27.56           O  
ATOM    453  CB  HIS A  59     212.082 220.302 376.611  1.00 17.59           C  
ATOM    454  CG  HIS A  59     213.030 220.717 377.684  1.00 26.67           C  
ATOM    455  ND1 HIS A  59     213.759 219.810 378.420  1.00 25.55           N  
ATOM    456  CD2 HIS A  59     213.384 221.941 378.136  1.00 23.96           C  
ATOM    457  CE1 HIS A  59     214.512 220.459 379.289  1.00 26.32           C  
ATOM    458  NE2 HIS A  59     214.305 221.753 379.136  1.00 26.20           N  
ATOM    459  N   THR A  60     214.712 221.310 374.706  1.00 12.17           N  
ATOM    460  CA  THR A  60     215.344 222.465 374.096  1.00  9.62           C  
ATOM    461  C   THR A  60     215.135 222.448 372.588  1.00 16.80           C  
ATOM    462  O   THR A  60     214.868 221.407 371.986  1.00 10.33           O  
ATOM    463  CB  THR A  60     216.836 222.491 374.404  1.00 15.94           C  
ATOM    464  OG1 THR A  60     217.425 221.265 373.965  1.00 10.57           O  
ATOM    465  CG2 THR A  60     217.069 222.649 375.889  1.00  6.57           C  
ATOM    466  N   LEU A  61     215.266 223.624 371.975  1.00  9.09           N  
ATOM    467  CA  LEU A  61     215.019 223.736 370.540  1.00 12.38           C  
ATOM    468  C   LEU A  61     216.008 222.898 369.747  1.00 15.44           C  
ATOM    469  O   LEU A  61     215.651 222.287 368.735  1.00 15.94           O  
ATOM    470  CB  LEU A  61     215.085 225.195 370.097  1.00  9.18           C  
ATOM    471  CG  LEU A  61     214.629 225.483 368.665  1.00  8.82           C  
ATOM    472  CD1 LEU A  61     214.011 226.852 368.585  1.00 12.69           C  
ATOM    473  CD2 LEU A  61     215.764 225.391 367.681  1.00  7.40           C  
ATOM    474  N   VAL A  62     217.266 222.876 370.172  1.00 10.75           N  
ATOM    475  CA  VAL A  62     218.246 222.075 369.454  1.00 13.30           C  
ATOM    476  C   VAL A  62     218.108 220.612 369.836  1.00 10.69           C  
ATOM    477  O   VAL A  62     218.299 219.718 369.005  1.00 11.17           O  
ATOM    478  CB  VAL A  62     219.659 222.601 369.722  1.00 13.70           C  
ATOM    479  CG1 VAL A  62     220.674 221.760 368.989  1.00 12.50           C  
ATOM    480  CG2 VAL A  62     219.751 224.036 369.300  1.00  8.15           C  
ATOM    481  N   GLY A  63     217.765 220.341 371.091  1.00 11.67           N  
ATOM    482  CA  GLY A  63     217.599 218.962 371.511  1.00  8.57           C  
ATOM    483  C   GLY A  63     216.422 218.294 370.832  1.00 12.42           C  
ATOM    484  O   GLY A  63     216.545 217.192 370.293  1.00 11.89           O  
ATOM    485  N   ALA A  64     215.267 218.953 370.842  1.00  5.77           N  
ATOM    486  CA  ALA A  64     214.074 218.346 370.267  1.00  9.73           C  
ATOM    487  C   ALA A  64     214.237 218.129 368.774  1.00 14.78           C  
ATOM    488  O   ALA A  64     214.060 217.014 368.277  1.00  9.83           O  
ATOM    489  CB  ALA A  64     212.853 219.213 370.545  1.00  7.57           C  
ATOM    490  N   LEU A  65     214.585 219.187 368.044  1.00  9.09           N  
ATOM    491  CA  LEU A  65     214.699 219.072 366.595  1.00 10.56           C  
ATOM    492  C   LEU A  65     215.752 218.050 366.193  1.00 13.14           C  
ATOM    493  O   LEU A  65     215.641 217.429 365.131  1.00  9.56           O  
ATOM    494  CB  LEU A  65     215.000 220.436 365.985  1.00  4.08           C  
ATOM    495  CG  LEU A  65     213.770 221.193 365.493  1.00 24.74           C  
ATOM    496  CD1 LEU A  65     212.795 221.422 366.602  1.00 11.27           C  
ATOM    497  CD2 LEU A  65     214.191 222.515 364.916  1.00 11.19           C  
ATOM    498  N   LEU A  66     216.774 217.856 367.019  1.00 13.16           N  
ATOM    499  CA  LEU A  66     217.709 216.770 366.754  1.00 13.57           C  
ATOM    500  C   LEU A  66     217.016 215.425 366.809  1.00 22.86           C  
ATOM    501  O   LEU A  66     217.126 214.623 365.878  1.00 11.63           O  
ATOM    502  CB  LEU A  66     218.858 216.798 367.751  1.00 12.55           C  
ATOM    503  CG  LEU A  66     219.713 215.542 367.663  1.00 22.41           C  
ATOM    504  CD1 LEU A  66     220.315 215.431 366.289  1.00  9.52           C  
ATOM    505  CD2 LEU A  66     220.789 215.571 368.717  1.00 14.01           C  
ATOM    506  N   ARG A  67     216.284 215.166 367.884  1.00 11.22           N  
ATOM    507  CA  ARG A  67     215.764 213.832 368.129  1.00 14.71           C  
ATOM    508  C   ARG A  67     214.669 213.427 367.165  1.00 18.41           C  
ATOM    509  O   ARG A  67     214.220 212.281 367.232  1.00 21.33           O  
ATOM    510  CB  ARG A  67     215.278 213.730 369.569  1.00  5.82           C  
ATOM    511  CG  ARG A  67     216.424 213.723 370.558  1.00  7.67           C  
ATOM    512  CD  ARG A  67     215.949 213.678 371.979  1.00  9.49           C  
ATOM    513  NE  ARG A  67     217.071 213.524 372.887  1.00 20.43           N  
ATOM    514  CZ  ARG A  67     217.854 214.520 373.271  1.00 17.53           C  
ATOM    515  NH1 ARG A  67     217.636 215.740 372.812  1.00 15.52           N  
ATOM    516  NH2 ARG A  67     218.857 214.296 374.103  1.00 14.29           N  
ATOM    517  N   THR A  68     214.238 214.307 366.273  1.00 14.27           N  
ATOM    518  CA  THR A  68     213.200 213.962 365.314  1.00 23.47           C  
ATOM    519  C   THR A  68     213.733 213.259 364.079  1.00 16.43           C  
ATOM    520  O   THR A  68     212.953 212.972 363.172  1.00 15.62           O  
ATOM    521  CB  THR A  68     212.441 215.206 364.878  1.00 14.33           C  
ATOM    522  OG1 THR A  68     213.323 216.070 364.160  1.00 35.52           O  
ATOM    523  CG2 THR A  68     211.942 215.924 366.091  1.00  9.56           C  
ATOM    524  N   ALA A  69     215.031 212.988 364.004  1.00 11.29           N  
ATOM    525  CA  ALA A  69     215.620 212.286 362.875  1.00 23.59           C  
ATOM    526  C   ALA A  69     216.379 211.072 363.382  1.00 18.78           C  
ATOM    527  O   ALA A  69     217.171 211.184 364.319  1.00 18.53           O  
ATOM    528  CB  ALA A  69     216.554 213.201 362.092  1.00  7.53           C  
ATOM    529  N   THR A  70     216.135 209.916 362.771  1.00  9.22           N  
ATOM    530  CA  THR A  70     216.841 208.727 363.222  1.00 16.46           C  
ATOM    531  C   THR A  70     218.332 208.840 362.963  1.00 10.62           C  
ATOM    532  O   THR A  70     219.135 208.414 363.793  1.00 16.03           O  
ATOM    533  CB  THR A  70     216.332 207.478 362.525  1.00 19.56           C  
ATOM    534  OG1 THR A  70     216.652 207.567 361.137  1.00 31.46           O  
ATOM    535  CG2 THR A  70     214.849 207.355 362.666  1.00  2.00           C  
ATOM    536  N   TYR A  71     218.717 209.401 361.825  1.00 11.67           N  
ATOM    537  CA  TYR A  71     220.098 209.366 361.371  1.00  7.31           C  
ATOM    538  C   TYR A  71     220.582 210.769 361.043  1.00 12.93           C  
ATOM    539  O   TYR A  71     220.071 211.410 360.125  1.00 12.07           O  
ATOM    540  CB  TYR A  71     220.223 208.468 360.154  1.00 11.80           C  
ATOM    541  CG  TYR A  71     219.860 207.045 360.464  1.00 14.41           C  
ATOM    542  CD1 TYR A  71     220.304 206.443 361.618  1.00  9.91           C  
ATOM    543  CD2 TYR A  71     219.052 206.314 359.620  1.00  6.52           C  
ATOM    544  CE1 TYR A  71     219.974 205.153 361.918  1.00 14.38           C  
ATOM    545  CE2 TYR A  71     218.711 205.021 359.917  1.00  8.00           C  
ATOM    546  CZ  TYR A  71     219.177 204.445 361.066  1.00 19.22           C  
ATOM    547  OH  TYR A  71     218.846 203.152 361.368  1.00 12.34           O  
ATOM    548  N   TYR A  72     221.581 211.235 361.788  1.00  9.17           N  
ATOM    549  CA  TYR A  72     222.023 212.614 361.669  1.00 12.94           C  
ATOM    550  C   TYR A  72     223.531 212.658 361.499  1.00 10.15           C  
ATOM    551  O   TYR A  72     224.261 211.815 362.018  1.00 13.57           O  
ATOM    552  CB  TYR A  72     221.636 213.438 362.895  1.00  2.94           C  
ATOM    553  CG  TYR A  72     222.417 213.069 364.127  1.00 14.13           C  
ATOM    554  CD1 TYR A  72     223.555 213.762 364.488  1.00  8.79           C  
ATOM    555  CD2 TYR A  72     222.036 212.002 364.911  1.00 10.43           C  
ATOM    556  CE1 TYR A  72     224.267 213.422 365.606  1.00  5.40           C  
ATOM    557  CE2 TYR A  72     222.746 211.654 366.026  1.00  4.26           C  
ATOM    558  CZ  TYR A  72     223.859 212.366 366.370  1.00 15.74           C  
ATOM    559  OH  TYR A  72     224.571 212.013 367.487  1.00 11.26           O  
ATOM    560  N   PHE A  73     223.986 213.682 360.786  1.00 13.23           N  
ATOM    561  CA  PHE A  73     225.397 213.964 360.597  1.00 11.00           C  
ATOM    562  C   PHE A  73     225.640 215.452 360.755  1.00 16.43           C  
ATOM    563  O   PHE A  73     224.839 216.270 360.305  1.00 14.78           O  
ATOM    564  CB  PHE A  73     225.879 213.535 359.215  1.00  6.75           C  
ATOM    565  CG  PHE A  73     227.240 214.042 358.875  1.00  5.37           C  
ATOM    566  CD1 PHE A  73     228.364 213.379 359.307  1.00 11.72           C  
ATOM    567  CD2 PHE A  73     227.396 215.192 358.135  1.00  8.73           C  
ATOM    568  CE1 PHE A  73     229.610 213.845 358.993  1.00 14.08           C  
ATOM    569  CE2 PHE A  73     228.640 215.663 357.826  1.00 11.80           C  
ATOM    570  CZ  PHE A  73     229.751 214.989 358.254  1.00 13.11           C  
ATOM    571  N   ALA A  74     226.778 215.795 361.357  1.00 11.71           N  
ATOM    572  CA  ALA A  74     227.197 217.185 361.460  1.00 17.36           C  
ATOM    573  C   ALA A  74     228.553 217.315 362.130  1.00 15.93           C  
ATOM    574  O   ALA A  74     228.962 216.435 362.890  1.00 15.71           O  
ATOM    575  CB  ALA A  74     226.180 217.995 362.256  1.00  4.91           C  
ATOM    576  N   ASP A  75     229.236 218.425 361.891  1.00 10.55           N  
ATOM    577  CA  ASP A  75     230.412 218.752 362.675  1.00 14.48           C  
ATOM    578  C   ASP A  75     229.974 219.308 364.016  1.00 14.76           C  
ATOM    579  O   ASP A  75     228.795 219.299 364.364  1.00 10.64           O  
ATOM    580  CB  ASP A  75     231.307 219.748 361.952  1.00  7.38           C  
ATOM    581  CG  ASP A  75     232.058 219.129 360.806  1.00 16.61           C  
ATOM    582  OD1 ASP A  75     232.083 217.888 360.720  1.00 11.14           O  
ATOM    583  OD2 ASP A  75     232.643 219.878 360.001  1.00 16.70           O  
ATOM    584  N   LEU A  76     230.934 219.801 364.781  1.00 11.32           N  
ATOM    585  CA  LEU A  76     230.617 220.246 366.122  1.00  6.59           C  
ATOM    586  C   LEU A  76     231.453 221.468 366.449  1.00 11.59           C  
ATOM    587  O   LEU A  76     232.643 221.523 366.132  1.00 19.32           O  
ATOM    588  CB  LEU A  76     230.880 219.136 367.136  1.00  9.45           C  
ATOM    589  CG  LEU A  76     230.379 219.375 368.551  1.00 15.89           C  
ATOM    590  CD1 LEU A  76     228.874 219.315 368.547  1.00 13.10           C  
ATOM    591  CD2 LEU A  76     230.951 218.370 369.511  1.00  7.98           C  
ATOM    592  N   GLU A  77     230.823 222.453 367.071  1.00 13.81           N  
ATOM    593  CA  GLU A  77     231.545 223.532 367.720  1.00 10.18           C  
ATOM    594  C   GLU A  77     231.178 223.545 369.189  1.00 17.22           C  
ATOM    595  O   GLU A  77     230.001 223.443 369.543  1.00 15.73           O  
ATOM    596  CB  GLU A  77     231.239 224.896 367.121  1.00  8.26           C  
ATOM    597  CG  GLU A  77     231.789 225.124 365.740  1.00 24.68           C  
ATOM    598  CD  GLU A  77     231.490 226.523 365.240  1.00 30.66           C  
ATOM    599  OE1 GLU A  77     230.708 227.232 365.903  1.00 18.41           O  
ATOM    600  OE2 GLU A  77     232.039 226.920 364.196  1.00 19.68           O  
ATOM    601  N   VAL A  78     232.187 223.677 370.036  1.00  9.89           N  
ATOM    602  CA  VAL A  78     231.991 223.693 371.475  1.00  7.24           C  
ATOM    603  C   VAL A  78     232.410 225.047 372.016  1.00 12.92           C  
ATOM    604  O   VAL A  78     233.307 225.704 371.482  1.00 13.17           O  
ATOM    605  CB  VAL A  78     232.778 222.564 372.164  1.00 17.09           C  
ATOM    606  CG1 VAL A  78     232.241 221.232 371.731  1.00 14.94           C  
ATOM    607  CG2 VAL A  78     234.242 222.664 371.819  1.00  6.94           C  
ATOM    608  N   ALA A  79     231.740 225.470 373.079  1.00  8.17           N  
ATOM    609  CA  ALA A  79     232.113 226.664 373.819  1.00 17.11           C  
ATOM    610  C   ALA A  79     232.138 226.305 375.290  1.00 17.58           C  
ATOM    611  O   ALA A  79     231.102 225.949 375.858  1.00 11.03           O  
ATOM    612  CB  ALA A  79     231.139 227.810 373.563  1.00 30.00           C  
ATOM    613  N   VAL A  80     233.309 226.398 375.904  1.00  9.94           N  
ATOM    614  CA  VAL A  80     233.539 225.858 377.233  1.00  8.11           C  
ATOM    615  C   VAL A  80     234.083 226.950 378.133  1.00 12.85           C  
ATOM    616  O   VAL A  80     234.924 227.751 377.714  1.00 22.87           O  
ATOM    617  CB  VAL A  80     234.520 224.677 377.183  1.00 12.04           C  
ATOM    618  CG1 VAL A  80     234.759 224.135 378.571  1.00  5.08           C  
ATOM    619  CG2 VAL A  80     233.997 223.610 376.265  1.00  5.90           C  
ATOM    620  N   LYS A  81     233.599 226.986 379.366  1.00 14.86           N  
ATOM    621  CA  LYS A  81     234.153 227.839 380.405  1.00 17.03           C  
ATOM    622  C   LYS A  81     234.720 226.933 381.486  1.00 20.38           C  
ATOM    623  O   LYS A  81     233.975 226.170 382.109  1.00 12.51           O  
ATOM    624  CB  LYS A  81     233.090 228.769 380.977  1.00 13.59           C  
ATOM    625  CG  LYS A  81     233.631 229.772 381.967  1.00 37.64           C  
ATOM    626  CD  LYS A  81     232.507 230.547 382.624  1.00 55.29           C  
ATOM    627  CE  LYS A  81     231.789 231.431 381.627  1.00 52.94           C  
ATOM    628  NZ  LYS A  81     230.676 232.179 382.267  1.00 54.10           N  
ATOM    629  N   HIS A  82     236.024 227.022 381.713  1.00 12.15           N  
ATOM    630  CA  HIS A  82     236.723 225.999 382.471  1.00  9.77           C  
ATOM    631  C   HIS A  82     237.872 226.623 383.238  1.00 14.75           C  
ATOM    632  O   HIS A  82     238.265 227.763 382.988  1.00 18.72           O  
ATOM    633  CB  HIS A  82     237.262 224.911 381.552  1.00  8.33           C  
ATOM    634  CG  HIS A  82     238.234 225.422 380.542  1.00 22.85           C  
ATOM    635  ND1 HIS A  82     239.556 225.669 380.840  1.00 12.62           N  
ATOM    636  CD2 HIS A  82     238.069 225.773 379.248  1.00 12.88           C  
ATOM    637  CE1 HIS A  82     240.168 226.129 379.764  1.00 15.40           C  
ATOM    638  NE2 HIS A  82     239.287 226.202 378.785  1.00 12.15           N  
ATOM    639  N   LYS A  83     238.401 225.855 384.180  1.00 15.07           N  
ATOM    640  CA  LYS A  83     239.651 226.174 384.844  1.00 23.53           C  
ATOM    641  C   LYS A  83     240.751 225.251 384.345  1.00 21.41           C  
ATOM    642  O   LYS A  83     240.507 224.092 384.005  1.00 28.27           O  
ATOM    643  CB  LYS A  83     239.519 226.047 386.358  1.00 30.00           C  
ATOM    644  CG  LYS A  83     238.650 227.115 386.969  1.00 30.00           C  
ATOM    645  CD  LYS A  83     238.536 226.955 388.466  1.00 30.00           C  
ATOM    646  CE  LYS A  83     237.773 228.122 389.064  1.00 30.00           C  
ATOM    647  NZ  LYS A  83     237.604 227.978 390.533  1.00 30.00           N  
ATOM    648  N   GLY A  84     241.964 225.772 384.296  1.00 16.47           N  
ATOM    649  CA  GLY A  84     243.053 224.950 383.836  1.00 14.15           C  
ATOM    650  C   GLY A  84     243.087 224.848 382.321  1.00 22.30           C  
ATOM    651  O   GLY A  84     242.690 225.753 381.592  1.00 17.93           O  
ATOM    652  N   ASP A  85     243.566 223.701 381.858  1.00 15.28           N  
ATOM    653  CA  ASP A  85     243.810 223.484 380.442  1.00 16.52           C  
ATOM    654  C   ASP A  85     242.844 222.458 379.879  1.00 11.71           C  
ATOM    655  O   ASP A  85     242.830 221.298 380.291  1.00 20.92           O  
ATOM    656  CB  ASP A  85     245.240 223.013 380.223  1.00 30.00           C  
ATOM    657  CG  ASP A  85     246.246 224.066 380.584  1.00 30.00           C  
ATOM    658  OD1 ASP A  85     245.854 225.249 380.670  1.00 30.00           O  
ATOM    659  OD2 ASP A  85     247.423 223.714 380.796  1.00 30.00           O  
ATOM    660  N   LEU A  86     242.042 222.894 378.919  1.00 14.48           N  
ATOM    661  CA  LEU A  86     241.033 222.048 378.304  1.00 16.35           C  
ATOM    662  C   LEU A  86     241.699 221.138 377.286  1.00 12.05           C  
ATOM    663  O   LEU A  86     242.312 221.621 376.332  1.00 14.84           O  
ATOM    664  CB  LEU A  86     239.963 222.893 377.626  1.00 11.05           C  
ATOM    665  CG  LEU A  86     238.899 222.063 376.925  1.00 14.58           C  
ATOM    666  CD1 LEU A  86     238.157 221.255 377.954  1.00 12.77           C  
ATOM    667  CD2 LEU A  86     237.948 222.948 376.153  1.00 22.14           C  
ATOM    668  N   THR A  87     241.571 219.833 377.482  1.00 10.85           N  
ATOM    669  CA  THR A  87     242.217 218.843 376.633  1.00 11.61           C  
ATOM    670  C   THR A  87     241.155 218.040 375.906  1.00  8.42           C  
ATOM    671  O   THR A  87     240.236 217.515 376.534  1.00 18.79           O  
ATOM    672  CB  THR A  87     243.098 217.910 377.457  1.00  9.51           C  
ATOM    673  OG1 THR A  87     244.129 218.669 378.095  1.00 18.90           O  
ATOM    674  CG2 THR A  87     243.723 216.867 376.574  1.00  9.95           C  
ATOM    675  N   TRP A  88     241.283 217.936 374.590  1.00 11.44           N  
ATOM    676  CA  TRP A  88     240.319 217.221 373.772  1.00  9.35           C  
ATOM    677  C   TRP A  88     240.944 215.958 373.213  1.00 12.99           C  
ATOM    678  O   TRP A  88     242.161 215.866 373.044  1.00 13.54           O  
ATOM    679  CB  TRP A  88     239.798 218.087 372.629  1.00  4.01           C  
ATOM    680  CG  TRP A  88     238.793 217.398 371.769  1.00 12.22           C  
ATOM    681  CD1 TRP A  88     237.481 217.230 372.041  1.00  9.24           C  
ATOM    682  CD2 TRP A  88     239.007 216.827 370.474  1.00 12.86           C  
ATOM    683  NE1 TRP A  88     236.860 216.570 371.016  1.00  9.82           N  
ATOM    684  CE2 TRP A  88     237.777 216.315 370.037  1.00 14.53           C  
ATOM    685  CE3 TRP A  88     240.120 216.696 369.647  1.00 11.00           C  
ATOM    686  CZ2 TRP A  88     237.626 215.682 368.817  1.00 10.46           C  
ATOM    687  CZ3 TRP A  88     239.965 216.066 368.433  1.00 14.82           C  
ATOM    688  CH2 TRP A  88     238.731 215.567 368.029  1.00 16.72           C  
ATOM    689  N   VAL A  89     240.099 214.971 372.956  1.00 14.75           N  
ATOM    690  CA  VAL A  89     240.552 213.659 372.510  1.00  9.74           C  
ATOM    691  C   VAL A  89     239.626 213.170 371.405  1.00 16.11           C  
ATOM    692  O   VAL A  89     238.405 213.351 371.499  1.00 12.23           O  
ATOM    693  CB  VAL A  89     240.602 212.691 373.698  1.00 20.40           C  
ATOM    694  CG1 VAL A  89     240.834 211.310 373.237  1.00 19.56           C  
ATOM    695  CG2 VAL A  89     241.713 213.091 374.624  1.00  7.27           C  
ATOM    696  N   PRO A  90     240.148 212.558 370.350  1.00 15.49           N  
ATOM    697  CA  PRO A  90     239.290 212.081 369.265  1.00 13.36           C  
ATOM    698  C   PRO A  90     238.521 210.838 369.676  1.00 18.04           C  
ATOM    699  O   PRO A  90     238.787 210.214 370.702  1.00 11.28           O  
ATOM    700  CB  PRO A  90     240.275 211.784 368.140  1.00  9.72           C  
ATOM    701  CG  PRO A  90     241.523 211.469 368.839  1.00 16.61           C  
ATOM    702  CD  PRO A  90     241.570 212.370 370.030  1.00 12.67           C  
ATOM    703  N   ASN A  91     237.538 210.495 368.850  1.00  9.89           N  
ATOM    704  CA  ASN A  91     236.682 209.347 369.117  1.00 12.15           C  
ATOM    705  C   ASN A  91     237.505 208.084 369.297  1.00 15.23           C  
ATOM    706  O   ASN A  91     238.556 207.913 368.674  1.00 14.85           O  
ATOM    707  CB  ASN A  91     235.697 209.159 367.967  1.00 15.30           C  
ATOM    708  CG  ASN A  91     234.672 208.096 368.252  1.00 19.46           C  
ATOM    709  OD1 ASN A  91     234.855 207.256 369.126  1.00 12.20           O  
ATOM    710  ND2 ASN A  91     233.581 208.120 367.511  1.00  5.76           N  
ATOM    711  N   GLY A  92     237.019 207.196 370.157  1.00 18.11           N  
ATOM    712  CA  GLY A  92     237.612 205.896 370.331  1.00 12.42           C  
ATOM    713  C   GLY A  92     239.011 205.889 370.905  1.00 21.34           C  
ATOM    714  O   GLY A  92     239.682 204.855 370.835  1.00 19.18           O  
ATOM    715  N   ALA A  93     239.478 206.987 371.435  1.00 12.99           N  
ATOM    716  CA  ALA A  93     240.786 206.958 372.055  1.00 16.82           C  
ATOM    717  C   ALA A  93     240.664 206.647 373.543  1.00 21.09           C  
ATOM    718  O   ALA A  93     239.655 206.970 374.170  1.00 17.35           O  
ATOM    719  CB  ALA A  93     241.492 208.281 371.860  1.00  9.71           C  
ATOM    720  N   PRO A  94     241.683 206.024 374.130  1.00 16.48           N  
ATOM    721  CA  PRO A  94     241.585 205.616 375.535  1.00 13.02           C  
ATOM    722  C   PRO A  94     241.387 206.805 376.450  1.00 21.32           C  
ATOM    723  O   PRO A  94     241.816 207.918 376.146  1.00 12.39           O  
ATOM    724  CB  PRO A  94     242.936 204.946 375.800  1.00 12.60           C  
ATOM    725  CG  PRO A  94     243.402 204.530 374.473  1.00 10.48           C  
ATOM    726  CD  PRO A  94     242.945 205.571 373.525  1.00 12.80           C  
ATOM    727  N   VAL A  95     240.741 206.555 377.586  1.00 11.30           N  
ATOM    728  CA  VAL A  95     240.532 207.604 378.578  1.00 17.00           C  
ATOM    729  C   VAL A  95     241.861 208.082 379.139  1.00 19.90           C  
ATOM    730  O   VAL A  95     242.006 209.255 379.506  1.00 20.01           O  
ATOM    731  CB  VAL A  95     239.596 207.094 379.690  1.00 30.00           C  
ATOM    732  CG1 VAL A  95     239.450 208.124 380.783  1.00 30.00           C  
ATOM    733  CG2 VAL A  95     238.243 206.748 379.111  1.00 30.00           C  
ATOM    734  N   ALA A  96     242.863 207.204 379.185  1.00 20.05           N  
ATOM    735  CA  ALA A  96     244.161 207.597 379.718  1.00 17.59           C  
ATOM    736  C   ALA A  96     244.829 208.654 378.855  1.00 21.52           C  
ATOM    737  O   ALA A  96     245.870 209.194 379.237  1.00 13.30           O  
ATOM    738  CB  ALA A  96     245.062 206.374 379.842  1.00 30.00           C  
ATOM    739  N   ALA A  97     244.260 208.954 377.689  1.00 16.27           N  
ATOM    740  CA  ALA A  97     244.878 209.918 376.787  1.00 17.86           C  
ATOM    741  C   ALA A  97     244.605 211.355 377.191  1.00 22.34           C  
ATOM    742  O   ALA A  97     245.371 212.246 376.816  1.00 14.12           O  
ATOM    743  CB  ALA A  97     244.385 209.695 375.360  1.00 10.13           C  
ATOM    744  N   LEU A  98     243.536 211.604 377.946  1.00 16.08           N  
ATOM    745  CA  LEU A  98     243.136 212.977 378.217  1.00 12.34           C  
ATOM    746  C   LEU A  98     244.153 213.717 379.067  1.00 21.60           C  
ATOM    747  O   LEU A  98     244.039 214.935 379.227  1.00 16.80           O  
ATOM    748  CB  LEU A  98     241.777 213.012 378.908  1.00 16.13           C  
ATOM    749  CG  LEU A  98     240.524 212.905 378.041  1.00 23.74           C  
ATOM    750  CD1 LEU A  98     240.398 211.536 377.428  1.00  9.81           C  
ATOM    751  CD2 LEU A  98     239.310 213.193 378.866  1.00 16.48           C  
ATOM    752  N   ASP A  99     245.142 213.020 379.607  1.00 17.43           N  
ATOM    753  CA  ASP A  99     246.135 213.626 380.480  1.00 10.95           C  
ATOM    754  C   ASP A  99     247.376 214.089 379.735  1.00 18.82           C  
ATOM    755  O   ASP A  99     248.332 214.532 380.374  1.00 16.00           O  
ATOM    756  CB  ASP A  99     246.534 212.638 381.574  1.00 12.21           C  
ATOM    757  CG  ASP A  99     245.384 212.301 382.489  1.00 21.92           C  
ATOM    758  OD1 ASP A  99     244.377 213.035 382.465  1.00 20.49           O  
ATOM    759  OD2 ASP A  99     245.478 211.297 383.224  1.00 30.06           O  
ATOM    760  N   ASN A 100     247.392 213.994 378.412  1.00 10.34           N  
ATOM    761  CA  ASN A 100     248.569 214.323 377.622  1.00  8.16           C  
ATOM    762  C   ASN A 100     248.367 215.667 376.938  1.00 15.45           C  
ATOM    763  O   ASN A 100     247.392 215.855 376.204  1.00 14.78           O  
ATOM    764  CB  ASN A 100     248.832 213.242 376.583  1.00 10.80           C  
ATOM    765  CG  ASN A 100     249.147 211.920 377.211  1.00 24.72           C  
ATOM    766  OD1 ASN A 100     249.573 211.854 378.360  1.00 24.87           O  
ATOM    767  ND2 ASN A 100     248.929 210.847 376.464  1.00 22.29           N  
ATOM    768  N   THR A 101     249.295 216.592 377.166  1.00 12.53           N  
ATOM    769  CA  THR A 101     249.227 217.890 376.514  1.00 12.45           C  
ATOM    770  C   THR A 101     249.479 217.782 375.017  1.00 15.27           C  
ATOM    771  O   THR A 101     249.120 218.696 374.267  1.00 12.92           O  
ATOM    772  CB  THR A 101     250.233 218.837 377.170  1.00 12.09           C  
ATOM    773  OG1 THR A 101     249.978 218.889 378.577  1.00 27.86           O  
ATOM    774  CG2 THR A 101     250.104 220.237 376.616  1.00 59.76           C  
ATOM    775  N   THR A 102     250.078 216.682 374.562  1.00 12.89           N  
ATOM    776  CA  THR A 102     250.265 216.478 373.135  1.00  6.95           C  
ATOM    777  C   THR A 102     248.945 216.490 372.384  1.00 14.76           C  
ATOM    778  O   THR A 102     248.871 217.062 371.292  1.00 10.24           O  
ATOM    779  CB  THR A 102     250.981 215.159 372.880  1.00 18.04           C  
ATOM    780  OG1 THR A 102     252.228 215.151 373.580  1.00 14.74           O  
ATOM    781  CG2 THR A 102     251.247 214.992 371.407  1.00  4.95           C  
ATOM    782  N   ASN A 103     247.911 215.882 372.939  1.00  6.83           N  
ATOM    783  CA  ASN A 103     246.573 215.987 372.387  1.00 11.36           C  
ATOM    784  C   ASN A 103     246.135 217.447 372.388  1.00 17.92           C  
ATOM    785  O   ASN A 103     246.656 218.249 373.164  1.00  6.91           O  
ATOM    786  CB  ASN A 103     245.602 215.156 373.203  1.00  5.39           C  
ATOM    787  CG  ASN A 103     245.867 213.689 373.075  1.00 15.86           C  
ATOM    788  OD1 ASN A 103     245.535 213.077 372.067  1.00 16.92           O  
ATOM    789  ND2 ASN A 103     246.467 213.106 374.097  1.00 12.63           N  
ATOM    790  N   PRO A 104     245.193 217.822 371.527  1.00 12.86           N  
ATOM    791  CA  PRO A 104     244.813 219.234 371.447  1.00  7.88           C  
ATOM    792  C   PRO A 104     244.436 219.785 372.802  1.00 12.16           C  
ATOM    793  O   PRO A 104     243.600 219.214 373.504  1.00 12.73           O  
ATOM    794  CB  PRO A 104     243.611 219.215 370.498  1.00  5.77           C  
ATOM    795  CG  PRO A 104     243.831 218.031 369.661  1.00  8.59           C  
ATOM    796  CD  PRO A 104     244.460 217.007 370.547  1.00  6.50           C  
ATOM    797  N   THR A 105     245.053 220.893 373.187  1.00 11.35           N  
ATOM    798  CA  THR A 105     244.872 221.460 374.513  1.00 13.94           C  
ATOM    799  C   THR A 105     244.801 222.970 374.397  1.00 18.16           C  
ATOM    800  O   THR A 105     245.689 223.591 373.813  1.00 10.90           O  
ATOM    801  CB  THR A 105     246.007 221.043 375.439  1.00 12.18           C  
ATOM    802  OG1 THR A 105     246.008 219.619 375.575  1.00 14.92           O  
ATOM    803  CG2 THR A 105     245.840 221.664 376.797  1.00  8.05           C  
ATOM    804  N   ALA A 106     243.752 223.555 374.956  1.00 16.35           N  
ATOM    805  CA  ALA A 106     243.545 224.992 374.900  1.00 15.29           C  
ATOM    806  C   ALA A 106     243.871 225.590 376.256  1.00 17.51           C  
ATOM    807  O   ALA A 106     243.135 225.375 377.224  1.00 13.94           O  
ATOM    808  CB  ALA A 106     242.110 225.319 374.504  1.00  9.35           C  
ATOM    809  N   TYR A 107     244.965 226.336 376.324  1.00 13.46           N  
ATOM    810  CA  TYR A 107     245.341 226.990 377.566  1.00  8.11           C  
ATOM    811  C   TYR A 107     244.298 228.024 377.951  1.00 13.08           C  
ATOM    812  O   TYR A 107     243.687 228.662 377.092  1.00 14.08           O  
ATOM    813  CB  TYR A 107     246.715 227.626 377.421  1.00 16.24           C  
ATOM    814  CG  TYR A 107     247.800 226.594 377.324  1.00 17.68           C  
ATOM    815  CD1 TYR A 107     247.844 225.538 378.205  1.00 28.61           C  
ATOM    816  CD2 TYR A 107     248.746 226.643 376.324  1.00 18.11           C  
ATOM    817  CE1 TYR A 107     248.819 224.580 378.124  1.00 23.84           C  
ATOM    818  CE2 TYR A 107     249.725 225.682 376.230  1.00 19.96           C  
ATOM    819  CZ  TYR A 107     249.755 224.655 377.134  1.00 21.26           C  
ATOM    820  OH  TYR A 107     250.726 223.686 377.058  1.00 20.45           O  
ATOM    821  N   HIS A 108     244.090 228.182 379.253  1.00 15.35           N  
ATOM    822  CA  HIS A 108     242.997 229.011 379.731  1.00 16.74           C  
ATOM    823  C   HIS A 108     243.176 230.457 379.300  1.00 16.24           C  
ATOM    824  O   HIS A 108     244.201 231.081 379.579  1.00 21.39           O  
ATOM    825  CB  HIS A 108     242.904 228.920 381.249  1.00 14.25           C  
ATOM    826  CG  HIS A 108     241.845 229.794 381.834  1.00 25.29           C  
ATOM    827  ND1 HIS A 108     240.527 229.724 381.446  1.00 35.14           N  
ATOM    828  CD2 HIS A 108     241.907 230.744 382.793  1.00 20.18           C  
ATOM    829  CE1 HIS A 108     239.822 230.604 382.133  1.00 27.16           C  
ATOM    830  NE2 HIS A 108     240.634 231.234 382.960  1.00 31.40           N  
ATOM    831  N   LYS A 109     242.171 230.978 378.607  1.00 17.49           N  
ATOM    832  CA  LYS A 109     242.128 232.384 378.227  1.00 14.38           C  
ATOM    833  C   LYS A 109     240.707 232.860 378.468  1.00 13.34           C  
ATOM    834  O   LYS A 109     239.779 232.360 377.832  1.00 17.36           O  
ATOM    835  CB  LYS A 109     242.530 232.575 376.770  1.00  8.38           C  
ATOM    836  CG  LYS A 109     242.521 234.013 376.296  1.00  5.75           C  
ATOM    837  CD  LYS A 109     242.864 234.083 374.818  1.00 17.74           C  
ATOM    838  CE  LYS A 109     242.673 235.477 374.250  1.00 18.45           C  
ATOM    839  NZ  LYS A 109     243.612 236.455 374.849  1.00 27.82           N  
ATOM    840  N   ALA A 110     240.540 233.821 379.365  1.00 25.21           N  
ATOM    841  CA  ALA A 110     239.213 234.283 379.747  1.00 24.74           C  
ATOM    842  C   ALA A 110     238.523 234.965 378.582  1.00 18.51           C  
ATOM    843  O   ALA A 110     239.188 235.420 377.661  1.00 23.69           O  
ATOM    844  CB  ALA A 110     239.309 235.221 380.925  1.00 18.27           C  
ATOM    845  N   PRO A 111     237.184 235.050 378.613  1.00 20.18           N  
ATOM    846  CA  PRO A 111     236.222 234.446 379.540  1.00 14.56           C  
ATOM    847  C   PRO A 111     236.012 232.951 379.351  1.00 15.63           C  
ATOM    848  O   PRO A 111     235.697 232.245 380.305  1.00 25.10           O  
ATOM    849  CB  PRO A 111     234.934 235.200 379.230  1.00 14.87           C  
ATOM    850  CG  PRO A 111     235.071 235.579 377.820  1.00  8.16           C  
ATOM    851  CD  PRO A 111     236.513 235.909 377.626  1.00  7.96           C  
ATOM    852  N   LEU A 112     236.182 232.481 378.122  1.00 15.82           N  
ATOM    853  CA  LEU A 112     235.880 231.102 377.772  1.00 15.60           C  
ATOM    854  C   LEU A 112     236.719 230.718 376.566  1.00 13.28           C  
ATOM    855  O   LEU A 112     237.590 231.472 376.128  1.00 19.73           O  
ATOM    856  CB  LEU A 112     234.391 230.920 377.497  1.00 11.82           C  
ATOM    857  CG  LEU A 112     233.745 231.837 376.458  1.00 31.08           C  
ATOM    858  CD1 LEU A 112     233.973 231.383 375.036  1.00 20.51           C  
ATOM    859  CD2 LEU A 112     232.268 231.955 376.735  1.00 26.47           C  
ATOM    860  N   THR A 113     236.445 229.539 376.027  1.00 13.38           N  
ATOM    861  CA  THR A 113     237.224 229.000 374.926  1.00 11.04           C  
ATOM    862  C   THR A 113     236.317 228.302 373.927  1.00 14.02           C  
ATOM    863  O   THR A 113     235.554 227.406 374.296  1.00 16.34           O  
ATOM    864  CB  THR A 113     238.277 228.032 375.447  1.00 13.86           C  
ATOM    865  OG1 THR A 113     239.118 228.711 376.387  1.00 17.93           O  
ATOM    866  CG2 THR A 113     239.126 227.541 374.311  1.00  5.35           C  
ATOM    867  N   ARG A 114     236.424 228.692 372.664  1.00  9.16           N  
ATOM    868  CA  ARG A 114     235.630 228.128 371.582  1.00 10.43           C  
ATOM    869  C   ARG A 114     236.515 227.319 370.646  1.00 17.10           C  
ATOM    870  O   ARG A 114     237.564 227.802 370.209  1.00 12.66           O  
ATOM    871  CB  ARG A 114     234.919 229.224 370.790  1.00  9.51           C  
ATOM    872  CG  ARG A 114     234.265 228.669 369.559  1.00 29.55           C  
ATOM    873  CD  ARG A 114     233.666 229.698 368.636  1.00 17.59           C  
ATOM    874  NE  ARG A 114     232.389 230.240 369.060  1.00 31.98           N  
ATOM    875  CZ  ARG A 114     231.679 231.071 368.307  1.00 18.99           C  
ATOM    876  NH1 ARG A 114     232.126 231.426 367.118  1.00 14.39           N  
ATOM    877  NH2 ARG A 114     230.518 231.533 368.720  1.00 32.39           N  
ATOM    878  N   LEU A 115     236.086 226.100 370.325  1.00 16.36           N  
ATOM    879  CA  LEU A 115     236.796 225.233 369.397  1.00 15.90           C  
ATOM    880  C   LEU A 115     235.867 224.806 368.276  1.00 15.73           C  
ATOM    881  O   LEU A 115     234.646 224.917 368.396  1.00 20.26           O  
ATOM    882  CB  LEU A 115     237.339 223.980 370.080  1.00 15.01           C  
ATOM    883  CG  LEU A 115     238.695 224.050 370.769  1.00 35.63           C  
ATOM    884  CD1 LEU A 115     238.641 224.959 371.966  1.00 27.80           C  
ATOM    885  CD2 LEU A 115     239.145 222.660 371.180  1.00 22.48           C  
ATOM    886  N   ALA A 116     236.448 224.307 367.195  1.00 13.85           N  
ATOM    887  CA  ALA A 116     235.695 223.708 366.106  1.00  7.36           C  
ATOM    888  C   ALA A 116     236.191 222.287 365.916  1.00 16.38           C  
ATOM    889  O   ALA A 116     237.390 222.063 365.740  1.00 16.30           O  
ATOM    890  CB  ALA A 116     235.856 224.507 364.817  1.00 10.81           C  
ATOM    891  N   LEU A 117     235.275 221.328 365.943  1.00  5.02           N  
ATOM    892  CA  LEU A 117     235.744 219.966 365.935  1.00  7.93           C  
ATOM    893  C   LEU A 117     235.161 219.202 364.759  1.00 17.51           C  
ATOM    894  O   LEU A 117     233.984 219.373 364.430  1.00 16.26           O  
ATOM    895  CB  LEU A 117     235.360 219.266 367.228  1.00 14.09           C  
ATOM    896  CG  LEU A 117     235.923 219.990 368.439  1.00 21.30           C  
ATOM    897  CD1 LEU A 117     235.482 219.308 369.703  1.00 14.94           C  
ATOM    898  CD2 LEU A 117     237.427 220.055 368.347  1.00  8.20           C  
ATOM    899  N   PRO A 118     235.951 218.356 364.115  1.00 16.19           N  
ATOM    900  CA  PRO A 118     235.454 217.564 362.993  1.00  9.75           C  
ATOM    901  C   PRO A 118     234.598 216.392 363.449  1.00  9.92           C  
ATOM    902  O   PRO A 118     234.575 216.015 364.619  1.00 15.29           O  
ATOM    903  CB  PRO A 118     236.745 217.067 362.336  1.00  8.38           C  
ATOM    904  CG  PRO A 118     237.696 216.979 363.448  1.00  7.19           C  
ATOM    905  CD  PRO A 118     237.379 218.121 364.362  1.00  9.31           C  
ATOM    906  N   TYR A 119     233.888 215.815 362.485  1.00 20.33           N  
ATOM    907  CA  TYR A 119     233.145 214.598 362.762  1.00  6.72           C  
ATOM    908  C   TYR A 119     234.113 213.429 362.795  1.00 16.79           C  
ATOM    909  O   TYR A 119     234.661 213.020 361.770  1.00  7.55           O  
ATOM    910  CB  TYR A 119     232.096 214.385 361.677  1.00 10.19           C  
ATOM    911  CG  TYR A 119     231.337 213.082 361.723  1.00 12.39           C  
ATOM    912  CD1 TYR A 119     230.246 212.922 362.549  1.00  9.26           C  
ATOM    913  CD2 TYR A 119     231.703 212.021 360.918  1.00  4.50           C  
ATOM    914  CE1 TYR A 119     229.548 211.745 362.577  1.00 12.80           C  
ATOM    915  CE2 TYR A 119     231.010 210.843 360.939  1.00 17.69           C  
ATOM    916  CZ  TYR A 119     229.936 210.710 361.772  1.00 17.94           C  
ATOM    917  OH  TYR A 119     229.245 209.529 361.798  1.00 17.68           O  
ATOM    918  N   THR A 120     234.309 212.887 363.990  1.00 14.68           N  
ATOM    919  CA  THR A 120     235.366 211.914 364.220  1.00  7.37           C  
ATOM    920  C   THR A 120     234.889 210.471 364.320  1.00 18.22           C  
ATOM    921  O   THR A 120     235.725 209.576 364.477  1.00 15.92           O  
ATOM    922  CB  THR A 120     236.128 212.313 365.475  1.00 11.50           C  
ATOM    923  OG1 THR A 120     237.183 211.383 365.711  1.00 31.25           O  
ATOM    924  CG2 THR A 120     235.205 212.363 366.658  1.00  2.00           C  
ATOM    925  N   ALA A 121     233.593 210.207 364.235  1.00 13.95           N  
ATOM    926  CA  ALA A 121     233.103 208.860 364.466  1.00  9.11           C  
ATOM    927  C   ALA A 121     233.387 207.965 363.263  1.00 13.61           C  
ATOM    928  O   ALA A 121     233.448 208.442 362.129  1.00  9.46           O  
ATOM    929  CB  ALA A 121     231.607 208.883 364.755  1.00  8.73           C  
ATOM    930  N   PRO A 122     233.577 206.662 363.482  1.00 10.22           N  
ATOM    931  CA  PRO A 122     233.801 205.754 362.353  1.00 14.39           C  
ATOM    932  C   PRO A 122     232.573 205.519 361.500  1.00 11.23           C  
ATOM    933  O   PRO A 122     232.717 205.269 360.298  1.00 17.76           O  
ATOM    934  CB  PRO A 122     234.239 204.459 363.039  1.00 13.13           C  
ATOM    935  CG  PRO A 122     233.581 204.508 364.338  1.00 11.96           C  
ATOM    936  CD  PRO A 122     233.587 205.945 364.762  1.00  9.76           C  
ATOM    937  N   HIS A 123     231.382 205.594 362.071  1.00 17.35           N  
ATOM    938  CA  HIS A 123     230.161 205.298 361.348  1.00 11.31           C  
ATOM    939  C   HIS A 123     229.864 206.395 360.339  1.00 18.89           C  
ATOM    940  O   HIS A 123     230.075 207.579 360.603  1.00 10.85           O  
ATOM    941  CB  HIS A 123     228.999 205.159 362.318  1.00 12.34           C  
ATOM    942  CG  HIS A 123     229.250 204.160 363.397  1.00 16.63           C  
ATOM    943  ND1 HIS A 123     229.329 202.808 363.155  1.00 11.73           N  
ATOM    944  CD2 HIS A 123     229.457 204.320 364.723  1.00 12.81           C  
ATOM    945  CE1 HIS A 123     229.565 202.174 364.289  1.00 12.94           C  
ATOM    946  NE2 HIS A 123     229.647 203.069 365.255  1.00 12.85           N  
ATOM    947  N   ARG A 124     229.364 205.988 359.175  1.00 10.98           N  
ATOM    948  CA  ARG A 124     229.101 206.961 358.126  1.00 15.24           C  
ATOM    949  C   ARG A 124     228.131 208.041 358.572  1.00 19.53           C  
ATOM    950  O   ARG A 124     228.285 209.193 358.163  1.00 13.49           O  
ATOM    951  CB  ARG A 124     228.570 206.274 356.874  1.00  8.32           C  
ATOM    952  CG  ARG A 124     227.312 205.485 357.072  1.00 11.73           C  
ATOM    953  CD  ARG A 124     226.815 204.973 355.747  1.00 19.38           C  
ATOM    954  NE  ARG A 124     225.591 204.201 355.890  1.00 19.82           N  
ATOM    955  CZ  ARG A 124     224.968 203.606 354.884  1.00 23.71           C  
ATOM    956  NH1 ARG A 124     225.452 203.698 353.657  1.00 15.58           N  
ATOM    957  NH2 ARG A 124     223.860 202.922 355.100  1.00 12.70           N  
ATOM    958  N   VAL A 125     227.145 207.700 359.398  1.00 20.56           N  
ATOM    959  CA  VAL A 125     226.215 208.682 359.938  1.00  9.97           C  
ATOM    960  C   VAL A 125     225.740 208.174 361.289  1.00 15.95           C  
ATOM    961  O   VAL A 125     225.542 206.979 361.481  1.00 17.01           O  
ATOM    962  CB  VAL A 125     225.043 208.919 358.957  1.00 11.80           C  
ATOM    963  CG1 VAL A 125     224.268 207.646 358.740  1.00  7.71           C  
ATOM    964  CG2 VAL A 125     224.145 209.998 359.468  1.00 12.21           C  
ATOM    965  N   LEU A 126     225.569 209.082 362.235  1.00 13.02           N  
ATOM    966  CA  LEU A 126     225.188 208.709 363.587  1.00 12.67           C  
ATOM    967  C   LEU A 126     223.679 208.548 363.680  1.00 14.08           C  
ATOM    968  O   LEU A 126     222.948 208.758 362.714  1.00 11.99           O  
ATOM    969  CB  LEU A 126     225.673 209.748 364.594  1.00 13.28           C  
ATOM    970  CG  LEU A 126     227.184 209.861 364.703  1.00 12.28           C  
ATOM    971  CD1 LEU A 126     227.541 210.977 365.641  1.00 13.70           C  
ATOM    972  CD2 LEU A 126     227.735 208.565 365.203  1.00 12.50           C  
ATOM    973  N   ALA A 127     223.212 208.189 364.871  1.00  9.98           N  
ATOM    974  CA  ALA A 127     221.807 207.887 365.070  1.00  7.49           C  
ATOM    975  C   ALA A 127     221.345 208.392 366.426  1.00 14.69           C  
ATOM    976  O   ALA A 127     222.072 208.322 367.419  1.00 11.77           O  
ATOM    977  CB  ALA A 127     221.534 206.388 364.955  1.00  4.78           C  
ATOM    978  N   THR A 128     220.124 208.918 366.455  1.00 10.23           N  
ATOM    979  CA  THR A 128     219.463 209.305 367.692  1.00 10.77           C  
ATOM    980  C   THR A 128     218.797 208.144 368.411  1.00  9.74           C  
ATOM    981  O   THR A 128     218.667 208.189 369.635  1.00 24.83           O  
ATOM    982  CB  THR A 128     218.413 210.377 367.425  1.00 12.53           C  
ATOM    983  OG1 THR A 128     217.477 209.892 366.458  1.00  6.70           O  
ATOM    984  CG2 THR A 128     219.066 211.624 366.904  1.00  2.49           C  
ATOM    985  N   VAL A 129     218.349 207.128 367.688  1.00 12.50           N  
ATOM    986  CA  VAL A 129     217.687 205.984 368.300  1.00 15.43           C  
ATOM    987  C   VAL A 129     218.318 204.727 367.737  1.00 16.08           C  
ATOM    988  O   VAL A 129     218.491 204.601 366.523  1.00 16.87           O  
ATOM    989  CB  VAL A 129     216.170 206.004 368.038  1.00 30.00           C  
ATOM    990  CG1 VAL A 129     215.524 204.771 368.622  1.00 30.00           C  
ATOM    991  CG2 VAL A 129     215.557 207.252 368.617  1.00 30.00           C  
ATOM    992  N   TYR A 130     218.658 203.790 368.612  1.00 15.38           N  
ATOM    993  CA  TYR A 130     219.373 202.598 368.173  1.00 16.38           C  
ATOM    994  C   TYR A 130     218.643 201.381 368.718  1.00 20.23           C  
ATOM    995  O   TYR A 130     218.309 201.339 369.901  1.00 22.66           O  
ATOM    996  CB  TYR A 130     220.816 202.627 368.647  1.00  9.65           C  
ATOM    997  CG  TYR A 130     221.644 201.473 368.158  1.00 15.37           C  
ATOM    998  CD1 TYR A 130     222.207 201.492 366.900  1.00 11.33           C  
ATOM    999  CD2 TYR A 130     221.856 200.364 368.952  1.00 15.10           C  
ATOM   1000  CE1 TYR A 130     222.967 200.446 366.448  1.00 11.05           C  
ATOM   1001  CE2 TYR A 130     222.612 199.311 368.507  1.00 12.10           C  
ATOM   1002  CZ  TYR A 130     223.165 199.356 367.253  1.00 15.70           C  
ATOM   1003  OH  TYR A 130     223.923 198.304 366.802  1.00 21.88           O  
ATOM   1004  N   ASN A 131     218.414 200.391 367.858  1.00 16.51           N  
ATOM   1005  CA  ASN A 131     217.721 199.166 368.248  1.00 14.13           C  
ATOM   1006  C   ASN A 131     218.751 198.069 368.475  1.00 22.61           C  
ATOM   1007  O   ASN A 131     219.365 197.541 367.547  1.00 24.95           O  
ATOM   1008  CB  ASN A 131     216.707 198.763 367.190  1.00 10.63           C  
ATOM   1009  CG  ASN A 131     215.895 197.565 367.601  1.00 21.53           C  
ATOM   1010  OD1 ASN A 131     215.695 197.318 368.785  1.00 28.51           O  
ATOM   1011  ND2 ASN A 131     215.413 196.815 366.621  1.00 21.13           N  
ATOM   1012  N   GLY A 132     218.921 197.708 369.741  1.00 18.62           N  
ATOM   1013  CA  GLY A 132     219.865 196.679 370.129  1.00 25.39           C  
ATOM   1014  C   GLY A 132     219.707 196.255 371.574  1.00 31.60           C  
ATOM   1015  O   GLY A 132     218.624 195.855 371.999  1.00 42.50           O  
ATOM   1016  N   ARG A 157     217.384 202.063 374.431  1.00 78.10           N  
ATOM   1017  CA  ARG A 157     217.648 202.738 375.697  1.00 91.21           C  
ATOM   1018  C   ARG A 157     219.125 203.176 375.775  1.00 94.98           C  
ATOM   1019  O   ARG A 157     219.392 204.370 375.890  1.00 86.75           O  
ATOM   1020  CB  ARG A 157     217.231 201.840 376.873  1.00 93.90           C  
ATOM   1021  CG  ARG A 157     217.467 202.394 378.266  1.00 93.64           C  
ATOM   1022  CD  ARG A 157     216.671 203.657 378.555  1.00 92.21           C  
ATOM   1023  NE  ARG A 157     216.800 204.029 379.963  1.00106.64           N  
ATOM   1024  CZ  ARG A 157     216.486 205.218 380.465  1.00108.94           C  
ATOM   1025  NH1 ARG A 157     216.638 205.453 381.762  1.00 97.88           N  
ATOM   1026  NH2 ARG A 157     216.031 206.175 379.671  1.00100.42           N  
ATOM   1027  N   PRO A 158     220.104 202.231 375.721  1.00 89.29           N  
ATOM   1028  CA  PRO A 158     221.501 202.665 375.602  1.00 75.19           C  
ATOM   1029  C   PRO A 158     221.890 202.975 374.167  1.00 65.31           C  
ATOM   1030  O   PRO A 158     221.343 202.379 373.234  1.00 58.12           O  
ATOM   1031  CB  PRO A 158     222.283 201.458 376.129  1.00 30.00           C  
ATOM   1032  CG  PRO A 158     221.455 200.311 375.704  1.00 30.00           C  
ATOM   1033  CD  PRO A 158     220.018 200.756 375.754  1.00 30.00           C  
ATOM   1034  N   LEU A 159     222.846 203.862 373.976  1.00 47.25           N  
ATOM   1035  CA  LEU A 159     223.318 203.901 372.599  1.00 32.27           C  
ATOM   1036  C   LEU A 159     224.774 203.466 372.530  1.00 25.44           C  
ATOM   1037  O   LEU A 159     225.536 203.695 373.473  1.00 25.73           O  
ATOM   1038  CB  LEU A 159     223.180 205.301 371.998  1.00 24.63           C  
ATOM   1039  CG  LEU A 159     221.848 205.604 371.322  1.00 40.67           C  
ATOM   1040  CD1 LEU A 159     220.725 205.681 372.324  1.00 28.00           C  
ATOM   1041  CD2 LEU A 159     221.946 206.882 370.528  1.00 29.05           C  
ATOM   1042  N   PRO A 160     225.162 202.834 371.426  1.00 20.24           N  
ATOM   1043  CA  PRO A 160     226.499 202.247 371.342  1.00 15.32           C  
ATOM   1044  C   PRO A 160     227.580 203.254 371.683  1.00 13.53           C  
ATOM   1045  O   PRO A 160     227.456 204.447 371.403  1.00 27.74           O  
ATOM   1046  CB  PRO A 160     226.595 201.800 369.883  1.00 17.47           C  
ATOM   1047  CG  PRO A 160     225.201 201.529 369.508  1.00 19.19           C  
ATOM   1048  CD  PRO A 160     224.364 202.535 370.233  1.00 21.62           C  
ATOM   1049  N   THR A 161     228.646 202.760 372.313  1.00 25.79           N  
ATOM   1050  CA  THR A 161     229.730 203.629 372.745  1.00 30.23           C  
ATOM   1051  C   THR A 161     230.399 204.334 371.582  1.00 24.33           C  
ATOM   1052  O   THR A 161     231.015 205.382 371.781  1.00 30.54           O  
ATOM   1053  CB  THR A 161     230.775 202.822 373.503  1.00 43.45           C  
ATOM   1054  OG1 THR A 161     231.342 201.844 372.625  1.00 22.21           O  
ATOM   1055  CG2 THR A 161     230.139 202.113 374.684  1.00 24.98           C  
ATOM   1056  N   SER A 162     230.299 203.788 370.379  1.00 12.17           N  
ATOM   1057  CA  SER A 162     230.971 204.412 369.253  1.00 14.32           C  
ATOM   1058  C   SER A 162     230.309 205.700 368.808  1.00 14.06           C  
ATOM   1059  O   SER A 162     230.867 206.376 367.942  1.00 13.05           O  
ATOM   1060  CB  SER A 162     231.044 203.438 368.085  1.00 14.17           C  
ATOM   1061  OG  SER A 162     229.752 203.138 367.595  1.00 13.61           O  
ATOM   1062  N   PHE A 163     229.153 206.070 369.362  1.00  9.40           N  
ATOM   1063  CA  PHE A 163     228.532 207.344 369.004  1.00 17.08           C  
ATOM   1064  C   PHE A 163     229.018 208.383 370.005  1.00 21.14           C  
ATOM   1065  O   PHE A 163     228.577 208.436 371.153  1.00 14.98           O  
ATOM   1066  CB  PHE A 163     227.013 207.255 369.031  1.00 11.22           C  
ATOM   1067  CG  PHE A 163     226.434 206.224 368.119  1.00 16.77           C  
ATOM   1068  CD1 PHE A 163     227.188 205.613 367.147  1.00 10.85           C  
ATOM   1069  CD2 PHE A 163     225.100 205.900 368.216  1.00 15.31           C  
ATOM   1070  CE1 PHE A 163     226.628 204.672 366.320  1.00 18.85           C  
ATOM   1071  CE2 PHE A 163     224.540 204.969 367.388  1.00  4.38           C  
ATOM   1072  CZ  PHE A 163     225.304 204.353 366.439  1.00 12.15           C  
ATOM   1073  N   ASN A 164     229.901 209.254 369.528  1.00 10.66           N  
ATOM   1074  CA  ASN A 164     230.450 210.356 370.304  1.00 10.15           C  
ATOM   1075  C   ASN A 164     231.475 211.074 369.444  1.00 14.09           C  
ATOM   1076  O   ASN A 164     231.989 210.527 368.470  1.00  6.23           O  
ATOM   1077  CB  ASN A 164     231.072 209.876 371.619  1.00  2.00           C  
ATOM   1078  CG  ASN A 164     232.104 208.798 371.420  1.00 17.73           C  
ATOM   1079  OD1 ASN A 164     232.792 208.758 370.409  1.00 13.45           O  
ATOM   1080  ND2 ASN A 164     232.219 207.906 372.393  1.00 16.74           N  
ATOM   1081  N   TYR A 165     231.758 212.317 369.814  1.00  8.58           N  
ATOM   1082  CA  TYR A 165     232.785 213.125 369.174  1.00 13.03           C  
ATOM   1083  C   TYR A 165     234.092 213.119 369.952  1.00 15.05           C  
ATOM   1084  O   TYR A 165     235.016 213.866 369.630  1.00 12.98           O  
ATOM   1085  CB  TYR A 165     232.286 214.546 368.956  1.00  3.75           C  
ATOM   1086  CG  TYR A 165     231.226 214.617 367.891  1.00  4.99           C  
ATOM   1087  CD1 TYR A 165     231.359 213.903 366.732  1.00  9.27           C  
ATOM   1088  CD2 TYR A 165     230.100 215.378 368.049  1.00  7.04           C  
ATOM   1089  CE1 TYR A 165     230.412 213.956 365.752  1.00  6.89           C  
ATOM   1090  CE2 TYR A 165     229.144 215.435 367.068  1.00  9.58           C  
ATOM   1091  CZ  TYR A 165     229.302 214.718 365.925  1.00 14.75           C  
ATOM   1092  OH  TYR A 165     228.354 214.764 364.940  1.00 12.15           O  
ATOM   1093  N   GLY A 166     234.173 212.302 370.985  1.00  9.94           N  
ATOM   1094  CA  GLY A 166     235.321 212.320 371.860  1.00 13.75           C  
ATOM   1095  C   GLY A 166     234.973 212.982 373.175  1.00 19.76           C  
ATOM   1096  O   GLY A 166     233.809 213.253 373.480  1.00 11.45           O  
ATOM   1097  N   ALA A 167     236.000 213.243 373.970  1.00 12.91           N  
ATOM   1098  CA  ALA A 167     235.762 213.798 375.286  1.00 13.59           C  
ATOM   1099  C   ALA A 167     236.697 214.968 375.515  1.00 10.72           C  
ATOM   1100  O   ALA A 167     237.655 215.178 374.772  1.00 13.21           O  
ATOM   1101  CB  ALA A 167     235.943 212.744 376.376  1.00  7.57           C  
ATOM   1102  N   ILE A 168     236.391 215.741 376.552  1.00 12.11           N  
ATOM   1103  CA  ILE A 168     237.210 216.866 376.968  1.00 16.03           C  
ATOM   1104  C   ILE A 168     237.398 216.795 378.470  1.00 19.61           C  
ATOM   1105  O   ILE A 168     236.517 216.359 379.215  1.00 15.03           O  
ATOM   1106  CB  ILE A 168     236.599 218.220 376.572  1.00 14.15           C  
ATOM   1107  CG1 ILE A 168     235.208 218.365 377.168  1.00 14.57           C  
ATOM   1108  CG2 ILE A 168     236.538 218.363 375.083  1.00  9.22           C  
ATOM   1109  CD1 ILE A 168     234.613 219.713 376.940  1.00 12.01           C  
ATOM   1110  N   LYS A 169     238.570 217.232 378.916  1.00 16.17           N  
ATOM   1111  CA  LYS A 169     238.891 217.216 380.330  1.00  6.46           C  
ATOM   1112  C   LYS A 169     239.518 218.546 380.704  1.00 16.07           C  
ATOM   1113  O   LYS A 169     240.227 219.154 379.901  1.00 14.54           O  
ATOM   1114  CB  LYS A 169     239.839 216.070 380.675  1.00  7.61           C  
ATOM   1115  CG  LYS A 169     240.149 215.943 382.144  1.00 12.26           C  
ATOM   1116  CD  LYS A 169     241.053 214.766 382.409  1.00 16.94           C  
ATOM   1117  CE  LYS A 169     241.388 214.663 383.879  1.00 18.19           C  
ATOM   1118  NZ  LYS A 169     242.288 213.522 384.173  1.00 21.99           N  
ATOM   1119  N   ALA A 170     239.241 218.991 381.919  1.00 13.94           N  
ATOM   1120  CA  ALA A 170     239.834 220.192 382.475  1.00 14.98           C  
ATOM   1121  C   ALA A 170     239.797 220.054 383.985  1.00 17.37           C  
ATOM   1122  O   ALA A 170     239.122 219.176 384.523  1.00 19.03           O  
ATOM   1123  CB  ALA A 170     239.101 221.449 382.015  1.00  4.99           C  
ATOM   1124  N   THR A 171     240.556 220.910 384.671  1.00 19.23           N  
ATOM   1125  CA  THR A 171     240.519 220.902 386.129  1.00 15.67           C  
ATOM   1126  C   THR A 171     239.087 220.989 386.630  1.00 17.81           C  
ATOM   1127  O   THR A 171     238.682 220.229 387.514  1.00 23.51           O  
ATOM   1128  CB  THR A 171     241.345 222.050 386.696  1.00 18.76           C  
ATOM   1129  OG1 THR A 171     242.699 221.935 386.248  1.00 23.66           O  
ATOM   1130  CG2 THR A 171     241.328 221.989 388.202  1.00 29.97           C  
ATOM   1131  N   ARG A 172     238.314 221.927 386.095  1.00 15.99           N  
ATOM   1132  CA  ARG A 172     236.865 221.874 386.228  1.00 23.55           C  
ATOM   1133  C   ARG A 172     236.258 222.655 385.078  1.00 18.54           C  
ATOM   1134  O   ARG A 172     236.847 223.643 384.635  1.00 22.66           O  
ATOM   1135  CB  ARG A 172     236.413 222.440 387.571  1.00 17.41           C  
ATOM   1136  CG  ARG A 172     234.937 222.269 387.833  1.00 45.59           C  
ATOM   1137  CD  ARG A 172     234.584 222.815 389.184  1.00 57.16           C  
ATOM   1138  NE  ARG A 172     234.784 224.254 389.247  1.00 89.89           N  
ATOM   1139  CZ  ARG A 172     234.860 224.936 390.382  1.00102.06           C  
ATOM   1140  NH1 ARG A 172     234.770 224.305 391.539  1.00 89.74           N  
ATOM   1141  NH2 ARG A 172     235.033 226.246 390.366  1.00 92.15           N  
ATOM   1142  N   VAL A 173     235.091 222.230 384.603  1.00 15.98           N  
ATOM   1143  CA  VAL A 173     234.385 222.918 383.527  1.00 26.65           C  
ATOM   1144  C   VAL A 173     233.091 223.494 384.078  1.00 19.48           C  
ATOM   1145  O   VAL A 173     232.249 222.764 384.610  1.00 23.28           O  
ATOM   1146  CB  VAL A 173     234.118 221.993 382.329  1.00 15.07           C  
ATOM   1147  CG1 VAL A 173     235.414 221.626 381.660  1.00 14.86           C  
ATOM   1148  CG2 VAL A 173     233.435 220.754 382.779  1.00 54.93           C  
ATOM   1149  N   THR A 174     232.948 224.809 383.976  1.00 22.47           N  
ATOM   1150  CA  THR A 174     231.766 225.480 384.487  1.00 17.06           C  
ATOM   1151  C   THR A 174     230.582 225.418 383.538  1.00 17.82           C  
ATOM   1152  O   THR A 174     229.460 225.171 383.987  1.00 19.96           O  
ATOM   1153  CB  THR A 174     232.090 226.941 384.805  1.00 13.51           C  
ATOM   1154  OG1 THR A 174     233.173 226.992 385.741  1.00 36.16           O  
ATOM   1155  CG2 THR A 174     230.884 227.629 385.417  1.00 60.54           C  
ATOM   1156  N   GLU A 175     230.792 225.626 382.241  1.00 18.29           N  
ATOM   1157  CA  GLU A 175     229.704 225.551 381.278  1.00 20.06           C  
ATOM   1158  C   GLU A 175     230.172 224.838 380.025  1.00 19.12           C  
ATOM   1159  O   GLU A 175     231.371 224.783 379.744  1.00 16.57           O  
ATOM   1160  CB  GLU A 175     229.173 226.933 380.906  1.00 11.18           C  
ATOM   1161  CG  GLU A 175     228.467 227.639 382.040  1.00 47.03           C  
ATOM   1162  CD  GLU A 175     227.951 229.004 381.641  1.00 40.18           C  
ATOM   1163  OE1 GLU A 175     228.272 229.456 380.524  1.00 28.68           O  
ATOM   1164  OE2 GLU A 175     227.230 229.626 382.447  1.00 52.26           O  
ATOM   1165  N   LEU A 176     229.220 224.290 379.277  1.00 18.82           N  
ATOM   1166  CA  LEU A 176     229.513 223.553 378.058  1.00 16.75           C  
ATOM   1167  C   LEU A 176     228.404 223.824 377.061  1.00 11.94           C  
ATOM   1168  O   LEU A 176     227.229 223.837 377.435  1.00 12.72           O  
ATOM   1169  CB  LEU A 176     229.626 222.057 378.346  1.00  4.56           C  
ATOM   1170  CG  LEU A 176     229.874 221.132 377.163  1.00 19.16           C  
ATOM   1171  CD1 LEU A 176     231.201 221.442 376.533  1.00 11.51           C  
ATOM   1172  CD2 LEU A 176     229.839 219.695 377.615  1.00 14.57           C  
ATOM   1173  N   LEU A 177     228.762 224.045 375.803  1.00 12.05           N  
ATOM   1174  CA  LEU A 177     227.792 224.315 374.756  1.00  8.29           C  
ATOM   1175  C   LEU A 177     228.102 223.472 373.532  1.00 12.15           C  
ATOM   1176  O   LEU A 177     229.263 223.147 373.271  1.00 14.19           O  
ATOM   1177  CB  LEU A 177     227.795 225.784 374.373  1.00 16.45           C  
ATOM   1178  CG  LEU A 177     227.378 226.756 375.466  1.00 17.39           C  
ATOM   1179  CD1 LEU A 177     227.528 228.176 374.978  1.00 25.59           C  
ATOM   1180  CD2 LEU A 177     225.962 226.490 375.865  1.00 38.50           C  
ATOM   1181  N   TYR A 178     227.067 223.119 372.784  1.00 14.86           N  
ATOM   1182  CA  TYR A 178     227.226 222.418 371.525  1.00 11.24           C  
ATOM   1183  C   TYR A 178     226.621 223.237 370.401  1.00 14.61           C  
ATOM   1184  O   TYR A 178     225.530 223.793 370.539  1.00 17.30           O  
ATOM   1185  CB  TYR A 178     226.555 221.051 371.545  1.00 17.57           C  
ATOM   1186  CG  TYR A 178     227.119 220.093 372.550  1.00 20.44           C  
ATOM   1187  CD1 TYR A 178     228.449 220.133 372.897  1.00 44.28           C  
ATOM   1188  CD2 TYR A 178     226.333 219.110 373.105  1.00 34.83           C  
ATOM   1189  CE1 TYR A 178     228.965 219.250 373.804  1.00 44.39           C  
ATOM   1190  CE2 TYR A 178     226.842 218.223 374.003  1.00 28.02           C  
ATOM   1191  CZ  TYR A 178     228.156 218.295 374.351  1.00 16.01           C  
ATOM   1192  OH  TYR A 178     228.663 217.401 375.256  1.00 23.39           O  
ATOM   1193  N   ARG A 179     227.334 223.304 369.284  1.00 10.71           N  
ATOM   1194  CA  ARG A 179     226.810 223.938 368.085  1.00 11.60           C  
ATOM   1195  C   ARG A 179     227.093 223.030 366.906  1.00 17.45           C  
ATOM   1196  O   ARG A 179     228.254 222.723 366.625  1.00 13.65           O  
ATOM   1197  CB  ARG A 179     227.431 225.312 367.863  1.00  9.25           C  
ATOM   1198  CG  ARG A 179     226.857 226.018 366.674  1.00 11.36           C  
ATOM   1199  CD  ARG A 179     227.380 227.421 366.560  1.00  8.29           C  
ATOM   1200  NE  ARG A 179     226.709 228.124 365.478  1.00 20.45           N  
ATOM   1201  CZ  ARG A 179     226.794 229.431 365.279  1.00 20.25           C  
ATOM   1202  NH1 ARG A 179     227.524 230.179 366.091  1.00 14.31           N  
ATOM   1203  NH2 ARG A 179     226.148 229.993 364.273  1.00 13.16           N  
ATOM   1204  N   MET A 180     226.038 222.594 366.229  1.00 13.54           N  
ATOM   1205  CA  MET A 180     226.173 221.685 365.100  1.00  9.59           C  
ATOM   1206  C   MET A 180     226.436 222.472 363.826  1.00  5.14           C  
ATOM   1207  O   MET A 180     225.882 223.556 363.630  1.00 18.95           O  
ATOM   1208  CB  MET A 180     224.909 220.848 364.957  1.00  5.56           C  
ATOM   1209  CG  MET A 180     224.693 219.905 366.104  1.00  7.69           C  
ATOM   1210  SD  MET A 180     223.060 219.163 366.068  1.00 18.80           S  
ATOM   1211  CE  MET A 180     223.191 218.130 364.620  1.00 13.42           C  
ATOM   1212  N   LYS A 181     227.279 221.929 362.964  1.00 12.64           N  
ATOM   1213  CA  LYS A 181     227.593 222.549 361.690  1.00 10.71           C  
ATOM   1214  C   LYS A 181     227.336 221.557 360.566  1.00  9.48           C  
ATOM   1215  O   LYS A 181     227.640 220.368 360.691  1.00 14.75           O  
ATOM   1216  CB  LYS A 181     229.048 223.012 361.654  1.00 10.07           C  
ATOM   1217  CG  LYS A 181     229.414 223.975 362.758  1.00  8.25           C  
ATOM   1218  CD  LYS A 181     228.564 225.221 362.712  1.00 18.55           C  
ATOM   1219  CE  LYS A 181     228.988 226.123 361.573  1.00 12.00           C  
ATOM   1220  NZ  LYS A 181     228.248 227.414 361.576  1.00 19.99           N  
ATOM   1221  N   ARG A 182     226.764 222.055 359.472  1.00  7.62           N  
ATOM   1222  CA  ARG A 182     226.533 221.252 358.275  1.00 12.99           C  
ATOM   1223  C   ARG A 182     225.544 220.126 358.542  1.00  9.43           C  
ATOM   1224  O   ARG A 182     225.632 219.049 357.955  1.00 18.02           O  
ATOM   1225  CB  ARG A 182     227.840 220.679 357.742  1.00  5.89           C  
ATOM   1226  CG  ARG A 182     228.840 221.685 357.256  1.00 22.54           C  
ATOM   1227  CD  ARG A 182     230.127 220.960 356.971  1.00  8.33           C  
ATOM   1228  NE  ARG A 182     229.917 219.903 355.994  1.00 29.12           N  
ATOM   1229  CZ  ARG A 182     230.832 219.003 355.665  1.00 12.62           C  
ATOM   1230  NH1 ARG A 182     232.024 219.028 356.236  1.00 14.37           N  
ATOM   1231  NH2 ARG A 182     230.555 218.076 354.764  1.00 21.23           N  
ATOM   1232  N   ALA A 183     224.589 220.377 359.431  1.00 10.68           N  
ATOM   1233  CA  ALA A 183     223.698 219.322 359.888  1.00  8.19           C  
ATOM   1234  C   ALA A 183     222.951 218.685 358.725  1.00 13.71           C  
ATOM   1235  O   ALA A 183     222.579 219.353 357.760  1.00 13.62           O  
ATOM   1236  CB  ALA A 183     222.705 219.872 360.903  1.00  7.29           C  
ATOM   1237  N   GLU A 184     222.756 217.375 358.816  1.00 13.97           N  
ATOM   1238  CA  GLU A 184     222.025 216.592 357.834  1.00  6.66           C  
ATOM   1239  C   GLU A 184     221.195 215.562 358.576  1.00 15.01           C  
ATOM   1240  O   GLU A 184     221.700 214.884 359.472  1.00 11.11           O  
ATOM   1241  CB  GLU A 184     222.971 215.897 356.860  1.00 10.84           C  
ATOM   1242  CG  GLU A 184     223.775 216.848 356.006  1.00  9.99           C  
ATOM   1243  CD  GLU A 184     224.765 216.138 355.111  1.00 18.27           C  
ATOM   1244  OE1 GLU A 184     224.929 214.910 355.261  1.00 15.87           O  
ATOM   1245  OE2 GLU A 184     225.389 216.807 354.265  1.00 18.34           O  
ATOM   1246  N   THR A 185     219.925 215.444 358.214  1.00 14.91           N  
ATOM   1247  CA  THR A 185     219.005 214.587 358.945  1.00  7.72           C  
ATOM   1248  C   THR A 185     218.301 213.635 357.996  1.00 16.25           C  
ATOM   1249  O   THR A 185     218.125 213.941 356.816  1.00 14.82           O  
ATOM   1250  CB  THR A 185     217.973 215.409 359.688  1.00  7.16           C  
ATOM   1251  OG1 THR A 185     217.234 216.190 358.745  1.00 10.85           O  
ATOM   1252  CG2 THR A 185     218.650 216.333 360.683  1.00  3.77           C  
ATOM   1253  N   TYR A 186     217.860 212.503 358.529  1.00 19.34           N  
ATOM   1254  CA  TYR A 186     217.329 211.405 357.741  1.00  5.37           C  
ATOM   1255  C   TYR A 186     216.216 210.722 358.518  1.00 14.92           C  
ATOM   1256  O   TYR A 186     216.288 210.617 359.742  1.00 13.63           O  
ATOM   1257  CB  TYR A 186     218.423 210.395 357.437  1.00  5.05           C  
ATOM   1258  CG  TYR A 186     219.599 210.947 356.674  1.00  2.93           C  
ATOM   1259  CD1 TYR A 186     219.425 211.681 355.523  1.00  8.69           C  
ATOM   1260  CD2 TYR A 186     220.881 210.764 357.136  1.00  7.27           C  
ATOM   1261  CE1 TYR A 186     220.497 212.188 354.839  1.00  2.00           C  
ATOM   1262  CE2 TYR A 186     221.956 211.270 356.461  1.00  6.08           C  
ATOM   1263  CZ  TYR A 186     221.760 211.981 355.313  1.00 21.23           C  
ATOM   1264  OH  TYR A 186     222.839 212.489 354.640  1.00 10.10           O  
ATOM   1265  N   CYS A 187     215.203 210.238 357.804  1.00 11.63           N  
ATOM   1266  CA  CYS A 187     214.154 209.418 358.404  1.00 16.22           C  
ATOM   1267  C   CYS A 187     213.509 210.079 359.616  1.00 12.40           C  
ATOM   1268  O   CYS A 187     213.821 209.719 360.754  1.00 20.99           O  
ATOM   1269  CB  CYS A 187     214.708 208.052 358.796  1.00  9.80           C  
ATOM   1270  SG  CYS A 187     215.215 207.041 357.400  1.00 16.95           S  
ATOM   1271  N   PRO A 188     212.632 211.057 359.410  1.00  9.82           N  
ATOM   1272  CA  PRO A 188     212.072 211.806 360.540  1.00  7.03           C  
ATOM   1273  C   PRO A 188     211.286 210.935 361.510  1.00  9.98           C  
ATOM   1274  O   PRO A 188     210.880 209.820 361.190  1.00 12.13           O  
ATOM   1275  CB  PRO A 188     211.164 212.827 359.859  1.00  5.35           C  
ATOM   1276  CG  PRO A 188     210.808 212.200 358.590  1.00 17.75           C  
ATOM   1277  CD  PRO A 188     212.038 211.485 358.141  1.00 11.02           C  
ATOM   1278  N   ARG A 189     211.084 211.464 362.707  1.00  9.99           N  
ATOM   1279  CA  ARG A 189     210.447 210.795 363.826  1.00 12.98           C  
ATOM   1280  C   ARG A 189     209.488 211.759 364.502  1.00 20.94           C  
ATOM   1281  O   ARG A 189     209.538 212.967 364.254  1.00 10.38           O  
ATOM   1282  CB  ARG A 189     211.492 210.304 364.837  1.00  8.68           C  
ATOM   1283  CG  ARG A 189     212.400 209.246 364.312  1.00 10.39           C  
ATOM   1284  CD  ARG A 189     213.327 208.773 365.389  1.00 13.83           C  
ATOM   1285  NE  ARG A 189     212.604 208.051 366.418  1.00 14.27           N  
ATOM   1286  CZ  ARG A 189     212.308 206.762 366.339  1.00 22.12           C  
ATOM   1287  NH1 ARG A 189     212.674 206.062 365.280  1.00 11.84           N  
ATOM   1288  NH2 ARG A 189     211.643 206.173 367.320  1.00 11.91           N  
ATOM   1289  N   PRO A 190     208.596 211.255 365.359  1.00 13.76           N  
ATOM   1290  CA  PRO A 190     207.618 212.133 366.009  1.00  9.24           C  
ATOM   1291  C   PRO A 190     208.253 213.313 366.728  1.00 15.93           C  
ATOM   1292  O   PRO A 190     209.330 213.207 367.314  1.00 17.34           O  
ATOM   1293  CB  PRO A 190     206.921 211.202 367.001  1.00 10.76           C  
ATOM   1294  CG  PRO A 190     207.014 209.886 366.381  1.00  6.24           C  
ATOM   1295  CD  PRO A 190     208.296 209.835 365.620  1.00  4.89           C  
ATOM   1296  N   LEU A 191     207.557 214.449 366.681  1.00 13.83           N  
ATOM   1297  CA  LEU A 191     207.923 215.665 367.406  1.00  5.83           C  
ATOM   1298  C   LEU A 191     206.680 216.108 368.160  1.00 16.59           C  
ATOM   1299  O   LEU A 191     205.659 216.417 367.540  1.00  9.67           O  
ATOM   1300  CB  LEU A 191     208.395 216.755 366.446  1.00  8.08           C  
ATOM   1301  CG  LEU A 191     209.084 217.994 367.018  1.00 20.36           C  
ATOM   1302  CD1 LEU A 191     209.923 218.678 365.960  1.00 10.42           C  
ATOM   1303  CD2 LEU A 191     208.095 218.966 367.590  1.00 10.65           C  
ATOM   1304  N   LEU A 192     206.756 216.163 369.481  1.00 11.11           N  
ATOM   1305  CA  LEU A 192     205.576 216.365 370.310  1.00  6.95           C  
ATOM   1306  C   LEU A 192     205.566 217.761 370.908  1.00 17.73           C  
ATOM   1307  O   LEU A 192     206.620 218.315 371.226  1.00 20.54           O  
ATOM   1308  CB  LEU A 192     205.508 215.324 371.423  1.00 15.76           C  
ATOM   1309  CG  LEU A 192     204.834 214.002 371.086  1.00 13.57           C  
ATOM   1310  CD1 LEU A 192     205.601 213.285 370.019  1.00 17.51           C  
ATOM   1311  CD2 LEU A 192     204.764 213.148 372.323  1.00 44.55           C  
ATOM   1312  N   ALA A 193     204.373 218.321 371.065  1.00  7.11           N  
ATOM   1313  CA  ALA A 193     204.200 219.583 371.753  1.00 19.33           C  
ATOM   1314  C   ALA A 193     203.608 219.340 373.137  1.00 19.92           C  
ATOM   1315  O   ALA A 193     203.294 218.210 373.515  1.00 13.41           O  
ATOM   1316  CB  ALA A 193     203.315 220.519 370.936  1.00  6.50           C  
ATOM   1317  N   VAL A 194     203.437 220.415 373.905  1.00 24.93           N  
ATOM   1318  CA  VAL A 194     202.864 220.288 375.237  1.00 17.98           C  
ATOM   1319  C   VAL A 194     201.358 220.116 375.124  1.00 22.76           C  
ATOM   1320  O   VAL A 194     200.692 220.810 374.348  1.00 23.89           O  
ATOM   1321  CB  VAL A 194     203.223 221.508 376.095  1.00 30.00           C  
ATOM   1322  CG1 VAL A 194     202.515 221.438 377.423  1.00 30.00           C  
ATOM   1323  CG2 VAL A 194     204.710 221.568 376.298  1.00 30.00           C  
ATOM   1324  N   HIS A 195     200.809 219.190 375.902  1.00 20.97           N  
ATOM   1325  CA  HIS A 195     199.405 218.824 375.783  1.00 36.11           C  
ATOM   1326  C   HIS A 195     198.579 219.675 376.733  1.00 27.28           C  
ATOM   1327  O   HIS A 195     198.700 219.511 377.958  1.00 32.52           O  
ATOM   1328  CB  HIS A 195     199.224 217.352 376.093  1.00 23.28           C  
ATOM   1329  CG  HIS A 195     197.863 216.826 375.767  1.00 54.82           C  
ATOM   1330  ND1 HIS A 195     196.795 216.937 376.629  1.00 47.88           N  
ATOM   1331  CD2 HIS A 195     197.398 216.183 374.670  1.00 33.60           C  
ATOM   1332  CE1 HIS A 195     195.730 216.382 376.077  1.00 36.23           C  
ATOM   1333  NE2 HIS A 195     196.070 215.918 374.890  1.00 44.63           N  
ATOM   1334  N   PRO A 196     197.742 220.578 376.237  1.00 35.28           N  
ATOM   1335  CA  PRO A 196     196.996 221.462 377.133  1.00 28.60           C  
ATOM   1336  C   PRO A 196     195.941 220.707 377.914  1.00 38.57           C  
ATOM   1337  O   PRO A 196     195.404 219.697 377.460  1.00 35.90           O  
ATOM   1338  CB  PRO A 196     196.341 222.459 376.174  1.00 28.78           C  
ATOM   1339  CG  PRO A 196     197.156 222.397 374.950  1.00 39.30           C  
ATOM   1340  CD  PRO A 196     197.588 220.978 374.832  1.00 25.61           C  
ATOM   1341  N   SER A 197     195.643 221.211 379.108  1.00 46.32           N  
ATOM   1342  CA  SER A 197     194.477 220.742 379.837  1.00 48.32           C  
ATOM   1343  C   SER A 197     193.195 221.386 379.344  1.00 43.00           C  
ATOM   1344  O   SER A 197     192.188 220.693 379.162  1.00 47.46           O  
ATOM   1345  CB  SER A 197     194.637 221.019 381.330  1.00 51.43           C  
ATOM   1346  OG  SER A 197     194.672 222.412 381.574  1.00 72.86           O  
ATOM   1347  N   ALA A 198     193.212 222.692 379.117  1.00 41.10           N  
ATOM   1348  CA  ALA A 198     192.058 223.402 378.592  1.00 37.84           C  
ATOM   1349  C   ALA A 198     192.035 223.265 377.074  1.00 36.31           C  
ATOM   1350  O   ALA A 198     192.786 222.481 376.489  1.00 38.01           O  
ATOM   1351  CB  ALA A 198     192.093 224.861 379.034  1.00 30.00           C  
ATOM   1352  N   ALA A 199     191.163 224.025 376.413  1.00 23.42           N  
ATOM   1353  CA  ALA A 199     191.061 223.929 374.964  1.00 23.99           C  
ATOM   1354  C   ALA A 199     192.286 224.481 374.257  1.00 26.98           C  
ATOM   1355  O   ALA A 199     192.556 224.086 373.121  1.00 29.87           O  
ATOM   1356  CB  ALA A 199     189.818 224.659 374.472  1.00 14.03           C  
ATOM   1357  N   ARG A 200     193.027 225.378 374.895  1.00 30.09           N  
ATOM   1358  CA  ARG A 200     194.223 225.947 374.296  1.00 35.16           C  
ATOM   1359  C   ARG A 200     195.360 225.868 375.297  1.00 38.32           C  
ATOM   1360  O   ARG A 200     195.153 225.558 376.471  1.00 32.23           O  
ATOM   1361  CB  ARG A 200     194.031 227.406 373.880  1.00 24.81           C  
ATOM   1362  CG  ARG A 200     193.063 227.634 372.751  1.00 44.66           C  
ATOM   1363  CD  ARG A 200     192.890 229.121 372.537  1.00 32.64           C  
ATOM   1364  NE  ARG A 200     192.313 229.762 373.712  1.00 55.43           N  
ATOM   1365  CZ  ARG A 200     192.087 231.065 373.811  1.00 58.76           C  
ATOM   1366  NH1 ARG A 200     192.393 231.868 372.804  1.00 79.04           N  
ATOM   1367  NH2 ARG A 200     191.561 231.566 374.917  1.00 65.48           N  
ATOM   1368  N   HIS A 201     196.561 226.142 374.818  1.00 32.03           N  
ATOM   1369  CA  HIS A 201     197.720 226.274 375.685  1.00 28.03           C  
ATOM   1370  C   HIS A 201     198.012 227.760 375.822  1.00 34.76           C  
ATOM   1371  O   HIS A 201     198.529 228.382 374.890  1.00 41.33           O  
ATOM   1372  CB  HIS A 201     198.904 225.526 375.086  1.00 22.41           C  
ATOM   1373  CG  HIS A 201     200.108 225.490 375.965  1.00 41.93           C  
ATOM   1374  ND1 HIS A 201     200.120 224.849 377.184  1.00 36.85           N  
ATOM   1375  CD2 HIS A 201     201.348 226.002 375.797  1.00 34.73           C  
ATOM   1376  CE1 HIS A 201     201.314 224.970 377.731  1.00 31.79           C  
ATOM   1377  NE2 HIS A 201     202.077 225.668 376.910  1.00 39.23           N  
ATOM   1378  N   LYS A 202     197.703 228.332 376.977  1.00 30.91           N  
ATOM   1379  CA  LYS A 202     197.820 229.768 377.161  1.00 28.11           C  
ATOM   1380  C   LYS A 202     199.060 230.110 377.967  1.00 32.85           C  
ATOM   1381  O   LYS A 202     199.209 229.682 379.116  1.00 30.28           O  
ATOM   1382  CB  LYS A 202     196.572 230.342 377.829  1.00 20.56           C  
ATOM   1383  CG  LYS A 202     195.398 230.463 376.873  1.00 37.13           C  
ATOM   1384  CD  LYS A 202     194.176 231.072 377.529  1.00 54.20           C  
ATOM   1385  CE  LYS A 202     193.579 230.130 378.552  1.00 66.25           C  
ATOM   1386  NZ  LYS A 202     193.059 228.890 377.909  1.00 74.84           N  
ATOM   1387  N   GLN A 203     199.948 230.883 377.350  1.00 28.49           N  
ATOM   1388  CA  GLN A 203     201.179 231.340 377.969  1.00 32.55           C  
ATOM   1389  C   GLN A 203     201.181 232.856 378.008  1.00 34.36           C  
ATOM   1390  O   GLN A 203     200.475 233.509 377.240  1.00 25.19           O  
ATOM   1391  CB  GLN A 203     202.402 230.855 377.207  1.00 17.10           C  
ATOM   1392  CG  GLN A 203     202.647 229.380 377.321  1.00 32.70           C  
ATOM   1393  CD  GLN A 203     203.759 228.915 376.416  1.00 43.04           C  
ATOM   1394  OE1 GLN A 203     203.978 229.482 375.349  1.00 30.27           O  
ATOM   1395  NE2 GLN A 203     204.486 227.895 376.848  1.00 42.57           N  
ATOM   1396  N   LYS A 204     201.984 233.409 378.906  1.00 21.41           N  
ATOM   1397  CA  LYS A 204     202.133 234.854 378.963  1.00 31.99           C  
ATOM   1398  C   LYS A 204     203.135 235.299 377.910  1.00 22.16           C  
ATOM   1399  O   LYS A 204     204.310 234.928 377.963  1.00 22.12           O  
ATOM   1400  CB  LYS A 204     202.585 235.286 380.353  1.00 27.24           C  
ATOM   1401  CG  LYS A 204     202.690 236.785 380.515  1.00 39.80           C  
ATOM   1402  CD  LYS A 204     203.049 237.168 381.935  1.00 70.08           C  
ATOM   1403  CE  LYS A 204     203.133 238.673 382.082  1.00 73.19           C  
ATOM   1404  NZ  LYS A 204     203.456 239.065 383.476  1.00 80.43           N  
ATOM   1405  N   ILE A 205     202.681 236.097 376.974  1.00 24.80           N  
ATOM   1406  CA  ILE A 205     203.501 236.544 375.860  1.00 21.77           C  
ATOM   1407  C   ILE A 205     204.057 237.918 376.184  1.00 31.13           C  
ATOM   1408  O   ILE A 205     203.394 238.732 376.834  1.00 25.60           O  
ATOM   1409  CB  ILE A 205     202.680 236.553 374.557  1.00 22.88           C  
ATOM   1410  CG1 ILE A 205     202.364 235.125 374.133  1.00 22.35           C  
ATOM   1411  CG2 ILE A 205     203.404 237.274 373.448  1.00 21.62           C  
ATOM   1412  CD1 ILE A 205     201.443 235.050 372.960  1.00 43.57           C  
ATOM   1413  N   VAL A 206     205.291 238.169 375.747  1.00 25.66           N  
ATOM   1414  CA  VAL A 206     205.968 239.434 375.988  1.00 29.58           C  
ATOM   1415  C   VAL A 206     205.100 240.583 375.504  1.00 28.78           C  
ATOM   1416  O   VAL A 206     204.661 240.600 374.350  1.00 30.05           O  
ATOM   1417  CB  VAL A 206     207.339 239.457 375.292  1.00 23.46           C  
ATOM   1418  CG1 VAL A 206     207.973 240.815 375.436  1.00 52.29           C  
ATOM   1419  CG2 VAL A 206     208.237 238.391 375.873  1.00 22.32           C  
ATOM   1420  N   ALA A 207     204.839 241.542 376.386  1.00 35.46           N  
ATOM   1421  CA  ALA A 207     204.005 242.690 376.072  1.00 34.02           C  
ATOM   1422  C   ALA A 207     204.526 243.890 376.841  1.00 37.37           C  
ATOM   1423  O   ALA A 207     205.060 243.729 377.945  1.00 26.34           O  
ATOM   1424  CB  ALA A 207     202.536 242.428 376.428  1.00 25.37           C  
ATOM   1425  N   PRO A 208     204.385 245.107 376.296  1.00 36.46           N  
ATOM   1426  CA  PRO A 208     204.891 246.316 376.949  1.00 41.84           C  
ATOM   1427  C   PRO A 208     204.042 246.779 378.130  1.00 46.56           C  
ATOM   1428  O   PRO A 208     203.065 246.117 378.470  1.00 46.90           O  
ATOM   1429  CB  PRO A 208     204.856 247.351 375.827  1.00 35.42           C  
ATOM   1430  CG  PRO A 208     203.766 246.898 374.946  1.00 42.51           C  
ATOM   1431  CD  PRO A 208     203.812 245.402 374.972  1.00 28.59           C  
TER    1432      PRO A 208                                                      
ATOM   1433  N   ARG B  13     191.147 196.833 340.386  1.00 55.83           N  
ATOM   1434  CA  ARG B  13     192.470 197.153 340.899  1.00 58.80           C  
ATOM   1435  C   ARG B  13     193.232 195.886 341.239  1.00 45.77           C  
ATOM   1436  O   ARG B  13     193.373 195.536 342.406  1.00 29.34           O  
ATOM   1437  CB  ARG B  13     192.359 198.034 342.132  1.00 34.46           C  
ATOM   1438  CG  ARG B  13     191.746 199.382 341.863  1.00 43.29           C  
ATOM   1439  CD  ARG B  13     191.944 200.292 343.049  1.00 33.98           C  
ATOM   1440  NE  ARG B  13     191.336 199.729 344.246  1.00 57.92           N  
ATOM   1441  CZ  ARG B  13     190.059 199.876 344.569  1.00 46.78           C  
ATOM   1442  NH1 ARG B  13     189.250 200.565 343.778  1.00 51.60           N  
ATOM   1443  NH2 ARG B  13     189.590 199.329 345.678  1.00 45.28           N  
ATOM   1444  N   ILE B  14     193.722 195.202 340.218  1.00 32.88           N  
ATOM   1445  CA  ILE B  14     194.391 193.920 340.389  1.00 30.48           C  
ATOM   1446  C   ILE B  14     195.893 194.136 340.349  1.00 29.48           C  
ATOM   1447  O   ILE B  14     196.405 194.847 339.480  1.00 28.63           O  
ATOM   1448  CB  ILE B  14     193.951 192.929 339.302  1.00 28.99           C  
ATOM   1449  CG1 ILE B  14     192.474 192.578 339.478  1.00 41.85           C  
ATOM   1450  CG2 ILE B  14     194.812 191.689 339.335  1.00 38.39           C  
ATOM   1451  CD1 ILE B  14     191.553 193.360 338.584  1.00 50.07           C  
ATOM   1452  N   LEU B  15     196.603 193.518 341.283  1.00 17.87           N  
ATOM   1453  CA  LEU B  15     198.043 193.671 341.386  1.00 14.30           C  
ATOM   1454  C   LEU B  15     198.670 192.325 341.694  1.00 15.01           C  
ATOM   1455  O   LEU B  15     198.239 191.635 342.620  1.00 16.25           O  
ATOM   1456  CB  LEU B  15     198.406 194.691 342.463  1.00 16.50           C  
ATOM   1457  CG  LEU B  15     199.871 195.063 342.642  1.00 23.70           C  
ATOM   1458  CD1 LEU B  15     199.956 196.516 342.986  1.00 13.74           C  
ATOM   1459  CD2 LEU B  15     200.472 194.253 343.756  1.00 20.59           C  
ATOM   1460  N   THR B  16     199.692 191.966 340.928  1.00 18.66           N  
ATOM   1461  CA  THR B  16     200.399 190.707 341.089  1.00 11.89           C  
ATOM   1462  C   THR B  16     201.854 190.988 341.422  1.00  9.81           C  
ATOM   1463  O   THR B  16     202.554 191.642 340.648  1.00 15.30           O  
ATOM   1464  CB  THR B  16     200.310 189.863 339.824  1.00  9.49           C  
ATOM   1465  OG1 THR B  16     198.940 189.545 339.559  1.00 20.87           O  
ATOM   1466  CG2 THR B  16     201.095 188.585 339.995  1.00  6.10           C  
ATOM   1467  N   THR B  17     202.303 190.490 342.565  1.00 15.79           N  
ATOM   1468  CA  THR B  17     203.670 190.672 343.017  1.00  9.69           C  
ATOM   1469  C   THR B  17     204.414 189.352 342.953  1.00 14.81           C  
ATOM   1470  O   THR B  17     204.003 188.372 343.579  1.00 14.99           O  
ATOM   1471  CB  THR B  17     203.709 191.187 344.447  1.00 12.86           C  
ATOM   1472  OG1 THR B  17     203.032 192.443 344.512  1.00 22.48           O  
ATOM   1473  CG2 THR B  17     205.141 191.372 344.890  1.00 12.39           C  
ATOM   1474  N   ARG B  18     205.513 189.326 342.211  1.00 20.10           N  
ATOM   1475  CA  ARG B  18     206.333 188.131 342.086  1.00 17.96           C  
ATOM   1476  C   ARG B  18     207.705 188.391 342.678  1.00 18.10           C  
ATOM   1477  O   ARG B  18     208.393 189.329 342.267  1.00 19.83           O  
ATOM   1478  CB  ARG B  18     206.478 187.695 340.635  1.00 15.94           C  
ATOM   1479  CG  ARG B  18     207.300 186.440 340.497  1.00 22.86           C  
ATOM   1480  CD  ARG B  18     207.381 185.971 339.063  1.00 43.40           C  
ATOM   1481  NE  ARG B  18     208.127 186.896 338.220  1.00 53.14           N  
ATOM   1482  CZ  ARG B  18     209.452 186.910 338.129  1.00 68.70           C  
ATOM   1483  NH1 ARG B  18     210.175 186.054 338.835  1.00 37.70           N  
ATOM   1484  NH2 ARG B  18     210.054 187.780 337.334  1.00 73.98           N  
ATOM   1485  N   ASN B  19     208.094 187.567 343.644  1.00 15.84           N  
ATOM   1486  CA  ASN B  19     209.459 187.548 344.164  1.00 12.07           C  
ATOM   1487  C   ASN B  19     209.953 186.116 344.031  1.00 11.62           C  
ATOM   1488  O   ASN B  19     209.292 185.186 344.499  1.00 14.37           O  
ATOM   1489  CB  ASN B  19     209.530 188.025 345.604  1.00  8.72           C  
ATOM   1490  CG  ASN B  19     209.400 189.512 345.723  1.00 19.86           C  
ATOM   1491  OD1 ASN B  19     210.347 190.247 345.460  1.00 19.79           O  
ATOM   1492  ND2 ASN B  19     208.226 189.971 346.121  1.00 16.64           N  
ATOM   1493  N   GLY B  20     211.110 185.950 343.399  1.00  7.77           N  
ATOM   1494  CA  GLY B  20     211.610 184.614 343.147  1.00  7.56           C  
ATOM   1495  C   GLY B  20     210.597 183.813 342.357  1.00  9.84           C  
ATOM   1496  O   GLY B  20     210.097 184.246 341.315  1.00 14.72           O  
ATOM   1497  N   HIS B  21     210.285 182.628 342.860  1.00 13.41           N  
ATOM   1498  CA  HIS B  21     209.264 181.773 342.264  1.00  6.01           C  
ATOM   1499  C   HIS B  21     207.924 181.907 342.964  1.00 13.43           C  
ATOM   1500  O   HIS B  21     206.981 181.192 342.636  1.00 15.37           O  
ATOM   1501  CB  HIS B  21     209.747 180.332 342.267  1.00  9.45           C  
ATOM   1502  CG  HIS B  21     211.045 180.143 341.553  1.00 16.88           C  
ATOM   1503  ND1 HIS B  21     211.177 180.309 340.194  1.00 18.01           N  
ATOM   1504  CD2 HIS B  21     212.274 179.814 342.012  1.00  2.79           C  
ATOM   1505  CE1 HIS B  21     212.431 180.087 339.844  1.00 16.78           C  
ATOM   1506  NE2 HIS B  21     213.116 179.784 340.928  1.00 12.67           N  
ATOM   1507  N   THR B  22     207.809 182.813 343.928  1.00  9.89           N  
ATOM   1508  CA  THR B  22     206.591 182.978 344.704  1.00 12.87           C  
ATOM   1509  C   THR B  22     205.860 184.227 344.249  1.00 13.30           C  
ATOM   1510  O   THR B  22     206.488 185.192 343.806  1.00 14.28           O  
ATOM   1511  CB  THR B  22     206.903 183.088 346.189  1.00 12.77           C  
ATOM   1512  OG1 THR B  22     207.764 184.211 346.401  1.00 15.96           O  
ATOM   1513  CG2 THR B  22     207.599 181.838 346.662  1.00  9.34           C  
ATOM   1514  N   THR B  23     204.534 184.210 344.354  1.00 14.87           N  
ATOM   1515  CA  THR B  23     203.703 185.324 343.921  1.00 12.37           C  
ATOM   1516  C   THR B  23     202.618 185.623 344.945  1.00 15.89           C  
ATOM   1517  O   THR B  23     202.402 184.871 345.895  1.00 13.19           O  
ATOM   1518  CB  THR B  23     203.037 185.054 342.571  1.00 10.00           C  
ATOM   1519  OG1 THR B  23     202.230 183.875 342.667  1.00 15.20           O  
ATOM   1520  CG2 THR B  23     204.074 184.866 341.493  1.00  8.23           C  
ATOM   1521  N   SER B  24     201.947 186.752 344.741  1.00 12.08           N  
ATOM   1522  CA  SER B  24     200.758 187.117 345.495  1.00 11.17           C  
ATOM   1523  C   SER B  24     199.862 187.958 344.605  1.00 13.03           C  
ATOM   1524  O   SER B  24     200.359 188.751 343.802  1.00 16.32           O  
ATOM   1525  CB  SER B  24     201.112 187.894 346.762  1.00  9.59           C  
ATOM   1526  OG  SER B  24     199.940 188.317 347.430  1.00 17.15           O  
ATOM   1527  N   THR B  25     198.554 187.799 344.751  1.00 11.67           N  
ATOM   1528  CA  THR B  25     197.588 188.492 343.913  1.00 18.09           C  
ATOM   1529  C   THR B  25     196.508 189.113 344.779  1.00 17.54           C  
ATOM   1530  O   THR B  25     196.001 188.474 345.703  1.00 16.67           O  
ATOM   1531  CB  THR B  25     196.959 187.539 342.911  1.00 15.94           C  
ATOM   1532  OG1 THR B  25     197.979 187.014 342.057  1.00 13.75           O  
ATOM   1533  CG2 THR B  25     195.926 188.260 342.075  1.00  8.58           C  
ATOM   1534  N   THR B  26     196.159 190.359 344.485  1.00 14.61           N  
ATOM   1535  CA  THR B  26     195.177 191.081 345.274  1.00 19.09           C  
ATOM   1536  C   THR B  26     194.223 191.835 344.368  1.00 21.25           C  
ATOM   1537  O   THR B  26     194.642 192.727 343.629  1.00 13.49           O  
ATOM   1538  CB  THR B  26     195.853 192.061 346.203  1.00 13.67           C  
ATOM   1539  OG1 THR B  26     196.758 191.356 347.055  1.00 74.13           O  
ATOM   1540  CG2 THR B  26     194.824 192.750 347.047  1.00  4.91           C  
ATOM   1541  N   GLN B  27     192.938 191.502 344.442  1.00 15.40           N  
ATOM   1542  CA  GLN B  27     191.945 192.177 343.626  1.00 19.67           C  
ATOM   1543  C   GLN B  27     191.493 193.505 344.208  1.00 23.24           C  
ATOM   1544  O   GLN B  27     190.997 194.350 343.463  1.00 25.86           O  
ATOM   1545  CB  GLN B  27     190.730 191.277 343.396  1.00 11.28           C  
ATOM   1546  CG  GLN B  27     191.020 190.066 342.543  1.00 21.01           C  
ATOM   1547  CD  GLN B  27     189.798 189.205 342.328  1.00 21.62           C  
ATOM   1548  OE1 GLN B  27     188.841 189.260 343.104  1.00 16.68           O  
ATOM   1549  NE2 GLN B  27     189.822 188.398 341.275  1.00 10.09           N  
ATOM   1550  N   SER B  28     191.638 193.715 345.515  1.00 20.63           N  
ATOM   1551  CA  SER B  28     191.376 195.022 346.107  1.00 36.79           C  
ATOM   1552  C   SER B  28     192.673 195.578 346.687  1.00 30.63           C  
ATOM   1553  O   SER B  28     193.126 195.186 347.758  1.00 40.33           O  
ATOM   1554  CB  SER B  28     190.302 194.933 347.180  1.00 26.19           C  
ATOM   1555  OG  SER B  28     190.744 194.133 348.256  1.00 52.48           O  
ATOM   1556  N   SER B  29     193.242 196.554 345.995  1.00 25.45           N  
ATOM   1557  CA  SER B  29     194.558 197.060 346.340  1.00 19.55           C  
ATOM   1558  C   SER B  29     194.670 198.532 345.988  1.00 23.32           C  
ATOM   1559  O   SER B  29     194.163 198.984 344.963  1.00 22.22           O  
ATOM   1560  CB  SER B  29     195.639 196.277 345.604  1.00 19.04           C  
ATOM   1561  OG  SER B  29     196.912 196.832 345.865  1.00 22.85           O  
ATOM   1562  N   VAL B  30     195.349 199.280 346.851  1.00 14.96           N  
ATOM   1563  CA  VAL B  30     195.493 200.711 346.661  1.00 13.76           C  
ATOM   1564  C   VAL B  30     196.839 201.049 346.036  1.00 13.73           C  
ATOM   1565  O   VAL B  30     197.118 202.217 345.749  1.00 20.50           O  
ATOM   1566  CB  VAL B  30     195.279 201.455 347.984  1.00 20.93           C  
ATOM   1567  CG1 VAL B  30     195.133 202.930 347.743  1.00 61.61           C  
ATOM   1568  CG2 VAL B  30     194.067 200.913 348.689  1.00 21.54           C  
ATOM   1569  N   GLY B  31     197.666 200.047 345.782  1.00  9.77           N  
ATOM   1570  CA  GLY B  31     198.981 200.258 345.216  1.00  3.98           C  
ATOM   1571  C   GLY B  31     200.083 200.078 346.237  1.00 19.66           C  
ATOM   1572  O   GLY B  31     199.875 199.627 347.365  1.00 13.92           O  
ATOM   1573  N   ILE B  32     201.283 200.450 345.818  1.00 12.72           N  
ATOM   1574  CA  ILE B  32     202.496 200.213 346.584  1.00 19.91           C  
ATOM   1575  C   ILE B  32     202.977 201.533 347.165  1.00 14.60           C  
ATOM   1576  O   ILE B  32     202.787 202.591 346.556  1.00 14.15           O  
ATOM   1577  CB  ILE B  32     203.576 199.570 345.695  1.00 30.00           C  
ATOM   1578  CG1 ILE B  32     203.094 198.220 345.187  1.00 30.00           C  
ATOM   1579  CG2 ILE B  32     204.868 199.384 346.449  1.00 30.00           C  
ATOM   1580  CD1 ILE B  32     203.991 197.627 344.130  1.00 30.00           C  
ATOM   1581  N   THR B  33     203.583 201.478 348.347  1.00  9.75           N  
ATOM   1582  CA  THR B  33     204.176 202.653 348.966  1.00  8.16           C  
ATOM   1583  C   THR B  33     205.670 202.427 349.132  1.00 13.61           C  
ATOM   1584  O   THR B  33     206.085 201.538 349.880  1.00 16.94           O  
ATOM   1585  CB  THR B  33     203.535 202.946 350.317  1.00 16.77           C  
ATOM   1586  OG1 THR B  33     202.155 203.269 350.126  1.00 16.05           O  
ATOM   1587  CG2 THR B  33     204.236 204.105 350.991  1.00  3.51           C  
ATOM   1588  N   HIS B  34     206.470 203.234 348.452  1.00 12.80           N  
ATOM   1589  CA  HIS B  34     207.917 203.097 348.466  1.00  6.94           C  
ATOM   1590  C   HIS B  34     208.494 203.990 349.553  1.00 13.79           C  
ATOM   1591  O   HIS B  34     208.447 205.217 349.442  1.00 17.73           O  
ATOM   1592  CB  HIS B  34     208.499 203.463 347.106  1.00 30.00           C  
ATOM   1593  CG  HIS B  34     208.070 202.552 345.998  1.00 30.00           C  
ATOM   1594  ND1 HIS B  34     208.567 201.276 345.852  1.00 30.00           N  
ATOM   1595  CD2 HIS B  34     207.185 202.726 344.992  1.00 30.00           C  
ATOM   1596  CE1 HIS B  34     208.016 200.708 344.796  1.00 30.00           C  
ATOM   1597  NE2 HIS B  34     207.170 201.567 344.257  1.00 30.00           N  
ATOM   1598  N   GLY B  35     209.019 203.376 350.614  1.00 11.47           N  
ATOM   1599  CA  GLY B  35     209.603 204.116 351.717  1.00  5.58           C  
ATOM   1600  C   GLY B  35     210.986 204.669 351.434  1.00 18.45           C  
ATOM   1601  O   GLY B  35     211.862 203.953 350.946  1.00 15.43           O  
ATOM   1602  N   TYR B  36     211.169 205.958 351.709  1.00 14.86           N  
ATOM   1603  CA  TYR B  36     212.483 206.567 351.897  1.00 15.48           C  
ATOM   1604  C   TYR B  36     213.386 206.554 350.672  1.00  9.68           C  
ATOM   1605  O   TYR B  36     214.378 207.287 350.641  1.00 16.60           O  
ATOM   1606  CB  TYR B  36     213.218 205.901 353.057  1.00  5.78           C  
ATOM   1607  CG  TYR B  36     212.596 206.187 354.395  1.00 15.74           C  
ATOM   1608  CD1 TYR B  36     212.017 207.410 354.656  1.00  9.01           C  
ATOM   1609  CD2 TYR B  36     212.625 205.251 355.407  1.00  6.83           C  
ATOM   1610  CE1 TYR B  36     211.456 207.682 355.871  1.00  9.98           C  
ATOM   1611  CE2 TYR B  36     212.068 205.518 356.630  1.00 12.14           C  
ATOM   1612  CZ  TYR B  36     211.488 206.736 356.854  1.00  9.72           C  
ATOM   1613  OH  TYR B  36     210.926 207.015 358.073  1.00 11.73           O  
ATOM   1614  N   ALA B  37     213.052 205.760 349.660  1.00 15.81           N  
ATOM   1615  CA  ALA B  37     213.794 205.734 348.407  1.00 24.85           C  
ATOM   1616  C   ALA B  37     213.132 204.740 347.472  1.00 22.63           C  
ATOM   1617  O   ALA B  37     212.445 203.814 347.908  1.00 25.18           O  
ATOM   1618  CB  ALA B  37     215.260 205.346 348.612  1.00 16.13           C  
ATOM   1619  N   THR B  38     213.367 204.934 346.180  1.00 29.40           N  
ATOM   1620  CA  THR B  38     212.874 204.018 345.165  1.00 37.21           C  
ATOM   1621  C   THR B  38     213.800 202.841 344.923  1.00 33.49           C  
ATOM   1622  O   THR B  38     213.336 201.778 344.501  1.00 47.20           O  
ATOM   1623  CB  THR B  38     212.645 204.776 343.855  1.00 23.55           C  
ATOM   1624  OG1 THR B  38     211.707 205.829 344.084  1.00 47.76           O  
ATOM   1625  CG2 THR B  38     212.079 203.864 342.789  1.00 85.12           C  
ATOM   1626  N   ALA B  39     215.087 202.973 345.223  1.00 43.10           N  
ATOM   1627  CA  ALA B  39     216.039 201.921 344.913  1.00 50.00           C  
ATOM   1628  C   ALA B  39     217.205 201.969 345.887  1.00 48.09           C  
ATOM   1629  O   ALA B  39     217.534 203.013 346.455  1.00 54.63           O  
ATOM   1630  CB  ALA B  39     216.548 202.034 343.477  1.00 30.00           C  
ATOM   1631  N   GLU B  40     217.836 200.811 346.046  1.00 50.42           N  
ATOM   1632  CA  GLU B  40     218.888 200.624 347.030  1.00 37.19           C  
ATOM   1633  C   GLU B  40     220.061 201.558 346.755  1.00 38.86           C  
ATOM   1634  O   GLU B  40     220.323 201.944 345.616  1.00 37.44           O  
ATOM   1635  CB  GLU B  40     219.364 199.173 346.998  1.00 33.59           C  
ATOM   1636  CG  GLU B  40     220.284 198.756 348.129  1.00 38.36           C  
ATOM   1637  CD  GLU B  40     219.552 198.572 349.440  1.00 24.55           C  
ATOM   1638  OE1 GLU B  40     218.307 198.497 349.424  1.00 57.49           O  
ATOM   1639  OE2 GLU B  40     220.223 198.494 350.489  1.00 33.25           O  
ATOM   1640  N   ASP B  41     220.768 201.921 347.818  1.00 36.82           N  
ATOM   1641  CA  ASP B  41     221.990 202.696 347.698  1.00 33.62           C  
ATOM   1642  C   ASP B  41     223.133 201.801 347.222  1.00 30.10           C  
ATOM   1643  O   ASP B  41     222.928 200.661 346.801  1.00 30.28           O  
ATOM   1644  CB  ASP B  41     222.325 203.359 349.028  1.00 33.04           C  
ATOM   1645  CG  ASP B  41     222.403 202.364 350.163  1.00 44.56           C  
ATOM   1646  OD1 ASP B  41     221.991 201.205 349.962  1.00 69.59           O  
ATOM   1647  OD2 ASP B  41     222.890 202.730 351.250  1.00 40.81           O  
ATOM   1648  N   PHE B  42     224.353 202.328 347.264  1.00 19.78           N  
ATOM   1649  CA  PHE B  42     225.509 201.554 346.832  1.00 24.91           C  
ATOM   1650  C   PHE B  42     225.696 200.323 347.701  1.00 21.40           C  
ATOM   1651  O   PHE B  42     225.781 200.418 348.927  1.00 35.53           O  
ATOM   1652  CB  PHE B  42     226.767 202.409 346.879  1.00 34.89           C  
ATOM   1653  CG  PHE B  42     226.766 203.529 345.902  1.00 47.50           C  
ATOM   1654  CD1 PHE B  42     227.156 203.317 344.597  1.00 42.96           C  
ATOM   1655  CD2 PHE B  42     226.378 204.792 346.284  1.00 48.15           C  
ATOM   1656  CE1 PHE B  42     227.158 204.348 343.696  1.00 56.87           C  
ATOM   1657  CE2 PHE B  42     226.380 205.824 345.388  1.00 47.14           C  
ATOM   1658  CZ  PHE B  42     226.768 205.603 344.092  1.00 53.06           C  
ATOM   1659  N   VAL B  43     225.766 199.162 347.056  1.00 23.60           N  
ATOM   1660  CA  VAL B  43     225.983 197.908 347.762  1.00 19.34           C  
ATOM   1661  C   VAL B  43     227.443 197.650 348.104  1.00 26.00           C  
ATOM   1662  O   VAL B  43     227.738 197.199 349.219  1.00 32.29           O  
ATOM   1663  CB  VAL B  43     225.446 196.735 346.930  1.00 22.76           C  
ATOM   1664  CG1 VAL B  43     225.825 195.424 347.571  1.00 60.08           C  
ATOM   1665  CG2 VAL B  43     223.945 196.841 346.790  1.00 14.43           C  
ATOM   1666  N   ASN B  44     228.359 197.930 347.193  1.00 21.73           N  
ATOM   1667  CA  ASN B  44     229.757 197.545 347.340  1.00 30.80           C  
ATOM   1668  C   ASN B  44     230.480 198.698 348.016  1.00 27.37           C  
ATOM   1669  O   ASN B  44     230.662 199.763 347.423  1.00 39.15           O  
ATOM   1670  CB  ASN B  44     230.370 197.220 345.981  1.00 30.00           C  
ATOM   1671  CG  ASN B  44     229.766 195.978 345.352  1.00 30.00           C  
ATOM   1672  OD1 ASN B  44     229.252 195.102 346.043  1.00 30.00           O  
ATOM   1673  ND2 ASN B  44     229.801 195.912 344.027  1.00 30.00           N  
ATOM   1674  N   GLY B  45     230.888 198.482 349.260  1.00 29.27           N  
ATOM   1675  CA  GLY B  45     231.517 199.522 350.028  1.00 20.72           C  
ATOM   1676  C   GLY B  45     233.002 199.311 350.201  1.00 18.60           C  
ATOM   1677  O   GLY B  45     233.562 198.290 349.802  1.00 21.91           O  
ATOM   1678  N   PRO B  46     233.671 200.294 350.796  1.00 23.76           N  
ATOM   1679  CA  PRO B  46     235.084 200.116 351.131  1.00 20.51           C  
ATOM   1680  C   PRO B  46     235.310 199.177 352.295  1.00 24.81           C  
ATOM   1681  O   PRO B  46     236.426 198.674 352.454  1.00 25.84           O  
ATOM   1682  CB  PRO B  46     235.537 201.535 351.477  1.00 19.65           C  
ATOM   1683  CG  PRO B  46     234.311 202.167 352.012  1.00 18.87           C  
ATOM   1684  CD  PRO B  46     233.164 201.602 351.234  1.00 14.31           C  
ATOM   1685  N   ASN B  47     234.292 198.932 353.118  1.00 17.22           N  
ATOM   1686  CA  ASN B  47     234.500 198.203 354.357  1.00 10.73           C  
ATOM   1687  C   ASN B  47     234.577 196.698 354.165  1.00 14.93           C  
ATOM   1688  O   ASN B  47     235.131 196.018 355.031  1.00 17.93           O  
ATOM   1689  CB  ASN B  47     233.388 198.531 355.347  1.00  9.85           C  
ATOM   1690  CG  ASN B  47     232.042 198.074 354.869  1.00 19.87           C  
ATOM   1691  OD1 ASN B  47     231.869 197.743 353.702  1.00 20.43           O  
ATOM   1692  ND2 ASN B  47     231.075 198.050 355.772  1.00 13.63           N  
ATOM   1693  N   THR B  48     234.018 196.155 353.088  1.00 11.95           N  
ATOM   1694  CA  THR B  48     234.033 194.717 352.863  1.00 13.69           C  
ATOM   1695  C   THR B  48     235.127 194.244 351.918  1.00 18.76           C  
ATOM   1696  O   THR B  48     235.228 193.038 351.677  1.00 16.12           O  
ATOM   1697  CB  THR B  48     232.678 194.250 352.334  1.00 11.03           C  
ATOM   1698  OG1 THR B  48     232.349 194.986 351.149  1.00 22.08           O  
ATOM   1699  CG2 THR B  48     231.611 194.468 353.378  1.00 11.00           C  
ATOM   1700  N   SER B  49     235.932 195.148 351.370  1.00 14.62           N  
ATOM   1701  CA  SER B  49     237.012 194.786 350.461  1.00 13.84           C  
ATOM   1702  C   SER B  49     236.495 194.044 349.237  1.00 15.89           C  
ATOM   1703  O   SER B  49     237.239 193.293 348.605  1.00 13.00           O  
ATOM   1704  CB  SER B  49     238.059 193.933 351.176  1.00  7.05           C  
ATOM   1705  OG  SER B  49     238.692 194.658 352.211  1.00 16.70           O  
ATOM   1706  N   GLY B  50     235.231 194.254 348.887  1.00 16.52           N  
ATOM   1707  CA  GLY B  50     234.678 193.609 347.719  1.00  7.60           C  
ATOM   1708  C   GLY B  50     234.425 192.130 347.860  1.00 13.00           C  
ATOM   1709  O   GLY B  50     234.268 191.447 346.848  1.00 17.87           O  
ATOM   1710  N   LEU B  51     234.377 191.612 349.079  1.00 17.20           N  
ATOM   1711  CA  LEU B  51     234.105 190.201 349.305  1.00 17.49           C  
ATOM   1712  C   LEU B  51     232.624 189.901 349.475  1.00 20.33           C  
ATOM   1713  O   LEU B  51     232.263 188.762 349.775  1.00 20.15           O  
ATOM   1714  CB  LEU B  51     234.876 189.708 350.527  1.00  6.03           C  
ATOM   1715  CG  LEU B  51     236.314 189.247 350.292  1.00 22.11           C  
ATOM   1716  CD1 LEU B  51     237.162 190.376 349.825  1.00 11.99           C  
ATOM   1717  CD2 LEU B  51     236.895 188.708 351.567  1.00 12.22           C  
ATOM   1718  N   GLU B  52     231.760 190.892 349.302  1.00 16.25           N  
ATOM   1719  CA  GLU B  52     230.329 190.664 349.394  1.00 13.77           C  
ATOM   1720  C   GLU B  52     229.804 189.971 348.149  1.00 18.96           C  
ATOM   1721  O   GLU B  52     230.367 190.091 347.061  1.00 19.39           O  
ATOM   1722  CB  GLU B  52     229.585 191.980 349.586  1.00  4.56           C  
ATOM   1723  CG  GLU B  52     229.694 192.933 348.425  1.00 11.50           C  
ATOM   1724  CD  GLU B  52     230.964 193.738 348.494  1.00 15.67           C  
ATOM   1725  OE1 GLU B  52     231.758 193.507 349.417  1.00 24.30           O  
ATOM   1726  OE2 GLU B  52     231.193 194.598 347.630  1.00 25.74           O  
ATOM   1727  N   THR B  53     228.697 189.255 348.319  1.00  8.99           N  
ATOM   1728  CA  THR B  53     228.040 188.549 347.231  1.00 15.76           C  
ATOM   1729  C   THR B  53     226.539 188.663 347.407  1.00 18.26           C  
ATOM   1730  O   THR B  53     226.036 188.811 348.521  1.00 14.90           O  
ATOM   1731  CB  THR B  53     228.425 187.071 347.194  1.00 13.64           C  
ATOM   1732  OG1 THR B  53     228.126 186.480 348.462  1.00 18.27           O  
ATOM   1733  CG2 THR B  53     229.899 186.900 346.886  1.00 21.74           C  
ATOM   1734  N   ARG B  54     225.826 188.585 346.292  1.00 16.16           N  
ATOM   1735  CA  ARG B  54     224.376 188.617 346.306  1.00 14.13           C  
ATOM   1736  C   ARG B  54     223.828 187.203 346.297  1.00 17.84           C  
ATOM   1737  O   ARG B  54     224.284 186.354 345.530  1.00 15.41           O  
ATOM   1738  CB  ARG B  54     223.839 189.388 345.106  1.00  8.23           C  
ATOM   1739  CG  ARG B  54     222.337 189.433 345.053  1.00 17.34           C  
ATOM   1740  CD  ARG B  54     221.836 190.301 343.928  1.00 21.21           C  
ATOM   1741  NE  ARG B  54     220.381 190.351 343.932  1.00 20.58           N  
ATOM   1742  CZ  ARG B  54     219.661 191.187 343.200  1.00 23.92           C  
ATOM   1743  NH1 ARG B  54     220.258 192.057 342.402  1.00 21.42           N  
ATOM   1744  NH2 ARG B  54     218.341 191.160 343.274  1.00 23.64           N  
ATOM   1745  N   VAL B  55     222.843 186.957 347.145  1.00 10.18           N  
ATOM   1746  CA  VAL B  55     222.213 185.646 347.270  1.00 12.32           C  
ATOM   1747  C   VAL B  55     220.872 185.739 346.557  1.00 17.85           C  
ATOM   1748  O   VAL B  55     219.951 186.420 347.004  1.00 19.52           O  
ATOM   1749  CB  VAL B  55     222.044 185.224 348.729  1.00 17.20           C  
ATOM   1750  CG1 VAL B  55     221.309 183.908 348.805  1.00 11.25           C  
ATOM   1751  CG2 VAL B  55     223.389 185.118 349.392  1.00 13.01           C  
ATOM   1752  N   VAL B  56     220.737 185.047 345.431  1.00 12.07           N  
ATOM   1753  CA  VAL B  56     219.516 185.194 344.650  1.00 22.09           C  
ATOM   1754  C   VAL B  56     218.393 184.362 345.248  1.00 22.62           C  
ATOM   1755  O   VAL B  56     217.243 184.808 345.322  1.00 19.41           O  
ATOM   1756  CB  VAL B  56     219.772 184.821 343.182  1.00 21.18           C  
ATOM   1757  CG1 VAL B  56     218.487 184.930 342.392  1.00 52.77           C  
ATOM   1758  CG2 VAL B  56     220.836 185.717 342.595  1.00 18.55           C  
ATOM   1759  N   GLN B  57     218.702 183.146 345.691  1.00 11.05           N  
ATOM   1760  CA  GLN B  57     217.652 182.230 346.113  1.00 10.48           C  
ATOM   1761  C   GLN B  57     216.982 182.657 347.407  1.00 18.44           C  
ATOM   1762  O   GLN B  57     215.964 182.071 347.782  1.00 22.86           O  
ATOM   1763  CB  GLN B  57     218.219 180.824 346.268  1.00 10.12           C  
ATOM   1764  CG  GLN B  57     218.694 180.223 344.970  1.00 16.95           C  
ATOM   1765  CD  GLN B  57     220.074 180.691 344.596  1.00 29.02           C  
ATOM   1766  OE1 GLN B  57     220.691 181.470 345.319  1.00 18.31           O  
ATOM   1767  NE2 GLN B  57     220.569 180.229 343.459  1.00 16.48           N  
ATOM   1768  N   ALA B  58     217.516 183.654 348.096  1.00 10.81           N  
ATOM   1769  CA  ALA B  58     216.955 184.059 349.374  1.00 18.40           C  
ATOM   1770  C   ALA B  58     215.769 184.992 349.239  1.00 18.32           C  
ATOM   1771  O   ALA B  58     215.073 185.225 350.230  1.00 17.02           O  
ATOM   1772  CB  ALA B  58     218.028 184.731 350.231  1.00  7.28           C  
ATOM   1773  N   GLU B  59     215.506 185.523 348.047  1.00  9.28           N  
ATOM   1774  CA  GLU B  59     214.470 186.536 347.884  1.00 21.25           C  
ATOM   1775  C   GLU B  59     213.175 185.827 347.523  1.00 15.91           C  
ATOM   1776  O   GLU B  59     212.994 185.318 346.416  1.00 17.19           O  
ATOM   1777  CB  GLU B  59     214.864 187.538 346.812  1.00  4.27           C  
ATOM   1778  CG  GLU B  59     216.164 188.251 347.078  1.00  9.66           C  
ATOM   1779  CD  GLU B  59     216.522 189.205 345.964  1.00 24.20           C  
ATOM   1780  OE1 GLU B  59     215.797 189.229 344.952  1.00 20.94           O  
ATOM   1781  OE2 GLU B  59     217.535 189.918 346.088  1.00 16.97           O  
ATOM   1782  N   ARG B  60     212.245 185.833 348.472  1.00  7.69           N  
ATOM   1783  CA  ARG B  60     210.942 185.219 348.284  1.00 11.62           C  
ATOM   1784  C   ARG B  60     210.118 185.423 349.541  1.00 21.19           C  
ATOM   1785  O   ARG B  60     210.647 185.718 350.613  1.00 13.51           O  
ATOM   1786  CB  ARG B  60     211.053 183.730 347.955  1.00  2.00           C  
ATOM   1787  CG  ARG B  60     211.764 182.911 348.991  1.00 10.57           C  
ATOM   1788  CD  ARG B  60     211.881 181.497 348.499  1.00  6.21           C  
ATOM   1789  NE  ARG B  60     210.580 180.857 348.374  1.00 33.02           N  
ATOM   1790  CZ  ARG B  60     210.397 179.669 347.814  1.00  7.46           C  
ATOM   1791  NH1 ARG B  60     211.431 179.012 347.311  1.00 24.11           N  
ATOM   1792  NH2 ARG B  60     209.185 179.142 347.745  1.00 61.45           N  
ATOM   1793  N   PHE B  61     208.813 185.259 349.395  1.00 11.47           N  
ATOM   1794  CA  PHE B  61     207.900 185.558 350.483  1.00  8.16           C  
ATOM   1795  C   PHE B  61     208.036 184.564 351.626  1.00  9.37           C  
ATOM   1796  O   PHE B  61     208.587 183.475 351.467  1.00 11.95           O  
ATOM   1797  CB  PHE B  61     206.466 185.567 349.976  1.00 10.77           C  
ATOM   1798  CG  PHE B  61     206.153 186.724 349.087  1.00 14.28           C  
ATOM   1799  CD1 PHE B  61     205.793 187.938 349.630  1.00  6.41           C  
ATOM   1800  CD2 PHE B  61     206.223 186.607 347.722  1.00  9.88           C  
ATOM   1801  CE1 PHE B  61     205.505 189.011 348.828  1.00  3.79           C  
ATOM   1802  CE2 PHE B  61     205.934 187.681 346.916  1.00 15.60           C  
ATOM   1803  CZ  PHE B  61     205.573 188.883 347.474  1.00  5.24           C  
ATOM   1804  N   PHE B  62     207.559 184.971 352.791  1.00  4.78           N  
ATOM   1805  CA  PHE B  62     207.279 184.068 353.889  1.00  8.44           C  
ATOM   1806  C   PHE B  62     206.158 184.668 354.719  1.00 18.28           C  
ATOM   1807  O   PHE B  62     206.010 185.887 354.804  1.00 12.82           O  
ATOM   1808  CB  PHE B  62     208.510 183.809 354.751  1.00 13.18           C  
ATOM   1809  CG  PHE B  62     209.070 185.034 355.396  1.00 18.99           C  
ATOM   1810  CD1 PHE B  62     208.617 185.447 356.633  1.00 18.03           C  
ATOM   1811  CD2 PHE B  62     210.072 185.752 354.786  1.00  7.00           C  
ATOM   1812  CE1 PHE B  62     209.138 186.561 357.233  1.00 23.88           C  
ATOM   1813  CE2 PHE B  62     210.598 186.869 355.387  1.00 19.13           C  
ATOM   1814  CZ  PHE B  62     210.130 187.274 356.610  1.00 14.17           C  
ATOM   1815  N   LYS B  63     205.364 183.803 355.329  1.00 15.28           N  
ATOM   1816  CA  LYS B  63     204.119 184.222 355.943  1.00 13.11           C  
ATOM   1817  C   LYS B  63     204.184 184.060 357.449  1.00 16.64           C  
ATOM   1818  O   LYS B  63     204.798 183.130 357.972  1.00 22.98           O  
ATOM   1819  CB  LYS B  63     202.952 183.420 355.379  1.00 11.19           C  
ATOM   1820  CG  LYS B  63     202.756 183.671 353.915  1.00 16.21           C  
ATOM   1821  CD  LYS B  63     201.601 182.903 353.354  1.00 15.68           C  
ATOM   1822  CE  LYS B  63     201.367 183.339 351.933  1.00 23.62           C  
ATOM   1823  NZ  LYS B  63     202.455 182.859 351.048  1.00 10.55           N  
ATOM   1824  N   THR B  64     203.533 184.985 358.144  1.00 15.06           N  
ATOM   1825  CA  THR B  64     203.502 184.953 359.596  1.00 16.92           C  
ATOM   1826  C   THR B  64     202.201 185.562 360.085  1.00 19.64           C  
ATOM   1827  O   THR B  64     201.597 186.390 359.404  1.00 15.95           O  
ATOM   1828  CB  THR B  64     204.688 185.701 360.199  1.00 21.09           C  
ATOM   1829  OG1 THR B  64     204.674 185.533 361.619  1.00 24.86           O  
ATOM   1830  CG2 THR B  64     204.605 187.171 359.873  1.00  7.76           C  
ATOM   1831  N   HIS B  65     201.773 185.130 361.262  1.00 17.01           N  
ATOM   1832  CA  HIS B  65     200.570 185.657 361.879  1.00 13.53           C  
ATOM   1833  C   HIS B  65     200.917 186.871 362.721  1.00 16.46           C  
ATOM   1834  O   HIS B  65     202.003 186.951 363.299  1.00 16.76           O  
ATOM   1835  CB  HIS B  65     199.912 184.586 362.741  1.00 11.72           C  
ATOM   1836  CG  HIS B  65     198.623 185.017 363.359  1.00 15.56           C  
ATOM   1837  ND1 HIS B  65     197.512 185.335 362.613  1.00 30.19           N  
ATOM   1838  CD2 HIS B  65     198.270 185.186 364.653  1.00 19.83           C  
ATOM   1839  CE1 HIS B  65     196.527 185.680 363.421  1.00 16.61           C  
ATOM   1840  NE2 HIS B  65     196.961 185.599 364.664  1.00 25.09           N  
ATOM   1841  N   LEU B  66     200.006 187.838 362.768  1.00 18.58           N  
ATOM   1842  CA  LEU B  66     200.219 189.013 363.601  1.00 11.10           C  
ATOM   1843  C   LEU B  66     199.350 188.969 364.844  1.00 15.38           C  
ATOM   1844  O   LEU B  66     199.854 188.731 365.944  1.00 20.90           O  
ATOM   1845  CB  LEU B  66     199.965 190.288 362.807  1.00  9.84           C  
ATOM   1846  CG  LEU B  66     201.214 190.884 362.162  1.00 13.71           C  
ATOM   1847  CD1 LEU B  66     201.835 189.919 361.199  1.00 19.40           C  
ATOM   1848  CD2 LEU B  66     200.873 192.170 361.451  1.00 11.65           C  
ATOM   1849  N   PHE B  67     198.052 189.188 364.692  1.00 16.33           N  
ATOM   1850  CA  PHE B  67     197.146 189.118 365.829  1.00 12.16           C  
ATOM   1851  C   PHE B  67     195.731 188.950 365.301  1.00 10.24           C  
ATOM   1852  O   PHE B  67     195.517 188.747 364.104  1.00 18.12           O  
ATOM   1853  CB  PHE B  67     197.257 190.359 366.706  1.00  8.65           C  
ATOM   1854  CG  PHE B  67     196.903 191.627 366.001  1.00 15.12           C  
ATOM   1855  CD1 PHE B  67     195.619 192.126 366.041  1.00 15.39           C  
ATOM   1856  CD2 PHE B  67     197.854 192.321 365.294  1.00 10.08           C  
ATOM   1857  CE1 PHE B  67     195.301 193.300 365.396  1.00 14.89           C  
ATOM   1858  CE2 PHE B  67     197.532 193.491 364.644  1.00 14.30           C  
ATOM   1859  CZ  PHE B  67     196.259 193.980 364.697  1.00 11.23           C  
ATOM   1860  N   ASP B  68     194.767 189.030 366.213  1.00 14.38           N  
ATOM   1861  CA  ASP B  68     193.351 188.976 365.876  1.00 14.39           C  
ATOM   1862  C   ASP B  68     192.743 190.317 366.248  1.00 11.36           C  
ATOM   1863  O   ASP B  68     192.795 190.732 367.407  1.00 21.37           O  
ATOM   1864  CB  ASP B  68     192.652 187.841 366.612  1.00 11.43           C  
ATOM   1865  CG  ASP B  68     193.178 186.484 366.213  1.00 15.16           C  
ATOM   1866  OD1 ASP B  68     193.885 186.399 365.187  1.00 22.72           O  
ATOM   1867  OD2 ASP B  68     192.894 185.504 366.930  1.00 24.82           O  
ATOM   1868  N   TRP B  69     192.164 190.994 365.275  1.00 12.38           N  
ATOM   1869  CA  TRP B  69     191.664 192.336 365.509  1.00 13.70           C  
ATOM   1870  C   TRP B  69     190.172 192.276 365.788  1.00 20.01           C  
ATOM   1871  O   TRP B  69     189.378 191.937 364.911  1.00 18.52           O  
ATOM   1872  CB  TRP B  69     192.024 193.221 364.322  1.00  6.16           C  
ATOM   1873  CG  TRP B  69     191.507 194.582 364.391  1.00 13.26           C  
ATOM   1874  CD1 TRP B  69     191.687 195.451 365.395  1.00  6.99           C  
ATOM   1875  CD2 TRP B  69     190.929 195.330 363.318  1.00 17.61           C  
ATOM   1876  NE1 TRP B  69     191.141 196.668 365.080  1.00 12.84           N  
ATOM   1877  CE2 TRP B  69     190.681 196.622 363.795  1.00 15.40           C  
ATOM   1878  CE3 TRP B  69     190.550 195.014 362.020  1.00 11.80           C  
ATOM   1879  CZ2 TRP B  69     190.072 197.602 363.014  1.00 13.10           C  
ATOM   1880  CZ3 TRP B  69     189.964 195.978 361.248  1.00 13.89           C  
ATOM   1881  CH2 TRP B  69     189.725 197.255 361.746  1.00 10.47           C  
ATOM   1882  N   VAL B  70     189.797 192.609 367.020  1.00 14.26           N  
ATOM   1883  CA  VAL B  70     188.445 192.432 367.522  1.00 15.92           C  
ATOM   1884  C   VAL B  70     187.919 193.773 367.999  1.00 19.25           C  
ATOM   1885  O   VAL B  70     188.670 194.724 368.222  1.00 14.02           O  
ATOM   1886  CB  VAL B  70     188.391 191.407 368.660  1.00 16.87           C  
ATOM   1887  CG1 VAL B  70     188.782 190.053 368.149  1.00  2.00           C  
ATOM   1888  CG2 VAL B  70     189.319 191.836 369.765  1.00  2.88           C  
ATOM   1889  N   THR B  71     186.597 193.829 368.166  1.00  8.90           N  
ATOM   1890  CA  THR B  71     185.929 195.061 368.557  1.00 15.14           C  
ATOM   1891  C   THR B  71     186.464 195.629 369.862  1.00 16.52           C  
ATOM   1892  O   THR B  71     186.517 196.852 370.019  1.00 18.23           O  
ATOM   1893  CB  THR B  71     184.436 194.804 368.699  1.00 15.24           C  
ATOM   1894  OG1 THR B  71     184.226 193.841 369.735  1.00 15.02           O  
ATOM   1895  CG2 THR B  71     183.886 194.239 367.411  1.00  9.11           C  
ATOM   1896  N   SER B  72     186.858 194.775 370.802  1.00 15.75           N  
ATOM   1897  CA  SER B  72     187.317 195.243 372.101  1.00 14.56           C  
ATOM   1898  C   SER B  72     188.595 196.060 372.024  1.00 19.35           C  
ATOM   1899  O   SER B  72     188.849 196.858 372.929  1.00 18.62           O  
ATOM   1900  CB  SER B  72     187.529 194.060 373.041  1.00  9.14           C  
ATOM   1901  OG  SER B  72     188.563 193.222 372.569  1.00 27.86           O  
ATOM   1902  N   ASP B  73     189.403 195.884 370.989  1.00 16.96           N  
ATOM   1903  CA  ASP B  73     190.633 196.655 370.880  1.00 14.02           C  
ATOM   1904  C   ASP B  73     190.308 198.131 370.720  1.00 25.22           C  
ATOM   1905  O   ASP B  73     189.592 198.505 369.786  1.00 23.81           O  
ATOM   1906  CB  ASP B  73     191.485 196.177 369.711  1.00 15.16           C  
ATOM   1907  CG  ASP B  73     192.201 194.889 370.014  1.00 15.41           C  
ATOM   1908  OD1 ASP B  73     192.258 194.514 371.200  1.00 26.29           O  
ATOM   1909  OD2 ASP B  73     192.732 194.264 369.076  1.00 22.44           O  
ATOM   1910  N   PRO B  74     190.788 198.979 371.595  1.00 13.97           N  
ATOM   1911  CA  PRO B  74     190.521 200.409 371.456  1.00 20.77           C  
ATOM   1912  C   PRO B  74     191.487 201.044 370.484  1.00 17.98           C  
ATOM   1913  O   PRO B  74     192.291 200.344 369.868  1.00 12.24           O  
ATOM   1914  CB  PRO B  74     190.732 200.934 372.876  1.00 30.00           C  
ATOM   1915  CG  PRO B  74     191.778 200.022 373.426  1.00 30.00           C  
ATOM   1916  CD  PRO B  74     191.564 198.674 372.806  1.00 30.00           C  
ATOM   1917  N   PHE B  75     191.423 202.360 370.332  1.00 16.21           N  
ATOM   1918  CA  PHE B  75     192.493 203.060 369.647  1.00 10.41           C  
ATOM   1919  C   PHE B  75     193.787 202.881 370.419  1.00 13.97           C  
ATOM   1920  O   PHE B  75     193.784 202.825 371.649  1.00 18.42           O  
ATOM   1921  CB  PHE B  75     192.159 204.541 369.511  1.00  7.30           C  
ATOM   1922  CG  PHE B  75     193.297 205.365 369.008  1.00 16.16           C  
ATOM   1923  CD1 PHE B  75     193.626 205.374 367.672  1.00 13.60           C  
ATOM   1924  CD2 PHE B  75     194.032 206.145 369.872  1.00 15.90           C  
ATOM   1925  CE1 PHE B  75     194.672 206.127 367.212  1.00 23.60           C  
ATOM   1926  CE2 PHE B  75     195.076 206.904 369.413  1.00 22.07           C  
ATOM   1927  CZ  PHE B  75     195.395 206.894 368.081  1.00 19.54           C  
ATOM   1928  N   GLY B  76     194.891 202.774 369.695  1.00 14.70           N  
ATOM   1929  CA  GLY B  76     196.189 202.649 370.301  1.00 14.09           C  
ATOM   1930  C   GLY B  76     196.724 201.238 370.380  1.00 19.03           C  
ATOM   1931  O   GLY B  76     197.917 201.063 370.635  1.00 19.32           O  
ATOM   1932  N   ARG B  77     195.881 200.229 370.188  1.00 12.16           N  
ATOM   1933  CA  ARG B  77     196.371 198.863 370.108  1.00 13.24           C  
ATOM   1934  C   ARG B  77     197.405 198.766 369.004  1.00 17.68           C  
ATOM   1935  O   ARG B  77     197.135 199.118 367.854  1.00 21.13           O  
ATOM   1936  CB  ARG B  77     195.213 197.909 369.830  1.00 16.28           C  
ATOM   1937  CG  ARG B  77     195.594 196.461 369.613  1.00 28.03           C  
ATOM   1938  CD  ARG B  77     196.139 195.832 370.866  1.00 27.04           C  
ATOM   1939  NE  ARG B  77     196.380 194.405 370.689  1.00 40.64           N  
ATOM   1940  CZ  ARG B  77     197.501 193.889 370.197  1.00 26.37           C  
ATOM   1941  NH1 ARG B  77     198.495 194.683 369.828  1.00 29.94           N  
ATOM   1942  NH2 ARG B  77     197.630 192.578 370.074  1.00 37.89           N  
ATOM   1943  N   TYR B  78     198.595 198.292 369.351  1.00 15.23           N  
ATOM   1944  CA  TYR B  78     199.693 198.256 368.404  1.00 20.12           C  
ATOM   1945  C   TYR B  78     200.407 196.924 368.523  1.00 16.21           C  
ATOM   1946  O   TYR B  78     200.426 196.297 369.582  1.00 21.25           O  
ATOM   1947  CB  TYR B  78     200.669 199.415 368.631  1.00 30.00           C  
ATOM   1948  CG  TYR B  78     201.355 199.418 369.979  1.00 30.00           C  
ATOM   1949  CD1 TYR B  78     202.596 198.825 370.151  1.00 30.00           C  
ATOM   1950  CD2 TYR B  78     200.761 200.013 371.083  1.00 30.00           C  
ATOM   1951  CE1 TYR B  78     203.234 198.830 371.384  1.00 30.00           C  
ATOM   1952  CE2 TYR B  78     201.391 200.023 372.322  1.00 30.00           C  
ATOM   1953  CZ  TYR B  78     202.625 199.430 372.464  1.00 30.00           C  
ATOM   1954  OH  TYR B  78     203.252 199.435 373.690  1.00 30.00           O  
ATOM   1955  N   TYR B  79     200.994 196.490 367.415  1.00 14.10           N  
ATOM   1956  CA  TYR B  79     201.738 195.246 367.390  1.00 12.29           C  
ATOM   1957  C   TYR B  79     203.080 195.467 366.718  1.00 11.46           C  
ATOM   1958  O   TYR B  79     203.136 195.758 365.522  1.00 13.85           O  
ATOM   1959  CB  TYR B  79     200.974 194.157 366.655  1.00 30.00           C  
ATOM   1960  CG  TYR B  79     201.761 192.888 366.564  1.00 30.00           C  
ATOM   1961  CD1 TYR B  79     201.828 192.021 367.638  1.00 30.00           C  
ATOM   1962  CD2 TYR B  79     202.467 192.569 365.420  1.00 30.00           C  
ATOM   1963  CE1 TYR B  79     202.557 190.857 367.569  1.00 30.00           C  
ATOM   1964  CE2 TYR B  79     203.201 191.407 365.341  1.00 30.00           C  
ATOM   1965  CZ  TYR B  79     203.242 190.554 366.418  1.00 30.00           C  
ATOM   1966  OH  TYR B  79     203.970 189.394 366.344  1.00 30.00           O  
ATOM   1967  N   LEU B  80     204.156 195.302 367.480  1.00 13.59           N  
ATOM   1968  CA  LEU B  80     205.509 195.359 366.958  1.00 13.58           C  
ATOM   1969  C   LEU B  80     205.877 194.020 366.345  1.00 12.46           C  
ATOM   1970  O   LEU B  80     205.544 192.967 366.894  1.00 20.74           O  
ATOM   1971  CB  LEU B  80     206.516 195.689 368.056  1.00 10.14           C  
ATOM   1972  CG  LEU B  80     206.802 197.140 368.427  1.00 25.55           C  
ATOM   1973  CD1 LEU B  80     205.596 197.797 369.033  1.00 21.35           C  
ATOM   1974  CD2 LEU B  80     207.973 197.201 369.389  1.00 19.13           C  
ATOM   1975  N   LEU B  81     206.555 194.062 365.206  1.00 13.21           N  
ATOM   1976  CA  LEU B  81     207.205 192.889 364.640  1.00 12.63           C  
ATOM   1977  C   LEU B  81     208.571 193.324 364.142  1.00 15.43           C  
ATOM   1978  O   LEU B  81     208.666 194.190 363.267  1.00 11.20           O  
ATOM   1979  CB  LEU B  81     206.379 192.277 363.514  1.00 16.41           C  
ATOM   1980  CG  LEU B  81     207.063 191.095 362.836  1.00 16.59           C  
ATOM   1981  CD1 LEU B  81     207.337 190.018 363.852  1.00  6.05           C  
ATOM   1982  CD2 LEU B  81     206.198 190.547 361.730  1.00 13.70           C  
ATOM   1983  N   GLU B  82     209.623 192.732 364.692  1.00 13.47           N  
ATOM   1984  CA  GLU B  82     210.967 193.163 364.342  1.00 15.97           C  
ATOM   1985  C   GLU B  82     211.530 192.298 363.228  1.00 17.89           C  
ATOM   1986  O   GLU B  82     211.306 191.086 363.183  1.00 19.10           O  
ATOM   1987  CB  GLU B  82     211.874 193.115 365.563  1.00 11.35           C  
ATOM   1988  CG  GLU B  82     211.456 194.097 366.629  1.00 28.18           C  
ATOM   1989  CD  GLU B  82     212.343 194.049 367.847  1.00 29.82           C  
ATOM   1990  OE1 GLU B  82     213.205 193.151 367.918  1.00 48.54           O  
ATOM   1991  OE2 GLU B  82     212.170 194.908 368.738  1.00 30.58           O  
ATOM   1992  N   LEU B  83     212.264 192.934 362.324  1.00 12.05           N  
ATOM   1993  CA  LEU B  83     212.784 192.262 361.147  1.00 12.99           C  
ATOM   1994  C   LEU B  83     214.294 192.416 361.098  1.00 14.15           C  
ATOM   1995  O   LEU B  83     214.813 193.479 361.408  1.00 21.40           O  
ATOM   1996  CB  LEU B  83     212.156 192.847 359.888  1.00 14.53           C  
ATOM   1997  CG  LEU B  83     210.794 192.343 359.419  1.00 28.11           C  
ATOM   1998  CD1 LEU B  83     209.735 192.626 360.439  1.00 14.60           C  
ATOM   1999  CD2 LEU B  83     210.445 193.040 358.132  1.00 15.78           C  
ATOM   2000  N   PRO B  84     215.009 191.361 360.698  1.00 16.77           N  
ATOM   2001  CA  PRO B  84     214.504 190.037 360.347  1.00 11.58           C  
ATOM   2002  C   PRO B  84     214.026 189.262 361.559  1.00 15.82           C  
ATOM   2003  O   PRO B  84     214.412 189.577 362.678  1.00 16.31           O  
ATOM   2004  CB  PRO B  84     215.720 189.360 359.725  1.00 14.37           C  
ATOM   2005  CG  PRO B  84     216.862 190.015 360.370  1.00 18.33           C  
ATOM   2006  CD  PRO B  84     216.466 191.440 360.532  1.00 13.31           C  
ATOM   2007  N   THR B  85     213.194 188.264 361.325  1.00 20.57           N  
ATOM   2008  CA  THR B  85     212.668 187.403 362.370  1.00 26.14           C  
ATOM   2009  C   THR B  85     213.224 185.999 362.197  1.00 18.79           C  
ATOM   2010  O   THR B  85     214.035 185.730 361.309  1.00 25.22           O  
ATOM   2011  CB  THR B  85     211.144 187.388 362.335  1.00 28.19           C  
ATOM   2012  OG1 THR B  85     210.653 186.601 363.426  1.00 33.56           O  
ATOM   2013  CG2 THR B  85     210.661 186.799 361.030  1.00 16.96           C  
ATOM   2014  N   ASP B  86     212.784 185.096 363.068  1.00 27.54           N  
ATOM   2015  CA  ASP B  86     213.204 183.709 362.963  1.00 30.64           C  
ATOM   2016  C   ASP B  86     212.652 183.110 361.681  1.00 34.36           C  
ATOM   2017  O   ASP B  86     211.441 183.109 361.451  1.00 34.98           O  
ATOM   2018  CB  ASP B  86     212.721 182.927 364.177  1.00 44.82           C  
ATOM   2019  CG  ASP B  86     213.381 183.391 365.458  1.00 79.56           C  
ATOM   2020  OD1 ASP B  86     214.419 184.075 365.372  1.00 74.32           O  
ATOM   2021  OD2 ASP B  86     212.857 183.087 366.549  1.00 85.35           O  
ATOM   2022  N   HIS B  87     213.546 182.584 360.854  1.00 14.90           N  
ATOM   2023  CA  HIS B  87     213.220 182.193 359.491  1.00 14.46           C  
ATOM   2024  C   HIS B  87     213.840 180.831 359.248  1.00 18.26           C  
ATOM   2025  O   HIS B  87     215.043 180.656 359.443  1.00 20.55           O  
ATOM   2026  CB  HIS B  87     213.755 183.231 358.505  1.00 12.11           C  
ATOM   2027  CG  HIS B  87     213.286 183.042 357.100  1.00 18.25           C  
ATOM   2028  ND1 HIS B  87     213.844 182.118 356.247  1.00  9.61           N  
ATOM   2029  CD2 HIS B  87     212.333 183.686 356.387  1.00  9.77           C  
ATOM   2030  CE1 HIS B  87     213.245 182.188 355.071  1.00 16.97           C  
ATOM   2031  NE2 HIS B  87     212.323 183.131 355.131  1.00 14.76           N  
ATOM   2032  N   LYS B  88     213.023 179.859 358.861  1.00 15.08           N  
ATOM   2033  CA  LYS B  88     213.503 178.498 358.693  1.00 22.17           C  
ATOM   2034  C   LYS B  88     213.840 178.154 357.249  1.00 21.49           C  
ATOM   2035  O   LYS B  88     214.229 177.018 356.972  1.00 23.87           O  
ATOM   2036  CB  LYS B  88     212.487 177.507 359.252  1.00 14.68           C  
ATOM   2037  CG  LYS B  88     212.402 177.540 360.766  1.00 23.51           C  
ATOM   2038  CD  LYS B  88     211.408 176.532 361.296  1.00 66.67           C  
ATOM   2039  CE  LYS B  88     211.436 176.502 362.814  1.00 78.32           C  
ATOM   2040  NZ  LYS B  88     210.463 175.530 363.389  1.00 84.77           N  
ATOM   2041  N   GLY B  89     213.697 179.100 356.325  1.00 17.72           N  
ATOM   2042  CA  GLY B  89     214.019 178.882 354.941  1.00 10.75           C  
ATOM   2043  C   GLY B  89     215.486 179.104 354.651  1.00 14.07           C  
ATOM   2044  O   GLY B  89     216.353 178.947 355.519  1.00 15.28           O  
ATOM   2045  N   VAL B  90     215.773 179.469 353.401  1.00 11.27           N  
ATOM   2046  CA  VAL B  90     217.148 179.794 353.045  1.00 18.60           C  
ATOM   2047  C   VAL B  90     217.593 181.063 353.751  1.00 14.67           C  
ATOM   2048  O   VAL B  90     218.732 181.159 354.216  1.00 23.49           O  
ATOM   2049  CB  VAL B  90     217.306 179.911 351.522  1.00 14.30           C  
ATOM   2050  CG1 VAL B  90     217.141 178.558 350.876  1.00 10.90           C  
ATOM   2051  CG2 VAL B  90     216.287 180.867 350.962  1.00 36.27           C  
ATOM   2052  N   TYR B  91     216.703 182.049 353.864  1.00 17.80           N  
ATOM   2053  CA  TYR B  91     217.105 183.326 354.435  1.00 21.21           C  
ATOM   2054  C   TYR B  91     217.539 183.164 355.881  1.00 16.51           C  
ATOM   2055  O   TYR B  91     218.407 183.898 356.361  1.00 20.06           O  
ATOM   2056  CB  TYR B  91     215.968 184.332 354.332  1.00 10.09           C  
ATOM   2057  CG  TYR B  91     216.331 185.679 354.888  1.00 17.09           C  
ATOM   2058  CD1 TYR B  91     217.102 186.559 354.159  1.00 10.91           C  
ATOM   2059  CD2 TYR B  91     215.914 186.070 356.144  1.00  8.67           C  
ATOM   2060  CE1 TYR B  91     217.442 187.786 354.656  1.00 11.41           C  
ATOM   2061  CE2 TYR B  91     216.249 187.299 356.652  1.00 16.31           C  
ATOM   2062  CZ  TYR B  91     217.013 188.151 355.901  1.00 18.56           C  
ATOM   2063  OH  TYR B  91     217.356 189.383 356.395  1.00 16.38           O  
ATOM   2064  N   GLY B  92     216.951 182.211 356.591  1.00 16.84           N  
ATOM   2065  CA  GLY B  92     217.367 181.984 357.959  1.00 10.48           C  
ATOM   2066  C   GLY B  92     218.763 181.411 358.048  1.00 23.73           C  
ATOM   2067  O   GLY B  92     219.566 181.837 358.880  1.00 20.13           O  
ATOM   2068  N   SER B  93     219.079 180.444 357.186  1.00  9.85           N  
ATOM   2069  CA  SER B  93     220.394 179.820 357.238  1.00 23.82           C  
ATOM   2070  C   SER B  93     221.499 180.825 356.972  1.00 26.52           C  
ATOM   2071  O   SER B  93     222.555 180.759 357.608  1.00 21.71           O  
ATOM   2072  CB  SER B  93     220.477 178.679 356.231  1.00 10.38           C  
ATOM   2073  OG  SER B  93     220.387 179.177 354.911  1.00 33.10           O  
ATOM   2074  N   LEU B  94     221.277 181.757 356.040  1.00 18.81           N  
ATOM   2075  CA  LEU B  94     222.277 182.780 355.757  1.00 20.44           C  
ATOM   2076  C   LEU B  94     222.734 183.474 357.026  1.00 21.53           C  
ATOM   2077  O   LEU B  94     223.938 183.587 357.278  1.00 21.07           O  
ATOM   2078  CB  LEU B  94     221.725 183.803 354.772  1.00 18.80           C  
ATOM   2079  CG  LEU B  94     221.997 183.562 353.295  1.00 25.60           C  
ATOM   2080  CD1 LEU B  94     221.396 182.267 352.831  1.00 12.95           C  
ATOM   2081  CD2 LEU B  94     221.423 184.709 352.504  1.00 15.55           C  
ATOM   2082  N   THR B  95     221.788 183.923 357.847  1.00 16.08           N  
ATOM   2083  CA  THR B  95     222.129 184.611 359.083  1.00 20.13           C  
ATOM   2084  C   THR B  95     223.105 183.826 359.941  1.00 19.80           C  
ATOM   2085  O   THR B  95     223.859 184.436 360.702  1.00 28.56           O  
ATOM   2086  CB  THR B  95     220.868 184.890 359.891  1.00 21.47           C  
ATOM   2087  OG1 THR B  95     220.232 183.650 360.216  1.00 30.18           O  
ATOM   2088  CG2 THR B  95     219.907 185.741 359.088  1.00 18.38           C  
ATOM   2089  N   ASP B  96     223.092 182.500 359.863  1.00 16.41           N  
ATOM   2090  CA  ASP B  96     224.051 181.684 360.580  1.00 18.54           C  
ATOM   2091  C   ASP B  96     225.330 181.403 359.804  1.00 19.13           C  
ATOM   2092  O   ASP B  96     226.328 181.015 360.417  1.00 27.85           O  
ATOM   2093  CB  ASP B  96     223.401 180.357 360.978  1.00 27.57           C  
ATOM   2094  CG  ASP B  96     222.250 180.553 361.933  1.00 49.20           C  
ATOM   2095  OD1 ASP B  96     222.135 181.666 362.487  1.00 46.63           O  
ATOM   2096  OD2 ASP B  96     221.458 179.607 362.129  1.00 58.68           O  
ATOM   2097  N   SER B  97     225.333 181.569 358.483  1.00  7.33           N  
ATOM   2098  CA  SER B  97     226.530 181.303 357.703  1.00 15.62           C  
ATOM   2099  C   SER B  97     227.318 182.539 357.317  1.00 21.66           C  
ATOM   2100  O   SER B  97     228.380 182.398 356.709  1.00 18.09           O  
ATOM   2101  CB  SER B  97     226.176 180.536 356.423  1.00 15.37           C  
ATOM   2102  OG  SER B  97     225.682 179.245 356.724  1.00 32.48           O  
ATOM   2103  N   TYR B  98     226.837 183.735 357.629  1.00 13.81           N  
ATOM   2104  CA  TYR B  98     227.497 184.957 357.196  1.00 18.65           C  
ATOM   2105  C   TYR B  98     227.406 186.017 358.278  1.00 25.47           C  
ATOM   2106  O   TYR B  98     226.331 186.269 358.825  1.00 26.59           O  
ATOM   2107  CB  TYR B  98     226.893 185.463 355.900  1.00 12.07           C  
ATOM   2108  CG  TYR B  98     227.225 184.580 354.730  1.00 22.71           C  
ATOM   2109  CD1 TYR B  98     228.355 184.812 353.975  1.00 12.09           C  
ATOM   2110  CD2 TYR B  98     226.433 183.504 354.396  1.00 14.35           C  
ATOM   2111  CE1 TYR B  98     228.675 184.017 352.917  1.00 21.86           C  
ATOM   2112  CE2 TYR B  98     226.749 182.700 353.339  1.00 10.84           C  
ATOM   2113  CZ  TYR B  98     227.874 182.964 352.603  1.00 16.79           C  
ATOM   2114  OH  TYR B  98     228.205 182.170 351.541  1.00 25.82           O  
ATOM   2115  N   ALA B  99     228.539 186.647 358.575  1.00 16.00           N  
ATOM   2116  CA  ALA B  99     228.609 187.547 359.716  1.00 17.24           C  
ATOM   2117  C   ALA B  99     228.133 188.950 359.388  1.00 14.93           C  
ATOM   2118  O   ALA B  99     227.982 189.771 360.295  1.00 17.73           O  
ATOM   2119  CB  ALA B  99     230.035 187.607 360.252  1.00 14.92           C  
ATOM   2120  N   TYR B 100     227.902 189.253 358.121  1.00 17.21           N  
ATOM   2121  CA  TYR B 100     227.467 190.575 357.710  1.00 14.04           C  
ATOM   2122  C   TYR B 100     226.437 190.438 356.607  1.00 10.08           C  
ATOM   2123  O   TYR B 100     226.659 189.725 355.629  1.00 19.23           O  
ATOM   2124  CB  TYR B 100     228.644 191.401 357.224  1.00  7.28           C  
ATOM   2125  CG  TYR B 100     229.702 191.606 358.270  1.00 18.65           C  
ATOM   2126  CD1 TYR B 100     229.623 192.654 359.162  1.00 17.03           C  
ATOM   2127  CD2 TYR B 100     230.779 190.749 358.366  1.00 11.37           C  
ATOM   2128  CE1 TYR B 100     230.586 192.846 360.116  1.00 18.11           C  
ATOM   2129  CE2 TYR B 100     231.749 190.930 359.319  1.00 14.07           C  
ATOM   2130  CZ  TYR B 100     231.647 191.978 360.193  1.00 26.05           C  
ATOM   2131  OH  TYR B 100     232.613 192.163 361.150  1.00 25.15           O  
ATOM   2132  N   MET B 101     225.313 191.130 356.759  1.00 16.01           N  
ATOM   2133  CA  MET B 101     224.252 191.042 355.770  1.00 14.41           C  
ATOM   2134  C   MET B 101     223.624 192.408 355.572  1.00 16.91           C  
ATOM   2135  O   MET B 101     223.786 193.315 356.389  1.00 18.97           O  
ATOM   2136  CB  MET B 101     223.166 190.054 356.188  1.00  4.85           C  
ATOM   2137  CG  MET B 101     223.609 188.629 356.245  1.00 28.18           C  
ATOM   2138  SD  MET B 101     222.270 187.577 356.798  1.00 30.12           S  
ATOM   2139  CE  MET B 101     221.199 187.683 355.376  1.00 11.84           C  
ATOM   2140  N   ARG B 102     222.898 192.539 354.470  1.00 12.78           N  
ATOM   2141  CA  ARG B 102     222.019 193.678 354.264  1.00 12.22           C  
ATOM   2142  C   ARG B 102     220.923 193.245 353.312  1.00 22.19           C  
ATOM   2143  O   ARG B 102     221.090 192.283 352.562  1.00 11.25           O  
ATOM   2144  CB  ARG B 102     222.756 194.884 353.694  1.00  3.42           C  
ATOM   2145  CG  ARG B 102     223.258 194.677 352.296  1.00  6.24           C  
ATOM   2146  CD  ARG B 102     223.919 195.924 351.771  1.00 12.52           C  
ATOM   2147  NE  ARG B 102     222.974 197.028 351.690  1.00 15.63           N  
ATOM   2148  CZ  ARG B 102     223.294 198.255 351.303  1.00 22.88           C  
ATOM   2149  NH1 ARG B 102     224.536 198.536 350.953  1.00 16.11           N  
ATOM   2150  NH2 ARG B 102     222.372 199.201 351.261  1.00 11.11           N  
ATOM   2151  N   ASN B 103     219.817 193.979 353.332  1.00 11.95           N  
ATOM   2152  CA  ASN B 103     218.681 193.674 352.478  1.00 12.14           C  
ATOM   2153  C   ASN B 103     217.605 194.720 352.686  1.00 15.40           C  
ATOM   2154  O   ASN B 103     217.539 195.371 353.731  1.00 14.71           O  
ATOM   2155  CB  ASN B 103     218.106 192.294 352.787  1.00  6.60           C  
ATOM   2156  CG  ASN B 103     217.651 192.172 354.216  1.00 20.65           C  
ATOM   2157  OD1 ASN B 103     218.008 192.985 355.058  1.00 10.74           O  
ATOM   2158  ND2 ASN B 103     216.865 191.148 354.501  1.00  9.57           N  
ATOM   2159  N   GLY B 104     216.742 194.852 351.683  1.00 14.15           N  
ATOM   2160  CA  GLY B 104     215.542 195.643 351.794  1.00  6.51           C  
ATOM   2161  C   GLY B 104     214.336 194.760 352.035  1.00 19.92           C  
ATOM   2162  O   GLY B 104     214.357 193.550 351.805  1.00  6.54           O  
ATOM   2163  N   TRP B 105     213.260 195.385 352.486  1.00 11.60           N  
ATOM   2164  CA  TRP B 105     212.069 194.632 352.827  1.00 10.79           C  
ATOM   2165  C   TRP B 105     210.925 195.033 351.918  1.00 14.82           C  
ATOM   2166  O   TRP B 105     210.690 196.219 351.688  1.00 14.00           O  
ATOM   2167  CB  TRP B 105     211.671 194.843 354.279  1.00  2.00           C  
ATOM   2168  CG  TRP B 105     212.652 194.273 355.204  1.00  9.07           C  
ATOM   2169  CD1 TRP B 105     213.582 194.948 355.921  1.00  7.15           C  
ATOM   2170  CD2 TRP B 105     212.860 192.892 355.471  1.00 15.12           C  
ATOM   2171  NE1 TRP B 105     214.337 194.072 356.654  1.00 17.21           N  
ATOM   2172  CE2 TRP B 105     213.914 192.799 356.386  1.00 10.11           C  
ATOM   2173  CE3 TRP B 105     212.247 191.721 355.031  1.00 10.54           C  
ATOM   2174  CZ2 TRP B 105     214.367 191.587 356.871  1.00 18.41           C  
ATOM   2175  CZ3 TRP B 105     212.694 190.527 355.516  1.00 16.99           C  
ATOM   2176  CH2 TRP B 105     213.741 190.463 356.424  1.00 13.49           C  
ATOM   2177  N   ASP B 106     210.233 194.030 351.405  1.00 11.15           N  
ATOM   2178  CA  ASP B 106     208.976 194.204 350.694  1.00  8.27           C  
ATOM   2179  C   ASP B 106     207.901 193.557 351.550  1.00 18.39           C  
ATOM   2180  O   ASP B 106     207.837 192.328 351.645  1.00 13.08           O  
ATOM   2181  CB  ASP B 106     209.043 193.571 349.310  1.00  8.22           C  
ATOM   2182  CG  ASP B 106     207.775 193.759 348.524  1.00 16.28           C  
ATOM   2183  OD1 ASP B 106     206.841 194.405 349.040  1.00 17.93           O  
ATOM   2184  OD2 ASP B 106     207.709 193.270 347.381  1.00 13.84           O  
ATOM   2185  N   VAL B 107     207.051 194.379 352.156  1.00 11.07           N  
ATOM   2186  CA  VAL B 107     206.135 193.934 353.196  1.00 10.40           C  
ATOM   2187  C   VAL B 107     204.714 194.023 352.671  1.00 11.46           C  
ATOM   2188  O   VAL B 107     204.374 194.965 351.946  1.00 16.12           O  
ATOM   2189  CB  VAL B 107     206.302 194.770 354.473  1.00 15.54           C  
ATOM   2190  CG1 VAL B 107     205.290 194.361 355.508  1.00 10.11           C  
ATOM   2191  CG2 VAL B 107     207.689 194.596 355.003  1.00  8.06           C  
ATOM   2192  N   GLU B 108     203.895 193.042 353.027  1.00  9.57           N  
ATOM   2193  CA  GLU B 108     202.490 193.019 352.655  1.00 16.88           C  
ATOM   2194  C   GLU B 108     201.691 192.471 353.824  1.00 19.11           C  
ATOM   2195  O   GLU B 108     202.043 191.431 354.385  1.00 20.68           O  
ATOM   2196  CB  GLU B 108     202.274 192.169 351.411  1.00 12.29           C  
ATOM   2197  CG  GLU B 108     200.863 192.183 350.919  1.00 38.58           C  
ATOM   2198  CD  GLU B 108     200.707 191.393 349.647  1.00 21.57           C  
ATOM   2199  OE1 GLU B 108     201.703 190.785 349.202  1.00 44.67           O  
ATOM   2200  OE2 GLU B 108     199.596 191.390 349.081  1.00 35.78           O  
ATOM   2201  N   VAL B 109     200.614 193.165 354.185  1.00 17.73           N  
ATOM   2202  CA  VAL B 109     199.778 192.802 355.319  1.00  7.16           C  
ATOM   2203  C   VAL B 109     198.344 192.659 354.841  1.00 14.98           C  
ATOM   2204  O   VAL B 109     197.872 193.460 354.030  1.00 14.80           O  
ATOM   2205  CB  VAL B 109     199.875 193.849 356.437  1.00 12.59           C  
ATOM   2206  CG1 VAL B 109     198.917 193.518 357.540  1.00  7.89           C  
ATOM   2207  CG2 VAL B 109     201.270 193.895 356.961  1.00  6.39           C  
ATOM   2208  N   THR B 110     197.652 191.646 355.349  1.00 12.03           N  
ATOM   2209  CA  THR B 110     196.343 191.255 354.853  1.00 11.08           C  
ATOM   2210  C   THR B 110     195.388 191.014 356.010  1.00 13.01           C  
ATOM   2211  O   THR B 110     195.633 190.155 356.858  1.00 18.62           O  
ATOM   2212  CB  THR B 110     196.449 189.986 354.011  1.00  8.07           C  
ATOM   2213  OG1 THR B 110     197.322 190.218 352.903  1.00 23.54           O  
ATOM   2214  CG2 THR B 110     195.093 189.583 353.492  1.00 44.63           C  
ATOM   2215  N   ALA B 111     194.293 191.773 356.040  1.00  4.13           N  
ATOM   2216  CA  ALA B 111     193.245 191.593 357.047  1.00 12.49           C  
ATOM   2217  C   ALA B 111     191.917 191.507 356.302  1.00 11.33           C  
ATOM   2218  O   ALA B 111     191.457 192.497 355.735  1.00 17.17           O  
ATOM   2219  CB  ALA B 111     193.251 192.731 358.053  1.00  8.61           C  
ATOM   2220  N   VAL B 112     191.294 190.334 356.329  1.00 14.93           N  
ATOM   2221  CA  VAL B 112     190.104 190.086 355.523  1.00 15.91           C  
ATOM   2222  C   VAL B 112     188.884 189.928 356.420  1.00 21.03           C  
ATOM   2223  O   VAL B 112     188.729 188.922 357.118  1.00 15.64           O  
ATOM   2224  CB  VAL B 112     190.293 188.860 354.619  1.00 15.56           C  
ATOM   2225  CG1 VAL B 112     191.261 189.178 353.517  1.00 15.46           C  
ATOM   2226  CG2 VAL B 112     190.838 187.699 355.411  1.00 63.68           C  
ATOM   2227  N   GLY B 113     188.020 190.933 356.405  1.00 13.59           N  
ATOM   2228  CA  GLY B 113     186.653 190.804 356.855  1.00 12.50           C  
ATOM   2229  C   GLY B 113     185.813 190.810 355.602  1.00 15.98           C  
ATOM   2230  O   GLY B 113     186.299 190.395 354.551  1.00 19.34           O  
ATOM   2231  N   ASN B 114     184.577 191.280 355.666  1.00 11.60           N  
ATOM   2232  CA  ASN B 114     183.871 191.595 354.441  1.00 16.88           C  
ATOM   2233  C   ASN B 114     183.725 193.104 354.387  1.00 17.24           C  
ATOM   2234  O   ASN B 114     184.130 193.816 355.307  1.00 16.37           O  
ATOM   2235  CB  ASN B 114     182.530 190.856 354.347  1.00 10.90           C  
ATOM   2236  CG  ASN B 114     181.563 191.234 355.441  1.00 15.63           C  
ATOM   2237  OD1 ASN B 114     181.507 192.379 355.878  1.00 20.29           O  
ATOM   2238  ND2 ASN B 114     180.785 190.263 355.887  1.00 11.14           N  
ATOM   2239  N   GLN B 115     183.136 193.600 353.310  1.00 17.86           N  
ATOM   2240  CA  GLN B 115     183.044 195.038 353.124  1.00 14.80           C  
ATOM   2241  C   GLN B 115     182.066 195.703 354.080  1.00 18.31           C  
ATOM   2242  O   GLN B 115     181.942 196.929 354.048  1.00 17.14           O  
ATOM   2243  CB  GLN B 115     182.673 195.370 351.678  1.00 15.92           C  
ATOM   2244  CG  GLN B 115     181.348 194.827 351.201  1.00  7.06           C  
ATOM   2245  CD  GLN B 115     181.437 193.376 350.805  1.00 25.59           C  
ATOM   2246  OE1 GLN B 115     182.498 192.768 350.904  1.00 19.97           O  
ATOM   2247  NE2 GLN B 115     180.332 192.814 350.343  1.00 15.72           N  
ATOM   2248  N   PHE B 116     181.363 194.942 354.910  1.00 10.00           N  
ATOM   2249  CA  PHE B 116     180.443 195.519 355.878  1.00 13.71           C  
ATOM   2250  C   PHE B 116     181.067 195.739 357.245  1.00 13.40           C  
ATOM   2251  O   PHE B 116     180.405 196.289 358.127  1.00 11.72           O  
ATOM   2252  CB  PHE B 116     179.208 194.639 356.004  1.00 15.58           C  
ATOM   2253  CG  PHE B 116     178.444 194.518 354.738  1.00 21.69           C  
ATOM   2254  CD1 PHE B 116     177.560 195.500 354.356  1.00 25.82           C  
ATOM   2255  CD2 PHE B 116     178.621 193.430 353.916  1.00 31.11           C  
ATOM   2256  CE1 PHE B 116     176.860 195.391 353.183  1.00 23.15           C  
ATOM   2257  CE2 PHE B 116     177.920 193.318 352.745  1.00 22.80           C  
ATOM   2258  CZ  PHE B 116     177.043 194.298 352.376  1.00 16.40           C  
ATOM   2259  N   ASN B 117     182.306 195.321 357.450  1.00  9.33           N  
ATOM   2260  CA  ASN B 117     183.041 195.670 358.652  1.00 12.24           C  
ATOM   2261  C   ASN B 117     183.477 197.125 358.605  1.00 17.56           C  
ATOM   2262  O   ASN B 117     183.492 197.761 357.550  1.00 12.49           O  
ATOM   2263  CB  ASN B 117     184.257 194.775 358.834  1.00  8.36           C  
ATOM   2264  CG  ASN B 117     183.882 193.361 359.151  1.00 12.35           C  
ATOM   2265  OD1 ASN B 117     184.360 192.420 358.522  1.00 13.09           O  
ATOM   2266  ND2 ASN B 117     183.029 193.193 360.146  1.00  9.94           N  
ATOM   2267  N   GLY B 118     183.845 197.649 359.770  1.00 12.85           N  
ATOM   2268  CA  GLY B 118     184.233 199.033 359.889  1.00  2.42           C  
ATOM   2269  C   GLY B 118     185.353 199.180 360.901  1.00 12.84           C  
ATOM   2270  O   GLY B 118     185.648 198.268 361.670  1.00 10.66           O  
ATOM   2271  N   GLY B 119     185.967 200.348 360.886  1.00  6.78           N  
ATOM   2272  CA  GLY B 119     187.229 200.560 361.554  1.00 14.99           C  
ATOM   2273  C   GLY B 119     188.355 200.617 360.546  1.00 13.79           C  
ATOM   2274  O   GLY B 119     188.161 200.429 359.349  1.00 10.26           O  
ATOM   2275  N   CYS B 120     189.546 200.906 361.051  1.00 11.24           N  
ATOM   2276  CA  CYS B 120     190.664 201.117 360.149  1.00 11.31           C  
ATOM   2277  C   CYS B 120     191.951 200.736 360.855  1.00 12.19           C  
ATOM   2278  O   CYS B 120     192.024 200.781 362.081  1.00 12.71           O  
ATOM   2279  CB  CYS B 120     190.710 202.570 359.679  1.00 11.23           C  
ATOM   2280  SG  CYS B 120     192.029 202.937 358.528  1.00 23.63           S  
ATOM   2281  N   LEU B 121     192.953 200.353 360.073  1.00 12.77           N  
ATOM   2282  CA  LEU B 121     194.267 200.006 360.584  1.00 10.66           C  
ATOM   2283  C   LEU B 121     195.327 200.842 359.890  1.00 13.67           C  
ATOM   2284  O   LEU B 121     195.153 201.277 358.751  1.00 15.53           O  
ATOM   2285  CB  LEU B 121     194.587 198.537 360.368  1.00  6.75           C  
ATOM   2286  CG  LEU B 121     193.747 197.539 361.136  1.00 16.59           C  
ATOM   2287  CD1 LEU B 121     194.125 196.148 360.716  1.00  3.76           C  
ATOM   2288  CD2 LEU B 121     193.997 197.730 362.595  1.00  3.33           C  
ATOM   2289  N   LEU B 122     196.433 201.048 360.586  1.00 13.02           N  
ATOM   2290  CA  LEU B 122     197.589 201.749 360.055  1.00 10.50           C  
ATOM   2291  C   LEU B 122     198.816 200.877 360.232  1.00 16.00           C  
ATOM   2292  O   LEU B 122     199.206 200.576 361.363  1.00  9.57           O  
ATOM   2293  CB  LEU B 122     197.783 203.080 360.762  1.00  9.54           C  
ATOM   2294  CG  LEU B 122     199.111 203.778 360.513  1.00 12.71           C  
ATOM   2295  CD1 LEU B 122     199.297 204.057 359.061  1.00 10.97           C  
ATOM   2296  CD2 LEU B 122     199.154 205.060 361.299  1.00 16.38           C  
ATOM   2297  N   VAL B 123     199.419 200.468 359.121  1.00  9.53           N  
ATOM   2298  CA  VAL B 123     200.627 199.655 359.136  1.00 14.08           C  
ATOM   2299  C   VAL B 123     201.785 200.543 358.722  1.00 10.41           C  
ATOM   2300  O   VAL B 123     201.633 201.389 357.837  1.00 12.66           O  
ATOM   2301  CB  VAL B 123     200.506 198.443 358.201  1.00 15.94           C  
ATOM   2302  CG1 VAL B 123     199.370 197.564 358.644  1.00  9.02           C  
ATOM   2303  CG2 VAL B 123     200.274 198.896 356.801  1.00 24.77           C  
ATOM   2304  N   ALA B 124     202.933 200.366 359.361  1.00  8.32           N  
ATOM   2305  CA  ALA B 124     204.073 201.216 359.076  1.00  8.37           C  
ATOM   2306  C   ALA B 124     205.366 200.453 359.310  1.00  8.97           C  
ATOM   2307  O   ALA B 124     205.450 199.601 360.195  1.00 16.43           O  
ATOM   2308  CB  ALA B 124     204.058 202.475 359.939  1.00  7.08           C  
ATOM   2309  N   MET B 125     206.372 200.778 358.512  1.00 12.00           N  
ATOM   2310  CA  MET B 125     207.719 200.257 358.688  1.00  9.68           C  
ATOM   2311  C   MET B 125     208.527 201.339 359.384  1.00 13.11           C  
ATOM   2312  O   MET B 125     208.857 202.356 358.773  1.00 13.81           O  
ATOM   2313  CB  MET B 125     208.346 199.895 357.345  1.00  3.34           C  
ATOM   2314  CG  MET B 125     207.635 198.790 356.604  1.00  8.40           C  
ATOM   2315  SD  MET B 125     207.717 197.214 357.443  1.00 16.79           S  
ATOM   2316  CE  MET B 125     209.448 196.841 357.238  1.00  8.83           C  
ATOM   2317  N   VAL B 126     208.850 201.119 360.652  1.00 10.44           N  
ATOM   2318  CA  VAL B 126     209.466 202.126 361.500  1.00  6.89           C  
ATOM   2319  C   VAL B 126     210.913 201.727 361.731  1.00  8.78           C  
ATOM   2320  O   VAL B 126     211.169 200.737 362.417  1.00 17.68           O  
ATOM   2321  CB  VAL B 126     208.736 202.283 362.844  1.00  5.51           C  
ATOM   2322  CG1 VAL B 126     209.503 203.207 363.749  1.00 12.75           C  
ATOM   2323  CG2 VAL B 126     207.358 202.825 362.607  1.00  7.79           C  
ATOM   2324  N   PRO B 127     211.881 202.451 361.186  1.00 18.60           N  
ATOM   2325  CA  PRO B 127     213.279 202.129 361.449  1.00 10.50           C  
ATOM   2326  C   PRO B 127     213.666 202.509 362.860  1.00 13.02           C  
ATOM   2327  O   PRO B 127     213.290 203.565 363.365  1.00 13.44           O  
ATOM   2328  CB  PRO B 127     214.027 202.997 360.435  1.00 13.47           C  
ATOM   2329  CG  PRO B 127     213.148 204.170 360.278  1.00  8.83           C  
ATOM   2330  CD  PRO B 127     211.744 203.659 360.362  1.00 10.35           C  
ATOM   2331  N   GLU B 128     214.443 201.635 363.489  1.00 13.82           N  
ATOM   2332  CA  GLU B 128     214.934 201.862 364.840  1.00 12.29           C  
ATOM   2333  C   GLU B 128     213.775 202.164 365.784  1.00 15.64           C  
ATOM   2334  O   GLU B 128     213.609 203.284 366.263  1.00 19.99           O  
ATOM   2335  CB  GLU B 128     215.936 203.016 364.866  1.00  4.07           C  
ATOM   2336  CG  GLU B 128     217.167 202.844 364.027  1.00  9.35           C  
ATOM   2337  CD  GLU B 128     217.977 201.648 364.424  1.00 17.49           C  
ATOM   2338  OE1 GLU B 128     218.012 201.330 365.629  1.00 16.86           O  
ATOM   2339  OE2 GLU B 128     218.602 201.039 363.539  1.00 12.90           O  
ATOM   2340  N   LEU B 129     212.946 201.160 366.030  1.00 17.52           N  
ATOM   2341  CA  LEU B 129     211.790 201.369 366.896  1.00 17.74           C  
ATOM   2342  C   LEU B 129     212.144 200.903 368.295  1.00 35.26           C  
ATOM   2343  O   LEU B 129     212.334 199.711 368.540  1.00 27.71           O  
ATOM   2344  CB  LEU B 129     210.559 200.644 366.376  1.00 18.10           C  
ATOM   2345  CG  LEU B 129     209.388 200.896 367.321  1.00 21.49           C  
ATOM   2346  CD1 LEU B 129     209.062 202.373 367.350  1.00 15.00           C  
ATOM   2347  CD2 LEU B 129     208.172 200.104 366.918  1.00 20.99           C  
ATOM   2348  N   CYS B 130     212.235 201.850 369.220  1.00 52.61           N  
ATOM   2349  CA  CYS B 130     212.407 201.533 370.630  1.00 70.58           C  
ATOM   2350  C   CYS B 130     211.448 202.384 371.459  1.00 80.50           C  
ATOM   2351  O   CYS B 130     211.528 203.610 371.504  1.00 65.84           O  
ATOM   2352  CB  CYS B 130     213.857 201.741 371.046  1.00 68.60           C  
ATOM   2353  SG  CYS B 130     215.011 200.615 370.246  1.00 76.34           S  
ATOM   2354  N   SER B 131     210.524 201.683 372.118  1.00 95.29           N  
ATOM   2355  CA  SER B 131     209.624 202.263 373.107  1.00 85.48           C  
ATOM   2356  C   SER B 131     209.008 203.580 372.655  1.00 75.86           C  
ATOM   2357  O   SER B 131     209.295 204.634 373.228  1.00 46.25           O  
ATOM   2358  CB  SER B 131     210.366 202.464 374.430  1.00 79.76           C  
ATOM   2359  OG  SER B 131     211.433 203.383 374.279  1.00 69.31           O  
ATOM   2360  N   ILE B 132     208.168 203.531 371.632  1.00 52.55           N  
ATOM   2361  CA  ILE B 132     207.458 204.701 371.137  1.00 47.19           C  
ATOM   2362  C   ILE B 132     206.413 205.103 372.165  1.00 35.32           C  
ATOM   2363  O   ILE B 132     205.730 204.247 372.739  1.00 37.54           O  
ATOM   2364  CB  ILE B 132     206.818 204.425 369.762  1.00 44.65           C  
ATOM   2365  CG1 ILE B 132     206.098 205.665 369.244  1.00 40.87           C  
ATOM   2366  CG2 ILE B 132     205.894 203.221 369.823  1.00 22.63           C  
ATOM   2367  CD1 ILE B 132     205.696 205.572 367.796  1.00 43.40           C  
ATOM   2368  N   GLU B 133     206.300 206.403 372.418  1.00 23.36           N  
ATOM   2369  CA  GLU B 133     205.377 206.881 373.434  1.00 24.92           C  
ATOM   2370  C   GLU B 133     203.946 206.870 372.909  1.00 28.73           C  
ATOM   2371  O   GLU B 133     203.695 206.943 371.704  1.00 25.31           O  
ATOM   2372  CB  GLU B 133     205.752 208.286 373.892  1.00 30.00           C  
ATOM   2373  CG  GLU B 133     204.885 208.833 375.000  1.00 30.00           C  
ATOM   2374  CD  GLU B 133     205.262 210.235 375.393  1.00 30.00           C  
ATOM   2375  OE1 GLU B 133     206.195 210.790 374.783  1.00 30.00           O  
ATOM   2376  OE2 GLU B 133     204.619 210.788 376.309  1.00 30.00           O  
ATOM   2377  N   GLN B 134     203.000 206.766 373.843  1.00 27.63           N  
ATOM   2378  CA  GLN B 134     201.588 206.731 373.490  1.00 16.84           C  
ATOM   2379  C   GLN B 134     201.191 207.946 372.664  1.00 23.65           C  
ATOM   2380  O   GLN B 134     200.586 207.811 371.597  1.00 24.29           O  
ATOM   2381  CB  GLN B 134     200.755 206.639 374.764  1.00 30.00           C  
ATOM   2382  CG  GLN B 134     201.008 205.364 375.538  1.00 30.00           C  
ATOM   2383  CD  GLN B 134     200.293 205.337 376.870  1.00 30.00           C  
ATOM   2384  OE1 GLN B 134     199.977 206.379 377.439  1.00 30.00           O  
ATOM   2385  NE2 GLN B 134     200.038 204.137 377.380  1.00 30.00           N  
ATOM   2386  N   ARG B 135     201.523 209.147 373.138  1.00 16.39           N  
ATOM   2387  CA  ARG B 135     201.231 210.333 372.339  1.00 15.45           C  
ATOM   2388  C   ARG B 135     201.951 210.302 371.004  1.00 19.79           C  
ATOM   2389  O   ARG B 135     201.433 210.820 370.012  1.00 19.22           O  
ATOM   2390  CB  ARG B 135     201.614 211.604 373.083  1.00 10.14           C  
ATOM   2391  CG  ARG B 135     200.731 211.972 374.248  1.00 11.86           C  
ATOM   2392  CD  ARG B 135     201.271 213.230 374.885  1.00 14.18           C  
ATOM   2393  NE  ARG B 135     201.275 214.335 373.935  1.00 23.07           N  
ATOM   2394  CZ  ARG B 135     201.873 215.497 374.154  1.00 25.21           C  
ATOM   2395  NH1 ARG B 135     202.528 215.698 375.284  1.00  7.79           N  
ATOM   2396  NH2 ARG B 135     201.832 216.451 373.240  1.00 17.75           N  
ATOM   2397  N   GLU B 136     203.139 209.707 370.955  1.00 14.00           N  
ATOM   2398  CA  GLU B 136     203.895 209.681 369.712  1.00 13.71           C  
ATOM   2399  C   GLU B 136     203.167 208.936 368.607  1.00 16.68           C  
ATOM   2400  O   GLU B 136     203.569 209.040 367.447  1.00 15.73           O  
ATOM   2401  CB  GLU B 136     205.265 209.044 369.947  1.00 20.53           C  
ATOM   2402  CG  GLU B 136     206.200 209.861 370.828  1.00 21.58           C  
ATOM   2403  CD  GLU B 136     207.473 209.115 371.193  1.00 41.61           C  
ATOM   2404  OE1 GLU B 136     207.539 207.894 370.953  1.00 25.22           O  
ATOM   2405  OE2 GLU B 136     208.402 209.749 371.731  1.00 36.81           O  
ATOM   2406  N   LEU B 137     202.112 208.188 368.934  1.00 11.38           N  
ATOM   2407  CA  LEU B 137     201.412 207.422 367.910  1.00 13.09           C  
ATOM   2408  C   LEU B 137     200.579 208.316 367.008  1.00 15.75           C  
ATOM   2409  O   LEU B 137     200.328 207.964 365.850  1.00 11.73           O  
ATOM   2410  CB  LEU B 137     200.526 206.365 368.552  1.00 10.42           C  
ATOM   2411  CG  LEU B 137     201.277 205.328 369.371  1.00 29.39           C  
ATOM   2412  CD1 LEU B 137     200.301 204.362 369.985  1.00 21.67           C  
ATOM   2413  CD2 LEU B 137     202.266 204.608 368.505  1.00 17.87           C  
ATOM   2414  N   PHE B 138     200.123 209.458 367.509  1.00  7.56           N  
ATOM   2415  CA  PHE B 138     199.378 210.365 366.653  1.00 12.51           C  
ATOM   2416  C   PHE B 138     200.191 210.838 365.461  1.00 15.97           C  
ATOM   2417  O   PHE B 138     199.604 211.183 364.433  1.00 11.24           O  
ATOM   2418  CB  PHE B 138     198.893 211.570 367.451  1.00 30.00           C  
ATOM   2419  CG  PHE B 138     197.831 211.247 368.450  1.00 30.00           C  
ATOM   2420  CD1 PHE B 138     196.503 211.266 368.095  1.00 30.00           C  
ATOM   2421  CD2 PHE B 138     198.159 210.917 369.739  1.00 30.00           C  
ATOM   2422  CE1 PHE B 138     195.527 210.974 369.011  1.00 30.00           C  
ATOM   2423  CE2 PHE B 138     197.184 210.619 370.655  1.00 30.00           C  
ATOM   2424  CZ  PHE B 138     195.868 210.650 370.290  1.00 30.00           C  
ATOM   2425  N   GLN B 139     201.514 210.878 365.577  1.00  8.15           N  
ATOM   2426  CA  GLN B 139     202.383 211.290 364.484  1.00 11.49           C  
ATOM   2427  C   GLN B 139     202.949 210.100 363.724  1.00 14.11           C  
ATOM   2428  O   GLN B 139     203.818 210.275 362.868  1.00 11.73           O  
ATOM   2429  CB  GLN B 139     203.500 212.184 365.008  1.00  2.88           C  
ATOM   2430  CG  GLN B 139     202.958 213.433 365.651  1.00  8.98           C  
ATOM   2431  CD  GLN B 139     204.031 214.338 366.169  1.00 11.87           C  
ATOM   2432  OE1 GLN B 139     205.169 213.924 366.354  1.00 14.60           O  
ATOM   2433  NE2 GLN B 139     203.670 215.576 366.451  1.00  8.59           N  
ATOM   2434  N   LEU B 140     202.494 208.889 364.040  1.00 10.67           N  
ATOM   2435  CA  LEU B 140     203.068 207.686 363.452  1.00 10.05           C  
ATOM   2436  C   LEU B 140     202.999 207.681 361.931  1.00 21.29           C  
ATOM   2437  O   LEU B 140     203.736 206.924 361.294  1.00 11.37           O  
ATOM   2438  CB  LEU B 140     202.355 206.458 364.009  1.00 18.20           C  
ATOM   2439  CG  LEU B 140     202.855 205.080 363.607  1.00 30.80           C  
ATOM   2440  CD1 LEU B 140     204.245 204.887 364.141  1.00 16.84           C  
ATOM   2441  CD2 LEU B 140     201.933 204.017 364.145  1.00 31.76           C  
ATOM   2442  N   THR B 141     202.149 208.510 361.332  1.00 14.15           N  
ATOM   2443  CA  THR B 141     202.071 208.567 359.877  1.00 10.35           C  
ATOM   2444  C   THR B 141     203.352 209.064 359.227  1.00 17.22           C  
ATOM   2445  O   THR B 141     203.464 208.973 358.002  1.00 14.81           O  
ATOM   2446  CB  THR B 141     200.924 209.467 359.443  1.00 18.65           C  
ATOM   2447  OG1 THR B 141     201.167 210.796 359.903  1.00 13.62           O  
ATOM   2448  CG2 THR B 141     199.639 208.987 360.044  1.00  5.40           C  
ATOM   2449  N   LEU B 142     204.303 209.600 359.995  1.00 13.34           N  
ATOM   2450  CA  LEU B 142     205.542 210.087 359.403  1.00 14.31           C  
ATOM   2451  C   LEU B 142     206.316 208.983 358.707  1.00 14.02           C  
ATOM   2452  O   LEU B 142     207.049 209.257 357.756  1.00 13.96           O  
ATOM   2453  CB  LEU B 142     206.425 210.726 360.465  1.00 10.12           C  
ATOM   2454  CG  LEU B 142     205.879 211.962 361.158  1.00 10.52           C  
ATOM   2455  CD1 LEU B 142     206.833 212.413 362.228  1.00  8.07           C  
ATOM   2456  CD2 LEU B 142     205.658 213.054 360.158  1.00 11.26           C  
ATOM   2457  N   PHE B 143     206.183 207.773 359.150  1.00  8.36           N  
ATOM   2458  CA  PHE B 143     206.878 206.660 358.549  1.00  8.60           C  
ATOM   2459  C   PHE B 143     206.085 206.125 357.375  1.00 10.86           C  
ATOM   2460  O   PHE B 143     204.902 206.431 357.228  1.00 11.09           O  
ATOM   2461  CB  PHE B 143     207.091 205.569 359.592  1.00  4.10           C  
ATOM   2462  CG  PHE B 143     207.829 206.045 360.793  1.00 10.23           C  
ATOM   2463  CD1 PHE B 143     209.189 206.227 360.746  1.00  2.85           C  
ATOM   2464  CD2 PHE B 143     207.166 206.310 361.960  1.00  9.17           C  
ATOM   2465  CE1 PHE B 143     209.866 206.668 361.842  1.00  7.29           C  
ATOM   2466  CE2 PHE B 143     207.842 206.748 363.061  1.00 15.08           C  
ATOM   2467  CZ  PHE B 143     209.195 206.927 363.001  1.00  9.90           C  
ATOM   2468  N   PRO B 144     206.707 205.345 356.492  1.00 15.33           N  
ATOM   2469  CA  PRO B 144     205.962 204.784 355.360  1.00  2.19           C  
ATOM   2470  C   PRO B 144     204.776 203.985 355.857  1.00 12.30           C  
ATOM   2471  O   PRO B 144     204.870 203.270 356.851  1.00 12.63           O  
ATOM   2472  CB  PRO B 144     206.992 203.883 354.674  1.00  4.25           C  
ATOM   2473  CG  PRO B 144     208.278 204.444 355.057  1.00 10.45           C  
ATOM   2474  CD  PRO B 144     208.127 204.966 356.439  1.00  6.93           C  
ATOM   2475  N   HIS B 145     203.650 204.100 355.170  1.00 10.55           N  
ATOM   2476  CA  HIS B 145     202.458 203.452 355.688  1.00  7.76           C  
ATOM   2477  C   HIS B 145     201.432 203.275 354.580  1.00 14.98           C  
ATOM   2478  O   HIS B 145     201.602 203.749 353.456  1.00 11.68           O  
ATOM   2479  CB  HIS B 145     201.877 204.276 356.827  1.00  6.40           C  
ATOM   2480  CG  HIS B 145     201.462 205.648 356.419  1.00 13.43           C  
ATOM   2481  ND1 HIS B 145     202.365 206.650 356.152  1.00 13.75           N  
ATOM   2482  CD2 HIS B 145     200.237 206.186 356.232  1.00 13.84           C  
ATOM   2483  CE1 HIS B 145     201.716 207.749 355.817  1.00  4.90           C  
ATOM   2484  NE2 HIS B 145     200.421 207.494 355.857  1.00 15.56           N  
ATOM   2485  N   GLN B 146     200.357 202.572 354.925  1.00 11.57           N  
ATOM   2486  CA  GLN B 146     199.096 202.557 354.202  1.00 10.13           C  
ATOM   2487  C   GLN B 146     198.004 202.233 355.200  1.00 13.82           C  
ATOM   2488  O   GLN B 146     198.227 201.489 356.152  1.00 14.29           O  
ATOM   2489  CB  GLN B 146     199.043 201.538 353.068  1.00 10.39           C  
ATOM   2490  CG  GLN B 146     199.831 201.869 351.840  1.00 14.48           C  
ATOM   2491  CD  GLN B 146     199.627 200.839 350.761  1.00 15.44           C  
ATOM   2492  OE1 GLN B 146     199.276 199.695 351.045  1.00 17.66           O  
ATOM   2493  NE2 GLN B 146     199.827 201.237 349.516  1.00 11.42           N  
ATOM   2494  N   PHE B 147     196.822 202.774 354.959  1.00 10.73           N  
ATOM   2495  CA  PHE B 147     195.661 202.447 355.762  1.00  7.42           C  
ATOM   2496  C   PHE B 147     194.968 201.216 355.201  1.00  9.81           C  
ATOM   2497  O   PHE B 147     194.820 201.065 353.988  1.00 11.71           O  
ATOM   2498  CB  PHE B 147     194.679 203.613 355.790  1.00  5.90           C  
ATOM   2499  CG  PHE B 147     195.182 204.814 356.516  1.00 12.35           C  
ATOM   2500  CD1 PHE B 147     196.115 204.705 357.514  1.00  6.78           C  
ATOM   2501  CD2 PHE B 147     194.731 206.065 356.173  1.00 11.43           C  
ATOM   2502  CE1 PHE B 147     196.565 205.822 358.173  1.00 10.46           C  
ATOM   2503  CE2 PHE B 147     195.182 207.179 356.821  1.00 11.74           C  
ATOM   2504  CZ  PHE B 147     196.102 207.058 357.821  1.00 13.50           C  
ATOM   2505  N   ILE B 148     194.538 200.336 356.095  1.00  8.46           N  
ATOM   2506  CA  ILE B 148     193.657 199.237 355.742  1.00  7.98           C  
ATOM   2507  C   ILE B 148     192.268 199.634 356.196  1.00 16.48           C  
ATOM   2508  O   ILE B 148     191.982 199.657 357.398  1.00 13.22           O  
ATOM   2509  CB  ILE B 148     194.083 197.917 356.380  1.00 11.73           C  
ATOM   2510  CG1 ILE B 148     195.415 197.463 355.808  1.00 10.63           C  
ATOM   2511  CG2 ILE B 148     193.043 196.864 356.130  1.00  6.47           C  
ATOM   2512  CD1 ILE B 148     195.988 196.308 356.540  1.00  2.72           C  
ATOM   2513  N   ASN B 149     191.406 199.951 355.242  1.00  9.60           N  
ATOM   2514  CA  ASN B 149     190.031 200.340 355.533  1.00 10.37           C  
ATOM   2515  C   ASN B 149     189.119 199.290 354.926  1.00  8.73           C  
ATOM   2516  O   ASN B 149     188.975 199.231 353.694  1.00 16.57           O  
ATOM   2517  CB  ASN B 149     189.739 201.724 354.966  1.00 12.98           C  
ATOM   2518  CG  ASN B 149     188.461 202.308 355.493  1.00 18.12           C  
ATOM   2519  OD1 ASN B 149     188.024 201.974 356.589  1.00 20.55           O  
ATOM   2520  ND2 ASN B 149     187.861 203.207 354.727  1.00 14.94           N  
ATOM   2521  N   PRO B 150     188.487 198.444 355.734  1.00 10.01           N  
ATOM   2522  CA  PRO B 150     187.718 197.317 355.191  1.00 11.02           C  
ATOM   2523  C   PRO B 150     186.645 197.752 354.221  1.00 11.79           C  
ATOM   2524  O   PRO B 150     186.178 196.962 353.397  1.00 13.85           O  
ATOM   2525  CB  PRO B 150     187.109 196.681 356.444  1.00  3.74           C  
ATOM   2526  CG  PRO B 150     188.070 196.997 357.497  1.00 11.85           C  
ATOM   2527  CD  PRO B 150     188.581 198.368 357.197  1.00  8.57           C  
ATOM   2528  N   ARG B 151     186.246 199.017 354.314  1.00 13.24           N  
ATOM   2529  CA  ARG B 151     185.379 199.580 353.298  1.00 11.95           C  
ATOM   2530  C   ARG B 151     185.979 199.475 351.907  1.00  9.72           C  
ATOM   2531  O   ARG B 151     185.235 199.336 350.935  1.00 14.39           O  
ATOM   2532  CB  ARG B 151     185.073 201.038 353.630  1.00  9.06           C  
ATOM   2533  CG  ARG B 151     184.237 201.703 352.586  1.00  7.38           C  
ATOM   2534  CD  ARG B 151     183.729 203.049 353.003  1.00  6.33           C  
ATOM   2535  NE  ARG B 151     182.865 203.558 351.953  1.00 13.38           N  
ATOM   2536  CZ  ARG B 151     182.005 204.551 352.110  1.00 16.12           C  
ATOM   2537  NH1 ARG B 151     181.880 205.128 353.288  1.00 12.76           N  
ATOM   2538  NH2 ARG B 151     181.252 204.949 351.095  1.00  8.03           N  
ATOM   2539  N   THR B 152     187.301 199.507 351.792  1.00 16.74           N  
ATOM   2540  CA  THR B 152     187.958 199.570 350.495  1.00 13.33           C  
ATOM   2541  C   THR B 152     188.937 198.434 350.251  1.00 13.68           C  
ATOM   2542  O   THR B 152     188.687 197.584 349.395  1.00 15.54           O  
ATOM   2543  CB  THR B 152     188.693 200.903 350.349  1.00 18.18           C  
ATOM   2544  OG1 THR B 152     187.752 201.977 350.447  1.00 15.87           O  
ATOM   2545  CG2 THR B 152     189.384 200.963 349.010  1.00  8.35           C  
ATOM   2546  N   ASN B 153     190.055 198.396 350.969  1.00  7.32           N  
ATOM   2547  CA  ASN B 153     191.116 197.459 350.644  1.00  7.19           C  
ATOM   2548  C   ASN B 153     191.287 196.453 351.768  1.00 11.66           C  
ATOM   2549  O   ASN B 153     191.105 196.761 352.945  1.00 16.46           O  
ATOM   2550  CB  ASN B 153     192.436 198.179 350.386  1.00  2.00           C  
ATOM   2551  CG  ASN B 153     192.909 198.956 351.580  1.00 14.79           C  
ATOM   2552  OD1 ASN B 153     192.135 199.255 352.482  1.00 13.27           O  
ATOM   2553  ND2 ASN B 153     194.191 199.275 351.606  1.00  7.04           N  
ATOM   2554  N   MET B 154     191.641 195.234 351.382  1.00  7.33           N  
ATOM   2555  CA  MET B 154     191.995 194.186 352.319  1.00 14.48           C  
ATOM   2556  C   MET B 154     193.494 194.062 352.516  1.00 13.69           C  
ATOM   2557  O   MET B 154     193.933 193.210 353.293  1.00 20.52           O  
ATOM   2558  CB  MET B 154     191.451 192.838 351.840  1.00  6.32           C  
ATOM   2559  CG  MET B 154     189.954 192.789 351.704  1.00 26.85           C  
ATOM   2560  SD  MET B 154     189.427 191.148 351.204  1.00 32.91           S  
ATOM   2561  CE  MET B 154     190.068 191.099 349.535  1.00 14.35           C  
ATOM   2562  N   THR B 155     194.290 194.874 351.834  1.00 16.84           N  
ATOM   2563  CA  THR B 155     195.715 194.625 351.697  1.00 14.42           C  
ATOM   2564  C   THR B 155     196.488 195.927 351.799  1.00 10.52           C  
ATOM   2565  O   THR B 155     196.087 196.941 351.227  1.00 13.54           O  
ATOM   2566  CB  THR B 155     196.003 193.953 350.354  1.00 20.07           C  
ATOM   2567  OG1 THR B 155     195.305 192.705 350.290  1.00 22.21           O  
ATOM   2568  CG2 THR B 155     197.483 193.702 350.179  1.00 17.48           C  
ATOM   2569  N   ALA B 156     197.593 195.892 352.533  1.00  7.78           N  
ATOM   2570  CA  ALA B 156     198.548 196.986 352.577  1.00 10.74           C  
ATOM   2571  C   ALA B 156     199.902 196.460 352.138  1.00 14.73           C  
ATOM   2572  O   ALA B 156     200.287 195.347 352.500  1.00 12.46           O  
ATOM   2573  CB  ALA B 156     198.644 197.584 353.968  1.00  2.00           C  
ATOM   2574  N   HIS B 157     200.618 197.258 351.352  1.00 12.52           N  
ATOM   2575  CA  HIS B 157     201.830 196.810 350.678  1.00 10.38           C  
ATOM   2576  C   HIS B 157     202.864 197.920 350.749  1.00 13.07           C  
ATOM   2577  O   HIS B 157     202.573 199.059 350.375  1.00 11.71           O  
ATOM   2578  CB  HIS B 157     201.522 196.448 349.227  1.00 10.37           C  
ATOM   2579  CG  HIS B 157     202.638 195.750 348.525  1.00 25.44           C  
ATOM   2580  ND1 HIS B 157     203.713 196.420 347.987  1.00 25.64           N  
ATOM   2581  CD2 HIS B 157     202.838 194.439 348.253  1.00 23.86           C  
ATOM   2582  CE1 HIS B 157     204.531 195.552 347.421  1.00 15.61           C  
ATOM   2583  NE2 HIS B 157     204.024 194.343 347.570  1.00 21.90           N  
ATOM   2584  N   ILE B 158     204.061 197.596 351.227  1.00  8.43           N  
ATOM   2585  CA  ILE B 158     205.087 198.591 351.514  1.00  6.77           C  
ATOM   2586  C   ILE B 158     206.437 198.052 351.068  1.00 13.80           C  
ATOM   2587  O   ILE B 158     206.740 196.873 351.277  1.00 13.12           O  
ATOM   2588  CB  ILE B 158     205.120 198.935 353.013  1.00 13.84           C  
ATOM   2589  CG1 ILE B 158     203.786 199.507 353.457  1.00 16.36           C  
ATOM   2590  CG2 ILE B 158     206.190 199.946 353.297  1.00 11.82           C  
ATOM   2591  CD1 ILE B 158     203.664 199.609 354.936  1.00 14.86           C  
ATOM   2592  N   LYS B 159     207.250 198.912 350.461  1.00 15.40           N  
ATOM   2593  CA  LYS B 159     208.607 198.561 350.056  1.00 14.67           C  
ATOM   2594  C   LYS B 159     209.573 199.583 350.631  1.00 16.23           C  
ATOM   2595  O   LYS B 159     209.395 200.787 350.427  1.00 15.52           O  
ATOM   2596  CB  LYS B 159     208.739 198.515 348.538  1.00 30.00           C  
ATOM   2597  CG  LYS B 159     207.951 197.415 347.882  1.00 30.00           C  
ATOM   2598  CD  LYS B 159     208.105 197.479 346.375  1.00 30.00           C  
ATOM   2599  CE  LYS B 159     207.358 196.347 345.689  1.00 30.00           C  
ATOM   2600  NZ  LYS B 159     207.469 196.424 344.205  1.00 30.00           N  
ATOM   2601  N   VAL B 160     210.596 199.110 351.334  1.00 10.62           N  
ATOM   2602  CA  VAL B 160     211.548 199.998 351.990  1.00 12.67           C  
ATOM   2603  C   VAL B 160     212.965 199.469 351.815  1.00 14.88           C  
ATOM   2604  O   VAL B 160     213.165 198.249 351.763  1.00 11.52           O  
ATOM   2605  CB  VAL B 160     211.212 200.167 353.475  1.00 10.61           C  
ATOM   2606  CG1 VAL B 160     209.923 200.940 353.640  1.00 12.36           C  
ATOM   2607  CG2 VAL B 160     211.088 198.817 354.122  1.00  9.15           C  
ATOM   2608  N   PRO B 161     213.968 200.331 351.721  1.00 15.53           N  
ATOM   2609  CA  PRO B 161     215.336 199.858 351.511  1.00  9.93           C  
ATOM   2610  C   PRO B 161     216.030 199.493 352.808  1.00 17.94           C  
ATOM   2611  O   PRO B 161     215.410 199.491 353.873  1.00 15.32           O  
ATOM   2612  CB  PRO B 161     216.011 201.060 350.854  1.00 10.65           C  
ATOM   2613  CG  PRO B 161     215.324 202.204 351.459  1.00  6.93           C  
ATOM   2614  CD  PRO B 161     213.898 201.796 351.693  1.00  8.44           C  
ATOM   2615  N   PHE B 162     217.319 199.190 352.726  1.00 15.52           N  
ATOM   2616  CA  PHE B 162     218.096 198.935 353.926  1.00 13.21           C  
ATOM   2617  C   PHE B 162     218.633 200.235 354.495  1.00 17.39           C  
ATOM   2618  O   PHE B 162     219.301 201.004 353.804  1.00 15.09           O  
ATOM   2619  CB  PHE B 162     219.261 198.004 353.625  1.00  9.35           C  
ATOM   2620  CG  PHE B 162     220.165 197.786 354.796  1.00 15.97           C  
ATOM   2621  CD1 PHE B 162     219.844 196.866 355.767  1.00  5.56           C  
ATOM   2622  CD2 PHE B 162     221.326 198.513 354.930  1.00 13.25           C  
ATOM   2623  CE1 PHE B 162     220.672 196.668 356.843  1.00 17.03           C  
ATOM   2624  CE2 PHE B 162     222.152 198.320 356.005  1.00 13.11           C  
ATOM   2625  CZ  PHE B 162     221.826 197.397 356.961  1.00 13.95           C  
ATOM   2626  N   VAL B 163     218.361 200.468 355.775  1.00 11.67           N  
ATOM   2627  CA  VAL B 163     218.846 201.652 356.465  1.00  9.78           C  
ATOM   2628  C   VAL B 163     219.676 201.212 357.658  1.00 18.40           C  
ATOM   2629  O   VAL B 163     219.436 200.163 358.258  1.00 14.73           O  
ATOM   2630  CB  VAL B 163     217.695 202.562 356.928  1.00 11.58           C  
ATOM   2631  CG1 VAL B 163     216.905 203.044 355.738  1.00  9.74           C  
ATOM   2632  CG2 VAL B 163     216.804 201.813 357.877  1.00 10.70           C  
ATOM   2633  N   GLY B 164     220.662 202.018 357.994  1.00 14.76           N  
ATOM   2634  CA  GLY B 164     221.484 201.762 359.160  1.00  4.12           C  
ATOM   2635  C   GLY B 164     222.722 202.627 359.156  1.00 15.20           C  
ATOM   2636  O   GLY B 164     223.112 203.213 358.153  1.00  4.63           O  
ATOM   2637  N   VAL B 165     223.367 202.694 360.322  1.00  7.85           N  
ATOM   2638  CA  VAL B 165     224.578 203.490 360.450  1.00 11.32           C  
ATOM   2639  C   VAL B 165     225.763 202.772 359.845  1.00 14.17           C  
ATOM   2640  O   VAL B 165     226.854 203.341 359.759  1.00 19.48           O  
ATOM   2641  CB  VAL B 165     224.855 203.815 361.923  1.00 13.43           C  
ATOM   2642  CG1 VAL B 165     223.713 204.595 362.497  1.00  6.75           C  
ATOM   2643  CG2 VAL B 165     225.050 202.546 362.695  1.00  3.04           C  
ATOM   2644  N   ASN B 166     225.582 201.526 359.438  1.00 13.36           N  
ATOM   2645  CA  ASN B 166     226.621 200.761 358.781  1.00 13.17           C  
ATOM   2646  C   ASN B 166     226.117 200.353 357.408  1.00 13.04           C  
ATOM   2647  O   ASN B 166     224.908 200.312 357.172  1.00 18.09           O  
ATOM   2648  CB  ASN B 166     226.980 199.527 359.590  1.00 10.55           C  
ATOM   2649  CG  ASN B 166     227.432 199.869 360.986  1.00 21.06           C  
ATOM   2650  OD1 ASN B 166     226.976 199.272 361.956  1.00 22.69           O  
ATOM   2651  ND2 ASN B 166     228.327 200.837 361.096  1.00 11.87           N  
ATOM   2652  N   ARG B 167     227.042 200.060 356.500  1.00 13.64           N  
ATOM   2653  CA  ARG B 167     226.626 199.649 355.168  1.00 13.96           C  
ATOM   2654  C   ARG B 167     226.184 198.198 355.153  1.00 17.03           C  
ATOM   2655  O   ARG B 167     225.285 197.833 354.389  1.00 13.51           O  
ATOM   2656  CB  ARG B 167     227.763 199.880 354.187  1.00 13.23           C  
ATOM   2657  CG  ARG B 167     227.417 199.586 352.761  1.00 11.27           C  
ATOM   2658  CD  ARG B 167     228.497 200.137 351.866  1.00 12.57           C  
ATOM   2659  NE  ARG B 167     228.546 201.592 351.936  1.00 32.91           N  
ATOM   2660  CZ  ARG B 167     229.459 202.279 352.612  1.00 53.57           C  
ATOM   2661  NH1 ARG B 167     230.403 201.643 353.288  1.00 15.31           N  
ATOM   2662  NH2 ARG B 167     229.418 203.601 352.618  1.00 26.64           N  
ATOM   2663  N   TYR B 168     226.807 197.363 355.973  1.00 11.96           N  
ATOM   2664  CA  TYR B 168     226.336 196.020 356.265  1.00 12.19           C  
ATOM   2665  C   TYR B 168     226.053 195.924 357.751  1.00 18.26           C  
ATOM   2666  O   TYR B 168     226.751 196.526 358.564  1.00 20.97           O  
ATOM   2667  CB  TYR B 168     227.353 194.957 355.856  1.00 10.05           C  
ATOM   2668  CG  TYR B 168     227.439 194.779 354.371  1.00 11.49           C  
ATOM   2669  CD1 TYR B 168     226.656 193.843 353.728  1.00  8.90           C  
ATOM   2670  CD2 TYR B 168     228.265 195.569 353.606  1.00 11.52           C  
ATOM   2671  CE1 TYR B 168     226.713 193.681 352.374  1.00  8.90           C  
ATOM   2672  CE2 TYR B 168     228.325 195.416 352.248  1.00 14.60           C  
ATOM   2673  CZ  TYR B 168     227.546 194.470 351.640  1.00 16.39           C  
ATOM   2674  OH  TYR B 168     227.603 194.317 350.282  1.00  9.75           O  
ATOM   2675  N   ASP B 169     225.026 195.170 358.106  1.00 10.51           N  
ATOM   2676  CA  ASP B 169     224.638 195.061 359.498  1.00 10.57           C  
ATOM   2677  C   ASP B 169     224.721 193.609 359.941  1.00 13.27           C  
ATOM   2678  O   ASP B 169     224.708 192.683 359.129  1.00 17.21           O  
ATOM   2679  CB  ASP B 169     223.229 195.620 359.719  1.00 12.40           C  
ATOM   2680  CG  ASP B 169     222.882 195.751 361.186  1.00 17.00           C  
ATOM   2681  OD1 ASP B 169     223.752 195.457 362.027  1.00 13.05           O  
ATOM   2682  OD2 ASP B 169     221.746 196.160 361.499  1.00 20.73           O  
ATOM   2683  N   GLN B 170     224.819 193.419 361.249  1.00 11.06           N  
ATOM   2684  CA  GLN B 170     224.879 192.099 361.863  1.00 13.86           C  
ATOM   2685  C   GLN B 170     223.529 191.877 362.522  1.00 15.98           C  
ATOM   2686  O   GLN B 170     223.241 192.456 363.569  1.00 18.25           O  
ATOM   2687  CB  GLN B 170     225.994 192.040 362.864  1.00  8.35           C  
ATOM   2688  CG  GLN B 170     227.361 192.284 362.280  1.00 18.12           C  
ATOM   2689  CD  GLN B 170     228.419 192.368 363.351  1.00 35.28           C  
ATOM   2690  OE1 GLN B 170     228.118 192.675 364.500  1.00 27.81           O  
ATOM   2691  NE2 GLN B 170     229.661 192.101 362.986  1.00 21.20           N  
ATOM   2692  N   TYR B 171     222.708 191.010 361.933  1.00 13.85           N  
ATOM   2693  CA  TYR B 171     221.327 190.909 362.382  1.00 14.02           C  
ATOM   2694  C   TYR B 171     221.184 190.231 363.732  1.00 16.59           C  
ATOM   2695  O   TYR B 171     220.076 190.183 364.269  1.00 27.46           O  
ATOM   2696  CB  TYR B 171     220.485 190.173 361.351  1.00  8.62           C  
ATOM   2697  CG  TYR B 171     220.235 190.978 360.106  1.00 17.66           C  
ATOM   2698  CD1 TYR B 171     219.956 192.329 360.180  1.00 11.05           C  
ATOM   2699  CD2 TYR B 171     220.266 190.388 358.860  1.00 14.35           C  
ATOM   2700  CE1 TYR B 171     219.721 193.067 359.052  1.00  8.18           C  
ATOM   2701  CE2 TYR B 171     220.029 191.119 357.730  1.00 12.69           C  
ATOM   2702  CZ  TYR B 171     219.761 192.459 357.830  1.00 17.66           C  
ATOM   2703  OH  TYR B 171     219.524 193.194 356.699  1.00 11.45           O  
ATOM   2704  N   LYS B 172     222.265 189.694 364.290  1.00 15.62           N  
ATOM   2705  CA  LYS B 172     222.160 189.154 365.638  1.00 22.03           C  
ATOM   2706  C   LYS B 172     221.953 190.255 366.660  1.00 31.02           C  
ATOM   2707  O   LYS B 172     221.033 190.169 367.479  1.00 25.40           O  
ATOM   2708  CB  LYS B 172     223.399 188.339 365.980  1.00 26.21           C  
ATOM   2709  CG  LYS B 172     223.527 187.082 365.161  1.00 48.05           C  
ATOM   2710  CD  LYS B 172     222.402 186.118 365.504  1.00 74.55           C  
ATOM   2711  CE  LYS B 172     222.492 184.842 364.687  1.00 79.64           C  
ATOM   2712  NZ  LYS B 172     223.728 184.068 364.997  1.00 71.37           N  
ATOM   2713  N   VAL B 173     222.783 191.294 366.627  1.00 21.32           N  
ATOM   2714  CA  VAL B 173     222.738 192.350 367.630  1.00 25.56           C  
ATOM   2715  C   VAL B 173     221.950 193.568 367.187  1.00 24.40           C  
ATOM   2716  O   VAL B 173     221.827 194.518 367.974  1.00 24.09           O  
ATOM   2717  CB  VAL B 173     224.156 192.778 368.051  1.00 21.46           C  
ATOM   2718  CG1 VAL B 173     224.898 191.593 368.630  1.00 23.96           C  
ATOM   2719  CG2 VAL B 173     224.897 193.348 366.868  1.00 17.77           C  
ATOM   2720  N   HIS B 174     221.435 193.597 365.964  1.00 20.59           N  
ATOM   2721  CA  HIS B 174     220.715 194.769 365.497  1.00 16.76           C  
ATOM   2722  C   HIS B 174     219.591 194.346 364.569  1.00 16.14           C  
ATOM   2723  O   HIS B 174     219.795 193.531 363.669  1.00 21.92           O  
ATOM   2724  CB  HIS B 174     221.669 195.727 364.785  1.00 10.19           C  
ATOM   2725  CG  HIS B 174     221.046 197.026 364.395  1.00 13.85           C  
ATOM   2726  ND1 HIS B 174     220.291 197.176 363.254  1.00  8.97           N  
ATOM   2727  CD2 HIS B 174     221.083 198.244 364.984  1.00 11.92           C  
ATOM   2728  CE1 HIS B 174     219.886 198.429 363.159  1.00 12.10           C  
ATOM   2729  NE2 HIS B 174     220.354 199.097 364.197  1.00 14.82           N  
ATOM   2730  N   LYS B 175     218.406 194.901 364.791  1.00 14.63           N  
ATOM   2731  CA  LYS B 175     217.278 194.743 363.877  1.00 13.28           C  
ATOM   2732  C   LYS B 175     216.914 196.121 363.350  1.00 18.83           C  
ATOM   2733  O   LYS B 175     216.322 196.928 364.088  1.00 19.43           O  
ATOM   2734  CB  LYS B 175     216.087 194.111 364.588  1.00 20.08           C  
ATOM   2735  CG  LYS B 175     216.349 192.778 365.269  1.00 14.28           C  
ATOM   2736  CD  LYS B 175     216.559 191.654 364.285  1.00 28.33           C  
ATOM   2737  CE  LYS B 175     216.603 190.310 364.998  1.00 26.35           C  
ATOM   2738  NZ  LYS B 175     217.807 190.149 365.847  1.00 39.34           N  
ATOM   2739  N   PRO B 176     217.226 196.445 362.096  1.00 12.13           N  
ATOM   2740  CA  PRO B 176     216.980 197.813 361.619  1.00 16.80           C  
ATOM   2741  C   PRO B 176     215.514 198.177 361.495  1.00 17.87           C  
ATOM   2742  O   PRO B 176     215.142 199.298 361.854  1.00 15.60           O  
ATOM   2743  CB  PRO B 176     217.685 197.839 360.259  1.00  6.49           C  
ATOM   2744  CG  PRO B 176     217.680 196.425 359.822  1.00 18.48           C  
ATOM   2745  CD  PRO B 176     217.842 195.602 361.060  1.00  6.55           C  
ATOM   2746  N   TRP B 177     214.670 197.280 361.008  1.00 14.01           N  
ATOM   2747  CA  TRP B 177     213.281 197.598 360.725  1.00 10.13           C  
ATOM   2748  C   TRP B 177     212.354 196.919 361.716  1.00 18.53           C  
ATOM   2749  O   TRP B 177     212.642 195.829 362.212  1.00 11.45           O  
ATOM   2750  CB  TRP B 177     212.890 197.182 359.321  1.00  7.74           C  
ATOM   2751  CG  TRP B 177     213.478 198.034 358.282  1.00 10.54           C  
ATOM   2752  CD1 TRP B 177     214.603 197.794 357.569  1.00  9.82           C  
ATOM   2753  CD2 TRP B 177     212.972 199.285 357.828  1.00 14.30           C  
ATOM   2754  NE1 TRP B 177     214.834 198.819 356.691  1.00  9.40           N  
ATOM   2755  CE2 TRP B 177     213.842 199.750 356.834  1.00 11.94           C  
ATOM   2756  CE3 TRP B 177     211.866 200.058 358.166  1.00 13.43           C  
ATOM   2757  CZ2 TRP B 177     213.643 200.948 356.177  1.00  8.39           C  
ATOM   2758  CZ3 TRP B 177     211.669 201.243 357.514  1.00  8.44           C  
ATOM   2759  CH2 TRP B 177     212.552 201.681 356.532  1.00 13.23           C  
ATOM   2760  N   THR B 178     211.233 197.579 361.994  1.00  6.17           N  
ATOM   2761  CA  THR B 178     210.196 197.045 362.861  1.00 11.07           C  
ATOM   2762  C   THR B 178     208.845 197.306 362.224  1.00 13.35           C  
ATOM   2763  O   THR B 178     208.450 198.461 362.063  1.00  9.66           O  
ATOM   2764  CB  THR B 178     210.257 197.693 364.240  1.00  9.70           C  
ATOM   2765  OG1 THR B 178     211.532 197.423 364.830  1.00 19.38           O  
ATOM   2766  CG2 THR B 178     209.168 197.142 365.123  1.00  9.71           C  
ATOM   2767  N   LEU B 179     208.128 196.244 361.885  1.00  8.46           N  
ATOM   2768  CA  LEU B 179     206.773 196.388 361.378  1.00  8.55           C  
ATOM   2769  C   LEU B 179     205.817 196.623 362.534  1.00 12.59           C  
ATOM   2770  O   LEU B 179     205.790 195.847 363.492  1.00 14.28           O  
ATOM   2771  CB  LEU B 179     206.358 195.150 360.596  1.00  8.82           C  
ATOM   2772  CG  LEU B 179     204.899 195.119 360.163  1.00 11.18           C  
ATOM   2773  CD1 LEU B 179     204.598 196.299 359.296  1.00  5.12           C  
ATOM   2774  CD2 LEU B 179     204.626 193.849 359.407  1.00  6.83           C  
ATOM   2775  N   VAL B 180     205.031 197.688 362.443  1.00 12.02           N  
ATOM   2776  CA  VAL B 180     204.090 198.058 363.489  1.00 13.32           C  
ATOM   2777  C   VAL B 180     202.714 198.250 362.871  1.00 14.68           C  
ATOM   2778  O   VAL B 180     202.582 198.829 361.789  1.00 12.13           O  
ATOM   2779  CB  VAL B 180     204.552 199.324 364.235  1.00 17.57           C  
ATOM   2780  CG1 VAL B 180     204.722 200.457 363.273  1.00 23.85           C  
ATOM   2781  CG2 VAL B 180     203.555 199.703 365.296  1.00  5.88           C  
ATOM   2782  N   VAL B 181     201.691 197.741 363.547  1.00 11.92           N  
ATOM   2783  CA  VAL B 181     200.319 197.787 363.064  1.00 14.63           C  
ATOM   2784  C   VAL B 181     199.449 198.348 364.172  1.00 13.75           C  
ATOM   2785  O   VAL B 181     199.359 197.757 365.252  1.00 12.38           O  
ATOM   2786  CB  VAL B 181     199.824 196.396 362.644  1.00 14.84           C  
ATOM   2787  CG1 VAL B 181     198.396 196.473 362.187  1.00 11.06           C  
ATOM   2788  CG2 VAL B 181     200.700 195.835 361.562  1.00  4.25           C  
ATOM   2789  N   MET B 182     198.799 199.474 363.909  1.00 13.84           N  
ATOM   2790  CA  MET B 182     198.073 200.194 364.942  1.00  9.43           C  
ATOM   2791  C   MET B 182     196.614 200.329 364.553  1.00 16.15           C  
ATOM   2792  O   MET B 182     196.287 200.437 363.370  1.00  8.12           O  
ATOM   2793  CB  MET B 182     198.679 201.573 365.173  1.00  9.10           C  
ATOM   2794  CG  MET B 182     197.978 202.397 366.222  1.00 22.83           C  
ATOM   2795  SD  MET B 182     198.775 203.984 366.460  1.00 32.74           S  
ATOM   2796  CE  MET B 182     198.328 204.800 364.937  1.00 13.40           C  
ATOM   2797  N   VAL B 183     195.741 200.327 365.555  1.00  9.88           N  
ATOM   2798  CA  VAL B 183     194.307 200.460 365.336  1.00 11.18           C  
ATOM   2799  C   VAL B 183     193.924 201.923 365.471  1.00 16.24           C  
ATOM   2800  O   VAL B 183     193.883 202.459 366.581  1.00 11.80           O  
ATOM   2801  CB  VAL B 183     193.529 199.608 366.343  1.00 13.97           C  
ATOM   2802  CG1 VAL B 183     192.060 199.846 366.197  1.00  2.00           C  
ATOM   2803  CG2 VAL B 183     193.858 198.168 366.157  1.00  7.49           C  
ATOM   2804  N   VAL B 184     193.612 202.564 364.352  1.00 10.53           N  
ATOM   2805  CA  VAL B 184     193.184 203.951 364.366  1.00 20.50           C  
ATOM   2806  C   VAL B 184     191.698 204.078 364.666  1.00  9.25           C  
ATOM   2807  O   VAL B 184     191.269 205.065 365.261  1.00 14.38           O  
ATOM   2808  CB  VAL B 184     193.546 204.637 363.038  1.00 20.48           C  
ATOM   2809  CG1 VAL B 184     195.036 204.684 362.896  1.00 11.41           C  
ATOM   2810  CG2 VAL B 184     192.954 203.883 361.902  1.00 17.00           C  
ATOM   2811  N   ALA B 185     190.894 203.100 364.261  1.00  7.82           N  
ATOM   2812  CA  ALA B 185     189.484 203.087 364.597  1.00 11.64           C  
ATOM   2813  C   ALA B 185     189.100 201.667 364.988  1.00  9.83           C  
ATOM   2814  O   ALA B 185     189.559 200.707 364.356  1.00 13.66           O  
ATOM   2815  CB  ALA B 185     188.621 203.567 363.433  1.00 13.91           C  
ATOM   2816  N   PRO B 186     188.261 201.489 365.998  1.00 15.01           N  
ATOM   2817  CA  PRO B 186     187.935 200.134 366.446  1.00  9.66           C  
ATOM   2818  C   PRO B 186     186.988 199.446 365.479  1.00 12.04           C  
ATOM   2819  O   PRO B 186     186.276 200.091 364.710  1.00 17.46           O  
ATOM   2820  CB  PRO B 186     187.278 200.367 367.808  1.00  2.66           C  
ATOM   2821  CG  PRO B 186     186.706 201.726 367.708  1.00 13.96           C  
ATOM   2822  CD  PRO B 186     187.620 202.519 366.829  1.00  7.92           C  
ATOM   2823  N   LEU B 187     186.980 198.120 365.537  1.00 13.94           N  
ATOM   2824  CA  LEU B 187     186.179 197.330 364.613  1.00  7.38           C  
ATOM   2825  C   LEU B 187     184.701 197.487 364.939  1.00 16.42           C  
ATOM   2826  O   LEU B 187     184.322 197.723 366.088  1.00 12.59           O  
ATOM   2827  CB  LEU B 187     186.590 195.863 364.689  1.00  4.91           C  
ATOM   2828  CG  LEU B 187     185.892 194.834 363.802  1.00 17.41           C  
ATOM   2829  CD1 LEU B 187     186.177 195.069 362.340  1.00  9.85           C  
ATOM   2830  CD2 LEU B 187     186.298 193.435 364.198  1.00  7.82           C  
ATOM   2831  N   THR B 188     183.863 197.418 363.907  1.00 10.37           N  
ATOM   2832  CA  THR B 188     182.416 197.382 364.064  1.00 15.14           C  
ATOM   2833  C   THR B 188     181.850 196.383 363.068  1.00 14.62           C  
ATOM   2834  O   THR B 188     182.123 196.463 361.869  1.00 14.08           O  
ATOM   2835  CB  THR B 188     181.769 198.759 363.850  1.00  8.06           C  
ATOM   2836  OG1 THR B 188     182.003 199.208 362.510  1.00 19.69           O  
ATOM   2837  CG2 THR B 188     182.326 199.785 364.821  1.00  4.57           C  
ATOM   2838  N   VAL B 189     181.085 195.425 363.574  1.00 12.20           N  
ATOM   2839  CA  VAL B 189     180.528 194.373 362.739  1.00 17.70           C  
ATOM   2840  C   VAL B 189     179.279 194.857 362.014  1.00 20.06           C  
ATOM   2841  O   VAL B 189     179.094 194.578 360.827  1.00 28.21           O  
ATOM   2842  CB  VAL B 189     180.241 193.120 363.580  1.00 14.81           C  
ATOM   2843  CG1 VAL B 189     181.538 192.552 364.088  1.00 18.26           C  
ATOM   2844  CG2 VAL B 189     179.357 193.457 364.756  1.00 47.90           C  
ATOM   2845  N   ASN B 190     178.416 195.575 362.728  1.00 20.00           N  
ATOM   2846  CA  ASN B 190     177.151 196.071 362.191  1.00 18.84           C  
ATOM   2847  C   ASN B 190     176.283 194.925 361.678  1.00 27.01           C  
ATOM   2848  O   ASN B 190     175.448 195.091 360.786  1.00 59.73           O  
ATOM   2849  CB  ASN B 190     177.388 197.112 361.101  1.00 24.67           C  
ATOM   2850  CG  ASN B 190     177.955 198.401 361.645  1.00 59.00           C  
ATOM   2851  OD1 ASN B 190     177.241 199.210 362.236  1.00 42.37           O  
ATOM   2852  ND2 ASN B 190     179.252 198.606 361.445  1.00 22.01           N  
ATOM   2853  N   THR B 191     176.522 193.737 362.234  1.00 11.58           N  
ATOM   2854  CA  THR B 191     175.726 192.527 362.040  1.00 41.79           C  
ATOM   2855  C   THR B 191     175.909 191.897 360.667  1.00 16.48           C  
ATOM   2856  O   THR B 191     175.591 190.720 360.478  1.00 30.74           O  
ATOM   2857  CB  THR B 191     174.234 192.794 362.257  1.00 23.06           C  
ATOM   2858  OG1 THR B 191     173.762 193.719 361.271  1.00 28.16           O  
ATOM   2859  CG2 THR B 191     173.991 193.368 363.639  1.00 40.05           C  
ATOM   2860  N   GLU B 192     176.408 192.653 359.695  1.00 16.67           N  
ATOM   2861  CA  GLU B 192     176.712 192.086 358.394  1.00 13.04           C  
ATOM   2862  C   GLU B 192     178.186 191.801 358.167  1.00 20.65           C  
ATOM   2863  O   GLU B 192     178.538 191.274 357.107  1.00 19.84           O  
ATOM   2864  CB  GLU B 192     176.193 192.998 357.279  1.00  8.23           C  
ATOM   2865  CG  GLU B 192     174.689 193.028 357.208  1.00 32.87           C  
ATOM   2866  CD  GLU B 192     174.102 191.644 357.005  1.00 40.91           C  
ATOM   2867  OE1 GLU B 192     174.690 190.853 356.240  1.00 43.75           O  
ATOM   2868  OE2 GLU B 192     173.057 191.346 357.616  1.00 30.61           O  
ATOM   2869  N   GLY B 193     179.049 192.128 359.104  1.00 14.64           N  
ATOM   2870  CA  GLY B 193     180.460 191.943 358.875  1.00 12.83           C  
ATOM   2871  C   GLY B 193     180.995 190.703 359.541  1.00 15.75           C  
ATOM   2872  O   GLY B 193     180.281 189.970 360.221  1.00 13.77           O  
ATOM   2873  N   ALA B 194     182.279 190.460 359.332  1.00 16.38           N  
ATOM   2874  CA  ALA B 194     182.921 189.356 360.015  1.00 16.28           C  
ATOM   2875  C   ALA B 194     182.989 189.654 361.506  1.00 18.24           C  
ATOM   2876  O   ALA B 194     183.237 190.797 361.895  1.00 14.86           O  
ATOM   2877  CB  ALA B 194     184.320 189.120 359.462  1.00  6.15           C  
ATOM   2878  N   PRO B 195     182.756 188.662 362.363  1.00 10.62           N  
ATOM   2879  CA  PRO B 195     182.824 188.915 363.808  1.00 13.89           C  
ATOM   2880  C   PRO B 195     184.183 189.380 364.277  1.00 19.46           C  
ATOM   2881  O   PRO B 195     184.254 190.235 365.164  1.00 18.61           O  
ATOM   2882  CB  PRO B 195     182.452 187.558 364.413  1.00  4.71           C  
ATOM   2883  CG  PRO B 195     182.798 186.579 363.356  1.00 15.04           C  
ATOM   2884  CD  PRO B 195     182.450 187.255 362.072  1.00 10.84           C  
ATOM   2885  N   GLN B 196     185.263 188.845 363.719  1.00 18.79           N  
ATOM   2886  CA  GLN B 196     186.596 189.345 364.010  1.00 18.78           C  
ATOM   2887  C   GLN B 196     187.432 189.173 362.759  1.00 18.14           C  
ATOM   2888  O   GLN B 196     187.084 188.399 361.867  1.00 19.65           O  
ATOM   2889  CB  GLN B 196     187.249 188.609 365.166  1.00  8.52           C  
ATOM   2890  CG  GLN B 196     187.610 187.192 364.831  1.00 23.46           C  
ATOM   2891  CD  GLN B 196     188.340 186.518 365.960  1.00 33.32           C  
ATOM   2892  OE1 GLN B 196     188.260 186.951 367.106  1.00 43.81           O  
ATOM   2893  NE2 GLN B 196     189.075 185.460 365.644  1.00 57.18           N  
ATOM   2894  N   ILE B 197     188.549 189.886 362.713  1.00 16.06           N  
ATOM   2895  CA  ILE B 197     189.419 189.898 361.549  1.00 10.86           C  
ATOM   2896  C   ILE B 197     190.801 189.455 361.990  1.00 12.27           C  
ATOM   2897  O   ILE B 197     191.339 189.979 362.970  1.00 16.43           O  
ATOM   2898  CB  ILE B 197     189.480 191.283 360.898  1.00 12.85           C  
ATOM   2899  CG1 ILE B 197     188.116 191.653 360.337  1.00 13.15           C  
ATOM   2900  CG2 ILE B 197     190.501 191.298 359.805  1.00  9.08           C  
ATOM   2901  CD1 ILE B 197     188.020 193.082 359.901  1.00  9.41           C  
ATOM   2902  N   LYS B 198     191.372 188.494 361.278  1.00 12.92           N  
ATOM   2903  CA  LYS B 198     192.721 188.046 361.572  1.00 18.01           C  
ATOM   2904  C   LYS B 198     193.697 188.744 360.642  1.00 16.17           C  
ATOM   2905  O   LYS B 198     193.398 188.956 359.465  1.00 20.23           O  
ATOM   2906  CB  LYS B 198     192.827 186.534 361.426  1.00  9.57           C  
ATOM   2907  CG  LYS B 198     192.008 185.783 362.445  1.00 23.43           C  
ATOM   2908  CD  LYS B 198     192.226 184.299 362.328  1.00 30.30           C  
ATOM   2909  CE  LYS B 198     193.609 183.929 362.804  1.00 36.35           C  
ATOM   2910  NZ  LYS B 198     193.771 184.159 364.260  1.00 36.26           N  
ATOM   2911  N   VAL B 199     194.856 189.105 361.166  1.00 17.22           N  
ATOM   2912  CA  VAL B 199     195.838 189.878 360.424  1.00 12.76           C  
ATOM   2913  C   VAL B 199     197.059 189.012 360.170  1.00 11.14           C  
ATOM   2914  O   VAL B 199     197.677 188.504 361.111  1.00 13.36           O  
ATOM   2915  CB  VAL B 199     196.223 191.154 361.184  1.00 14.18           C  
ATOM   2916  CG1 VAL B 199     197.293 191.901 360.433  1.00  7.48           C  
ATOM   2917  CG2 VAL B 199     195.012 192.024 361.383  1.00  6.70           C  
ATOM   2918  N   TYR B 200     197.417 188.858 358.902  1.00  9.34           N  
ATOM   2919  CA  TYR B 200     198.583 188.098 358.494  1.00  9.22           C  
ATOM   2920  C   TYR B 200     199.523 189.005 357.726  1.00 15.06           C  
ATOM   2921  O   TYR B 200     199.149 190.097 357.297  1.00 17.98           O  
ATOM   2922  CB  TYR B 200     198.215 186.905 357.616  1.00  8.52           C  
ATOM   2923  CG  TYR B 200     197.455 185.818 358.320  1.00 27.13           C  
ATOM   2924  CD1 TYR B 200     198.119 184.802 358.974  1.00 19.01           C  
ATOM   2925  CD2 TYR B 200     196.079 185.798 358.313  1.00 14.42           C  
ATOM   2926  CE1 TYR B 200     197.432 183.801 359.611  1.00 18.68           C  
ATOM   2927  CE2 TYR B 200     195.383 184.802 358.946  1.00 23.98           C  
ATOM   2928  CZ  TYR B 200     196.063 183.809 359.594  1.00 27.52           C  
ATOM   2929  OH  TYR B 200     195.365 182.812 360.226  1.00 27.08           O  
ATOM   2930  N   ALA B 201     200.757 188.551 357.563  1.00 15.00           N  
ATOM   2931  CA  ALA B 201     201.762 189.303 356.836  1.00  9.85           C  
ATOM   2932  C   ALA B 201     202.478 188.389 355.865  1.00  5.85           C  
ATOM   2933  O   ALA B 201     202.730 187.220 356.163  1.00 11.22           O  
ATOM   2934  CB  ALA B 201     202.773 189.940 357.778  1.00  2.00           C  
ATOM   2935  N   ASN B 202     202.807 188.929 354.701  1.00  8.64           N  
ATOM   2936  CA  ASN B 202     203.525 188.196 353.671  1.00 11.07           C  
ATOM   2937  C   ASN B 202     204.717 189.052 353.284  1.00 13.58           C  
ATOM   2938  O   ASN B 202     204.550 190.098 352.653  1.00 13.46           O  
ATOM   2939  CB  ASN B 202     202.615 187.928 352.478  1.00  4.94           C  
ATOM   2940  CG  ASN B 202     203.210 186.965 351.505  1.00 19.90           C  
ATOM   2941  OD1 ASN B 202     204.003 186.110 351.873  1.00 16.99           O  
ATOM   2942  ND2 ASN B 202     202.820 187.085 350.249  1.00 10.52           N  
ATOM   2943  N   ILE B 203     205.913 188.606 353.637  1.00 12.77           N  
ATOM   2944  CA  ILE B 203     207.091 189.458 353.609  1.00 13.59           C  
ATOM   2945  C   ILE B 203     208.184 188.758 352.828  1.00 11.52           C  
ATOM   2946  O   ILE B 203     208.365 187.544 352.955  1.00 17.44           O  
ATOM   2947  CB  ILE B 203     207.577 189.784 355.033  1.00 19.55           C  
ATOM   2948  CG1 ILE B 203     206.490 190.513 355.808  1.00 22.67           C  
ATOM   2949  CG2 ILE B 203     208.800 190.650 354.983  1.00 15.47           C  
ATOM   2950  CD1 ILE B 203     206.799 190.665 357.264  1.00 12.77           C  
ATOM   2951  N   ALA B 204     208.921 189.521 352.027  1.00 12.11           N  
ATOM   2952  CA  ALA B 204     210.049 188.976 351.297  1.00 14.56           C  
ATOM   2953  C   ALA B 204     211.248 189.902 351.460  1.00 19.40           C  
ATOM   2954  O   ALA B 204     211.088 191.133 351.432  1.00 13.26           O  
ATOM   2955  CB  ALA B 204     209.711 188.809 349.820  1.00  5.07           C  
ATOM   2956  N   PRO B 205     212.448 189.363 351.628  1.00 18.73           N  
ATOM   2957  CA  PRO B 205     213.641 190.205 351.571  1.00 18.73           C  
ATOM   2958  C   PRO B 205     213.887 190.655 350.147  1.00 12.43           C  
ATOM   2959  O   PRO B 205     213.370 190.063 349.199  1.00 17.03           O  
ATOM   2960  CB  PRO B 205     214.752 189.273 352.053  1.00 16.44           C  
ATOM   2961  CG  PRO B 205     214.052 188.218 352.812  1.00 23.83           C  
ATOM   2962  CD  PRO B 205     212.770 188.011 352.094  1.00 16.59           C  
ATOM   2963  N   THR B 206     214.680 191.706 349.994  1.00 12.80           N  
ATOM   2964  CA  THR B 206     215.126 192.154 348.687  1.00 11.27           C  
ATOM   2965  C   THR B 206     216.570 192.613 348.760  1.00 16.21           C  
ATOM   2966  O   THR B 206     217.003 193.192 349.759  1.00 11.79           O  
ATOM   2967  CB  THR B 206     214.279 193.304 348.153  1.00 13.27           C  
ATOM   2968  OG1 THR B 206     214.271 194.369 349.105  1.00 15.74           O  
ATOM   2969  CG2 THR B 206     212.866 192.857 347.867  1.00  7.92           C  
ATOM   2970  N   ASN B 207     217.309 192.341 347.690  1.00 12.38           N  
ATOM   2971  CA  ASN B 207     218.669 192.843 347.528  1.00 20.79           C  
ATOM   2972  C   ASN B 207     219.584 192.341 348.638  1.00 18.29           C  
ATOM   2973  O   ASN B 207     220.456 193.059 349.127  1.00 15.79           O  
ATOM   2974  CB  ASN B 207     218.672 194.364 347.475  1.00 23.82           C  
ATOM   2975  CG  ASN B 207     218.061 194.893 346.212  1.00 45.12           C  
ATOM   2976  OD1 ASN B 207     218.709 194.930 345.169  1.00 54.77           O  
ATOM   2977  ND2 ASN B 207     216.802 195.297 346.288  1.00 38.20           N  
ATOM   2978  N   VAL B 208     219.383 191.092 349.037  1.00  9.88           N  
ATOM   2979  CA  VAL B 208     220.205 190.500 350.084  1.00 17.98           C  
ATOM   2980  C   VAL B 208     221.646 190.427 349.606  1.00 17.96           C  
ATOM   2981  O   VAL B 208     221.915 190.125 348.441  1.00 11.54           O  
ATOM   2982  CB  VAL B 208     219.679 189.113 350.474  1.00 20.21           C  
ATOM   2983  CG1 VAL B 208     218.339 189.226 351.128  1.00  7.29           C  
ATOM   2984  CG2 VAL B 208     219.540 188.282 349.260  1.00 24.01           C  
ATOM   2985  N   HIS B 209     222.574 190.736 350.499  1.00  9.44           N  
ATOM   2986  CA  HIS B 209     223.995 190.577 350.248  1.00 14.46           C  
ATOM   2987  C   HIS B 209     224.636 190.070 351.522  1.00 18.46           C  
ATOM   2988  O   HIS B 209     224.186 190.402 352.620  1.00 15.92           O  
ATOM   2989  CB  HIS B 209     224.647 191.882 349.830  1.00 10.97           C  
ATOM   2990  CG  HIS B 209     224.152 192.417 348.527  1.00 17.86           C  
ATOM   2991  ND1 HIS B 209     223.010 193.178 348.422  1.00 18.43           N  
ATOM   2992  CD2 HIS B 209     224.652 192.314 347.274  1.00 10.76           C  
ATOM   2993  CE1 HIS B 209     222.828 193.521 347.160  1.00 16.81           C  
ATOM   2994  NE2 HIS B 209     223.811 193.009 346.442  1.00 15.68           N  
ATOM   2995  N   VAL B 210     225.679 189.260 351.385  1.00 13.92           N  
ATOM   2996  CA  VAL B 210     226.307 188.643 352.541  1.00 16.36           C  
ATOM   2997  C   VAL B 210     227.817 188.709 352.388  1.00 13.56           C  
ATOM   2998  O   VAL B 210     228.350 188.912 351.297  1.00 15.51           O  
ATOM   2999  CB  VAL B 210     225.855 187.189 352.730  1.00 18.56           C  
ATOM   3000  CG1 VAL B 210     224.383 187.136 353.042  1.00 12.12           C  
ATOM   3001  CG2 VAL B 210     226.144 186.407 351.483  1.00  8.77           C  
ATOM   3002  N   ALA B 211     228.508 188.532 353.510  1.00  9.04           N  
ATOM   3003  CA  ALA B 211     229.960 188.503 353.532  1.00  7.67           C  
ATOM   3004  C   ALA B 211     230.419 187.748 354.768  1.00  9.76           C  
ATOM   3005  O   ALA B 211     229.649 187.551 355.709  1.00 13.77           O  
ATOM   3006  CB  ALA B 211     230.540 189.914 353.530  1.00  2.00           C  
ATOM   3007  N   GLY B 212     231.681 187.332 354.770  1.00 15.16           N  
ATOM   3008  CA  GLY B 212     232.243 186.783 355.986  1.00  6.20           C  
ATOM   3009  C   GLY B 212     231.717 185.444 356.460  1.00 12.63           C  
ATOM   3010  O   GLY B 212     231.089 185.382 357.516  1.00 10.52           O  
ATOM   3011  N   GLU B 213     231.906 184.385 355.675  1.00 14.25           N  
ATOM   3012  CA  GLU B 213     231.472 183.056 356.092  1.00 16.68           C  
ATOM   3013  C   GLU B 213     231.995 182.723 357.479  1.00 17.90           C  
ATOM   3014  O   GLU B 213     233.165 182.958 357.784  1.00 16.69           O  
ATOM   3015  CB  GLU B 213     231.979 181.990 355.126  1.00 13.12           C  
ATOM   3016  CG  GLU B 213     231.573 182.156 353.697  1.00 20.02           C  
ATOM   3017  CD  GLU B 213     232.541 183.027 352.950  1.00 24.47           C  
ATOM   3018  OE1 GLU B 213     233.466 183.556 353.596  1.00 24.04           O  
ATOM   3019  OE2 GLU B 213     232.388 183.175 351.722  1.00 14.22           O  
ATOM   3020  N   PHE B 214     231.136 182.167 358.312  1.00 10.62           N  
ATOM   3021  CA  PHE B 214     231.586 181.567 359.552  1.00 13.55           C  
ATOM   3022  C   PHE B 214     232.215 180.208 359.287  1.00 16.68           C  
ATOM   3023  O   PHE B 214     232.083 179.658 358.195  1.00 15.53           O  
ATOM   3024  CB  PHE B 214     230.419 181.388 360.509  1.00  4.50           C  
ATOM   3025  CG  PHE B 214     229.862 182.657 361.027  1.00 15.03           C  
ATOM   3026  CD1 PHE B 214     230.476 183.315 362.061  1.00 10.31           C  
ATOM   3027  CD2 PHE B 214     228.701 183.174 360.513  1.00 18.16           C  
ATOM   3028  CE1 PHE B 214     229.960 184.473 362.556  1.00 17.72           C  
ATOM   3029  CE2 PHE B 214     228.183 184.332 361.010  1.00  8.46           C  
ATOM   3030  CZ  PHE B 214     228.812 184.980 362.034  1.00 15.29           C  
ATOM   3031  N   PRO B 215     232.897 179.639 360.268  1.00 16.04           N  
ATOM   3032  CA  PRO B 215     233.180 178.208 360.235  1.00 13.67           C  
ATOM   3033  C   PRO B 215     231.904 177.449 360.568  1.00 21.66           C  
ATOM   3034  O   PRO B 215     230.859 178.033 360.838  1.00 19.14           O  
ATOM   3035  CB  PRO B 215     234.244 178.039 361.315  1.00 15.27           C  
ATOM   3036  CG  PRO B 215     233.967 179.122 362.262  1.00 12.64           C  
ATOM   3037  CD  PRO B 215     233.494 180.280 361.450  1.00 10.76           C  
ATOM   3038  N   SER B 216     231.995 176.128 360.547  1.00 17.45           N  
ATOM   3039  CA  SER B 216     230.838 175.311 360.861  1.00 22.04           C  
ATOM   3040  C   SER B 216     230.889 174.872 362.317  1.00 28.20           C  
ATOM   3041  O   SER B 216     231.791 175.231 363.074  1.00 33.60           O  
ATOM   3042  CB  SER B 216     230.770 174.104 359.936  1.00 22.59           C  
ATOM   3043  OG  SER B 216     231.894 173.270 360.132  1.00 22.70           O  
ATOM   3044  N   LYS B 217     229.899 174.086 362.718  1.00 47.76           N  
ATOM   3045  CA  LYS B 217     229.841 173.552 364.068  1.00 56.72           C  
ATOM   3046  C   LYS B 217     230.743 172.347 364.270  1.00 70.49           C  
ATOM   3047  O   LYS B 217     231.141 172.074 365.406  1.00 70.94           O  
ATOM   3048  CB  LYS B 217     228.405 173.163 364.422  1.00 56.79           C  
ATOM   3049  CG  LYS B 217     227.584 174.286 365.005  1.00 56.89           C  
ATOM   3050  CD  LYS B 217     227.292 175.357 363.977  1.00 82.00           C  
ATOM   3051  CE  LYS B 217     226.476 176.477 364.585  1.00 91.85           C  
ATOM   3052  NZ  LYS B 217     226.142 177.530 363.590  1.00 85.82           N  
ATOM   3053  N   GLU B 218     231.074 171.629 363.204  1.00 76.61           N  
ATOM   3054  CA  GLU B 218     231.868 170.413 363.309  1.00 81.78           C  
ATOM   3055  C   GLU B 218     233.357 170.721 363.441  1.00 97.60           C  
ATOM   3056  O   GLU B 218     234.217 169.941 363.030  1.00 92.84           O  
ATOM   3057  CB  GLU B 218     231.614 169.507 362.097  1.00 67.70           C  
ATOM   3058  CG  GLU B 218     231.982 170.120 360.753  1.00 74.07           C  
ATOM   3059  CD  GLU B 218     231.599 169.234 359.577  1.00 97.43           C  
ATOM   3060  OE1 GLU B 218     231.335 168.034 359.796  1.00102.46           O  
ATOM   3061  OE2 GLU B 218     231.566 169.736 358.432  1.00 76.34           O  
ATOM   3062  OXT GLU B 218     233.735 171.763 363.974  1.00 94.78           O  
TER    3063      GLU B 218                                                      
ATOM   3064  N   GLY C   1     239.893 258.638 361.042  1.00  7.05           N  
ATOM   3065  CA  GLY C   1     240.164 257.754 362.155  1.00 12.93           C  
ATOM   3066  C   GLY C   1     241.116 256.643 361.779  1.00 17.34           C  
ATOM   3067  O   GLY C   1     242.008 256.833 360.959  1.00 15.71           O  
ATOM   3068  N   ILE C   2     240.931 255.477 362.389  1.00 15.79           N  
ATOM   3069  CA  ILE C   2     241.724 254.295 362.092  1.00 14.14           C  
ATOM   3070  C   ILE C   2     240.789 253.101 361.981  1.00 16.73           C  
ATOM   3071  O   ILE C   2     239.692 253.088 362.534  1.00 19.23           O  
ATOM   3072  CB  ILE C   2     242.806 254.034 363.150  1.00 21.94           C  
ATOM   3073  CG1 ILE C   2     242.164 253.878 364.522  1.00 13.09           C  
ATOM   3074  CG2 ILE C   2     243.823 255.147 363.152  1.00 14.28           C  
ATOM   3075  CD1 ILE C   2     243.134 253.478 365.588  1.00  7.27           C  
ATOM   3076  N   PHE C   3     241.250 252.094 361.264  1.00 18.85           N  
ATOM   3077  CA  PHE C   3     240.426 250.945 360.944  1.00 14.29           C  
ATOM   3078  C   PHE C   3     239.931 250.290 362.224  1.00 19.35           C  
ATOM   3079  O   PHE C   3     240.745 249.779 363.000  1.00 14.68           O  
ATOM   3080  CB  PHE C   3     241.254 249.969 360.119  1.00 10.17           C  
ATOM   3081  CG  PHE C   3     240.510 248.757 359.669  1.00 44.42           C  
ATOM   3082  CD1 PHE C   3     239.659 248.822 358.584  1.00 32.23           C  
ATOM   3083  CD2 PHE C   3     240.694 247.541 360.294  1.00 46.87           C  
ATOM   3084  CE1 PHE C   3     238.981 247.704 358.150  1.00 41.50           C  
ATOM   3085  CE2 PHE C   3     240.019 246.417 359.862  1.00 37.17           C  
ATOM   3086  CZ  PHE C   3     239.161 246.500 358.789  1.00 26.91           C  
ATOM   3087  N   PRO C   4     238.626 250.286 362.490  1.00  9.32           N  
ATOM   3088  CA  PRO C   4     238.116 249.668 363.717  1.00  9.02           C  
ATOM   3089  C   PRO C   4     238.108 248.156 363.607  1.00 13.65           C  
ATOM   3090  O   PRO C   4     238.164 247.586 362.516  1.00 17.46           O  
ATOM   3091  CB  PRO C   4     236.686 250.211 363.804  1.00  3.61           C  
ATOM   3092  CG  PRO C   4     236.306 250.412 362.403  1.00  3.52           C  
ATOM   3093  CD  PRO C   4     237.544 250.858 361.678  1.00  2.22           C  
ATOM   3094  N   VAL C   5     238.021 247.497 364.758  1.00 14.56           N  
ATOM   3095  CA  VAL C   5     238.092 246.047 364.814  1.00 15.32           C  
ATOM   3096  C   VAL C   5     237.390 245.595 366.082  1.00 17.21           C  
ATOM   3097  O   VAL C   5     237.176 246.382 367.007  1.00 15.79           O  
ATOM   3098  CB  VAL C   5     239.552 245.569 364.802  1.00 14.02           C  
ATOM   3099  CG1 VAL C   5     240.184 245.801 366.153  1.00  7.81           C  
ATOM   3100  CG2 VAL C   5     239.649 244.143 364.371  1.00 55.08           C  
ATOM   3101  N   ALA C   6     237.034 244.317 366.129  1.00 28.87           N  
ATOM   3102  CA  ALA C   6     236.337 243.732 367.268  1.00 27.23           C  
ATOM   3103  C   ALA C   6     237.125 242.532 367.768  1.00 27.24           C  
ATOM   3104  O   ALA C   6     237.259 241.537 367.054  1.00 24.17           O  
ATOM   3105  CB  ALA C   6     234.924 243.318 366.878  1.00 20.91           C  
ATOM   3106  N   CYS C   7     237.627 242.615 368.995  1.00 20.89           N  
ATOM   3107  CA  CYS C   7     238.348 241.491 369.580  1.00 24.77           C  
ATOM   3108  C   CYS C   7     237.331 240.475 370.074  1.00 17.63           C  
ATOM   3109  O   CYS C   7     236.549 240.766 370.981  1.00 21.42           O  
ATOM   3110  CB  CYS C   7     239.239 241.970 370.721  1.00 37.80           C  
ATOM   3111  SG  CYS C   7     240.510 243.149 370.233  1.00 49.12           S  
ATOM   3112  N   SER C   8     237.348 239.277 369.507  1.00 13.24           N  
ATOM   3113  CA  SER C   8     236.269 238.335 369.754  1.00 14.91           C  
ATOM   3114  C   SER C   8     236.610 237.423 370.917  1.00 14.90           C  
ATOM   3115  O   SER C   8     237.767 237.035 371.097  1.00 13.21           O  
ATOM   3116  CB  SER C   8     235.979 237.510 368.508  1.00 11.25           C  
ATOM   3117  OG  SER C   8     235.446 238.321 367.480  1.00 26.80           O  
ATOM   3118  N   ASP C   9     235.597 237.087 371.706  1.00 10.35           N  
ATOM   3119  CA  ASP C   9     235.787 236.196 372.835  1.00 14.84           C  
ATOM   3120  C   ASP C   9     235.865 234.753 372.367  1.00 13.43           C  
ATOM   3121  O   ASP C   9     235.339 234.396 371.312  1.00 17.34           O  
ATOM   3122  CB  ASP C   9     234.649 236.359 373.828  1.00 13.48           C  
ATOM   3123  CG  ASP C   9     234.686 237.690 374.527  1.00 23.63           C  
ATOM   3124  OD1 ASP C   9     235.750 238.340 374.493  1.00 19.17           O  
ATOM   3125  OD2 ASP C   9     233.653 238.093 375.100  1.00 21.47           O  
ATOM   3126  N   GLY C  10     236.530 233.922 373.160  1.00 10.94           N  
ATOM   3127  CA  GLY C  10     236.675 232.524 372.840  1.00  9.10           C  
ATOM   3128  C   GLY C  10     237.617 232.228 371.702  1.00 15.11           C  
ATOM   3129  O   GLY C  10     237.731 231.065 371.303  1.00 16.23           O  
ATOM   3130  N   TYR C  11     238.295 233.233 371.171  1.00 10.89           N  
ATOM   3131  CA  TYR C  11     239.296 233.054 370.136  1.00  7.84           C  
ATOM   3132  C   TYR C  11     240.658 233.454 370.676  1.00 11.42           C  
ATOM   3133  O   TYR C  11     240.767 234.237 371.620  1.00 14.75           O  
ATOM   3134  CB  TYR C  11     238.974 233.884 368.896  1.00  9.60           C  
ATOM   3135  CG  TYR C  11     237.767 233.418 368.131  1.00 13.48           C  
ATOM   3136  CD1 TYR C  11     237.566 232.081 367.868  1.00 14.73           C  
ATOM   3137  CD2 TYR C  11     236.822 234.317 367.673  1.00 12.41           C  
ATOM   3138  CE1 TYR C  11     236.467 231.656 367.164  1.00  4.31           C  
ATOM   3139  CE2 TYR C  11     235.719 233.899 366.974  1.00 13.13           C  
ATOM   3140  CZ  TYR C  11     235.548 232.568 366.724  1.00 16.05           C  
ATOM   3141  OH  TYR C  11     234.450 232.135 366.028  1.00 13.71           O  
ATOM   3142  N   GLY C  12     241.695 232.892 370.073  1.00 13.47           N  
ATOM   3143  CA  GLY C  12     243.053 233.309 370.329  1.00  9.35           C  
ATOM   3144  C   GLY C  12     243.783 232.509 371.376  1.00 19.91           C  
ATOM   3145  O   GLY C  12     245.019 232.548 371.407  1.00 18.56           O  
ATOM   3146  N   GLY C  13     243.064 231.804 372.242  1.00 13.52           N  
ATOM   3147  CA  GLY C  13     243.715 230.917 373.175  1.00  7.99           C  
ATOM   3148  C   GLY C  13     244.623 229.935 372.466  1.00 15.75           C  
ATOM   3149  O   GLY C  13     244.346 229.465 371.366  1.00 13.00           O  
ATOM   3150  N   LEU C  14     245.747 229.641 373.098  1.00 14.71           N  
ATOM   3151  CA  LEU C  14     246.736 228.788 372.461  1.00 11.62           C  
ATOM   3152  C   LEU C  14     246.202 227.369 372.338  1.00 16.30           C  
ATOM   3153  O   LEU C  14     245.524 226.874 373.239  1.00 16.50           O  
ATOM   3154  CB  LEU C  14     248.025 228.797 373.267  1.00 20.67           C  
ATOM   3155  CG  LEU C  14     249.107 227.943 372.635  1.00 25.02           C  
ATOM   3156  CD1 LEU C  14     249.419 228.546 371.305  1.00 18.17           C  
ATOM   3157  CD2 LEU C  14     250.336 227.902 373.503  1.00 34.14           C  
ATOM   3158  N   VAL C  15     246.502 226.713 371.222  1.00 10.29           N  
ATOM   3159  CA  VAL C  15     246.117 225.325 370.997  1.00 16.40           C  
ATOM   3160  C   VAL C  15     247.360 224.550 370.591  1.00 17.90           C  
ATOM   3161  O   VAL C  15     248.037 224.922 369.629  1.00 16.14           O  
ATOM   3162  CB  VAL C  15     245.032 225.203 369.923  1.00 13.65           C  
ATOM   3163  CG1 VAL C  15     244.773 223.752 369.633  1.00 14.69           C  
ATOM   3164  CG2 VAL C  15     243.767 225.892 370.377  1.00 10.60           C  
ATOM   3165  N   THR C  16     247.647 223.463 371.307  1.00  9.30           N  
ATOM   3166  CA  THR C  16     248.901 222.745 371.106  1.00 13.15           C  
ATOM   3167  C   THR C  16     249.054 222.276 369.670  1.00 15.52           C  
ATOM   3168  O   THR C  16     250.165 222.248 369.136  1.00 16.73           O  
ATOM   3169  CB  THR C  16     249.004 221.541 372.032  1.00  9.07           C  
ATOM   3170  OG1 THR C  16     247.948 220.625 371.736  1.00 11.36           O  
ATOM   3171  CG2 THR C  16     248.893 221.968 373.468  1.00 10.74           C  
ATOM   3172  N   THR C  17     247.953 221.879 369.042  1.00 14.17           N  
ATOM   3173  CA  THR C  17     247.983 221.385 367.671  1.00 15.07           C  
ATOM   3174  C   THR C  17     247.596 222.440 366.637  1.00 18.52           C  
ATOM   3175  O   THR C  17     247.412 222.095 365.468  1.00 11.04           O  
ATOM   3176  CB  THR C  17     247.090 220.162 367.521  1.00 14.59           C  
ATOM   3177  OG1 THR C  17     247.234 219.637 366.200  1.00 70.15           O  
ATOM   3178  CG2 THR C  17     245.662 220.547 367.736  1.00  4.06           C  
ATOM   3179  N   ASP C  18     247.424 223.701 367.036  1.00 10.98           N  
ATOM   3180  CA  ASP C  18     246.834 224.697 366.147  1.00 17.46           C  
ATOM   3181  C   ASP C  18     247.620 224.820 364.840  1.00 19.48           C  
ATOM   3182  O   ASP C  18     248.819 224.533 364.793  1.00 16.24           O  
ATOM   3183  CB  ASP C  18     246.760 226.065 366.822  1.00 16.74           C  
ATOM   3184  CG  ASP C  18     248.125 226.640 367.151  1.00 23.22           C  
ATOM   3185  OD1 ASP C  18     249.131 225.910 367.076  1.00 32.86           O  
ATOM   3186  OD2 ASP C  18     248.192 227.847 367.466  1.00 35.98           O  
ATOM   3187  N   PRO C  19     246.960 225.224 363.758  1.00 15.10           N  
ATOM   3188  CA  PRO C  19     247.646 225.313 362.465  1.00 24.34           C  
ATOM   3189  C   PRO C  19     248.166 226.694 362.123  1.00 24.07           C  
ATOM   3190  O   PRO C  19     247.750 227.259 361.110  1.00 29.64           O  
ATOM   3191  CB  PRO C  19     246.550 224.898 361.483  1.00 25.75           C  
ATOM   3192  CG  PRO C  19     245.313 225.405 362.116  1.00 19.18           C  
ATOM   3193  CD  PRO C  19     245.501 225.329 363.607  1.00 15.22           C  
ATOM   3194  N   LYS C  20     249.072 227.252 362.914  1.00 22.73           N  
ATOM   3195  CA  LYS C  20     249.646 228.550 362.599  1.00 23.00           C  
ATOM   3196  C   LYS C  20     251.037 228.669 363.208  1.00 17.47           C  
ATOM   3197  O   LYS C  20     251.421 227.906 364.096  1.00 19.06           O  
ATOM   3198  CB  LYS C  20     248.736 229.688 363.075  1.00 16.76           C  
ATOM   3199  CG  LYS C  20     248.505 229.732 364.559  1.00 19.14           C  
ATOM   3200  CD  LYS C  20     247.536 230.841 364.912  1.00 23.87           C  
ATOM   3201  CE  LYS C  20     247.329 230.915 366.406  1.00 17.73           C  
ATOM   3202  NZ  LYS C  20     246.733 229.664 366.938  1.00 31.98           N  
ATOM   3203  N   THR C  21     251.787 229.652 362.720  1.00 18.83           N  
ATOM   3204  CA  THR C  21     253.231 229.705 362.883  1.00 13.65           C  
ATOM   3205  C   THR C  21     253.653 230.803 363.849  1.00 16.05           C  
ATOM   3206  O   THR C  21     252.995 231.837 363.973  1.00 15.71           O  
ATOM   3207  CB  THR C  21     253.899 229.938 361.535  1.00 16.11           C  
ATOM   3208  OG1 THR C  21     253.451 231.189 361.008  1.00 15.61           O  
ATOM   3209  CG2 THR C  21     253.513 228.843 360.577  1.00  5.40           C  
ATOM   3210  N   ALA C  22     254.772 230.569 364.522  1.00 10.97           N  
ATOM   3211  CA  ALA C  22     255.320 231.538 365.454  1.00 12.58           C  
ATOM   3212  C   ALA C  22     255.953 232.714 364.715  1.00 17.58           C  
ATOM   3213  O   ALA C  22     256.305 232.625 363.538  1.00 10.95           O  
ATOM   3214  CB  ALA C  22     256.358 230.885 366.355  1.00  2.87           C  
ATOM   3215  N   ASP C  23     256.106 233.825 365.433  1.00 11.08           N  
ATOM   3216  CA  ASP C  23     256.753 234.999 364.859  1.00 12.51           C  
ATOM   3217  C   ASP C  23     258.271 234.848 364.904  1.00 11.27           C  
ATOM   3218  O   ASP C  23     258.847 234.667 365.978  1.00 13.17           O  
ATOM   3219  CB  ASP C  23     256.342 236.259 365.602  1.00  7.72           C  
ATOM   3220  CG  ASP C  23     254.932 236.687 365.277  1.00 20.57           C  
ATOM   3221  OD1 ASP C  23     254.380 236.201 364.269  1.00 15.70           O  
ATOM   3222  OD2 ASP C  23     254.379 237.524 366.020  1.00 21.29           O  
ATOM   3223  N   PRO C  24     258.940 234.942 363.761  1.00 17.35           N  
ATOM   3224  CA  PRO C  24     260.377 234.684 363.707  1.00 16.70           C  
ATOM   3225  C   PRO C  24     261.184 235.736 364.451  1.00 18.26           C  
ATOM   3226  O   PRO C  24     261.019 236.941 364.261  1.00 23.13           O  
ATOM   3227  CB  PRO C  24     260.676 234.749 362.206  1.00 14.08           C  
ATOM   3228  CG  PRO C  24     259.666 235.693 361.688  1.00 16.94           C  
ATOM   3229  CD  PRO C  24     258.421 235.440 362.483  1.00 12.86           C  
ATOM   3230  N   VAL C  25     262.057 235.247 365.322  1.00 17.54           N  
ATOM   3231  CA  VAL C  25     262.947 236.106 366.090  1.00 19.43           C  
ATOM   3232  C   VAL C  25     264.242 236.456 365.366  1.00 12.66           C  
ATOM   3233  O   VAL C  25     264.649 237.621 365.329  1.00 29.70           O  
ATOM   3234  CB  VAL C  25     263.250 235.444 367.440  1.00 30.00           C  
ATOM   3235  CG1 VAL C  25     264.348 236.180 368.143  1.00 30.00           C  
ATOM   3236  CG2 VAL C  25     262.005 235.448 368.285  1.00 30.00           C  
ATOM   3237  N   TYR C  26     264.892 235.451 364.779  1.00 15.91           N  
ATOM   3238  CA  TYR C  26     266.319 235.516 364.439  1.00  7.62           C  
ATOM   3239  C   TYR C  26     266.481 234.950 363.030  1.00 17.42           C  
ATOM   3240  O   TYR C  26     266.262 233.758 362.804  1.00 18.62           O  
ATOM   3241  CB  TYR C  26     267.085 234.729 365.486  1.00  6.01           C  
ATOM   3242  CG  TYR C  26     268.587 234.705 365.421  1.00 11.90           C  
ATOM   3243  CD1 TYR C  26     269.332 235.778 365.867  1.00  6.97           C  
ATOM   3244  CD2 TYR C  26     269.260 233.574 365.004  1.00 10.29           C  
ATOM   3245  CE1 TYR C  26     270.701 235.742 365.851  1.00  5.60           C  
ATOM   3246  CE2 TYR C  26     270.627 233.532 364.982  1.00 16.09           C  
ATOM   3247  CZ  TYR C  26     271.343 234.619 365.407  1.00 12.97           C  
ATOM   3248  OH  TYR C  26     272.714 234.582 365.387  1.00 13.09           O  
ATOM   3249  N   GLY C  27     266.872 235.803 362.087  1.00 11.70           N  
ATOM   3250  CA  GLY C  27     266.773 235.450 360.686  1.00  5.86           C  
ATOM   3251  C   GLY C  27     268.095 235.194 359.987  1.00 17.59           C  
ATOM   3252  O   GLY C  27     269.166 235.265 360.577  1.00 12.44           O  
ATOM   3253  N   LYS C  28     267.982 234.893 358.691  1.00 10.80           N  
ATOM   3254  CA  LYS C  28     269.122 234.806 357.777  1.00 16.51           C  
ATOM   3255  C   LYS C  28     270.176 233.806 358.243  1.00 20.56           C  
ATOM   3256  O   LYS C  28     271.343 234.153 358.424  1.00 13.33           O  
ATOM   3257  CB  LYS C  28     269.755 236.174 357.546  1.00 11.23           C  
ATOM   3258  CG  LYS C  28     268.884 237.106 356.755  1.00 20.23           C  
ATOM   3259  CD  LYS C  28     269.531 238.453 356.548  1.00 18.14           C  
ATOM   3260  CE  LYS C  28     268.635 239.341 355.703  1.00 25.26           C  
ATOM   3261  NZ  LYS C  28     269.215 240.687 355.483  1.00 35.15           N  
ATOM   3262  N   VAL C  29     269.767 232.559 358.445  1.00 14.00           N  
ATOM   3263  CA  VAL C  29     270.701 231.454 358.617  1.00 17.19           C  
ATOM   3264  C   VAL C  29     270.538 230.513 357.439  1.00 15.92           C  
ATOM   3265  O   VAL C  29     269.443 230.397 356.877  1.00 16.54           O  
ATOM   3266  CB  VAL C  29     270.464 230.712 359.938  1.00 14.96           C  
ATOM   3267  CG1 VAL C  29     270.689 231.641 361.105  1.00 10.61           C  
ATOM   3268  CG2 VAL C  29     269.080 230.158 359.956  1.00  9.20           C  
ATOM   3269  N   PHE C  30     271.618 229.847 357.057  1.00 13.85           N  
ATOM   3270  CA  PHE C  30     271.590 228.879 355.972  1.00 11.18           C  
ATOM   3271  C   PHE C  30     271.989 227.514 356.501  1.00  9.89           C  
ATOM   3272  O   PHE C  30     272.898 227.404 357.327  1.00 20.16           O  
ATOM   3273  CB  PHE C  30     272.521 229.297 354.840  1.00 15.18           C  
ATOM   3274  CG  PHE C  30     272.098 230.551 354.163  1.00 30.43           C  
ATOM   3275  CD1 PHE C  30     271.146 230.523 353.172  1.00 20.26           C  
ATOM   3276  CD2 PHE C  30     272.643 231.760 354.525  1.00 25.84           C  
ATOM   3277  CE1 PHE C  30     270.751 231.675 352.550  1.00 24.58           C  
ATOM   3278  CE2 PHE C  30     272.253 232.914 353.906  1.00 30.14           C  
ATOM   3279  CZ  PHE C  30     271.305 232.872 352.918  1.00 32.76           C  
ATOM   3280  N   ASN C  31     271.322 226.507 356.039  1.00 10.03           N  
ATOM   3281  CA  ASN C  31     271.605 225.162 356.489  1.00 10.07           C  
ATOM   3282  C   ASN C  31     272.784 224.587 355.720  1.00 12.73           C  
ATOM   3283  O   ASN C  31     273.043 224.973 354.581  1.00 14.80           O  
ATOM   3284  CB  ASN C  31     270.383 224.283 356.279  1.00  2.73           C  
ATOM   3285  CG  ASN C  31     269.209 224.735 357.092  1.00 13.22           C  
ATOM   3286  OD1 ASN C  31     269.118 224.461 358.284  1.00 13.23           O  
ATOM   3287  ND2 ASN C  31     268.297 225.451 356.455  1.00 12.66           N  
ATOM   3288  N   PRO C  32     273.537 223.677 356.329  1.00 11.54           N  
ATOM   3289  CA  PRO C  32     274.479 222.893 355.552  1.00 15.31           C  
ATOM   3290  C   PRO C  32     273.725 222.005 354.584  1.00 13.73           C  
ATOM   3291  O   PRO C  32     272.699 221.400 354.944  1.00  9.66           O  
ATOM   3292  CB  PRO C  32     275.210 222.070 356.619  1.00  9.66           C  
ATOM   3293  CG  PRO C  32     275.064 222.862 357.851  1.00 13.78           C  
ATOM   3294  CD  PRO C  32     273.704 223.461 357.768  1.00  9.70           C  
ATOM   3295  N   PRO C  33     274.176 221.920 353.334  1.00 15.79           N  
ATOM   3296  CA  PRO C  33     273.375 221.217 352.328  1.00 17.22           C  
ATOM   3297  C   PRO C  33     273.234 219.743 352.668  1.00 14.17           C  
ATOM   3298  O   PRO C  33     274.222 219.021 352.811  1.00 21.61           O  
ATOM   3299  CB  PRO C  33     274.177 221.424 351.045  1.00 11.54           C  
ATOM   3300  CG  PRO C  33     275.578 221.562 351.520  1.00 22.93           C  
ATOM   3301  CD  PRO C  33     275.504 222.296 352.823  1.00  8.96           C  
ATOM   3302  N   ARG C  34     271.986 219.303 352.809  1.00 12.17           N  
ATOM   3303  CA  ARG C  34     271.700 217.913 353.141  1.00 16.72           C  
ATOM   3304  C   ARG C  34     271.151 217.106 351.969  1.00 17.04           C  
ATOM   3305  O   ARG C  34     270.745 215.957 352.170  1.00 26.46           O  
ATOM   3306  CB  ARG C  34     270.749 217.835 354.328  1.00 16.57           C  
ATOM   3307  CG  ARG C  34     269.385 218.366 354.052  1.00  8.85           C  
ATOM   3308  CD  ARG C  34     268.564 218.423 355.314  1.00  9.50           C  
ATOM   3309  NE  ARG C  34     267.224 218.900 355.017  1.00 16.77           N  
ATOM   3310  CZ  ARG C  34     266.914 220.181 354.870  1.00 15.26           C  
ATOM   3311  NH1 ARG C  34     265.669 220.535 354.592  1.00 14.11           N  
ATOM   3312  NH2 ARG C  34     267.854 221.106 354.992  1.00 14.18           N  
ATOM   3313  N   ASN C  35     271.078 217.677 350.772  1.00 15.54           N  
ATOM   3314  CA  ASN C  35     270.309 217.070 349.693  1.00 15.85           C  
ATOM   3315  C   ASN C  35     270.754 215.644 349.384  1.00 24.89           C  
ATOM   3316  O   ASN C  35     271.936 215.307 349.470  1.00 19.45           O  
ATOM   3317  CB  ASN C  35     270.408 217.925 348.433  1.00 23.67           C  
ATOM   3318  CG  ASN C  35     271.822 218.054 347.926  1.00 25.24           C  
ATOM   3319  OD1 ASN C  35     272.777 217.735 348.629  1.00 27.21           O  
ATOM   3320  ND2 ASN C  35     271.966 218.537 346.701  1.00 25.99           N  
ATOM   3321  N   MET C  36     269.775 214.805 349.046  1.00 32.64           N  
ATOM   3322  CA  MET C  36     269.954 213.390 348.702  1.00 34.87           C  
ATOM   3323  C   MET C  36     270.854 212.654 349.695  1.00 19.50           C  
ATOM   3324  O   MET C  36     271.877 212.069 349.340  1.00 22.59           O  
ATOM   3325  CB  MET C  36     270.426 213.188 347.257  1.00 40.72           C  
ATOM   3326  CG  MET C  36     271.766 213.732 346.849  1.00 60.85           C  
ATOM   3327  SD  MET C  36     272.002 213.387 345.093  1.00 86.66           S  
ATOM   3328  CE  MET C  36     271.041 214.699 344.339  1.00 82.87           C  
ATOM   3329  N   LEU C  37     270.469 212.698 350.945  1.00 10.57           N  
ATOM   3330  CA  LEU C  37     271.033 211.723 351.861  1.00 18.67           C  
ATOM   3331  C   LEU C  37     270.332 210.379 351.680  1.00 11.23           C  
ATOM   3332  O   LEU C  37     269.208 210.331 351.174  1.00 19.54           O  
ATOM   3333  CB  LEU C  37     270.896 212.191 353.296  1.00  9.91           C  
ATOM   3334  CG  LEU C  37     271.791 213.369 353.620  1.00 29.47           C  
ATOM   3335  CD1 LEU C  37     271.568 213.800 355.041  1.00 24.14           C  
ATOM   3336  CD2 LEU C  37     273.219 212.960 353.405  1.00 22.01           C  
ATOM   3337  N   PRO C  38     270.968 209.280 352.071  1.00 14.24           N  
ATOM   3338  CA  PRO C  38     270.360 207.963 351.869  1.00 18.00           C  
ATOM   3339  C   PRO C  38     269.280 207.676 352.892  1.00 13.72           C  
ATOM   3340  O   PRO C  38     269.218 208.265 353.970  1.00 17.68           O  
ATOM   3341  CB  PRO C  38     271.541 207.014 352.042  1.00  7.60           C  
ATOM   3342  CG  PRO C  38     272.420 207.720 352.979  1.00 11.06           C  
ATOM   3343  CD  PRO C  38     272.328 209.164 352.613  1.00  6.69           C  
ATOM   3344  N   GLY C  39     268.414 206.736 352.529  1.00 13.78           N  
ATOM   3345  CA  GLY C  39     267.443 206.196 353.460  1.00 12.39           C  
ATOM   3346  C   GLY C  39     266.437 207.180 353.999  1.00 16.88           C  
ATOM   3347  O   GLY C  39     266.275 207.275 355.215  1.00 11.99           O  
ATOM   3348  N   ARG C  40     265.747 207.909 353.136  1.00 15.57           N  
ATOM   3349  CA  ARG C  40     264.737 208.838 353.607  1.00 13.57           C  
ATOM   3350  C   ARG C  40     263.357 208.215 353.509  1.00 16.41           C  
ATOM   3351  O   ARG C  40     263.063 207.470 352.574  1.00 15.20           O  
ATOM   3352  CB  ARG C  40     264.775 210.125 352.796  1.00 13.76           C  
ATOM   3353  CG  ARG C  40     263.746 211.123 353.253  1.00 14.37           C  
ATOM   3354  CD  ARG C  40     263.833 212.424 352.511  1.00 16.92           C  
ATOM   3355  NE  ARG C  40     262.810 213.342 352.988  1.00 20.21           N  
ATOM   3356  CZ  ARG C  40     262.737 214.616 352.642  1.00 25.75           C  
ATOM   3357  NH1 ARG C  40     263.634 215.126 351.815  1.00 20.23           N  
ATOM   3358  NH2 ARG C  40     261.771 215.379 353.121  1.00 14.32           N  
ATOM   3359  N   PHE C  41     262.511 208.513 354.486  1.00 10.38           N  
ATOM   3360  CA  PHE C  41     261.115 208.118 354.452  1.00 12.64           C  
ATOM   3361  C   PHE C  41     260.263 209.299 354.877  1.00 16.09           C  
ATOM   3362  O   PHE C  41     260.482 209.877 355.944  1.00 18.14           O  
ATOM   3363  CB  PHE C  41     260.850 206.900 355.351  1.00  8.99           C  
ATOM   3364  CG  PHE C  41     261.169 207.123 356.800  1.00 14.17           C  
ATOM   3365  CD1 PHE C  41     260.197 207.543 357.677  1.00  6.35           C  
ATOM   3366  CD2 PHE C  41     262.432 206.907 357.283  1.00  8.43           C  
ATOM   3367  CE1 PHE C  41     260.480 207.744 359.001  1.00 14.76           C  
ATOM   3368  CE2 PHE C  41     262.722 207.105 358.612  1.00 11.82           C  
ATOM   3369  CZ  PHE C  41     261.741 207.525 359.469  1.00 12.43           C  
ATOM   3370  N   THR C  42     259.315 209.690 354.029  1.00 12.31           N  
ATOM   3371  CA  THR C  42     258.456 210.816 354.338  1.00 11.44           C  
ATOM   3372  C   THR C  42     257.164 210.395 355.021  1.00 11.88           C  
ATOM   3373  O   THR C  42     256.457 211.252 355.553  1.00 13.44           O  
ATOM   3374  CB  THR C  42     258.140 211.599 353.053  1.00  5.99           C  
ATOM   3375  OG1 THR C  42     259.353 211.854 352.342  1.00 31.23           O  
ATOM   3376  CG2 THR C  42     257.483 212.931 353.354  1.00 67.00           C  
ATOM   3377  N   ASN C  43     256.859 209.104 355.074  1.00 11.73           N  
ATOM   3378  CA  ASN C  43     255.598 208.657 355.645  1.00 10.22           C  
ATOM   3379  C   ASN C  43     255.833 207.379 356.428  1.00 11.16           C  
ATOM   3380  O   ASN C  43     256.483 206.458 355.936  1.00 10.03           O  
ATOM   3381  CB  ASN C  43     254.562 208.445 354.546  1.00  2.00           C  
ATOM   3382  CG  ASN C  43     253.181 208.204 355.089  1.00 14.59           C  
ATOM   3383  OD1 ASN C  43     253.020 207.765 356.221  1.00 15.21           O  
ATOM   3384  ND2 ASN C  43     252.168 208.508 354.291  1.00  6.85           N  
ATOM   3385  N   LEU C  44     255.274 207.320 357.637  1.00  7.75           N  
ATOM   3386  CA  LEU C  44     255.597 206.229 358.545  1.00 12.44           C  
ATOM   3387  C   LEU C  44     254.889 204.939 358.160  1.00 18.61           C  
ATOM   3388  O   LEU C  44     255.178 203.889 358.735  1.00 14.97           O  
ATOM   3389  CB  LEU C  44     255.255 206.633 359.976  1.00 30.00           C  
ATOM   3390  CG  LEU C  44     256.121 207.771 360.521  1.00 30.00           C  
ATOM   3391  CD1 LEU C  44     255.594 208.301 361.819  1.00 30.00           C  
ATOM   3392  CD2 LEU C  44     257.527 207.289 360.734  1.00 30.00           C  
ATOM   3393  N   LEU C  45     253.955 204.989 357.215  1.00 14.43           N  
ATOM   3394  CA  LEU C  45     253.381 203.747 356.711  1.00 14.40           C  
ATOM   3395  C   LEU C  45     254.242 203.074 355.664  1.00 19.18           C  
ATOM   3396  O   LEU C  45     254.278 201.843 355.615  1.00 13.11           O  
ATOM   3397  CB  LEU C  45     251.993 203.980 356.129  1.00 11.03           C  
ATOM   3398  CG  LEU C  45     250.925 204.173 357.189  1.00 19.33           C  
ATOM   3399  CD1 LEU C  45     249.615 204.550 356.551  1.00 15.37           C  
ATOM   3400  CD2 LEU C  45     250.780 202.876 357.957  1.00 17.87           C  
ATOM   3401  N   ASP C  46     254.918 203.841 354.814  1.00  9.82           N  
ATOM   3402  CA  ASP C  46     255.737 203.229 353.780  1.00  9.27           C  
ATOM   3403  C   ASP C  46     256.808 202.342 354.389  1.00 14.30           C  
ATOM   3404  O   ASP C  46     257.092 201.256 353.873  1.00 13.84           O  
ATOM   3405  CB  ASP C  46     256.359 204.308 352.910  1.00  9.10           C  
ATOM   3406  CG  ASP C  46     255.332 205.048 352.096  1.00 11.40           C  
ATOM   3407  OD1 ASP C  46     254.197 204.545 351.977  1.00 28.18           O  
ATOM   3408  OD2 ASP C  46     255.659 206.129 351.571  1.00 25.40           O  
ATOM   3409  N   VAL C  47     257.401 202.778 355.498  1.00 11.07           N  
ATOM   3410  CA  VAL C  47     258.358 201.926 356.187  1.00 12.87           C  
ATOM   3411  C   VAL C  47     257.652 200.729 356.807  1.00 14.23           C  
ATOM   3412  O   VAL C  47     258.275 199.693 357.061  1.00 11.65           O  
ATOM   3413  CB  VAL C  47     259.133 202.747 357.229  1.00 14.72           C  
ATOM   3414  CG1 VAL C  47     258.193 203.310 358.248  1.00  6.76           C  
ATOM   3415  CG2 VAL C  47     260.180 201.900 357.904  1.00  2.00           C  
ATOM   3416  N   ALA C  48     256.344 200.833 357.040  1.00  9.36           N  
ATOM   3417  CA  ALA C  48     255.607 199.682 357.546  1.00 11.02           C  
ATOM   3418  C   ALA C  48     255.269 198.698 356.437  1.00 17.28           C  
ATOM   3419  O   ALA C  48     255.095 197.510 356.710  1.00 18.70           O  
ATOM   3420  CB  ALA C  48     254.336 200.137 358.256  1.00  2.00           C  
ATOM   3421  N   GLU C  49     255.150 199.162 355.194  1.00 10.42           N  
ATOM   3422  CA  GLU C  49     254.874 198.232 354.105  1.00 13.28           C  
ATOM   3423  C   GLU C  49     256.138 197.541 353.619  1.00 21.46           C  
ATOM   3424  O   GLU C  49     256.094 196.383 353.192  1.00 12.63           O  
ATOM   3425  CB  GLU C  49     254.212 198.940 352.929  1.00 10.71           C  
ATOM   3426  CG  GLU C  49     252.819 199.438 353.186  1.00 26.09           C  
ATOM   3427  CD  GLU C  49     252.208 200.060 351.952  1.00 23.52           C  
ATOM   3428  OE1 GLU C  49     252.926 200.208 350.943  1.00 22.56           O  
ATOM   3429  OE2 GLU C  49     251.010 200.400 351.984  1.00 24.79           O  
ATOM   3430  N   ALA C  50     257.268 198.234 353.654  1.00 11.81           N  
ATOM   3431  CA  ALA C  50     258.451 197.700 353.001  1.00 15.00           C  
ATOM   3432  C   ALA C  50     259.354 196.925 353.946  1.00 13.50           C  
ATOM   3433  O   ALA C  50     260.379 196.397 353.507  1.00 18.12           O  
ATOM   3434  CB  ALA C  50     259.240 198.830 352.347  1.00 10.54           C  
ATOM   3435  N   CYS C  51     259.013 196.839 355.229  1.00 13.92           N  
ATOM   3436  CA  CYS C  51     259.879 196.205 356.218  1.00 12.28           C  
ATOM   3437  C   CYS C  51     259.042 195.397 357.202  1.00 13.56           C  
ATOM   3438  O   CYS C  51     258.734 195.876 358.301  1.00 18.22           O  
ATOM   3439  CB  CYS C  51     260.708 197.255 356.946  1.00 14.92           C  
ATOM   3440  SG  CYS C  51     261.817 198.174 355.872  1.00 16.51           S  
ATOM   3441  N   PRO C  52     258.664 194.173 356.858  1.00 14.38           N  
ATOM   3442  CA  PRO C  52     257.898 193.351 357.793  1.00 18.84           C  
ATOM   3443  C   PRO C  52     258.710 193.017 359.030  1.00 16.45           C  
ATOM   3444  O   PRO C  52     259.941 193.040 359.016  1.00 12.96           O  
ATOM   3445  CB  PRO C  52     257.593 192.095 356.981  1.00 12.81           C  
ATOM   3446  CG  PRO C  52     258.716 192.018 356.029  1.00 15.83           C  
ATOM   3447  CD  PRO C  52     259.022 193.429 355.645  1.00  8.71           C  
ATOM   3448  N   THR C  53     258.003 192.706 360.113  1.00  9.72           N  
ATOM   3449  CA  THR C  53     258.631 192.425 361.392  1.00 13.19           C  
ATOM   3450  C   THR C  53     258.005 191.195 362.029  1.00 11.01           C  
ATOM   3451  O   THR C  53     256.952 190.719 361.610  1.00 13.40           O  
ATOM   3452  CB  THR C  53     258.513 193.605 362.339  1.00 11.80           C  
ATOM   3453  OG1 THR C  53     257.134 193.964 362.463  1.00  8.84           O  
ATOM   3454  CG2 THR C  53     259.293 194.781 361.816  1.00  5.27           C  
ATOM   3455  N   PHE C  54     258.672 190.692 363.061  1.00 10.21           N  
ATOM   3456  CA  PHE C  54     258.317 189.406 363.640  1.00 10.90           C  
ATOM   3457  C   PHE C  54     257.119 189.512 364.568  1.00 15.13           C  
ATOM   3458  O   PHE C  54     256.840 190.570 365.132  1.00 14.91           O  
ATOM   3459  CB  PHE C  54     259.504 188.842 364.410  1.00 11.11           C  
ATOM   3460  CG  PHE C  54     260.675 188.516 363.549  1.00 10.90           C  
ATOM   3461  CD1 PHE C  54     260.768 187.294 362.926  1.00 20.36           C  
ATOM   3462  CD2 PHE C  54     261.679 189.434 363.356  1.00 20.13           C  
ATOM   3463  CE1 PHE C  54     261.839 186.998 362.129  1.00  9.28           C  
ATOM   3464  CE2 PHE C  54     262.750 189.141 362.561  1.00 17.65           C  
ATOM   3465  CZ  PHE C  54     262.830 187.922 361.947  1.00 17.98           C  
ATOM   3466  N   LEU C  55     256.416 188.398 364.730  1.00 10.40           N  
ATOM   3467  CA  LEU C  55     255.358 188.287 365.718  1.00 12.62           C  
ATOM   3468  C   LEU C  55     255.911 187.738 367.027  1.00 15.12           C  
ATOM   3469  O   LEU C  55     257.121 187.618 367.223  1.00 10.74           O  
ATOM   3470  CB  LEU C  55     254.236 187.393 365.213  1.00  7.39           C  
ATOM   3471  CG  LEU C  55     253.135 188.078 364.421  1.00 16.14           C  
ATOM   3472  CD1 LEU C  55     253.686 188.670 363.160  1.00 12.33           C  
ATOM   3473  CD2 LEU C  55     252.070 187.073 364.098  1.00 11.75           C  
ATOM   3474  N   HIS C  56     255.002 187.389 367.928  1.00 16.61           N  
ATOM   3475  CA  HIS C  56     255.350 186.964 369.273  1.00 13.05           C  
ATOM   3476  C   HIS C  56     254.499 185.767 369.661  1.00 20.30           C  
ATOM   3477  O   HIS C  56     253.269 185.822 369.568  1.00 18.98           O  
ATOM   3478  CB  HIS C  56     255.124 188.100 370.259  1.00 30.00           C  
ATOM   3479  CG  HIS C  56     255.540 187.781 371.655  1.00 30.00           C  
ATOM   3480  ND1 HIS C  56     256.857 187.606 372.013  1.00 30.00           N  
ATOM   3481  CD2 HIS C  56     254.813 187.586 372.778  1.00 30.00           C  
ATOM   3482  CE1 HIS C  56     256.926 187.337 373.302  1.00 30.00           C  
ATOM   3483  NE2 HIS C  56     255.698 187.312 373.789  1.00 30.00           N  
ATOM   3484  N   PHE C  57     255.141 184.696 370.106  1.00 13.88           N  
ATOM   3485  CA  PHE C  57     254.433 183.484 370.477  1.00 20.58           C  
ATOM   3486  C   PHE C  57     254.898 182.990 371.836  1.00 14.56           C  
ATOM   3487  O   PHE C  57     255.777 183.572 372.471  1.00 19.18           O  
ATOM   3488  CB  PHE C  57     254.630 182.393 369.429  1.00 11.93           C  
ATOM   3489  CG  PHE C  57     254.029 182.721 368.111  1.00 14.85           C  
ATOM   3490  CD1 PHE C  57     252.706 182.450 367.858  1.00  7.39           C  
ATOM   3491  CD2 PHE C  57     254.778 183.325 367.136  1.00  6.06           C  
ATOM   3492  CE1 PHE C  57     252.151 182.760 366.646  1.00 19.03           C  
ATOM   3493  CE2 PHE C  57     254.223 183.636 365.929  1.00 20.64           C  
ATOM   3494  CZ  PHE C  57     252.913 183.355 365.682  1.00 10.70           C  
ATOM   3495  N   ASP C  58     254.290 181.894 372.275  1.00 21.77           N  
ATOM   3496  CA  ASP C  58     254.620 181.294 373.556  1.00 22.66           C  
ATOM   3497  C   ASP C  58     256.071 180.863 373.588  1.00 25.37           C  
ATOM   3498  O   ASP C  58     256.629 180.448 372.572  1.00 20.28           O  
ATOM   3499  CB  ASP C  58     253.711 180.101 373.820  1.00 30.00           C  
ATOM   3500  CG  ASP C  58     252.285 180.513 374.074  1.00 30.00           C  
ATOM   3501  OD1 ASP C  58     252.055 181.717 374.309  1.00 30.00           O  
ATOM   3502  OD2 ASP C  58     251.398 179.636 374.056  1.00 30.00           O  
ATOM   3503  N   GLY C  59     256.682 180.957 374.760  1.00 21.89           N  
ATOM   3504  CA  GLY C  59     258.118 180.876 374.861  1.00 19.19           C  
ATOM   3505  C   GLY C  59     258.828 182.121 374.389  1.00 27.03           C  
ATOM   3506  O   GLY C  59     260.062 182.157 374.407  1.00 28.78           O  
ATOM   3507  N   ASP C  60     258.083 183.138 373.958  1.00 18.50           N  
ATOM   3508  CA  ASP C  60     258.646 184.415 373.529  1.00 22.02           C  
ATOM   3509  C   ASP C  60     259.584 184.228 372.338  1.00 16.37           C  
ATOM   3510  O   ASP C  60     260.695 184.753 372.312  1.00 20.68           O  
ATOM   3511  CB  ASP C  60     259.357 185.109 374.687  1.00 97.35           C  
ATOM   3512  CG  ASP C  60     258.407 185.492 375.799  1.00113.09           C  
ATOM   3513  OD1 ASP C  60     257.182 185.470 375.558  1.00 99.55           O  
ATOM   3514  OD2 ASP C  60     258.876 185.809 376.912  1.00 81.63           O  
ATOM   3515  N   VAL C  61     259.122 183.473 371.350  1.00 12.60           N  
ATOM   3516  CA  VAL C  61     259.897 183.239 370.138  1.00 12.41           C  
ATOM   3517  C   VAL C  61     259.051 183.642 368.938  1.00 12.58           C  
ATOM   3518  O   VAL C  61     257.832 183.437 368.949  1.00 17.72           O  
ATOM   3519  CB  VAL C  61     260.350 181.779 370.038  1.00 15.11           C  
ATOM   3520  CG1 VAL C  61     261.311 181.460 371.157  1.00 10.44           C  
ATOM   3521  CG2 VAL C  61     259.160 180.867 370.104  1.00 11.12           C  
ATOM   3522  N   PRO C  62     259.634 184.228 367.902  1.00 11.64           N  
ATOM   3523  CA  PRO C  62     258.825 184.654 366.764  1.00 14.14           C  
ATOM   3524  C   PRO C  62     258.645 183.550 365.752  1.00 15.45           C  
ATOM   3525  O   PRO C  62     258.822 183.778 364.554  1.00 18.46           O  
ATOM   3526  CB  PRO C  62     259.656 185.782 366.166  1.00 11.40           C  
ATOM   3527  CG  PRO C  62     261.037 185.320 366.404  1.00  7.79           C  
ATOM   3528  CD  PRO C  62     261.041 184.614 367.731  1.00  6.47           C  
ATOM   3529  N   TYR C  63     258.293 182.355 366.196  1.00  9.37           N  
ATOM   3530  CA  TYR C  63     258.033 181.263 365.280  1.00 15.56           C  
ATOM   3531  C   TYR C  63     257.205 180.216 365.993  1.00 12.98           C  
ATOM   3532  O   TYR C  63     257.127 180.184 367.222  1.00 17.41           O  
ATOM   3533  CB  TYR C  63     259.318 180.641 364.739  1.00  5.67           C  
ATOM   3534  CG  TYR C  63     260.187 179.992 365.784  1.00  5.07           C  
ATOM   3535  CD1 TYR C  63     260.009 178.673 366.140  1.00  7.92           C  
ATOM   3536  CD2 TYR C  63     261.204 180.697 366.393  1.00  5.72           C  
ATOM   3537  CE1 TYR C  63     260.805 178.081 367.075  1.00  2.51           C  
ATOM   3538  CE2 TYR C  63     262.004 180.110 367.333  1.00  6.59           C  
ATOM   3539  CZ  TYR C  63     261.797 178.802 367.669  1.00 11.65           C  
ATOM   3540  OH  TYR C  63     262.590 178.199 368.609  1.00 15.39           O  
ATOM   3541  N   VAL C  64     256.595 179.346 365.213  1.00 11.39           N  
ATOM   3542  CA  VAL C  64     255.834 178.246 365.770  1.00  9.27           C  
ATOM   3543  C   VAL C  64     256.312 176.949 365.141  1.00 10.90           C  
ATOM   3544  O   VAL C  64     256.497 176.846 363.925  1.00 11.87           O  
ATOM   3545  CB  VAL C  64     254.318 178.460 365.584  1.00 24.09           C  
ATOM   3546  CG1 VAL C  64     253.967 178.600 364.127  1.00  9.86           C  
ATOM   3547  CG2 VAL C  64     253.556 177.328 366.227  1.00 65.05           C  
ATOM   3548  N   THR C  65     256.543 175.961 365.995  1.00 13.45           N  
ATOM   3549  CA  THR C  65     257.134 174.694 365.616  1.00 14.93           C  
ATOM   3550  C   THR C  65     256.051 173.682 365.295  1.00 11.45           C  
ATOM   3551  O   THR C  65     254.993 173.662 365.925  1.00 15.30           O  
ATOM   3552  CB  THR C  65     258.012 174.139 366.731  1.00 20.33           C  
ATOM   3553  OG1 THR C  65     257.223 174.003 367.919  1.00 26.88           O  
ATOM   3554  CG2 THR C  65     259.159 175.069 367.007  1.00 22.58           C  
ATOM   3555  N   THR C  66     256.333 172.839 364.309  1.00 19.70           N  
ATOM   3556  CA  THR C  66     255.407 171.783 363.943  1.00 26.92           C  
ATOM   3557  C   THR C  66     255.172 170.849 365.116  1.00 23.31           C  
ATOM   3558  O   THR C  66     256.059 170.630 365.944  1.00 36.63           O  
ATOM   3559  CB  THR C  66     255.955 170.996 362.769  1.00 26.84           C  
ATOM   3560  OG1 THR C  66     257.188 170.380 363.158  1.00 58.72           O  
ATOM   3561  CG2 THR C  66     256.223 171.931 361.624  1.00 26.57           C  
ATOM   3562  N   LYS C  67     253.972 170.296 365.184  1.00 39.38           N  
ATOM   3563  CA  LYS C  67     253.575 169.441 366.287  1.00 49.73           C  
ATOM   3564  C   LYS C  67     252.933 168.170 365.756  1.00 50.51           C  
ATOM   3565  O   LYS C  67     252.192 168.185 364.769  1.00 40.54           O  
ATOM   3566  CB  LYS C  67     252.606 170.162 367.225  1.00 55.63           C  
ATOM   3567  CG  LYS C  67     251.338 170.632 366.549  1.00 50.57           C  
ATOM   3568  CD  LYS C  67     250.400 171.251 367.554  1.00 68.04           C  
ATOM   3569  CE  LYS C  67     250.981 172.507 368.163  1.00 49.04           C  
ATOM   3570  NZ  LYS C  67     250.049 173.102 369.162  1.00 51.21           N  
ATOM   3571  N   THR C  68     253.223 167.061 366.431  1.00 55.14           N  
ATOM   3572  CA  THR C  68     252.654 165.764 366.082  1.00 63.15           C  
ATOM   3573  C   THR C  68     251.739 165.354 367.229  1.00 66.70           C  
ATOM   3574  O   THR C  68     252.214 165.008 368.313  1.00 65.21           O  
ATOM   3575  CB  THR C  68     253.739 164.731 365.834  1.00 71.46           C  
ATOM   3576  OG1 THR C  68     254.601 165.192 364.785  1.00 78.48           O  
ATOM   3577  CG2 THR C  68     253.119 163.413 365.410  1.00 59.87           C  
ATOM   3578  N   ASP C  69     250.436 165.391 366.972  1.00 71.10           N  
ATOM   3579  CA  ASP C  69     249.401 164.979 367.908  1.00 77.11           C  
ATOM   3580  C   ASP C  69     248.062 165.203 367.230  1.00 80.02           C  
ATOM   3581  O   ASP C  69     247.994 165.717 366.111  1.00 79.98           O  
ATOM   3582  CB  ASP C  69     249.462 165.745 369.236  1.00 76.64           C  
ATOM   3583  CG  ASP C  69     249.293 167.238 369.061  1.00 84.54           C  
ATOM   3584  OD1 ASP C  69     249.279 167.704 367.904  1.00 96.08           O  
ATOM   3585  OD2 ASP C  69     249.172 167.946 370.081  1.00 71.93           O  
ATOM   3586  N   SER C  70     246.995 164.826 367.930  1.00 81.72           N  
ATOM   3587  CA  SER C  70     245.658 165.043 367.401  1.00 80.48           C  
ATOM   3588  C   SER C  70     245.327 166.519 367.258  1.00 78.48           C  
ATOM   3589  O   SER C  70     244.287 166.858 366.685  1.00 73.27           O  
ATOM   3590  CB  SER C  70     244.627 164.377 368.303  1.00 78.59           C  
ATOM   3591  OG  SER C  70     244.633 164.980 369.584  1.00 88.81           O  
ATOM   3592  N   ASP C  71     246.181 167.404 367.762  1.00 58.35           N  
ATOM   3593  CA  ASP C  71     245.883 168.827 367.780  1.00 55.06           C  
ATOM   3594  C   ASP C  71     246.609 169.512 366.636  1.00 56.37           C  
ATOM   3595  O   ASP C  71     247.828 169.679 366.681  1.00 49.10           O  
ATOM   3596  CB  ASP C  71     246.304 169.423 369.116  1.00 52.91           C  
ATOM   3597  CG  ASP C  71     245.981 170.886 369.223  1.00 64.54           C  
ATOM   3598  OD1 ASP C  71     244.782 171.225 369.265  1.00 51.47           O  
ATOM   3599  OD2 ASP C  71     246.921 171.700 369.270  1.00 70.39           O  
ATOM   3600  N   ARG C  72     245.860 169.921 365.615  1.00 26.21           N  
ATOM   3601  CA  ARG C  72     246.444 170.549 364.440  1.00 22.81           C  
ATOM   3602  C   ARG C  72     246.388 172.066 364.482  1.00 19.87           C  
ATOM   3603  O   ARG C  72     246.789 172.711 363.510  1.00 17.92           O  
ATOM   3604  CB  ARG C  72     245.774 170.035 363.167  1.00 19.50           C  
ATOM   3605  CG  ARG C  72     246.181 168.629 362.810  1.00 23.77           C  
ATOM   3606  CD  ARG C  72     245.427 168.120 361.607  1.00 22.79           C  
ATOM   3607  NE  ARG C  72     244.010 167.953 361.887  1.00 24.50           N  
ATOM   3608  CZ  ARG C  72     243.125 167.520 360.998  1.00 42.74           C  
ATOM   3609  NH1 ARG C  72     243.512 167.219 359.769  1.00 20.26           N  
ATOM   3610  NH2 ARG C  72     241.853 167.389 361.340  1.00 41.94           N  
ATOM   3611  N   VAL C  73     245.913 172.662 365.568  1.00 20.73           N  
ATOM   3612  CA  VAL C  73     245.883 174.117 365.639  1.00 17.50           C  
ATOM   3613  C   VAL C  73     247.284 174.594 365.957  1.00 13.32           C  
ATOM   3614  O   VAL C  73     247.805 174.345 367.047  1.00 23.86           O  
ATOM   3615  CB  VAL C  73     244.893 174.603 366.697  1.00 30.00           C  
ATOM   3616  CG1 VAL C  73     245.024 176.090 366.863  1.00 30.00           C  
ATOM   3617  CG2 VAL C  73     243.496 174.248 366.282  1.00 30.00           C  
ATOM   3618  N   LEU C  74     247.893 175.290 365.009  1.00 12.76           N  
ATOM   3619  CA  LEU C  74     249.275 175.684 365.190  1.00 15.66           C  
ATOM   3620  C   LEU C  74     249.387 176.960 366.012  1.00 20.80           C  
ATOM   3621  O   LEU C  74     250.145 177.011 366.983  1.00 21.14           O  
ATOM   3622  CB  LEU C  74     249.935 175.843 363.823  1.00 21.59           C  
ATOM   3623  CG  LEU C  74     251.448 175.845 363.814  1.00 28.74           C  
ATOM   3624  CD1 LEU C  74     251.895 174.494 364.300  1.00 19.06           C  
ATOM   3625  CD2 LEU C  74     251.950 176.084 362.424  1.00 11.62           C  
ATOM   3626  N   ALA C  75     248.629 177.989 365.643  1.00 12.68           N  
ATOM   3627  CA  ALA C  75     248.534 179.211 366.428  1.00  9.00           C  
ATOM   3628  C   ALA C  75     247.212 179.885 366.104  1.00 14.97           C  
ATOM   3629  O   ALA C  75     246.721 179.800 364.978  1.00 16.39           O  
ATOM   3630  CB  ALA C  75     249.695 180.161 366.148  1.00 14.68           C  
ATOM   3631  N   GLN C  76     246.648 180.555 367.099  1.00 13.53           N  
ATOM   3632  CA  GLN C  76     245.344 181.185 366.947  1.00 17.85           C  
ATOM   3633  C   GLN C  76     245.315 182.465 367.761  1.00 19.35           C  
ATOM   3634  O   GLN C  76     245.675 182.438 368.940  1.00 25.59           O  
ATOM   3635  CB  GLN C  76     244.263 180.229 367.412  1.00 11.24           C  
ATOM   3636  CG  GLN C  76     242.874 180.685 367.198  1.00 39.39           C  
ATOM   3637  CD  GLN C  76     241.910 179.589 367.528  1.00 49.98           C  
ATOM   3638  OE1 GLN C  76     242.313 178.471 367.835  1.00 50.52           O  
ATOM   3639  NE2 GLN C  76     240.633 179.891 367.467  1.00 45.50           N  
ATOM   3640  N   PHE C  77     244.871 183.570 367.169  1.00 18.62           N  
ATOM   3641  CA  PHE C  77     244.860 184.819 367.914  1.00 18.63           C  
ATOM   3642  C   PHE C  77     243.862 185.803 367.332  1.00 15.53           C  
ATOM   3643  O   PHE C  77     243.456 185.703 366.174  1.00 16.77           O  
ATOM   3644  CB  PHE C  77     246.251 185.450 367.958  1.00 12.77           C  
ATOM   3645  CG  PHE C  77     246.830 185.724 366.612  1.00 12.55           C  
ATOM   3646  CD1 PHE C  77     246.671 186.951 366.010  1.00 17.59           C  
ATOM   3647  CD2 PHE C  77     247.527 184.746 365.939  1.00 15.48           C  
ATOM   3648  CE1 PHE C  77     247.205 187.198 364.774  1.00 14.13           C  
ATOM   3649  CE2 PHE C  77     248.061 184.987 364.699  1.00 18.99           C  
ATOM   3650  CZ  PHE C  77     247.901 186.213 364.117  1.00 16.98           C  
ATOM   3651  N   ASP C  78     243.481 186.768 368.166  1.00 19.39           N  
ATOM   3652  CA  ASP C  78     242.569 187.825 367.754  1.00 15.65           C  
ATOM   3653  C   ASP C  78     243.137 188.592 366.577  1.00 19.47           C  
ATOM   3654  O   ASP C  78     244.353 188.705 366.424  1.00 19.30           O  
ATOM   3655  CB  ASP C  78     242.326 188.798 368.903  1.00 19.69           C  
ATOM   3656  CG  ASP C  78     241.315 188.294 369.901  1.00 32.54           C  
ATOM   3657  OD1 ASP C  78     240.512 187.413 369.550  1.00 43.25           O  
ATOM   3658  OD2 ASP C  78     241.307 188.795 371.045  1.00 55.97           O  
ATOM   3659  N   LEU C  79     242.258 189.127 365.742  1.00 13.76           N  
ATOM   3660  CA  LEU C  79     242.704 190.126 364.785  1.00  9.79           C  
ATOM   3661  C   LEU C  79     242.452 191.467 365.439  1.00 20.33           C  
ATOM   3662  O   LEU C  79     241.322 191.941 365.533  1.00 20.46           O  
ATOM   3663  CB  LEU C  79     241.959 189.994 363.469  1.00 16.15           C  
ATOM   3664  CG  LEU C  79     242.303 191.085 362.476  1.00 17.14           C  
ATOM   3665  CD1 LEU C  79     243.773 191.019 362.171  1.00 16.94           C  
ATOM   3666  CD2 LEU C  79     241.488 190.891 361.227  1.00 20.04           C  
ATOM   3667  N   SER C  80     243.531 192.080 365.902  1.00 12.84           N  
ATOM   3668  CA  SER C  80     243.501 193.423 366.447  1.00 16.67           C  
ATOM   3669  C   SER C  80     244.932 193.916 366.456  1.00 15.85           C  
ATOM   3670  O   SER C  80     245.860 193.106 366.427  1.00 18.71           O  
ATOM   3671  CB  SER C  80     242.912 193.453 367.856  1.00  5.25           C  
ATOM   3672  OG  SER C  80     242.929 194.767 368.374  1.00 18.77           O  
ATOM   3673  N   LEU C  81     245.114 195.225 366.519  1.00 16.61           N  
ATOM   3674  CA  LEU C  81     246.471 195.723 366.616  1.00 14.89           C  
ATOM   3675  C   LEU C  81     246.915 195.870 368.060  1.00 15.75           C  
ATOM   3676  O   LEU C  81     248.057 196.263 368.310  1.00 16.77           O  
ATOM   3677  CB  LEU C  81     246.594 197.043 365.852  1.00 11.69           C  
ATOM   3678  CG  LEU C  81     246.867 196.844 364.360  1.00 21.42           C  
ATOM   3679  CD1 LEU C  81     245.728 196.142 363.677  1.00 22.12           C  
ATOM   3680  CD2 LEU C  81     247.116 198.151 363.667  1.00 18.81           C  
ATOM   3681  N   ALA C  82     246.037 195.555 369.007  1.00 16.88           N  
ATOM   3682  CA  ALA C  82     246.366 195.519 370.422  1.00 14.65           C  
ATOM   3683  C   ALA C  82     246.678 194.116 370.917  1.00 22.83           C  
ATOM   3684  O   ALA C  82     246.874 193.928 372.119  1.00 17.37           O  
ATOM   3685  CB  ALA C  82     245.226 196.116 371.245  1.00 13.60           C  
ATOM   3686  N   ALA C  83     246.699 193.124 370.035  1.00 15.92           N  
ATOM   3687  CA  ALA C  83     246.928 191.756 370.470  1.00 12.81           C  
ATOM   3688  C   ALA C  83     248.322 191.609 371.063  1.00 15.45           C  
ATOM   3689  O   ALA C  83     249.213 192.421 370.818  1.00 10.13           O  
ATOM   3690  CB  ALA C  83     246.756 190.788 369.303  1.00  3.71           C  
ATOM   3691  N   LYS C  84     248.500 190.572 371.880  1.00 15.44           N  
ATOM   3692  CA  LYS C  84     249.822 190.307 372.432  1.00 16.71           C  
ATOM   3693  C   LYS C  84     250.779 189.821 371.355  1.00 18.43           C  
ATOM   3694  O   LYS C  84     251.965 190.161 371.373  1.00 11.20           O  
ATOM   3695  CB  LYS C  84     249.737 189.280 373.554  1.00 12.50           C  
ATOM   3696  CG  LYS C  84     251.082 188.977 374.173  1.00 27.85           C  
ATOM   3697  CD  LYS C  84     250.963 188.001 375.314  1.00 24.71           C  
ATOM   3698  CE  LYS C  84     252.315 187.709 375.915  1.00 44.75           C  
ATOM   3699  NZ  LYS C  84     252.203 186.750 377.039  1.00 49.50           N  
ATOM   3700  N   HIS C  85     250.282 189.017 370.412  1.00 10.11           N  
ATOM   3701  CA  HIS C  85     251.143 188.506 369.353  1.00 11.67           C  
ATOM   3702  C   HIS C  85     251.700 189.630 368.500  1.00 13.98           C  
ATOM   3703  O   HIS C  85     252.905 189.677 368.243  1.00 14.45           O  
ATOM   3704  CB  HIS C  85     250.367 187.526 368.482  1.00  3.66           C  
ATOM   3705  CG  HIS C  85     249.875 186.327 369.224  1.00 12.13           C  
ATOM   3706  ND1 HIS C  85     248.724 186.341 369.975  1.00 24.28           N  
ATOM   3707  CD2 HIS C  85     250.378 185.076 369.329  1.00 17.52           C  
ATOM   3708  CE1 HIS C  85     248.535 185.150 370.513  1.00 18.08           C  
ATOM   3709  NE2 HIS C  85     249.527 184.364 370.136  1.00 18.40           N  
ATOM   3710  N   MET C  86     250.847 190.540 368.055  1.00  8.19           N  
ATOM   3711  CA  MET C  86     251.270 191.664 367.242  1.00 13.03           C  
ATOM   3712  C   MET C  86     252.152 192.649 367.992  1.00 12.27           C  
ATOM   3713  O   MET C  86     252.806 193.469 367.348  1.00 10.67           O  
ATOM   3714  CB  MET C  86     250.047 192.412 366.705  1.00  8.63           C  
ATOM   3715  CG  MET C  86     249.169 191.606 365.772  1.00 21.13           C  
ATOM   3716  SD  MET C  86     250.014 191.140 364.266  1.00 30.49           S  
ATOM   3717  CE  MET C  86     250.271 192.755 363.550  1.00 22.05           C  
ATOM   3718  N   SER C  87     252.198 192.572 369.323  1.00 12.08           N  
ATOM   3719  CA  SER C  87     252.723 193.667 370.132  1.00  9.84           C  
ATOM   3720  C   SER C  87     254.126 194.090 369.736  1.00 10.37           C  
ATOM   3721  O   SER C  87     254.439 195.282 369.803  1.00 17.33           O  
ATOM   3722  CB  SER C  87     252.718 193.280 371.609  1.00  4.42           C  
ATOM   3723  OG  SER C  87     253.603 192.207 371.857  1.00 19.32           O  
ATOM   3724  N   ASN C  88     254.978 193.160 369.325  1.00 13.45           N  
ATOM   3725  CA  ASN C  88     256.352 193.489 368.986  1.00 11.32           C  
ATOM   3726  C   ASN C  88     256.523 194.032 367.577  1.00 10.43           C  
ATOM   3727  O   ASN C  88     257.579 194.591 367.276  1.00 10.23           O  
ATOM   3728  CB  ASN C  88     257.249 192.268 369.174  1.00 11.83           C  
ATOM   3729  CG  ASN C  88     257.535 191.990 370.620  1.00 13.22           C  
ATOM   3730  OD1 ASN C  88     257.486 192.888 371.454  1.00 15.82           O  
ATOM   3731  ND2 ASN C  88     257.834 190.739 370.935  1.00 16.84           N  
ATOM   3732  N   THR C  89     255.523 193.904 366.716  1.00  6.82           N  
ATOM   3733  CA  THR C  89     255.694 194.339 365.342  1.00  2.95           C  
ATOM   3734  C   THR C  89     255.848 195.849 365.271  1.00 16.16           C  
ATOM   3735  O   THR C  89     255.475 196.582 366.186  1.00 11.74           O  
ATOM   3736  CB  THR C  89     254.506 193.931 364.486  1.00 11.86           C  
ATOM   3737  OG1 THR C  89     253.328 194.559 364.994  1.00 13.88           O  
ATOM   3738  CG2 THR C  89     254.317 192.443 364.531  1.00  9.23           C  
ATOM   3739  N   PHE C  90     256.429 196.311 364.166  1.00 11.96           N  
ATOM   3740  CA  PHE C  90     256.435 197.742 363.890  1.00 14.87           C  
ATOM   3741  C   PHE C  90     255.038 198.231 363.555  1.00 14.77           C  
ATOM   3742  O   PHE C  90     254.650 199.334 363.947  1.00 12.76           O  
ATOM   3743  CB  PHE C  90     257.384 198.056 362.743  1.00 10.90           C  
ATOM   3744  CG  PHE C  90     257.425 199.507 362.375  1.00 13.93           C  
ATOM   3745  CD1 PHE C  90     258.253 200.375 363.048  1.00 10.32           C  
ATOM   3746  CD2 PHE C  90     256.632 200.001 361.370  1.00 14.80           C  
ATOM   3747  CE1 PHE C  90     258.297 201.699 362.712  1.00 10.66           C  
ATOM   3748  CE2 PHE C  90     256.672 201.328 361.035  1.00 14.08           C  
ATOM   3749  CZ  PHE C  90     257.507 202.175 361.708  1.00 20.77           C  
ATOM   3750  N   LEU C  91     254.279 197.423 362.817  1.00  7.61           N  
ATOM   3751  CA  LEU C  91     252.929 197.812 362.431  1.00 11.47           C  
ATOM   3752  C   LEU C  91     252.072 198.097 363.651  1.00 17.29           C  
ATOM   3753  O   LEU C  91     251.435 199.150 363.744  1.00 16.75           O  
ATOM   3754  CB  LEU C  91     252.303 196.720 361.576  1.00 10.69           C  
ATOM   3755  CG  LEU C  91     250.851 196.966 361.196  1.00 26.63           C  
ATOM   3756  CD1 LEU C  91     250.742 198.237 360.400  1.00 14.81           C  
ATOM   3757  CD2 LEU C  91     250.334 195.798 360.395  1.00 25.98           C  
ATOM   3758  N   ALA C  92     252.051 197.175 364.610  1.00 12.41           N  
ATOM   3759  CA  ALA C  92     251.350 197.455 365.853  1.00 10.45           C  
ATOM   3760  C   ALA C  92     252.096 198.487 366.681  1.00 15.67           C  
ATOM   3761  O   ALA C  92     251.616 198.890 367.742  1.00 12.13           O  
ATOM   3762  CB  ALA C  92     251.146 196.179 366.657  1.00  8.26           C  
ATOM   3763  N   GLY C  93     253.275 198.904 366.229  1.00 11.93           N  
ATOM   3764  CA  GLY C  93     253.961 199.990 366.899  1.00 16.57           C  
ATOM   3765  C   GLY C  93     253.321 201.333 366.620  1.00 14.66           C  
ATOM   3766  O   GLY C  93     253.107 202.127 367.536  1.00 18.55           O  
ATOM   3767  N   LEU C  94     253.001 201.607 365.356  1.00  9.53           N  
ATOM   3768  CA  LEU C  94     252.339 202.862 365.020  1.00 10.66           C  
ATOM   3769  C   LEU C  94     250.918 202.909 365.544  1.00 13.91           C  
ATOM   3770  O   LEU C  94     250.426 203.982 365.901  1.00 16.29           O  
ATOM   3771  CB  LEU C  94     252.313 203.077 363.514  1.00 10.66           C  
ATOM   3772  CG  LEU C  94     253.623 203.396 362.829  1.00 28.07           C  
ATOM   3773  CD1 LEU C  94     253.389 203.448 361.350  1.00 14.94           C  
ATOM   3774  CD2 LEU C  94     254.118 204.725 363.326  1.00 13.92           C  
ATOM   3775  N   ALA C  95     250.245 201.763 365.579  1.00  7.73           N  
ATOM   3776  CA  ALA C  95     248.832 201.740 365.926  1.00 11.53           C  
ATOM   3777  C   ALA C  95     248.547 202.481 367.216  1.00 13.26           C  
ATOM   3778  O   ALA C  95     247.561 203.219 367.300  1.00 14.39           O  
ATOM   3779  CB  ALA C  95     248.355 200.303 366.049  1.00  8.24           C  
ATOM   3780  N   GLN C  96     249.398 202.321 368.223  1.00  8.66           N  
ATOM   3781  CA  GLN C  96     249.098 202.875 369.532  1.00  7.71           C  
ATOM   3782  C   GLN C  96     248.969 204.388 369.517  1.00 15.06           C  
ATOM   3783  O   GLN C  96     248.447 204.961 370.476  1.00 16.34           O  
ATOM   3784  CB  GLN C  96     250.179 202.451 370.519  1.00  9.15           C  
ATOM   3785  CG  GLN C  96     251.546 202.928 370.154  1.00 14.71           C  
ATOM   3786  CD  GLN C  96     252.579 202.454 371.131  1.00 14.26           C  
ATOM   3787  OE1 GLN C  96     252.335 201.526 371.894  1.00 17.36           O  
ATOM   3788  NE2 GLN C  96     253.744 203.078 371.112  1.00 15.82           N  
ATOM   3789  N   TYR C  97     249.437 205.048 368.463  1.00 10.30           N  
ATOM   3790  CA  TYR C  97     249.350 206.494 368.339  1.00  9.27           C  
ATOM   3791  C   TYR C  97     248.182 206.943 367.476  1.00  8.90           C  
ATOM   3792  O   TYR C  97     247.997 208.145 367.275  1.00 12.03           O  
ATOM   3793  CB  TYR C  97     250.669 207.035 367.804  1.00  5.50           C  
ATOM   3794  CG  TYR C  97     251.761 206.861 368.813  1.00 13.44           C  
ATOM   3795  CD1 TYR C  97     251.584 207.288 370.109  1.00 10.06           C  
ATOM   3796  CD2 TYR C  97     252.927 206.197 368.503  1.00 11.26           C  
ATOM   3797  CE1 TYR C  97     252.553 207.122 371.047  1.00 13.70           C  
ATOM   3798  CE2 TYR C  97     253.904 206.016 369.443  1.00 13.11           C  
ATOM   3799  CZ  TYR C  97     253.709 206.484 370.715  1.00 15.74           C  
ATOM   3800  OH  TYR C  97     254.667 206.318 371.678  1.00 17.17           O  
ATOM   3801  N   TYR C  98     247.387 206.008 366.971  1.00 11.51           N  
ATOM   3802  CA  TYR C  98     246.217 206.332 366.174  1.00 10.44           C  
ATOM   3803  C   TYR C  98     245.014 205.580 366.718  1.00 15.51           C  
ATOM   3804  O   TYR C  98     245.142 204.466 367.226  1.00 11.11           O  
ATOM   3805  CB  TYR C  98     246.428 205.975 364.711  1.00  8.78           C  
ATOM   3806  CG  TYR C  98     247.468 206.810 364.023  1.00 14.01           C  
ATOM   3807  CD1 TYR C  98     247.122 207.960 363.345  1.00  3.01           C  
ATOM   3808  CD2 TYR C  98     248.797 206.458 364.063  1.00  4.84           C  
ATOM   3809  CE1 TYR C  98     248.068 208.723 362.714  1.00 15.16           C  
ATOM   3810  CE2 TYR C  98     249.749 207.216 363.437  1.00  4.65           C  
ATOM   3811  CZ  TYR C  98     249.380 208.347 362.766  1.00 12.76           C  
ATOM   3812  OH  TYR C  98     250.335 209.107 362.138  1.00 12.75           O  
ATOM   3813  N   THR C  99     243.844 206.195 366.610  1.00  8.84           N  
ATOM   3814  CA  THR C  99     242.635 205.569 367.117  1.00 11.01           C  
ATOM   3815  C   THR C  99     242.057 204.520 366.186  1.00  9.43           C  
ATOM   3816  O   THR C  99     241.581 203.487 366.665  1.00 16.07           O  
ATOM   3817  CB  THR C  99     241.552 206.613 367.358  1.00  9.98           C  
ATOM   3818  OG1 THR C  99     241.163 207.160 366.102  1.00 12.37           O  
ATOM   3819  CG2 THR C  99     242.091 207.716 368.201  1.00 10.67           C  
ATOM   3820  N   GLN C 100     242.075 204.756 364.879  1.00  7.75           N  
ATOM   3821  CA  GLN C 100     241.289 203.961 363.954  1.00  7.21           C  
ATOM   3822  C   GLN C 100     242.143 203.563 362.766  1.00 10.75           C  
ATOM   3823  O   GLN C 100     243.144 204.205 362.456  1.00 15.03           O  
ATOM   3824  CB  GLN C 100     240.068 204.745 363.492  1.00  2.00           C  
ATOM   3825  CG  GLN C 100     239.145 205.094 364.620  1.00  6.25           C  
ATOM   3826  CD  GLN C 100     238.040 206.000 364.188  1.00 14.98           C  
ATOM   3827  OE1 GLN C 100     238.176 206.755 363.234  1.00 11.88           O  
ATOM   3828  NE2 GLN C 100     236.924 205.928 364.886  1.00 10.09           N  
ATOM   3829  N   TYR C 101     241.729 202.496 362.092  1.00 10.68           N  
ATOM   3830  CA  TYR C 101     242.453 202.002 360.931  1.00  5.21           C  
ATOM   3831  C   TYR C 101     241.454 201.383 359.972  1.00 10.62           C  
ATOM   3832  O   TYR C 101     240.295 201.159 360.318  1.00 14.08           O  
ATOM   3833  CB  TYR C 101     243.510 200.968 361.309  1.00  7.67           C  
ATOM   3834  CG  TYR C 101     242.940 199.645 361.741  1.00 11.00           C  
ATOM   3835  CD1 TYR C 101     242.711 198.637 360.828  1.00 17.25           C  
ATOM   3836  CD2 TYR C 101     242.636 199.402 363.063  1.00 15.99           C  
ATOM   3837  CE1 TYR C 101     242.187 197.432 361.221  1.00  8.93           C  
ATOM   3838  CE2 TYR C 101     242.117 198.199 363.464  1.00  9.62           C  
ATOM   3839  CZ  TYR C 101     241.893 197.218 362.539  1.00 23.52           C  
ATOM   3840  OH  TYR C 101     241.374 196.014 362.938  1.00 14.21           O  
ATOM   3841  N   SER C 102     241.913 201.125 358.756  1.00  7.64           N  
ATOM   3842  CA  SER C 102     241.183 200.266 357.836  1.00 20.33           C  
ATOM   3843  C   SER C 102     242.172 199.707 356.831  1.00 16.55           C  
ATOM   3844  O   SER C 102     243.280 200.220 356.671  1.00 13.01           O  
ATOM   3845  CB  SER C 102     240.061 201.009 357.117  1.00  5.21           C  
ATOM   3846  OG  SER C 102     240.593 201.962 356.227  1.00 28.05           O  
ATOM   3847  N   GLY C 103     241.756 198.656 356.145  1.00  7.94           N  
ATOM   3848  CA  GLY C 103     242.573 198.063 355.109  1.00  8.48           C  
ATOM   3849  C   GLY C 103     243.169 196.734 355.523  1.00 14.19           C  
ATOM   3850  O   GLY C 103     242.921 196.197 356.605  1.00 11.15           O  
ATOM   3851  N   THR C 104     243.987 196.214 354.617  1.00  8.49           N  
ATOM   3852  CA  THR C 104     244.486 194.854 354.708  1.00 12.86           C  
ATOM   3853  C   THR C 104     245.766 194.796 355.529  1.00 14.11           C  
ATOM   3854  O   THR C 104     246.593 195.707 355.474  1.00 16.46           O  
ATOM   3855  CB  THR C 104     244.748 194.318 353.306  1.00  8.16           C  
ATOM   3856  OG1 THR C 104     243.554 194.442 352.527  1.00 11.57           O  
ATOM   3857  CG2 THR C 104     245.140 192.868 353.351  1.00  7.25           C  
ATOM   3858  N   VAL C 105     245.925 193.719 356.290  1.00 12.11           N  
ATOM   3859  CA  VAL C 105     247.146 193.446 357.038  1.00 14.51           C  
ATOM   3860  C   VAL C 105     247.730 192.142 356.520  1.00 15.46           C  
ATOM   3861  O   VAL C 105     247.086 191.093 356.609  1.00 11.65           O  
ATOM   3862  CB  VAL C 105     246.881 193.353 358.545  1.00 30.00           C  
ATOM   3863  CG1 VAL C 105     248.141 192.946 359.257  1.00 30.00           C  
ATOM   3864  CG2 VAL C 105     246.370 194.671 359.069  1.00 30.00           C  
ATOM   3865  N   ASN C 106     248.947 192.202 355.995  1.00 10.56           N  
ATOM   3866  CA  ASN C 106     249.591 191.053 355.373  1.00  4.64           C  
ATOM   3867  C   ASN C 106     250.395 190.265 356.390  1.00  8.03           C  
ATOM   3868  O   ASN C 106     251.040 190.843 357.268  1.00 12.59           O  
ATOM   3869  CB  ASN C 106     250.509 191.495 354.240  1.00  6.27           C  
ATOM   3870  CG  ASN C 106     249.754 191.985 353.048  1.00 14.40           C  
ATOM   3871  OD1 ASN C 106     248.610 191.605 352.831  1.00 17.74           O  
ATOM   3872  ND2 ASN C 106     250.379 192.845 352.266  1.00 10.17           N  
ATOM   3873  N   LEU C 107     250.363 188.946 356.259  1.00 11.72           N  
ATOM   3874  CA  LEU C 107     251.180 188.049 357.060  1.00  9.21           C  
ATOM   3875  C   LEU C 107     252.122 187.262 356.164  1.00 11.03           C  
ATOM   3876  O   LEU C 107     251.724 186.773 355.106  1.00 15.43           O  
ATOM   3877  CB  LEU C 107     250.321 187.086 357.872  1.00 16.89           C  
ATOM   3878  CG  LEU C 107     249.943 187.575 359.263  1.00 28.92           C  
ATOM   3879  CD1 LEU C 107     249.079 188.798 359.201  1.00  8.71           C  
ATOM   3880  CD2 LEU C 107     249.243 186.476 360.011  1.00 15.75           C  
ATOM   3881  N   HIS C 108     253.368 187.140 356.598  1.00 15.63           N  
ATOM   3882  CA  HIS C 108     254.397 186.449 355.848  1.00  5.83           C  
ATOM   3883  C   HIS C 108     254.837 185.224 356.626  1.00 13.04           C  
ATOM   3884  O   HIS C 108     255.097 185.307 357.826  1.00 12.21           O  
ATOM   3885  CB  HIS C 108     255.589 187.355 355.618  1.00  6.46           C  
ATOM   3886  CG  HIS C 108     255.234 188.672 355.014  1.00 19.00           C  
ATOM   3887  ND1 HIS C 108     254.839 188.811 353.702  1.00 14.46           N  
ATOM   3888  CD2 HIS C 108     255.208 189.915 355.547  1.00  9.66           C  
ATOM   3889  CE1 HIS C 108     254.593 190.084 353.454  1.00 17.25           C  
ATOM   3890  NE2 HIS C 108     254.809 190.775 354.555  1.00 15.75           N  
ATOM   3891  N   PHE C 109     254.926 184.089 355.948  1.00 10.48           N  
ATOM   3892  CA  PHE C 109     255.324 182.837 356.575  1.00 12.22           C  
ATOM   3893  C   PHE C 109     256.565 182.335 355.863  1.00 13.95           C  
ATOM   3894  O   PHE C 109     256.616 182.358 354.632  1.00 20.45           O  
ATOM   3895  CB  PHE C 109     254.214 181.796 356.472  1.00  7.79           C  
ATOM   3896  CG  PHE C 109     252.925 182.227 357.077  1.00 19.12           C  
ATOM   3897  CD1 PHE C 109     252.681 182.058 358.418  1.00 12.45           C  
ATOM   3898  CD2 PHE C 109     251.955 182.810 356.299  1.00 10.86           C  
ATOM   3899  CE1 PHE C 109     251.487 182.459 358.962  1.00 14.77           C  
ATOM   3900  CE2 PHE C 109     250.767 183.213 356.841  1.00 12.16           C  
ATOM   3901  CZ  PHE C 109     250.533 183.039 358.171  1.00 12.56           C  
ATOM   3902  N   MET C 110     257.556 181.877 356.617  1.00  7.45           N  
ATOM   3903  CA  MET C 110     258.769 181.334 356.026  1.00 15.42           C  
ATOM   3904  C   MET C 110     259.138 180.048 356.742  1.00 10.67           C  
ATOM   3905  O   MET C 110     259.368 180.056 357.953  1.00 12.26           O  
ATOM   3906  CB  MET C 110     259.919 182.334 356.100  1.00  8.63           C  
ATOM   3907  CG  MET C 110     261.198 181.796 355.492  1.00 15.75           C  
ATOM   3908  SD  MET C 110     262.556 182.970 355.477  1.00 31.82           S  
ATOM   3909  CE  MET C 110     263.024 182.949 357.196  1.00 11.51           C  
ATOM   3910  N   PHE C 111     259.203 178.952 355.995  1.00 12.25           N  
ATOM   3911  CA  PHE C 111     259.487 177.654 356.586  1.00  7.82           C  
ATOM   3912  C   PHE C 111     260.986 177.453 356.715  1.00 12.91           C  
ATOM   3913  O   PHE C 111     261.726 177.557 355.740  1.00 12.59           O  
ATOM   3914  CB  PHE C 111     258.884 176.541 355.741  1.00  5.36           C  
ATOM   3915  CG  PHE C 111     259.115 175.175 356.295  1.00 11.91           C  
ATOM   3916  CD1 PHE C 111     258.307 174.676 357.292  1.00  4.86           C  
ATOM   3917  CD2 PHE C 111     260.129 174.388 355.820  1.00 15.08           C  
ATOM   3918  CE1 PHE C 111     258.514 173.422 357.799  1.00 15.23           C  
ATOM   3919  CE2 PHE C 111     260.334 173.133 356.318  1.00 18.62           C  
ATOM   3920  CZ  PHE C 111     259.528 172.650 357.311  1.00 16.98           C  
ATOM   3921  N   THR C 112     261.433 177.181 357.932  1.00 11.81           N  
ATOM   3922  CA  THR C 112     262.849 177.141 358.237  1.00  8.22           C  
ATOM   3923  C   THR C 112     263.446 175.742 358.191  1.00  8.45           C  
ATOM   3924  O   THR C 112     264.673 175.604 358.225  1.00 11.49           O  
ATOM   3925  CB  THR C 112     263.071 177.763 359.612  1.00  7.89           C  
ATOM   3926  OG1 THR C 112     262.370 179.008 359.662  1.00 25.35           O  
ATOM   3927  CG2 THR C 112     264.511 178.074 359.813  1.00 20.46           C  
ATOM   3928  N   GLY C 113     262.631 174.704 358.077  1.00 11.22           N  
ATOM   3929  CA  GLY C 113     263.094 173.350 358.260  1.00  3.02           C  
ATOM   3930  C   GLY C 113     264.075 172.865 357.214  1.00 17.51           C  
ATOM   3931  O   GLY C 113     264.313 173.512 356.192  1.00 11.61           O  
ATOM   3932  N   PRO C 114     264.662 171.700 357.458  1.00 11.33           N  
ATOM   3933  CA  PRO C 114     265.671 171.160 356.544  1.00  9.10           C  
ATOM   3934  C   PRO C 114     265.041 170.693 355.246  1.00 15.30           C  
ATOM   3935  O   PRO C 114     263.828 170.542 355.124  1.00 12.30           O  
ATOM   3936  CB  PRO C 114     266.255 169.990 357.326  1.00  8.72           C  
ATOM   3937  CG  PRO C 114     265.137 169.549 358.181  1.00  6.29           C  
ATOM   3938  CD  PRO C 114     264.385 170.782 358.568  1.00  7.52           C  
ATOM   3939  N   THR C 115     265.905 170.451 354.259  1.00 13.94           N  
ATOM   3940  CA  THR C 115     265.424 170.167 352.913  1.00 15.88           C  
ATOM   3941  C   THR C 115     264.703 168.830 352.824  1.00 18.66           C  
ATOM   3942  O   THR C 115     264.005 168.571 351.841  1.00 14.38           O  
ATOM   3943  CB  THR C 115     266.581 170.184 351.922  1.00 11.13           C  
ATOM   3944  OG1 THR C 115     266.061 170.165 350.593  1.00 36.50           O  
ATOM   3945  CG2 THR C 115     267.435 168.962 352.114  1.00 16.51           C  
ATOM   3946  N   ASP C 116     264.861 167.964 353.821  1.00 12.30           N  
ATOM   3947  CA  ASP C 116     264.249 166.644 353.787  1.00 10.20           C  
ATOM   3948  C   ASP C 116     262.908 166.598 354.508  1.00 11.81           C  
ATOM   3949  O   ASP C 116     262.304 165.526 354.608  1.00 15.08           O  
ATOM   3950  CB  ASP C 116     265.202 165.610 354.382  1.00  5.11           C  
ATOM   3951  CG  ASP C 116     265.567 165.914 355.812  1.00 17.14           C  
ATOM   3952  OD1 ASP C 116     265.188 166.993 356.300  1.00 20.49           O  
ATOM   3953  OD2 ASP C 116     266.233 165.076 356.449  1.00 21.15           O  
ATOM   3954  N   ALA C 117     262.433 167.731 355.015  1.00 10.45           N  
ATOM   3955  CA  ALA C 117     261.178 167.801 355.744  1.00  8.75           C  
ATOM   3956  C   ALA C 117     260.180 168.621 354.947  1.00 15.49           C  
ATOM   3957  O   ALA C 117     260.532 169.669 354.398  1.00 15.41           O  
ATOM   3958  CB  ALA C 117     261.381 168.419 357.124  1.00 14.44           C  
ATOM   3959  N   LYS C 118     258.943 168.152 354.885  1.00  7.80           N  
ATOM   3960  CA  LYS C 118     257.901 168.815 354.123  1.00 14.86           C  
ATOM   3961  C   LYS C 118     256.635 168.912 354.953  1.00 11.62           C  
ATOM   3962  O   LYS C 118     256.256 167.965 355.643  1.00 14.05           O  
ATOM   3963  CB  LYS C 118     257.600 168.078 352.827  1.00  6.54           C  
ATOM   3964  CG  LYS C 118     258.741 168.087 351.833  1.00 17.70           C  
ATOM   3965  CD  LYS C 118     258.376 167.300 350.597  1.00 11.40           C  
ATOM   3966  CE  LYS C 118     259.477 167.342 349.562  1.00 17.78           C  
ATOM   3967  NZ  LYS C 118     259.091 166.551 348.364  1.00 20.84           N  
ATOM   3968  N   ALA C 119     255.979 170.062 354.872  1.00 12.21           N  
ATOM   3969  CA  ALA C 119     254.754 170.280 355.619  1.00 15.30           C  
ATOM   3970  C   ALA C 119     253.793 171.068 354.752  1.00 16.27           C  
ATOM   3971  O   ALA C 119     254.180 171.660 353.746  1.00 16.18           O  
ATOM   3972  CB  ALA C 119     255.019 171.014 356.932  1.00  6.83           C  
ATOM   3973  N   ARG C 120     252.532 171.071 355.162  1.00  8.71           N  
ATOM   3974  CA  ARG C 120     251.472 171.744 354.431  1.00 14.71           C  
ATOM   3975  C   ARG C 120     250.581 172.454 355.433  1.00 15.91           C  
ATOM   3976  O   ARG C 120     250.137 171.843 356.406  1.00 15.03           O  
ATOM   3977  CB  ARG C 120     250.674 170.744 353.604  1.00 10.59           C  
ATOM   3978  CG  ARG C 120     249.649 171.363 352.704  1.00 25.88           C  
ATOM   3979  CD  ARG C 120     248.993 170.314 351.845  1.00  9.72           C  
ATOM   3980  NE  ARG C 120     247.996 170.902 350.964  1.00 34.78           N  
ATOM   3981  CZ  ARG C 120     248.278 171.463 349.797  1.00 10.59           C  
ATOM   3982  NH1 ARG C 120     247.310 171.974 349.055  1.00 46.18           N  
ATOM   3983  NH2 ARG C 120     249.528 171.514 349.372  1.00 30.19           N  
ATOM   3984  N   TYR C 121     250.314 173.730 355.197  1.00 11.99           N  
ATOM   3985  CA  TYR C 121     249.694 174.581 356.198  1.00  7.60           C  
ATOM   3986  C   TYR C 121     248.406 175.190 355.672  1.00 16.16           C  
ATOM   3987  O   TYR C 121     248.122 175.178 354.475  1.00 16.92           O  
ATOM   3988  CB  TYR C 121     250.639 175.700 356.637  1.00  5.13           C  
ATOM   3989  CG  TYR C 121     251.872 175.212 357.330  1.00 10.30           C  
ATOM   3990  CD1 TYR C 121     251.874 174.983 358.688  1.00 12.06           C  
ATOM   3991  CD2 TYR C 121     253.038 174.989 356.630  1.00 11.00           C  
ATOM   3992  CE1 TYR C 121     252.996 174.539 359.327  1.00 12.20           C  
ATOM   3993  CE2 TYR C 121     254.167 174.546 357.261  1.00 15.47           C  
ATOM   3994  CZ  TYR C 121     254.140 174.323 358.610  1.00 10.70           C  
ATOM   3995  OH  TYR C 121     255.263 173.877 359.255  1.00 23.09           O  
ATOM   3996  N   MET C 122     247.623 175.723 356.604  1.00 13.14           N  
ATOM   3997  CA  MET C 122     246.378 176.410 356.302  1.00 16.02           C  
ATOM   3998  C   MET C 122     246.270 177.641 357.184  1.00 14.26           C  
ATOM   3999  O   MET C 122     246.382 177.533 358.407  1.00 13.61           O  
ATOM   4000  CB  MET C 122     245.181 175.493 356.543  1.00  3.18           C  
ATOM   4001  CG  MET C 122     243.846 176.148 356.344  1.00 17.52           C  
ATOM   4002  SD  MET C 122     242.521 174.947 356.483  1.00 17.10           S  
ATOM   4003  CE  MET C 122     241.106 176.024 356.385  1.00 20.34           C  
ATOM   4004  N   ILE C 123     246.057 178.798 356.572  1.00 14.21           N  
ATOM   4005  CA  ILE C 123     245.717 180.018 357.291  1.00  8.15           C  
ATOM   4006  C   ILE C 123     244.271 180.339 356.961  1.00 14.93           C  
ATOM   4007  O   ILE C 123     243.817 180.085 355.843  1.00 12.38           O  
ATOM   4008  CB  ILE C 123     246.641 181.190 356.913  1.00 11.59           C  
ATOM   4009  CG1 ILE C 123     246.441 182.369 357.858  1.00  9.16           C  
ATOM   4010  CG2 ILE C 123     246.382 181.645 355.508  1.00  8.05           C  
ATOM   4011  CD1 ILE C 123     246.902 182.111 359.260  1.00 10.96           C  
ATOM   4012  N   ALA C 124     243.537 180.867 357.933  1.00  9.70           N  
ATOM   4013  CA  ALA C 124     242.117 181.107 357.743  1.00 10.76           C  
ATOM   4014  C   ALA C 124     241.670 182.292 358.577  1.00 11.03           C  
ATOM   4015  O   ALA C 124     242.255 182.592 359.618  1.00 10.13           O  
ATOM   4016  CB  ALA C 124     241.290 179.880 358.115  1.00  4.91           C  
ATOM   4017  N   TYR C 125     240.615 182.950 358.119  1.00 10.73           N  
ATOM   4018  CA  TYR C 125     240.061 184.116 358.787  1.00 10.48           C  
ATOM   4019  C   TYR C 125     238.686 183.767 359.332  1.00 13.08           C  
ATOM   4020  O   TYR C 125     237.795 183.385 358.571  1.00 12.87           O  
ATOM   4021  CB  TYR C 125     239.975 185.300 357.830  1.00  4.48           C  
ATOM   4022  CG  TYR C 125     239.277 186.498 358.409  1.00 19.43           C  
ATOM   4023  CD1 TYR C 125     239.904 187.300 359.342  1.00 20.07           C  
ATOM   4024  CD2 TYR C 125     237.999 186.839 358.010  1.00 16.15           C  
ATOM   4025  CE1 TYR C 125     239.272 188.397 359.873  1.00 17.56           C  
ATOM   4026  CE2 TYR C 125     237.359 187.937 358.536  1.00 19.86           C  
ATOM   4027  CZ  TYR C 125     238.002 188.711 359.466  1.00 21.21           C  
ATOM   4028  OH  TYR C 125     237.371 189.808 359.996  1.00 39.58           O  
ATOM   4029  N   ALA C 126     238.516 183.902 360.644  1.00  9.53           N  
ATOM   4030  CA  ALA C 126     237.244 183.625 361.287  1.00 18.43           C  
ATOM   4031  C   ALA C 126     236.568 184.933 361.641  1.00 19.71           C  
ATOM   4032  O   ALA C 126     237.023 185.629 362.559  1.00 13.34           O  
ATOM   4033  CB  ALA C 126     237.449 182.777 362.537  1.00  8.18           C  
ATOM   4034  N   PRO C 127     235.497 185.309 360.956  1.00 19.09           N  
ATOM   4035  CA  PRO C 127     234.851 186.587 361.222  1.00 15.52           C  
ATOM   4036  C   PRO C 127     234.145 186.560 362.561  1.00 17.45           C  
ATOM   4037  O   PRO C 127     233.905 185.481 363.119  1.00 11.37           O  
ATOM   4038  CB  PRO C 127     233.854 186.712 360.065  1.00 19.81           C  
ATOM   4039  CG  PRO C 127     233.547 185.336 359.716  1.00 18.81           C  
ATOM   4040  CD  PRO C 127     234.814 184.569 359.890  1.00 14.59           C  
ATOM   4041  N   PRO C 128     233.797 187.716 363.111  1.00 15.76           N  
ATOM   4042  CA  PRO C 128     233.222 187.751 364.455  1.00 15.87           C  
ATOM   4043  C   PRO C 128     231.802 187.225 364.469  1.00 12.79           C  
ATOM   4044  O   PRO C 128     231.140 187.118 363.440  1.00 14.10           O  
ATOM   4045  CB  PRO C 128     233.244 189.233 364.802  1.00 11.03           C  
ATOM   4046  CG  PRO C 128     233.083 189.883 363.487  1.00 12.23           C  
ATOM   4047  CD  PRO C 128     233.892 189.063 362.537  1.00 14.15           C  
ATOM   4048  N   GLY C 129     231.333 186.908 365.669  1.00 15.82           N  
ATOM   4049  CA  GLY C 129     229.977 186.454 365.877  1.00 14.39           C  
ATOM   4050  C   GLY C 129     229.849 184.983 366.179  1.00 23.16           C  
ATOM   4051  O   GLY C 129     228.771 184.547 366.600  1.00 28.02           O  
ATOM   4052  N   MET C 130     230.903 184.204 365.975  1.00 20.45           N  
ATOM   4053  CA  MET C 130     230.871 182.784 366.279  1.00 20.62           C  
ATOM   4054  C   MET C 130     232.251 182.389 366.769  1.00 21.21           C  
ATOM   4055  O   MET C 130     233.248 183.013 366.404  1.00 21.09           O  
ATOM   4056  CB  MET C 130     230.478 181.960 365.051  1.00 22.06           C  
ATOM   4057  CG  MET C 130     230.306 180.477 365.308  1.00 46.75           C  
ATOM   4058  SD  MET C 130     229.868 179.592 363.808  1.00 48.45           S  
ATOM   4059  CE  MET C 130     228.176 180.118 363.602  1.00 59.44           C  
ATOM   4060  N   GLU C 131     232.299 181.358 367.600  1.00 16.42           N  
ATOM   4061  CA  GLU C 131     233.574 180.884 368.097  1.00 20.81           C  
ATOM   4062  C   GLU C 131     234.469 180.479 366.928  1.00 17.92           C  
ATOM   4063  O   GLU C 131     233.986 179.918 365.939  1.00 20.13           O  
ATOM   4064  CB  GLU C 131     233.376 179.695 369.030  1.00 24.70           C  
ATOM   4065  CG  GLU C 131     232.607 180.016 370.281  1.00 50.15           C  
ATOM   4066  CD  GLU C 131     232.458 178.807 371.170  1.00 89.82           C  
ATOM   4067  OE1 GLU C 131     232.839 177.704 370.734  1.00101.51           O  
ATOM   4068  OE2 GLU C 131     231.956 178.956 372.302  1.00 87.27           O  
ATOM   4069  N   PRO C 132     235.769 180.741 367.011  1.00 22.36           N  
ATOM   4070  CA  PRO C 132     236.646 180.420 365.895  1.00 21.16           C  
ATOM   4071  C   PRO C 132     236.848 178.923 365.795  1.00 18.68           C  
ATOM   4072  O   PRO C 132     236.597 178.179 366.762  1.00 16.11           O  
ATOM   4073  CB  PRO C 132     237.947 181.148 366.254  1.00 16.89           C  
ATOM   4074  CG  PRO C 132     237.908 181.245 367.724  1.00 20.45           C  
ATOM   4075  CD  PRO C 132     236.483 181.405 368.111  1.00 13.04           C  
ATOM   4076  N   PRO C 133     237.282 178.429 364.636  1.00 18.34           N  
ATOM   4077  CA  PRO C 133     237.305 176.982 364.416  1.00 11.85           C  
ATOM   4078  C   PRO C 133     238.457 176.318 365.142  1.00 18.20           C  
ATOM   4079  O   PRO C 133     239.568 176.850 365.196  1.00 21.22           O  
ATOM   4080  CB  PRO C 133     237.480 176.868 362.904  1.00  7.21           C  
ATOM   4081  CG  PRO C 133     238.277 178.056 362.568  1.00 17.18           C  
ATOM   4082  CD  PRO C 133     237.821 179.157 363.476  1.00 11.74           C  
ATOM   4083  N   LYS C 134     238.192 175.137 365.693  1.00 16.74           N  
ATOM   4084  CA  LYS C 134     239.227 174.363 366.364  1.00 23.46           C  
ATOM   4085  C   LYS C 134     239.833 173.265 365.501  1.00 18.16           C  
ATOM   4086  O   LYS C 134     240.765 172.600 365.950  1.00 21.96           O  
ATOM   4087  CB  LYS C 134     238.674 173.746 367.652  1.00 20.98           C  
ATOM   4088  CG  LYS C 134     237.572 172.733 367.449  1.00 38.46           C  
ATOM   4089  CD  LYS C 134     237.147 172.132 368.779  1.00 62.10           C  
ATOM   4090  CE  LYS C 134     236.073 171.083 368.592  1.00 81.69           C  
ATOM   4091  NZ  LYS C 134     234.837 171.675 368.019  1.00 78.45           N  
ATOM   4092  N   THR C 135     239.339 173.054 364.294  1.00 14.76           N  
ATOM   4093  CA  THR C 135     239.856 172.014 363.420  1.00 14.44           C  
ATOM   4094  C   THR C 135     239.903 172.532 361.995  1.00 15.37           C  
ATOM   4095  O   THR C 135     239.036 173.304 361.576  1.00 19.09           O  
ATOM   4096  CB  THR C 135     238.999 170.743 363.456  1.00 16.11           C  
ATOM   4097  OG1 THR C 135     237.658 171.069 363.087  1.00 14.29           O  
ATOM   4098  CG2 THR C 135     239.005 170.123 364.833  1.00  2.50           C  
ATOM   4099  N   PRO C 136     240.902 172.116 361.220  1.00 15.33           N  
ATOM   4100  CA  PRO C 136     240.970 172.565 359.822  1.00 17.39           C  
ATOM   4101  C   PRO C 136     239.725 172.240 359.027  1.00 20.34           C  
ATOM   4102  O   PRO C 136     239.324 173.030 358.167  1.00 15.07           O  
ATOM   4103  CB  PRO C 136     242.198 171.818 359.285  1.00  8.90           C  
ATOM   4104  CG  PRO C 136     243.033 171.595 360.478  1.00  8.40           C  
ATOM   4105  CD  PRO C 136     242.087 171.331 361.598  1.00 13.06           C  
ATOM   4106  N   GLU C 137     239.094 171.097 359.294  1.00  6.51           N  
ATOM   4107  CA  GLU C 137     237.863 170.766 358.588  1.00 15.18           C  
ATOM   4108  C   GLU C 137     236.762 171.757 358.919  1.00 16.19           C  
ATOM   4109  O   GLU C 137     235.925 172.076 358.067  1.00 14.02           O  
ATOM   4110  CB  GLU C 137     237.421 169.349 358.931  1.00  9.40           C  
ATOM   4111  CG  GLU C 137     238.381 168.281 358.467  1.00 18.01           C  
ATOM   4112  CD  GLU C 137     239.509 168.065 359.442  1.00 21.33           C  
ATOM   4113  OE1 GLU C 137     239.562 168.794 360.450  1.00 19.07           O  
ATOM   4114  OE2 GLU C 137     240.346 167.169 359.205  1.00 34.32           O  
ATOM   4115  N   ALA C 138     236.737 172.253 360.154  1.00 11.33           N  
ATOM   4116  CA  ALA C 138     235.765 173.280 360.499  1.00 13.14           C  
ATOM   4117  C   ALA C 138     236.119 174.603 359.847  1.00 21.30           C  
ATOM   4118  O   ALA C 138     235.234 175.340 359.406  1.00 19.22           O  
ATOM   4119  CB  ALA C 138     235.680 173.437 362.012  1.00 12.13           C  
ATOM   4120  N   ALA C 139     237.409 174.918 359.770  1.00 12.11           N  
ATOM   4121  CA  ALA C 139     237.829 176.185 359.191  1.00  8.52           C  
ATOM   4122  C   ALA C 139     237.714 176.207 357.681  1.00 13.26           C  
ATOM   4123  O   ALA C 139     237.667 177.295 357.101  1.00 13.78           O  
ATOM   4124  CB  ALA C 139     239.268 176.494 359.586  1.00  3.85           C  
ATOM   4125  N   ALA C 140     237.645 175.043 357.034  1.00  9.25           N  
ATOM   4126  CA  ALA C 140     237.684 175.000 355.578  1.00 13.24           C  
ATOM   4127  C   ALA C 140     236.534 175.770 354.956  1.00 14.07           C  
ATOM   4128  O   ALA C 140     236.565 176.068 353.759  1.00 13.68           O  
ATOM   4129  CB  ALA C 140     237.663 173.552 355.097  1.00  9.01           C  
ATOM   4130  N   HIS C 141     235.513 176.096 355.740  1.00  9.87           N  
ATOM   4131  CA  HIS C 141     234.390 176.863 355.229  1.00  7.62           C  
ATOM   4132  C   HIS C 141     234.630 178.360 355.276  1.00 19.65           C  
ATOM   4133  O   HIS C 141     233.918 179.103 354.597  1.00  9.70           O  
ATOM   4134  CB  HIS C 141     233.137 176.513 356.017  1.00  8.13           C  
ATOM   4135  CG  HIS C 141     232.840 175.053 356.023  1.00 19.22           C  
ATOM   4136  ND1 HIS C 141     232.410 174.379 354.902  1.00 13.67           N  
ATOM   4137  CD2 HIS C 141     232.941 174.128 357.003  1.00 14.51           C  
ATOM   4138  CE1 HIS C 141     232.243 173.103 355.197  1.00 11.81           C  
ATOM   4139  NE2 HIS C 141     232.559 172.924 356.466  1.00 21.25           N  
ATOM   4140  N   CYS C 142     235.610 178.817 356.040  1.00  7.82           N  
ATOM   4141  CA  CYS C 142     235.925 180.231 356.095  1.00 13.86           C  
ATOM   4142  C   CYS C 142     236.717 180.641 354.865  1.00 11.48           C  
ATOM   4143  O   CYS C 142     236.930 179.862 353.938  1.00 14.83           O  
ATOM   4144  CB  CYS C 142     236.726 180.559 357.344  1.00  5.49           C  
ATOM   4145  SG  CYS C 142     235.854 180.271 358.866  1.00 16.17           S  
ATOM   4146  N   ILE C 143     237.152 181.893 354.862  1.00 15.03           N  
ATOM   4147  CA  ILE C 143     238.154 182.321 353.901  1.00 13.48           C  
ATOM   4148  C   ILE C 143     239.499 181.775 354.343  1.00 13.55           C  
ATOM   4149  O   ILE C 143     239.896 181.939 355.501  1.00 17.30           O  
ATOM   4150  CB  ILE C 143     238.180 183.849 353.803  1.00 12.52           C  
ATOM   4151  CG1 ILE C 143     236.856 184.354 353.249  1.00 19.56           C  
ATOM   4152  CG2 ILE C 143     239.327 184.295 352.942  1.00 10.91           C  
ATOM   4153  CD1 ILE C 143     236.684 185.822 353.387  1.00 11.46           C  
ATOM   4154  N   HIS C 144     240.200 181.108 353.440  1.00  7.91           N  
ATOM   4155  CA  HIS C 144     241.441 180.477 353.855  1.00 10.13           C  
ATOM   4156  C   HIS C 144     242.350 180.325 352.651  1.00 14.94           C  
ATOM   4157  O   HIS C 144     241.926 180.451 351.502  1.00 14.15           O  
ATOM   4158  CB  HIS C 144     241.184 179.121 354.503  1.00  6.91           C  
ATOM   4159  CG  HIS C 144     240.665 178.094 353.553  1.00 13.89           C  
ATOM   4160  ND1 HIS C 144     239.371 178.098 353.087  1.00 16.04           N  
ATOM   4161  CD2 HIS C 144     241.272 177.034 352.974  1.00  9.15           C  
ATOM   4162  CE1 HIS C 144     239.201 177.081 352.262  1.00  8.29           C  
ATOM   4163  NE2 HIS C 144     240.339 176.419 352.179  1.00 11.01           N  
ATOM   4164  N   ALA C 145     243.617 180.061 352.938  1.00 13.42           N  
ATOM   4165  CA  ALA C 145     244.585 179.684 351.927  1.00 13.05           C  
ATOM   4166  C   ALA C 145     245.321 178.454 352.415  1.00 17.77           C  
ATOM   4167  O   ALA C 145     245.268 178.110 353.597  1.00 14.35           O  
ATOM   4168  CB  ALA C 145     245.578 180.804 351.631  1.00  6.30           C  
ATOM   4169  N   GLU C 146     245.994 177.782 351.494  1.00 10.17           N  
ATOM   4170  CA  GLU C 146     246.730 176.577 351.816  1.00 12.18           C  
ATOM   4171  C   GLU C 146     247.972 176.493 350.942  1.00 12.70           C  
ATOM   4172  O   GLU C 146     247.912 176.721 349.733  1.00 13.86           O  
ATOM   4173  CB  GLU C 146     245.831 175.365 351.642  1.00  6.03           C  
ATOM   4174  CG  GLU C 146     246.446 174.061 352.023  1.00 30.22           C  
ATOM   4175  CD  GLU C 146     245.429 172.946 352.017  1.00 22.37           C  
ATOM   4176  OE1 GLU C 146     244.249 173.229 351.730  1.00 21.56           O  
ATOM   4177  OE2 GLU C 146     245.805 171.789 352.293  1.00 26.67           O  
ATOM   4178  N   TRP C 147     249.101 176.165 351.563  1.00 11.20           N  
ATOM   4179  CA  TRP C 147     250.372 176.126 350.856  1.00 12.30           C  
ATOM   4180  C   TRP C 147     251.230 175.048 351.485  1.00 15.20           C  
ATOM   4181  O   TRP C 147     250.960 174.592 352.596  1.00 11.02           O  
ATOM   4182  CB  TRP C 147     251.101 177.466 350.926  1.00  6.74           C  
ATOM   4183  CG  TRP C 147     251.607 177.788 352.292  1.00 12.66           C  
ATOM   4184  CD1 TRP C 147     252.857 177.557 352.774  1.00  8.26           C  
ATOM   4185  CD2 TRP C 147     250.871 178.377 353.364  1.00  5.12           C  
ATOM   4186  NE1 TRP C 147     252.951 177.974 354.074  1.00  5.60           N  
ATOM   4187  CE2 TRP C 147     251.740 178.481 354.458  1.00  8.22           C  
ATOM   4188  CE3 TRP C 147     249.563 178.828 353.502  1.00 11.98           C  
ATOM   4189  CZ2 TRP C 147     251.343 179.017 355.670  1.00 16.82           C  
ATOM   4190  CZ3 TRP C 147     249.173 179.359 354.704  1.00  7.94           C  
ATOM   4191  CH2 TRP C 147     250.058 179.449 355.770  1.00  6.91           C  
ATOM   4192  N   ASP C 148     252.273 174.646 350.770  1.00  7.44           N  
ATOM   4193  CA  ASP C 148     253.216 173.688 351.318  1.00 13.18           C  
ATOM   4194  C   ASP C 148     254.646 174.095 350.997  1.00 10.49           C  
ATOM   4195  O   ASP C 148     254.902 175.031 350.238  1.00 13.44           O  
ATOM   4196  CB  ASP C 148     252.936 172.280 350.790  1.00  8.20           C  
ATOM   4197  CG  ASP C 148     252.997 172.201 349.290  1.00 15.60           C  
ATOM   4198  OD1 ASP C 148     253.098 173.264 348.647  1.00 13.07           O  
ATOM   4199  OD2 ASP C 148     252.948 171.078 348.749  1.00 22.09           O  
ATOM   4200  N   THR C 149     255.579 173.344 351.566  1.00 19.88           N  
ATOM   4201  CA  THR C 149     256.988 173.674 351.472  1.00 13.74           C  
ATOM   4202  C   THR C 149     257.563 173.217 350.144  1.00 19.71           C  
ATOM   4203  O   THR C 149     257.058 172.298 349.498  1.00 23.31           O  
ATOM   4204  CB  THR C 149     257.763 173.029 352.604  1.00 13.28           C  
ATOM   4205  OG1 THR C 149     257.664 171.608 352.484  1.00 14.71           O  
ATOM   4206  CG2 THR C 149     257.180 173.457 353.923  1.00 13.04           C  
ATOM   4207  N   GLY C 150     258.654 173.860 349.754  1.00 18.84           N  
ATOM   4208  CA  GLY C 150     259.246 173.588 348.456  1.00  7.94           C  
ATOM   4209  C   GLY C 150     260.402 174.520 348.190  1.00 16.37           C  
ATOM   4210  O   GLY C 150     261.032 175.030 349.119  1.00 13.73           O  
ATOM   4211  N   LEU C 151     260.686 174.714 346.902  1.00 15.07           N  
ATOM   4212  CA  LEU C 151     261.771 175.602 346.507  1.00 15.15           C  
ATOM   4213  C   LEU C 151     261.617 176.979 347.138  1.00 16.79           C  
ATOM   4214  O   LEU C 151     262.539 177.472 347.798  1.00 21.00           O  
ATOM   4215  CB  LEU C 151     261.824 175.691 344.986  1.00 40.76           C  
ATOM   4216  CG  LEU C 151     263.018 176.384 344.341  1.00 37.71           C  
ATOM   4217  CD1 LEU C 151     263.340 175.690 343.043  1.00 73.66           C  
ATOM   4218  CD2 LEU C 151     262.712 177.842 344.083  1.00 39.20           C  
ATOM   4219  N   ASN C 152     260.465 177.615 346.960  1.00 11.42           N  
ATOM   4220  CA  ASN C 152     260.178 178.879 347.624  1.00 14.50           C  
ATOM   4221  C   ASN C 152     259.908 178.612 349.096  1.00  9.60           C  
ATOM   4222  O   ASN C 152     259.134 177.713 349.436  1.00 18.36           O  
ATOM   4223  CB  ASN C 152     258.987 179.585 346.990  1.00 15.04           C  
ATOM   4224  CG  ASN C 152     259.261 180.027 345.580  1.00 30.64           C  
ATOM   4225  OD1 ASN C 152     258.446 179.830 344.687  1.00 54.40           O  
ATOM   4226  ND2 ASN C 152     260.421 180.629 345.369  1.00 16.92           N  
ATOM   4227  N   SER C 153     260.556 179.375 349.965  1.00 12.40           N  
ATOM   4228  CA  SER C 153     260.384 179.182 351.393  1.00 10.74           C  
ATOM   4229  C   SER C 153     259.325 180.082 352.006  1.00  8.93           C  
ATOM   4230  O   SER C 153     258.988 179.889 353.176  1.00 12.41           O  
ATOM   4231  CB  SER C 153     261.705 179.418 352.110  1.00 11.95           C  
ATOM   4232  OG  SER C 153     262.108 180.764 351.958  1.00  5.71           O  
ATOM   4233  N   LYS C 154     258.794 181.054 351.277  1.00 10.80           N  
ATOM   4234  CA  LYS C 154     257.973 182.090 351.882  1.00 10.27           C  
ATOM   4235  C   LYS C 154     256.602 182.162 351.230  1.00 14.62           C  
ATOM   4236  O   LYS C 154     256.475 182.040 350.010  1.00 16.89           O  
ATOM   4237  CB  LYS C 154     258.649 183.450 351.784  1.00 17.56           C  
ATOM   4238  CG  LYS C 154     257.882 184.570 352.440  1.00 18.99           C  
ATOM   4239  CD  LYS C 154     258.633 185.871 352.325  1.00 22.55           C  
ATOM   4240  CE  LYS C 154     257.864 187.007 352.946  1.00 24.26           C  
ATOM   4241  NZ  LYS C 154     258.602 188.288 352.844  1.00 21.87           N  
ATOM   4242  N   PHE C 155     255.584 182.377 352.056  1.00 12.21           N  
ATOM   4243  CA  PHE C 155     254.216 182.561 351.608  1.00 10.36           C  
ATOM   4244  C   PHE C 155     253.684 183.843 352.217  1.00  8.96           C  
ATOM   4245  O   PHE C 155     254.053 184.202 353.336  1.00 14.37           O  
ATOM   4246  CB  PHE C 155     253.341 181.390 352.024  1.00 10.72           C  
ATOM   4247  CG  PHE C 155     251.924 181.500 351.567  1.00 26.22           C  
ATOM   4248  CD1 PHE C 155     251.559 181.067 350.314  1.00 19.82           C  
ATOM   4249  CD2 PHE C 155     250.959 182.042 352.388  1.00 12.15           C  
ATOM   4250  CE1 PHE C 155     250.259 181.164 349.891  1.00 15.48           C  
ATOM   4251  CE2 PHE C 155     249.659 182.146 351.968  1.00 19.35           C  
ATOM   4252  CZ  PHE C 155     249.307 181.704 350.718  1.00 14.34           C  
ATOM   4253  N   THR C 156     252.816 184.528 351.488  1.00  6.87           N  
ATOM   4254  CA  THR C 156     252.271 185.805 351.925  1.00 14.56           C  
ATOM   4255  C   THR C 156     250.758 185.789 351.791  1.00 17.16           C  
ATOM   4256  O   THR C 156     250.224 185.462 350.729  1.00 15.15           O  
ATOM   4257  CB  THR C 156     252.844 186.946 351.103  1.00  8.97           C  
ATOM   4258  OG1 THR C 156     254.268 186.942 351.218  1.00 13.69           O  
ATOM   4259  CG2 THR C 156     252.318 188.263 351.605  1.00 10.09           C  
ATOM   4260  N   PHE C 157     250.065 186.149 352.862  1.00 14.20           N  
ATOM   4261  CA  PHE C 157     248.617 186.053 352.897  1.00  9.15           C  
ATOM   4262  C   PHE C 157     248.014 187.357 353.383  1.00  9.34           C  
ATOM   4263  O   PHE C 157     248.411 187.881 354.424  1.00 14.98           O  
ATOM   4264  CB  PHE C 157     248.172 184.912 353.794  1.00  5.98           C  
ATOM   4265  CG  PHE C 157     246.693 184.820 353.960  1.00 11.10           C  
ATOM   4266  CD1 PHE C 157     245.906 184.316 352.953  1.00 12.93           C  
ATOM   4267  CD2 PHE C 157     246.095 185.210 355.136  1.00 11.15           C  
ATOM   4268  CE1 PHE C 157     244.548 184.224 353.107  1.00 10.82           C  
ATOM   4269  CE2 PHE C 157     244.741 185.116 355.292  1.00 17.53           C  
ATOM   4270  CZ  PHE C 157     243.967 184.626 354.279  1.00 17.09           C  
ATOM   4271  N   SER C 158     247.045 187.866 352.635  1.00 12.12           N  
ATOM   4272  CA  SER C 158     246.424 189.148 352.936  1.00  9.29           C  
ATOM   4273  C   SER C 158     245.155 188.921 353.741  1.00 13.31           C  
ATOM   4274  O   SER C 158     244.231 188.255 353.270  1.00 15.81           O  
ATOM   4275  CB  SER C 158     246.113 189.903 351.650  1.00 10.16           C  
ATOM   4276  OG  SER C 158     247.302 190.277 350.981  1.00 14.11           O  
ATOM   4277  N   ILE C 159     245.108 189.474 354.948  1.00  6.14           N  
ATOM   4278  CA  ILE C 159     243.934 189.339 355.805  1.00 10.50           C  
ATOM   4279  C   ILE C 159     242.969 190.472 355.494  1.00 14.18           C  
ATOM   4280  O   ILE C 159     243.302 191.642 355.714  1.00 16.01           O  
ATOM   4281  CB  ILE C 159     244.323 189.333 357.284  1.00 14.11           C  
ATOM   4282  CG1 ILE C 159     245.078 188.056 357.615  1.00 17.76           C  
ATOM   4283  CG2 ILE C 159     243.105 189.449 358.138  1.00 11.61           C  
ATOM   4284  CD1 ILE C 159     245.647 188.036 358.997  1.00 57.74           C  
ATOM   4285  N   PRO C 160     241.769 190.180 355.006  1.00 14.38           N  
ATOM   4286  CA  PRO C 160     240.907 191.246 354.498  1.00 16.31           C  
ATOM   4287  C   PRO C 160     240.432 192.146 355.618  1.00 17.46           C  
ATOM   4288  O   PRO C 160     240.364 191.749 356.780  1.00 17.54           O  
ATOM   4289  CB  PRO C 160     239.736 190.481 353.885  1.00  6.90           C  
ATOM   4290  CG  PRO C 160     239.654 189.267 354.710  1.00  8.47           C  
ATOM   4291  CD  PRO C 160     241.060 188.895 355.069  1.00  4.94           C  
ATOM   4292  N   TYR C 161     240.105 193.378 355.255  1.00 12.54           N  
ATOM   4293  CA  TYR C 161     239.405 194.261 356.168  1.00 15.33           C  
ATOM   4294  C   TYR C 161     237.926 194.088 355.915  1.00 13.70           C  
ATOM   4295  O   TYR C 161     237.420 194.497 354.869  1.00 13.51           O  
ATOM   4296  CB  TYR C 161     239.793 195.720 355.977  1.00 10.62           C  
ATOM   4297  CG  TYR C 161     238.956 196.628 356.830  1.00 12.76           C  
ATOM   4298  CD1 TYR C 161     239.209 196.762 358.181  1.00  8.04           C  
ATOM   4299  CD2 TYR C 161     237.898 197.329 356.293  1.00 12.05           C  
ATOM   4300  CE1 TYR C 161     238.445 197.576 358.962  1.00 10.70           C  
ATOM   4301  CE2 TYR C 161     237.130 198.146 357.071  1.00 17.49           C  
ATOM   4302  CZ  TYR C 161     237.407 198.267 358.405  1.00 18.92           C  
ATOM   4303  OH  TYR C 161     236.634 199.084 359.188  1.00 15.44           O  
ATOM   4304  N   LEU C 162     237.236 193.474 356.862  1.00 15.69           N  
ATOM   4305  CA  LEU C 162     235.833 193.161 356.683  1.00  9.74           C  
ATOM   4306  C   LEU C 162     235.114 193.559 357.957  1.00 18.01           C  
ATOM   4307  O   LEU C 162     235.331 192.947 359.007  1.00 20.39           O  
ATOM   4308  CB  LEU C 162     235.678 191.672 356.385  1.00 13.31           C  
ATOM   4309  CG  LEU C 162     234.330 191.089 356.026  1.00 25.43           C  
ATOM   4310  CD1 LEU C 162     233.838 191.738 354.763  1.00 28.68           C  
ATOM   4311  CD2 LEU C 162     234.508 189.614 355.806  1.00 29.86           C  
ATOM   4312  N   SER C 163     234.266 194.576 357.871  1.00 19.79           N  
ATOM   4313  CA  SER C 163     233.606 195.100 359.057  1.00  9.76           C  
ATOM   4314  C   SER C 163     232.363 195.860 358.635  1.00 19.24           C  
ATOM   4315  O   SER C 163     232.207 196.237 357.474  1.00 13.25           O  
ATOM   4316  CB  SER C 163     234.537 195.997 359.865  1.00 15.59           C  
ATOM   4317  OG  SER C 163     233.858 196.534 360.980  1.00 23.24           O  
ATOM   4318  N   ALA C 164     231.478 196.083 359.602  1.00 13.90           N  
ATOM   4319  CA  ALA C 164     230.278 196.860 359.324  1.00 16.30           C  
ATOM   4320  C   ALA C 164     230.624 198.320 359.078  1.00 14.58           C  
ATOM   4321  O   ALA C 164     230.281 198.882 358.033  1.00 18.03           O  
ATOM   4322  CB  ALA C 164     229.294 196.728 360.481  1.00  4.66           C  
ATOM   4323  N   ALA C 165     231.314 198.945 360.022  1.00 15.03           N  
ATOM   4324  CA  ALA C 165     231.708 200.340 359.914  1.00 14.34           C  
ATOM   4325  C   ALA C 165     232.987 200.475 359.105  1.00 13.10           C  
ATOM   4326  O   ALA C 165     233.871 199.617 359.146  1.00 14.95           O  
ATOM   4327  CB  ALA C 165     231.901 200.955 361.296  1.00 13.16           C  
ATOM   4328  N   ASP C 166     233.089 201.583 358.377  1.00 10.62           N  
ATOM   4329  CA  ASP C 166     234.194 201.756 357.444  1.00 13.67           C  
ATOM   4330  C   ASP C 166     235.549 201.793 358.135  1.00 15.49           C  
ATOM   4331  O   ASP C 166     236.569 201.598 357.472  1.00 17.80           O  
ATOM   4332  CB  ASP C 166     233.990 203.027 356.634  1.00 19.93           C  
ATOM   4333  CG  ASP C 166     232.772 202.951 355.743  1.00 17.45           C  
ATOM   4334  OD1 ASP C 166     232.246 201.837 355.551  1.00 23.38           O  
ATOM   4335  OD2 ASP C 166     232.336 204.001 355.235  1.00 28.25           O  
ATOM   4336  N   TYR C 167     235.587 202.031 359.441  1.00 11.34           N  
ATOM   4337  CA  TYR C 167     236.825 202.048 360.198  1.00 13.26           C  
ATOM   4338  C   TYR C 167     236.646 201.232 361.467  1.00 10.00           C  
ATOM   4339  O   TYR C 167     235.529 200.951 361.896  1.00 15.72           O  
ATOM   4340  CB  TYR C 167     237.249 203.474 360.536  1.00  5.57           C  
ATOM   4341  CG  TYR C 167     237.596 204.284 359.321  1.00 14.85           C  
ATOM   4342  CD1 TYR C 167     238.885 204.306 358.828  1.00  9.36           C  
ATOM   4343  CD2 TYR C 167     236.629 205.008 358.655  1.00 10.95           C  
ATOM   4344  CE1 TYR C 167     239.204 205.037 357.710  1.00 13.58           C  
ATOM   4345  CE2 TYR C 167     236.940 205.743 357.538  1.00 11.10           C  
ATOM   4346  CZ  TYR C 167     238.227 205.754 357.070  1.00 20.55           C  
ATOM   4347  OH  TYR C 167     238.536 206.489 355.953  1.00 17.75           O  
ATOM   4348  N   ALA C 168     237.763 200.844 362.065  1.00 11.90           N  
ATOM   4349  CA  ALA C 168     237.748 200.041 363.271  1.00  8.17           C  
ATOM   4350  C   ALA C 168     238.771 200.571 364.260  1.00 13.33           C  
ATOM   4351  O   ALA C 168     239.852 201.026 363.882  1.00 20.52           O  
ATOM   4352  CB  ALA C 168     238.037 198.575 362.960  1.00  6.91           C  
ATOM   4353  N   TYR C 169     238.424 200.508 365.537  1.00 11.27           N  
ATOM   4354  CA  TYR C 169     239.297 201.031 366.572  1.00  8.62           C  
ATOM   4355  C   TYR C 169     240.570 200.208 366.657  1.00 15.20           C  
ATOM   4356  O   TYR C 169     240.543 198.983 366.530  1.00 14.38           O  
ATOM   4357  CB  TYR C 169     238.585 201.019 367.920  1.00  3.34           C  
ATOM   4358  CG  TYR C 169     237.364 201.890 367.962  1.00 20.55           C
[truncated: 131,626 more chars]
