# Supplementary material for: Development of a synthetic library of humanized nanobodies for targeted IL-6 inhibition
Source: Front Bioeng Biotechnol. 2024 Jul 23;12:1440150. doi: 10.3389/fbioe.2024.1440150 (PMC11300276; doi:10.3389/fbioe.2024.1440150)
Supplement: Supplementary file 2 [file DataSheet1.ZIP › Nanobody-antigen complexes/7kd0.pdb]

HEADER    TOXIN                                   07-OCT-20   7KD0              
TITLE     RICIN BOUND TO VHH ANTIBODY V2C11                                     
COMPND    MOL_ID: 1;                                                            
COMPND   2 MOLECULE: RICIN CHAIN A;                                             
COMPND   3 CHAIN: A;                                                            
COMPND   4 EC: 3.2.2.22;                                                        
COMPND   5 OTHER_DETAILS: GLYCOSIDASE;                                          
COMPND   6 MOL_ID: 2;                                                           
COMPND   7 MOLECULE: RICIN CHAIN B;                                             
COMPND   8 CHAIN: B;                                                            
COMPND   9 EC: 3.2.2.22;                                                        
COMPND  10 MOL_ID: 3;                                                           
COMPND  11 MOLECULE: ANTI-RON NANOBODY;                                         
COMPND  12 CHAIN: C;                                                            
COMPND  13 ENGINEERED: YES                                                      
SOURCE    MOL_ID: 1;                                                            
SOURCE   2 ORGANISM_SCIENTIFIC: RICINUS COMMUNIS;                               
SOURCE   3 ORGANISM_COMMON: CASTOR BEAN;                                        
SOURCE   4 ORGANISM_TAXID: 3988;                                                
SOURCE   5 MOL_ID: 2;                                                           
SOURCE   6 ORGANISM_SCIENTIFIC: RICINUS COMMUNIS;                               
SOURCE   7 ORGANISM_COMMON: CASTOR BEAN;                                        
SOURCE   8 ORGANISM_TAXID: 3988;                                                
SOURCE   9 MOL_ID: 3;                                                           
SOURCE  10 ORGANISM_SCIENTIFIC: LAMA GLAMA;                                     
SOURCE  11 ORGANISM_COMMON: LLAMA;                                              
SOURCE  12 ORGANISM_TAXID: 9844;                                                
SOURCE  13 EXPRESSION_SYSTEM: ESCHERICHIA COLI;                                 
SOURCE  14 EXPRESSION_SYSTEM_TAXID: 562                                         
KEYWDS    RIBOSOME INACTIVATING PROTEIN, VHH ANTIBODY, TOXIN                    
EXPDTA    X-RAY DIFFRACTION                                                     
AUTHOR    M.J.RUDOLPH                                                           
REVDAT   1   04-AUG-21 7KD0    0                                                
JRNL        AUTH   M.J.RUDOLPH,A.Y.POON,S.KAVALIAUSKIENE,A.G.MYRANN,            
JRNL        AUTH 2 C.REYNOLDS-PETERSON,S.A.DAVIS,K.SANDVIG,D.J.VANCE,N.J.MANTIS 
JRNL        TITL   STRUCTURAL ANALYSIS OF TOXIN-NEUTRALIZING, SINGLE-DOMAIN     
JRNL        TITL 2 ANTIBODIES THAT BRIDGE RICIN'S A-B SUBUNIT INTERFACE.        
JRNL        REF    J.MOL.BIOL.                   V. 433 67086 2021              
JRNL        REFN                   ESSN 1089-8638                               
JRNL        PMID   34089718                                                     
JRNL        DOI    10.1016/J.JMB.2021.167086                                    
REMARK   2                                                                      
REMARK   2 RESOLUTION.    2.77 ANGSTROMS.                                       
REMARK   3                                                                      
REMARK   3 REFINEMENT.                                                          
REMARK   3   PROGRAM     : PHENIX 1.11.1_2575                                   
REMARK   3   AUTHORS     : PAUL ADAMS,PAVEL AFONINE,VINCENT CHEN,IAN            
REMARK   3               : DAVIS,KRESHNA GOPAL,RALF GROSSE-KUNSTLEVE,           
REMARK   3               : LI-WEI HUNG,ROBERT IMMORMINO,TOM IOERGER,            
REMARK   3               : AIRLIE MCCOY,ERIK MCKEE,NIGEL MORIARTY,              
REMARK   3               : REETAL PAI,RANDY READ,JANE RICHARDSON,               
REMARK   3               : DAVID RICHARDSON,TOD ROMO,JIM SACCHETTINI,           
REMARK   3               : NICHOLAS SAUTER,JACOB SMITH,LAURENT                  
REMARK   3               : STORONI,TOM TERWILLIGER,PETER ZWART                  
REMARK   3                                                                      
REMARK   3    REFINEMENT TARGET : ML                                            
REMARK   3                                                                      
REMARK   3  DATA USED IN REFINEMENT.                                            
REMARK   3   RESOLUTION RANGE HIGH (ANGSTROMS) : 2.77                           
REMARK   3   RESOLUTION RANGE LOW  (ANGSTROMS) : 32.43                          
REMARK   3   MIN(FOBS/SIGMA_FOBS)              : 1.350                          
REMARK   3   COMPLETENESS FOR RANGE        (%) : 99.4                           
REMARK   3   NUMBER OF REFLECTIONS             : 25976                          
REMARK   3                                                                      
REMARK   3  FIT TO DATA USED IN REFINEMENT.                                     
REMARK   3   R VALUE     (WORKING + TEST SET) : 0.210                           
REMARK   3   R VALUE            (WORKING SET) : 0.207                           
REMARK   3   FREE R VALUE                     : 0.255                           
REMARK   3   FREE R VALUE TEST SET SIZE   (%) : 5.150                           
REMARK   3   FREE R VALUE TEST SET COUNT      : 1339                            
REMARK   3                                                                      
REMARK   3  FIT TO DATA USED IN REFINEMENT (IN BINS).                           
REMARK   3   BIN  RESOLUTION RANGE  COMPL.    NWORK NFREE   RWORK  RFREE        
REMARK   3     1 32.4280 -  5.9524    1.00     2642   136  0.2154 0.2412        
REMARK   3     2  5.9524 -  4.7293    1.00     2510   135  0.1877 0.2222        
REMARK   3     3  4.7293 -  4.1329    1.00     2480   141  0.1588 0.1970        
REMARK   3     4  4.1329 -  3.7556    1.00     2456   135  0.1858 0.2195        
REMARK   3     5  3.7556 -  3.4868    1.00     2457   122  0.1948 0.2464        
REMARK   3     6  3.4868 -  3.2814    1.00     2452   128  0.2239 0.2895        
REMARK   3     7  3.2814 -  3.1172    1.00     2452   131  0.2505 0.3131        
REMARK   3     8  3.1172 -  2.9816    1.00     2435   132  0.2494 0.3357        
REMARK   3     9  2.9816 -  2.8669    1.00     2427   134  0.2644 0.3613        
REMARK   3    10  2.8669 -  2.7680    0.96     2326   145  0.2690 0.3324        
REMARK   3                                                                      
REMARK   3  BULK SOLVENT MODELLING.                                             
REMARK   3   METHOD USED        : FLAT BULK SOLVENT MODEL                       
REMARK   3   SOLVENT RADIUS     : 1.11                                          
REMARK   3   SHRINKAGE RADIUS   : 0.90                                          
REMARK   3   K_SOL              : NULL                                          
REMARK   3   B_SOL              : NULL                                          
REMARK   3                                                                      
REMARK   3  ERROR ESTIMATES.                                                    
REMARK   3   COORDINATE ERROR (MAXIMUM-LIKELIHOOD BASED)     : 0.350            
REMARK   3   PHASE ERROR (DEGREES, MAXIMUM-LIKELIHOOD BASED) : 26.170           
REMARK   3                                                                      
REMARK   3  B VALUES.                                                           
REMARK   3   FROM WILSON PLOT           (A**2) : NULL                           
REMARK   3   MEAN B VALUE      (OVERALL, A**2) : 43.39                          
REMARK   3   OVERALL ANISOTROPIC B VALUE.                                       
REMARK   3    B11 (A**2) : NULL                                                 
REMARK   3    B22 (A**2) : NULL                                                 
REMARK   3    B33 (A**2) : NULL                                                 
REMARK   3    B12 (A**2) : NULL                                                 
REMARK   3    B13 (A**2) : NULL                                                 
REMARK   3    B23 (A**2) : NULL                                                 
REMARK   3                                                                      
REMARK   3  TWINNING INFORMATION.                                               
REMARK   3   FRACTION: NULL                                                     
REMARK   3   OPERATOR: NULL                                                     
REMARK   3                                                                      
REMARK   3  DEVIATIONS FROM IDEAL VALUES.                                       
REMARK   3                 RMSD          COUNT                                  
REMARK   3   BOND      :  0.003           5245                                  
REMARK   3   ANGLE     :  0.599           7150                                  
REMARK   3   CHIRALITY :  0.046            823                                  
REMARK   3   PLANARITY :  0.004            916                                  
REMARK   3   DIHEDRAL  : 14.486           3137                                  
REMARK   3                                                                      
REMARK   3  TLS DETAILS                                                         
REMARK   3   NUMBER OF TLS GROUPS  : 15                                         
REMARK   3   TLS GROUP : 1                                                      
REMARK   3    SELECTION: CHAIN 'C' AND (RESID 106 THROUGH 116 )                 
REMARK   3    ORIGIN FOR THE GROUP (A): -25.1467 118.7937  29.7776              
REMARK   3    T TENSOR                                                          
REMARK   3      T11:   0.5080 T22:   0.5164                                     
REMARK   3      T33:   0.6134 T12:  -0.0648                                     
REMARK   3      T13:  -0.0774 T23:  -0.0341                                     
REMARK   3    L TENSOR                                                          
REMARK   3      L11:   8.5776 L22:   4.4640                                     
REMARK   3      L33:   4.9769 L12:  -3.8442                                     
REMARK   3      L13:   3.3620 L23:  -4.6875                                     
REMARK   3    S TENSOR                                                          
REMARK   3      S11:   0.5511 S12:  -0.4164 S13:  -0.6082                       
REMARK   3      S21:  -0.3519 S22:  -0.1169 S23:   0.8471                       
REMARK   3      S31:   0.1314 S32:  -0.4510 S33:  -0.3739                       
REMARK   3   TLS GROUP : 2                                                      
REMARK   3    SELECTION: CHAIN 'A' AND (RESID 5 THROUGH 32 )                    
REMARK   3    ORIGIN FOR THE GROUP (A):   2.6624 122.3359  54.7456              
REMARK   3    T TENSOR                                                          
REMARK   3      T11:   0.2511 T22:   0.2658                                     
REMARK   3      T33:   0.2895 T12:   0.0818                                     
REMARK   3      T13:  -0.0364 T23:  -0.0163                                     
REMARK   3    L TENSOR                                                          
REMARK   3      L11:   3.5080 L22:   7.1831                                     
REMARK   3      L33:   2.5195 L12:   4.9154                                     
REMARK   3      L13:  -0.1826 L23:  -1.2689                                     
REMARK   3    S TENSOR                                                          
REMARK   3      S11:  -0.0920 S12:   0.2517 S13:   0.5900                       
REMARK   3      S21:  -0.3410 S22:  -0.0532 S23:   0.5130                       
REMARK   3      S31:  -0.1895 S32:  -0.1366 S33:   0.1947                       
REMARK   3   TLS GROUP : 3                                                      
REMARK   3    SELECTION: CHAIN 'A' AND (RESID 33 THROUGH 75 )                   
REMARK   3    ORIGIN FOR THE GROUP (A):  13.1703 122.6938  57.3705              
REMARK   3    T TENSOR                                                          
REMARK   3      T11:   0.1826 T22:   0.2585                                     
REMARK   3      T33:   0.2069 T12:  -0.0166                                     
REMARK   3      T13:  -0.0303 T23:  -0.0238                                     
REMARK   3    L TENSOR                                                          
REMARK   3      L11:   5.1138 L22:   0.8408                                     
REMARK   3      L33:   3.0155 L12:  -0.5191                                     
REMARK   3      L13:  -4.0143 L23:   0.4431                                     
REMARK   3    S TENSOR                                                          
REMARK   3      S11:   0.1654 S12:   0.1020 S13:   0.4320                       
REMARK   3      S21:  -0.0067 S22:   0.0719 S23:  -0.1748                       
REMARK   3      S31:   0.0163 S32:  -0.1832 S33:  -0.1689                       
REMARK   3   TLS GROUP : 4                                                      
REMARK   3    SELECTION: CHAIN 'A' AND (RESID 76 THROUGH 122 )                  
REMARK   3    ORIGIN FOR THE GROUP (A):  14.4834 123.4571  71.6243              
REMARK   3    T TENSOR                                                          
REMARK   3      T11:   0.2085 T22:   0.2744                                     
REMARK   3      T33:   0.2079 T12:  -0.0089                                     
REMARK   3      T13:  -0.0272 T23:   0.0191                                     
REMARK   3    L TENSOR                                                          
REMARK   3      L11:   6.3630 L22:   5.2400                                     
REMARK   3      L33:   6.8752 L12:   3.9972                                     
REMARK   3      L13:  -0.2042 L23:   0.1889                                     
REMARK   3    S TENSOR                                                          
REMARK   3      S11:   0.1404 S12:  -0.3824 S13:  -0.0732                       
REMARK   3      S21:   0.3653 S22:  -0.0362 S23:  -0.2286                       
REMARK   3      S31:  -0.2767 S32:   0.4433 S33:  -0.0829                       
REMARK   3   TLS GROUP : 5                                                      
REMARK   3    SELECTION: CHAIN 'A' AND (RESID 123 THROUGH 174 )                 
REMARK   3    ORIGIN FOR THE GROUP (A):   2.9229 111.2945  70.8074              
REMARK   3    T TENSOR                                                          
REMARK   3      T11:   0.1494 T22:   0.2318                                     
REMARK   3      T33:   0.2026 T12:  -0.0032                                     
REMARK   3      T13:   0.0036 T23:   0.0376                                     
REMARK   3    L TENSOR                                                          
REMARK   3      L11:   5.3143 L22:   5.6477                                     
REMARK   3      L33:   5.3586 L12:  -0.6036                                     
REMARK   3      L13:  -1.1123 L23:   0.5164                                     
REMARK   3    S TENSOR                                                          
REMARK   3      S11:  -0.0256 S12:  -0.4133 S13:  -0.0272                       
REMARK   3      S21:   0.0763 S22:   0.0655 S23:  -0.1757                       
REMARK   3      S31:   0.2936 S32:  -0.1365 S33:  -0.0662                       
REMARK   3   TLS GROUP : 6                                                      
REMARK   3    SELECTION: CHAIN 'A' AND (RESID 175 THROUGH 193 )                 
REMARK   3    ORIGIN FOR THE GROUP (A):   3.7060 110.0074  53.5838              
REMARK   3    T TENSOR                                                          
REMARK   3      T11:   0.2234 T22:   0.2357                                     
REMARK   3      T33:   0.2802 T12:  -0.0230                                     
REMARK   3      T13:   0.0175 T23:  -0.0865                                     
REMARK   3    L TENSOR                                                          
REMARK   3      L11:   7.3175 L22:   1.8809                                     
REMARK   3      L33:   0.5913 L12:   0.8700                                     
REMARK   3      L13:  -0.6691 L23:   0.9116                                     
REMARK   3    S TENSOR                                                          
REMARK   3      S11:   0.1199 S12:   0.5993 S13:  -0.4196                       
REMARK   3      S21:  -0.0049 S22:  -0.1177 S23:  -0.0100                       
REMARK   3      S31:  -0.0599 S32:   0.0959 S33:  -0.0966                       
REMARK   3   TLS GROUP : 7                                                      
REMARK   3    SELECTION: CHAIN 'A' AND (RESID 194 THROUGH 247 )                 
REMARK   3    ORIGIN FOR THE GROUP (A):  14.1674 101.7045  52.2770              
REMARK   3    T TENSOR                                                          
REMARK   3      T11:   0.2957 T22:   0.2987                                     
REMARK   3      T33:   0.2052 T12:   0.0048                                     
REMARK   3      T13:  -0.0436 T23:  -0.0425                                     
REMARK   3    L TENSOR                                                          
REMARK   3      L11:   3.2891 L22:   3.3603                                     
REMARK   3      L33:   4.4931 L12:  -0.2908                                     
REMARK   3      L13:  -3.5019 L23:  -0.1464                                     
REMARK   3    S TENSOR                                                          
REMARK   3      S11:  -0.3127 S12:   0.1345 S13:  -0.2158                       
REMARK   3      S21:  -0.0305 S22:   0.2220 S23:   0.0852                       
REMARK   3      S31:   0.5268 S32:   0.1095 S33:   0.1291                       
REMARK   3   TLS GROUP : 8                                                      
REMARK   3    SELECTION: CHAIN 'A' AND (RESID 248 THROUGH 263 )                 
REMARK   3    ORIGIN FOR THE GROUP (A):  21.6601 112.8594  48.5871              
REMARK   3    T TENSOR                                                          
REMARK   3      T11:   0.3309 T22:   0.3012                                     
REMARK   3      T33:   0.2571 T12:  -0.0320                                     
REMARK   3      T13:   0.0224 T23:  -0.0367                                     
REMARK   3    L TENSOR                                                          
REMARK   3      L11:   8.4787 L22:   8.5295                                     
REMARK   3      L33:   4.5167 L12:   4.2013                                     
REMARK   3      L13:   6.0736 L23:   4.0371                                     
REMARK   3    S TENSOR                                                          
REMARK   3      S11:  -0.6599 S12:   0.1739 S13:  -0.0386                       
REMARK   3      S21:  -0.7961 S22:   0.4262 S23:  -0.8005                       
REMARK   3      S31:  -0.4121 S32:   0.3518 S33:   0.1397                       
REMARK   3   TLS GROUP : 9                                                      
REMARK   3    SELECTION: CHAIN 'B' AND (RESID 1 THROUGH 134 )                   
REMARK   3    ORIGIN FOR THE GROUP (A):  29.9457  96.6368  29.9585              
REMARK   3    T TENSOR                                                          
REMARK   3      T11:   0.2603 T22:   0.3016                                     
REMARK   3      T33:   0.2771 T12:  -0.0069                                     
REMARK   3      T13:   0.0258 T23:  -0.0991                                     
REMARK   3    L TENSOR                                                          
REMARK   3      L11:   2.4717 L22:   1.7104                                     
REMARK   3      L33:   2.9796 L12:   0.1096                                     
REMARK   3      L13:  -0.5212 L23:  -0.2444                                     
REMARK   3    S TENSOR                                                          
REMARK   3      S11:  -0.0269 S12:  -0.0613 S13:   0.0626                       
REMARK   3      S21:  -0.0755 S22:   0.1849 S23:  -0.2719                       
REMARK   3      S31:  -0.0779 S32:   0.3314 S33:  -0.1442                       
REMARK   3   TLS GROUP : 10                                                     
REMARK   3    SELECTION: CHAIN 'B' AND (RESID 135 THROUGH 262 )                 
REMARK   3    ORIGIN FOR THE GROUP (A):   2.2844 102.4160  33.5768              
REMARK   3    T TENSOR                                                          
REMARK   3      T11:   0.2673 T22:   0.2686                                     
REMARK   3      T33:   0.2559 T12:  -0.0531                                     
REMARK   3      T13:  -0.0347 T23:  -0.0709                                     
REMARK   3    L TENSOR                                                          
REMARK   3      L11:   4.3940 L22:   2.9170                                     
REMARK   3      L33:   2.0587 L12:  -2.4426                                     
REMARK   3      L13:  -0.7314 L23:   0.4539                                     
REMARK   3    S TENSOR                                                          
REMARK   3      S11:   0.0220 S12:   0.2044 S13:  -0.3972                       
REMARK   3      S21:  -0.1748 S22:  -0.0079 S23:   0.3856                       
REMARK   3      S31:   0.2216 S32:  -0.2077 S33:  -0.0191                       
REMARK   3   TLS GROUP : 11                                                     
REMARK   3    SELECTION: CHAIN 'C' AND (RESID 0 THROUGH 17 )                    
REMARK   3    ORIGIN FOR THE GROUP (A): -24.5365 125.0174  28.4918              
REMARK   3    T TENSOR                                                          
REMARK   3      T11:   0.6984 T22:   0.3655                                     
REMARK   3      T33:   0.7581 T12:   0.0431                                     
REMARK   3      T13:   0.0439 T23:   0.0104                                     
REMARK   3    L TENSOR                                                          
REMARK   3      L11:   4.8967 L22:   3.6922                                     
REMARK   3      L33:   2.0186 L12:  -0.4572                                     
REMARK   3      L13:  -1.9385 L23:   0.1109                                     
REMARK   3    S TENSOR                                                          
REMARK   3      S11:  -0.1622 S12:   0.1010 S13:  -0.1604                       
REMARK   3      S21:  -0.4551 S22:  -1.0713 S23:   0.1976                       
REMARK   3      S31:   0.5153 S32:   0.6588 S33:   1.3406                       
REMARK   3   TLS GROUP : 12                                                     
REMARK   3    SELECTION: CHAIN 'C' AND (RESID 18 THROUGH 45 )                   
REMARK   3    ORIGIN FOR THE GROUP (A): -18.5807 119.9918  32.0612              
REMARK   3    T TENSOR                                                          
REMARK   3      T11:   0.3986 T22:   0.3681                                     
REMARK   3      T33:   0.4988 T12:   0.0487                                     
REMARK   3      T13:   0.0232 T23:   0.0857                                     
REMARK   3    L TENSOR                                                          
REMARK   3      L11:   8.6487 L22:   5.1111                                     
REMARK   3      L33:   2.2375 L12:  -0.1722                                     
REMARK   3      L13:   2.7355 L23:   0.4234                                     
REMARK   3    S TENSOR                                                          
REMARK   3      S11:   0.1648 S12:   0.1029 S13:  -0.6602                       
REMARK   3      S21:  -0.0527 S22:   0.4237 S23:   0.7570                       
REMARK   3      S31:   0.1706 S32:  -0.2566 S33:  -0.5539                       
REMARK   3   TLS GROUP : 13                                                     
REMARK   3    SELECTION: CHAIN 'C' AND (RESID 46 THROUGH 83 )                   
REMARK   3    ORIGIN FOR THE GROUP (A): -11.2404 123.2136  27.7413              
REMARK   3    T TENSOR                                                          
REMARK   3      T11:   0.3293 T22:   0.3417                                     
REMARK   3      T33:   0.4710 T12:   0.0356                                     
REMARK   3      T13:   0.0220 T23:   0.1478                                     
REMARK   3    L TENSOR                                                          
REMARK   3      L11:   8.1891 L22:   7.1335                                     
REMARK   3      L33:   3.9074 L12:  -3.4906                                     
REMARK   3      L13:  -0.8544 L23:  -1.1064                                     
REMARK   3    S TENSOR                                                          
REMARK   3      S11:   0.5265 S12:   0.5903 S13:   0.7511                       
REMARK   3      S21:  -0.7191 S22:  -0.1652 S23:  -0.2553                       
REMARK   3      S31:   0.0347 S32:  -0.3775 S33:  -0.3099                       
REMARK   3   TLS GROUP : 14                                                     
REMARK   3    SELECTION: CHAIN 'C' AND (RESID 84 THROUGH 97 )                   
REMARK   3    ORIGIN FOR THE GROUP (A): -21.4213 119.6667  21.2879              
REMARK   3    T TENSOR                                                          
REMARK   3      T11:   0.5139 T22:   0.6962                                     
REMARK   3      T33:   0.7065 T12:   0.1098                                     
REMARK   3      T13:  -0.1720 T23:   0.0476                                     
REMARK   3    L TENSOR                                                          
REMARK   3      L11:   1.6932 L22:   3.5194                                     
REMARK   3      L33:   8.6039 L12:  -1.9080                                     
REMARK   3      L13:   1.6974 L23:  -4.3912                                     
REMARK   3    S TENSOR                                                          
REMARK   3      S11:   0.2224 S12:   0.6691 S13:  -0.7119                       
REMARK   3      S21:  -0.5455 S22:  -0.3524 S23:   0.4773                       
REMARK   3      S31:  -0.0018 S32:   0.2396 S33:   0.1455                       
REMARK   3   TLS GROUP : 15                                                     
REMARK   3    SELECTION: CHAIN 'C' AND (RESID 98 THROUGH 105 )                  
REMARK   3    ORIGIN FOR THE GROUP (A): -16.4991 110.0351  41.9077              
REMARK   3    T TENSOR                                                          
REMARK   3      T11:   0.3580 T22:   0.3730                                     
REMARK   3      T33:   1.0297 T12:   0.0249                                     
REMARK   3      T13:   0.0494 T23:   0.0370                                     
REMARK   3    L TENSOR                                                          
REMARK   3      L11:   3.8175 L22:   4.8910                                     
REMARK   3      L33:   2.8984 L12:  -3.5406                                     
REMARK   3      L13:   1.0752 L23:   1.0470                                     
REMARK   3    S TENSOR                                                          
REMARK   3      S11:  -0.1825 S12:  -0.8715 S13:  -1.4102                       
REMARK   3      S21:   0.8500 S22:  -0.2661 S23:   0.2252                       
REMARK   3      S31:   0.2789 S32:  -0.3553 S33:   0.3877                       
REMARK   3                                                                      
REMARK   3  NCS DETAILS                                                         
REMARK   3   NUMBER OF NCS GROUPS : NULL                                        
REMARK   3                                                                      
REMARK   3  OTHER REFINEMENT REMARKS: NULL                                      
REMARK   4                                                                      
REMARK   4 7KD0 COMPLIES WITH FORMAT V. 3.30, 13-JUL-11                         
REMARK 100                                                                      
REMARK 100 THIS ENTRY HAS BEEN PROCESSED BY RCSB ON 08-OCT-20.                  
REMARK 100 THE DEPOSITION ID IS D_1000252280.                                   
REMARK 200                                                                      
REMARK 200 EXPERIMENTAL DETAILS                                                 
REMARK 200  EXPERIMENT TYPE                : X-RAY DIFFRACTION                  
REMARK 200  DATE OF DATA COLLECTION        : 22-JAN-18                          
REMARK 200  TEMPERATURE           (KELVIN) : 100                                
REMARK 200  PH                             : NULL                               
REMARK 200  NUMBER OF CRYSTALS USED        : 1                                  
REMARK 200                                                                      
REMARK 200  SYNCHROTRON              (Y/N) : N                                  
REMARK 200  RADIATION SOURCE               : ROTATING ANODE                     
REMARK 200  BEAMLINE                       : NULL                               
REMARK 200  X-RAY GENERATOR MODEL          : RIGAKU MICROMAX-007                
REMARK 200  MONOCHROMATIC OR LAUE    (M/L) : M                                  
REMARK 200  WAVELENGTH OR RANGE        (A) : 1.54                               
REMARK 200  MONOCHROMATOR                  : NULL                               
REMARK 200  OPTICS                         : NULL                               
REMARK 200                                                                      
REMARK 200  DETECTOR TYPE                  : CCD                                
REMARK 200  DETECTOR MANUFACTURER          : RIGAKU SATURN 944                  
REMARK 200  INTENSITY-INTEGRATION SOFTWARE : HKL-2000                           
REMARK 200  DATA SCALING SOFTWARE          : SCALEPACK                          
REMARK 200                                                                      
REMARK 200  NUMBER OF UNIQUE REFLECTIONS   : 26051                              
REMARK 200  RESOLUTION RANGE HIGH      (A) : 2.768                              
REMARK 200  RESOLUTION RANGE LOW       (A) : 50.000                             
REMARK 200  REJECTION CRITERIA  (SIGMA(I)) : NULL                               
REMARK 200                                                                      
REMARK 200 OVERALL.                                                             
REMARK 200  COMPLETENESS FOR RANGE     (%) : 99.5                               
REMARK 200  DATA REDUNDANCY                : 5.500                              
REMARK 200  R MERGE                    (I) : 0.17900                            
REMARK 200  R SYM                      (I) : NULL                               
REMARK 200  <I/SIGMA(I)> FOR THE DATA SET  : 4.7000                             
REMARK 200                                                                      
REMARK 200 IN THE HIGHEST RESOLUTION SHELL.                                     
REMARK 200  HIGHEST RESOLUTION SHELL, RANGE HIGH (A) : 2.77                     
REMARK 200  HIGHEST RESOLUTION SHELL, RANGE LOW  (A) : 2.82                     
REMARK 200  COMPLETENESS FOR SHELL     (%) : 95.3                               
REMARK 200  DATA REDUNDANCY IN SHELL       : 2.90                               
REMARK 200  R MERGE FOR SHELL          (I) : 0.81600                            
REMARK 200  R SYM FOR SHELL            (I) : NULL                               
REMARK 200  <I/SIGMA(I)> FOR SHELL         : NULL                               
REMARK 200                                                                      
REMARK 200 DIFFRACTION PROTOCOL: SINGLE WAVELENGTH                              
REMARK 200 METHOD USED TO DETERMINE THE STRUCTURE: MOLECULAR REPLACEMENT        
REMARK 200 SOFTWARE USED: PHASER                                                
REMARK 200 STARTING MODEL: 2AAI, 3EZJ                                           
REMARK 200                                                                      
REMARK 200 REMARK: NULL                                                         
REMARK 280                                                                      
REMARK 280 CRYSTAL                                                              
REMARK 280 SOLVENT CONTENT, VS   (%): 64.04                                     
REMARK 280 MATTHEWS COEFFICIENT, VM (ANGSTROMS**3/DA): 3.42                     
REMARK 280                                                                      
REMARK 280 CRYSTALLIZATION CONDITIONS: 100 MM ZINC ACETATE, 14% PEG 8,000,      
REMARK 280  22% GLYCEROL, 80 MM NACACO PH 6.5, 3% D+GALACTOSE, VAPOR            
REMARK 280  DIFFUSION, TEMPERATURE 293K                                         
REMARK 290                                                                      
REMARK 290 CRYSTALLOGRAPHIC SYMMETRY                                            
REMARK 290 SYMMETRY OPERATORS FOR SPACE GROUP: P 21 21 21                       
REMARK 290                                                                      
REMARK 290      SYMOP   SYMMETRY                                                
REMARK 290     NNNMMM   OPERATOR                                                
REMARK 290       1555   X,Y,Z                                                   
REMARK 290       2555   -X+1/2,-Y,Z+1/2                                         
REMARK 290       3555   -X,Y+1/2,-Z+1/2                                         
REMARK 290       4555   X+1/2,-Y+1/2,-Z                                         
REMARK 290                                                                      
REMARK 290     WHERE NNN -> OPERATOR NUMBER                                     
REMARK 290           MMM -> TRANSLATION VECTOR                                  
REMARK 290                                                                      
REMARK 290 CRYSTALLOGRAPHIC SYMMETRY TRANSFORMATIONS                            
REMARK 290 THE FOLLOWING TRANSFORMATIONS OPERATE ON THE ATOM/HETATM             
REMARK 290 RECORDS IN THIS ENTRY TO PRODUCE CRYSTALLOGRAPHICALLY                
REMARK 290 RELATED MOLECULES.                                                   
REMARK 290   SMTRY1   1  1.000000  0.000000  0.000000        0.00000            
REMARK 290   SMTRY2   1  0.000000  1.000000  0.000000        0.00000            
REMARK 290   SMTRY3   1  0.000000  0.000000  1.000000        0.00000            
REMARK 290   SMTRY1   2 -1.000000  0.000000  0.000000       38.11150            
REMARK 290   SMTRY2   2  0.000000 -1.000000  0.000000        0.00000            
REMARK 290   SMTRY3   2  0.000000  0.000000  1.000000       64.85600            
REMARK 290   SMTRY1   3 -1.000000  0.000000  0.000000        0.00000            
REMARK 290   SMTRY2   3  0.000000  1.000000  0.000000       50.40850            
REMARK 290   SMTRY3   3  0.000000  0.000000 -1.000000       64.85600            
REMARK 290   SMTRY1   4  1.000000  0.000000  0.000000       38.11150            
REMARK 290   SMTRY2   4  0.000000 -1.000000  0.000000       50.40850            
REMARK 290   SMTRY3   4  0.000000  0.000000 -1.000000        0.00000            
REMARK 290                                                                      
REMARK 290 REMARK: NULL                                                         
REMARK 300                                                                      
REMARK 300 BIOMOLECULE: 1                                                       
REMARK 300 SEE REMARK 350 FOR THE AUTHOR PROVIDED AND/OR PROGRAM                
REMARK 300 GENERATED ASSEMBLY INFORMATION FOR THE STRUCTURE IN                  
REMARK 300 THIS ENTRY. THE REMARK MAY ALSO PROVIDE INFORMATION ON               
REMARK 300 BURIED SURFACE AREA.                                                 
REMARK 350                                                                      
REMARK 350 COORDINATES FOR A COMPLETE MULTIMER REPRESENTING THE KNOWN           
REMARK 350 BIOLOGICALLY SIGNIFICANT OLIGOMERIZATION STATE OF THE                
REMARK 350 MOLECULE CAN BE GENERATED BY APPLYING BIOMT TRANSFORMATIONS          
REMARK 350 GIVEN BELOW.  BOTH NON-CRYSTALLOGRAPHIC AND                          
REMARK 350 CRYSTALLOGRAPHIC OPERATIONS ARE GIVEN.                               
REMARK 350                                                                      
REMARK 350 BIOMOLECULE: 1                                                       
REMARK 350 AUTHOR DETERMINED BIOLOGICAL UNIT: TRIMERIC                          
REMARK 350 APPLY THE FOLLOWING TO CHAINS: A, B, C, D, E, F                      
REMARK 350   BIOMT1   1  1.000000  0.000000  0.000000        0.00000            
REMARK 350   BIOMT2   1  0.000000  1.000000  0.000000        0.00000            
REMARK 350   BIOMT3   1  0.000000  0.000000  1.000000        0.00000            
REMARK 465                                                                      
REMARK 465 MISSING RESIDUES                                                     
REMARK 465 THE FOLLOWING RESIDUES WERE NOT LOCATED IN THE                       
REMARK 465 EXPERIMENT. (M=MODEL NUMBER; RES=RESIDUE NAME; C=CHAIN               
REMARK 465 IDENTIFIER; SSSEQ=SEQUENCE NUMBER; I=INSERTION CODE.)                
REMARK 465                                                                      
REMARK 465   M RES C SSSEQI                                                     
REMARK 465     ILE A     1                                                      
REMARK 465     PHE A     2                                                      
REMARK 465     PRO A     3                                                      
REMARK 465     LYS A     4                                                      
REMARK 465     SER A   264                                                      
REMARK 465     SER A   265                                                      
REMARK 465     GLN A   266                                                      
REMARK 465     PHE A   267                                                      
REMARK 465     SER C   117                                                      
REMARK 465     SER C   118                                                      
REMARK 465     GLU C   119                                                      
REMARK 465     PRO C   120                                                      
REMARK 465     LYS C   121                                                      
REMARK 465     THR C   122                                                      
REMARK 465     PRO C   123                                                      
REMARK 465     LYS C   124                                                      
REMARK 465     PRO C   125                                                      
REMARK 465     GLN C   126                                                      
REMARK 500                                                                      
REMARK 500 GEOMETRY AND STEREOCHEMISTRY                                         
REMARK 500 SUBTOPIC: CLOSE CONTACTS IN SAME ASYMMETRIC UNIT                     
REMARK 500                                                                      
REMARK 500 THE FOLLOWING ATOMS ARE IN CLOSE CONTACT.                            
REMARK 500                                                                      
REMARK 500  ATM1  RES C  SSEQI   ATM2  RES C  SSEQI           DISTANCE          
REMARK 500   OE2  GLU A   127     O1   GAL A   301              1.75            
REMARK 500   ND2  ASN A    10     O5   NAG D     1              1.80            
REMARK 500   OD1  ASP A   124     O2   GAL A   301              1.96            
REMARK 500   ND2  ASN B   135     O5   NAG F     1              1.98            
REMARK 500   O    HOH A   466     O    HOH A   481              2.06            
REMARK 500   NH1  ARG A   193     O    HOH A   401              2.06            
REMARK 500   O    THR A    77     O    HOH A   402              2.07            
REMARK 500   OE2  GLU A    61     O    HOH A   403              2.07            
REMARK 500   O    HOH A   471     O    HOH A   482              2.07            
REMARK 500   O    HOH B   422     O    HOH B   457              2.08            
REMARK 500   O    PHE B   262     O    HOH B   401              2.13            
REMARK 500   O    HOH B   418     O    HOH B   440              2.15            
REMARK 500   OD1  ASP B   239     O    HOH B   402              2.15            
REMARK 500   OE1  GLN A    98     O    HOH A   404              2.16            
REMARK 500   O    ALA B     1     O    HOH B   403              2.16            
REMARK 500   O    HOH B   412     O    HOH B   430              2.16            
REMARK 500   OE1  GLU A   187     O    HOH A   405              2.17            
REMARK 500                                                                      
REMARK 500 REMARK: NULL                                                         
REMARK 500                                                                      
REMARK 500 GEOMETRY AND STEREOCHEMISTRY                                         
REMARK 500 SUBTOPIC: TORSION ANGLES                                             
REMARK 500                                                                      
REMARK 500 TORSION ANGLES OUTSIDE THE EXPECTED RAMACHANDRAN REGIONS:            
REMARK 500 (M=MODEL NUMBER; RES=RESIDUE NAME; C=CHAIN IDENTIFIER;               
REMARK 500 SSEQ=SEQUENCE NUMBER; I=INSERTION CODE).                             
REMARK 500                                                                      
REMARK 500 STANDARD TABLE:                                                      
REMARK 500 FORMAT:(10X,I3,1X,A3,1X,A1,I4,A1,4X,F7.2,3X,F7.2)                    
REMARK 500                                                                      
REMARK 500 EXPECTED VALUES: GJ KLEYWEGT AND TA JONES (1996). PHI/PSI-           
REMARK 500 CHOLOGY: RAMACHANDRAN REVISITED. STRUCTURE 4, 1395 - 1400            
REMARK 500                                                                      
REMARK 500  M RES CSSEQI        PSI       PHI                                   
REMARK 500    ALA A  66        2.92    -69.60                                   
REMARK 500    ASN B  17       18.62     57.32                                   
REMARK 500    ASP B  25       12.25     58.80                                   
REMARK 500    SER B 104        8.81     59.38                                   
REMARK 500    SER B 156     -105.72     54.25                                   
REMARK 500    HIS B 251      -12.86   -141.20                                   
REMARK 500    THR C  28       99.50    -63.88                                   
REMARK 500    SER C  31       -6.98     78.84                                   
REMARK 500    ARG C  67      -50.55   -126.50                                   
REMARK 500                                                                      
REMARK 500 REMARK: NULL                                                         
REMARK 620                                                                      
REMARK 620 METAL COORDINATION                                                   
REMARK 620 (M=MODEL NUMBER; RES=RESIDUE NAME; C=CHAIN IDENTIFIER;               
REMARK 620 SSEQ=SEQUENCE NUMBER; I=INSERTION CODE):                             
REMARK 620                                                                      
REMARK 620 COORDINATION ANGLES FOR:  M RES CSSEQI METAL                         
REMARK 620                              ZN A 304  ZN                            
REMARK 620 N RES CSSEQI ATOM                                                    
REMARK 620 1 HIS A  65   NE2                                                    
REMARK 620 2 GLU A 102   OE1  39.8                                              
REMARK 620 3 GLU A 102   OE2  42.2   2.8                                        
REMARK 620 4 HIS A 106   NE2  44.2   4.8   3.9                                  
REMARK 620 N                    1     2     3                                   
DBREF  7KD0 A    1   267  UNP    P02879   RICI_RICCO      36    302             
DBREF  7KD0 B    1   262  UNP    P02879   RICI_RICCO     315    576             
DBREF  7KD0 C    0   126  PDB    7KD0     7KD0             0    126             
SEQRES   1 A  267  ILE PHE PRO LYS GLN TYR PRO ILE ILE ASN PHE THR THR          
SEQRES   2 A  267  ALA GLY ALA THR VAL GLN SER TYR THR ASN PHE ILE ARG          
SEQRES   3 A  267  ALA VAL ARG GLY ARG LEU THR THR GLY ALA ASP VAL ARG          
SEQRES   4 A  267  HIS GLU ILE PRO VAL LEU PRO ASN ARG VAL GLY LEU PRO          
SEQRES   5 A  267  ILE ASN GLN ARG PHE ILE LEU VAL GLU LEU SER ASN HIS          
SEQRES   6 A  267  ALA GLU LEU SER VAL THR LEU ALA LEU ASP VAL THR ASN          
SEQRES   7 A  267  ALA TYR VAL VAL GLY TYR ARG ALA GLY ASN SER ALA TYR          
SEQRES   8 A  267  PHE PHE HIS PRO ASP ASN GLN GLU ASP ALA GLU ALA ILE          
SEQRES   9 A  267  THR HIS LEU PHE THR ASP VAL GLN ASN ARG TYR THR PHE          
SEQRES  10 A  267  ALA PHE GLY GLY ASN TYR ASP ARG LEU GLU GLN LEU ALA          
SEQRES  11 A  267  GLY ASN LEU ARG GLU ASN ILE GLU LEU GLY ASN GLY PRO          
SEQRES  12 A  267  LEU GLU GLU ALA ILE SER ALA LEU TYR TYR TYR SER THR          
SEQRES  13 A  267  GLY GLY THR GLN LEU PRO THR LEU ALA ARG SER PHE ILE          
SEQRES  14 A  267  ILE CYS ILE GLN MET ILE SER GLU ALA ALA ARG PHE GLN          
SEQRES  15 A  267  TYR ILE GLU GLY GLU MET ARG THR ARG ILE ARG TYR ASN          
SEQRES  16 A  267  ARG ARG SER ALA PRO ASP PRO SER VAL ILE THR LEU GLU          
SEQRES  17 A  267  ASN SER TRP GLY ARG LEU SER THR ALA ILE GLN GLU SER          
SEQRES  18 A  267  ASN GLN GLY ALA PHE ALA SER PRO ILE GLN LEU GLN ARG          
SEQRES  19 A  267  ARG ASN GLY SER LYS PHE SER VAL TYR ASP VAL SER ILE          
SEQRES  20 A  267  LEU ILE PRO ILE ILE ALA LEU MET VAL TYR ARG CYS ALA          
SEQRES  21 A  267  PRO PRO PRO SER SER GLN PHE                                  
SEQRES   1 B  262  ALA ASP VAL CYS MET ASP PRO GLU PRO ILE VAL ARG ILE          
SEQRES   2 B  262  VAL GLY ARG ASN GLY LEU CYS VAL ASP VAL ARG ASP GLY          
SEQRES   3 B  262  ARG PHE HIS ASN GLY ASN ALA ILE GLN LEU TRP PRO CYS          
SEQRES   4 B  262  LYS SER ASN THR ASP ALA ASN GLN LEU TRP THR LEU LYS          
SEQRES   5 B  262  ARG ASP ASN THR ILE ARG SER ASN GLY LYS CYS LEU THR          
SEQRES   6 B  262  THR TYR GLY TYR SER PRO GLY VAL TYR VAL MET ILE TYR          
SEQRES   7 B  262  ASP CYS ASN THR ALA ALA THR ASP ALA THR ARG TRP GLN          
SEQRES   8 B  262  ILE TRP ASP ASN GLY THR ILE ILE ASN PRO ARG SER SER          
SEQRES   9 B  262  LEU VAL LEU ALA ALA THR SER GLY ASN SER GLY THR THR          
SEQRES  10 B  262  LEU THR VAL GLN THR ASN ILE TYR ALA VAL SER GLN GLY          
SEQRES  11 B  262  TRP LEU PRO THR ASN ASN THR GLN PRO PHE VAL THR THR          
SEQRES  12 B  262  ILE VAL GLY LEU TYR GLY LEU CYS LEU GLN ALA ASN SER          
SEQRES  13 B  262  GLY GLN VAL TRP ILE GLU ASP CYS SER SER GLU LYS ALA          
SEQRES  14 B  262  GLU GLN GLN TRP ALA LEU TYR ALA ASP GLY SER ILE ARG          
SEQRES  15 B  262  PRO GLN GLN ASN ARG ASP ASN CYS LEU THR SER ASP SER          
SEQRES  16 B  262  ASN ILE ARG GLU THR VAL VAL LYS ILE LEU SER CYS GLY          
SEQRES  17 B  262  PRO ALA SER SER GLY GLN ARG TRP MET PHE LYS ASN ASP          
SEQRES  18 B  262  GLY THR ILE LEU ASN LEU TYR SER GLY LEU VAL LEU ASP          
SEQRES  19 B  262  VAL ARG ALA SER ASP PRO SER LEU LYS GLN ILE ILE LEU          
SEQRES  20 B  262  TYR PRO LEU HIS GLY ASP PRO ASN GLN ILE TRP LEU PRO          
SEQRES  21 B  262  LEU PHE                                                      
SEQRES   1 C  127  ALA GLN VAL GLN LEU VAL GLU SER GLY GLY GLY LEU VAL          
SEQRES   2 C  127  GLN PRO GLY GLY SER LEU ARG LEU SER CYS VAL ALA SER          
SEQRES   3 C  127  GLY PHE THR PHE SER SER THR PRO MET ASN TRP PHE ARG          
SEQRES   4 C  127  GLN ALA PRO GLY LYS GLU ARG GLU PHE VAL ALA GLY VAL          
SEQRES   5 C  127  GLY SER ARG ASN ASP ILE ALA TYR TYR ALA ASP SER VAL          
SEQRES   6 C  127  LYS GLY ARG PHE THR VAL SER ARG ASP ASP ALA LYS ASN          
SEQRES   7 C  127  THR VAL TYR LEU GLN MET ASN SER LEU LYS PRO GLU ASP          
SEQRES   8 C  127  THR GLY VAL TYR TYR CYS LYS ARG PRO ALA GLY ARG ILE          
SEQRES   9 C  127  GLU ASP GLU LEU TRP GLY GLN GLY THR GLN VAL THR VAL          
SEQRES  10 C  127  SER SER GLU PRO LYS THR PRO LYS PRO GLN                      
HET    NAG  D   1      14                                                       
HET    FUC  D   2      10                                                       
HET    NAG  D   3      14                                                       
HET    NAG  E   1      14                                                       
HET    NAG  E   2      14                                                       
HET    BMA  E   3      11                                                       
HET    NAG  F   1      14                                                       
HET    NAG  F   2      14                                                       
HET    BMA  F   3      11                                                       
HET    GAL  A 301      12                                                       
HET    EDO  A 302       4                                                       
HET    EDO  A 303       4                                                       
HET     ZN  A 304       1                                                       
HET     CL  A 305       1                                                       
HET     CL  A 306       1                                                       
HET     CL  A 307       1                                                       
HET     CL  A 308       1                                                       
HET     CL  A 309       1                                                       
HET    GAL  B 301      12                                                       
HET     CL  B 302       1                                                       
HETNAM     NAG 2-ACETAMIDO-2-DEOXY-BETA-D-GLUCOPYRANOSE                         
HETNAM     FUC ALPHA-L-FUCOPYRANOSE                                             
HETNAM     BMA BETA-D-MANNOPYRANOSE                                             
HETNAM     GAL BETA-D-GALACTOPYRANOSE                                           
HETNAM     EDO 1,2-ETHANEDIOL                                                   
HETNAM      ZN ZINC ION                                                         
HETNAM      CL CHLORIDE ION                                                     
HETSYN     NAG N-ACETYL-BETA-D-GLUCOSAMINE; 2-ACETAMIDO-2-DEOXY-BETA-           
HETSYN   2 NAG  D-GLUCOSE; 2-ACETAMIDO-2-DEOXY-D-GLUCOSE; 2-ACETAMIDO-          
HETSYN   3 NAG  2-DEOXY-GLUCOSE; N-ACETYL-D-GLUCOSAMINE                         
HETSYN     FUC ALPHA-L-FUCOSE; 6-DEOXY-ALPHA-L-GALACTOPYRANOSE; L-              
HETSYN   2 FUC  FUCOSE; FUCOSE                                                  
HETSYN     BMA BETA-D-MANNOSE; D-MANNOSE; MANNOSE                               
HETSYN     GAL BETA-D-GALACTOSE; D-GALACTOSE; GALACTOSE                         
HETSYN     EDO ETHYLENE GLYCOL                                                  
FORMUL   4  NAG    6(C8 H15 N O6)                                               
FORMUL   4  FUC    C6 H12 O5                                                    
FORMUL   5  BMA    2(C6 H12 O6)                                                 
FORMUL   7  GAL    2(C6 H12 O6)                                                 
FORMUL   8  EDO    2(C2 H6 O2)                                                  
FORMUL  10   ZN    ZN 2+                                                        
FORMUL  11   CL    6(CL 1-)                                                     
FORMUL  18  HOH   *158(H2 O)                                                    
HELIX    1 AA1 THR A   17  THR A   33  1                                  17    
HELIX    2 AA2 PRO A   52  GLN A   55  5                                   4    
HELIX    3 AA3 ASN A   97  THR A  105  1                                   9    
HELIX    4 AA4 ASN A  122  GLY A  131  1                                  10    
HELIX    5 AA5 LEU A  133  ILE A  137  5                                   5    
HELIX    6 AA6 GLY A  140  TYR A  154  1                                  15    
HELIX    7 AA7 GLN A  160  PHE A  181  1                                  22    
HELIX    8 AA8 PHE A  181  TYR A  194  1                                  14    
HELIX    9 AA9 ASP A  201  GLU A  220  1                                  20    
HELIX   10 AB1 SER A  246  ILE A  249  5                                   4    
HELIX   11 AB2 GLY B   15  LEU B   19  5                                   5    
HELIX   12 AB3 ASP B   25  ARG B   27  5                                   3    
HELIX   13 AB4 ASP B   44  LEU B   48  5                                   5    
HELIX   14 AB5 ALA B   84  ARG B   89  5                                   6    
HELIX   15 AB6 ALA B  126  GLY B  130  5                                   5    
HELIX   16 AB7 GLY B  146  LEU B  150  5                                   5    
HELIX   17 AB8 LYS B  168  GLU B  170  5                                   3    
HELIX   18 AB9 SER B  211  GLN B  214  5                                   4    
HELIX   19 AC1 ALA B  237  LYS B  243  5                                   7    
HELIX   20 AC2 ASP B  253  ILE B  257  5                                   5    
HELIX   21 AC3 ASP C   62  LYS C   65  5                                   4    
HELIX   22 AC4 ASP C   74  LYS C   76  5                                   3    
HELIX   23 AC5 LYS C   87  THR C   91  5                                   5    
HELIX   24 AC6 ARG C  102  GLU C  106  5                                   5    
SHEET    1 AA1 6 ILE A   8  THR A  12  0                                        
SHEET    2 AA1 6 PHE A  57  SER A  63  1  O  GLU A  61   N  ILE A   9           
SHEET    3 AA1 6 SER A  69  ASP A  75 -1  O  LEU A  74   N  ILE A  58           
SHEET    4 AA1 6 VAL A  81  ALA A  86 -1  O  VAL A  82   N  ALA A  73           
SHEET    5 AA1 6 SER A  89  PHE A  92 -1  O  SER A  89   N  ALA A  86           
SHEET    6 AA1 6 ASN A 113  THR A 116  1  O  ASN A 113   N  ALA A  90           
SHEET    1 AA2 2 VAL A  38  ARG A  39  0                                        
SHEET    2 AA2 2 ILE A  42  PRO A  43 -1  O  ILE A  42   N  ARG A  39           
SHEET    1 AA3 2 ALA A 225  GLN A 233  0                                        
SHEET    2 AA3 2 LYS A 239  ASP A 244 -1  O  PHE A 240   N  LEU A 232           
SHEET    1 AA4 6 VAL B  75  TYR B  78  0                                        
SHEET    2 AA4 6 LYS B  62  THR B  66 -1  N  THR B  65   O  MET B  76           
SHEET    3 AA4 6 ILE B  57  SER B  59 -1  N  ILE B  57   O  LEU B  64           
SHEET    4 AA4 6 TRP B  49  LEU B  51 -1  N  THR B  50   O  ARG B  58           
SHEET    5 AA4 6 ILE B  10  VAL B  14 -1  N  VAL B  11   O  TRP B  49           
SHEET    6 AA4 6 LEU B 132  THR B 134 -1  O  THR B 134   N  ARG B  12           
SHEET    1 AA5 2 CYS B  20  VAL B  23  0                                        
SHEET    2 AA5 2 ILE B  34  TRP B  37 -1  O  GLN B  35   N  ASP B  22           
SHEET    1 AA6 2 GLN B  91  ILE B  92  0                                        
SHEET    2 AA6 2 ILE B  98  ILE B  99 -1  O  ILE B  99   N  GLN B  91           
SHEET    1 AA7 2 VAL B 106  ALA B 108  0                                        
SHEET    2 AA7 2 THR B 119  GLN B 121 -1  O  THR B 119   N  ALA B 108           
SHEET    1 AA8 4 ILE B 181  PRO B 183  0                                        
SHEET    2 AA8 4 GLN B 172  LEU B 175 -1  N  ALA B 174   O  ARG B 182           
SHEET    3 AA8 4 PHE B 140  VAL B 145 -1  N  THR B 142   O  TRP B 173           
SHEET    4 AA8 4 LEU B 259  LEU B 261 -1  O  LEU B 261   N  THR B 143           
SHEET    1 AA9 2 CYS B 151  ASN B 155  0                                        
SHEET    2 AA9 2 GLN B 158  GLU B 162 -1  O  GLN B 158   N  ASN B 155           
SHEET    1 AB1 2 ASN B 189  SER B 193  0                                        
SHEET    2 AB1 2 VAL B 202  SER B 206 -1  O  LEU B 205   N  CYS B 190           
SHEET    1 AB2 2 TRP B 216  PHE B 218  0                                        
SHEET    2 AB2 2 ILE B 224  ASN B 226 -1  O  LEU B 225   N  MET B 217           
SHEET    1 AB3 2 VAL B 232  VAL B 235  0                                        
SHEET    2 AB3 2 ILE B 245  TYR B 248 -1  O  TYR B 248   N  VAL B 232           
SHEET    1 AB4 4 GLN C   3  SER C   7  0                                        
SHEET    2 AB4 4 LEU C  18  SER C  25 -1  O  SER C  21   N  SER C   7           
SHEET    3 AB4 4 THR C  78  MET C  83 -1  O  MET C  83   N  LEU C  18           
SHEET    4 AB4 4 PHE C  68  ASP C  73 -1  N  SER C  71   O  TYR C  80           
SHEET    1 AB5 5 ALA C  58  TYR C  60  0                                        
SHEET    2 AB5 5 GLU C  46  VAL C  51 -1  N  GLY C  50   O  TYR C  59           
SHEET    3 AB5 5 MET C  34  GLN C  39 -1  N  TRP C  36   O  ALA C  49           
SHEET    4 AB5 5 GLY C  92  ARG C  98 -1  O  TYR C  95   N  PHE C  37           
SHEET    5 AB5 5 LEU C 107  TRP C 108 -1  O  LEU C 107   N  ARG C  98           
SHEET    1 AB6 5 ALA C  58  TYR C  60  0                                        
SHEET    2 AB6 5 GLU C  46  VAL C  51 -1  N  GLY C  50   O  TYR C  59           
SHEET    3 AB6 5 MET C  34  GLN C  39 -1  N  TRP C  36   O  ALA C  49           
SHEET    4 AB6 5 GLY C  92  ARG C  98 -1  O  TYR C  95   N  PHE C  37           
SHEET    5 AB6 5 THR C 112  VAL C 114 -1  O  THR C 112   N  TYR C  94           
SSBOND   1 CYS A  259    CYS B    4                          1555   1555  2.03  
SSBOND   2 CYS B   20    CYS B   39                          1555   1555  2.03  
SSBOND   3 CYS B   63    CYS B   80                          1555   1555  2.03  
SSBOND   4 CYS B  151    CYS B  164                          1555   1555  2.03  
SSBOND   5 CYS B  190    CYS B  207                          1555   1555  2.04  
LINK         ND2 ASN A  10                 C1  NAG D   1     1555   1555  1.43  
LINK         ND2 ASN B  95                 C1  NAG E   1     1555   1555  1.43  
LINK         ND2 ASN B 135                 C1  NAG F   1     1555   1555  1.43  
LINK         O3  NAG D   1                 C1  FUC D   2     1555   1555  1.45  
LINK         O4  NAG D   1                 C1  NAG D   3     1555   1555  1.44  
LINK         O4  NAG E   1                 C1  NAG E   2     1555   1555  1.44  
LINK         O4  NAG E   2                 C1  BMA E   3     1555   1555  1.45  
LINK         O4  NAG F   1                 C1  NAG F   2     1555   1555  1.44  
LINK         O4  NAG F   2                 C1  BMA F   3     1555   1555  1.45  
LINK         NE2 HIS A  65                ZN    ZN A 304     1555   4476  2.20  
LINK         OE1 GLU A 102                ZN    ZN A 304     1555   1555  2.59  
LINK         OE2 GLU A 102                ZN    ZN A 304     1555   1555  2.06  
LINK         NE2 HIS A 106                ZN    ZN A 304     1555   1555  2.10  
CRYST1   76.223  100.817  129.712  90.00  90.00  90.00 P 21 21 21    4          
ORIGX1      1.000000  0.000000  0.000000        0.00000                         
ORIGX2      0.000000  1.000000  0.000000        0.00000                         
ORIGX3      0.000000  0.000000  1.000000        0.00000                         
SCALE1      0.013119  0.000000  0.000000        0.00000                         
SCALE2      0.000000  0.009919  0.000000        0.00000                         
SCALE3      0.000000  0.000000  0.007709        0.00000                         
ATOM      1  N   GLN A   5      11.356 136.497  62.148  1.00 56.31           N  
ANISOU    1  N   GLN A   5     8810   5526   7059  -1154     27     66       N  
ATOM      2  CA  GLN A   5      11.396 135.102  62.570  1.00 56.99           C  
ANISOU    2  CA  GLN A   5     8776   5859   7021  -1205    -12     84       C  
ATOM      3  C   GLN A   5      11.735 134.204  61.382  1.00 52.53           C  
ANISOU    3  C   GLN A   5     7890   5542   6527   -916   -197    308       C  
ATOM      4  O   GLN A   5      11.887 134.682  60.257  1.00 50.95           O  
ANISOU    4  O   GLN A   5     7596   5332   6430   -718   -282    431       O  
ATOM      5  CB  GLN A   5      10.056 134.693  63.192  1.00 61.23           C  
ANISOU    5  CB  GLN A   5     9322   6275   7667  -1143    249   -253       C  
ATOM      6  CG  GLN A   5      10.147 133.581  64.231  1.00 63.64           C  
ANISOU    6  CG  GLN A   5     9698   6747   7736  -1423    254   -293       C  
ATOM      7  CD  GLN A   5       8.810 133.288  64.881  1.00 68.96           C  
ANISOU    7  CD  GLN A   5    10413   7290   8500  -1412    561   -657       C  
ATOM      8  OE1 GLN A   5       7.787 133.862  64.505  1.00 69.41           O  
ANISOU    8  OE1 GLN A   5    10378   7125   8870  -1145    773   -868       O  
ATOM      9  NE2 GLN A   5       8.811 132.394  65.864  1.00 72.23           N  
ANISOU    9  NE2 GLN A   5    10948   7825   8671  -1722    577   -712       N  
ATOM     10  N   TYR A   6      11.860 132.903  61.641  1.00 48.01           N  
ANISOU   10  N   TYR A   6     7180   5172   5888   -930   -247    354       N  
ATOM     11  CA  TYR A   6      12.119 131.929  60.596  1.00 40.53           C  
ANISOU   11  CA  TYR A   6     5956   4425   5019   -680   -344    508       C  
ATOM     12  C   TYR A   6      10.874 131.754  59.728  1.00 37.32           C  
ANISOU   12  C   TYR A   6     5436   3965   4779   -344   -261    351       C  
ATOM     13  O   TYR A   6       9.781 132.196  60.096  1.00 32.59           O  
ANISOU   13  O   TYR A   6     4904   3184   4294   -290   -130    130       O  
ATOM     14  CB  TYR A   6      12.547 130.601  61.218  1.00 37.08           C  
ANISOU   14  CB  TYR A   6     5412   4157   4519   -799   -415    595       C  
ATOM     15  CG  TYR A   6      13.882 130.653  61.928  1.00 38.40           C  
ANISOU   15  CG  TYR A   6     5617   4388   4587  -1139   -589    855       C  
ATOM     16  CD1 TYR A   6      15.071 130.679  61.208  1.00 38.53           C  
ANISOU   16  CD1 TYR A   6     5446   4503   4691  -1109   -701   1130       C  
ATOM     17  CD2 TYR A   6      13.956 130.663  63.315  1.00 37.21           C  
ANISOU   17  CD2 TYR A   6     5688   4194   4258  -1533   -644    839       C  
ATOM     18  CE1 TYR A   6      16.294 130.722  61.850  1.00 41.78           C  
ANISOU   18  CE1 TYR A   6     5830   4963   5081  -1425   -894   1415       C  
ATOM     19  CE2 TYR A   6      15.177 130.704  63.967  1.00 34.80           C  
ANISOU   19  CE2 TYR A   6     5413   3942   3868  -1899   -876   1140       C  
ATOM     20  CZ  TYR A   6      16.343 130.734  63.228  1.00 40.80           C  
ANISOU   20  CZ  TYR A   6     5924   4796   4784  -1823  -1016   1443       C  
ATOM     21  OH  TYR A   6      17.561 130.774  63.869  1.00 33.30           O  
ANISOU   21  OH  TYR A   6     4913   3921   3818  -2119  -1263   1715       O  
ATOM     22  N   PRO A   7      11.007 131.130  58.555  1.00 34.00           N  
ANISOU   22  N   PRO A   7     4841   3682   4396   -144   -325    467       N  
ATOM     23  CA  PRO A   7       9.818 130.848  57.741  1.00 28.49           C  
ANISOU   23  CA  PRO A   7     4051   2951   3821    106   -305    363       C  
ATOM     24  C   PRO A   7       8.861 129.919  58.474  1.00 31.32           C  
ANISOU   24  C   PRO A   7     4356   3327   4217    146   -207    168       C  
ATOM     25  O   PRO A   7       9.278 129.023  59.211  1.00 34.50           O  
ANISOU   25  O   PRO A   7     4748   3848   4514     21   -193    168       O  
ATOM     26  CB  PRO A   7      10.394 130.187  56.484  1.00 25.43           C  
ANISOU   26  CB  PRO A   7     3560   2735   3368    191   -364    524       C  
ATOM     27  CG  PRO A   7      11.796 130.665  56.417  1.00 32.51           C  
ANISOU   27  CG  PRO A   7     4485   3684   4184     34   -397    708       C  
ATOM     28  CD  PRO A   7      12.249 130.784  57.841  1.00 33.99           C  
ANISOU   28  CD  PRO A   7     4733   3842   4338   -170   -397    697       C  
ATOM     29  N   ILE A   8       7.565 130.148  58.265  1.00 30.94           N  
ANISOU   29  N   ILE A   8     4257   3147   4353    305   -161     24       N  
ATOM     30  CA  ILE A   8       6.505 129.419  58.950  1.00 32.57           C  
ANISOU   30  CA  ILE A   8     4401   3346   4629    336    -37   -186       C  
ATOM     31  C   ILE A   8       5.642 128.724  57.908  1.00 35.86           C  
ANISOU   31  C   ILE A   8     4652   3831   5144    550   -123   -155       C  
ATOM     32  O   ILE A   8       5.176 129.363  56.956  1.00 41.30           O  
ANISOU   32  O   ILE A   8     5283   4416   5993    679   -237    -63       O  
ATOM     33  CB  ILE A   8       5.645 130.350  59.824  1.00 33.87           C  
ANISOU   33  CB  ILE A   8     4627   3249   4995    295    157   -417       C  
ATOM     34  CG1 ILE A   8       6.521 131.141  60.794  1.00 34.47           C  
ANISOU   34  CG1 ILE A   8     4943   3237   4917     13    241   -446       C  
ATOM     35  CG2 ILE A   8       4.605 129.553  60.594  1.00 36.92           C  
ANISOU   35  CG2 ILE A   8     4950   3642   5436    279    334   -655       C  
ATOM     36  CD1 ILE A   8       5.739 132.091  61.670  1.00 35.63           C  
ANISOU   36  CD1 ILE A   8     5204   3083   5249    -72    517   -723       C  
ATOM     37  N   ILE A   9       5.429 127.421  58.090  1.00 31.94           N  
ANISOU   37  N   ILE A   9     4098   3495   4543    550    -98   -209       N  
ATOM     38  CA  ILE A   9       4.522 126.634  57.261  1.00 32.85           C  
ANISOU   38  CA  ILE A   9     4091   3679   4712    696   -167   -205       C  
ATOM     39  C   ILE A   9       3.338 126.222  58.122  1.00 35.36           C  
ANISOU   39  C   ILE A   9     4325   3950   5159    705    -38   -422       C  
ATOM     40  O   ILE A   9       3.510 125.823  59.280  1.00 37.05           O  
ANISOU   40  O   ILE A   9     4615   4197   5266    550     96   -557       O  
ATOM     41  CB  ILE A   9       5.210 125.394  56.660  1.00 32.76           C  
ANISOU   41  CB  ILE A   9     4091   3872   4486    683   -212   -106       C  
ATOM     42  CG1 ILE A   9       6.668 125.698  56.309  1.00 31.64           C  
ANISOU   42  CG1 ILE A   9     4018   3776   4228    610   -229     55       C  
ATOM     43  CG2 ILE A   9       4.440 124.911  55.438  1.00 29.88           C  
ANISOU   43  CG2 ILE A   9     3682   3552   4118    778   -317    -50       C  
ATOM     44  CD1 ILE A   9       6.825 126.733  55.227  1.00 36.73           C  
ANISOU   44  CD1 ILE A   9     4712   4353   4890    636   -328    189       C  
ATOM     45  N   ASN A  10       2.139 126.304  57.554  1.00 37.78           N  
ANISOU   45  N   ASN A  10     4476   4179   5700    847    -92   -434       N  
ATOM     46  CA  ASN A  10       0.906 126.120  58.306  1.00 40.52           C  
ANISOU   46  CA  ASN A  10     4688   4440   6267    869     66   -646       C  
ATOM     47  C   ASN A  10       0.151 124.895  57.808  1.00 37.33           C  
ANISOU   47  C   ASN A  10     4175   4192   5815    917    -31   -623       C  
ATOM     48  O   ASN A  10       0.090 124.634  56.602  1.00 37.91           O  
ANISOU   48  O   ASN A  10     4227   4336   5843    981   -252   -430       O  
ATOM     49  CB  ASN A  10       0.018 127.365  58.201  1.00 48.21           C  
ANISOU   49  CB  ASN A  10     5495   5125   7699    998    105   -677       C  
ATOM     50  CG  ASN A  10       0.729 128.627  58.655  1.00 61.37           C  
ANISOU   50  CG  ASN A  10     7301   6601   9416    939    213   -710       C  
ATOM     51  OD1 ASN A  10       1.590 128.585  59.533  1.00 60.61           O  
ANISOU   51  OD1 ASN A  10     7417   6567   9047    747    350   -807       O  
ATOM     52  ND2 ASN A  10       0.373 129.757  58.055  1.00 81.63           N  
ANISOU   52  ND2 ASN A  10     9756   8921  12341   1076    118   -603       N  
ATOM     53  N   PHE A  11      -0.420 124.143  58.747  1.00 35.55           N  
ANISOU   53  N   PHE A  11     3922   4021   5565    837    137   -824       N  
ATOM     54  CA  PHE A  11      -1.268 123.009  58.416  1.00 31.74           C  
ANISOU   54  CA  PHE A  11     3335   3669   5058    862     66   -828       C  
ATOM     55  C   PHE A  11      -2.362 122.880  59.467  1.00 35.03           C  
ANISOU   55  C   PHE A  11     3622   4016   5671    807    305  -1083       C  
ATOM     56  O   PHE A  11      -2.149 123.176  60.646  1.00 39.01           O  
ANISOU   56  O   PHE A  11     4237   4455   6132    654    554  -1286       O  
ATOM     57  CB  PHE A  11      -0.472 121.703  58.318  1.00 25.64           C  
ANISOU   57  CB  PHE A  11     2726   3111   3903    769     -1   -773       C  
ATOM     58  CG  PHE A  11      -1.322 120.512  57.992  1.00 28.23           C  
ANISOU   58  CG  PHE A  11     2992   3560   4175    768    -67   -788       C  
ATOM     59  CD1 PHE A  11      -1.888 120.376  56.736  1.00 28.20           C  
ANISOU   59  CD1 PHE A  11     2916   3578   4219    845   -268   -630       C  
ATOM     60  CD2 PHE A  11      -1.574 119.539  58.945  1.00 29.64           C  
ANISOU   60  CD2 PHE A  11     3209   3826   4227    641     47   -943       C  
ATOM     61  CE1 PHE A  11      -2.683 119.287  56.433  1.00 28.99           C  
ANISOU   61  CE1 PHE A  11     2985   3788   4244    804   -342   -634       C  
ATOM     62  CE2 PHE A  11      -2.367 118.446  58.646  1.00 25.74           C  
ANISOU   62  CE2 PHE A  11     2669   3439   3672    625    -18   -954       C  
ATOM     63  CZ  PHE A  11      -2.921 118.321  57.389  1.00 27.23           C  
ANISOU   63  CZ  PHE A  11     2786   3650   3912    712   -207   -804       C  
ATOM     64  N   THR A  12      -3.538 122.440  59.023  1.00 33.73           N  
ANISOU   64  N   THR A  12     3238   3865   5713    888    235  -1066       N  
ATOM     65  CA  THR A  12      -4.693 122.242  59.887  1.00 34.98           C  
ANISOU   65  CA  THR A  12     3219   3965   6108    840    480  -1303       C  
ATOM     66  C   THR A  12      -5.238 120.840  59.664  1.00 35.10           C  
ANISOU   66  C   THR A  12     3211   4192   5932    779    364  -1277       C  
ATOM     67  O   THR A  12      -5.248 120.341  58.535  1.00 37.30           O  
ANISOU   67  O   THR A  12     3487   4575   6112    842     71  -1049       O  
ATOM     68  CB  THR A  12      -5.794 123.290  59.609  1.00 39.84           C  
ANISOU   68  CB  THR A  12     3547   4343   7247    965    503  -1244       C  
ATOM     69  OG1 THR A  12      -5.219 124.601  59.618  1.00 53.40           O  
ANISOU   69  OG1 THR A  12     5333   5866   9089   1011    547  -1203       O  
ATOM     70  CG2 THR A  12      -6.896 123.232  60.661  1.00 35.99           C  
ANISOU   70  CG2 THR A  12     2951   3785   6939    836    817  -1466       C  
ATOM     71  N   THR A  13      -5.668 120.198  60.747  1.00 35.11           N  
ANISOU   71  N   THR A  13     3242   4253   5844    608    602  -1516       N  
ATOM     72  CA  THR A  13      -6.385 118.936  60.636  1.00 35.15           C  
ANISOU   72  CA  THR A  13     3197   4432   5728    538    519  -1517       C  
ATOM     73  C   THR A  13      -7.885 119.134  60.475  1.00 30.86           C  
ANISOU   73  C   THR A  13     2272   3795   5657    623    577  -1556       C  
ATOM     74  O   THR A  13      -8.572 118.211  60.023  1.00 30.86           O  
ANISOU   74  O   THR A  13     2181   3931   5613    596    412  -1469       O  
ATOM     75  CB  THR A  13      -6.113 118.056  61.860  1.00 35.58           C  
ANISOU   75  CB  THR A  13     3483   4604   5431    267    703  -1720       C  
ATOM     76  OG1 THR A  13      -6.618 118.700  63.035  1.00 43.38           O  
ANISOU   76  OG1 THR A  13     4445   5456   6581    110   1061  -1977       O  
ATOM     77  CG2 THR A  13      -4.615 117.812  62.022  1.00 29.72           C  
ANISOU   77  CG2 THR A  13     3056   3929   4308    178    591  -1617       C  
ATOM     78  N   ALA A  14      -8.405 120.309  60.826  1.00 36.39           N  
ANISOU   78  N   ALA A  14     2826   4255   6744    667    763  -1601       N  
ATOM     79  CA  ALA A  14      -9.823 120.605  60.646  1.00 40.41           C  
ANISOU   79  CA  ALA A  14     3007   4632   7716    725    779  -1544       C  
ATOM     80  C   ALA A  14     -10.133 120.703  59.158  1.00 43.45           C  
ANISOU   80  C   ALA A  14     3188   5014   8308    903    348  -1186       C  
ATOM     81  O   ALA A  14      -9.648 121.609  58.472  1.00 45.36           O  
ANISOU   81  O   ALA A  14     3454   5135   8646   1016    173   -994       O  
ATOM     82  CB  ALA A  14     -10.197 121.897  61.367  1.00 40.86           C  
ANISOU   82  CB  ALA A  14     3005   4404   8114    708   1076  -1666       C  
ATOM     83  N   GLY A  15     -10.945 119.774  58.658  1.00 38.31           N  
ANISOU   83  N   GLY A  15     2366   4499   7690    875    152  -1076       N  
ATOM     84  CA  GLY A  15     -11.207 119.716  57.233  1.00 39.00           C  
ANISOU   84  CA  GLY A  15     2346   4617   7854    933   -319   -698       C  
ATOM     85  C   GLY A  15      -9.981 119.400  56.409  1.00 43.10           C  
ANISOU   85  C   GLY A  15     3137   5277   7962    935   -598   -566       C  
ATOM     86  O   GLY A  15      -9.849 119.901  55.287  1.00 46.92           O  
ANISOU   86  O   GLY A  15     3645   5702   8482    957   -937   -256       O  
ATOM     87  N   ALA A  16      -9.070 118.588  56.943  1.00 37.94           N  
ANISOU   87  N   ALA A  16     2848   4801   6766    826   -432   -750       N  
ATOM     88  CA  ALA A  16      -7.863 118.227  56.217  1.00 31.23           C  
ANISOU   88  CA  ALA A  16     2374   4067   5423    777   -598   -622       C  
ATOM     89  C   ALA A  16      -8.214 117.443  54.957  1.00 30.47           C  
ANISOU   89  C   ALA A  16     2368   4094   5115    663   -948   -372       C  
ATOM     90  O   ALA A  16      -9.296 116.866  54.827  1.00 31.80           O  
ANISOU   90  O   ALA A  16     2366   4318   5400    586  -1064   -319       O  
ATOM     91  CB  ALA A  16      -6.924 117.411  57.103  1.00 27.29           C  
ANISOU   91  CB  ALA A  16     2171   3696   4502    682   -368   -839       C  
ATOM     92  N   THR A  17      -7.262 117.407  54.030  1.00 29.12           N  
ANISOU   92  N   THR A  17     2495   3964   4607    612  -1093   -227       N  
ATOM     93  CA  THR A  17      -7.542 116.982  52.668  1.00 31.43           C  
ANISOU   93  CA  THR A  17     2929   4321   4693    442  -1428     33       C  
ATOM     94  C   THR A  17      -6.259 116.449  52.045  1.00 37.74           C  
ANISOU   94  C   THR A  17     4155   5200   4983    341  -1366     17       C  
ATOM     95  O   THR A  17      -5.160 116.894  52.388  1.00 41.63           O  
ANISOU   95  O   THR A  17     4745   5653   5421    443  -1175    -78       O  
ATOM     96  CB  THR A  17      -8.123 118.162  51.872  1.00 35.42           C  
ANISOU   96  CB  THR A  17     3212   4668   5578    460  -1754    337       C  
ATOM     97  OG1 THR A  17      -9.504 118.331  52.216  1.00 40.35           O  
ANISOU   97  OG1 THR A  17     3403   5214   6714    514  -1850    398       O  
ATOM     98  CG2 THR A  17      -8.011 117.960  50.385  1.00 41.86           C  
ANISOU   98  CG2 THR A  17     4308   5537   6061    204  -2111    632       C  
ATOM     99  N   VAL A  18      -6.410 115.461  51.155  1.00 37.20           N  
ANISOU   99  N   VAL A  18     4339   5232   4562    119  -1499     98       N  
ATOM    100  CA  VAL A  18      -5.268 114.937  50.406  1.00 34.50           C  
ANISOU  100  CA  VAL A  18     4403   4925   3780     -8  -1387     67       C  
ATOM    101  C   VAL A  18      -4.491 116.070  49.748  1.00 36.69           C  
ANISOU  101  C   VAL A  18     4761   5117   4062     -2  -1443    203       C  
ATOM    102  O   VAL A  18      -3.257 116.121  49.818  1.00 33.73           O  
ANISOU  102  O   VAL A  18     4543   4726   3545     57  -1201     91       O  
ATOM    103  CB  VAL A  18      -5.742 113.896  49.373  1.00 34.11           C  
ANISOU  103  CB  VAL A  18     4642   4952   3365   -318  -1540    154       C  
ATOM    104  CG1 VAL A  18      -4.701 113.703  48.285  1.00 32.17           C  
ANISOU  104  CG1 VAL A  18     4822   4689   2711   -515  -1433    159       C  
ATOM    105  CG2 VAL A  18      -6.045 112.574  50.055  1.00 33.89           C  
ANISOU  105  CG2 VAL A  18     4645   5003   3230   -323  -1382    -42       C  
ATOM    106  N   GLN A  19      -5.202 117.005  49.112  1.00 38.95           N  
ANISOU  106  N   GLN A  19     4916   5333   4549    -72  -1782    469       N  
ATOM    107  CA  GLN A  19      -4.533 118.150  48.499  1.00 45.70           C  
ANISOU  107  CA  GLN A  19     5849   6095   5420    -89  -1877    624       C  
ATOM    108  C   GLN A  19      -3.890 119.050  49.550  1.00 44.96           C  
ANISOU  108  C   GLN A  19     5545   5910   5629    211  -1650    482       C  
ATOM    109  O   GLN A  19      -2.745 119.485  49.381  1.00 47.80           O  
ANISOU  109  O   GLN A  19     6071   6251   5841    223  -1509    453       O  
ATOM    110  CB  GLN A  19      -5.521 118.947  47.645  1.00 54.83           C  
ANISOU  110  CB  GLN A  19     6881   7161   6791   -246  -2358    992       C  
ATOM    111  CG  GLN A  19      -5.891 118.293  46.317  1.00 69.28           C  
ANISOU  111  CG  GLN A  19     9053   9069   8201   -676  -2640   1205       C  
ATOM    112  CD  GLN A  19      -7.008 117.265  46.439  1.00 73.97           C  
ANISOU  112  CD  GLN A  19     9553   9737   8813   -764  -2696   1189       C  
ATOM    113  OE1 GLN A  19      -7.524 117.009  47.526  1.00 69.73           O  
ANISOU  113  OE1 GLN A  19     8686   9226   8584   -523  -2624   1055       O  
ATOM    114  NE2 GLN A  19      -7.387 116.672  45.312  1.00 77.00           N  
ANISOU  114  NE2 GLN A  19    10237  10141   8877  -1138  -2798   1315       N  
ATOM    115  N   SER A  20      -4.607 119.341  50.640  1.00 38.33           N  
ANISOU  115  N   SER A  20     4356   5006   5202    418  -1589    384       N  
ATOM    116  CA  SER A  20      -4.071 120.246  51.651  1.00 29.07           C  
ANISOU  116  CA  SER A  20     3034   3724   4287    635  -1366    241       C  
ATOM    117  C   SER A  20      -2.824 119.667  52.306  1.00 26.24           C  
ANISOU  117  C   SER A  20     2874   3458   3638    663  -1047     20       C  
ATOM    118  O   SER A  20      -1.836 120.380  52.520  1.00 25.48           O  
ANISOU  118  O   SER A  20     2838   3307   3538    723   -936      2       O  
ATOM    119  CB  SER A  20      -5.131 120.546  52.708  1.00 31.59           C  
ANISOU  119  CB  SER A  20     2985   3944   5074    787  -1281    124       C  
ATOM    120  OG  SER A  20      -5.070 119.600  53.760  1.00 32.03           O  
ANISOU  120  OG  SER A  20     3068   4112   4992    794  -1003   -145       O  
ATOM    121  N   TYR A  21      -2.854 118.375  52.638  1.00 24.81           N  
ANISOU  121  N   TYR A  21     2782   3400   3246    608   -922   -120       N  
ATOM    122  CA  TYR A  21      -1.681 117.740  53.228  1.00 26.72           C  
ANISOU  122  CA  TYR A  21     3172   3694   3285    625   -673   -273       C  
ATOM    123  C   TYR A  21      -0.520 117.700  52.242  1.00 33.71           C  
ANISOU  123  C   TYR A  21     4298   4587   3923    552   -631   -193       C  
ATOM    124  O   TYR A  21       0.634 117.928  52.626  1.00 39.17           O  
ANISOU  124  O   TYR A  21     5020   5254   4609    608   -470   -233       O  
ATOM    125  CB  TYR A  21      -2.029 116.332  53.707  1.00 28.83           C  
ANISOU  125  CB  TYR A  21     3482   4055   3417    569   -590   -406       C  
ATOM    126  CG  TYR A  21      -0.855 115.590  54.300  1.00 31.15           C  
ANISOU  126  CG  TYR A  21     3893   4363   3581    578   -390   -509       C  
ATOM    127  CD1 TYR A  21      -0.398 115.887  55.578  1.00 35.04           C  
ANISOU  127  CD1 TYR A  21     4297   4826   4192    622   -282   -593       C  
ATOM    128  CD2 TYR A  21      -0.199 114.598  53.583  1.00 24.68           C  
ANISOU  128  CD2 TYR A  21     3275   3556   2548    513   -308   -509       C  
ATOM    129  CE1 TYR A  21       0.679 115.215  56.125  1.00 28.82           C  
ANISOU  129  CE1 TYR A  21     3582   4030   3340    603   -177   -615       C  
ATOM    130  CE2 TYR A  21       0.879 113.922  54.122  1.00 21.74           C  
ANISOU  130  CE2 TYR A  21     2938   3145   2175    544   -142   -565       C  
ATOM    131  CZ  TYR A  21       1.312 114.233  55.394  1.00 23.96           C  
ANISOU  131  CZ  TYR A  21     3094   3406   2605    590   -116   -588       C  
ATOM    132  OH  TYR A  21       2.381 113.565  55.941  1.00 28.01           O  
ANISOU  132  OH  TYR A  21     3610   3863   3170    593    -27   -575       O  
ATOM    133  N   THR A  22      -0.804 117.413  50.969  1.00 35.32           N  
ANISOU  133  N   THR A  22     4682   4819   3917    385   -765    -76       N  
ATOM    134  CA  THR A  22       0.247 117.425  49.955  1.00 35.94           C  
ANISOU  134  CA  THR A  22     5021   4893   3742    256   -667    -31       C  
ATOM    135  C   THR A  22       0.864 118.813  49.827  1.00 36.33           C  
ANISOU  135  C   THR A  22     5025   4872   3908    306   -717     83       C  
ATOM    136  O   THR A  22       2.084 118.970  49.938  1.00 41.14           O  
ANISOU  136  O   THR A  22     5685   5467   4482    344   -509     34       O  
ATOM    137  CB  THR A  22      -0.308 116.951  48.610  1.00 37.29           C  
ANISOU  137  CB  THR A  22     5457   5099   3612    -29   -817     75       C  
ATOM    138  OG1 THR A  22      -0.698 115.576  48.715  1.00 41.41           O  
ANISOU  138  OG1 THR A  22     6071   5674   3988    -92   -720    -56       O  
ATOM    139  CG2 THR A  22       0.742 117.093  47.511  1.00 28.67           C  
ANISOU  139  CG2 THR A  22     4675   3988   2232   -228   -669     97       C  
ATOM    140  N   ASN A  23       0.030 119.836  49.612  1.00 30.75           N  
ANISOU  140  N   ASN A  23     4195   4099   3387    307  -1002    253       N  
ATOM    141  CA  ASN A  23       0.539 121.202  49.519  1.00 31.16           C  
ANISOU  141  CA  ASN A  23     4208   4054   3578    352  -1074    371       C  
ATOM    142  C   ASN A  23       1.335 121.594  50.757  1.00 33.49           C  
ANISOU  142  C   ASN A  23     4364   4313   4047    550   -845    223       C  
ATOM    143  O   ASN A  23       2.307 122.351  50.658  1.00 35.18           O  
ANISOU  143  O   ASN A  23     4639   4490   4240    547   -785    270       O  
ATOM    144  CB  ASN A  23      -0.616 122.181  49.304  1.00 29.43           C  
ANISOU  144  CB  ASN A  23     3803   3711   3670    370  -1420    577       C  
ATOM    145  CG  ASN A  23      -1.352 121.939  48.001  1.00 32.17           C  
ANISOU  145  CG  ASN A  23     4305   4082   3838     97  -1749    814       C  
ATOM    146  OD1 ASN A  23      -0.795 121.390  47.051  1.00 38.28           O  
ANISOU  146  OD1 ASN A  23     5416   4946   4185   -160  -1705    833       O  
ATOM    147  ND2 ASN A  23      -2.611 122.353  47.950  1.00 35.00           N  
ANISOU  147  ND2 ASN A  23     4418   4340   4541    118  -2073   1001       N  
ATOM    148  N   PHE A  24       0.947 121.083  51.926  1.00 34.58           N  
ANISOU  148  N   PHE A  24     4344   4467   4327    670   -727     58       N  
ATOM    149  CA  PHE A  24       1.697 121.356  53.146  1.00 28.80           C  
ANISOU  149  CA  PHE A  24     3539   3708   3695    764   -538    -65       C  
ATOM    150  C   PHE A  24       3.094 120.750  53.080  1.00 33.45           C  
ANISOU  150  C   PHE A  24     4255   4364   4092    720   -363    -84       C  
ATOM    151  O   PHE A  24       4.090 121.431  53.351  1.00 39.33           O  
ANISOU  151  O   PHE A  24     5001   5072   4870    728   -299    -44       O  
ATOM    152  CB  PHE A  24       0.922 120.823  54.351  1.00 24.84           C  
ANISOU  152  CB  PHE A  24     2898   3216   3322    812   -455   -235       C  
ATOM    153  CG  PHE A  24       1.730 120.748  55.617  1.00 22.93           C  
ANISOU  153  CG  PHE A  24     2664   2977   3073    798   -283   -349       C  
ATOM    154  CD1 PHE A  24       2.282 121.889  56.176  1.00 21.61           C  
ANISOU  154  CD1 PHE A  24     2491   2712   3010    801   -238   -343       C  
ATOM    155  CD2 PHE A  24       1.915 119.534  56.260  1.00 24.55           C  
ANISOU  155  CD2 PHE A  24     2900   3266   3162    743   -199   -438       C  
ATOM    156  CE1 PHE A  24       3.017 121.817  57.346  1.00 23.96           C  
ANISOU  156  CE1 PHE A  24     2831   3011   3260    709   -128   -412       C  
ATOM    157  CE2 PHE A  24       2.647 119.455  57.431  1.00 24.51           C  
ANISOU  157  CE2 PHE A  24     2916   3253   3145    665   -116   -484       C  
ATOM    158  CZ  PHE A  24       3.199 120.596  57.974  1.00 23.82           C  
ANISOU  158  CZ  PHE A  24     2839   3084   3126    629    -88   -465       C  
ATOM    159  N   ILE A  25       3.189 119.469  52.716  1.00 32.08           N  
ANISOU  159  N   ILE A  25     4169   4264   3757    670   -275   -138       N  
ATOM    160  CA  ILE A  25       4.492 118.810  52.676  1.00 30.18           C  
ANISOU  160  CA  ILE A  25     3982   4032   3453    656    -71   -159       C  
ATOM    161  C   ILE A  25       5.361 119.402  51.570  1.00 32.13           C  
ANISOU  161  C   ILE A  25     4353   4262   3595    575     -4    -66       C  
ATOM    162  O   ILE A  25       6.572 119.585  51.750  1.00 32.09           O  
ANISOU  162  O   ILE A  25     4300   4232   3662    592    140    -38       O  
ATOM    163  CB  ILE A  25       4.317 117.287  52.520  1.00 30.56           C  
ANISOU  163  CB  ILE A  25     4098   4110   3406    626     39   -258       C  
ATOM    164  CG1 ILE A  25       3.554 116.711  53.716  1.00 30.96           C  
ANISOU  164  CG1 ILE A  25     4034   4185   3544    671    -27   -342       C  
ATOM    165  CG2 ILE A  25       5.666 116.600  52.389  1.00 27.87           C  
ANISOU  165  CG2 ILE A  25     3763   3715   3113    635    283   -274       C  
ATOM    166  CD1 ILE A  25       4.281 116.857  55.047  1.00 27.39           C  
ANISOU  166  CD1 ILE A  25     3459   3703   3247    702      2   -338       C  
ATOM    167  N   ARG A  26       4.764 119.719  50.416  1.00 35.80           N  
ANISOU  167  N   ARG A  26     4977   4736   3888    448   -125      4       N  
ATOM    168  CA  ARG A  26       5.520 120.366  49.343  1.00 37.10           C  
ANISOU  168  CA  ARG A  26     5308   4888   3900    300    -75     96       C  
ATOM    169  C   ARG A  26       6.099 121.694  49.815  1.00 30.71           C  
ANISOU  169  C   ARG A  26     4387   4031   3248    373   -148    195       C  
ATOM    170  O   ARG A  26       7.274 121.996  49.572  1.00 25.09           O  
ANISOU  170  O   ARG A  26     3704   3315   2512    325     16    222       O  
ATOM    171  CB  ARG A  26       4.631 120.577  48.113  1.00 44.80           C  
ANISOU  171  CB  ARG A  26     6503   5875   4644     78   -292    208       C  
ATOM    172  CG  ARG A  26       3.958 119.318  47.580  1.00 56.62           C  
ANISOU  172  CG  ARG A  26     8164   7416   5931    -60   -257    126       C  
ATOM    173  CD  ARG A  26       4.825 118.557  46.592  1.00 67.57           C  
ANISOU  173  CD  ARG A  26     9838   8802   7033   -280     78     15       C  
ATOM    174  NE  ARG A  26       4.466 117.141  46.547  1.00 74.41           N  
ANISOU  174  NE  ARG A  26    10804   9672   7795   -322    237   -143       N  
ATOM    175  CZ  ARG A  26       4.980 116.261  45.691  1.00 80.73           C  
ANISOU  175  CZ  ARG A  26    11884  10432   8357   -533    572   -290       C  
ATOM    176  NH1 ARG A  26       5.876 116.651  44.793  1.00 83.03           N  
ANISOU  176  NH1 ARG A  26    12382  10690   8476   -742    807   -309       N  
ATOM    177  NH2 ARG A  26       4.598 114.991  45.731  1.00 81.74           N  
ANISOU  177  NH2 ARG A  26    12102  10535   8419   -559    706   -436       N  
ATOM    178  N   ALA A  27       5.286 122.497  50.507  1.00 26.94           N  
ANISOU  178  N   ALA A  27     3777   3500   2959    478   -363    239       N  
ATOM    179  CA  ALA A  27       5.768 123.776  51.017  1.00 27.95           C  
ANISOU  179  CA  ALA A  27     3832   3551   3238    530   -416    311       C  
ATOM    180  C   ALA A  27       6.874 123.589  52.049  1.00 28.30           C  
ANISOU  180  C   ALA A  27     3777   3613   3363    587   -228    248       C  
ATOM    181  O   ALA A  27       7.794 124.410  52.125  1.00 31.88           O  
ANISOU  181  O   ALA A  27     4235   4038   3840    551   -205    329       O  
ATOM    182  CB  ALA A  27       4.608 124.572  51.614  1.00 24.24           C  
ANISOU  182  CB  ALA A  27     3230   2967   3013    633   -607    321       C  
ATOM    183  N   VAL A  28       6.803 122.522  52.848  1.00 25.91           N  
ANISOU  183  N   VAL A  28     3388   3351   3107    644   -132    136       N  
ATOM    184  CA  VAL A  28       7.862 122.249  53.816  1.00 27.00           C  
ANISOU  184  CA  VAL A  28     3425   3493   3340    647    -26    141       C  
ATOM    185  C   VAL A  28       9.167 121.926  53.097  1.00 33.25           C  
ANISOU  185  C   VAL A  28     4213   4302   4120    603    148    212       C  
ATOM    186  O   VAL A  28      10.222 122.490  53.410  1.00 37.90           O  
ANISOU  186  O   VAL A  28     4729   4873   4800    567    173    315       O  
ATOM    187  CB  VAL A  28       7.441 121.116  54.771  1.00 22.47           C  
ANISOU  187  CB  VAL A  28     2778   2943   2817    676     -7     41       C  
ATOM    188  CG1 VAL A  28       8.624 120.640  55.588  1.00 19.74           C  
ANISOU  188  CG1 VAL A  28     2325   2586   2589    635     46    116       C  
ATOM    189  CG2 VAL A  28       6.315 121.583  55.688  1.00 20.61           C  
ANISOU  189  CG2 VAL A  28     2528   2677   2626    681   -106    -54       C  
ATOM    190  N   ARG A  29       9.114 121.022  52.113  1.00 30.79           N  
ANISOU  190  N   ARG A  29     3983   4010   3706    581    296    149       N  
ATOM    191  CA  ARG A  29      10.309 120.712  51.333  1.00 29.27           C  
ANISOU  191  CA  ARG A  29     3790   3800   3532    522    556    165       C  
ATOM    192  C   ARG A  29      10.876 121.955  50.658  1.00 30.57           C  
ANISOU  192  C   ARG A  29     4039   3972   3604    413    545    269       C  
ATOM    193  O   ARG A  29      12.099 122.091  50.535  1.00 34.60           O  
ANISOU  193  O   ARG A  29     4451   4465   4231    377    724    327       O  
ATOM    194  CB  ARG A  29      10.001 119.643  50.283  1.00 25.30           C  
ANISOU  194  CB  ARG A  29     3448   3290   2874    455    762     33       C  
ATOM    195  CG  ARG A  29       9.557 118.300  50.841  1.00 24.57           C  
ANISOU  195  CG  ARG A  29     3289   3170   2876    548    805    -71       C  
ATOM    196  CD  ARG A  29       9.587 117.233  49.757  1.00 32.61           C  
ANISOU  196  CD  ARG A  29     4485   4138   3766    452   1101   -217       C  
ATOM    197  NE  ARG A  29       9.007 115.965  50.194  1.00 35.91           N  
ANISOU  197  NE  ARG A  29     4887   4520   4238    521   1115   -318       N  
ATOM    198  CZ  ARG A  29       7.865 115.465  49.729  1.00 36.20           C  
ANISOU  198  CZ  ARG A  29     5136   4601   4018    428   1033   -402       C  
ATOM    199  NH1 ARG A  29       7.181 116.123  48.804  1.00 37.18           N  
ANISOU  199  NH1 ARG A  29     5491   4799   3836    251    900   -369       N  
ATOM    200  NH2 ARG A  29       7.411 114.304  50.183  1.00 33.43           N  
ANISOU  200  NH2 ARG A  29     4765   4213   3724    483   1049   -489       N  
ATOM    201  N   GLY A  30      10.010 122.874  50.223  1.00 25.19           N  
ANISOU  201  N   GLY A  30     3516   3301   2756    351    322    316       N  
ATOM    202  CA  GLY A  30      10.484 124.061  49.533  1.00 26.49           C  
ANISOU  202  CA  GLY A  30     3793   3457   2816    218    270    435       C  
ATOM    203  C   GLY A  30      11.264 125.010  50.421  1.00 40.05           C  
ANISOU  203  C   GLY A  30     5369   5146   4703    262    206    538       C  
ATOM    204  O   GLY A  30      12.086 125.791  49.929  1.00 37.94           O  
ANISOU  204  O   GLY A  30     5152   4879   4383    144    247    635       O  
ATOM    205  N   ARG A  31      11.013 124.975  51.730  1.00 35.14           N  
ANISOU  205  N   ARG A  31     4603   4497   4251    381    104    518       N  
ATOM    206  CA  ARG A  31      11.770 125.790  52.671  1.00 33.40           C  
ANISOU  206  CA  ARG A  31     4294   4245   4153    357     40    615       C  
ATOM    207  C   ARG A  31      12.918 125.036  53.323  1.00 33.11           C  
ANISOU  207  C   ARG A  31     4056   4234   4291    350    166    672       C  
ATOM    208  O   ARG A  31      13.857 125.673  53.814  1.00 24.76           O  
ANISOU  208  O   ARG A  31     2923   3165   3319    264    124    808       O  
ATOM    209  CB  ARG A  31      10.855 126.341  53.771  1.00 32.80           C  
ANISOU  209  CB  ARG A  31     4232   4096   4136    403   -131    561       C  
ATOM    210  CG  ARG A  31       9.711 127.209  53.277  1.00 39.77           C  
ANISOU  210  CG  ARG A  31     5228   4890   4994    440   -278    541       C  
ATOM    211  CD  ARG A  31      10.185 128.448  52.527  1.00 53.40           C  
ANISOU  211  CD  ARG A  31     7066   6560   6664    346   -363    683       C  
ATOM    212  NE  ARG A  31       9.414 129.637  52.895  1.00 64.95           N  
ANISOU  212  NE  ARG A  31     8571   7849   8258    383   -520    689       N  
ATOM    213  CZ  ARG A  31       8.156 129.871  52.525  1.00 72.99           C  
ANISOU  213  CZ  ARG A  31     9585   8759   9387    466   -660    677       C  
ATOM    214  NH1 ARG A  31       7.500 128.993  51.775  1.00 74.40           N  
ANISOU  214  NH1 ARG A  31     9757   9019   9493    484   -699    672       N  
ATOM    215  NH2 ARG A  31       7.547 130.984  52.913  1.00 74.41           N  
ANISOU  215  NH2 ARG A  31     9757   8726   9788    520   -759    679       N  
ATOM    216  N   LEU A  32      12.862 123.702  53.347  1.00 31.77           N  
ANISOU  216  N   LEU A  32     3789   4077   4207    424    292    596       N  
ATOM    217  CA  LEU A  32      13.957 122.930  53.924  1.00 30.64           C  
ANISOU  217  CA  LEU A  32     3403   3909   4330    428    380    695       C  
ATOM    218  C   LEU A  32      15.219 123.051  53.081  1.00 37.80           C  
ANISOU  218  C   LEU A  32     4195   4805   5363    380    610    779       C  
ATOM    219  O   LEU A  32      16.322 123.187  53.622  1.00 39.55           O  
ANISOU  219  O   LEU A  32     4194   5001   5834    331    590    959       O  
ATOM    220  CB  LEU A  32      13.546 121.466  54.074  1.00 27.62           C  
ANISOU  220  CB  LEU A  32     2950   3500   4046    527    465    593       C  
ATOM    221  CG  LEU A  32      12.579 121.140  55.212  1.00 22.87           C  
ANISOU  221  CG  LEU A  32     2388   2906   3395    535    255    542       C  
ATOM    222  CD1 LEU A  32      12.090 119.708  55.106  1.00 22.72           C  
ANISOU  222  CD1 LEU A  32     2343   2864   3426    622    349    430       C  
ATOM    223  CD2 LEU A  32      13.252 121.371  56.549  1.00 23.10           C  
ANISOU  223  CD2 LEU A  32     2297   2911   3569    414     64    720       C  
ATOM    224  N   THR A  33      15.079 123.008  51.757  1.00 33.19           N  
ANISOU  224  N   THR A  33     3762   4764   4084     -7    -75    120       N  
ATOM    225  CA  THR A  33      16.219 123.128  50.862  1.00 37.75           C  
ANISOU  225  CA  THR A  33     4341   5266   4735     26    -11    142       C  
ATOM    226  C   THR A  33      15.808 123.910  49.622  1.00 41.16           C  
ANISOU  226  C   THR A  33     4680   5842   5115    160    111    356       C  
ATOM    227  O   THR A  33      14.624 124.018  49.290  1.00 43.90           O  
ANISOU  227  O   THR A  33     4951   6431   5298    213    109    475       O  
ATOM    228  CB  THR A  33      16.776 121.753  50.464  1.00 41.57           C  
ANISOU  228  CB  THR A  33     4892   5786   5116    -79    -95     33       C  
ATOM    229  OG1 THR A  33      18.032 121.919  49.797  1.00 49.37           O  
ANISOU  229  OG1 THR A  33     5889   6659   6211    -49    -34     38       O  
ATOM    230  CG2 THR A  33      15.809 121.026  49.540  1.00 40.56           C  
ANISOU  230  CG2 THR A  33     4726   5934   4751   -134   -118     54       C  
ATOM    231  N   THR A  34      16.807 124.466  48.943  1.00 42.49           N  
ANISOU  231  N   THR A  34     4842   5886   5416    233    232    417       N  
ATOM    232  CA  THR A  34      16.583 125.208  47.711  1.00 46.02           C  
ANISOU  232  CA  THR A  34     5201   6470   5816    403    384    661       C  
ATOM    233  C   THR A  34      16.544 124.317  46.477  1.00 41.72           C  
ANISOU  233  C   THR A  34     4623   6217   5012    377    309    681       C  
ATOM    234  O   THR A  34      16.156 124.791  45.404  1.00 35.47           O  
ANISOU  234  O   THR A  34     3724   5667   4086    533    406    899       O  
ATOM    235  CB  THR A  34      17.672 126.274  47.522  1.00 47.11           C  
ANISOU  235  CB  THR A  34     5345   6316   6241    499    602    720       C  
ATOM    236  OG1 THR A  34      18.950 125.636  47.394  1.00 48.16           O  
ANISOU  236  OG1 THR A  34     5544   6316   6437    390    537    550       O  
ATOM    237  CG2 THR A  34      17.700 127.229  48.708  1.00 43.78           C  
ANISOU  237  CG2 THR A  34     4926   5621   6086    491    727    646       C  
ATOM    238  N   GLY A  35      16.930 123.049  46.601  1.00 40.29           N  
ANISOU  238  N   GLY A  35     4519   6036   4755    195    168    465       N  
ATOM    239  CA  GLY A  35      17.003 122.175  45.447  1.00 39.03           C  
ANISOU  239  CA  GLY A  35     4328   6118   4381    129    136    425       C  
ATOM    240  C   GLY A  35      18.181 122.422  44.533  1.00 41.42           C  
ANISOU  240  C   GLY A  35     4647   6323   4770    193    233    485       C  
ATOM    241  O   GLY A  35      18.254 121.808  43.464  1.00 47.12           O  
ANISOU  241  O   GLY A  35     5328   7272   5305    148    230    460       O  
ATOM    242  N   ALA A  36      19.111 123.300  44.921  1.00 40.03           N  
ANISOU  242  N   ALA A  36     4515   5821   4873    278    337    533       N  
ATOM    243  CA  ALA A  36      20.259 123.589  44.068  1.00 36.25           C  
ANISOU  243  CA  ALA A  36     4050   5223   4503    340    452    587       C  
ATOM    244  C   ALA A  36      21.271 122.450  44.070  1.00 36.15           C  
ANISOU  244  C   ALA A  36     4129   5091   4515    179    364    379       C  
ATOM    245  O   ALA A  36      21.978 122.253  43.075  1.00 36.21           O  
ANISOU  245  O   ALA A  36     4140   5118   4499    190    422    400       O  
ATOM    246  CB  ALA A  36      20.927 124.891  44.507  1.00 34.20           C  
ANISOU  246  CB  ALA A  36     3792   4641   4560    453    635    661       C  
ATOM    247  N   ASP A  37      21.364 121.698  45.166  1.00 36.00           N  
ANISOU  247  N   ASP A  37     4182   4951   4544     52    247    200       N  
ATOM    248  CA  ASP A  37      22.283 120.569  45.271  1.00 32.93           C  
ANISOU  248  CA  ASP A  37     3877   4444   4190    -64    198     43       C  
ATOM    249  C   ASP A  37      21.475 119.283  45.164  1.00 36.48           C  
ANISOU  249  C   ASP A  37     4356   5070   4436   -202    137    -62       C  
ATOM    250  O   ASP A  37      20.729 118.933  46.085  1.00 37.83           O  
ANISOU  250  O   ASP A  37     4546   5257   4570   -252     72   -118       O  
ATOM    251  CB  ASP A  37      23.079 120.617  46.574  1.00 29.40           C  
ANISOU  251  CB  ASP A  37     3466   3763   3940    -73    155    -57       C  
ATOM    252  CG  ASP A  37      24.043 119.450  46.710  1.00 40.32           C  
ANISOU  252  CG  ASP A  37     4919   5046   5353   -140    130   -163       C  
ATOM    253  OD1 ASP A  37      24.149 118.885  47.819  1.00 45.01           O  
ANISOU  253  OD1 ASP A  37     5542   5590   5970   -159     65   -231       O  
ATOM    254  OD2 ASP A  37      24.681 119.084  45.698  1.00 46.69           O  
ANISOU  254  OD2 ASP A  37     5748   5837   6157   -157    193   -158       O  
ATOM    255  N   VAL A  38      21.625 118.587  44.038  1.00 38.16           N  
ANISOU  255  N   VAL A  38     4565   5411   4524   -277    186   -109       N  
ATOM    256  CA  VAL A  38      20.919 117.341  43.764  1.00 33.90           C  
ANISOU  256  CA  VAL A  38     4035   5037   3810   -452    194   -267       C  
ATOM    257  C   VAL A  38      21.944 116.289  43.362  1.00 32.15           C  
ANISOU  257  C   VAL A  38     3900   4649   3665   -554    283   -390       C  
ATOM    258  O   VAL A  38      22.813 116.553  42.523  1.00 35.79           O  
ANISOU  258  O   VAL A  38     4355   5079   4165   -508    333   -344       O  
ATOM    259  CB  VAL A  38      19.863 117.517  42.654  1.00 33.71           C  
ANISOU  259  CB  VAL A  38     3867   5440   3501   -476    202   -250       C  
ATOM    260  CG1 VAL A  38      19.139 116.211  42.397  1.00 34.26           C  
ANISOU  260  CG1 VAL A  38     3920   5695   3403   -709    242   -492       C  
ATOM    261  CG2 VAL A  38      18.871 118.612  43.022  1.00 36.41           C  
ANISOU  261  CG2 VAL A  38     4112   5944   3778   -333    143    -79       C  
ATOM    262  N   ARG A  39      21.852 115.106  43.966  1.00 29.52           N  
ANISOU  262  N   ARG A  39     3652   4190   3373   -677    335   -528       N  
ATOM    263  CA  ARG A  39      22.697 113.973  43.612  1.00 31.90           C  
ANISOU  263  CA  ARG A  39     4042   4317   3764   -775    479   -639       C  
ATOM    264  C   ARG A  39      21.813 112.818  43.174  1.00 31.70           C  
ANISOU  264  C   ARG A  39     4011   4425   3610  -1003    616   -857       C  
ATOM    265  O   ARG A  39      20.922 112.400  43.922  1.00 30.56           O  
ANISOU  265  O   ARG A  39     3879   4289   3442  -1068    629   -923       O  
ATOM    266  CB  ARG A  39      23.575 113.520  44.784  1.00 30.80           C  
ANISOU  266  CB  ARG A  39     4006   3859   3838   -686    501   -585       C  
ATOM    267  CG  ARG A  39      24.004 114.620  45.723  1.00 28.08           C  
ANISOU  267  CG  ARG A  39     3629   3450   3589   -505    351   -443       C  
ATOM    268  CD  ARG A  39      25.225 115.371  45.241  1.00 24.82           C  
ANISOU  268  CD  ARG A  39     3185   2956   3288   -408    337   -374       C  
ATOM    269  NE  ARG A  39      25.591 116.398  46.211  1.00 30.63           N  
ANISOU  269  NE  ARG A  39     3868   3642   4129   -281    232   -307       N  
ATOM    270  CZ  ARG A  39      26.269 116.160  47.329  1.00 30.70           C  
ANISOU  270  CZ  ARG A  39     3878   3553   4235   -208    199   -303       C  
ATOM    271  NH1 ARG A  39      26.668 114.928  47.619  1.00 28.37           N  
ANISOU  271  NH1 ARG A  39     3649   3169   3960   -207    278   -305       N  
ATOM    272  NH2 ARG A  39      26.548 117.155  48.160  1.00 32.52           N  
ANISOU  272  NH2 ARG A  39     4026   3795   4537   -130    114   -300       N  
ATOM    273  N   HIS A  40      22.068 112.305  41.973  1.00 32.71           N  
ANISOU  273  N   HIS A  40     4111   4658   3660  -1139    740   -994       N  
ATOM    274  CA  HIS A  40      21.338 111.161  41.433  1.00 40.05           C  
ANISOU  274  CA  HIS A  40     5013   5725   4481  -1408    924  -1278       C  
ATOM    275  C   HIS A  40      19.830 111.375  41.545  1.00 42.58           C  
ANISOU  275  C   HIS A  40     5203   6396   4581  -1495    843  -1368       C  
ATOM    276  O   HIS A  40      19.080 110.511  42.008  1.00 39.95           O  
ANISOU  276  O   HIS A  40     4890   6027   4262  -1665    970  -1554       O  
ATOM    277  CB  HIS A  40      21.776 109.868  42.120  1.00 39.40           C  
ANISOU  277  CB  HIS A  40     5087   5245   4637  -1490   1160  -1371       C  
ATOM    278  CG  HIS A  40      23.260 109.675  42.129  1.00 40.66           C  
ANISOU  278  CG  HIS A  40     5357   5081   5012  -1365   1234  -1244       C  
ATOM    279  ND1 HIS A  40      23.983 109.416  40.984  1.00 41.28           N  
ANISOU  279  ND1 HIS A  40     5429   5170   5087  -1449   1348  -1334       N  
ATOM    280  CD2 HIS A  40      24.160 109.726  43.140  1.00 39.67           C  
ANISOU  280  CD2 HIS A  40     5326   4657   5090  -1155   1205  -1037       C  
ATOM    281  CE1 HIS A  40      25.263 109.306  41.291  1.00 40.39           C  
ANISOU  281  CE1 HIS A  40     5412   4745   5187  -1296   1391  -1180       C  
ATOM    282  NE2 HIS A  40      25.397 109.489  42.592  1.00 40.32           N  
ANISOU  282  NE2 HIS A  40     5454   4570   5297  -1114   1302  -1001       N  
ATOM    283  N   GLU A  41      19.396 112.564  41.125  1.00 43.12           N  
ANISOU  283  N   GLU A  41     5132   6796   4455  -1359    656  -1214       N  
ATOM    284  CA  GLU A  41      18.009 113.013  41.050  1.00 42.35           C  
ANISOU  284  CA  GLU A  41     4866   7120   4106  -1382    555  -1236       C  
ATOM    285  C   GLU A  41      17.385 113.267  42.418  1.00 37.35           C  
ANISOU  285  C   GLU A  41     4292   6322   3577  -1301    467  -1140       C  
ATOM    286  O   GLU A  41      16.198 113.602  42.480  1.00 40.48           O  
ANISOU  286  O   GLU A  41     4555   7039   3787  -1318    391  -1154       O  
ATOM    287  CB  GLU A  41      17.117 112.031  40.273  1.00 49.54           C  
ANISOU  287  CB  GLU A  41     5627   8361   4834  -1669    680  -1557       C  
ATOM    288  CG  GLU A  41      17.743 111.476  38.990  1.00 52.43           C  
ANISOU  288  CG  GLU A  41     5932   8810   5180  -1795    795  -1690       C  
ATOM    289  CD  GLU A  41      17.460 112.326  37.766  1.00 54.72           C  
ANISOU  289  CD  GLU A  41     5989   9591   5210  -1681    658  -1568       C  
ATOM    290  OE1 GLU A  41      16.934 111.781  36.773  1.00 56.99           O  
ANISOU  290  OE1 GLU A  41     6068  10185   5400  -1849    694  -1741       O  
ATOM    291  OE2 GLU A  41      17.762 113.537  37.794  1.00 56.69           O  
ANISOU  291  OE2 GLU A  41     6250   9926   5362  -1418    540  -1289       O  
ATOM    292  N   ILE A  42      18.132 113.141  43.508  1.00 33.82           N  
ANISOU  292  N   ILE A  42     4018   5432   3398  -1204    473  -1039       N  
ATOM    293  CA  ILE A  42      17.604 113.303  44.861  1.00 30.98           C  
ANISOU  293  CA  ILE A  42     3717   4924   3130  -1131    402   -961       C  
ATOM    294  C   ILE A  42      18.113 114.627  45.421  1.00 28.54           C  
ANISOU  294  C   ILE A  42     3415   4511   2916   -881    241   -701       C  
ATOM    295  O   ILE A  42      19.332 114.817  45.527  1.00 29.43           O  
ANISOU  295  O   ILE A  42     3602   4388   3193   -779    244   -614       O  
ATOM    296  CB  ILE A  42      18.009 112.138  45.777  1.00 29.65           C  
ANISOU  296  CB  ILE A  42     3712   4387   3168  -1191    558  -1038       C  
ATOM    297  CG1 ILE A  42      17.754 110.794  45.095  1.00 25.66           C  
ANISOU  297  CG1 ILE A  42     3214   3894   2641  -1456    811  -1320       C  
ATOM    298  CG2 ILE A  42      17.250 112.217  47.092  1.00 25.93           C  
ANISOU  298  CG2 ILE A  42     3276   3842   2733  -1135    500   -981       C  
ATOM    299  CD1 ILE A  42      16.304 110.455  44.963  1.00 27.11           C  
ANISOU  299  CD1 ILE A  42     3285   4364   2651  -1659    858  -1538       C  
ATOM    300  N   PRO A  43      17.237 115.555  45.797  1.00 28.95           N  
ANISOU  300  N   PRO A  43     3384   4727   2887   -789    127   -592       N  
ATOM    301  CA  PRO A  43      17.703 116.806  46.408  1.00 30.05           C  
ANISOU  301  CA  PRO A  43     3532   4726   3161   -583     36   -389       C  
ATOM    302  C   PRO A  43      18.350 116.567  47.765  1.00 31.15           C  
ANISOU  302  C   PRO A  43     3790   4547   3498   -540     16   -389       C  
ATOM    303  O   PRO A  43      17.966 115.668  48.518  1.00 38.39           O  
ANISOU  303  O   PRO A  43     4774   5388   4424   -617     47   -475       O  
ATOM    304  CB  PRO A  43      16.421 117.637  46.546  1.00 27.82           C  
ANISOU  304  CB  PRO A  43     3134   4692   2745   -522    -31   -298       C  
ATOM    305  CG  PRO A  43      15.461 117.034  45.564  1.00 25.21           C  
ANISOU  305  CG  PRO A  43     2683   4744   2153   -662      0   -419       C  
ATOM    306  CD  PRO A  43      15.788 115.572  45.535  1.00 26.00           C  
ANISOU  306  CD  PRO A  43     2878   4713   2290   -873    101   -659       C  
ATOM    307  N   VAL A  44      19.340 117.400  48.075  1.00 24.81           N  
ANISOU  307  N   VAL A  44     2994   3585   2848   -408    -17   -292       N  
ATOM    308  CA  VAL A  44      20.111 117.300  49.308  1.00 22.45           C  
ANISOU  308  CA  VAL A  44     2754   3078   2699   -348    -48   -297       C  
ATOM    309  C   VAL A  44      19.802 118.505  50.185  1.00 24.14           C  
ANISOU  309  C   VAL A  44     2909   3290   2971   -259   -119   -242       C  
ATOM    310  O   VAL A  44      19.657 119.630  49.690  1.00 23.82           O  
ANISOU  310  O   VAL A  44     2798   3294   2957   -199    -98   -165       O  
ATOM    311  CB  VAL A  44      21.619 117.204  49.010  1.00 22.70           C  
ANISOU  311  CB  VAL A  44     2807   2958   2861   -301    -10   -294       C  
ATOM    312  CG1 VAL A  44      22.419 117.001  50.291  1.00 24.41           C  
ANISOU  312  CG1 VAL A  44     3038   3057   3178   -224    -47   -301       C  
ATOM    313  CG2 VAL A  44      21.880 116.078  48.041  1.00 24.91           C  
ANISOU  313  CG2 VAL A  44     3143   3225   3095   -398     95   -353       C  
ATOM    314  N   LEU A  45      19.696 118.266  51.489  1.00 17.25           N  
ANISOU  314  N   LEU A  45     2063   2369   2122   -243   -170   -275       N  
ATOM    315  CA  LEU A  45      19.495 119.344  52.439  1.00 23.67           C  
ANISOU  315  CA  LEU A  45     2815   3178   2998   -185   -219   -270       C  
ATOM    316  C   LEU A  45      20.757 120.199  52.546  1.00 22.59           C  
ANISOU  316  C   LEU A  45     2615   2947   3019   -131   -197   -304       C  
ATOM    317  O   LEU A  45      21.851 119.759  52.180  1.00 20.11           O  
ANISOU  317  O   LEU A  45     2312   2576   2753   -121   -179   -324       O  
ATOM    318  CB  LEU A  45      19.117 118.770  53.802  1.00 22.88           C  
ANISOU  318  CB  LEU A  45     2748   3092   2852   -181   -274   -307       C  
ATOM    319  CG  LEU A  45      17.816 117.968  53.816  1.00 22.71           C  
ANISOU  319  CG  LEU A  45     2786   3139   2706   -252   -262   -301       C  
ATOM    320  CD1 LEU A  45      17.706 117.153  55.092  1.00 24.38           C  
ANISOU  320  CD1 LEU A  45     3052   3322   2890   -222   -270   -311       C  
ATOM    321  CD2 LEU A  45      16.616 118.891  53.656  1.00 23.62           C  
ANISOU  321  CD2 LEU A  45     2839   3361   2773   -265   -284   -267       C  
ATOM    322  N   PRO A  46      20.625 121.439  53.025  1.00 24.47           N  
ANISOU  322  N   PRO A  46     2778   3162   3358   -108   -169   -330       N  
ATOM    323  CA  PRO A  46      21.804 122.303  53.171  1.00 22.70           C  
ANISOU  323  CA  PRO A  46     2470   2846   3310    -95   -105   -422       C  
ATOM    324  C   PRO A  46      22.844 121.706  54.106  1.00 27.21           C  
ANISOU  324  C   PRO A  46     3000   3469   3868    -94   -187   -541       C  
ATOM    325  O   PRO A  46      22.519 121.043  55.095  1.00 27.53           O  
ANISOU  325  O   PRO A  46     3053   3616   3792    -79   -278   -555       O  
ATOM    326  CB  PRO A  46      21.228 123.606  53.745  1.00 20.72           C  
ANISOU  326  CB  PRO A  46     2148   2554   3169   -100    -19   -463       C  
ATOM    327  CG  PRO A  46      19.822 123.282  54.164  1.00 26.06           C  
ANISOU  327  CG  PRO A  46     2872   3327   3702   -101    -89   -389       C  
ATOM    328  CD  PRO A  46      19.376 122.178  53.264  1.00 26.91           C  
ANISOU  328  CD  PRO A  46     3063   3513   3648   -102   -146   -278       C  
ATOM    329  N   ASN A  47      24.111 121.942  53.765  1.00 28.11           N  
ANISOU  329  N   ASN A  47     3052   3533   4094    -90   -141   -611       N  
ATOM    330  CA  ASN A  47      25.212 121.510  54.612  1.00 22.59           C  
ANISOU  330  CA  ASN A  47     2262   2951   3373    -66   -210   -721       C  
ATOM    331  C   ASN A  47      25.227 122.324  55.898  1.00 23.02           C  
ANISOU  331  C   ASN A  47     2169   3134   3442   -105   -230   -907       C  
ATOM    332  O   ASN A  47      25.168 123.557  55.870  1.00 25.45           O  
ANISOU  332  O   ASN A  47     2406   3354   3910   -180   -112  -1030       O  
ATOM    333  CB  ASN A  47      26.541 121.654  53.870  1.00 25.57           C  
ANISOU  333  CB  ASN A  47     2585   3257   3873    -64   -145   -768       C  
ATOM    334  CG  ASN A  47      27.740 121.201  54.699  1.00 28.13           C  
ANISOU  334  CG  ASN A  47     2775   3764   4149    -19   -218   -871       C  
ATOM    335  OD1 ASN A  47      27.595 120.570  55.748  1.00 29.00           O  
ANISOU  335  OD1 ASN A  47     2848   4068   4102     46   -318   -855       O  
ATOM    336  ND2 ASN A  47      28.935 121.515  54.215  1.00 27.43           N  
ANISOU  336  ND2 ASN A  47     2599   3642   4183    -33   -158   -960       N  
ATOM    337  N   ARG A  48      25.308 121.623  57.027  1.00 23.43           N  
ANISOU  337  N   ARG A  48     2171   3403   3330    -50   -347   -926       N  
ATOM    338  CA  ARG A  48      25.312 122.290  58.323  1.00 29.13           C  
ANISOU  338  CA  ARG A  48     2730   4325   4013    -93   -380  -1124       C  
ATOM    339  C   ARG A  48      26.539 123.180  58.486  1.00 31.31           C  
ANISOU  339  C   ARG A  48     2797   4689   4412   -175   -315  -1388       C  
ATOM    340  O   ARG A  48      26.446 124.290  59.023  1.00 32.68           O  
ANISOU  340  O   ARG A  48     2845   4885   4687   -297   -227  -1624       O  
ATOM    341  CB  ARG A  48      25.244 121.239  59.429  1.00 36.01           C  
ANISOU  341  CB  ARG A  48     3576   5461   4645     27   -511  -1046       C  
ATOM    342  CG  ARG A  48      25.217 121.789  60.830  1.00 48.71           C  
ANISOU  342  CG  ARG A  48     4999   7360   6147     -3   -565  -1245       C  
ATOM    343  CD  ARG A  48      25.042 120.659  61.825  1.00 56.84           C  
ANISOU  343  CD  ARG A  48     6025   8649   6921    166   -671  -1088       C  
ATOM    344  NE  ARG A  48      25.846 119.494  61.462  1.00 62.22           N  
ANISOU  344  NE  ARG A  48     6740   9367   7536    330   -680   -887       N  
ATOM    345  CZ  ARG A  48      27.140 119.361  61.739  1.00 66.77           C  
ANISOU  345  CZ  ARG A  48     7119  10212   8038    414   -715   -945       C  
ATOM    346  NH1 ARG A  48      27.785 120.324  62.383  1.00 70.79           N  
ANISOU  346  NH1 ARG A  48     7368  11009   8520    320   -753  -1243       N  
ATOM    347  NH2 ARG A  48      27.790 118.266  61.370  1.00 66.49           N  
ANISOU  347  NH2 ARG A  48     7131  10170   7962    584   -689   -721       N  
ATOM    348  N   VAL A  49      27.697 122.714  58.024  1.00 33.74           N  
ANISOU  348  N   VAL A  49     3054   5039   4728   -124   -329  -1375       N  
ATOM    349  CA  VAL A  49      28.923 123.502  58.102  1.00 36.06           C  
ANISOU  349  CA  VAL A  49     3130   5426   5143   -215   -256  -1647       C  
ATOM    350  C   VAL A  49      28.815 124.646  57.097  1.00 34.02           C  
ANISOU  350  C   VAL A  49     2930   4818   5179   -334    -40  -1716       C  
ATOM    351  O   VAL A  49      28.762 124.417  55.886  1.00 32.84           O  
ANISOU  351  O   VAL A  49     2941   4423   5115   -285     17  -1517       O  
ATOM    352  CB  VAL A  49      30.165 122.640  57.842  1.00 35.74           C  
ANISOU  352  CB  VAL A  49     3020   5529   5029   -107   -323  -1583       C  
ATOM    353  CG1 VAL A  49      31.408 123.512  57.749  1.00 28.09           C  
ANISOU  353  CG1 VAL A  49     1826   4632   4215   -225   -226  -1884       C  
ATOM    354  CG2 VAL A  49      30.325 121.598  58.942  1.00 27.23           C  
ANISOU  354  CG2 VAL A  49     1850   4833   3663     56   -485  -1485       C  
ATOM    355  N   GLY A  50      28.775 125.880  57.600  1.00 33.44           N  
ANISOU  355  N   GLY A  50     2719   4725   5261   -484    113  -1995       N  
ATOM    356  CA  GLY A  50      28.634 127.057  56.772  1.00 30.33           C  
ANISOU  356  CA  GLY A  50     2370   3978   5177   -572    391  -2043       C  
ATOM    357  C   GLY A  50      27.243 127.650  56.747  1.00 30.73           C  
ANISOU  357  C   GLY A  50     2547   3831   5299   -571    502  -1921       C  
ATOM    358  O   GLY A  50      27.070 128.760  56.228  1.00 32.74           O  
ANISOU  358  O   GLY A  50     2812   3802   5825   -623    789  -1953       O  
ATOM    359  N   LEU A  51      26.254 126.951  57.288  1.00 27.48           N  
ANISOU  359  N   LEU A  51     2225   3554   4662   -500    314  -1767       N  
ATOM    360  CA  LEU A  51      24.886 127.445  57.274  1.00 24.90           C  
ANISOU  360  CA  LEU A  51     2008   3073   4379   -486    402  -1636       C  
ATOM    361  C   LEU A  51      24.721 128.529  58.329  1.00 40.01           C  
ANISOU  361  C   LEU A  51     3774   5007   6423   -633    561  -1939       C  
ATOM    362  O   LEU A  51      24.916 128.254  59.518  1.00 39.17           O  
ANISOU  362  O   LEU A  51     3536   5197   6149   -694    418  -2146       O  
ATOM    363  CB  LEU A  51      23.908 126.310  57.535  1.00 36.51           C  
ANISOU  363  CB  LEU A  51     3611   4683   5579   -384    165  -1408       C  
ATOM    364  CG  LEU A  51      22.422 126.669  57.502  1.00 32.07           C  
ANISOU  364  CG  LEU A  51     3153   4011   5020   -357    222  -1252       C  
ATOM    365  CD1 LEU A  51      21.985 127.068  56.102  1.00 25.96           C  
ANISOU  365  CD1 LEU A  51     2482   3015   4368   -279    376  -1013       C  
ATOM    366  CD2 LEU A  51      21.600 125.504  58.008  1.00 33.01           C  
ANISOU  366  CD2 LEU A  51     3365   4302   4875   -294     -4  -1113       C  
ATOM    367  N   PRO A  52      24.376 129.759  57.949  1.00 38.84           N  
ANISOU  367  N   PRO A  52     3630   4563   6565   -685    883  -1972       N  
ATOM    368  CA  PRO A  52      24.183 130.811  58.953  1.00 38.41           C  
ANISOU  368  CA  PRO A  52     3442   4492   6661   -843   1092  -2284       C  
ATOM    369  C   PRO A  52      23.033 130.471  59.891  1.00 36.88           C  
ANISOU  369  C   PRO A  52     3287   4457   6270   -831    926  -2236       C  
ATOM    370  O   PRO A  52      22.097 129.753  59.530  1.00 36.72           O  
ANISOU  370  O   PRO A  52     3433   4438   6082   -682    758  -1903       O  
ATOM    371  CB  PRO A  52      23.878 132.057  58.111  1.00 36.74           C  
ANISOU  371  CB  PRO A  52     3282   3859   6819   -832   1518  -2195       C  
ATOM    372  CG  PRO A  52      24.418 131.739  56.744  1.00 34.56           C  
ANISOU  372  CG  PRO A  52     3099   3439   6595   -708   1529  -1952       C  
ATOM    373  CD  PRO A  52      24.216 130.264  56.575  1.00 34.61           C  
ANISOU  373  CD  PRO A  52     3211   3705   6236   -585   1112  -1719       C  
ATOM    374  N   ILE A  53      23.117 130.998  61.117  1.00 34.49           N  
ANISOU  374  N   ILE A  53     2868   4335   5902   -913    989  -2500       N  
ATOM    375  CA  ILE A  53      22.174 130.605  62.160  1.00 31.11           C  
ANISOU  375  CA  ILE A  53     2457   4109   5257   -905    815  -2484       C  
ATOM    376  C   ILE A  53      20.768 131.108  61.850  1.00 30.71           C  
ANISOU  376  C   ILE A  53     2516   3762   5391   -910    965  -2327       C  
ATOM    377  O   ILE A  53      19.779 130.473  62.235  1.00 30.68           O  
ANISOU  377  O   ILE A  53     2606   3867   5183   -832    770  -2151       O  
ATOM    378  CB  ILE A  53      22.669 131.091  63.538  1.00 36.11           C  
ANISOU  378  CB  ILE A  53     2922   5032   5768   -983    878  -2794       C  
ATOM    379  CG1 ILE A  53      21.731 130.616  64.652  1.00 33.55           C  
ANISOU  379  CG1 ILE A  53     2616   4933   5199   -956    697  -2749       C  
ATOM    380  CG2 ILE A  53      22.810 132.609  63.571  1.00 35.47           C  
ANISOU  380  CG2 ILE A  53     2748   4726   6002  -1105   1306  -3035       C  
ATOM    381  CD1 ILE A  53      21.528 129.116  64.702  1.00 30.33           C  
ANISOU  381  CD1 ILE A  53     2301   4735   4489   -812    336  -2494       C  
ATOM    382  N   ASN A  54      20.643 132.229  61.140  1.00 33.15           N  
ANISOU  382  N   ASN A  54     2845   3704   6046   -928   1338  -2301       N  
ATOM    383  CA  ASN A  54      19.326 132.743  60.784  1.00 37.94           C  
ANISOU  383  CA  ASN A  54     3576   4064   6776   -823   1516  -2024       C  
ATOM    384  C   ASN A  54      18.697 131.990  59.611  1.00 35.62           C  
ANISOU  384  C   ASN A  54     3454   3750   6331   -591   1350  -1554       C  
ATOM    385  O   ASN A  54      17.658 132.422  59.099  1.00 35.61           O  
ANISOU  385  O   ASN A  54     3532   3592   6407   -461   1502  -1273       O  
ATOM    386  CB  ASN A  54      19.403 134.246  60.484  1.00 47.49           C  
ANISOU  386  CB  ASN A  54     4786   4886   8374   -906   1961  -2066       C  
ATOM    387  CG  ASN A  54      19.906 134.549  59.084  1.00 51.80           C  
ANISOU  387  CG  ASN A  54     5418   5189   9074   -792   2113  -1798       C  
ATOM    388  OD1 ASN A  54      20.770 133.853  58.552  1.00 53.97           O  
ANISOU  388  OD1 ASN A  54     5663   5581   9262   -754   1969  -1815       O  
ATOM    389  ND2 ASN A  54      19.363 135.602  58.482  1.00 52.33           N  
ANISOU  389  ND2 ASN A  54     5594   4925   9362   -723   2414  -1534       N  
ATOM    390  N   GLN A  55      19.306 130.881  59.183  1.00 26.67           N  
ANISOU  390  N   GLN A  55     2359   2797   4977   -539   1059  -1474       N  
ATOM    391  CA  GLN A  55      18.731 129.996  58.176  1.00 24.77           C  
ANISOU  391  CA  GLN A  55     2258   2605   4548   -367    878  -1106       C  
ATOM    392  C   GLN A  55      18.730 128.545  58.634  1.00 29.15           C  
ANISOU  392  C   GLN A  55     2861   3438   4778   -361    509  -1095       C  
ATOM    393  O   GLN A  55      18.558 127.644  57.804  1.00 24.60           O  
ANISOU  393  O   GLN A  55     2381   2917   4050   -267    364   -876       O  
ATOM    394  CB  GLN A  55      19.488 130.110  56.849  1.00 26.36           C  
ANISOU  394  CB  GLN A  55     2482   2671   4861   -289    992   -969       C  
ATOM    395  CG  GLN A  55      19.437 131.487  56.217  1.00 33.58           C  
ANISOU  395  CG  GLN A  55     3371   3282   6108   -238   1411   -890       C  
ATOM    396  CD  GLN A  55      20.478 131.661  55.129  1.00 38.38           C  
ANISOU  396  CD  GLN A  55     3975   3755   6853   -192   1549   -838       C  
ATOM    397  OE1 GLN A  55      20.652 130.791  54.274  1.00 34.76           O  
ANISOU  397  OE1 GLN A  55     3584   3417   6206   -101   1352   -654       O  
ATOM    398  NE2 GLN A  55      21.186 132.787  55.162  1.00 41.53           N  
ANISOU  398  NE2 GLN A  55     4290   3893   7596   -271   1918  -1025       N  
ATOM    399  N   ARG A  56      18.918 128.297  59.930  1.00 31.13           N  
ANISOU  399  N   ARG A  56     3035   3872   4920   -453    386  -1327       N  
ATOM    400  CA  ARG A  56      19.076 126.935  60.424  1.00 31.16           C  
ANISOU  400  CA  ARG A  56     3072   4128   4640   -412     96  -1295       C  
ATOM    401  C   ARG A  56      17.742 126.224  60.615  1.00 30.92           C  
ANISOU  401  C   ARG A  56     3163   4151   4434   -344    -31  -1094       C  
ATOM    402  O   ARG A  56      17.681 124.995  60.498  1.00 29.69           O  
ANISOU  402  O   ARG A  56     3091   4101   4090   -279   -201   -965       O  
ATOM    403  CB  ARG A  56      19.857 126.954  61.741  1.00 33.73           C  
ANISOU  403  CB  ARG A  56     3232   4700   4882   -501     27  -1598       C  
ATOM    404  CG  ARG A  56      20.016 125.603  62.419  1.00 29.13           C  
ANISOU  404  CG  ARG A  56     2664   4403   4003   -411   -226  -1527       C  
ATOM    405  CD  ARG A  56      20.883 124.662  61.606  1.00 24.78           C  
ANISOU  405  CD  ARG A  56     2160   3862   3393   -319   -314  -1386       C  
ATOM    406  NE  ARG A  56      21.003 123.360  62.256  1.00 29.37           N  
ANISOU  406  NE  ARG A  56     2761   4676   3722   -200   -487  -1275       N  
ATOM    407  CZ  ARG A  56      21.864 123.083  63.230  1.00 29.40           C  
ANISOU  407  CZ  ARG A  56     2599   5002   3571   -160   -572  -1402       C  
ATOM    408  NH1 ARG A  56      22.693 124.019  63.676  1.00 26.95           N  
ANISOU  408  NH1 ARG A  56     2101   4816   3323   -260   -498  -1672       N  
ATOM    409  NH2 ARG A  56      21.897 121.868  63.761  1.00 27.81           N  
ANISOU  409  NH2 ARG A  56     2430   4989   3149     -1   -682  -1226       N  
ATOM    410  N   PHE A  57      16.668 126.960  60.892  1.00 32.09           N  
ANISOU  410  N   PHE A  57     3322   4213   4658   -361     81  -1069       N  
ATOM    411  CA  PHE A  57      15.429 126.346  61.344  1.00 30.82           C  
ANISOU  411  CA  PHE A  57     3245   4137   4330   -323    -37   -943       C  
ATOM    412  C   PHE A  57      14.252 126.734  60.459  1.00 27.06           C  
ANISOU  412  C   PHE A  57     2830   3541   3909   -257     65   -712       C  
ATOM    413  O   PHE A  57      14.244 127.787  59.817  1.00 27.37           O  
ANISOU  413  O   PHE A  57     2832   3418   4147   -229    279   -657       O  
ATOM    414  CB  PHE A  57      15.126 126.725  62.798  1.00 30.32           C  
ANISOU  414  CB  PHE A  57     3109   4174   4237   -399    -36  -1141       C  
ATOM    415  CG  PHE A  57      16.154 126.232  63.775  1.00 27.93           C  
ANISOU  415  CG  PHE A  57     2707   4112   3793   -432   -164  -1344       C  
ATOM    416  CD1 PHE A  57      16.352 124.875  63.962  1.00 26.39           C  
ANISOU  416  CD1 PHE A  57     2571   4086   3370   -337   -356  -1224       C  
ATOM    417  CD2 PHE A  57      16.918 127.123  64.511  1.00 29.06           C  
ANISOU  417  CD2 PHE A  57     2677   4337   4027   -552    -62  -1657       C  
ATOM    418  CE1 PHE A  57      17.294 124.416  64.863  1.00 27.14           C  
ANISOU  418  CE1 PHE A  57     2550   4456   3307   -314   -460  -1355       C  
ATOM    419  CE2 PHE A  57      17.861 126.669  65.417  1.00 24.89           C  
ANISOU  419  CE2 PHE A  57     2012   4130   3315   -562   -191  -1837       C  
ATOM    420  CZ  PHE A  57      18.049 125.316  65.592  1.00 27.36           C  
ANISOU  420  CZ  PHE A  57     2386   4631   3379   -416   -392  -1648       C  
ATOM    421  N   ILE A  58      13.254 125.854  60.442  1.00 26.46           N  
ANISOU  421  N   ILE A  58     2835   3568   3651   -220    -68   -573       N  
ATOM    422  CA  ILE A  58      11.985 126.067  59.759  1.00 30.25           C  
ANISOU  422  CA  ILE A  58     3336   4046   4111   -157    -12   -368       C  
ATOM    423  C   ILE A  58      10.874 125.790  60.761  1.00 30.24           C  
ANISOU  423  C   ILE A  58     3361   4120   4008   -184    -81   -386       C  
ATOM    424  O   ILE A  58      10.933 124.798  61.497  1.00 37.25           O  
ANISOU  424  O   ILE A  58     4300   5102   4751   -221   -226   -461       O  
ATOM    425  CB  ILE A  58      11.848 125.160  58.518  1.00 34.80           C  
ANISOU  425  CB  ILE A  58     3955   4723   4544   -114    -97   -214       C  
ATOM    426  CG1 ILE A  58      12.635 125.744  57.349  1.00 37.85           C  
ANISOU  426  CG1 ILE A  58     4303   5033   5046    -53     23   -133       C  
ATOM    427  CG2 ILE A  58      10.391 124.958  58.137  1.00 36.80           C  
ANISOU  427  CG2 ILE A  58     4203   5112   4668    -79   -114    -63       C  
ATOM    428  CD1 ILE A  58      12.270 127.164  57.025  1.00 41.84           C  
ANISOU  428  CD1 ILE A  58     4739   5422   5738     37    261    -12       C  
ATOM    429  N   LEU A  59       9.875 126.666  60.803  1.00 25.17           N  
ANISOU  429  N   LEU A  59     2684   3431   3449   -147     50   -298       N  
ATOM    430  CA  LEU A  59       8.783 126.548  61.759  1.00 27.57           C  
ANISOU  430  CA  LEU A  59     3005   3787   3681   -174     10   -316       C  
ATOM    431  C   LEU A  59       7.532 126.006  61.080  1.00 24.29           C  
ANISOU  431  C   LEU A  59     2602   3510   3118   -121    -47   -128       C  
ATOM    432  O   LEU A  59       7.190 126.411  59.965  1.00 22.92           O  
ANISOU  432  O   LEU A  59     2370   3383   2954    -30     35     53       O  
ATOM    433  CB  LEU A  59       8.486 127.900  62.411  1.00 31.16           C  
ANISOU  433  CB  LEU A  59     3400   4098   4342   -183    221   -376       C  
ATOM    434  CG  LEU A  59       9.674 128.531  63.140  1.00 29.77           C  
ANISOU  434  CG  LEU A  59     3170   3824   4316   -282    314   -640       C  
ATOM    435  CD1 LEU A  59       9.280 129.859  63.764  1.00 30.12           C  
ANISOU  435  CD1 LEU A  59     3151   3702   4591   -325    582   -737       C  
ATOM    436  CD2 LEU A  59      10.227 127.581  64.193  1.00 28.32           C  
ANISOU  436  CD2 LEU A  59     3001   3815   3946   -358    100   -830       C  
ATOM    437  N   VAL A  60       6.853 125.086  61.760  1.00 24.12           N  
ANISOU  437  N   VAL A  60     2635   3581   2947   -175   -173   -175       N  
ATOM    438  CA  VAL A  60       5.636 124.456  61.257  1.00 27.72           C  
ANISOU  438  CA  VAL A  60     3082   4196   3253   -172   -223    -68       C  
ATOM    439  C   VAL A  60       4.546 124.669  62.297  1.00 28.91           C  
ANISOU  439  C   VAL A  60     3237   4347   3401   -189   -207    -86       C  
ATOM    440  O   VAL A  60       4.612 124.107  63.398  1.00 29.28           O  
ANISOU  440  O   VAL A  60     3358   4362   3406   -248   -271   -208       O  
ATOM    441  CB  VAL A  60       5.838 122.961  60.970  1.00 32.58           C  
ANISOU  441  CB  VAL A  60     3768   4897   3715   -246   -339   -131       C  
ATOM    442  CG1 VAL A  60       4.499 122.273  60.752  1.00 35.67           C  
ANISOU  442  CG1 VAL A  60     4137   5453   3965   -297   -362   -110       C  
ATOM    443  CG2 VAL A  60       6.739 122.766  59.759  1.00 33.83           C  
ANISOU  443  CG2 VAL A  60     3908   5079   3866   -230   -340    -99       C  
ATOM    444  N   GLU A  61       3.544 125.478  61.957  1.00 31.35           N  
ANISOU  444  N   GLU A  61     3459   4707   3744   -115   -107     59       N  
ATOM    445  CA  GLU A  61       2.423 125.724  62.855  1.00 31.47           C  
ANISOU  445  CA  GLU A  61     3470   4724   3764   -125    -77     59       C  
ATOM    446  C   GLU A  61       1.295 124.745  62.556  1.00 31.54           C  
ANISOU  446  C   GLU A  61     3458   4946   3581   -165   -172     87       C  
ATOM    447  O   GLU A  61       0.834 124.646  61.414  1.00 31.65           O  
ANISOU  447  O   GLU A  61     3367   5169   3490   -121   -175    202       O  
ATOM    448  CB  GLU A  61       1.916 127.160  62.732  1.00 35.22           C  
ANISOU  448  CB  GLU A  61     3854   5124   4406     -9    126    210       C  
ATOM    449  CG  GLU A  61       1.020 127.572  63.892  1.00 49.57           C  
ANISOU  449  CG  GLU A  61     5682   6869   6282    -35    190    168       C  
ATOM    450  CD  GLU A  61       0.224 128.831  63.613  1.00 66.36           C  
ANISOU  450  CD  GLU A  61     7707   8949   8557    106    422    375       C  
ATOM    451  OE1 GLU A  61      -0.226 129.012  62.461  1.00 76.06           O  
ANISOU  451  OE1 GLU A  61     8828  10349   9722    248    467    613       O  
ATOM    452  OE2 GLU A  61       0.047 129.637  64.552  1.00 71.63           O  
ANISOU  452  OE2 GLU A  61     8389   9428   9398     84    579    306       O  
ATOM    453  N   LEU A  62       0.851 124.032  63.586  1.00 31.31           N  
ANISOU  453  N   LEU A  62     3511   4889   3497   -252   -231    -30       N  
ATOM    454  CA  LEU A  62      -0.196 123.029  63.465  1.00 33.55           C  
ANISOU  454  CA  LEU A  62     3783   5333   3632   -327   -281    -60       C  
ATOM    455  C   LEU A  62      -1.440 123.474  64.224  1.00 33.07           C  
ANISOU  455  C   LEU A  62     3688   5291   3586   -316   -235    -26       C  
ATOM    456  O   LEU A  62      -1.342 124.112  65.277  1.00 36.49           O  
ANISOU  456  O   LEU A  62     4174   5561   4129   -295   -189    -52       O  
ATOM    457  CB  LEU A  62       0.287 121.675  63.993  1.00 32.35           C  
ANISOU  457  CB  LEU A  62     3765   5104   3421   -427   -333   -205       C  
ATOM    458  CG  LEU A  62       1.437 121.035  63.216  1.00 25.83           C  
ANISOU  458  CG  LEU A  62     2976   4262   2575   -446   -361   -240       C  
ATOM    459  CD1 LEU A  62       1.938 119.792  63.931  1.00 24.49           C  
ANISOU  459  CD1 LEU A  62     2945   3977   2382   -495   -355   -334       C  
ATOM    460  CD2 LEU A  62       0.980 120.701  61.809  1.00 22.09           C  
ANISOU  460  CD2 LEU A  62     2389   4008   1996   -493   -359   -225       C  
ATOM    461  N   SER A  63      -2.608 123.132  63.682  1.00 31.45           N  
ANISOU  461  N   SER A  63     3375   5312   3261   -341   -240      8       N  
ATOM    462  CA  SER A  63      -3.885 123.481  64.291  1.00 32.33           C  
ANISOU  462  CA  SER A  63     3434   5476   3374   -329   -196     48       C  
ATOM    463  C   SER A  63      -4.869 122.337  64.090  1.00 33.18           C  
ANISOU  463  C   SER A  63     3493   5785   3327   -460   -230    -67       C  
ATOM    464  O   SER A  63      -4.708 121.505  63.193  1.00 38.43           O  
ANISOU  464  O   SER A  63     4110   6612   3879   -547   -262   -153       O  
ATOM    465  CB  SER A  63      -4.459 124.774  63.700  1.00 31.82           C  
ANISOU  465  CB  SER A  63     3204   5535   3352   -164   -103    273       C  
ATOM    466  OG  SER A  63      -3.524 125.834  63.778  1.00 29.16           O  
ANISOU  466  OG  SER A  63     2905   4979   3196    -61     -6    356       O  
ATOM    467  N   ASN A  64      -5.904 122.309  64.927  1.00 27.16           N  
ANISOU  467  N   ASN A  64     2734   5012   2573   -492   -198    -93       N  
ATOM    468  CA  ASN A  64      -6.895 121.239  64.872  1.00 27.44           C  
ANISOU  468  CA  ASN A  64     2723   5209   2495   -640   -190   -239       C  
ATOM    469  C   ASN A  64      -8.291 121.837  65.043  1.00 27.32           C  
ANISOU  469  C   ASN A  64     2557   5375   2448   -597   -157   -158       C  
ATOM    470  O   ASN A  64      -8.471 123.059  65.059  1.00 25.27           O  
ANISOU  470  O   ASN A  64     2225   5123   2254   -434   -125     40       O  
ATOM    471  CB  ASN A  64      -6.584 120.153  65.914  1.00 28.42           C  
ANISOU  471  CB  ASN A  64     3057   5071   2671   -750   -153   -397       C  
ATOM    472  CG  ASN A  64      -6.541 120.686  67.338  1.00 30.31           C  
ANISOU  472  CG  ASN A  64     3428   5072   3015   -675   -134   -348       C  
ATOM    473  OD1 ASN A  64      -6.956 121.814  67.613  1.00 29.62           O  
ANISOU  473  OD1 ASN A  64     3278   4992   2984   -583   -126   -237       O  
ATOM    474  ND2 ASN A  64      -6.042 119.863  68.256  1.00 28.54           N  
ANISOU  474  ND2 ASN A  64     3379   4651   2814   -706   -101   -425       N  
ATOM    475  N   HIS A  65      -9.288 120.953  65.168  1.00 28.70           N  
ANISOU  475  N   HIS A  65     2680   5684   2541   -746   -130   -316       N  
ATOM    476  CA  HIS A  65     -10.679 121.389  65.271  1.00 27.05           C  
ANISOU  476  CA  HIS A  65     2299   5700   2279   -719   -102   -260       C  
ATOM    477  C   HIS A  65     -10.906 122.259  66.501  1.00 27.04           C  
ANISOU  477  C   HIS A  65     2412   5427   2434   -609    -55   -136       C  
ATOM    478  O   HIS A  65     -11.673 123.227  66.452  1.00 31.03           O  
ANISOU  478  O   HIS A  65     2777   6062   2951   -479    -16     38       O  
ATOM    479  CB  HIS A  65     -11.612 120.179  65.309  1.00 28.64           C  
ANISOU  479  CB  HIS A  65     2443   6047   2394   -940    -54   -513       C  
ATOM    480  CG  HIS A  65     -11.922 119.600  63.964  1.00 37.80           C  
ANISOU  480  CG  HIS A  65     3360   7647   3356  -1062    -74   -656       C  
ATOM    481  ND1 HIS A  65     -11.144 118.626  63.374  1.00 39.91           N  
ANISOU  481  ND1 HIS A  65     3720   7818   3624  -1176    -19   -819       N  
ATOM    482  CD2 HIS A  65     -12.940 119.840  63.106  1.00 41.39           C  
ANISOU  482  CD2 HIS A  65     3581   8502   3644  -1009    -47   -622       C  
ATOM    483  CE1 HIS A  65     -11.668 118.297  62.206  1.00 42.46           C  
ANISOU  483  CE1 HIS A  65     3860   8473   3800  -1211     43   -900       C  
ATOM    484  NE2 HIS A  65     -12.756 119.022  62.018  1.00 41.35           N  
ANISOU  484  NE2 HIS A  65     3528   8652   3530  -1108     21   -788       N  
ATOM    485  N   ALA A  66     -10.259 121.926  67.619  1.00 27.23           N  
ANISOU  485  N   ALA A  66     2677   5100   2570   -651    -39   -219       N  
ATOM    486  CA  ALA A  66     -10.383 122.737  68.826  1.00 28.37           C  
ANISOU  486  CA  ALA A  66     2922   5014   2844   -571     11   -148       C  
ATOM    487  C   ALA A  66      -9.705 124.093  68.699  1.00 27.37           C  
ANISOU  487  C   ALA A  66     2774   4792   2832   -417     42     15       C  
ATOM    488  O   ALA A  66      -9.691 124.849  69.678  1.00 28.65           O  
ANISOU  488  O   ALA A  66     3010   4755   3120   -374    115     35       O  
ATOM    489  CB  ALA A  66      -9.811 121.984  70.029  1.00 21.18           C  
ANISOU  489  CB  ALA A  66     2239   3837   1971   -639     21   -277       C  
ATOM    490  N   GLU A  67      -9.145 124.412  67.528  1.00 24.20           N  
ANISOU  490  N   GLU A  67     2271   4524   2401   -344     19    114       N  
ATOM    491  CA  GLU A  67      -8.498 125.697  67.272  1.00 29.06           C  
ANISOU  491  CA  GLU A  67     2858   5030   3155   -193    105    276       C  
ATOM    492  C   GLU A  67      -7.367 125.954  68.264  1.00 34.45           C  
ANISOU  492  C   GLU A  67     3721   5396   3974   -231    126    157       C  
ATOM    493  O   GLU A  67      -7.128 127.086  68.690  1.00 36.90           O  
ANISOU  493  O   GLU A  67     4035   5531   4456   -164    262    205       O  
ATOM    494  CB  GLU A  67      -9.519 126.835  67.276  1.00 33.35           C  
ANISOU  494  CB  GLU A  67     3262   5629   3782    -46    253    484       C  
ATOM    495  CG  GLU A  67     -10.723 126.536  66.384  1.00 40.34           C  
ANISOU  495  CG  GLU A  67     3923   6925   4481      0    217    593       C  
ATOM    496  CD  GLU A  67     -11.509 127.769  65.985  1.00 45.83           C  
ANISOU  496  CD  GLU A  67     4428   7751   5236    232    383    899       C  
ATOM    497  OE1 GLU A  67     -12.366 127.664  65.083  1.00 50.32           O  
ANISOU  497  OE1 GLU A  67     4757   8746   5615    320    355   1033       O  
ATOM    498  OE2 GLU A  67     -11.270 128.844  66.568  1.00 49.11           O  
ANISOU  498  OE2 GLU A  67     4915   7862   5882    331    565   1003       O  
ATOM    499  N   LEU A  68      -6.679 124.882  68.646  1.00 33.93           N  
ANISOU  499  N   LEU A  68     3786   5275   3830   -340     17     -9       N  
ATOM    500  CA  LEU A  68      -5.415 124.962  69.356  1.00 28.54           C  
ANISOU  500  CA  LEU A  68     3226   4410   3208   -360      2   -121       C  
ATOM    501  C   LEU A  68      -4.281 125.055  68.345  1.00 27.12           C  
ANISOU  501  C   LEU A  68     3020   4244   3040   -325    -31    -90       C  
ATOM    502  O   LEU A  68      -4.366 124.511  67.242  1.00 29.21           O  
ANISOU  502  O   LEU A  68     3224   4665   3211   -325    -85    -35       O  
ATOM    503  CB  LEU A  68      -5.219 123.738  70.250  1.00 29.00           C  
ANISOU  503  CB  LEU A  68     3422   4435   3161   -440    -72   -255       C  
ATOM    504  CG  LEU A  68      -6.207 123.536  71.397  1.00 34.40           C  
ANISOU  504  CG  LEU A  68     4159   5085   3827   -473    -31   -297       C  
ATOM    505  CD1 LEU A  68      -6.091 122.119  71.932  1.00 36.02           C  
ANISOU  505  CD1 LEU A  68     4489   5275   3922   -519    -60   -369       C  
ATOM    506  CD2 LEU A  68      -5.955 124.552  72.505  1.00 35.51           C  
ANISOU  506  CD2 LEU A  68     4319   5116   4057   -453     34   -354       C  
ATOM    507  N   SER A  69      -3.214 125.754  68.723  1.00 28.46           N  
ANISOU  507  N   SER A  69     3221   4271   3322   -311     14   -152       N  
ATOM    508  CA  SER A  69      -2.074 125.942  67.836  1.00 30.34           C  
ANISOU  508  CA  SER A  69     3436   4494   3599   -279      5   -132       C  
ATOM    509  C   SER A  69      -0.798 125.496  68.530  1.00 30.68           C  
ANISOU  509  C   SER A  69     3567   4478   3614   -334    -70   -301       C  
ATOM    510  O   SER A  69      -0.533 125.892  69.669  1.00 32.24           O  
ANISOU  510  O   SER A  69     3786   4615   3848   -370    -35   -433       O  
ATOM    511  CB  SER A  69      -1.949 127.402  67.387  1.00 31.77           C  
ANISOU  511  CB  SER A  69     3525   4571   3978   -190    192    -27       C  
ATOM    512  OG  SER A  69      -2.733 127.642  66.231  1.00 32.73           O  
ANISOU  512  OG  SER A  69     3531   4833   4071    -76    240    201       O  
ATOM    513  N   VAL A  70      -0.018 124.671  67.838  1.00 34.21           N  
ANISOU  513  N   VAL A  70     4042   4976   3978   -337   -166   -301       N  
ATOM    514  CA  VAL A  70       1.303 124.244  68.282  1.00 36.84           C  
ANISOU  514  CA  VAL A  70     4430   5294   4275   -352   -232   -417       C  
ATOM    515  C   VAL A  70       2.266 124.455  67.124  1.00 33.64           C  
ANISOU  515  C   VAL A  70     3983   4873   3926   -326   -233   -379       C  
ATOM    516  O   VAL A  70       1.968 124.067  65.989  1.00 36.33           O  
ANISOU  516  O   VAL A  70     4305   5275   4226   -310   -252   -272       O  
ATOM    517  CB  VAL A  70       1.303 122.772  68.740  1.00 41.30           C  
ANISOU  517  CB  VAL A  70     5096   5915   4682   -362   -316   -433       C  
ATOM    518  CG1 VAL A  70       2.699 122.173  68.644  1.00 45.99           C  
ANISOU  518  CG1 VAL A  70     5719   6527   5227   -333   -374   -469       C  
ATOM    519  CG2 VAL A  70       0.776 122.668  70.164  1.00 37.12           C  
ANISOU  519  CG2 VAL A  70     4609   5398   4096   -365   -303   -490       C  
ATOM    520  N   THR A  71       3.407 125.081  67.404  1.00 31.97           N  
ANISOU  520  N   THR A  71     3740   4607   3798   -333   -202   -487       N  
ATOM    521  CA  THR A  71       4.383 125.445  66.380  1.00 28.51           C  
ANISOU  521  CA  THR A  71     3261   4125   3448   -309   -172   -464       C  
ATOM    522  C   THR A  71       5.635 124.593  66.554  1.00 26.57           C  
ANISOU  522  C   THR A  71     3051   3938   3107   -318   -284   -554       C  
ATOM    523  O   THR A  71       6.410 124.800  67.495  1.00 26.73           O  
ANISOU  523  O   THR A  71     3037   4001   3116   -343   -296   -711       O  
ATOM    524  CB  THR A  71       4.720 126.932  66.454  1.00 29.35           C  
ANISOU  524  CB  THR A  71     3282   4096   3771   -317     14   -528       C  
ATOM    525  OG1 THR A  71       3.510 127.697  66.370  1.00 34.08           O  
ANISOU  525  OG1 THR A  71     3849   4632   4467   -276    155   -405       O  
ATOM    526  CG2 THR A  71       5.639 127.326  65.311  1.00 19.85           C  
ANISOU  526  CG2 THR A  71     2040   2825   2677   -279     81   -476       C  
ATOM    527  N   LEU A  72       5.832 123.644  65.643  1.00 25.69           N  
ANISOU  527  N   LEU A  72     2985   3858   2916   -297   -353   -463       N  
ATOM    528  CA  LEU A  72       7.025 122.815  65.653  1.00 26.19           C  
ANISOU  528  CA  LEU A  72     3082   3957   2910   -280   -427   -506       C  
ATOM    529  C   LEU A  72       8.203 123.570  65.044  1.00 30.33           C  
ANISOU  529  C   LEU A  72     3536   4435   3553   -278   -391   -558       C  
ATOM    530  O   LEU A  72       8.038 124.491  64.240  1.00 38.70           O  
ANISOU  530  O   LEU A  72     4546   5413   4745   -274   -295   -507       O  
ATOM    531  CB  LEU A  72       6.790 121.514  64.879  1.00 25.16           C  
ANISOU  531  CB  LEU A  72     3031   3841   2686   -280   -459   -414       C  
ATOM    532  CG  LEU A  72       5.673 120.574  65.340  1.00 27.29           C  
ANISOU  532  CG  LEU A  72     3375   4131   2862   -304   -448   -385       C  
ATOM    533  CD1 LEU A  72       5.743 119.262  64.575  1.00 29.24           C  
ANISOU  533  CD1 LEU A  72     3689   4364   3056   -336   -419   -358       C  
ATOM    534  CD2 LEU A  72       5.732 120.322  66.837  1.00 28.31           C  
ANISOU  534  CD2 LEU A  72     3542   4289   2925   -258   -459   -422       C  
ATOM    535  N   ALA A  73       9.406 123.162  65.438  1.00 27.45           N  
ANISOU  535  N   ALA A  73     3157   4135   3138   -261   -449   -644       N  
ATOM    536  CA  ALA A  73      10.645 123.712  64.900  1.00 26.54           C  
ANISOU  536  CA  ALA A  73     2969   3988   3125   -269   -419   -718       C  
ATOM    537  C   ALA A  73      11.430 122.589  64.238  1.00 29.99           C  
ANISOU  537  C   ALA A  73     3461   4450   3483   -220   -490   -640       C  
ATOM    538  O   ALA A  73      11.793 121.609  64.899  1.00 34.49           O  
ANISOU  538  O   ALA A  73     4063   5123   3920   -165   -555   -628       O  
ATOM    539  CB  ALA A  73      11.477 124.377  65.998  1.00 27.01           C  
ANISOU  539  CB  ALA A  73     2910   4152   3199   -311   -405   -940       C  
ATOM    540  N   LEU A  74      11.694 122.732  62.941  1.00 28.97           N  
ANISOU  540  N   LEU A  74     3339   4231   3437   -224   -452   -571       N  
ATOM    541  CA  LEU A  74      12.438 121.738  62.178  1.00 31.62           C  
ANISOU  541  CA  LEU A  74     3725   4565   3723   -195   -490   -510       C  
ATOM    542  C   LEU A  74      13.851 122.236  61.905  1.00 30.08           C  
ANISOU  542  C   LEU A  74     3453   4355   3620   -187   -476   -594       C  
ATOM    543  O   LEU A  74      14.044 123.382  61.484  1.00 25.15           O  
ANISOU  543  O   LEU A  74     2761   3650   3146   -217   -387   -642       O  
ATOM    544  CB  LEU A  74      11.742 121.414  60.854  1.00 32.26           C  
ANISOU  544  CB  LEU A  74     3854   4609   3796   -217   -459   -394       C  
ATOM    545  CG  LEU A  74      10.273 120.984  60.882  1.00 32.72           C  
ANISOU  545  CG  LEU A  74     3951   4715   3766   -252   -456   -339       C  
ATOM    546  CD1 LEU A  74       9.891 120.317  59.566  1.00 28.90           C  
ANISOU  546  CD1 LEU A  74     3481   4283   3219   -297   -435   -286       C  
ATOM    547  CD2 LEU A  74       9.981 120.071  62.059  1.00 32.36           C  
ANISOU  547  CD2 LEU A  74     3976   4686   3632   -247   -481   -367       C  
ATOM    548  N   ASP A  75      14.832 121.372  62.157  1.00 29.83           N  
ANISOU  548  N   ASP A  75     3426   4397   3510   -137   -532   -603       N  
ATOM    549  CA  ASP A  75      16.189 121.602  61.687  1.00 28.66           C  
ANISOU  549  CA  ASP A  75     3209   4247   3436   -128   -524   -665       C  
ATOM    550  C   ASP A  75      16.231 121.398  60.178  1.00 31.06           C  
ANISOU  550  C   ASP A  75     3579   4416   3805   -139   -478   -559       C  
ATOM    551  O   ASP A  75      15.834 120.342  59.678  1.00 35.66           O  
ANISOU  551  O   ASP A  75     4261   4980   4310   -130   -484   -456       O  
ATOM    552  CB  ASP A  75      17.155 120.639  62.383  1.00 28.68           C  
ANISOU  552  CB  ASP A  75     3183   4404   3309    -34   -590   -660       C  
ATOM    553  CG  ASP A  75      18.616 120.994  62.162  1.00 34.39           C  
ANISOU  553  CG  ASP A  75     3786   5189   4091    -27   -594   -765       C  
ATOM    554  OD1 ASP A  75      19.398 120.902  63.132  1.00 38.70           O  
ANISOU  554  OD1 ASP A  75     4203   5971   4531     30   -649   -853       O  
ATOM    555  OD2 ASP A  75      18.986 121.368  61.030  1.00 37.30           O  
ANISOU  555  OD2 ASP A  75     4170   5405   4596    -71   -537   -761       O  
ATOM    556  N   VAL A  76      16.712 122.406  59.444  1.00 35.28           N  
ANISOU  556  N   VAL A  76     4056   5658   3691  -1521    615   -501       N  
ATOM    557  CA  VAL A  76      16.792 122.277  57.992  1.00 36.58           C  
ANISOU  557  CA  VAL A  76     4296   6043   3558  -1923    772   -628       C  
ATOM    558  C   VAL A  76      17.916 121.354  57.544  1.00 34.95           C  
ANISOU  558  C   VAL A  76     3872   5988   3419  -1967   1111  -1054       C  
ATOM    559  O   VAL A  76      17.960 120.978  56.367  1.00 36.13           O  
ANISOU  559  O   VAL A  76     4109   6264   3355  -2242   1246  -1247       O  
ATOM    560  CB  VAL A  76      16.955 123.652  57.311  1.00 40.34           C  
ANISOU  560  CB  VAL A  76     4935   6653   3740  -2305    680   -415       C  
ATOM    561  CG1 VAL A  76      15.951 124.646  57.866  1.00 27.70           C  
ANISOU  561  CG1 VAL A  76     3515   4823   2185  -2171    359    -12       C  
ATOM    562  CG2 VAL A  76      18.374 124.165  57.456  1.00 30.85           C  
ANISOU  562  CG2 VAL A  76     3597   5552   2574  -2357    793   -575       C  
ATOM    563  N   THR A  77      18.817 120.963  58.445  1.00 35.13           N  
ANISOU  563  N   THR A  77     3629   5945   3773  -1641   1180  -1199       N  
ATOM    564  CA  THR A  77      19.907 120.070  58.075  1.00 40.33           C  
ANISOU  564  CA  THR A  77     4023   6699   4601  -1580   1484  -1600       C  
ATOM    565  C   THR A  77      19.545 118.597  58.206  1.00 40.73           C  
ANISOU  565  C   THR A  77     4040   6520   4915  -1301   1611  -1806       C  
ATOM    566  O   THR A  77      20.343 117.744  57.806  1.00 37.44           O  
ANISOU  566  O   THR A  77     3464   6066   4695  -1201   1831  -2130       O  
ATOM    567  CB  THR A  77      21.158 120.365  58.913  1.00 42.70           C  
ANISOU  567  CB  THR A  77     4005   7064   5156  -1364   1461  -1628       C  
ATOM    568  OG1 THR A  77      20.872 120.180  60.306  1.00 47.36           O  
ANISOU  568  OG1 THR A  77     4530   7447   6020   -981   1232  -1420       O  
ATOM    569  CG2 THR A  77      21.622 121.792  58.679  1.00 38.81           C  
ANISOU  569  CG2 THR A  77     3603   6756   4386  -1689   1358  -1471       C  
ATOM    570  N   ASN A  78      18.376 118.274  58.768  1.00 31.41           N  
ANISOU  570  N   ASN A  78     3069   5089   3776  -1140   1386  -1570       N  
ATOM    571  CA  ASN A  78      17.915 116.891  58.743  1.00 32.42           C  
ANISOU  571  CA  ASN A  78     3262   4963   4093   -976   1492  -1746       C  
ATOM    572  C   ASN A  78      16.394 116.773  58.721  1.00 30.31           C  
ANISOU  572  C   ASN A  78     3288   4590   3637  -1094   1299  -1516       C  
ATOM    573  O   ASN A  78      15.883 115.651  58.837  1.00 31.01           O  
ANISOU  573  O   ASN A  78     3471   4442   3868   -993   1348  -1615       O  
ATOM    574  CB  ASN A  78      18.488 116.099  59.934  1.00 43.98           C  
ANISOU  574  CB  ASN A  78     4523   6153   6033   -480   1436  -1743       C  
ATOM    575  CG  ASN A  78      18.163 116.724  61.278  1.00 42.12           C  
ANISOU  575  CG  ASN A  78     4302   5852   5851   -277   1088  -1341       C  
ATOM    576  OD1 ASN A  78      17.220 117.502  61.409  1.00 39.78           O  
ANISOU  576  OD1 ASN A  78     4201   5604   5309   -429    906  -1088       O  
ATOM    577  ND2 ASN A  78      18.947 116.376  62.291  1.00 42.67           N  
ANISOU  577  ND2 ASN A  78     4149   5816   6249     67    996  -1288       N  
ATOM    578  N   ALA A  79      15.661 117.877  58.574  1.00 31.58           N  
ANISOU  578  N   ALA A  79     3580   4907   3512  -1302   1083  -1212       N  
ATOM    579  CA  ALA A  79      14.202 117.929  58.538  1.00 31.82           C  
ANISOU  579  CA  ALA A  79     3801   4907   3382  -1405    874   -962       C  
ATOM    580  C   ALA A  79      13.553 117.411  59.815  1.00 30.93           C  
ANISOU  580  C   ALA A  79     3685   4540   3526  -1066    720   -799       C  
ATOM    581  O   ALA A  79      12.342 117.173  59.831  1.00 37.38           O  
ANISOU  581  O   ALA A  79     4611   5337   4254  -1143    598   -655       O  
ATOM    582  CB  ALA A  79      13.638 117.171  57.328  1.00 33.17           C  
ANISOU  582  CB  ALA A  79     4123   5178   3302  -1770   1013  -1160       C  
ATOM    583  N   TYR A  80      14.312 117.246  60.891  1.00 25.79           N  
ANISOU  583  N   TYR A  80     2902   3736   3162   -735    709   -800       N  
ATOM    584  CA  TYR A  80      13.801 116.624  62.103  1.00 29.38           C  
ANISOU  584  CA  TYR A  80     3382   3963   3819   -472    580   -651       C  
ATOM    585  C   TYR A  80      13.318 117.677  63.095  1.00 31.58           C  
ANISOU  585  C   TYR A  80     3657   4290   4053   -375    362   -358       C  
ATOM    586  O   TYR A  80      13.733 118.838  63.064  1.00 29.08           O  
ANISOU  586  O   TYR A  80     3295   4102   3652   -417    314   -292       O  
ATOM    587  CB  TYR A  80      14.874 115.745  62.750  1.00 26.89           C  
ANISOU  587  CB  TYR A  80     2934   3447   3838   -178    652   -779       C  
ATOM    588  CG  TYR A  80      14.330 114.568  63.527  1.00 28.13           C  
ANISOU  588  CG  TYR A  80     3203   3303   4183    -15    587   -698       C  
ATOM    589  CD1 TYR A  80      14.005 113.377  62.886  1.00 33.33           C  
ANISOU  589  CD1 TYR A  80     4000   3751   4911   -100    748   -902       C  
ATOM    590  CD2 TYR A  80      14.156 114.639  64.903  1.00 27.84           C  
ANISOU  590  CD2 TYR A  80     3166   3185   4225    170    377   -426       C  
ATOM    591  CE1 TYR A  80      13.516 112.292  63.593  1.00 35.19           C  
ANISOU  591  CE1 TYR A  80     4384   3666   5320      6    685   -806       C  
ATOM    592  CE2 TYR A  80      13.667 113.561  65.621  1.00 29.87           C  
ANISOU  592  CE2 TYR A  80     3559   3173   4616    259    307   -313       C  
ATOM    593  CZ  TYR A  80      13.349 112.390  64.961  1.00 34.11           C  
ANISOU  593  CZ  TYR A  80     4245   3466   5250    182    454   -488       C  
ATOM    594  OH  TYR A  80      12.861 111.318  65.676  1.00 33.37           O  
ANISOU  594  OH  TYR A  80     4331   3061   5288    229    378   -351       O  
ATOM    595  N   VAL A  81      12.425 117.248  63.982  1.00 29.95           N  
ANISOU  595  N   VAL A  81     3516   3966   3897   -273    257   -206       N  
ATOM    596  CA  VAL A  81      11.885 118.119  65.020  1.00 28.42           C  
ANISOU  596  CA  VAL A  81     3320   3809   3670   -181    110      7       C  
ATOM    597  C   VAL A  81      12.927 118.290  66.116  1.00 29.62           C  
ANISOU  597  C   VAL A  81     3393   3916   3946      5     57     30       C  
ATOM    598  O   VAL A  81      13.469 117.305  66.634  1.00 36.34           O  
ANISOU  598  O   VAL A  81     4213   4636   4957    139     49     12       O  
ATOM    599  CB  VAL A  81      10.577 117.541  65.585  1.00 28.60           C  
ANISOU  599  CB  VAL A  81     3411   3783   3671   -193     59    127       C  
ATOM    600  CG1 VAL A  81      10.099 118.360  66.775  1.00 27.72           C  
ANISOU  600  CG1 VAL A  81     3278   3716   3538    -91    -26    276       C  
ATOM    601  CG2 VAL A  81       9.512 117.478  64.502  1.00 26.49           C  
ANISOU  601  CG2 VAL A  81     3172   3632   3262   -413     66    131       C  
ATOM    602  N   VAL A  82      13.218 119.542  66.467  1.00 22.22           N  
ANISOU  602  N   VAL A  82     2430   3076   2939     -3      1     86       N  
ATOM    603  CA  VAL A  82      14.106 119.838  67.584  1.00 24.40           C  
ANISOU  603  CA  VAL A  82     2639   3368   3265     98    -79    120       C  
ATOM    604  C   VAL A  82      13.355 120.369  68.797  1.00 27.86           C  
ANISOU  604  C   VAL A  82     3169   3803   3613    117   -156    241       C  
ATOM    605  O   VAL A  82      13.913 120.348  69.906  1.00 32.98           O  
ANISOU  605  O   VAL A  82     3798   4481   4251    156   -244    291       O  
ATOM    606  CB  VAL A  82      15.222 120.826  67.179  1.00 24.63           C  
ANISOU  606  CB  VAL A  82     2576   3521   3261      7    -56     35       C  
ATOM    607  CG1 VAL A  82      16.001 120.295  65.986  1.00 19.12           C  
ANISOU  607  CG1 VAL A  82     1757   2880   2628    -47     78   -136       C  
ATOM    608  CG2 VAL A  82      14.640 122.206  66.886  1.00 26.61           C  
ANISOU  608  CG2 VAL A  82     2956   3783   3371   -127    -62     88       C  
ATOM    609  N   GLY A  83      12.125 120.837  68.631  1.00 21.16           N  
ANISOU  609  N   GLY A  83     2395   2946   2697     80   -124    283       N  
ATOM    610  CA  GLY A  83      11.362 121.374  69.738  1.00 19.41           C  
ANISOU  610  CA  GLY A  83     2231   2734   2409    102   -127    329       C  
ATOM    611  C   GLY A  83      10.058 121.952  69.237  1.00 18.41           C  
ANISOU  611  C   GLY A  83     2100   2605   2290    110    -79    357       C  
ATOM    612  O   GLY A  83       9.717 121.847  68.054  1.00 16.39           O  
ANISOU  612  O   GLY A  83     1813   2362   2054     66    -90    388       O  
ATOM    613  N   TYR A  84       9.327 122.571  70.162  1.00 19.59           N  
ANISOU  613  N   TYR A  84     2263   2760   2420    155    -24    341       N  
ATOM    614  CA  TYR A  84       8.045 123.154  69.797  1.00 22.62           C  
ANISOU  614  CA  TYR A  84     2569   3143   2881    226     18    372       C  
ATOM    615  C   TYR A  84       7.646 124.218  70.807  1.00 22.44           C  
ANISOU  615  C   TYR A  84     2569   3068   2890    312    129    268       C  
ATOM    616  O   TYR A  84       8.047 124.174  71.973  1.00 23.05           O  
ANISOU  616  O   TYR A  84     2729   3179   2848    249    191    171       O  
ATOM    617  CB  TYR A  84       6.952 122.084  69.693  1.00 26.80           C  
ANISOU  617  CB  TYR A  84     2995   3793   3396    185     34    434       C  
ATOM    618  CG  TYR A  84       6.292 121.700  71.001  1.00 26.48           C  
ANISOU  618  CG  TYR A  84     2936   3843   3281    158    142    391       C  
ATOM    619  CD1 TYR A  84       6.879 120.776  71.856  1.00 25.80           C  
ANISOU  619  CD1 TYR A  84     2968   3768   3067     50    126    408       C  
ATOM    620  CD2 TYR A  84       5.063 122.240  71.363  1.00 23.32           C  
ANISOU  620  CD2 TYR A  84     2384   3533   2943    228    259    347       C  
ATOM    621  CE1 TYR A  84       6.267 120.414  73.046  1.00 27.00           C  
ANISOU  621  CE1 TYR A  84     3139   4037   3085    -53    219    397       C  
ATOM    622  CE2 TYR A  84       4.446 121.886  72.547  1.00 25.36           C  
ANISOU  622  CE2 TYR A  84     2617   3928   3089    144    405    275       C  
ATOM    623  CZ  TYR A  84       5.050 120.972  73.386  1.00 27.47           C  
ANISOU  623  CZ  TYR A  84     3054   4224   3160    -31    382    308       C  
ATOM    624  OH  TYR A  84       4.434 120.617  74.567  1.00 30.75           O  
ANISOU  624  OH  TYR A  84     3479   4804   3399   -190    522    264       O  
ATOM    625  N   ARG A  85       6.847 125.170  70.335  1.00 23.74           N  
ANISOU  625  N   ARG A  85     2662   3141   3217    448    149    288       N  
ATOM    626  CA  ARG A  85       6.253 126.204  71.168  1.00 26.10           C  
ANISOU  626  CA  ARG A  85     2953   3335   3629    584    304    145       C  
ATOM    627  C   ARG A  85       4.756 125.958  71.286  1.00 29.10           C  
ANISOU  627  C   ARG A  85     3082   3846   4127    708    395    153       C  
ATOM    628  O   ARG A  85       4.111 125.524  70.325  1.00 33.50           O  
ANISOU  628  O   ARG A  85     3472   4502   4755    730    272    327       O  
ATOM    629  CB  ARG A  85       6.500 127.600  70.585  1.00 25.92           C  
ANISOU  629  CB  ARG A  85     3030   3032   3787    695    262    165       C  
ATOM    630  CG  ARG A  85       5.871 128.727  71.390  1.00 28.46           C  
ANISOU  630  CG  ARG A  85     3363   3152   4300    878    455    -27       C  
ATOM    631  CD  ARG A  85       5.448 129.890  70.505  1.00 34.09           C  
ANISOU  631  CD  ARG A  85     4070   3555   5326   1096    366    107       C  
ATOM    632  NE  ARG A  85       4.703 130.900  71.255  1.00 44.45           N  
ANISOU  632  NE  ARG A  85     5354   4623   6913   1345    585   -107       N  
ATOM    633  CZ  ARG A  85       5.112 132.152  71.439  1.00 53.36           C  
ANISOU  633  CZ  ARG A  85     6725   5349   8199   1405    657   -228       C  
ATOM    634  NH1 ARG A  85       6.258 132.561  70.915  1.00 60.10           N  
ANISOU  634  NH1 ARG A  85     7858   6043   8933   1195    506   -124       N  
ATOM    635  NH2 ARG A  85       4.369 133.001  72.139  1.00 53.95           N  
ANISOU  635  NH2 ARG A  85     6763   5173   8561   1658    904   -477       N  
ATOM    636  N   ALA A  86       4.209 126.226  72.470  1.00 28.99           N  
ANISOU  636  N   ALA A  86     3026   3878   4112    747    623    -55       N  
ATOM    637  CA  ALA A  86       2.770 126.173  72.698  1.00 30.46           C  
ANISOU  637  CA  ALA A  86     2914   4215   4443    876    770   -106       C  
ATOM    638  C   ALA A  86       2.411 127.287  73.665  1.00 35.24           C  
ANISOU  638  C   ALA A  86     3514   4685   5189   1033   1051   -402       C  
ATOM    639  O   ALA A  86       2.868 127.283  74.812  1.00 38.39           O  
ANISOU  639  O   ALA A  86     4098   5131   5356    855   1228   -623       O  
ATOM    640  CB  ALA A  86       2.335 124.810  73.249  1.00 27.81           C  
ANISOU  640  CB  ALA A  86     2501   4198   3866    642    829    -92       C  
ATOM    641  N   GLY A  87       1.608 128.239  73.202  1.00 34.91           N  
ANISOU  641  N   GLY A  87     3268   4467   5528   1357   1085   -406       N  
ATOM    642  CA  GLY A  87       1.258 129.372  74.044  1.00 38.90           C  
ANISOU  642  CA  GLY A  87     3775   4757   6247   1557   1389   -735       C  
ATOM    643  C   GLY A  87       2.493 130.187  74.373  1.00 46.36           C  
ANISOU  643  C   GLY A  87     5141   5379   7095   1452   1403   -873       C  
ATOM    644  O   GLY A  87       3.236 130.615  73.483  1.00 44.56           O  
ANISOU  644  O   GLY A  87     5091   4906   6935   1466   1158   -664       O  
ATOM    645  N   ASN A  88       2.731 130.399  75.669  1.00 52.50           N  
ANISOU  645  N   ASN A  88     6086   6193   7666   1281   1696  -1233       N  
ATOM    646  CA  ASN A  88       3.897 131.131  76.148  1.00 53.22           C  
ANISOU  646  CA  ASN A  88     6576   6047   7600   1092   1727  -1407       C  
ATOM    647  C   ASN A  88       4.996 130.205  76.661  1.00 46.93           C  
ANISOU  647  C   ASN A  88     5979   5546   6308    675   1588  -1335       C  
ATOM    648  O   ASN A  88       5.764 130.588  77.551  1.00 43.07           O  
ANISOU  648  O   ASN A  88     5756   5044   5564    416   1687  -1559       O  
ATOM    649  CB  ASN A  88       3.491 132.122  77.238  1.00 60.53           C  
ANISOU  649  CB  ASN A  88     7591   6791   8618   1144   2144  -1889       C  
ATOM    650  CG  ASN A  88       3.110 133.476  76.679  1.00 72.44           C  
ANISOU  650  CG  ASN A  88     9114   7786  10623   1519   2159  -1925       C  
ATOM    651  OD1 ASN A  88       3.976 134.297  76.375  1.00 76.48           O  
ANISOU  651  OD1 ASN A  88     9946   7919  11195   1467   2064  -1917       O  
ATOM    652  ND2 ASN A  88       1.810 133.721  76.544  1.00 78.58           N  
ANISOU  652  ND2 ASN A  88     9560   8589  11707   1856   2210  -1908       N  
ATOM    653  N   SER A  89       5.095 128.994  76.113  1.00 40.87           N  
ANISOU  653  N   SER A  89     5085   5032   5413    601   1348  -1023       N  
ATOM    654  CA  SER A  89       6.062 128.019  76.595  1.00 36.44           C  
ANISOU  654  CA  SER A  89     4665   4718   4462    277   1196   -916       C  
ATOM    655  C   SER A  89       6.728 127.328  75.417  1.00 33.94           C  
ANISOU  655  C   SER A  89     4313   4396   4187    296    876   -585       C  
ATOM    656  O   SER A  89       6.053 126.933  74.462  1.00 37.08           O  
ANISOU  656  O   SER A  89     4520   4801   4767    457    793   -410       O  
ATOM    657  CB  SER A  89       5.396 126.984  77.511  1.00 39.57           C  
ANISOU  657  CB  SER A  89     4968   5460   4605    101   1319   -943       C  
ATOM    658  OG  SER A  89       4.875 127.597  78.680  1.00 43.69           O  
ANISOU  658  OG  SER A  89     5539   6048   5015      7   1661  -1301       O  
ATOM    659  N   ALA A  90       8.051 127.186  75.486  1.00 33.71           N  
ANISOU  659  N   ALA A  90     4445   4384   3979    111    710   -522       N  
ATOM    660  CA  ALA A  90       8.828 126.489  74.470  1.00 31.80           C  
ANISOU  660  CA  ALA A  90     4158   4161   3762    107    462   -279       C  
ATOM    661  C   ALA A  90       9.526 125.290  75.098  1.00 31.37           C  
ANISOU  661  C   ALA A  90     4119   4326   3473    -69    333   -170       C  
ATOM    662  O   ALA A  90       9.992 125.358  76.239  1.00 31.68           O  
ANISOU  662  O   ALA A  90     4271   4483   3281   -259    346   -252       O  
ATOM    663  CB  ALA A  90       9.860 127.415  73.818  1.00 32.01           C  
ANISOU  663  CB  ALA A  90     4299   4007   3857     74    371   -283       C  
ATOM    664  N   TYR A  91       9.592 124.193  74.349  1.00 30.00           N  
ANISOU  664  N   TYR A  91     3843   4192   3362    -18    198     22       N  
ATOM    665  CA  TYR A  91      10.166 122.944  74.829  1.00 30.46           C  
ANISOU  665  CA  TYR A  91     3911   4371   3292   -118     55    169       C  
ATOM    666  C   TYR A  91      11.104 122.387  73.771  1.00 29.68           C  
ANISOU  666  C   TYR A  91     3735   4207   3333    -44    -98    278       C  
ATOM    667  O   TYR A  91      10.815 122.467  72.575  1.00 31.44           O  
ANISOU  667  O   TYR A  91     3895   4346   3705     47    -72    279       O  
ATOM    668  CB  TYR A  91       9.071 121.920  75.161  1.00 32.50           C  
ANISOU  668  CB  TYR A  91     4143   4710   3497   -152    112    253       C  
ATOM    669  CG  TYR A  91       8.105 122.387  76.229  1.00 30.93           C  
ANISOU  669  CG  TYR A  91     3975   4636   3140   -255    318    107       C  
ATOM    670  CD1 TYR A  91       6.998 123.163  75.905  1.00 23.36           C  
ANISOU  670  CD1 TYR A  91     2898   3646   2331   -124    519    -45       C  
ATOM    671  CD2 TYR A  91       8.303 122.053  77.562  1.00 27.70           C  
ANISOU  671  CD2 TYR A  91     3696   4394   2434   -492    315    121       C  
ATOM    672  CE1 TYR A  91       6.119 123.593  76.876  1.00 29.34           C  
ANISOU  672  CE1 TYR A  91     3638   4526   2983   -195    766   -240       C  
ATOM    673  CE2 TYR A  91       7.427 122.477  78.544  1.00 33.94           C  
ANISOU  673  CE2 TYR A  91     4517   5338   3038   -638    561    -67       C  
ATOM    674  CZ  TYR A  91       6.336 123.247  78.196  1.00 37.44           C  
ANISOU  674  CZ  TYR A  91     4814   5740   3672   -474    815   -279       C  
ATOM    675  OH  TYR A  91       5.460 123.673  79.172  1.00 41.17           O  
ANISOU  675  OH  TYR A  91     5271   6374   3996   -596   1117   -526       O  
ATOM    676  N   PHE A  92      12.226 121.823  74.212  1.00 28.47           N  
ANISOU  676  N   PHE A  92     3572   4116   3131    -93   -256    366       N  
ATOM    677  CA  PHE A  92      13.264 121.374  73.296  1.00 22.82           C  
ANISOU  677  CA  PHE A  92     2734   3359   2579     -7   -356    406       C  
ATOM    678  C   PHE A  92      13.790 120.014  73.724  1.00 27.01           C  
ANISOU  678  C   PHE A  92     3218   3882   3162     46   -515    577       C  
ATOM    679  O   PHE A  92      13.984 119.761  74.917  1.00 33.01           O  
ANISOU  679  O   PHE A  92     4036   4734   3772    -45   -642    700       O  
ATOM    680  CB  PHE A  92      14.429 122.371  73.237  1.00 20.67           C  
ANISOU  680  CB  PHE A  92     2412   3160   2282    -84   -399    318       C  
ATOM    681  CG  PHE A  92      14.012 123.778  72.910  1.00 23.47           C  
ANISOU  681  CG  PHE A  92     2871   3442   2606   -149   -265    176       C  
ATOM    682  CD1 PHE A  92      13.938 124.205  71.594  1.00 18.95           C  
ANISOU  682  CD1 PHE A  92     2275   2772   2152   -111   -205    148       C  
ATOM    683  CD2 PHE A  92      13.706 124.677  73.921  1.00 28.76           C  
ANISOU  683  CD2 PHE A  92     3684   4119   3124   -264   -199     73       C  
ATOM    684  CE1 PHE A  92      13.562 125.500  71.290  1.00 20.87           C  
ANISOU  684  CE1 PHE A  92     2639   2887   2403   -154   -125     79       C  
ATOM    685  CE2 PHE A  92      13.327 125.972  73.626  1.00 27.19           C  
ANISOU  685  CE2 PHE A  92     3603   3764   2966   -282    -71    -62       C  
ATOM    686  CZ  PHE A  92      13.256 126.385  72.308  1.00 24.51           C  
ANISOU  686  CZ  PHE A  92     3241   3286   2785   -210    -55    -29       C  
ATOM    687  N   PHE A  93      14.022 119.146  72.741  1.00 19.85           N  
ANISOU  687  N   PHE A  93     2226   2850   2467    178   -509    584       N  
ATOM    688  CA  PHE A  93      14.740 117.906  72.997  1.00 26.48           C  
ANISOU  688  CA  PHE A  93     3000   3597   3466    297   -661    729       C  
ATOM    689  C   PHE A  93      16.151 118.215  73.480  1.00 26.35           C  
ANISOU  689  C   PHE A  93     2804   3726   3483    328   -832    775       C  
ATOM    690  O   PHE A  93      16.718 119.268  73.176  1.00 23.83           O  
ANISOU  690  O   PHE A  93     2391   3552   3111    252   -785    635       O  
ATOM    691  CB  PHE A  93      14.806 117.049  71.732  1.00 29.49           C  
ANISOU  691  CB  PHE A  93     3319   3789   4095    431   -555    631       C  
ATOM    692  CG  PHE A  93      13.476 116.511  71.287  1.00 29.89           C  
ANISOU  692  CG  PHE A  93     3532   3718   4108    358   -434    616       C  
ATOM    693  CD1 PHE A  93      12.654 115.829  72.169  1.00 30.73           C  
ANISOU  693  CD1 PHE A  93     3796   3759   4120    279   -494    787       C  
ATOM    694  CD2 PHE A  93      13.048 116.687  69.981  1.00 27.69           C  
ANISOU  694  CD2 PHE A  93     3240   3429   3850    313   -272    445       C  
ATOM    695  CE1 PHE A  93      11.432 115.330  71.754  1.00 30.58           C  
ANISOU  695  CE1 PHE A  93     3890   3673   4057    164   -381    766       C  
ATOM    696  CE2 PHE A  93      11.829 116.192  69.564  1.00 26.75           C  
ANISOU  696  CE2 PHE A  93     3235   3253   3677    203   -192    442       C  
ATOM    697  CZ  PHE A  93      11.020 115.513  70.451  1.00 26.89           C  
ANISOU  697  CZ  PHE A  93     3379   3212   3628    132   -240    592       C  
ATOM    698  N   HIS A  94      16.718 117.289  74.240  1.00 33.16           N  
ANISOU  698  N   HIS A  94     3614   4550   4435    418  -1057    999       N  
ATOM    699  CA  HIS A  94      18.077 117.468  74.727  1.00 38.05           C  
ANISOU  699  CA  HIS A  94     3995   5351   5111    456  -1275   1090       C  
ATOM    700  C   HIS A  94      19.036 117.514  73.544  1.00 37.42           C  
ANISOU  700  C   HIS A  94     3621   5275   5322    625  -1165    891       C  
ATOM    701  O   HIS A  94      19.117 116.536  72.786  1.00 39.86           O  
ANISOU  701  O   HIS A  94     3856   5355   5935    850  -1082    842       O  
ATOM    702  CB  HIS A  94      18.473 116.347  75.682  1.00 44.70           C  
ANISOU  702  CB  HIS A  94     4816   6121   6049    564  -1587   1435       C  
ATOM    703  CG  HIS A  94      19.759 116.603  76.403  1.00 51.64           C  
ANISOU  703  CG  HIS A  94     5478   7243   6901    544  -1814   1523       C  
ATOM    704  ND1 HIS A  94      20.991 116.390  75.825  1.00 55.02           N  
ANISOU  704  ND1 HIS A  94     5558   7702   7644    773  -1838   1436       N  
ATOM    705  CD2 HIS A  94      20.004 117.069  77.650  1.00 54.45           C  
ANISOU  705  CD2 HIS A  94     5918   7840   6928    290  -1985   1643       C  
ATOM    706  CE1 HIS A  94      21.941 116.706  76.687  1.00 58.29           C  
ANISOU  706  CE1 HIS A  94     5837   8373   7938    675  -2050   1531       C  
ATOM    707  NE2 HIS A  94      21.369 117.122  77.802  1.00 58.82           N  
ANISOU  707  NE2 HIS A  94     6175   8561   7612    370  -2146   1661       N  
ATOM    708  N   PRO A  95      19.762 118.611  73.341  1.00 39.67           N  
ANISOU  708  N   PRO A  95     3751   5808   5513    488  -1130    745       N  
ATOM    709  CA  PRO A  95      20.635 118.712  72.166  1.00 41.10           C  
ANISOU  709  CA  PRO A  95     3651   6047   5919    575   -976    528       C  
ATOM    710  C   PRO A  95      21.828 117.768  72.247  1.00 42.51           C  
ANISOU  710  C   PRO A  95     3445   6249   6458    852  -1129    611       C  
ATOM    711  O   PRO A  95      22.353 117.473  73.324  1.00 36.86           O  
ANISOU  711  O   PRO A  95     2617   5631   5757    904  -1433    865       O  
ATOM    712  CB  PRO A  95      21.083 120.179  72.183  1.00 42.24           C  
ANISOU  712  CB  PRO A  95     3770   6461   5818    281   -942    407       C  
ATOM    713  CG  PRO A  95      20.958 120.593  73.611  1.00 45.20           C  
ANISOU  713  CG  PRO A  95     4284   6962   5929    110  -1167    585       C  
ATOM    714  CD  PRO A  95      19.777 119.838  74.155  1.00 43.34           C  
ANISOU  714  CD  PRO A  95     4323   6506   5639    194  -1194    739       C  
ATOM    715  N   ASP A  96      22.258 117.300  71.073  1.00 48.62           N  
ANISOU  715  N   ASP A  96     4014   6939   7521   1023   -903    380       N  
ATOM    716  CA  ASP A  96      23.329 116.316  70.977  1.00 54.39           C  
ANISOU  716  CA  ASP A  96     4385   7630   8650   1352   -953    380       C  
ATOM    717  C   ASP A  96      24.714 116.915  71.183  1.00 51.34           C  
ANISOU  717  C   ASP A  96     3613   7655   8238   1294  -1035    341       C  
ATOM    718  O   ASP A  96      25.644 116.179  71.531  1.00 52.12           O  
ANISOU  718  O   ASP A  96     3482   7794   8528   1547  -1153    421       O  
ATOM    719  CB  ASP A  96      23.284 115.620  69.612  1.00 63.31           C  
ANISOU  719  CB  ASP A  96     5474   8540  10041   1505   -597     66       C  
ATOM    720  CG  ASP A  96      22.105 114.677  69.472  1.00 68.60           C  
ANISOU  720  CG  ASP A  96     6489   8774  10800   1607   -543    102       C  
ATOM    721  OD1 ASP A  96      22.004 113.726  70.276  1.00 72.02           O  
ANISOU  721  OD1 ASP A  96     7061   8971  11334   1786   -741    356       O  
ATOM    722  OD2 ASP A  96      21.277 114.890  68.560  1.00 69.06           O  
ANISOU  722  OD2 ASP A  96     6787   8772  10680   1416   -285   -110       O  
ATOM    723  N   ASN A  97      24.880 118.219  70.973  1.00 48.74           N  
ANISOU  723  N   ASN A  97     3205   7626   7690    957   -985    221       N  
ATOM    724  CA  ASN A  97      26.193 118.843  71.049  1.00 53.57           C  
ANISOU  724  CA  ASN A  97     3479   8507   8369    795  -1041    163       C  
ATOM    725  C   ASN A  97      26.035 120.272  71.551  1.00 53.46           C  
ANISOU  725  C   ASN A  97     3679   8753   7881    357  -1109    175       C  
ATOM    726  O   ASN A  97      24.922 120.771  71.738  1.00 48.61           O  
ANISOU  726  O   ASN A  97     3421   8080   6968    199  -1090    222       O  
ATOM    727  CB  ASN A  97      26.901 118.796  69.690  1.00 44.88           C  
ANISOU  727  CB  ASN A  97     2130   7515   7408    806   -658    -81       C  
ATOM    728  CG  ASN A  97      26.002 119.231  68.549  1.00 49.05           C  
ANISOU  728  CG  ASN A  97     2940   7967   7730    623   -340   -372       C  
ATOM    729  OD1 ASN A  97      25.859 120.422  68.279  1.00 43.61           O  
ANISOU  729  OD1 ASN A  97     2392   7458   6720    250   -270   -465       O  
ATOM    730  ND2 ASN A  97      25.388 118.263  67.874  1.00 49.08           N  
ANISOU  730  ND2 ASN A  97     3062   7680   7906    852   -154   -494       N  
ATOM    731  N   GLN A  98      27.174 120.932  71.768  1.00 58.33           N  
ANISOU  731  N   GLN A  98     4072   9634   8456    151  -1176    135       N  
ATOM    732  CA  GLN A  98      27.157 122.305  72.262  1.00 57.42           C  
ANISOU  732  CA  GLN A  98     4185   9718   7914   -292  -1219    124       C  
ATOM    733  C   GLN A  98      26.690 123.278  71.184  1.00 55.98           C  
ANISOU  733  C   GLN A  98     4211   9534   7526   -573   -911    -94       C  
ATOM    734  O   GLN A  98      25.983 124.249  71.483  1.00 55.42           O  
ANISOU  734  O   GLN A  98     4498   9424   7136   -860   -907    -97       O  
ATOM    735  CB  GLN A  98      28.545 122.681  72.781  1.00 64.46           C  
ANISOU  735  CB  GLN A  98     4782  10893   8818   -443  -1376    142       C  
ATOM    736  CG  GLN A  98      28.730 124.154  73.097  1.00 74.72           C  
ANISOU  736  CG  GLN A  98     6306  12382   9700   -939  -1350     72       C  
ATOM    737  CD  GLN A  98      29.497 124.883  72.007  1.00 90.94           C  
ANISOU  737  CD  GLN A  98     8217  14592  11745  -1170  -1094   -144       C  
ATOM    738  OE1 GLN A  98      29.067 125.928  71.517  1.00108.71           O  
ANISOU  738  OE1 GLN A  98    10790  16790  13724  -1489   -908   -265       O  
ATOM    739  NE2 GLN A  98      30.646 124.333  71.625  1.00 85.06           N  
ANISOU  739  NE2 GLN A  98     6997  14016  11305  -1016  -1082   -184       N  
ATOM    740  N   GLU A  99      27.070 123.036  69.926  1.00 54.13           N  
ANISOU  740  N   GLU A  99     3790   9310   7466   -512   -644   -284       N  
ATOM    741  CA  GLU A  99      26.630 123.908  68.842  1.00 48.98           C  
ANISOU  741  CA  GLU A  99     3385   8634   6592   -808   -373   -463       C  
ATOM    742  C   GLU A  99      25.111 123.899  68.721  1.00 42.72           C  
ANISOU  742  C   GLU A  99     2976   7570   5686   -765   -335   -420       C  
ATOM    743  O   GLU A  99      24.478 124.957  68.633  1.00 42.43           O  
ANISOU  743  O   GLU A  99     3326   7402   5393  -1033   -294   -410       O  
ATOM    744  CB  GLU A  99      27.274 123.489  67.520  1.00 53.02           C  
ANISOU  744  CB  GLU A  99     3674   9209   7263   -759    -83   -673       C  
ATOM    745  CG  GLU A  99      28.788 123.395  67.548  1.00 63.04           C  
ANISOU  745  CG  GLU A  99     4525  10734   8693   -757    -86   -721       C  
ATOM    746  CD  GLU A  99      29.272 121.987  67.824  1.00 72.17           C  
ANISOU  746  CD  GLU A  99     5294  11828  10300   -286   -157   -657       C  
ATOM    747  OE1 GLU A  99      29.701 121.714  68.965  1.00 74.88           O  
ANISOU  747  OE1 GLU A  99     5450  12208  10791   -146   -468   -443       O  
ATOM    748  OE2 GLU A  99      29.209 121.151  66.898  1.00 76.70           O  
ANISOU  748  OE2 GLU A  99     5787  12287  11067    -71     93   -816       O  
ATOM    749  N   ASP A 100      24.508 122.707  68.719  1.00 39.19           N  
ANISOU  749  N   ASP A 100     2542   6896   5453   -389   -340   -365       N  
ATOM    750  CA  ASP A 100      23.052 122.617  68.661  1.00 35.21           C  
ANISOU  750  CA  ASP A 100     2480   6052   4847   -319   -304   -288       C  
ATOM    751  C   ASP A 100      22.401 123.255  69.881  1.00 34.47           C  
ANISOU  751  C   ASP A 100     2677   5876   4542   -414   -493   -122       C  
ATOM    752  O   ASP A 100      21.272 123.751  69.793  1.00 35.13           O  
ANISOU  752  O   ASP A 100     3117   5746   4483   -473   -426   -101       O  
ATOM    753  CB  ASP A 100      22.614 121.156  68.533  1.00 37.47           C  
ANISOU  753  CB  ASP A 100     2719   6123   5395     48   -285   -262       C  
ATOM    754  CG  ASP A 100      22.961 120.556  67.182  1.00 43.46           C  
ANISOU  754  CG  ASP A 100     3300   6889   6324    108    -10   -507       C  
ATOM    755  OD1 ASP A 100      23.358 121.321  66.278  1.00 45.65           O  
ANISOU  755  OD1 ASP A 100     3539   7352   6453   -173    172   -673       O  
ATOM    756  OD2 ASP A 100      22.841 119.322  67.023  1.00 45.37           O  
ANISOU  756  OD2 ASP A 100     3465   6940   6831    401     38   -547       O  
ATOM    757  N   ALA A 101      23.095 123.261  71.022  1.00 35.81           N  
ANISOU  757  N   ALA A 101     2684   6238   4685   -443   -722    -13       N  
ATOM    758  CA  ALA A 101      22.509 123.808  72.241  1.00 36.57           C  
ANISOU  758  CA  ALA A 101     3067   6292   4534   -584   -868     98       C  
ATOM    759  C   ALA A 101      22.345 125.319  72.154  1.00 38.49           C  
ANISOU  759  C   ALA A 101     3583   6511   4531   -938   -759    -33       C  
ATOM    760  O   ALA A 101      21.303 125.858  72.548  1.00 40.18           O  
ANISOU  760  O   ALA A 101     4153   6508   4604   -984   -702    -42       O  
ATOM    761  CB  ALA A 101      23.364 123.431  73.451  1.00 32.95           C  
ANISOU  761  CB  ALA A 101     2369   6098   4053   -599  -1172    264       C  
ATOM    762  N   GLU A 102      23.361 126.023  71.647  1.00 40.56           N  
ANISOU  762  N   GLU A 102     3678   6976   4757  -1194   -715   -143       N  
ATOM    763  CA  GLU A 102      23.261 127.472  71.518  1.00 35.61           C  
ANISOU  763  CA  GLU A 102     3355   6258   3918  -1559   -616   -252       C  
ATOM    764  C   GLU A 102      22.338 127.863  70.371  1.00 34.10           C  
ANISOU  764  C   GLU A 102     3440   5753   3762  -1517   -413   -282       C  
ATOM    765  O   GLU A 102      21.659 128.894  70.448  1.00 39.61           O  
ANISOU  765  O   GLU A 102     4506   6189   4355  -1655   -353   -305       O  
ATOM    766  CB  GLU A 102      24.658 128.080  71.344  1.00 39.84           C  
ANISOU  766  CB  GLU A 102     3630   7128   4377  -1915   -642   -340       C  
ATOM    767  CG  GLU A 102      24.911 128.797  70.019  1.00 46.61           C  
ANISOU  767  CG  GLU A 102     4574   7923   5214  -2122   -422   -436       C  
ATOM    768  CD  GLU A 102      24.360 130.209  69.993  1.00 45.93           C  
ANISOU  768  CD  GLU A 102     4978   7533   4939  -2436   -350   -470       C  
ATOM    769  OE1 GLU A 102      24.302 130.851  71.060  1.00 50.56           O  
ANISOU  769  OE1 GLU A 102     5777   8046   5387  -2579   -426   -496       O  
ATOM    770  OE2 GLU A 102      23.972 130.670  68.901  1.00 52.02           O  
ANISOU  770  OE2 GLU A 102     5946   8112   5707  -2530   -212   -462       O  
ATOM    771  N   ALA A 103      22.287 127.052  69.310  1.00 30.55           N  
ANISOU  771  N   ALA A 103     2821   5317   3467  -1331   -313   -282       N  
ATOM    772  CA  ALA A 103      21.371 127.334  68.211  1.00 29.46           C  
ANISOU  772  CA  ALA A 103     2934   4937   3321  -1323   -171   -267       C  
ATOM    773  C   ALA A 103      19.920 127.291  68.670  1.00 28.57           C  
ANISOU  773  C   ALA A 103     3103   4524   3229  -1102   -198   -173       C  
ATOM    774  O   ALA A 103      19.082 128.036  68.149  1.00 29.50           O  
ANISOU  774  O   ALA A 103     3489   4404   3315  -1146   -145   -125       O  
ATOM    775  CB  ALA A 103      21.602 126.345  67.068  1.00 26.34           C  
ANISOU  775  CB  ALA A 103     2304   4660   3043  -1210    -47   -326       C  
ATOM    776  N   ILE A 104      19.608 126.428  69.642  1.00 30.03           N  
ANISOU  776  N   ILE A 104     3213   4725   3471   -874   -288   -127       N  
ATOM    777  CA  ILE A 104      18.259 126.363  70.202  1.00 33.76           C  
ANISOU  777  CA  ILE A 104     3909   4980   3940   -708   -285    -66       C  
ATOM    778  C   ILE A 104      17.826 127.730  70.718  1.00 31.99           C  
ANISOU  778  C   ILE A 104     3971   4575   3610   -862   -246   -122       C  
ATOM    779  O   ILE A 104      16.680 128.153  70.516  1.00 29.91           O  
ANISOU  779  O   ILE A 104     3896   4069   3399   -754   -172   -100       O  
ATOM    780  CB  ILE A 104      18.201 125.299  71.315  1.00 45.74           C  
ANISOU  780  CB  ILE A 104     5319   6590   5470   -547   -401      5       C  
ATOM    781  CG1 ILE A 104      18.050 123.898  70.731  1.00 48.91           C  
ANISOU  781  CG1 ILE A 104     5557   6981   6047   -312   -398     68       C  
ATOM    782  CG2 ILE A 104      17.072 125.587  72.296  1.00 49.66           C  
ANISOU  782  CG2 ILE A 104     6048   6957   5863   -521   -378     13       C  
ATOM    783  CD1 ILE A 104      17.988 122.822  71.799  1.00 51.27           C  
ANISOU  783  CD1 ILE A 104     5796   7309   6374   -168   -542    198       C  
ATOM    784  N   THR A 105      18.737 128.445  71.383  1.00 30.22           N  
ANISOU  784  N   THR A 105     3768   4458   3255  -1118   -291   -208       N  
ATOM    785  CA  THR A 105      18.404 129.721  72.003  1.00 31.02           C  
ANISOU  785  CA  THR A 105     4180   4348   3260  -1292   -226   -321       C  
ATOM    786  C   THR A 105      18.000 130.786  70.994  1.00 32.82           C  
ANISOU  786  C   THR A 105     4639   4258   3573  -1350   -131   -308       C  
ATOM    787  O   THR A 105      17.478 131.829  71.402  1.00 43.12           O  
ANISOU  787  O   THR A 105     6232   5262   4891  -1399    -51   -399       O  
ATOM    788  CB  THR A 105      19.587 130.224  72.832  1.00 37.10           C  
ANISOU  788  CB  THR A 105     4925   5336   3835  -1639   -307   -425       C  
ATOM    789  OG1 THR A 105      20.606 130.722  71.958  1.00 37.96           O  
ANISOU  789  OG1 THR A 105     4948   5540   3934  -1891   -310   -434       O  
ATOM    790  CG2 THR A 105      20.160 129.094  73.676  1.00 39.29           C  
ANISOU  790  CG2 THR A 105     4914   5971   4043  -1585   -482   -347       C  
ATOM    791  N   HIS A 106      18.225 130.560  69.702  1.00 30.83           N  
ANISOU  791  N   HIS A 106     4285   4050   3378  -1357   -136   -199       N  
ATOM    792  CA  HIS A 106      17.751 131.466  68.665  1.00 32.99           C  
ANISOU  792  CA  HIS A 106     4791   4035   3711  -1421   -100   -101       C  
ATOM    793  C   HIS A 106      16.339 131.137  68.200  1.00 33.15           C  
ANISOU  793  C   HIS A 106     4845   3867   3884  -1096   -100     34       C  
ATOM    794  O   HIS A 106      15.827 131.805  67.295  1.00 35.56           O  
ANISOU  794  O   HIS A 106     5314   3943   4254  -1111   -126    184       O  
ATOM    795  CB  HIS A 106      18.713 131.456  67.471  1.00 31.89           C  
ANISOU  795  CB  HIS A 106     4545   4094   3477  -1692   -100    -47       C  
ATOM    796  CG  HIS A 106      20.035 132.098  67.757  1.00 37.27           C  
ANISOU  796  CG  HIS A 106     5209   4937   4014  -2085    -93   -162       C  
ATOM    797  ND1 HIS A 106      20.763 132.765  66.796  1.00 42.46           N  
ANISOU  797  ND1 HIS A 106     5936   5640   4557  -2461    -58   -123       N  
ATOM    798  CD2 HIS A 106      20.757 132.181  68.898  1.00 42.59           C  
ANISOU  798  CD2 HIS A 106     5799   5777   4606  -2215   -129   -304       C  
ATOM    799  CE1 HIS A 106      21.878 133.227  67.332  1.00 46.30           C  
ANISOU  799  CE1 HIS A 106     6358   6314   4919  -2800    -58   -254       C  
ATOM    800  NE2 HIS A 106      21.898 132.888  68.607  1.00 45.50           N  
ANISOU  800  NE2 HIS A 106     6159   6295   4835  -2654   -116   -361       N  
ATOM    801  N   LEU A 107      15.699 130.137  68.799  1.00 29.86           N  
ANISOU  801  N   LEU A 107     4274   3557   3516   -835    -94     13       N  
ATOM    802  CA  LEU A 107      14.331 129.759  68.477  1.00 26.67           C  
ANISOU  802  CA  LEU A 107     3850   3038   3244   -560    -93    123       C  
ATOM    803  C   LEU A 107      13.378 130.273  69.547  1.00 28.27           C  
ANISOU  803  C   LEU A 107     4162   3033   3545   -384    -12     29       C  
ATOM    804  O   LEU A 107      13.674 130.198  70.744  1.00 31.07           O  
ANISOU  804  O   LEU A 107     4533   3469   3804   -436     44   -134       O  
ATOM    805  CB  LEU A 107      14.195 128.240  68.359  1.00 28.17           C  
ANISOU  805  CB  LEU A 107     3804   3480   3419   -435   -111    149       C  
ATOM    806  CG  LEU A 107      14.617 127.582  67.044  1.00 27.87           C  
ANISOU  806  CG  LEU A 107     3652   3599   3340   -529   -131    214       C  
ATOM    807  CD1 LEU A 107      14.726 126.073  67.204  1.00 23.20           C  
ANISOU  807  CD1 LEU A 107     2860   3188   2768   -412   -119    168       C  
ATOM    808  CD2 LEU A 107      13.634 127.933  65.936  1.00 29.15           C  
ANISOU  808  CD2 LEU A 107     3900   3644   3532   -515   -177    384       C  
ATOM    809  N   PHE A 108      12.232 130.790  69.102  1.00 25.79           N  
ANISOU  809  N   PHE A 108     3902   2477   3419   -187     -7    131       N  
ATOM    810  CA  PHE A 108      11.141 131.214  69.983  1.00 29.70           C  
ANISOU  810  CA  PHE A 108     4426   2784   4073     44    117     15       C  
ATOM    811  C   PHE A 108      11.635 132.169  71.069  1.00 35.03           C  
ANISOU  811  C   PHE A 108     5327   3278   4705    -89    252   -240       C  
ATOM    812  O   PHE A 108      11.291 132.045  72.247  1.00 31.61           O  
ANISOU  812  O   PHE A 108     4891   2904   4217    -54    400   -453       O  
ATOM    813  CB  PHE A 108      10.434 130.005  70.600  1.00 24.17           C  
ANISOU  813  CB  PHE A 108     3509   2349   3327    181    170    -23       C  
ATOM    814  CG  PHE A 108       9.937 129.009  69.588  1.00 27.90           C  
ANISOU  814  CG  PHE A 108     3788   2995   3818    254     55    184       C  
ATOM    815  CD1 PHE A 108       9.008 129.377  68.625  1.00 29.49           C  
ANISOU  815  CD1 PHE A 108     3930   3077   4196    399    -26    370       C  
ATOM    816  CD2 PHE A 108      10.394 127.701  69.604  1.00 22.99           C  
ANISOU  816  CD2 PHE A 108     3050   2642   3043    166     15    199       C  
ATOM    817  CE1 PHE A 108       8.552 128.456  67.692  1.00 28.15           C  
ANISOU  817  CE1 PHE A 108     3600   3108   3987    390   -137    541       C  
ATOM    818  CE2 PHE A 108       9.942 126.778  68.679  1.00 20.41           C  
ANISOU  818  CE2 PHE A 108     2590   2444   2721    188    -58    336       C  
ATOM    819  CZ  PHE A 108       9.020 127.155  67.721  1.00 22.80           C  
ANISOU  819  CZ  PHE A 108     2846   2680   3137    268   -130    494       C  
ATOM    820  N   THR A 109      12.454 133.141  70.655  1.00 39.74           N  
ANISOU  820  N   THR A 109     6145   3666   5290   -303    211   -228       N  
ATOM    821  CA  THR A 109      12.999 134.113  71.596  1.00 41.42           C  
ANISOU  821  CA  THR A 109     6617   3684   5437   -510    336   -488       C  
ATOM    822  C   THR A 109      11.907 134.913  72.294  1.00 47.39           C  
ANISOU  822  C   THR A 109     7508   4065   6434   -265    540   -690       C  
ATOM    823  O   THR A 109      12.154 135.481  73.364  1.00 46.00           O  
ANISOU  823  O   THR A 109     7526   3789   6163   -426    714  -1002       O  
ATOM    824  CB  THR A 109      13.964 135.054  70.870  1.00 36.81           C  
ANISOU  824  CB  THR A 109     6266   2901   4820   -813    254   -408       C  
ATOM    825  OG1 THR A 109      13.282 135.690  69.782  1.00 38.25           O  
ANISOU  825  OG1 THR A 109     6553   2719   5260   -639    175   -163       O  
ATOM    826  CG2 THR A 109      15.151 134.275  70.323  1.00 32.65           C  
ANISOU  826  CG2 THR A 109     5550   2807   4048  -1082    118   -298       C  
ATOM    827  N   ASP A 110      10.707 134.960  71.711  1.00 53.90           N  
ANISOU  827  N   ASP A 110     8211   4703   7567    109    531   -535       N  
ATOM    828  CA  ASP A 110       9.576 135.645  72.330  1.00 57.92           C  
ANISOU  828  CA  ASP A 110     8748   4875   8383    422    751   -741       C  
ATOM    829  C   ASP A 110       9.169 134.975  73.642  1.00 49.13           C  
ANISOU  829  C   ASP A 110     7497   4073   7099    426    979  -1048       C  
ATOM    830  O   ASP A 110       8.774 135.652  74.599  1.00 43.05           O  
ANISOU  830  O   ASP A 110     6856   3091   6410    470   1259  -1402       O  
ATOM    831  CB  ASP A 110       8.408 135.659  71.337  1.00 67.87           C  
ANISOU  831  CB  ASP A 110     9795   5987  10007    824    627   -441       C  
ATOM    832  CG  ASP A 110       7.287 136.609  71.731  1.00 83.11           C  
ANISOU  832  CG  ASP A 110    11726   7465  12389   1218    826   -607       C  
ATOM    833  OD1 ASP A 110       6.952 136.710  72.929  1.00 89.58           O  
ANISOU  833  OD1 ASP A 110    12544   8288  13206   1262   1141  -1013       O  
ATOM    834  OD2 ASP A 110       6.721 137.248  70.819  1.00 88.78           O  
ANISOU  834  OD2 ASP A 110    12432   7829  13473   1488    666   -324       O  
ATOM    835  N   VAL A 111       9.298 133.648  73.711  1.00 43.53           N  
ANISOU  835  N   VAL A 111     6554   3852   6132    343    876   -927       N  
ATOM    836  CA  VAL A 111       8.619 132.855  74.730  1.00 43.66           C  
ANISOU  836  CA  VAL A 111     6399   4176   6014    379   1048  -1100       C  
ATOM    837  C   VAL A 111       9.077 133.224  76.138  1.00 44.79           C  
ANISOU  837  C   VAL A 111     6762   4372   5885     93   1265  -1475       C  
ATOM    838  O   VAL A 111      10.248 133.554  76.373  1.00 45.57           O  
ANISOU  838  O   VAL A 111     7076   4481   5758   -232   1183  -1530       O  
ATOM    839  CB  VAL A 111       8.848 131.365  74.423  1.00 44.83           C  
ANISOU  839  CB  VAL A 111     6329   4757   5946    300    847   -846       C  
ATOM    840  CG1 VAL A 111       8.605 130.502  75.633  1.00 48.85           C  
ANISOU  840  CG1 VAL A 111     6772   5607   6184    167    970   -986       C  
ATOM    841  CG2 VAL A 111       7.945 130.930  73.287  1.00 47.20           C  
ANISOU  841  CG2 VAL A 111     6386   5058   6489    573    729   -576       C  
ATOM    842  N   GLN A 112       8.135 133.174  77.090  1.00 48.82           N  
ANISOU  842  N   GLN A 112     7201   4959   6388    172   1553  -1749       N  
ATOM    843  CA  GLN A 112       8.437 133.453  78.492  1.00 53.00           C  
ANISOU  843  CA  GLN A 112     7945   5606   6586   -157   1792  -2136       C  
ATOM    844  C   GLN A 112       9.021 132.245  79.220  1.00 49.57           C  
ANISOU  844  C   GLN A 112     7466   5706   5663   -502   1644  -2020       C  
ATOM    845  O   GLN A 112       9.765 132.420  80.191  1.00 51.74           O  
ANISOU  845  O   GLN A 112     7955   6142   5563   -898   1675  -2208       O  
ATOM    846  CB  GLN A 112       7.179 133.922  79.227  1.00 57.59           C  
ANISOU  846  CB  GLN A 112     8467   6074   7341     35   2216  -2525       C  
ATOM    847  CG  GLN A 112       6.665 135.290  78.817  1.00 64.59           C  
ANISOU  847  CG  GLN A 112     9400   6429   8713    366   2306  -2616       C  
ATOM    848  CD  GLN A 112       5.541 135.770  79.714  1.00 74.59           C  
ANISOU  848  CD  GLN A 112    10537   7710  10095    518   2610  -2914       C  
ATOM    849  OE1 GLN A 112       4.419 135.992  79.259  1.00 78.82           O  
ANISOU  849  OE1 GLN A 112    10804   8105  11039    951   2666  -2864       O  
ATOM    850  NE2 GLN A 112       5.838 135.932  81.000  1.00 77.77           N  
ANISOU  850  NE2 GLN A 112    11114   8309  10126    143   2794  -3212       N  
ATOM    851  N   ASN A 113       8.698 131.026  78.785  1.00 46.22           N  
ANISOU  851  N   ASN A 113     6783   5545   5232   -381   1466  -1701       N  
ATOM    852  CA  ASN A 113       9.139 129.806  79.460  1.00 42.28           C  
ANISOU  852  CA  ASN A 113     6247   5481   4336   -656   1307  -1539       C  
ATOM    853  C   ASN A 113       9.665 128.801  78.437  1.00 40.93           C  
ANISOU  853  C   ASN A 113     5908   5394   4250   -547    961  -1124       C  
ATOM    854  O   ASN A 113       8.892 128.157  77.725  1.00 45.16           O  
ANISOU  854  O   ASN A 113     6244   5930   4983   -311    934   -951       O  
ATOM    855  CB  ASN A 113       8.005 129.205  80.287  1.00 40.90           C  
ANISOU  855  CB  ASN A 113     5967   5552   4022   -685   1542  -1654       C  
ATOM    856  CG  ASN A 113       7.457 130.178  81.312  1.00 51.43           C  
ANISOU  856  CG  ASN A 113     7446   6826   5268   -802   1956  -2140       C  
ATOM    857  OD1 ASN A 113       8.090 130.443  82.335  1.00 55.52           O  
ANISOU  857  OD1 ASN A 113     8181   7483   5432  -1178   1972  -2290       O  
ATOM    858  ND2 ASN A 113       6.281 130.728  81.033  1.00 59.26           N  
ANISOU  858  ND2 ASN A 113     8274   7605   6635   -462   2249  -2344       N  
ATOM    859  N   ARG A 114      10.983 128.662  78.382  1.00 37.38           N  
ANISOU  859  N   ARG A 114     5522   5034   3648   -741    716   -994       N  
ATOM    860  CA  ARG A 114      11.683 127.671  77.580  1.00 37.62           C  
ANISOU  860  CA  ARG A 114     5391   5167   3735   -673    425   -667       C  
ATOM    861  C   ARG A 114      12.119 126.498  78.453  1.00 37.32           C  
ANISOU  861  C   ARG A 114     5320   5446   3412   -860    248   -494       C  
ATOM    862  O   ARG A 114      12.448 126.662  79.629  1.00 39.93           O  
ANISOU  862  O   ARG A 114     5784   5966   3419  -1155    250   -590       O  
ATOM    863  CB  ARG A 114      12.905 128.299  76.913  1.00 37.60           C  
ANISOU  863  CB  ARG A 114     5419   5073   3794   -752    279   -640       C  
ATOM    864  CG  ARG A 114      12.813 129.807  76.766  1.00 39.61           C  
ANISOU  864  CG  ARG A 114     5872   5021   4157   -783    454   -880       C  
ATOM    865  CD  ARG A 114      14.174 130.403  76.472  1.00 40.80           C  
ANISOU  865  CD  ARG A 114     6093   5170   4237  -1024    313   -877       C  
ATOM    866  NE  ARG A 114      14.918 129.590  75.515  1.00 44.44           N  
ANISOU  866  NE  ARG A 114     6327   5782   4776   -959     95   -617       N  
ATOM    867  CZ  ARG A 114      14.786 129.675  74.195  1.00 42.57           C  
ANISOU  867  CZ  ARG A 114     6027   5381   4766   -794     79   -496       C  
ATOM    868  NH1 ARG A 114      13.935 130.541  73.663  1.00 40.79           N  
ANISOU  868  NH1 ARG A 114     5938   4825   4735   -652    207   -540       N  
ATOM    869  NH2 ARG A 114      15.506 128.890  73.405  1.00 39.85           N  
ANISOU  869  NH2 ARG A 114     5476   5207   4457   -774    -66   -330       N  
ATOM    870  N   TYR A 115      12.127 125.305  77.868  1.00 33.30           N  
ANISOU  870  N   TYR A 115     4655   4981   3019   -710     83   -228       N  
ATOM    871  CA  TYR A 115      12.510 124.116  78.612  1.00 30.48           C  
ANISOU  871  CA  TYR A 115     4279   4838   2463   -838   -121      1       C  
ATOM    872  C   TYR A 115      13.326 123.196  77.720  1.00 27.85           C  
ANISOU  872  C   TYR A 115     3775   4459   2350   -663   -359    244       C  
ATOM    873  O   TYR A 115      13.116 123.134  76.506  1.00 28.08           O  
ANISOU  873  O   TYR A 115     3705   4321   2644   -451   -306    239       O  
ATOM    874  CB  TYR A 115      11.286 123.365  79.156  1.00 27.54           C  
ANISOU  874  CB  TYR A 115     3943   4538   1982   -870      3     46       C  
ATOM    875  CG  TYR A 115      10.447 124.163  80.133  1.00 43.63           C  
ANISOU  875  CG  TYR A 115     6113   6672   3794  -1056    296   -242       C  
ATOM    876  CD1 TYR A 115      10.701 124.118  81.498  1.00 41.52           C  
ANISOU  876  CD1 TYR A 115     6010   6664   3102  -1422    277   -270       C  
ATOM    877  CD2 TYR A 115       9.393 124.954  79.690  1.00 40.31           C  
ANISOU  877  CD2 TYR A 115     5637   6093   3585   -871    594   -489       C  
ATOM    878  CE1 TYR A 115       9.933 124.840  82.393  1.00 41.59           C  
ANISOU  878  CE1 TYR A 115     6145   6777   2880  -1626    608   -603       C  
ATOM    879  CE2 TYR A 115       8.618 125.679  80.580  1.00 42.96           C  
ANISOU  879  CE2 TYR A 115     6056   6495   3770  -1000    915   -810       C  
ATOM    880  CZ  TYR A 115       8.894 125.619  81.931  1.00 46.18           C  
ANISOU  880  CZ  TYR A 115     6647   7168   3733  -1391    952   -899       C  
ATOM    881  OH  TYR A 115       8.130 126.338  82.823  1.00 51.61           O  
ANISOU  881  OH  TYR A 115     7425   7939   4245  -1555   1332  -1286       O  
ATOM    882  N   THR A 116      14.261 122.483  78.341  1.00 29.35           N  
ANISOU  882  N   THR A 116     3921   4806   2426   -761   -623    453       N  
ATOM    883  CA  THR A 116      15.064 121.465  77.674  1.00 27.54           C  
ANISOU  883  CA  THR A 116     3502   4519   2444   -562   -837    671       C  
ATOM    884  C   THR A 116      14.803 120.130  78.357  1.00 30.27           C  
ANISOU  884  C   THR A 116     3900   4872   2729   -569  -1004    956       C  
ATOM    885  O   THR A 116      15.074 119.979  79.553  1.00 32.97           O  
ANISOU  885  O   THR A 116     4331   5408   2788   -796  -1179   1110       O  
ATOM    886  CB  THR A 116      16.554 121.815  77.726  1.00 27.80           C  
ANISOU  886  CB  THR A 116     3367   4706   2490   -619  -1042    702       C  
ATOM    887  OG1 THR A 116      16.790 123.028  76.999  1.00 32.20           O  
ANISOU  887  OG1 THR A 116     3912   5221   3102   -656   -879    454       O  
ATOM    888  CG2 THR A 116      17.387 120.693  77.126  1.00 37.56           C  
ANISOU  888  CG2 THR A 116     4354   5884   4033   -367  -1235    901       C  
ATOM    889  N   PHE A 117      14.273 119.170  77.603  1.00 30.01           N  
ANISOU  889  N   PHE A 117     3844   4628   2932   -371   -961   1037       N  
ATOM    890  CA  PHE A 117      14.020 117.850  78.156  1.00 28.59           C  
ANISOU  890  CA  PHE A 117     3758   4372   2735   -387  -1119   1326       C  
ATOM    891  C   PHE A 117      15.331 117.150  78.502  1.00 33.98           C  
ANISOU  891  C   PHE A 117     4313   5054   3543   -288  -1470   1604       C  
ATOM    892  O   PHE A 117      16.400 117.469  77.976  1.00 37.09           O  
ANISOU  892  O   PHE A 117     4474   5481   4137   -135  -1545   1540       O  
ATOM    893  CB  PHE A 117      13.235 116.984  77.171  1.00 35.59           C  
ANISOU  893  CB  PHE A 117     4660   4995   3868   -225   -986   1314       C  
ATOM    894  CG  PHE A 117      11.880 117.528  76.821  1.00 36.44           C  
ANISOU  894  CG  PHE A 117     4828   5133   3886   -306   -695   1103       C  
ATOM    895  CD1 PHE A 117      11.566 117.848  75.509  1.00 38.21           C  
ANISOU  895  CD1 PHE A 117     4946   5251   4319   -154   -536    919       C  
ATOM    896  CD2 PHE A 117      10.916 117.708  77.798  1.00 33.08           C  
ANISOU  896  CD2 PHE A 117     4535   4871   3162   -547   -585   1096       C  
ATOM    897  CE1 PHE A 117      10.318 118.343  75.180  1.00 37.08           C  
ANISOU  897  CE1 PHE A 117     4804   5153   4131   -199   -324    776       C  
ATOM    898  CE2 PHE A 117       9.666 118.202  77.474  1.00 33.99           C  
ANISOU  898  CE2 PHE A 117     4623   5034   3258   -574   -316    897       C  
ATOM    899  CZ  PHE A 117       9.368 118.520  76.165  1.00 38.08           C  
ANISOU  899  CZ  PHE A 117     5008   5433   4028   -380   -211    760       C  
ATOM    900  N   ALA A 118      15.234 116.175  79.404  1.00 40.61           N  
ANISOU  900  N   ALA A 118     5286   5838   4306   -370  -1627   1862       N  
ATOM    901  CA  ALA A 118      16.370 115.309  79.688  1.00 38.03           C  
ANISOU  901  CA  ALA A 118     4831   5407   4213   -193  -1882   2071       C  
ATOM    902  C   ALA A 118      16.608 114.289  78.585  1.00 40.84           C  
ANISOU  902  C   ALA A 118     5080   5405   5031    168  -1874   2094       C  
ATOM    903  O   ALA A 118      17.666 113.653  78.569  1.00 44.60           O  
ANISOU  903  O   ALA A 118     5386   5780   5782    401  -2040   2200       O  
ATOM    904  CB  ALA A 118      16.162 114.590  81.021  1.00 42.10           C  
ANISOU  904  CB  ALA A 118     5544   5949   4504   -414  -2035   2327       C  
ATOM    905  N   PHE A 119      15.662 114.131  77.665  1.00 41.73           N  
ANISOU  905  N   PHE A 119     5283   5333   5240    212  -1669   1978       N  
ATOM    906  CA  PHE A 119      15.717 113.117  76.626  1.00 42.06           C  
ANISOU  906  CA  PHE A 119     5289   5000   5693    487  -1608   1951       C  
ATOM    907  C   PHE A 119      15.822 113.762  75.250  1.00 42.33           C  
ANISOU  907  C   PHE A 119     5137   5040   5907    621  -1371   1616       C  
ATOM    908  O   PHE A 119      15.402 114.905  75.044  1.00 41.93           O  
ANISOU  908  O   PHE A 119     5081   5225   5627    465  -1198   1404       O  
ATOM    909  CB  PHE A 119      14.477 112.219  76.681  1.00 38.75           C  
ANISOU  909  CB  PHE A 119     5171   4341   5210    343  -1521   2049       C  
ATOM    910  CG  PHE A 119      13.182 112.979  76.789  1.00 37.40           C  
ANISOU  910  CG  PHE A 119     5135   4392   4682     45  -1318   1930       C  
ATOM    911  CD1 PHE A 119      12.517 113.413  75.652  1.00 35.00           C  
ANISOU  911  CD1 PHE A 119     4771   4087   4439     68  -1029   1609       C  
ATOM    912  CD2 PHE A 119      12.628 113.258  78.029  1.00 37.85           C  
ANISOU  912  CD2 PHE A 119     5349   4696   4338   -265  -1357   2056       C  
ATOM    913  CE1 PHE A 119      11.324 114.112  75.752  1.00 27.32           C  
ANISOU  913  CE1 PHE A 119     3854   3329   3199   -150   -825   1470       C  
ATOM    914  CE2 PHE A 119      11.436 113.956  78.134  1.00 33.50           C  
ANISOU  914  CE2 PHE A 119     4865   4362   3501   -503  -1107   1879       C  
ATOM    915  CZ  PHE A 119      10.784 114.381  76.995  1.00 28.57           C  
ANISOU  915  CZ  PHE A 119     4135   3709   3013   -409   -844   1584       C  
ATOM    916  N   GLY A 120      16.391 113.008  74.306  1.00 45.91           N  
ANISOU  916  N   GLY A 120     5457   5225   6763    895  -1314   1516       N  
ATOM    917  CA  GLY A 120      16.451 113.427  72.924  1.00 39.82           C  
ANISOU  917  CA  GLY A 120     4556   4464   6110    954  -1026   1148       C  
ATOM    918  C   GLY A 120      15.221 112.995  72.146  1.00 35.99           C  
ANISOU  918  C   GLY A 120     4298   3799   5578    830   -796   1002       C  
ATOM    919  O   GLY A 120      14.336 112.307  72.650  1.00 36.14           O  
ANISOU  919  O   GLY A 120     4558   3664   5508    709   -839   1169       O  
ATOM    920  N   GLY A 121      15.180 113.410  70.884  1.00 34.01           N  
ANISOU  920  N   GLY A 121     3964   3602   5355    812   -559    698       N  
ATOM    921  CA  GLY A 121      14.041 113.160  70.029  1.00 32.58           C  
ANISOU  921  CA  GLY A 121     3955   3343   5080    642   -363    550       C  
ATOM    922  C   GLY A 121      14.062 111.875  69.226  1.00 34.87           C  
ANISOU  922  C   GLY A 121     4336   3282   5632    712   -236    409       C  
ATOM    923  O   GLY A 121      13.146 111.659  68.425  1.00 31.78           O  
ANISOU  923  O   GLY A 121     4084   2862   5127    511    -76    263       O  
ATOM    924  N   ASN A 122      15.062 111.014  69.407  1.00 31.98           N  
ANISOU  924  N   ASN A 122     3890   2638   5625    987   -304    440       N  
ATOM    925  CA  ASN A 122      15.144 109.795  68.614  1.00 41.22           C  
ANISOU  925  CA  ASN A 122     5162   3401   7100   1081   -134    241       C  
ATOM    926  C   ASN A 122      14.039 108.814  69.006  1.00 40.09           C  
ANISOU  926  C   ASN A 122     5378   2950   6904    903   -180    407       C  
ATOM    927  O   ASN A 122      13.434 108.909  70.078  1.00 40.78           O  
ANISOU  927  O   ASN A 122     5596   3115   6783    773   -377    728       O  
ATOM    928  CB  ASN A 122      16.518 109.142  68.770  1.00 47.15           C  
ANISOU  928  CB  ASN A 122     5690   3892   8331   1490   -199    239       C  
ATOM    929  CG  ASN A 122      16.833 108.783  70.204  1.00 47.96           C  
ANISOU  929  CG  ASN A 122     5807   3871   8546   1659   -571    698       C  
ATOM    930  OD1 ASN A 122      17.094 109.658  71.029  1.00 48.01           O  
ANISOU  930  OD1 ASN A 122     5676   4232   8333   1615   -782    914       O  
ATOM    931  ND2 ASN A 122      16.818 107.490  70.509  1.00 50.21           N  
ANISOU  931  ND2 ASN A 122     6315   3763   8999   1757   -626    819       N  
ATOM    932  N   TYR A 123      13.784 107.853  68.112  1.00 27.65           N  
ANISOU  932  N   TYR A 123     2191   3382   4935    945    433    256       N  
ATOM    933  CA  TYR A 123      12.634 106.967  68.277  1.00 27.03           C  
ANISOU  933  CA  TYR A 123     2458   3172   4640    944    373    359       C  
ATOM    934  C   TYR A 123      12.823 106.003  69.442  1.00 32.99           C  
ANISOU  934  C   TYR A 123     3217   3938   5381   1140    164    500       C  
ATOM    935  O   TYR A 123      11.865 105.715  70.168  1.00 35.12           O  
ANISOU  935  O   TYR A 123     3685   4203   5455   1077     41    607       O  
ATOM    936  CB  TYR A 123      12.368 106.191  66.987  1.00 25.60           C  
ANISOU  936  CB  TYR A 123     2531   2764   4433    960    612    326       C  
ATOM    937  CG  TYR A 123      11.797 107.031  65.871  1.00 24.05           C  
ANISOU  937  CG  TYR A 123     2450   2566   4121    765    776    241       C  
ATOM    938  CD1 TYR A 123      10.583 107.686  66.020  1.00 23.34           C  
ANISOU  938  CD1 TYR A 123     2486   2539   3845    575    671    262       C  
ATOM    939  CD2 TYR A 123      12.468 107.162  64.663  1.00 35.50           C  
ANISOU  939  CD2 TYR A 123     3889   3963   5635    796   1045    156       C  
ATOM    940  CE1 TYR A 123      10.057 108.457  64.999  1.00 26.68           C  
ANISOU  940  CE1 TYR A 123     3020   2965   4152    445    790    220       C  
ATOM    941  CE2 TYR A 123      11.949 107.928  63.635  1.00 33.44           C  
ANISOU  941  CE2 TYR A 123     3776   3710   5219    643   1187    122       C  
ATOM    942  CZ  TYR A 123      10.745 108.573  63.808  1.00 32.60           C  
ANISOU  942  CZ  TYR A 123     3796   3661   4931    479   1038    163       C  
ATOM    943  OH  TYR A 123      10.229 109.334  62.784  1.00 35.34           O  
ANISOU  943  OH  TYR A 123     4295   4021   5113    375   1150    163       O  
ATOM    944  N   ASP A 124      14.040 105.479  69.622  1.00 39.88           N  
ANISOU  944  N   ASP A 124     3871   4825   6457   1394    137    523       N  
ATOM    945  CA  ASP A 124      14.307 104.573  70.736  1.00 47.31           C  
ANISOU  945  CA  ASP A 124     4823   5780   7373   1636    -85    700       C  
ATOM    946  C   ASP A 124      13.850 105.185  72.054  1.00 41.47           C  
ANISOU  946  C   ASP A 124     4058   5286   6411   1542   -362    758       C  
ATOM    947  O   ASP A 124      13.134 104.550  72.838  1.00 43.48           O  
ANISOU  947  O   ASP A 124     4562   5499   6460   1573   -465    937       O  
ATOM    948  CB  ASP A 124      15.801 104.232  70.806  1.00 64.19           C  
ANISOU  948  CB  ASP A 124     6630   7993   9765   1925   -131    681       C  
ATOM    949  CG  ASP A 124      16.278 103.419  69.623  1.00 76.06           C  
ANISOU  949  CG  ASP A 124     8225   9250  11424   2045    153    605       C  
ATOM    950  OD1 ASP A 124      15.630 103.502  68.558  1.00 85.37           O  
ANISOU  950  OD1 ASP A 124     9601  10250  12587   1901    418    534       O  
ATOM    951  OD2 ASP A 124      17.292 102.694  69.766  1.00 81.51           O  
ANISOU  951  OD2 ASP A 124     8801   9939  12232   2295    102    601       O  
ATOM    952  N   ARG A 125      14.238 106.438  72.298  1.00 37.67           N  
ANISOU  952  N   ARG A 125     3295   5050   5966   1408   -456    596       N  
ATOM    953  CA  ARG A 125      13.917 107.083  73.565  1.00 38.60           C  
ANISOU  953  CA  ARG A 125     3383   5420   5863   1331   -718    589       C  
ATOM    954  C   ARG A 125      12.432 107.409  73.662  1.00 32.14           C  
ANISOU  954  C   ARG A 125     2871   4549   4791   1106   -642    607       C  
ATOM    955  O   ARG A 125      11.814 107.193  74.711  1.00 30.56           O  
ANISOU  955  O   ARG A 125     2828   4452   4331   1120   -780    721       O  
ATOM    956  CB  ARG A 125      14.758 108.350  73.734  1.00 43.10           C  
ANISOU  956  CB  ARG A 125     3573   6219   6585   1219   -824    358       C  
ATOM    957  CG  ARG A 125      14.746 108.919  75.142  1.00 45.44           C  
ANISOU  957  CG  ARG A 125     3796   6807   6662   1194  -1148    298       C  
ATOM    958  CD  ARG A 125      15.693 108.153  76.050  1.00 55.44           C  
ANISOU  958  CD  ARG A 125     4952   8204   7909   1428  -1411    427       C  
ATOM    959  NE  ARG A 125      15.488 108.487  77.455  1.00 63.75           N  
ANISOU  959  NE  ARG A 125     6095   9488   8639   1386  -1688    415       N  
ATOM    960  CZ  ARG A 125      14.774 107.749  78.298  1.00 70.34           C  
ANISOU  960  CZ  ARG A 125     7248  10342   9134   1507  -1782    624       C  
ATOM    961  NH1 ARG A 125      14.202 106.628  77.879  1.00 72.57           N  
ANISOU  961  NH1 ARG A 125     7789  10397   9389   1653  -1622    873       N  
ATOM    962  NH2 ARG A 125      14.635 108.128  79.562  1.00 71.94           N  
ANISOU  962  NH2 ARG A 125     7538  10776   9019   1464  -2001    589       N  
ATOM    963  N   LEU A 126      11.838 107.913  72.577  1.00 32.15           N  
ANISOU  963  N   LEU A 126     2954   4410   4853    915   -415    509       N  
ATOM    964  CA  LEU A 126      10.454 108.379  72.636  1.00 35.10           C  
ANISOU  964  CA  LEU A 126     3534   4774   5027    718   -361    503       C  
ATOM    965  C   LEU A 126       9.487 107.237  72.927  1.00 36.71           C  
ANISOU  965  C   LEU A 126     4024   4865   5061    735   -336    694       C  
ATOM    966  O   LEU A 126       8.528 107.402  73.690  1.00 35.47           O  
ANISOU  966  O   LEU A 126     3978   4805   4694    643   -377    744       O  
ATOM    967  CB  LEU A 126      10.086 109.081  71.329  1.00 34.09           C  
ANISOU  967  CB  LEU A 126     3430   4525   4997    559   -151    391       C  
ATOM    968  CG  LEU A 126      10.717 110.459  71.111  1.00 35.12           C  
ANISOU  968  CG  LEU A 126     3334   4731   5277    463   -127    220       C  
ATOM    969  CD1 LEU A 126      10.229 111.065  69.802  1.00 39.46           C  
ANISOU  969  CD1 LEU A 126     3987   5140   5867    338     93    185       C  
ATOM    970  CD2 LEU A 126      10.411 111.380  72.285  1.00 25.49           C  
ANISOU  970  CD2 LEU A 126     2052   3689   3942    388   -298    126       C  
ATOM    971  N   GLU A 127       9.727 106.069  72.337  1.00 36.40           N  
ANISOU  971  N   GLU A 127     4105   4601   5124    844   -242    793       N  
ATOM    972  CA  GLU A 127       8.844 104.930  72.558  1.00 38.04           C  
ANISOU  972  CA  GLU A 127     4595   4633   5223    822   -192    968       C  
ATOM    973  C   GLU A 127       8.998 104.361  73.964  1.00 39.25           C  
ANISOU  973  C   GLU A 127     4814   4877   5223    974   -352   1183       C  
ATOM    974  O   GLU A 127       8.010 103.947  74.584  1.00 43.31           O  
ANISOU  974  O   GLU A 127     5529   5371   5557    874   -321   1330       O  
ATOM    975  CB  GLU A 127       9.134 103.868  71.514  1.00 42.89           C  
ANISOU  975  CB  GLU A 127     5347   4939   6012    899    -39    973       C  
ATOM    976  CG  GLU A 127       8.759 104.257  70.114  1.00 50.95           C  
ANISOU  976  CG  GLU A 127     6397   5874   7086    736    126    787       C  
ATOM    977  CD  GLU A 127       9.459 103.373  69.143  1.00 62.18           C  
ANISOU  977  CD  GLU A 127     7905   7047   8675    876    274    734       C  
ATOM    978  OE1 GLU A 127       8.972 103.156  68.024  1.00 68.19           O  
ANISOU  978  OE1 GLU A 127     8825   7663   9422    754    415    612       O  
ATOM    979  OE2 GLU A 127      10.524 102.855  69.520  1.00 69.21           O  
ANISOU  979  OE2 GLU A 127     8702   7892   9703   1134    242    807       O  
ATOM    980  N   GLN A 128      10.230 104.316  74.477  1.00 39.21           N  
ANISOU  980  N   GLN A 128     4633   4988   5278   1220   -521   1216       N  
ATOM    981  CA  GLN A 128      10.439 103.977  75.879  1.00 38.22           C  
ANISOU  981  CA  GLN A 128     4555   5030   4935   1390   -731   1418       C  
ATOM    982  C   GLN A 128       9.569 104.850  76.772  1.00 35.18           C  
ANISOU  982  C   GLN A 128     4207   4909   4252   1207   -790   1372       C  
ATOM    983  O   GLN A 128       8.887 104.360  77.680  1.00 39.52           O  
ANISOU  983  O   GLN A 128     4982   5494   4542   1205   -791   1579       O  
ATOM    984  CB  GLN A 128      11.916 104.139  76.240  1.00 39.77           C  
ANISOU  984  CB  GLN A 128     4452   5415   5243   1658   -965   1383       C  
ATOM    985  CG  GLN A 128      12.834 103.066  75.684  1.00 44.35           C  
ANISOU  985  CG  GLN A 128     5002   5758   6092   1944   -923   1493       C  
ATOM    986  CD  GLN A 128      14.251 103.213  76.201  1.00 54.17           C  
ANISOU  986  CD  GLN A 128     5936   7204   7442   2128  -1176   1394       C  
ATOM    987  OE1 GLN A 128      15.121 103.752  75.517  1.00 53.01           O  
ANISOU  987  OE1 GLN A 128     5461   7121   7559   2135  -1149   1182       O  
ATOM    988  NE2 GLN A 128      14.488 102.744  77.423  1.00 63.47           N  
ANISOU  988  NE2 GLN A 128     7211   8484   8423   2255  -1415   1555       N  
ATOM    989  N   LEU A 129       9.559 106.155  76.498  1.00 31.30           N  
ANISOU  989  N   LEU A 129     3512   4580   3801   1051   -800   1102       N  
ATOM    990  CA  LEU A 129       8.723 107.072  77.261  1.00 32.25           C  
ANISOU  990  CA  LEU A 129     3663   4920   3669    895   -822   1007       C  
ATOM    991  C   LEU A 129       7.248 106.879  76.933  1.00 33.03           C  
ANISOU  991  C   LEU A 129     3961   4889   3702    696   -591   1068       C  
ATOM    992  O   LEU A 129       6.397 106.929  77.827  1.00 38.38           O  
ANISOU  992  O   LEU A 129     4761   5702   4118    634   -559   1144       O  
ATOM    993  CB  LEU A 129       9.153 108.513  76.991  1.00 31.66           C  
ANISOU  993  CB  LEU A 129     3335   4979   3717    791   -876    696       C  
ATOM    994  CG  LEU A 129      10.627 108.838  77.241  1.00 37.82           C  
ANISOU  994  CG  LEU A 129     3833   5909   4627    923  -1103    577       C  
ATOM    995  CD1 LEU A 129      10.922 110.302  76.941  1.00 34.06           C  
ANISOU  995  CD1 LEU A 129     3135   5500   4307    748  -1103    264       C  
ATOM    996  CD2 LEU A 129      11.013 108.488  78.669  1.00 48.55           C  
ANISOU  996  CD2 LEU A 129     5222   7536   5688   1099  -1383    681       C  
ATOM    997  N   ALA A 130       6.924 106.647  75.660  1.00 34.00           N  
ANISOU  997  N   ALA A 130     4101   4774   4045    593   -426   1028       N  
ATOM    998  CA  ALA A 130       5.531 106.504  75.257  1.00 33.76           C  
ANISOU  998  CA  ALA A 130     4194   4653   3982    389   -250   1050       C  
ATOM    999  C   ALA A 130       4.933 105.161  75.654  1.00 37.75           C  
ANISOU  999  C   ALA A 130     4932   5002   4409    362   -160   1303       C  
ATOM   1000  O   ALA A 130       3.704 105.033  75.682  1.00 41.98           O  
ANISOU 1000  O   ALA A 130     5536   5529   4886    169    -24   1339       O  
ATOM   1001  CB  ALA A 130       5.393 106.696  73.746  1.00 30.06           C  
ANISOU 1001  CB  ALA A 130     3680   4012   3727    290   -145    910       C  
ATOM   1002  N   GLY A 131       5.762 104.165  75.957  1.00 36.06           N  
ANISOU 1002  N   GLY A 131     4829   4651   4221    552   -221   1486       N  
ATOM   1003  CA  GLY A 131       5.268 102.846  76.288  1.00 30.06           C  
ANISOU 1003  CA  GLY A 131     4334   3659   3427    529   -110   1753       C  
ATOM   1004  C   GLY A 131       4.840 101.997  75.111  1.00 29.77           C  
ANISOU 1004  C   GLY A 131     4418   3263   3629    386     52   1719       C  
ATOM   1005  O   GLY A 131       4.298 100.906  75.325  1.00 32.19           O  
ANISOU 1005  O   GLY A 131     4956   3323   3952    302    176   1915       O  
ATOM   1006  N   ASN A 132       5.061 102.455  73.879  1.00 31.54           N  
ANISOU 1006  N   ASN A 132     4517   3442   4027    344     63   1473       N  
ATOM   1007  CA  ASN A 132       4.680 101.698  72.693  1.00 35.08           C  
ANISOU 1007  CA  ASN A 132     5095   3582   4652    207    192   1384       C  
ATOM   1008  C   ASN A 132       5.677 101.959  71.576  1.00 35.45           C  
ANISOU 1008  C   ASN A 132     5049   3567   4852    347    184   1190       C  
ATOM   1009  O   ASN A 132       6.156 103.084  71.417  1.00 28.96           O  
ANISOU 1009  O   ASN A 132     4012   2979   4013    401    116   1063       O  
ATOM   1010  CB  ASN A 132       3.273 102.067  72.202  1.00 33.00           C  
ANISOU 1010  CB  ASN A 132     4792   3390   4355   -111    264   1260       C  
ATOM   1011  CG  ASN A 132       2.178 101.524  73.093  1.00 42.72           C  
ANISOU 1011  CG  ASN A 132     6121   4611   5501   -303    356   1444       C  
ATOM   1012  OD1 ASN A 132       1.896 100.324  73.089  1.00 48.53           O  
ANISOU 1012  OD1 ASN A 132     7069   5038   6332   -403    464   1567       O  
ATOM   1013  ND2 ASN A 132       1.537 102.409  73.848  1.00 46.21           N  
ANISOU 1013  ND2 ASN A 132     6413   5369   5776   -366    348   1457       N  
ATOM   1014  N   LEU A 133       5.968 100.918  70.797  1.00 36.15           N  
ANISOU 1014  N   LEU A 133     5315   3323   5098    392    285   1159       N  
ATOM   1015  CA  LEU A 133       6.756 101.070  69.585  1.00 32.56           C  
ANISOU 1015  CA  LEU A 133     4809   2797   4766    494    347    953       C  
ATOM   1016  C   LEU A 133       5.933 101.773  68.504  1.00 30.07           C  
ANISOU 1016  C   LEU A 133     4466   2584   4375    251    384    737       C  
ATOM   1017  O   LEU A 133       4.711 101.920  68.607  1.00 29.14           O  
ANISOU 1017  O   LEU A 133     4370   2539   4161      7    357    734       O  
ATOM   1018  CB  LEU A 133       7.228  99.706  69.080  1.00 36.94           C  
ANISOU 1018  CB  LEU A 133     5599   2945   5491    625    470    954       C  
ATOM   1019  CG  LEU A 133       8.001  98.808  70.051  1.00 38.07           C  
ANISOU 1019  CG  LEU A 133     5820   2912   5732    916    437   1208       C  
ATOM   1020  CD1 LEU A 133       7.964  97.359  69.592  1.00 37.52           C  
ANISOU 1020  CD1 LEU A 133     6077   2344   5835    957    593   1218       C  
ATOM   1021  CD2 LEU A 133       9.437  99.282  70.196  1.00 35.98           C  
ANISOU 1021  CD2 LEU A 133     5286   2828   5555   1253    359   1207       C  
ATOM   1022  N   ARG A 134       6.625 102.210  67.447  1.00 32.05           N  
ANISOU 1022  N   ARG A 134     4659   2856   4665    334    452    568       N  
ATOM   1023  CA  ARG A 134       5.941 102.819  66.309  1.00 29.27           C  
ANISOU 1023  CA  ARG A 134     4328   2593   4201    153    479    391       C  
ATOM   1024  C   ARG A 134       4.942 101.860  65.671  1.00 32.21           C  
ANISOU 1024  C   ARG A 134     4937   2762   4539    -56    504    288       C  
ATOM   1025  O   ARG A 134       3.890 102.292  65.184  1.00 33.44           O  
ANISOU 1025  O   ARG A 134     5080   3055   4572   -266    434    199       O  
ATOM   1026  CB  ARG A 134       6.960 103.286  65.268  1.00 25.74           C  
ANISOU 1026  CB  ARG A 134     3833   2167   3779    294    602    260       C  
ATOM   1027  CG  ARG A 134       7.652 104.600  65.599  1.00 25.34           C  
ANISOU 1027  CG  ARG A 134     3513   2360   3756    377    578    300       C  
ATOM   1028  CD  ARG A 134       8.795 104.887  64.634  1.00 23.26           C  
ANISOU 1028  CD  ARG A 134     3188   2081   3567    511    762    200       C  
ATOM   1029  NE  ARG A 134      10.032 104.213  65.026  1.00 30.55           N  
ANISOU 1029  NE  ARG A 134     4004   2905   4698    751    823    232       N  
ATOM   1030  CZ  ARG A 134      11.068 104.022  64.213  1.00 31.43           C  
ANISOU 1030  CZ  ARG A 134     4072   2948   4922    907   1033    138       C  
ATOM   1031  NH1 ARG A 134      11.015 104.440  62.957  1.00 34.62           N  
ANISOU 1031  NH1 ARG A 134     4579   3369   5204    831   1218     15       N  
ATOM   1032  NH2 ARG A 134      12.156 103.406  64.650  1.00 31.98           N  
ANISOU 1032  NH2 ARG A 134     3992   2947   5211   1160   1067    177       N  
ATOM   1033  N   GLU A 135       5.242 100.559  65.676  1.00 34.14           N  
ANISOU 1033  N   GLU A 135     5391   2672   4909     -1    590    289       N  
ATOM   1034  CA  GLU A 135       4.353  99.574  65.070  1.00 40.43           C  
ANISOU 1034  CA  GLU A 135     6429   3222   5712   -236    620    148       C  
ATOM   1035  C   GLU A 135       2.972  99.547  65.713  1.00 43.03           C  
ANISOU 1035  C   GLU A 135     6709   3633   6007   -537    523    232       C  
ATOM   1036  O   GLU A 135       2.040  98.991  65.120  1.00 43.08           O  
ANISOU 1036  O   GLU A 135     6830   3528   6011   -808    506     73       O  
ATOM   1037  CB  GLU A 135       4.978  98.179  65.154  1.00 47.29           C  
ANISOU 1037  CB  GLU A 135     7549   3648   6772   -100    753    163       C  
ATOM   1038  CG  GLU A 135       6.193  97.970  64.266  1.00 55.89           C  
ANISOU 1038  CG  GLU A 135     8712   4607   7918    175    900      5       C  
ATOM   1039  CD  GLU A 135       7.492  98.452  64.895  1.00 59.68           C  
ANISOU 1039  CD  GLU A 135     8960   5223   8494    524    916    177       C  
ATOM   1040  OE1 GLU A 135       7.470  99.429  65.675  1.00 57.85           O  
ANISOU 1040  OE1 GLU A 135     8476   5309   8196    522    785    331       O  
ATOM   1041  OE2 GLU A 135       8.542  97.842  64.606  1.00 63.23           O  
ANISOU 1041  OE2 GLU A 135     9465   5461   9097    804   1058    134       O  
ATOM   1042  N   ASN A 136       2.817 100.119  66.908  1.00 44.28           N  
ANISOU 1042  N   ASN A 136     6687   3997   6140   -504    467    455       N  
ATOM   1043  CA  ASN A 136       1.547 100.095  67.624  1.00 42.52           C  
ANISOU 1043  CA  ASN A 136     6391   3872   5892   -767    432    554       C  
ATOM   1044  C   ASN A 136       0.978 101.489  67.860  1.00 37.77           C  
ANISOU 1044  C   ASN A 136     5511   3688   5154   -797    332    556       C  
ATOM   1045  O   ASN A 136       0.044 101.639  68.656  1.00 43.96           O  
ANISOU 1045  O   ASN A 136     6179   4613   5912   -950    331    660       O  
ATOM   1046  CB  ASN A 136       1.706  99.363  68.961  1.00 44.84           C  
ANISOU 1046  CB  ASN A 136     6783   4005   6249   -710    505    838       C  
ATOM   1047  CG  ASN A 136       2.252  97.958  68.795  1.00 48.82           C  
ANISOU 1047  CG  ASN A 136     7590   4035   6925   -644    617    873       C  
ATOM   1048  OD1 ASN A 136       3.335  97.640  69.285  1.00 47.73           O  
ANISOU 1048  OD1 ASN A 136     7528   3771   6838   -336    638   1030       O  
ATOM   1049  ND2 ASN A 136       1.500  97.106  68.107  1.00 53.77           N  
ANISOU 1049  ND2 ASN A 136     8383   4388   7657   -926    679    714       N  
ATOM   1050  N   ILE A 137       1.514 102.507  67.199  1.00 35.56           N  
ANISOU 1050  N   ILE A 137     5128   3586   4797   -649    279    451       N  
ATOM   1051  CA  ILE A 137       1.025 103.875  67.311  1.00 31.83           C  
ANISOU 1051  CA  ILE A 137     4427   3443   4223   -647    197    444       C  
ATOM   1052  C   ILE A 137       0.429 104.250  65.963  1.00 34.49           C  
ANISOU 1052  C   ILE A 137     4759   3866   4480   -745    125    263       C  
ATOM   1053  O   ILE A 137       1.149 104.358  64.962  1.00 39.46           O  
ANISOU 1053  O   ILE A 137     5497   4435   5063   -640    151    159       O  
ATOM   1054  CB  ILE A 137       2.137 104.849  67.721  1.00 27.08           C  
ANISOU 1054  CB  ILE A 137     3720   2958   3609   -404    195    496       C  
ATOM   1055  CG1 ILE A 137       2.697 104.459  69.094  1.00 29.51           C  
ANISOU 1055  CG1 ILE A 137     4030   3237   3945   -293    207    669       C  
ATOM   1056  CG2 ILE A 137       1.617 106.280  67.714  1.00 22.31           C  
ANISOU 1056  CG2 ILE A 137     2928   2619   2930   -403    133    464       C  
ATOM   1057  CD1 ILE A 137       3.914 105.256  69.525  1.00 19.81           C  
ANISOU 1057  CD1 ILE A 137     2678   2119   2729    -73    169    683       C  
ATOM   1058  N   GLU A 138      -0.884 104.447  65.930  1.00 32.36           N  
ANISOU 1058  N   GLU A 138     4354   3761   4180   -934     38    231       N  
ATOM   1059  CA  GLU A 138      -1.574 104.683  64.674  1.00 32.01           C  
ANISOU 1059  CA  GLU A 138     4299   3830   4035  -1028    -87     67       C  
ATOM   1060  C   GLU A 138      -1.315 106.098  64.171  1.00 26.78           C  
ANISOU 1060  C   GLU A 138     3552   3370   3254   -830   -138     85       C  
ATOM   1061  O   GLU A 138      -1.117 107.034  64.950  1.00 27.20           O  
ANISOU 1061  O   GLU A 138     3466   3530   3340   -699   -106    198       O  
ATOM   1062  CB  GLU A 138      -3.074 104.434  64.839  1.00 34.18           C  
ANISOU 1062  CB  GLU A 138     4389   4246   4353  -1287   -185     28       C  
ATOM   1063  CG  GLU A 138      -3.384 103.119  65.541  1.00 42.53           C  
ANISOU 1063  CG  GLU A 138     5518   5075   5566  -1518    -82     62       C  
ATOM   1064  CD  GLU A 138      -4.843 102.710  65.442  1.00 55.33           C  
ANISOU 1064  CD  GLU A 138     6947   6808   7269  -1846   -165    -30       C  
ATOM   1065  OE1 GLU A 138      -5.135 101.707  64.755  1.00 61.46           O  
ANISOU 1065  OE1 GLU A 138     7852   7399   8100  -2084   -208   -206       O  
ATOM   1066  OE2 GLU A 138      -5.699 103.383  66.053  1.00 56.96           O  
ANISOU 1066  OE2 GLU A 138     6857   7285   7501  -1873   -178     51       O  
ATOM   1067  N   LEU A 139      -1.300 106.240  62.850  1.00 29.94           N  
ANISOU 1067  N   LEU A 139     4070   3804   3503   -811   -208    -33       N  
ATOM   1068  CA  LEU A 139      -1.095 107.523  62.198  1.00 26.38           C  
ANISOU 1068  CA  LEU A 139     3598   3505   2920   -632   -239     15       C  
ATOM   1069  C   LEU A 139      -2.308 107.861  61.342  1.00 30.95           C  
ANISOU 1069  C   LEU A 139     4104   4312   3343   -693   -456    -46       C  
ATOM   1070  O   LEU A 139      -3.027 106.974  60.871  1.00 33.72           O  
ANISOU 1070  O   LEU A 139     4481   4684   3648   -889   -583   -196       O  
ATOM   1071  CB  LEU A 139       0.175 107.519  61.336  1.00 23.26           C  
ANISOU 1071  CB  LEU A 139     3433   2974   2432   -498    -95    -20       C  
ATOM   1072  CG  LEU A 139       1.473 107.108  62.038  1.00 23.92           C  
ANISOU 1072  CG  LEU A 139     3550   2853   2685   -408     96     21       C  
ATOM   1073  CD1 LEU A 139       2.617 107.012  61.040  1.00 21.90           C  
ANISOU 1073  CD1 LEU A 139     3482   2489   2351   -288    265    -43       C  
ATOM   1074  CD2 LEU A 139       1.821 108.071  63.167  1.00 20.06           C  
ANISOU 1074  CD2 LEU A 139     2859   2430   2332   -308    128    164       C  
ATOM   1075  N   GLY A 140      -2.526 109.148  61.153  1.00 23.54           N  
ANISOU 1075  N   GLY A 140     3071   3534   2341   -523   -510     67       N  
ATOM   1076  CA  GLY A 140      -3.661 109.638  60.399  1.00 25.70           C  
ANISOU 1076  CA  GLY A 140     3241   4055   2468   -504   -746     57       C  
ATOM   1077  C   GLY A 140      -4.032 111.027  60.875  1.00 32.42           C  
ANISOU 1077  C   GLY A 140     3900   5023   3395   -302   -758    224       C  
ATOM   1078  O   GLY A 140      -3.425 111.580  61.789  1.00 30.53           O  
ANISOU 1078  O   GLY A 140     3621   4668   3309   -216   -585    309       O  
ATOM   1079  N   ASN A 141      -5.059 111.584  60.229  1.00 35.40           N  
ANISOU 1079  N   ASN A 141     4157   5633   3661   -216   -983    254       N  
ATOM   1080  CA  ASN A 141      -5.518 112.913  60.618  1.00 32.03           C  
ANISOU 1080  CA  ASN A 141     3552   5290   3325     17   -997    409       C  
ATOM   1081  C   ASN A 141      -6.045 112.926  62.046  1.00 31.31           C  
ANISOU 1081  C   ASN A 141     3167   5233   3498    -40   -911    392       C  
ATOM   1082  O   ASN A 141      -5.923 113.940  62.742  1.00 33.84           O  
ANISOU 1082  O   ASN A 141     3418   5498   3941    135   -794    480       O  
ATOM   1083  CB  ASN A 141      -6.589 113.412  59.651  1.00 36.90           C  
ANISOU 1083  CB  ASN A 141     4070   6173   3778    158  -1289    459       C  
ATOM   1084  CG  ASN A 141      -6.885 114.888  59.828  1.00 40.20           C  
ANISOU 1084  CG  ASN A 141     4394   6604   4276    476  -1279    654       C  
ATOM   1085  OD1 ASN A 141      -6.010 115.731  59.627  1.00 40.72           O  
ANISOU 1085  OD1 ASN A 141     4699   6463   4311    640  -1114    795       O  
ATOM   1086  ND2 ASN A 141      -8.121 115.209  60.198  1.00 44.43           N  
ANISOU 1086  ND2 ASN A 141     4573   7365   4944    564  -1437    658       N  
ATOM   1087  N   GLY A 142      -6.630 111.819  62.497  1.00 26.68           N  
ANISOU 1087  N   GLY A 142     2426   4719   2991   -293   -945    272       N  
ATOM   1088  CA  GLY A 142      -7.082 111.686  63.863  1.00 26.07           C  
ANISOU 1088  CA  GLY A 142     2110   4678   3119   -375   -813    271       C  
ATOM   1089  C   GLY A 142      -5.947 111.759  64.868  1.00 24.76           C  
ANISOU 1089  C   GLY A 142     2102   4290   3014   -346   -570    315       C  
ATOM   1090  O   GLY A 142      -5.932 112.620  65.754  1.00 22.44           O  
ANISOU 1090  O   GLY A 142     1713   4007   2805   -203   -458    362       O  
ATOM   1091  N   PRO A 143      -4.982 110.837  64.762  1.00 26.23           N  
ANISOU 1091  N   PRO A 143     2527   4280   3160   -471   -495    283       N  
ATOM   1092  CA  PRO A 143      -3.806 110.903  65.646  1.00 29.35           C  
ANISOU 1092  CA  PRO A 143     3049   4497   3606   -415   -314    327       C  
ATOM   1093  C   PRO A 143      -3.126 112.261  65.664  1.00 28.05           C  
ANISOU 1093  C   PRO A 143     2926   4281   3450   -191   -255    379       C  
ATOM   1094  O   PRO A 143      -2.762 112.747  66.741  1.00 27.42           O  
ANISOU 1094  O   PRO A 143     2797   4176   3446   -132   -153    387       O  
ATOM   1095  CB  PRO A 143      -2.889 109.817  65.071  1.00 19.68           C  
ANISOU 1095  CB  PRO A 143     2068   3077   2332   -512   -283    282       C  
ATOM   1096  CG  PRO A 143      -3.825 108.820  64.512  1.00 21.83           C  
ANISOU 1096  CG  PRO A 143     2313   3403   2580   -723   -400    190       C  
ATOM   1097  CD  PRO A 143      -4.990 109.599  63.961  1.00 28.57           C  
ANISOU 1097  CD  PRO A 143     2959   4511   3386   -674   -576    180       C  
ATOM   1098  N   LEU A 144      -2.947 112.890  64.501  1.00 19.25           N  
ANISOU 1098  N   LEU A 144     1921   3145   2251    -77   -313    411       N  
ATOM   1099  CA  LEU A 144      -2.317 114.205  64.471  1.00 25.52           C  
ANISOU 1099  CA  LEU A 144     2772   3834   3089    105   -225    478       C  
ATOM   1100  C   LEU A 144      -3.168 115.239  65.197  1.00 27.84           C  
ANISOU 1100  C   LEU A 144     2876   4215   3487    239   -233    495       C  
ATOM   1101  O   LEU A 144      -2.641 116.081  65.934  1.00 30.37           O  
ANISOU 1101  O   LEU A 144     3200   4423   3915    319   -116    479       O  
ATOM   1102  CB  LEU A 144      -2.062 114.634  63.028  1.00 25.93           C  
ANISOU 1102  CB  LEU A 144     3011   3842   2997    200   -258    556       C  
ATOM   1103  CG  LEU A 144      -1.275 115.932  62.859  1.00 24.58           C  
ANISOU 1103  CG  LEU A 144     2951   3497   2894    348   -117    655       C  
ATOM   1104  CD1 LEU A 144       0.035 115.835  63.622  1.00 22.45           C  
ANISOU 1104  CD1 LEU A 144     2698   3064   2767    266     58    589       C  
ATOM   1105  CD2 LEU A 144      -1.023 116.213  61.385  1.00 24.19           C  
ANISOU 1105  CD2 LEU A 144     3130   3412   2648    428   -113    772       C  
ATOM   1106  N   GLU A 145      -4.489 115.186  65.010  1.00 29.43           N  
ANISOU 1106  N   GLU A 145     2891   4620   3672    265   -370    502       N  
ATOM   1107  CA  GLU A 145      -5.371 116.101  65.725  1.00 27.61           C  
ANISOU 1107  CA  GLU A 145     2443   4485   3561    424   -350    503       C  
ATOM   1108  C   GLU A 145      -5.227 115.926  67.230  1.00 30.21           C  
ANISOU 1108  C   GLU A 145     2687   4819   3973    345   -192    413       C  
ATOM   1109  O   GLU A 145      -5.099 116.906  67.973  1.00 32.46           O  
ANISOU 1109  O   GLU A 145     2956   5035   4342    485    -82    372       O  
ATOM   1110  CB  GLU A 145      -6.819 115.886  65.291  1.00 24.77           C  
ANISOU 1110  CB  GLU A 145     1824   4392   3195    447   -531    511       C  
ATOM   1111  CG  GLU A 145      -7.802 116.785  66.015  1.00 31.89           C  
ANISOU 1111  CG  GLU A 145     2455   5416   4247    646   -487    505       C  
ATOM   1112  CD  GLU A 145      -9.062 117.032  65.218  1.00 34.55           C  
ANISOU 1112  CD  GLU A 145     2540   5994   4595    795   -709    559       C  
ATOM   1113  OE1 GLU A 145     -10.053 116.299  65.421  1.00 37.37           O  
ANISOU 1113  OE1 GLU A 145     2618   6576   5004    642   -775    482       O  
ATOM   1114  OE2 GLU A 145      -9.056 117.960  64.380  1.00 35.01           O  
ANISOU 1114  OE2 GLU A 145     2703   5986   4615   1056   -811    682       O  
ATOM   1115  N   GLU A 146      -5.228 114.676  67.696  1.00 31.22           N  
ANISOU 1115  N   GLU A 146     2791   5010   4061    124   -173    380       N  
ATOM   1116  CA  GLU A 146      -5.031 114.416  69.117  1.00 28.60           C  
ANISOU 1116  CA  GLU A 146     2429   4698   3739     57    -26    334       C  
ATOM   1117  C   GLU A 146      -3.614 114.760  69.557  1.00 29.12           C  
ANISOU 1117  C   GLU A 146     2694   4578   3790     96     42    305       C  
ATOM   1118  O   GLU A 146      -3.412 115.225  70.686  1.00 30.92           O  
ANISOU 1118  O   GLU A 146     2907   4827   4014    144    135    236       O  
ATOM   1119  CB  GLU A 146      -5.351 112.954  69.423  1.00 24.31           C  
ANISOU 1119  CB  GLU A 146     1856   4222   3158   -185    -12    357       C  
ATOM   1120  CG  GLU A 146      -6.725 112.521  68.939  1.00 28.19           C  
ANISOU 1120  CG  GLU A 146     2107   4902   3701   -292    -95    354       C  
ATOM   1121  CD  GLU A 146      -6.883 111.016  68.901  1.00 35.29           C  
ANISOU 1121  CD  GLU A 146     3039   5770   4598   -582    -94    364       C  
ATOM   1122  OE1 GLU A 146      -5.888 110.307  69.161  1.00 37.23           O  
ANISOU 1122  OE1 GLU A 146     3525   5826   4795   -653    -34    397       O  
ATOM   1123  OE2 GLU A 146      -8.003 110.544  68.608  1.00 40.82           O  
ANISOU 1123  OE2 GLU A 146     3514   6625   5370   -738   -155    334       O  
ATOM   1124  N   ALA A 147      -2.627 114.548  68.684  1.00 28.30           N  
ANISOU 1124  N   ALA A 147     2762   4317   3675     72      1    336       N  
ATOM   1125  CA  ALA A 147      -1.252 114.900  69.021  1.00 28.89           C  
ANISOU 1125  CA  ALA A 147     2957   4238   3783     96     59    298       C  
ATOM   1126  C   ALA A 147      -1.077 116.406  69.173  1.00 30.92           C  
ANISOU 1126  C   ALA A 147     3208   4403   4137    236    111    240       C  
ATOM   1127  O   ALA A 147      -0.272 116.853  70.000  1.00 23.21           O  
ANISOU 1127  O   ALA A 147     2250   3365   3205    234    158    142       O  
ATOM   1128  CB  ALA A 147      -0.293 114.359  67.959  1.00 25.06           C  
ANISOU 1128  CB  ALA A 147     2619   3616   3288     50     49    342       C  
ATOM   1129  N   ILE A 148      -1.811 117.201  68.387  1.00 32.40           N  
ANISOU 1129  N   ILE A 148     3376   4569   4364    361     91    295       N  
ATOM   1130  CA  ILE A 148      -1.723 118.654  68.507  1.00 31.59           C  
ANISOU 1130  CA  ILE A 148     3302   4312   4389    510    164    256       C  
ATOM   1131  C   ILE A 148      -2.247 119.109  69.863  1.00 34.51           C  
ANISOU 1131  C   ILE A 148     3557   4765   4788    568    226    108       C  
ATOM   1132  O   ILE A 148      -1.642 119.961  70.526  1.00 34.15           O  
ANISOU 1132  O   ILE A 148     3568   4579   4827    592    302    -28       O  
ATOM   1133  CB  ILE A 148      -2.482 119.335  67.352  1.00 31.06           C  
ANISOU 1133  CB  ILE A 148     3257   4204   4338    682    115    396       C  
ATOM   1134  CG1 ILE A 148      -1.745 119.140  66.023  1.00 27.24           C  
ANISOU 1134  CG1 ILE A 148     2959   3607   3782    641    100    529       C  
ATOM   1135  CG2 ILE A 148      -2.679 120.819  67.635  1.00 31.74           C  
ANISOU 1135  CG2 ILE A 148     3366   4106   4588    877    205    365       C  
ATOM   1136  CD1 ILE A 148      -2.547 119.587  64.816  1.00 24.33           C  
ANISOU 1136  CD1 ILE A 148     2642   3266   3334    816      3    701       C  
ATOM   1137  N   SER A 149      -3.377 118.549  70.300  1.00 35.94           N  
ANISOU 1137  N   SER A 149     3575   5181   4900    574    212    112       N  
ATOM   1138  CA  SER A 149      -3.960 118.955  71.574  1.00 30.89           C  
ANISOU 1138  CA  SER A 149     2830   4654   4253    643    319    -28       C  
ATOM   1139  C   SER A 149      -3.077 118.547  72.745  1.00 33.42           C  
ANISOU 1139  C   SER A 149     3236   5007   4455    515    359   -143       C  
ATOM   1140  O   SER A 149      -2.899 119.320  73.693  1.00 39.04           O  
ANISOU 1140  O   SER A 149     3981   5696   5157    580    436   -321       O  
ATOM   1141  CB  SER A 149      -5.361 118.361  71.723  1.00 27.52           C  
ANISOU 1141  CB  SER A 149     2170   4493   3791    649    332     23       C  
ATOM   1142  OG  SER A 149      -6.263 118.929  70.788  1.00 29.26           O  
ANISOU 1142  OG  SER A 149     2261   4729   4126    824    262    101       O  
ATOM   1143  N   ALA A 150      -2.515 117.336  72.702  1.00 32.92           N  
ANISOU 1143  N   ALA A 150     3223   4997   4290    351    294    -52       N  
ATOM   1144  CA  ALA A 150      -1.685 116.871  73.809  1.00 31.56           C  
ANISOU 1144  CA  ALA A 150     3128   4884   3980    270    291   -119       C  
ATOM   1145  C   ALA A 150      -0.406 117.691  73.923  1.00 33.82           C  
ANISOU 1145  C   ALA A 150     3503   5003   4345    281    248   -258       C  
ATOM   1146  O   ALA A 150       0.031 118.018  75.032  1.00 39.23           O  
ANISOU 1146  O   ALA A 150     4218   5752   4934    282    242   -421       O  
ATOM   1147  CB  ALA A 150      -1.360 115.388  73.638  1.00 31.13           C  
ANISOU 1147  CB  ALA A 150     3118   4870   3840    133    233     38       C  
ATOM   1148  N   LEU A 151       0.206 118.030  72.784  1.00 33.19           N  
ANISOU 1148  N   LEU A 151     3462   4719   4429    273    221   -206       N  
ATOM   1149  CA  LEU A 151       1.387 118.889  72.799  1.00 31.07           C  
ANISOU 1149  CA  LEU A 151     3239   4268   4299    243    216   -338       C  
ATOM   1150  C   LEU A 151       1.072 120.252  73.401  1.00 31.50           C  
ANISOU 1150  C   LEU A 151     3309   4223   4436    324    289   -540       C  
ATOM   1151  O   LEU A 151       1.904 120.833  74.108  1.00 37.07           O  
ANISOU 1151  O   LEU A 151     4033   4867   5183    262    265   -750       O  
ATOM   1152  CB  LEU A 151       1.941 119.050  71.384  1.00 32.09           C  
ANISOU 1152  CB  LEU A 151     3417   4193   4583    220    244   -210       C  
ATOM   1153  CG  LEU A 151       2.790 117.909  70.828  1.00 35.09           C  
ANISOU 1153  CG  LEU A 151     3803   4599   4933    133    200    -98       C  
ATOM   1154  CD1 LEU A 151       3.058 118.126  69.349  1.00 36.43           C  
ANISOU 1154  CD1 LEU A 151     4050   4599   5194    137    277     32       C  
ATOM   1155  CD2 LEU A 151       4.094 117.808  71.593  1.00 35.92           C  
ANISOU 1155  CD2 LEU A 151     3843   4722   5083     56    143   -224       C  
ATOM   1156  N   TYR A 152      -0.125 120.779  73.136  1.00 27.75           N  
ANISOU 1156  N   TYR A 152     2816   3730   3999    470    370   -502       N  
ATOM   1157  CA  TYR A 152      -0.490 122.078  73.688  1.00 26.06           C  
ANISOU 1157  CA  TYR A 152     2635   3379   3888    591    468   -704       C  
ATOM   1158  C   TYR A 152      -0.727 121.987  75.188  1.00 34.00           C  
ANISOU 1158  C   TYR A 152     3622   4601   4695    594    492   -925       C  
ATOM   1159  O   TYR A 152      -0.194 122.790  75.963  1.00 42.66           O  
ANISOU 1159  O   TYR A 152     4794   5602   5813    572    507  -1195       O  
ATOM   1160  CB  TYR A 152      -1.732 122.627  72.986  1.00 25.26           C  
ANISOU 1160  CB  TYR A 152     2491   3216   3891    804    541   -582       C  
ATOM   1161  CG  TYR A 152      -2.070 124.040  73.402  1.00 30.33           C  
ANISOU 1161  CG  TYR A 152     3194   3632   4697    976    667   -774       C  
ATOM   1162  CD1 TYR A 152      -1.590 125.126  72.685  1.00 30.93           C  
ANISOU 1162  CD1 TYR A 152     3412   3319   5019   1020    721   -755       C  
ATOM   1163  CD2 TYR A 152      -2.857 124.289  74.521  1.00 34.31           C  
ANISOU 1163  CD2 TYR A 152     3636   4285   5113   1094    766   -977       C  
ATOM   1164  CE1 TYR A 152      -1.887 126.418  73.061  1.00 33.15           C  
ANISOU 1164  CE1 TYR A 152     3784   3324   5487   1182    853   -938       C  
ATOM   1165  CE2 TYR A 152      -3.157 125.579  74.907  1.00 37.65           C  
ANISOU 1165  CE2 TYR A 152     4138   4468   5700   1273    903  -1189       C  
ATOM   1166  CZ  TYR A 152      -2.669 126.640  74.172  1.00 36.91           C  
ANISOU 1166  CZ  TYR A 152     4197   3945   5881   1317    937  -1172       C  
ATOM   1167  OH  TYR A 152      -2.963 127.929  74.544  1.00 43.92           O  
ANISOU 1167  OH  TYR A 152     5195   4525   6967   1501   1089  -1387       O  
ATOM   1168  N   TYR A 153      -1.528 121.012  75.617  1.00 32.69           N  
ANISOU 1168  N   TYR A 153     3371   4728   4323    604    506   -822       N  
ATOM   1169  CA  TYR A 153      -1.879 120.893  77.026  1.00 34.30           C  
ANISOU 1169  CA  TYR A 153     3582   5168   4284    623    577   -990       C  
ATOM   1170  C   TYR A 153      -0.726 120.404  77.891  1.00 34.59           C  
ANISOU 1170  C   TYR A 153     3712   5316   4114    486    445  -1086       C  
ATOM   1171  O   TYR A 153      -0.892 120.328  79.114  1.00 35.37           O  
ANISOU 1171  O   TYR A 153     3865   5630   3943    505    484  -1229       O  
ATOM   1172  CB  TYR A 153      -3.091 119.976  77.178  1.00 27.02           C  
ANISOU 1172  CB  TYR A 153     2529   4511   3225    647    673   -814       C  
ATOM   1173  CG  TYR A 153      -4.374 120.621  76.702  1.00 34.65           C  
ANISOU 1173  CG  TYR A 153     3343   5458   4366    831    802   -799       C  
ATOM   1174  CD1 TYR A 153      -4.661 121.945  77.013  1.00 30.74           C  
ANISOU 1174  CD1 TYR A 153     2874   4818   3989   1023    919  -1024       C  
ATOM   1175  CD2 TYR A 153      -5.286 119.917  75.927  1.00 27.64           C  
ANISOU 1175  CD2 TYR A 153     2273   4687   3544    822    792   -574       C  
ATOM   1176  CE1 TYR A 153      -5.826 122.545  76.579  1.00 32.45           C  
ANISOU 1176  CE1 TYR A 153     2930   5014   4387   1248   1027   -993       C  
ATOM   1177  CE2 TYR A 153      -6.455 120.510  75.486  1.00 30.27           C  
ANISOU 1177  CE2 TYR A 153     2413   5044   4045   1017    868   -557       C  
ATOM   1178  CZ  TYR A 153      -6.720 121.824  75.815  1.00 33.68           C  
ANISOU 1178  CZ  TYR A 153     2864   5337   4596   1253    987   -750       C  
ATOM   1179  OH  TYR A 153      -7.883 122.418  75.378  1.00 35.00           O  
ANISOU 1179  OH  TYR A 153     2820   5526   4952   1502   1054   -715       O  
ATOM   1180  N   TYR A 154       0.430 120.078  77.304  1.00 29.57           N  
ANISOU 1180  N   TYR A 154     3089   4565   3581    369    293  -1011       N  
ATOM   1181  CA  TYR A 154       1.598 119.806  78.134  1.00 31.09           C  
ANISOU 1181  CA  TYR A 154     3324   4867   3623    275    130  -1135       C  
ATOM   1182  C   TYR A 154       2.069 121.065  78.849  1.00 35.79           C  
ANISOU 1182  C   TYR A 154     3974   5374   4252    263    109  -1507       C  
ATOM   1183  O   TYR A 154       2.520 120.992  79.998  1.00 36.04           O  
ANISOU 1183  O   TYR A 154     4058   5612   4025    236     -4  -1696       O  
ATOM   1184  CB  TYR A 154       2.731 119.211  77.298  1.00 32.17           C  
ANISOU 1184  CB  TYR A 154     3407   4902   3914    176     -4   -985       C  
ATOM   1185  CG  TYR A 154       3.919 118.795  78.139  1.00 36.14           C  
ANISOU 1185  CG  TYR A 154     3893   5566   4274    116   -208  -1079       C  
ATOM   1186  CD1 TYR A 154       3.880 117.636  78.906  1.00 34.79           C  
ANISOU 1186  CD1 TYR A 154     3767   5654   3798    156   -291   -928       C  
ATOM   1187  CD2 TYR A 154       5.074 119.567  78.178  1.00 37.25           C  
ANISOU 1187  CD2 TYR A 154     3962   5600   4592     20   -323  -1309       C  
ATOM   1188  CE1 TYR A 154       4.957 117.257  79.683  1.00 34.82           C  
ANISOU 1188  CE1 TYR A 154     3752   5830   3649    151   -517   -987       C  
ATOM   1189  CE2 TYR A 154       6.156 119.194  78.952  1.00 38.82           C  
ANISOU 1189  CE2 TYR A 154     4091   5993   4665    -20   -557  -1408       C  
ATOM   1190  CZ  TYR A 154       6.094 118.038  79.702  1.00 37.27           C  
ANISOU 1190  CZ  TYR A 154     3947   6078   4137     70   -670  -1238       C  
ATOM   1191  OH  TYR A 154       7.172 117.665  80.475  1.00 39.18           O  
ANISOU 1191  OH  TYR A 154     4116   6537   4234     77   -941  -1309       O  
ATOM   1192  N   SER A 155       1.960 122.232  78.193  1.00 43.03           N  
ANISOU 1192  N   SER A 155     4902   5975   5472    284    212  -1621       N  
ATOM   1193  CA  SER A 155       2.261 123.537  78.792  1.00 45.79           C  
ANISOU 1193  CA  SER A 155     5332   6149   5918    262    237  -2003       C  
ATOM   1194  C   SER A 155       1.222 123.969  79.818  1.00 44.28           C  
ANISOU 1194  C   SER A 155     5228   6090   5506    416    378  -2216       C  
ATOM   1195  O   SER A 155       1.287 125.093  80.327  1.00 46.91           O  
ANISOU 1195  O   SER A 155     5661   6248   5914    430    436  -2570       O  
ATOM   1196  CB  SER A 155       2.382 124.606  77.704  1.00 45.68           C  
ANISOU 1196  CB  SER A 155     5342   5694   6321    255    350  -1997       C  
ATOM   1197  OG  SER A 155       1.109 124.949  77.179  1.00 44.41           O  
ANISOU 1197  OG  SER A 155     5205   5428   6241    467    531  -1854       O  
ATOM   1198  N   THR A 156       0.271 123.088  80.109  1.00 43.09           N  
ANISOU 1198  N   THR A 156     5041   6228   5103    520    460  -2017       N  
ATOM   1199  CA  THR A 156      -0.790 123.326  81.077  1.00 47.80           C  
ANISOU 1199  CA  THR A 156     5685   7012   5463    672    650  -2175       C  
ATOM   1200  C   THR A 156      -0.753 122.359  82.252  1.00 48.70           C  
ANISOU 1200  C   THR A 156     5860   7542   5102    634    603  -2156       C  
ATOM   1201  O   THR A 156      -1.187 122.718  83.350  1.00 41.41           O  
ANISOU 1201  O   THR A 156     5043   6796   3896    718    726  -2405       O  
ATOM   1202  CB  THR A 156      -2.162 123.243  80.373  1.00 47.53           C  
ANISOU 1202  CB  THR A 156     5517   6961   5581    840    855  -1943       C  
ATOM   1203  OG1 THR A 156      -2.309 124.353  79.478  1.00 45.82           O  
ANISOU 1203  OG1 THR A 156     5296   6363   5750    947    915  -1990       O  
ATOM   1204  CG2 THR A 156      -3.319 123.249  81.360  1.00 51.19           C  
ANISOU 1204  CG2 THR A 156     5962   7690   5799    992   1094  -2051       C  
ATOM   1205  N   GLY A 157      -0.205 121.161  82.061  1.00 44.29           N  
ANISOU 1205  N   GLY A 157     5266   7127   4436    526    440  -1868       N  
ATOM   1206  CA  GLY A 157      -0.215 120.129  83.073  1.00 37.08           C  
ANISOU 1206  CA  GLY A 157     4437   6572   3081    514    407  -1750       C  
ATOM   1207  C   GLY A 157      -1.209 119.018  82.825  1.00 40.07           C  
ANISOU 1207  C   GLY A 157     4745   7084   3397    525    577  -1378       C  
ATOM   1208  O   GLY A 157      -1.320 118.113  83.659  1.00 46.40           O  
ANISOU 1208  O   GLY A 157     5641   8151   3836    510    604  -1225       O  
ATOM   1209  N   GLY A 158      -1.934 119.060  81.707  1.00 36.30           N  
ANISOU 1209  N   GLY A 158     4108   6428   3255    541    686  -1225       N  
ATOM   1210  CA  GLY A 158      -2.912 118.045  81.379  1.00 39.12           C  
ANISOU 1210  CA  GLY A 158     4355   6897   3612    507    829   -915       C  
ATOM   1211  C   GLY A 158      -2.401 116.885  80.560  1.00 40.96           C  
ANISOU 1211  C   GLY A 158     4572   7044   3946    377    674   -614       C  
ATOM   1212  O   GLY A 158      -3.121 115.899  80.385  1.00 46.50           O  
ANISOU 1212  O   GLY A 158     5212   7826   4630    302    777   -370       O  
ATOM   1213  N   THR A 159      -1.176 116.968  80.051  1.00 40.76           N  
ANISOU 1213  N   THR A 159     4591   6849   4047    339    449   -641       N  
ATOM   1214  CA  THR A 159      -0.583 115.905  79.254  1.00 37.61           C  
ANISOU 1214  CA  THR A 159     4189   6349   3754    249    320   -393       C  
ATOM   1215  C   THR A 159       0.479 115.186  80.072  1.00 42.38           C  
ANISOU 1215  C   THR A 159     4917   7069   4117    238    154   -335       C  
ATOM   1216  O   THR A 159       1.372 115.825  80.639  1.00 44.18           O  
ANISOU 1216  O   THR A 159     5180   7341   4266    270      5   -549       O  
ATOM   1217  CB  THR A 159       0.035 116.453  77.968  1.00 30.83           C  
ANISOU 1217  CB  THR A 159     3265   5223   3228    236    222   -432       C  
ATOM   1218  OG1 THR A 159      -0.964 117.153  77.218  1.00 37.16           O  
ANISOU 1218  OG1 THR A 159     3970   5927   4220    291    346   -454       O  
ATOM   1219  CG2 THR A 159       0.585 115.319  77.125  1.00 21.75           C  
ANISOU 1219  CG2 THR A 159     2121   3976   2166    162    131   -203       C  
ATOM   1220  N   GLN A 160       0.376 113.862  80.133  1.00 43.73           N  
ANISOU 1220  N   GLN A 160     5151   7280   4183    195    167    -50       N  
ATOM   1221  CA  GLN A 160       1.390 113.056  80.791  1.00 44.83           C  
ANISOU 1221  CA  GLN A 160     5412   7502   4119    234     -8     73       C  
ATOM   1222  C   GLN A 160       2.569 112.822  79.850  1.00 39.09           C  
ANISOU 1222  C   GLN A 160     4614   6577   3662    237   -196     99       C  
ATOM   1223  O   GLN A 160       2.444 112.893  78.624  1.00 33.07           O  
ANISOU 1223  O   GLN A 160     3763   5607   3195    182   -145    113       O  
ATOM   1224  CB  GLN A 160       0.802 111.721  81.246  1.00 51.13           C  
ANISOU 1224  CB  GLN A 160     6344   8364   4721    200    117    398       C  
ATOM   1225  CG  GLN A 160      -0.434 111.855  82.121  1.00 55.67           C  
ANISOU 1225  CG  GLN A 160     6962   9145   5044    174    375    407       C  
ATOM   1226  CD  GLN A 160      -1.017 110.511  82.509  1.00 56.88           C  
ANISOU 1226  CD  GLN A 160     7248   9318   5047     93    544    759       C  
ATOM   1227  OE1 GLN A 160      -0.367 109.711  83.184  1.00 57.11           O  
ANISOU 1227  OE1 GLN A 160     7474   9390   4835    157    449    967       O  
ATOM   1228  NE2 GLN A 160      -2.247 110.252  82.078  1.00 56.01           N  
ANISOU 1228  NE2 GLN A 160     7020   9166   5095    -49    793    837       N  
ATOM   1229  N   LEU A 161       3.727 112.542  80.448  1.00 40.67           N  
ANISOU 1229  N   LEU A 161     4843   6871   3737    318   -416    104       N  
ATOM   1230  CA  LEU A 161       4.933 112.302  79.659  1.00 37.32           C  
ANISOU 1230  CA  LEU A 161     4307   6297   3577    344   -576    118       C  
ATOM   1231  C   LEU A 161       4.770 111.213  78.602  1.00 33.36           C  
ANISOU 1231  C   LEU A 161     3833   5566   3274    323   -475    364       C  
ATOM   1232  O   LEU A 161       5.222 111.433  77.464  1.00 33.76           O  
ANISOU 1232  O   LEU A 161     3775   5434   3616    292   -463    303       O  
ATOM   1233  CB  LEU A 161       6.106 111.979  80.595  1.00 38.96           C  
ANISOU 1233  CB  LEU A 161     4510   6696   3595    470   -848    125       C  
ATOM   1234  CG  LEU A 161       7.442 111.681  79.912  1.00 36.24           C  
ANISOU 1234  CG  LEU A 161     3989   6244   3535    530  -1014    137       C  
ATOM   1235  CD1 LEU A 161       7.855 112.842  79.017  1.00 34.59           C  
ANISOU 1235  CD1 LEU A 161     3580   5897   3667    408   -977   -132       C  
ATOM   1236  CD2 LEU A 161       8.520 111.377  80.943  1.00 32.90           C  
ANISOU 1236  CD2 LEU A 161     3521   6072   2909    685  -1326    146       C  
ATOM   1237  N   PRO A 162       4.167 110.049  78.881  1.00 33.16           N  
ANISOU 1237  N   PRO A 162     3967   5523   3112    325   -383    628       N  
ATOM   1238  CA  PRO A 162       3.989 109.066  77.797  1.00 32.77           C  
ANISOU 1238  CA  PRO A 162     3957   5212   3281    274   -285    795       C  
ATOM   1239  C   PRO A 162       3.137 109.586  76.656  1.00 29.85           C  
ANISOU 1239  C   PRO A 162     3504   4725   3113    136   -144    684       C  
ATOM   1240  O   PRO A 162       3.482 109.375  75.486  1.00 29.93           O  
ANISOU 1240  O   PRO A 162     3484   4546   3343    117   -137    670       O  
ATOM   1241  CB  PRO A 162       3.325 107.876  78.506  1.00 26.33           C  
ANISOU 1241  CB  PRO A 162     3343   4392   2270    255   -182   1076       C  
ATOM   1242  CG  PRO A 162       3.659 108.045  79.936  1.00 29.07           C  
ANISOU 1242  CG  PRO A 162     3770   5003   2274    377   -291   1115       C  
ATOM   1243  CD  PRO A 162       3.689 109.518  80.170  1.00 28.41           C  
ANISOU 1243  CD  PRO A 162     3538   5109   2146    365   -350    794       C  
ATOM   1244  N   THR A 163       2.025 110.261  76.967  1.00 26.74           N  
ANISOU 1244  N   THR A 163     3072   4456   2633     63    -32    605       N  
ATOM   1245  CA  THR A 163       1.191 110.837  75.918  1.00 27.56           C  
ANISOU 1245  CA  THR A 163     3071   4483   2916    -22     60    512       C  
ATOM   1246  C   THR A 163       1.956 111.894  75.134  1.00 32.80           C  
ANISOU 1246  C   THR A 163     3647   5057   3760     30    -15    337       C  
ATOM   1247  O   THR A 163       1.795 112.012  73.913  1.00 36.94           O  
ANISOU 1247  O   THR A 163     4142   5444   4449     -6     14    331       O  
ATOM   1248  CB  THR A 163      -0.080 111.436  76.519  1.00 28.91           C  
ANISOU 1248  CB  THR A 163     3176   4829   2980    -55    194    454       C  
ATOM   1249  OG1 THR A 163      -0.690 110.488  77.405  1.00 32.74           O  
ANISOU 1249  OG1 THR A 163     3747   5416   3277   -119    306    631       O  
ATOM   1250  CG2 THR A 163      -1.068 111.791  75.418  1.00 20.08           C  
ANISOU 1250  CG2 THR A 163     1929   3652   2047   -117    259    414       C  
ATOM   1251  N   LEU A 164       2.800 112.670  75.821  1.00 31.20           N  
ANISOU 1251  N   LEU A 164     3409   4930   3516     99   -109    193       N  
ATOM   1252  CA  LEU A 164       3.635 113.654  75.140  1.00 26.51           C  
ANISOU 1252  CA  LEU A 164     2726   4218   3129    107   -151     36       C  
ATOM   1253  C   LEU A 164       4.570 112.980  74.147  1.00 27.96           C  
ANISOU 1253  C   LEU A 164     2896   4248   3479    110   -175    125       C  
ATOM   1254  O   LEU A 164       4.669 113.398  72.988  1.00 34.20           O  
ANISOU 1254  O   LEU A 164     3665   4889   4439     81   -102    104       O  
ATOM   1255  CB  LEU A 164       4.436 114.464  76.159  1.00 27.73           C  
ANISOU 1255  CB  LEU A 164     2828   4486   3221    136   -269   -165       C  
ATOM   1256  CG  LEU A 164       5.386 115.512  75.570  1.00 28.06           C  
ANISOU 1256  CG  LEU A 164     2757   4384   3519     93   -294   -342       C  
ATOM   1257  CD1 LEU A 164       4.597 116.637  74.926  1.00 26.67           C  
ANISOU 1257  CD1 LEU A 164     2601   4055   3477     68   -148   -424       C  
ATOM   1258  CD2 LEU A 164       6.348 116.057  76.620  1.00 33.75           C  
ANISOU 1258  CD2 LEU A 164     3396   5237   4191     83   -467   -562       C  
ATOM   1259  N   ALA A 165       5.266 111.929  74.586  1.00 28.54           N  
ANISOU 1259  N   ALA A 165     2997   4354   3492    171   -263    236       N  
ATOM   1260  CA  ALA A 165       6.189 111.231  73.696  1.00 28.66           C  
ANISOU 1260  CA  ALA A 165     2990   4220   3678    214   -259    304       C  
ATOM   1261  C   ALA A 165       5.454 110.605  72.517  1.00 25.73           C  
ANISOU 1261  C   ALA A 165     2733   3685   3360    153   -125    394       C  
ATOM   1262  O   ALA A 165       5.952 110.628  71.384  1.00 27.84           O  
ANISOU 1262  O   ALA A 165     2988   3819   3771    154    -55    366       O  
ATOM   1263  CB  ALA A 165       6.964 110.169  74.474  1.00 20.48           C  
ANISOU 1263  CB  ALA A 165     1972   3239   2570    343   -383    429       C  
ATOM   1264  N   ARG A 166       4.269 110.039  72.764  1.00 23.08           N  
ANISOU 1264  N   ARG A 166     2500   3371   2897     85    -83    489       N  
ATOM   1265  CA  ARG A 166       3.480 109.463  71.679  1.00 24.83           C  
ANISOU 1265  CA  ARG A 166     2806   3465   3162     -9      2    530       C  
ATOM   1266  C   ARG A 166       3.135 110.515  70.633  1.00 27.87           C  
ANISOU 1266  C   ARG A 166     3136   3839   3613    -41     39    426       C  
ATOM   1267  O   ARG A 166       3.203 110.251  69.427  1.00 31.14           O  
ANISOU 1267  O   ARG A 166     3615   4139   4076    -62     79    418       O  
ATOM   1268  CB  ARG A 166       2.206 108.825  72.240  1.00 27.06           C  
ANISOU 1268  CB  ARG A 166     3144   3806   3332   -120     43    626       C  
ATOM   1269  CG  ARG A 166       1.343 108.118  71.201  1.00 29.13           C  
ANISOU 1269  CG  ARG A 166     3467   3954   3649   -261     92    637       C  
ATOM   1270  CD  ARG A 166       0.059 107.559  71.810  1.00 38.41           C  
ANISOU 1270  CD  ARG A 166     4631   5199   4762   -417    154    720       C  
ATOM   1271  NE  ARG A 166       0.280 106.987  73.137  1.00 52.30           N  
ANISOU 1271  NE  ARG A 166     6472   6986   6414   -385    194    871       N  
ATOM   1272  CZ  ARG A 166      -0.398 107.335  74.229  1.00 59.36           C  
ANISOU 1272  CZ  ARG A 166     7308   8079   7169   -407    259    917       C  
ATOM   1273  NH1 ARG A 166      -1.359 108.247  74.154  1.00 54.36           N  
ANISOU 1273  NH1 ARG A 166     6501   7617   6535   -452    300    809       N  
ATOM   1274  NH2 ARG A 166      -0.124 106.763  75.396  1.00 63.51           N  
ANISOU 1274  NH2 ARG A 166     7957   8635   7538   -362    294   1082       N  
ATOM   1275  N   SER A 167       2.769 111.719  71.079  1.00 28.71           N  
ANISOU 1275  N   SER A 167     3150   4054   3704    -25     32    348       N  
ATOM   1276  CA  SER A 167       2.409 112.781  70.146  1.00 29.06           C  
ANISOU 1276  CA  SER A 167     3168   4057   3815    -17     69    292       C  
ATOM   1277  C   SER A 167       3.613 113.226  69.323  1.00 34.72           C  
ANISOU 1277  C   SER A 167     3897   4639   4656     16    115    260       C  
ATOM   1278  O   SER A 167       3.469 113.582  68.147  1.00 44.07           O  
ANISOU 1278  O   SER A 167     5142   5744   5859     19    172    285       O  
ATOM   1279  CB  SER A 167       1.811 113.960  70.910  1.00 27.05           C  
ANISOU 1279  CB  SER A 167     2831   3897   3550     23     75    208       C  
ATOM   1280  OG  SER A 167       0.775 113.523  71.772  1.00 28.82           O  
ANISOU 1280  OG  SER A 167     3022   4275   3655     -5     82    237       O  
ATOM   1281  N   PHE A 168       4.805 113.223  69.925  1.00 30.22           N  
ANISOU 1281  N   PHE A 168     3257   4063   4161     41     93    211       N  
ATOM   1282  CA  PHE A 168       6.016 113.539  69.175  1.00 29.47           C  
ANISOU 1282  CA  PHE A 168     3118   3857   4223     50    172    179       C  
ATOM   1283  C   PHE A 168       6.244 112.529  68.058  1.00 29.77           C  
ANISOU 1283  C   PHE A 168     3260   3803   4248     68    254    253       C  
ATOM   1284  O   PHE A 168       6.495 112.904  66.906  1.00 28.79           O  
ANISOU 1284  O   PHE A 168     3193   3589   4156     61    381    263       O  
ATOM   1285  CB  PHE A 168       7.221 113.579  70.115  1.00 33.69           C  
ANISOU 1285  CB  PHE A 168     3491   4452   4857     73     93     97       C  
ATOM   1286  CG  PHE A 168       7.462 114.921  70.740  1.00 38.73           C  
ANISOU 1286  CG  PHE A 168     4022   5111   5584     17     63    -53       C  
ATOM   1287  CD1 PHE A 168       7.221 116.084  70.029  1.00 39.22           C  
ANISOU 1287  CD1 PHE A 168     4121   5031   5751    -38    189    -85       C  
ATOM   1288  CD2 PHE A 168       7.934 115.021  72.037  1.00 40.62           C  
ANISOU 1288  CD2 PHE A 168     4149   5498   5789     25    -97   -168       C  
ATOM   1289  CE1 PHE A 168       7.446 117.321  70.601  1.00 40.12           C  
ANISOU 1289  CE1 PHE A 168     4165   5096   5983   -102    181   -246       C  
ATOM   1290  CE2 PHE A 168       8.159 116.256  72.614  1.00 41.50           C  
ANISOU 1290  CE2 PHE A 168     4178   5608   5981    -51   -132   -363       C  
ATOM   1291  CZ  PHE A 168       7.915 117.406  71.895  1.00 41.77           C  
ANISOU 1291  CZ  PHE A 168     4255   5448   6168   -123     20   -412       C  
ATOM   1292  N   ILE A 169       6.161 111.236  68.386  1.00 30.08           N  
ANISOU 1292  N   ILE A 169     3357   3847   4225     95    201    305       N  
ATOM   1293  CA  ILE A 169       6.330 110.188  67.382  1.00 28.45           C  
ANISOU 1293  CA  ILE A 169     3283   3518   4008    113    285    331       C  
ATOM   1294  C   ILE A 169       5.349 110.386  66.236  1.00 28.14           C  
ANISOU 1294  C   ILE A 169     3384   3460   3849     41    324    327       C  
ATOM   1295  O   ILE A 169       5.689 110.193  65.062  1.00 35.02           O  
ANISOU 1295  O   ILE A 169     4365   4251   4689     56    434    302       O  
ATOM   1296  CB  ILE A 169       6.163 108.803  68.034  1.00 33.18           C  
ANISOU 1296  CB  ILE A 169     3962   4072   4574    139    222    398       C  
ATOM   1297  CG1 ILE A 169       7.185 108.613  69.160  1.00 31.91           C  
ANISOU 1297  CG1 ILE A 169     3669   3963   4494    262    142    435       C  
ATOM   1298  CG2 ILE A 169       6.273 107.704  66.989  1.00 37.90           C  
ANISOU 1298  CG2 ILE A 169     4731   4492   5176    150    319    380       C  
ATOM   1299  CD1 ILE A 169       6.985 107.346  69.962  1.00 29.82           C  
ANISOU 1299  CD1 ILE A 169     3516   3643   4173    315     78    563       C  
ATOM   1300  N   ILE A 170       4.121 110.791  66.559  1.00 24.96           N  
ANISOU 1300  N   ILE A 170     2969   3156   3359    -23    233    345       N  
ATOM   1301  CA  ILE A 170       3.111 111.027  65.533  1.00 24.81           C  
ANISOU 1301  CA  ILE A 170     3036   3171   3221    -67    209    346       C  
ATOM   1302  C   ILE A 170       3.512 112.200  64.643  1.00 27.61           C  
ANISOU 1302  C   ILE A 170     3421   3495   3574     -4    296    365       C  
ATOM   1303  O   ILE A 170       3.540 112.083  63.412  1.00 32.50           O  
ANISOU 1303  O   ILE A 170     4188   4083   4076      6    349    373       O  
ATOM   1304  CB  ILE A 170       1.738 111.251  66.192  1.00 23.38           C  
ANISOU 1304  CB  ILE A 170     2758   3129   2995   -121     99    363       C  
ATOM   1305  CG1 ILE A 170       1.148 109.915  66.655  1.00 20.85           C  
ANISOU 1305  CG1 ILE A 170     2462   2810   2651   -238     56    369       C  
ATOM   1306  CG2 ILE A 170       0.800 111.980  65.253  1.00 15.97           C  
ANISOU 1306  CG2 ILE A 170     1827   2270   1969   -101     40    377       C  
ATOM   1307  CD1 ILE A 170      -0.046 110.059  67.568  1.00 22.85           C  
ANISOU 1307  CD1 ILE A 170     2574   3217   2892   -304     10    396       C  
ATOM   1308  N   CYS A 171       3.840 113.344  65.251  1.00 24.00           N  
ANISOU 1308  N   CYS A 171     2853   3032   3234     32    325    371       N  
ATOM   1309  CA  CYS A 171       4.144 114.539  64.467  1.00 22.89           C  
ANISOU 1309  CA  CYS A 171     2764   2810   3124     74    435    421       C  
ATOM   1310  C   CYS A 171       5.400 114.357  63.625  1.00 24.94           C  
ANISOU 1310  C   CYS A 171     3088   2966   3423     71    621    429       C  
ATOM   1311  O   CYS A 171       5.459 114.828  62.482  1.00 28.91           O  
ANISOU 1311  O   CYS A 171     3736   3417   3831     97    740    509       O  
ATOM   1312  CB  CYS A 171       4.292 115.750  65.387  1.00 23.79           C  
ANISOU 1312  CB  CYS A 171     2755   2882   3400     82    444    385       C  
ATOM   1313  SG  CYS A 171       2.760 116.275  66.174  1.00 32.39           S  
ANISOU 1313  SG  CYS A 171     3782   4084   4442    136    305    373       S  
ATOM   1314  N   ILE A 172       6.417 113.686  64.170  1.00 21.61           N  
ANISOU 1314  N   ILE A 172     2553   2528   3130     60    660    360       N  
ATOM   1315  CA  ILE A 172       7.674 113.525  63.444  1.00 24.10           C  
ANISOU 1315  CA  ILE A 172     2862   2764   3530     75    870    351       C  
ATOM   1316  C   ILE A 172       7.466 112.692  62.183  1.00 21.78           C  
ANISOU 1316  C   ILE A 172     2794   2455   3025    109    956    364       C  
ATOM   1317  O   ILE A 172       8.031 112.993  61.125  1.00 23.12           O  
ANISOU 1317  O   ILE A 172     3065   2577   3142    125   1174    400       O  
ATOM   1318  CB  ILE A 172       8.746 112.911  64.364  1.00 31.62           C  
ANISOU 1318  CB  ILE A 172     3599   3734   4681    101    848    274       C  
ATOM   1319  CG1 ILE A 172       9.106 113.887  65.489  1.00 33.61           C  
ANISOU 1319  CG1 ILE A 172     3634   4022   5113     47    762    219       C  
ATOM   1320  CG2 ILE A 172       9.992 112.526  63.568  1.00 20.39           C  
ANISOU 1320  CG2 ILE A 172     2130   2253   3364    148   1083    253       C  
ATOM   1321  CD1 ILE A 172      10.003 113.295  66.554  1.00 19.14           C  
ANISOU 1321  CD1 ILE A 172     1580   2273   3421     94    647    147       C  
ATOM   1322  N   GLN A 173       6.649 111.641  62.266  1.00 20.05           N  
ANISOU 1322  N   GLN A 173     2672   2274   2671    104    805    322       N  
ATOM   1323  CA  GLN A 173       6.477 110.770  61.107  1.00 23.91           C  
ANISOU 1323  CA  GLN A 173     3390   2737   2957    115    867    270       C  
ATOM   1324  C   GLN A 173       5.654 111.447  60.018  1.00 29.34           C  
ANISOU 1324  C   GLN A 173     4262   3500   3385    106    842    331       C  
ATOM   1325  O   GLN A 173       5.957 111.306  58.827  1.00 30.06           O  
ANISOU 1325  O   GLN A 173     4555   3583   3282    140    989    317       O  
ATOM   1326  CB  GLN A 173       5.837 109.449  61.528  1.00 21.05           C  
ANISOU 1326  CB  GLN A 173     3081   2350   2565     71    714    189       C  
ATOM   1327  CG  GLN A 173       6.721 108.602  62.435  1.00 19.73           C  
ANISOU 1327  CG  GLN A 173     2801   2083   2613    135    750    166       C  
ATOM   1328  CD  GLN A 173       6.150 107.218  62.687  1.00 28.51           C  
ANISOU 1328  CD  GLN A 173     4037   3092   3702     89    657    113       C  
ATOM   1329  OE1 GLN A 173       5.355 107.019  63.606  1.00 26.13           O  
ANISOU 1329  OE1 GLN A 173     3681   2827   3422      9    504    165       O  
ATOM   1330  NE2 GLN A 173       6.556 106.252  61.870  1.00 22.19           N  
ANISOU 1330  NE2 GLN A 173     3421   2143   2868    134    782      2       N  
ATOM   1331  N   MET A 174       4.619 112.197  60.402  1.00 30.82           N  
ANISOU 1331  N   MET A 174     4389   3774   3548     89    661    405       N  
ATOM   1332  CA  MET A 174       3.748 112.814  59.410  1.00 29.51           C  
ANISOU 1332  CA  MET A 174     4379   3700   3133    127    582    489       C  
ATOM   1333  C   MET A 174       4.331 114.083  58.810  1.00 30.39           C  
ANISOU 1333  C   MET A 174     4571   3741   3234    203    777    648       C  
ATOM   1334  O   MET A 174       3.851 114.531  57.764  1.00 38.69           O  
ANISOU 1334  O   MET A 174     5823   4854   4025    273    758    758       O  
ATOM   1335  CB  MET A 174       2.385 113.135  60.021  1.00 31.49           C  
ANISOU 1335  CB  MET A 174     4499   4075   3393    119    325    515       C  
ATOM   1336  CG  MET A 174       1.690 111.939  60.622  1.00 33.54           C  
ANISOU 1336  CG  MET A 174     4671   4398   3676      4    163    387       C  
ATOM   1337  SD  MET A 174      -0.078 112.207  60.826  1.00 34.65           S  
ANISOU 1337  SD  MET A 174     4658   4750   3759    -17   -116    405       S  
ATOM   1338  CE  MET A 174      -0.366 111.087  62.175  1.00 41.65           C  
ANISOU 1338  CE  MET A 174     5377   5618   4830   -179   -147    310       C  
ATOM   1339  N   ILE A 175       5.340 114.675  59.441  1.00 27.90           N  
ANISOU 1339  N   ILE A 175     3611   3200   3790   -702    349   -522       N  
ATOM   1340  CA  ILE A 175       5.915 115.915  58.936  1.00 25.24           C  
ANISOU 1340  CA  ILE A 175     3234   2841   3515   -705    417   -524       C  
ATOM   1341  C   ILE A 175       7.362 115.681  58.525  1.00 25.25           C  
ANISOU 1341  C   ILE A 175     3204   2905   3485   -678    384   -492       C  
ATOM   1342  O   ILE A 175       7.715 115.831  57.350  1.00 28.69           O  
ANISOU 1342  O   ILE A 175     3614   3355   3932   -608    401   -440       O  
ATOM   1343  CB  ILE A 175       5.802 117.042  59.975  1.00 24.92           C  
ANISOU 1343  CB  ILE A 175     3155   2774   3540   -824    500   -628       C  
ATOM   1344  CG1 ILE A 175       4.341 117.475  60.114  1.00 26.23           C  
ANISOU 1344  CG1 ILE A 175     3320   2847   3798   -842    556   -680       C  
ATOM   1345  CG2 ILE A 175       6.676 118.225  59.574  1.00 25.50           C  
ANISOU 1345  CG2 ILE A 175     3154   2796   3740   -837    576   -631       C  
ATOM   1346  CD1 ILE A 175       3.758 117.266  61.489  1.00 27.29           C  
ANISOU 1346  CD1 ILE A 175     3457   3051   3863   -962    574   -804       C  
ATOM   1347  N   SER A 176       8.205 115.300  59.486  1.00 23.73           N  
ANISOU 1347  N   SER A 176     2995   2778   3241   -736    335   -519       N  
ATOM   1348  CA  SER A 176       9.624 115.128  59.194  1.00 28.94           C  
ANISOU 1348  CA  SER A 176     3606   3488   3904   -715    303   -511       C  
ATOM   1349  C   SER A 176       9.856 113.989  58.207  1.00 27.67           C  
ANISOU 1349  C   SER A 176     3431   3329   3754   -612    243   -476       C  
ATOM   1350  O   SER A 176      10.518 114.173  57.178  1.00 25.13           O  
ANISOU 1350  O   SER A 176     3067   3034   3448   -568    277   -484       O  
ATOM   1351  CB  SER A 176      10.397 114.892  60.487  1.00 20.13           C  
ANISOU 1351  CB  SER A 176     2453   2468   2725   -794    237   -534       C  
ATOM   1352  OG  SER A 176      10.446 116.082  61.251  1.00 29.48           O  
ANISOU 1352  OG  SER A 176     3601   3690   3910   -901    313   -643       O  
ATOM   1353  N   GLU A 177       9.316 112.804  58.500  1.00 26.10           N  
ANISOU 1353  N   GLU A 177     3244   3108   3567   -583    169   -452       N  
ATOM   1354  CA  GLU A 177       9.574 111.656  57.638  1.00 27.34           C  
ANISOU 1354  CA  GLU A 177     3339   3246   3803   -496    122   -479       C  
ATOM   1355  C   GLU A 177       8.826 111.774  56.316  1.00 31.95           C  
ANISOU 1355  C   GLU A 177     3918   3858   4364   -434    176   -539       C  
ATOM   1356  O   GLU A 177       9.334 111.351  55.270  1.00 32.87           O  
ANISOU 1356  O   GLU A 177     3955   4040   4496   -381    182   -616       O  
ATOM   1357  CB  GLU A 177       9.200 110.363  58.360  1.00 26.90           C  
ANISOU 1357  CB  GLU A 177     3261   3118   3841   -486     39   -423       C  
ATOM   1358  CG  GLU A 177       9.837 110.214  59.737  1.00 31.50           C  
ANISOU 1358  CG  GLU A 177     3834   3736   4399   -553    -35   -305       C  
ATOM   1359  CD  GLU A 177      11.325 109.886  59.694  1.00 31.86           C  
ANISOU 1359  CD  GLU A 177     3779   3800   4525   -528   -103   -296       C  
ATOM   1360  OE1 GLU A 177      11.941 109.946  58.610  1.00 29.32           O  
ANISOU 1360  OE1 GLU A 177     3405   3470   4266   -474    -67   -408       O  
ATOM   1361  OE2 GLU A 177      11.882 109.560  60.761  1.00 32.41           O  
ANISOU 1361  OE2 GLU A 177     3809   3920   4586   -566   -195   -172       O  
ATOM   1362  N   ALA A 178       7.621 112.350  56.340  1.00 33.95           N  
ANISOU 1362  N   ALA A 178     4235   4091   4573   -445    215   -516       N  
ATOM   1363  CA  ALA A 178       6.889 112.572  55.097  1.00 31.19           C  
ANISOU 1363  CA  ALA A 178     3864   3812   4175   -385    248   -540       C  
ATOM   1364  C   ALA A 178       7.619 113.552  54.189  1.00 27.73           C  
ANISOU 1364  C   ALA A 178     3393   3480   3664   -379    309   -483       C  
ATOM   1365  O   ALA A 178       7.516 113.457  52.960  1.00 24.01           O  
ANISOU 1365  O   ALA A 178     2860   3158   3107   -329    321   -499       O  
ATOM   1366  CB  ALA A 178       5.478 113.075  55.398  1.00 30.56           C  
ANISOU 1366  CB  ALA A 178     3841   3670   4100   -396    269   -511       C  
ATOM   1367  N   ALA A 179       8.356 114.499  54.773  1.00 28.60           N  
ANISOU 1367  N   ALA A 179     3522   3538   3805   -440    354   -421       N  
ATOM   1368  CA  ALA A 179       9.179 115.395  53.969  1.00 25.94           C  
ANISOU 1368  CA  ALA A 179     3137   3275   3444   -446    428   -347       C  
ATOM   1369  C   ALA A 179      10.335 114.645  53.319  1.00 26.77           C  
ANISOU 1369  C   ALA A 179     3168   3498   3505   -424    416   -428       C  
ATOM   1370  O   ALA A 179      10.687 114.914  52.164  1.00 27.26           O  
ANISOU 1370  O   ALA A 179     3167   3715   3477   -407    470   -391       O  
ATOM   1371  CB  ALA A 179       9.700 116.541  54.834  1.00 22.26           C  
ANISOU 1371  CB  ALA A 179     2678   2695   3085   -525    492   -311       C  
ATOM   1372  N   ARG A 180      10.932 113.696  54.043  1.00 29.68           N  
ANISOU 1372  N   ARG A 180     3522   3810   3944   -429    346   -528       N  
ATOM   1373  CA  ARG A 180      12.073 112.954  53.522  1.00 30.35           C  
ANISOU 1373  CA  ARG A 180     3506   3968   4058   -410    334   -635       C  
ATOM   1374  C   ARG A 180      11.678 111.937  52.461  1.00 28.77           C  
ANISOU 1374  C   ARG A 180     3219   3882   3830   -351    321   -768       C  
ATOM   1375  O   ARG A 180      12.529 111.539  51.658  1.00 38.13           O  
ANISOU 1375  O   ARG A 180     4288   5186   5013   -344    350   -891       O  
ATOM   1376  CB  ARG A 180      12.798 112.232  54.660  1.00 28.09           C  
ANISOU 1376  CB  ARG A 180     3199   3569   3903   -424    245   -668       C  
ATOM   1377  CG  ARG A 180      13.330 113.137  55.753  1.00 23.91           C  
ANISOU 1377  CG  ARG A 180     2714   2993   3378   -496    248   -599       C  
ATOM   1378  CD  ARG A 180      13.733 112.322  56.968  1.00 22.90           C  
ANISOU 1378  CD  ARG A 180     2562   2813   3324   -508    129   -584       C  
ATOM   1379  NE  ARG A 180      14.444 113.121  57.961  1.00 25.61           N  
ANISOU 1379  NE  ARG A 180     2903   3187   3643   -584    122   -570       N  
ATOM   1380  CZ  ARG A 180      14.869 112.648  59.129  1.00 28.39           C  
ANISOU 1380  CZ  ARG A 180     3221   3566   4001   -614     11   -526       C  
ATOM   1381  NH1 ARG A 180      14.658 111.378  59.443  1.00 27.87           N  
ANISOU 1381  NH1 ARG A 180     3126   3458   4007   -567    -98   -444       N  
ATOM   1382  NH2 ARG A 180      15.515 113.437  59.978  1.00 28.67           N  
ANISOU 1382  NH2 ARG A 180     3226   3682   3985   -693      9   -558       N  
ATOM   1383  N   PHE A 181      10.418 111.506  52.438  1.00 22.79           N  
ANISOU 1383  N   PHE A 181     2492   3104   3064   -318    287   -785       N  
ATOM   1384  CA  PHE A 181       9.991 110.407  51.579  1.00 26.26           C  
ANISOU 1384  CA  PHE A 181     2815   3638   3524   -268    270   -974       C  
ATOM   1385  C   PHE A 181       8.666 110.748  50.918  1.00 32.24           C  
ANISOU 1385  C   PHE A 181     3596   4519   4134   -242    281   -950       C  
ATOM   1386  O   PHE A 181       7.677 111.005  51.611  1.00 40.36           O  
ANISOU 1386  O   PHE A 181     4725   5418   5193   -242    256   -854       O  
ATOM   1387  CB  PHE A 181       9.843 109.109  52.379  1.00 30.12           C  
ANISOU 1387  CB  PHE A 181     3261   3925   4258   -246    195  -1061       C  
ATOM   1388  CG  PHE A 181      11.122 108.615  52.985  1.00 29.61           C  
ANISOU 1388  CG  PHE A 181     3133   3746   4372   -256    156  -1067       C  
ATOM   1389  CD1 PHE A 181      11.975 107.800  52.261  1.00 27.52           C  
ANISOU 1389  CD1 PHE A 181     2687   3523   4246   -233    167  -1273       C  
ATOM   1390  CD2 PHE A 181      11.463 108.950  54.283  1.00 27.81           C  
ANISOU 1390  CD2 PHE A 181     2999   3391   4177   -293    104   -888       C  
ATOM   1391  CE1 PHE A 181      13.150 107.336  52.815  1.00 24.20           C  
ANISOU 1391  CE1 PHE A 181     2184   2978   4030   -233    119  -1272       C  
ATOM   1392  CE2 PHE A 181      12.639 108.489  54.844  1.00 30.81           C  
ANISOU 1392  CE2 PHE A 181     3300   3694   4713   -295     45   -873       C  
ATOM   1393  CZ  PHE A 181      13.484 107.681  54.108  1.00 23.54           C  
ANISOU 1393  CZ  PHE A 181     2203   2774   3966   -258     48  -1051       C  
ATOM   1394  N   GLN A 182       8.638 110.727  49.583  1.00 30.67           N  
ANISOU 1394  N   GLN A 182     3286   4601   3768   -226    318  -1046       N  
ATOM   1395  CA  GLN A 182       7.353 110.685  48.894  1.00 31.25           C  
ANISOU 1395  CA  GLN A 182     3327   4831   3716   -189    298  -1081       C  
ATOM   1396  C   GLN A 182       6.580 109.436  49.283  1.00 36.47           C  
ANISOU 1396  C   GLN A 182     3938   5345   4575   -158    246  -1289       C  
ATOM   1397  O   GLN A 182       5.344 109.444  49.295  1.00 39.42           O  
ANISOU 1397  O   GLN A 182     4337   5710   4933   -132    217  -1283       O  
ATOM   1398  CB  GLN A 182       7.540 110.719  47.374  1.00 33.95           C  
ANISOU 1398  CB  GLN A 182     3515   5583   3802   -189    338  -1179       C  
ATOM   1399  CG  GLN A 182       8.522 111.750  46.855  1.00 37.28           C  
ANISOU 1399  CG  GLN A 182     3942   6175   4050   -232    412   -984       C  
ATOM   1400  CD  GLN A 182       9.947 111.249  46.887  1.00 39.31           C  
ANISOU 1400  CD  GLN A 182     4122   6412   4404   -271    461  -1149       C  
ATOM   1401  OE1 GLN A 182      10.497 110.989  47.954  1.00 39.31           O  
ANISOU 1401  OE1 GLN A 182     4187   6105   4642   -275    436  -1158       O  
ATOM   1402  NE2 GLN A 182      10.550 111.097  45.714  1.00 41.65           N  
ANISOU 1402  NE2 GLN A 182     4259   7062   4506   -303    527  -1286       N  
ATOM   1403  N   TYR A 183       7.296 108.355  49.603  1.00 23.99           N  
ANISOU 1403  N   TYR A 183     2265   3628   3223   -160    238  -1465       N  
ATOM   1404  CA  TYR A 183       6.644 107.110  49.991  1.00 27.92           C  
ANISOU 1404  CA  TYR A 183     2682   3938   3990   -133    204  -1639       C  
ATOM   1405  C   TYR A 183       5.855 107.288  51.281  1.00 27.73           C  
ANISOU 1405  C   TYR A 183     2822   3650   4063   -142    167  -1428       C  
ATOM   1406  O   TYR A 183       4.677 106.919  51.357  1.00 32.86           O  
ANISOU 1406  O   TYR A 183     3465   4243   4777   -124    156  -1487       O  
ATOM   1407  CB  TYR A 183       7.692 106.006  50.137  1.00 29.75           C  
ANISOU 1407  CB  TYR A 183     2757   4030   4516   -131    203  -1811       C  
ATOM   1408  CG  TYR A 183       7.128 104.625  50.371  1.00 30.13           C  
ANISOU 1408  CG  TYR A 183     2657   3865   4928   -103    186  -2004       C  
ATOM   1409  CD1 TYR A 183       6.844 104.178  51.656  1.00 30.77           C  
ANISOU 1409  CD1 TYR A 183     2815   3620   5257   -102    140  -1809       C  
ATOM   1410  CD2 TYR A 183       6.893 103.762  49.311  1.00 29.85           C  
ANISOU 1410  CD2 TYR A 183     2375   3965   4999    -87    225  -2386       C  
ATOM   1411  CE1 TYR A 183       6.334 102.916  51.878  1.00 30.36           C  
ANISOU 1411  CE1 TYR A 183     2608   3340   5589    -80    138  -1941       C  
ATOM   1412  CE2 TYR A 183       6.383 102.496  49.522  1.00 35.44           C  
ANISOU 1412  CE2 TYR A 183     2914   4447   6103    -71    219  -2538       C  
ATOM   1413  CZ  TYR A 183       6.105 102.079  50.808  1.00 30.40           C  
ANISOU 1413  CZ  TYR A 183     2362   3432   5755    -58    183  -2324       C  
ATOM   1414  OH  TYR A 183       5.598 100.820  51.025  1.00 32.73           O  
ANISOU 1414  OH  TYR A 183     2474   3533   6431    -56    182  -2353       O  
ATOM   1415  N   ILE A 184       6.489 107.860  52.307  1.00 28.77           N  
ANISOU 1415  N   ILE A 184     3087   3646   4198   -180    154  -1207       N  
ATOM   1416  CA  ILE A 184       5.799 108.085  53.573  1.00 27.90           C  
ANISOU 1416  CA  ILE A 184     3115   3352   4135   -212    132  -1029       C  
ATOM   1417  C   ILE A 184       4.703 109.132  53.405  1.00 27.67           C  
ANISOU 1417  C   ILE A 184     3185   3398   3930   -218    158   -954       C  
ATOM   1418  O   ILE A 184       3.607 108.999  53.964  1.00 20.33           O  
ANISOU 1418  O   ILE A 184     2303   2363   3058   -228    154   -936       O  
ATOM   1419  CB  ILE A 184       6.810 108.474  54.668  1.00 26.74           C  
ANISOU 1419  CB  ILE A 184     3046   3117   3996   -264    111   -855       C  
ATOM   1420  CG1 ILE A 184       7.798 107.326  54.898  1.00 28.69           C  
ANISOU 1420  CG1 ILE A 184     3168   3259   4473   -245     63   -898       C  
ATOM   1421  CG2 ILE A 184       6.094 108.842  55.962  1.00 25.15           C  
ANISOU 1421  CG2 ILE A 184     2970   2813   3773   -323    103   -698       C  
ATOM   1422  CD1 ILE A 184       8.767 107.562  56.029  1.00 32.67           C  
ANISOU 1422  CD1 ILE A 184     3719   3707   4986   -291     14   -720       C  
ATOM   1423  N   GLU A 185       4.976 110.185  52.629  1.00 35.02           N  
ANISOU 1423  N   GLU A 185     4130   4502   4674   -213    189   -895       N  
ATOM   1424  CA  GLU A 185       3.931 111.151  52.302  1.00 36.15           C  
ANISOU 1424  CA  GLU A 185     4321   4709   4704   -201    203   -803       C  
ATOM   1425  C   GLU A 185       2.740 110.466  51.645  1.00 35.54           C  
ANISOU 1425  C   GLU A 185     4161   4710   4631   -150    173   -955       C  
ATOM   1426  O   GLU A 185       1.584 110.780  51.953  1.00 36.24           O  
ANISOU 1426  O   GLU A 185     4295   4727   4748   -145    166   -918       O  
ATOM   1427  CB  GLU A 185       4.489 112.240  51.386  1.00 35.57           C  
ANISOU 1427  CB  GLU A 185     4227   4824   4462   -196    239   -677       C  
ATOM   1428  CG  GLU A 185       3.441 113.215  50.881  1.00 35.80           C  
ANISOU 1428  CG  GLU A 185     4262   4927   4414   -167    239   -536       C  
ATOM   1429  CD  GLU A 185       3.898 113.983  49.658  1.00 41.63           C  
ANISOU 1429  CD  GLU A 185     4926   5924   4968   -149    264   -389       C  
ATOM   1430  OE1 GLU A 185       3.155 114.882  49.213  1.00 46.35           O  
ANISOU 1430  OE1 GLU A 185     5506   6581   5524   -121    257   -200       O  
ATOM   1431  OE2 GLU A 185       4.995 113.688  49.137  1.00 44.05           O  
ANISOU 1431  OE2 GLU A 185     5175   6379   5182   -165    292   -444       O  
ATOM   1432  N   GLY A 186       3.005 109.522  50.741  1.00 32.13           N  
ANISOU 1432  N   GLY A 186     3583   4432   4192   -116    163  -1166       N  
ATOM   1433  CA  GLY A 186       1.918 108.783  50.122  1.00 30.80           C  
ANISOU 1433  CA  GLY A 186     3297   4355   4051    -75    138  -1374       C  
ATOM   1434  C   GLY A 186       1.168 107.912  51.111  1.00 29.36           C  
ANISOU 1434  C   GLY A 186     3134   3888   4132    -85    134  -1444       C  
ATOM   1435  O   GLY A 186      -0.061 107.810  51.054  1.00 31.83           O  
ANISOU 1435  O   GLY A 186     3428   4188   4477    -66    122  -1511       O  
ATOM   1436  N   GLU A 187       1.894 107.269  52.028  1.00 28.66           N  
ANISOU 1436  N   GLU A 187     3069   3579   4243   -117    142  -1409       N  
ATOM   1437  CA  GLU A 187       1.240 106.467  53.056  1.00 32.47           C  
ANISOU 1437  CA  GLU A 187     3566   3799   4972   -140    146  -1397       C  
ATOM   1438  C   GLU A 187       0.330 107.325  53.926  1.00 33.36           C  
ANISOU 1438  C   GLU A 187     3838   3833   5003   -182    158  -1221       C  
ATOM   1439  O   GLU A 187      -0.765 106.894  54.305  1.00 37.54           O  
ANISOU 1439  O   GLU A 187     4358   4248   5657   -192    175  -1270       O  
ATOM   1440  CB  GLU A 187       2.289 105.753  53.908  1.00 34.90           C  
ANISOU 1440  CB  GLU A 187     3860   3921   5478   -167    135  -1303       C  
ATOM   1441  CG  GLU A 187       3.050 104.660  53.174  1.00 37.56           C  
ANISOU 1441  CG  GLU A 187     3989   4252   6030   -128    134  -1524       C  
ATOM   1442  CD  GLU A 187       2.552 103.274  53.528  1.00 44.27           C  
ANISOU 1442  CD  GLU A 187     4691   4851   7280   -118    145  -1624       C  
ATOM   1443  OE1 GLU A 187       1.495 103.178  54.188  1.00 47.14           O  
ANISOU 1443  OE1 GLU A 187     5119   5088   7703   -141    160  -1536       O  
ATOM   1444  OE2 GLU A 187       3.220 102.284  53.158  1.00 48.16           O  
ANISOU 1444  OE2 GLU A 187     4983   5254   8062    -92    150  -1795       O  
ATOM   1445  N   MET A 188       0.760 108.547  54.247  1.00 29.50           N  
ANISOU 1445  N   MET A 188     3473   3396   4339   -215    165  -1045       N  
ATOM   1446  CA  MET A 188      -0.114 109.458  54.980  1.00 26.76           C  
ANISOU 1446  CA  MET A 188     3235   2984   3948   -261    193   -939       C  
ATOM   1447  C   MET A 188      -1.280 109.914  54.111  1.00 28.36           C  
ANISOU 1447  C   MET A 188     3394   3281   4099   -207    184  -1012       C  
ATOM   1448  O   MET A 188      -2.397 110.098  54.609  1.00 28.60           O  
ANISOU 1448  O   MET A 188     3453   3217   4198   -230    205  -1024       O  
ATOM   1449  CB  MET A 188       0.680 110.661  55.492  1.00 21.89           C  
ANISOU 1449  CB  MET A 188     2712   2384   3222   -313    215   -782       C  
ATOM   1450  CG  MET A 188       1.869 110.309  56.378  1.00 30.36           C  
ANISOU 1450  CG  MET A 188     3813   3407   4313   -368    205   -706       C  
ATOM   1451  SD  MET A 188       1.444 109.331  57.835  1.00 34.16           S  
ANISOU 1451  SD  MET A 188     4319   3751   4911   -443    204   -649       S  
ATOM   1452  CE  MET A 188       2.101 107.726  57.385  1.00 32.57           C  
ANISOU 1452  CE  MET A 188     3988   3477   4910   -377    151   -695       C  
ATOM   1453  N   ARG A 189      -1.040 110.099  52.809  1.00 29.63           N  
ANISOU 1453  N   ARG A 189     3468   3657   4131   -141    152  -1058       N  
ATOM   1454  CA  ARG A 189      -2.125 110.460  51.900  1.00 31.96           C  
ANISOU 1454  CA  ARG A 189     3689   4101   4351    -81    117  -1105       C  
ATOM   1455  C   ARG A 189      -3.213 109.395  51.887  1.00 31.74           C  
ANISOU 1455  C   ARG A 189     3575   4018   4467    -62    107  -1326       C  
ATOM   1456  O   ARG A 189      -4.406 109.715  51.826  1.00 28.90           O  
ANISOU 1456  O   ARG A 189     3197   3650   4135    -42     91  -1349       O  
ATOM   1457  CB  ARG A 189      -1.587 110.678  50.488  1.00 31.22           C  
ANISOU 1457  CB  ARG A 189     3490   4328   4045    -27     82  -1109       C  
ATOM   1458  CG  ARG A 189      -1.307 112.124  50.145  1.00 41.93           C  
ANISOU 1458  CG  ARG A 189     4889   5777   5264    -20     83   -837       C  
ATOM   1459  CD  ARG A 189      -1.379 112.338  48.645  1.00 53.28           C  
ANISOU 1459  CD  ARG A 189     6189   7597   6459     38     33   -810       C  
ATOM   1460  NE  ARG A 189      -0.560 111.373  47.924  1.00 60.20           N  
ANISOU 1460  NE  ARG A 189     6956   8698   7219     34     39  -1025       N  
ATOM   1461  CZ  ARG A 189       0.738 111.530  47.693  1.00 69.06           C  
ANISOU 1461  CZ  ARG A 189     8083   9906   8250      2     83   -966       C  
ATOM   1462  NH1 ARG A 189       1.360 112.616  48.130  1.00 72.44           N  
ANISOU 1462  NH1 ARG A 189     8624  10209   8692    -27    124   -691       N  
ATOM   1463  NH2 ARG A 189       1.415 110.603  47.027  1.00 70.32           N  
ANISOU 1463  NH2 ARG A 189     8112  10267   8338     -6     98  -1214       N  
ATOM   1464  N   THR A 190      -2.818 108.121  51.936  1.00 29.41           N  
ANISOU 1464  N   THR A 190     3201   3663   4312    -68    120  -1499       N  
ATOM   1465  CA  THR A 190      -3.802 107.045  51.957  1.00 28.72           C  
ANISOU 1465  CA  THR A 190     3002   3479   4433    -58    131  -1722       C  
ATOM   1466  C   THR A 190      -4.655 107.105  53.218  1.00 30.91           C  
ANISOU 1466  C   THR A 190     3387   3497   4861   -117    177  -1623       C  
ATOM   1467  O   THR A 190      -5.874 106.902  53.163  1.00 33.18           O  
ANISOU 1467  O   THR A 190     3617   3774   5216   -104    179  -1684       O  
ATOM   1468  CB  THR A 190      -3.100 105.693  51.847  1.00 29.79           C  
ANISOU 1468  CB  THR A 190     3001   3542   4774    -59    151  -1887       C  
ATOM   1469  OG1 THR A 190      -2.298 105.671  50.662  1.00 39.92           O  
ANISOU 1469  OG1 THR A 190     4164   5097   5908    -21    126  -2043       O  
ATOM   1470  CG2 THR A 190      -4.119 104.570  51.779  1.00 29.57           C  
ANISOU 1470  CG2 THR A 190     2816   3457   4961    -54    164  -1978       C  
ATOM   1471  N   ARG A 191      -4.033 107.398  54.364  1.00 27.46           N  
ANISOU 1471  N   ARG A 191     3089   2915   4429   -189    211  -1415       N  
ATOM   1472  CA  ARG A 191      -4.782 107.472  55.614  1.00 25.24           C  
ANISOU 1472  CA  ARG A 191     2896   2458   4238   -269    268  -1323       C  
ATOM   1473  C   ARG A 191      -5.747 108.651  55.614  1.00 29.30           C  
ANISOU 1473  C   ARG A 191     3459   3007   4667   -274    276  -1310       C  
ATOM   1474  O   ARG A 191      -6.844 108.560  56.178  1.00 37.84           O  
ANISOU 1474  O   ARG A 191     4537   4038   5802   -298    311  -1285       O  
ATOM   1475  CB  ARG A 191      -3.819 107.564  56.796  1.00 21.28           C  
ANISOU 1475  CB  ARG A 191     2502   1878   3705   -356    292  -1121       C  
ATOM   1476  CG  ARG A 191      -3.106 106.261  57.114  1.00 21.32           C  
ANISOU 1476  CG  ARG A 191     2439   1773   3890   -362    285  -1086       C  
ATOM   1477  CD  ARG A 191      -1.812 106.503  57.873  1.00 25.80           C  
ANISOU 1477  CD  ARG A 191     3083   2362   4360   -411    263   -880       C  
ATOM   1478  NE  ARG A 191      -1.218 105.252  58.337  1.00 28.65           N  
ANISOU 1478  NE  ARG A 191     3361   2588   4939   -417    247   -787       N  
ATOM   1479  CZ  ARG A 191      -0.406 104.490  57.612  1.00 25.64           C  
ANISOU 1479  CZ  ARG A 191     2852   2171   4721   -347    208   -872       C  
ATOM   1480  NH1 ARG A 191      -0.081 104.847  56.378  1.00 23.66           N  
ANISOU 1480  NH1 ARG A 191     2553   2061   4376   -276    188  -1063       N  
ATOM   1481  NH2 ARG A 191       0.079 103.366  58.123  1.00 28.32           N  
ANISOU 1481  NH2 ARG A 191     3090   2339   5331   -352    194   -758       N  
ATOM   1482  N   ILE A 192      -5.362 109.761  54.986  1.00 27.40           N  
ANISOU 1482  N   ILE A 192     3240   2901   4268   -233    238  -1230       N  
ATOM   1483  CA  ILE A 192      -6.239 110.926  54.931  1.00 29.57           C  
ANISOU 1483  CA  ILE A 192     3525   3175   4536   -226    240  -1190       C  
ATOM   1484  C   ILE A 192      -7.356 110.720  53.913  1.00 35.24           C  
ANISOU 1484  C   ILE A 192     4116   3993   5281   -137    181  -1328       C  
ATOM   1485  O   ILE A 192      -8.500 111.128  54.141  1.00 37.27           O  
ANISOU 1485  O   ILE A 192     4349   4171   5641   -141    193  -1371       O  
ATOM   1486  CB  ILE A 192      -5.419 112.193  54.625  1.00 29.14           C  
ANISOU 1486  CB  ILE A 192     3508   3197   4367   -213    227  -1011       C  
ATOM   1487  CG1 ILE A 192      -4.456 112.498  55.775  1.00 32.07           C  
ANISOU 1487  CG1 ILE A 192     3983   3472   4729   -315    290   -921       C  
ATOM   1488  CG2 ILE A 192      -6.336 113.378  54.363  1.00 27.19           C  
ANISOU 1488  CG2 ILE A 192     3218   2926   4189   -182    218   -948       C  
ATOM   1489  CD1 ILE A 192      -3.659 113.767  55.585  1.00 35.67           C  
ANISOU 1489  CD1 ILE A 192     4456   3959   5139   -316    302   -775       C  
ATOM   1490  N   ARG A 193      -7.049 110.077  52.783  1.00 37.54           N  
ANISOU 1490  N   ARG A 193     4301   4482   5482    -62    117  -1429       N  
ATOM   1491  CA  ARG A 193      -8.046 109.905  51.730  1.00 39.71           C  
ANISOU 1491  CA  ARG A 193     4422   4934   5730     20     45  -1581       C  
ATOM   1492  C   ARG A 193      -9.239 109.092  52.215  1.00 39.98           C  
ANISOU 1492  C   ARG A 193     4401   4804   5985     -3     83  -1792       C  
ATOM   1493  O   ARG A 193     -10.392 109.450  51.948  1.00 43.68           O  
ANISOU 1493  O   ARG A 193     4797   5300   6500     35     47  -1855       O  
ATOM   1494  CB  ARG A 193      -7.412 109.236  50.512  1.00 39.35           C  
ANISOU 1494  CB  ARG A 193     4243   5178   5531     76    -10  -1718       C  
ATOM   1495  CG  ARG A 193      -8.357 109.086  49.333  1.00 36.08           C  
ANISOU 1495  CG  ARG A 193     3638   5049   5021    154    -98  -1894       C  
ATOM   1496  CD  ARG A 193      -7.722 108.280  48.218  1.00 39.46           C  
ANISOU 1496  CD  ARG A 193     3899   5797   5298    180   -128  -2116       C  
ATOM   1497  NE  ARG A 193      -6.386 108.763  47.890  1.00 43.11           N  
ANISOU 1497  NE  ARG A 193     4421   6405   5555    169   -123  -1930       N  
ATOM   1498  CZ  ARG A 193      -6.146 109.832  47.140  1.00 45.29           C  
ANISOU 1498  CZ  ARG A 193     4693   6955   5561    203   -182  -1684       C  
ATOM   1499  NH1 ARG A 193      -7.157 110.535  46.646  1.00 42.87           N  
ANISOU 1499  NH1 ARG A 193     4319   6804   5166    261   -268  -1572       N  
ATOM   1500  NH2 ARG A 193      -4.896 110.201  46.888  1.00 45.39           N  
ANISOU 1500  NH2 ARG A 193     4753   7077   5417    181   -155  -1529       N  
ATOM   1501  N   TYR A 194      -8.987 107.996  52.925  1.00 62.25           N  
ANISOU 1501  N   TYR A 194     4055  10361   9238   -171   -331   1914       N  
ATOM   1502  CA  TYR A 194     -10.045 107.115  53.395  1.00 59.00           C  
ANISOU 1502  CA  TYR A 194     3409   9983   9026   -403   -264   1767       C  
ATOM   1503  C   TYR A 194     -10.438 107.394  54.839  1.00 59.06           C  
ANISOU 1503  C   TYR A 194     3487   9620   9335   -272    105   1914       C  
ATOM   1504  O   TYR A 194     -11.224 106.632  55.413  1.00 60.91           O  
ANISOU 1504  O   TYR A 194     3583   9797   9764   -466    232   1788       O  
ATOM   1505  CB  TYR A 194      -9.621 105.653  53.233  1.00 53.55           C  
ANISOU 1505  CB  TYR A 194     2786   9272   8290   -821   -365   1382       C  
ATOM   1506  CG  TYR A 194      -9.233 105.284  51.816  1.00 55.44           C  
ANISOU 1506  CG  TYR A 194     3020   9823   8220   -972   -697   1192       C  
ATOM   1507  CD1 TYR A 194     -10.172 105.301  50.791  1.00 60.32           C  
ANISOU 1507  CD1 TYR A 194     3341  10846   8732  -1012   -911   1170       C  
ATOM   1508  CD2 TYR A 194      -7.929 104.919  51.503  1.00 50.52           C  
ANISOU 1508  CD2 TYR A 194     2705   9082   7408  -1067   -782   1040       C  
ATOM   1509  CE1 TYR A 194      -9.824 104.967  49.495  1.00 61.93           C  
ANISOU 1509  CE1 TYR A 194     3584  11306   8642  -1140  -1184   1007       C  
ATOM   1510  CE2 TYR A 194      -7.572 104.583  50.210  1.00 51.72           C  
ANISOU 1510  CE2 TYR A 194     2904   9473   7274  -1190  -1041    865       C  
ATOM   1511  CZ  TYR A 194      -8.524 104.609  49.211  1.00 59.82           C  
ANISOU 1511  CZ  TYR A 194     3659  10878   8193  -1226  -1233    853       C  
ATOM   1512  OH  TYR A 194      -8.179 104.276  47.921  1.00 64.36           O  
ANISOU 1512  OH  TYR A 194     4304  11676   8474  -1344  -1462    694       O  
ATOM   1513  N   ASN A 195      -9.923 108.478  55.424  1.00 56.30           N  
ANISOU 1513  N   ASN A 195     3375   8996   9021     45    309   2159       N  
ATOM   1514  CA  ASN A 195     -10.158 108.824  56.828  1.00 54.12           C  
ANISOU 1514  CA  ASN A 195     3271   8303   8989    187    694   2278       C  
ATOM   1515  C   ASN A 195      -9.919 107.621  57.736  1.00 55.47           C  
ANISOU 1515  C   ASN A 195     3595   8185   9295    -78    850   2033       C  
ATOM   1516  O   ASN A 195     -10.683 107.348  58.665  1.00 58.30           O  
ANISOU 1516  O   ASN A 195     3956   8338   9859   -103   1103   2033       O  
ATOM   1517  CB  ASN A 195     -11.561 109.399  57.031  1.00 57.81           C  
ANISOU 1517  CB  ASN A 195     3491   8864   9611    347    820   2492       C  
ATOM   1518  CG  ASN A 195     -11.697 110.147  58.348  1.00 62.91           C  
ANISOU 1518  CG  ASN A 195     4399   9058  10444    579   1227   2672       C  
ATOM   1519  OD1 ASN A 195     -10.710 110.377  59.049  1.00 64.71           O  
ANISOU 1519  OD1 ASN A 195     5006   8926  10654    642   1405   2635       O  
ATOM   1520  ND2 ASN A 195     -12.919 110.535  58.686  1.00 55.96           N  
ANISOU 1520  ND2 ASN A 195     3332   8202   9731    699   1378   2849       N  
ATOM   1521  N   ARG A 196      -8.851 106.888  57.453  1.00 53.74           N  
ANISOU 1521  N   ARG A 196     3660   7888   8873   -260    690   1766       N  
ATOM   1522  CA  ARG A 196      -8.458 105.741  58.252  1.00 53.88           C  
ANISOU 1522  CA  ARG A 196     4003   7563   8904   -467    826   1495       C  
ATOM   1523  C   ARG A 196      -7.313 106.120  59.181  1.00 50.70           C  
ANISOU 1523  C   ARG A 196     4130   6747   8385   -285    983   1475       C  
ATOM   1524  O   ARG A 196      -6.520 107.020  58.894  1.00 51.46           O  
ANISOU 1524  O   ARG A 196     4369   6855   8330   -108    899   1557       O  
ATOM   1525  CB  ARG A 196      -8.045 104.565  57.361  1.00 61.26           C  
ANISOU 1525  CB  ARG A 196     4930   8665   9681   -786    579   1196       C  
ATOM   1526  CG  ARG A 196      -9.207 103.822  56.706  1.00 69.67           C  
ANISOU 1526  CG  ARG A 196     5522  10082  10869  -1087    478   1097       C  
ATOM   1527  CD  ARG A 196      -9.510 102.511  57.428  1.00 72.77           C  
ANISOU 1527  CD  ARG A 196     6047  10186  11416  -1368    719    852       C  
ATOM   1528  NE  ARG A 196     -10.379 102.691  58.590  1.00 75.06           N  
ANISOU 1528  NE  ARG A 196     6285  10242  11992  -1269   1060   1001       N  
ATOM   1529  CZ  ARG A 196     -11.661 102.340  58.624  1.00 78.08           C  
ANISOU 1529  CZ  ARG A 196     6264  10791  12613  -1451   1158    992       C  
ATOM   1530  NH1 ARG A 196     -12.226 101.782  57.562  1.00 82.68           N  
ANISOU 1530  NH1 ARG A 196     6495  11800  13121  -1751    911    794       N  
ATOM   1531  NH2 ARG A 196     -12.377 102.540  59.722  1.00 76.21           N  
ANISOU 1531  NH2 ARG A 196     6095  10301  12562  -1314   1471   1108       N  
ATOM   1532  N   ARG A 197      -7.241 105.418  60.305  1.00 51.47           N  
ANISOU 1532  N   ARG A 197     4514   6494   8548   -338   1224   1362       N  
ATOM   1533  CA  ARG A 197      -6.253 105.652  61.351  1.00 46.11           C  
ANISOU 1533  CA  ARG A 197     4320   5458   7742   -181   1380   1329       C  
ATOM   1534  C   ARG A 197      -5.469 104.357  61.519  1.00 41.21           C  
ANISOU 1534  C   ARG A 197     3986   4687   6985   -337   1345   1079       C  
ATOM   1535  O   ARG A 197      -6.025 103.345  61.957  1.00 39.56           O  
ANISOU 1535  O   ARG A 197     3791   4339   6900   -482   1516    991       O  
ATOM   1536  CB  ARG A 197      -6.954 106.079  62.641  1.00 51.09           C  
ANISOU 1536  CB  ARG A 197     5050   5811   8552    -36   1744   1477       C  
ATOM   1537  CG  ARG A 197      -6.115 106.058  63.895  1.00 49.39           C  
ANISOU 1537  CG  ARG A 197     5337   5240   8190     78   1932   1408       C  
ATOM   1538  CD  ARG A 197      -7.019 106.086  65.118  1.00 43.79           C  
ANISOU 1538  CD  ARG A 197     4709   4259   7668    153   2316   1516       C  
ATOM   1539  NE  ARG A 197      -7.786 107.324  65.208  1.00 44.71           N  
ANISOU 1539  NE  ARG A 197     4636   4397   7954    317   2478   1752       N  
ATOM   1540  CZ  ARG A 197      -7.545 108.287  66.091  1.00 45.14           C  
ANISOU 1540  CZ  ARG A 197     4984   4237   7930    518   2660   1801       C  
ATOM   1541  NH1 ARG A 197      -6.562 108.151  66.971  1.00 40.07           N  
ANISOU 1541  NH1 ARG A 197     4783   3412   7028    558   2677   1623       N  
ATOM   1542  NH2 ARG A 197      -8.291 109.383  66.098  1.00 49.49           N  
ANISOU 1542  NH2 ARG A 197     5383   4798   8622    694   2777   1976       N  
ATOM   1543  N   SER A 198      -4.186 104.382  61.159  1.00 43.50           N  
ANISOU 1543  N   SER A 198     4500   4995   7033   -300   1156    974       N  
ATOM   1544  CA  SER A 198      -3.433 103.149  60.981  1.00 42.74           C  
ANISOU 1544  CA  SER A 198     4606   4829   6806   -436   1089    760       C  
ATOM   1545  C   SER A 198      -1.986 103.325  61.421  1.00 38.54           C  
ANISOU 1545  C   SER A 198     4438   4170   6033   -274   1039    706       C  
ATOM   1546  O   SER A 198      -1.371 104.367  61.176  1.00 29.50           O  
ANISOU 1546  O   SER A 198     3301   3123   4783   -155    915    764       O  
ATOM   1547  CB  SER A 198      -3.482 102.698  59.515  1.00 42.36           C  
ANISOU 1547  CB  SER A 198     4299   5082   6716   -651    828    643       C  
ATOM   1548  OG  SER A 198      -2.777 101.486  59.324  1.00 44.27           O  
ANISOU 1548  OG  SER A 198     4757   5216   6846   -785    817    434       O  
ATOM   1549  N   ALA A 199      -1.454 102.288  62.065  1.00 34.32           N  
ANISOU 1549  N   ALA A 199     4196   3428   5418   -269   1154    600       N  
ATOM   1550  CA  ALA A 199      -0.045 102.248  62.416  1.00 33.02           C  
ANISOU 1550  CA  ALA A 199     4329   3208   5010   -120   1078    541       C  
ATOM   1551  C   ALA A 199       0.795 101.963  61.169  1.00 31.65           C  
ANISOU 1551  C   ALA A 199     4088   3222   4716   -210    825    422       C  
ATOM   1552  O   ALA A 199       0.317 101.334  60.222  1.00 33.65           O  
ANISOU 1552  O   ALA A 199     4166   3575   5046   -410    763    341       O  
ATOM   1553  CB  ALA A 199       0.202 101.176  63.476  1.00 35.73           C  
ANISOU 1553  CB  ALA A 199     4991   3291   5294    -37   1300    511       C  
ATOM   1554  N   PRO A 200       2.052 102.408  61.144  1.00 28.03           N  
ANISOU 1554  N   PRO A 200     3762   2825   4064    -84    685    393       N  
ATOM   1555  CA  PRO A 200       2.870 102.221  59.938  1.00 29.86           C  
ANISOU 1555  CA  PRO A 200     3929   3225   4189   -157    470    291       C  
ATOM   1556  C   PRO A 200       3.374 100.791  59.800  1.00 30.19           C  
ANISOU 1556  C   PRO A 200     4140   3161   4171   -200    525    172       C  
ATOM   1557  O   PRO A 200       3.703 100.125  60.784  1.00 32.15           O  
ANISOU 1557  O   PRO A 200     4628   3220   4366    -69    689    185       O  
ATOM   1558  CB  PRO A 200       4.031 103.205  60.134  1.00 28.67           C  
ANISOU 1558  CB  PRO A 200     3863   3149   3881     -6    357    300       C  
ATOM   1559  CG  PRO A 200       4.038 103.559  61.591  1.00 29.53           C  
ANISOU 1559  CG  PRO A 200     4155   3111   3953    143    514    359       C  
ATOM   1560  CD  PRO A 200       2.820 102.997  62.255  1.00 27.32           C  
ANISOU 1560  CD  PRO A 200     3895   2658   3830    113    733    427       C  
ATOM   1561  N   ASP A 201       3.425 100.324  58.555  1.00 28.84           N  
ANISOU 1561  N   ASP A 201     3856   3108   3993   -373    410     66       N  
ATOM   1562  CA  ASP A 201       3.840  98.962  58.251  1.00 36.54           C  
ANISOU 1562  CA  ASP A 201     4996   3958   4928   -445    505    -63       C  
ATOM   1563  C   ASP A 201       5.364  98.868  58.252  1.00 35.23           C  
ANISOU 1563  C   ASP A 201     5007   3799   4578   -255    434    -80       C  
ATOM   1564  O   ASP A 201       6.058  99.884  58.351  1.00 33.83           O  
ANISOU 1564  O   ASP A 201     4787   3757   4310   -125    283    -26       O  
ATOM   1565  CB  ASP A 201       3.227  98.528  56.917  1.00 45.95           C  
ANISOU 1565  CB  ASP A 201     6002   5287   6170   -741    424   -198       C  
ATOM   1566  CG  ASP A 201       3.615  99.430  55.761  1.00 50.63           C  
ANISOU 1566  CG  ASP A 201     6412   6168   6658   -770    148   -199       C  
ATOM   1567  OD1 ASP A 201       4.816  99.490  55.420  1.00 52.21           O  
ANISOU 1567  OD1 ASP A 201     6732   6390   6717   -663     67   -230       O  
ATOM   1568  OD2 ASP A 201       2.712 100.065  55.177  1.00 54.65           O  
ANISOU 1568  OD2 ASP A 201     6650   6889   7224   -887     27   -156       O  
ATOM   1569  N   PRO A 202       5.922  97.649  58.172  1.00 33.59           N  
ANISOU 1569  N   PRO A 202     5000   3438   4324   -232    573   -152       N  
ATOM   1570  CA  PRO A 202       7.391  97.520  58.217  1.00 33.97           C  
ANISOU 1570  CA  PRO A 202     5185   3516   4208    -14    519   -141       C  
ATOM   1571  C   PRO A 202       8.133  98.328  57.164  1.00 33.46           C  
ANISOU 1571  C   PRO A 202     4965   3688   4062    -54    272   -191       C  
ATOM   1572  O   PRO A 202       9.234  98.819  57.443  1.00 31.74           O  
ANISOU 1572  O   PRO A 202     4761   3568   3729    131    175   -154       O  
ATOM   1573  CB  PRO A 202       7.605  96.015  58.023  1.00 33.48           C  
ANISOU 1573  CB  PRO A 202     5340   3228   4153    -26    759   -209       C  
ATOM   1574  CG  PRO A 202       6.404  95.405  58.630  1.00 33.20           C  
ANISOU 1574  CG  PRO A 202     5374   2975   4265   -137   1003   -205       C  
ATOM   1575  CD  PRO A 202       5.265  96.335  58.306  1.00 31.11           C  
ANISOU 1575  CD  PRO A 202     4828   2877   4116   -358    849   -222       C  
ATOM   1576  N   SER A 203       7.572  98.474  55.961  1.00 35.77           N  
ANISOU 1576  N   SER A 203     5100   4093   4397   -294    173   -278       N  
ATOM   1577  CA  SER A 203       8.271  99.220  54.918  1.00 36.93           C  
ANISOU 1577  CA  SER A 203     5131   4447   4454   -317    -28   -309       C  
ATOM   1578  C   SER A 203       8.499 100.666  55.337  1.00 36.98           C  
ANISOU 1578  C   SER A 203     5019   4586   4445   -198   -158   -205       C  
ATOM   1579  O   SER A 203       9.550 101.249  55.045  1.00 40.80           O  
ANISOU 1579  O   SER A 203     5486   5172   4843   -112   -254   -214       O  
ATOM   1580  CB  SER A 203       7.488  99.159  53.606  1.00 36.55           C  
ANISOU 1580  CB  SER A 203     4938   4532   4418   -584   -117   -401       C  
ATOM   1581  OG  SER A 203       6.313  99.946  53.675  1.00 39.64           O  
ANISOU 1581  OG  SER A 203     5119   5044   4898   -666   -191   -319       O  
ATOM   1582  N   VAL A 204       7.530 101.257  56.036  1.00 34.56           N  
ANISOU 1582  N   VAL A 204     4637   4262   4234   -202   -126   -114       N  
ATOM   1583  CA  VAL A 204       7.685 102.627  56.515  1.00 31.12           C  
ANISOU 1583  CA  VAL A 204     4132   3900   3794   -102   -182    -27       C  
ATOM   1584  C   VAL A 204       8.674 102.681  57.674  1.00 31.13           C  
ANISOU 1584  C   VAL A 204     4285   3845   3700     84   -142    -28       C  
ATOM   1585  O   VAL A 204       9.491 103.607  57.768  1.00 29.77           O  
ANISOU 1585  O   VAL A 204     4082   3770   3458    143   -217    -43       O  
ATOM   1586  CB  VAL A 204       6.312 103.206  56.903  1.00 28.46           C  
ANISOU 1586  CB  VAL A 204     3677   3542   3595   -148   -119     81       C  
ATOM   1587  CG1 VAL A 204       6.468 104.499  57.697  1.00 21.52           C  
ANISOU 1587  CG1 VAL A 204     2806   2654   2718    -30    -86    163       C  
ATOM   1588  CG2 VAL A 204       5.473 103.442  55.655  1.00 23.00           C  
ANISOU 1588  CG2 VAL A 204     2765   3018   2957   -302   -219    105       C  
ATOM   1589  N   ILE A 205       8.628 101.687  58.564  1.00 33.61           N  
ANISOU 1589  N   ILE A 205     4760   4015   3995    177    -14    -17       N  
ATOM   1590  CA  ILE A 205       9.501 101.686  59.737  1.00 35.42           C  
ANISOU 1590  CA  ILE A 205     5124   4245   4089    381      8      4       C  
ATOM   1591  C   ILE A 205      10.965 101.669  59.316  1.00 39.30           C  
ANISOU 1591  C   ILE A 205     5592   4887   4452    467   -115    -61       C  
ATOM   1592  O   ILE A 205      11.767 102.501  59.759  1.00 46.70           O  
ANISOU 1592  O   ILE A 205     6484   5967   5292    531   -207    -90       O  
ATOM   1593  CB  ILE A 205       9.173 100.492  60.653  1.00 39.42           C  
ANISOU 1593  CB  ILE A 205     5830   4564   4583    500    198     62       C  
ATOM   1594  CG1 ILE A 205       7.716 100.546  61.120  1.00 38.83           C  
ANISOU 1594  CG1 ILE A 205     5760   4336   4658    404    347    121       C  
ATOM   1595  CG2 ILE A 205      10.117 100.462  61.848  1.00 35.50           C  
ANISOU 1595  CG2 ILE A 205     5465   4131   3892    749    194    107       C  
ATOM   1596  CD1 ILE A 205       7.471 101.512  62.244  1.00 29.75           C  
ANISOU 1596  CD1 ILE A 205     4644   3191   3470    487    375    184       C  
ATOM   1597  N   THR A 206      11.339 100.722  58.451  1.00 36.70           N  
ANISOU 1597  N   THR A 206     5290   4528   4127    451    -96   -100       N  
ATOM   1598  CA  THR A 206      12.749 100.565  58.110  1.00 38.77           C  
ANISOU 1598  CA  THR A 206     5530   4917   4282    567   -172   -142       C  
ATOM   1599  C   THR A 206      13.255 101.711  57.244  1.00 36.28           C  
ANISOU 1599  C   THR A 206     5042   4767   3974    452   -321   -212       C  
ATOM   1600  O   THR A 206      14.442 102.053  57.310  1.00 40.60           O  
ANISOU 1600  O   THR A 206     5522   5466   4440    538   -398   -253       O  
ATOM   1601  CB  THR A 206      12.987  99.227  57.408  1.00 39.30           C  
ANISOU 1601  CB  THR A 206     5707   4862   4362    588    -54   -160       C  
ATOM   1602  OG1 THR A 206      12.444  99.271  56.084  1.00 45.72           O  
ANISOU 1602  OG1 THR A 206     6457   5660   5256    349    -80   -244       O  
ATOM   1603  CG2 THR A 206      12.327  98.102  58.186  1.00 32.34           C  
ANISOU 1603  CG2 THR A 206     5025   3756   3507    671    162    -91       C  
ATOM   1604  N   LEU A 207      12.384 102.310  56.428  1.00 29.38           N  
ANISOU 1604  N   LEU A 207     4085   3882   3194    267   -348   -219       N  
ATOM   1605  CA  LEU A 207      12.786 103.492  55.673  1.00 31.77           C  
ANISOU 1605  CA  LEU A 207     4256   4313   3503    185   -440   -253       C  
ATOM   1606  C   LEU A 207      13.224 104.614  56.606  1.00 34.75           C  
ANISOU 1606  C   LEU A 207     4594   4760   3849    232   -459   -265       C  
ATOM   1607  O   LEU A 207      14.230 105.288  56.354  1.00 38.52           O  
ANISOU 1607  O   LEU A 207     4995   5351   4291    222   -506   -337       O  
ATOM   1608  CB  LEU A 207      11.640 103.959  54.775  1.00 34.92           C  
ANISOU 1608  CB  LEU A 207     4575   4709   3984     32   -454   -207       C  
ATOM   1609  CG  LEU A 207      11.553 103.337  53.383  1.00 38.32           C  
ANISOU 1609  CG  LEU A 207     4992   5176   4393    -79   -490   -252       C  
ATOM   1610  CD1 LEU A 207      10.336 103.869  52.643  1.00 35.22           C  
ANISOU 1610  CD1 LEU A 207     4480   4855   4045   -205   -536   -184       C  
ATOM   1611  CD2 LEU A 207      12.827 103.619  52.600  1.00 42.21           C  
ANISOU 1611  CD2 LEU A 207     5469   5753   4814    -53   -529   -314       C  
ATOM   1612  N   GLU A 208      12.483 104.822  57.695  1.00 33.16           N  
ANISOU 1612  N   GLU A 208     4452   4484   3662    261   -399   -213       N  
ATOM   1613  CA  GLU A 208      12.872 105.832  58.671  1.00 32.84           C  
ANISOU 1613  CA  GLU A 208     4412   4501   3566    279   -392   -256       C  
ATOM   1614  C   GLU A 208      14.198 105.478  59.331  1.00 34.66           C  
ANISOU 1614  C   GLU A 208     4644   4888   3638    396   -470   -339       C  
ATOM   1615  O   GLU A 208      15.049 106.351  59.541  1.00 37.25           O  
ANISOU 1615  O   GLU A 208     4891   5356   3907    346   -517   -449       O  
ATOM   1616  CB  GLU A 208      11.774 105.983  59.720  1.00 34.94           C  
ANISOU 1616  CB  GLU A 208     4775   4638   3863    299   -285   -180       C  
ATOM   1617  CG  GLU A 208      10.433 106.375  59.141  1.00 20.04           C  
ANISOU 1617  CG  GLU A 208     2834   2638   2142    206   -208    -77       C  
ATOM   1618  CD  GLU A 208       9.316 106.287  60.155  1.00 27.82           C  
ANISOU 1618  CD  GLU A 208     3905   3480   3183    241    -74     11       C  
ATOM   1619  OE1 GLU A 208       9.544 105.728  61.247  1.00 29.30           O  
ANISOU 1619  OE1 GLU A 208     4231   3635   3266    343    -36     -3       O  
ATOM   1620  OE2 GLU A 208       8.206 106.777  59.862  1.00 27.56           O  
ANISOU 1620  OE2 GLU A 208     3798   3380   3294    186      5    110       O  
ATOM   1621  N   ASN A 209      14.391 104.199  59.665  1.00 33.90           N  
ANISOU 1621  N   ASN A 209     4629   4781   3471    554   -467   -285       N  
ATOM   1622  CA  ASN A 209      15.639 103.758  60.276  1.00 31.93           C  
ANISOU 1622  CA  ASN A 209     4354   4722   3056    726   -545   -315       C  
ATOM   1623  C   ASN A 209      16.820 103.832  59.315  1.00 30.92           C  
ANISOU 1623  C   ASN A 209     4069   4745   2936    707   -625   -394       C  
ATOM   1624  O   ASN A 209      17.966 103.909  59.768  1.00 32.58           O  
ANISOU 1624  O   ASN A 209     4167   5187   3024    801   -717   -451       O  
ATOM   1625  CB  ASN A 209      15.498 102.323  60.794  1.00 32.89           C  
ANISOU 1625  CB  ASN A 209     4629   4754   3113    945   -462   -191       C  
ATOM   1626  CG  ASN A 209      14.376 102.167  61.806  1.00 35.89           C  
ANISOU 1626  CG  ASN A 209     5179   4973   3486    979   -347   -107       C  
ATOM   1627  OD1 ASN A 209      14.006 103.116  62.498  1.00 40.75           O  
ANISOU 1627  OD1 ASN A 209     5799   5614   4072    903   -358   -143       O  
ATOM   1628  ND2 ASN A 209      13.836 100.958  61.904  1.00 34.38           N  
ANISOU 1628  ND2 ASN A 209     5145   4588   3329   1087   -197      0       N  
ATOM   1629  N   SER A 210      16.573 103.811  58.007  1.00 29.37           N  
ANISOU 1629  N   SER A 210     3848   4445   2867    589   -593   -399       N  
ATOM   1630  CA  SER A 210      17.642 103.753  57.018  1.00 30.24           C  
ANISOU 1630  CA  SER A 210     3843   4657   2990    583   -626   -460       C  
ATOM   1631  C   SER A 210      17.936 105.096  56.362  1.00 34.28           C  
ANISOU 1631  C   SER A 210     4230   5229   3567    396   -646   -560       C  
ATOM   1632  O   SER A 210      18.849 105.172  55.535  1.00 42.55           O  
ANISOU 1632  O   SER A 210     5178   6355   4635    377   -651   -618       O  
ATOM   1633  CB  SER A 210      17.299 102.724  55.934  1.00 30.36           C  
ANISOU 1633  CB  SER A 210     3953   4516   3067    581   -547   -412       C  
ATOM   1634  OG  SER A 210      16.909 101.487  56.501  1.00 31.74           O  
ANISOU 1634  OG  SER A 210     4281   4569   3210    727   -460   -325       O  
ATOM   1635  N   TRP A 211      17.201 106.154  56.714  1.00 32.72           N  
ANISOU 1635  N   TRP A 211     4049   4972   3410    272   -617   -572       N  
ATOM   1636  CA  TRP A 211      17.330 107.419  55.992  1.00 31.13           C  
ANISOU 1636  CA  TRP A 211     3776   4761   3291    110   -565   -635       C  
ATOM   1637  C   TRP A 211      18.744 107.979  56.084  1.00 31.29           C  
ANISOU 1637  C   TRP A 211     3647   4963   3279     62   -589   -791       C  
ATOM   1638  O   TRP A 211      19.259 108.543  55.111  1.00 34.39           O  
ANISOU 1638  O   TRP A 211     3971   5354   3743    -32   -529   -841       O  
ATOM   1639  CB  TRP A 211      16.321 108.431  56.524  1.00 28.76           C  
ANISOU 1639  CB  TRP A 211     3539   4344   3043     23   -477   -603       C  
ATOM   1640  CG  TRP A 211      16.363 109.744  55.813  1.00 26.25           C  
ANISOU 1640  CG  TRP A 211     3187   3970   2817   -111   -360   -631       C  
ATOM   1641  CD1 TRP A 211      15.926 110.005  54.548  1.00 23.17           C  
ANISOU 1641  CD1 TRP A 211     2797   3505   2500   -135   -306   -531       C  
ATOM   1642  CD2 TRP A 211      16.857 110.984  56.331  1.00 26.00           C  
ANISOU 1642  CD2 TRP A 211     3134   3943   2801   -237   -252   -765       C  
ATOM   1643  NE1 TRP A 211      16.122 111.330  54.243  1.00 20.80           N  
ANISOU 1643  NE1 TRP A 211     2490   3142   2269   -230   -150   -561       N  
ATOM   1644  CE2 TRP A 211      16.692 111.953  55.321  1.00 23.88           C  
ANISOU 1644  CE2 TRP A 211     2873   3558   2642   -313    -96   -720       C  
ATOM   1645  CE3 TRP A 211      17.424 111.369  57.548  1.00 26.48           C  
ANISOU 1645  CE3 TRP A 211     3181   4103   2777   -302   -259   -931       C  
ATOM   1646  CZ2 TRP A 211      17.071 113.280  55.492  1.00 22.93           C  
ANISOU 1646  CZ2 TRP A 211     2767   3365   2582   -458     99   -834       C  
ATOM   1647  CZ3 TRP A 211      17.796 112.684  57.717  1.00 24.96           C  
ANISOU 1647  CZ3 TRP A 211     2986   3867   2630   -485    -95  -1080       C  
ATOM   1648  CH2 TRP A 211      17.615 113.626  56.694  1.00 24.14           C  
ANISOU 1648  CH2 TRP A 211     2910   3594   2670   -564    104  -1032       C  
ATOM   1649  N   GLY A 212      19.386 107.837  57.243  1.00 28.38           N  
ANISOU 1649  N   GLY A 212     3217   4773   2794    122   -671   -871       N  
ATOM   1650  CA  GLY A 212      20.760 108.295  57.368  1.00 26.79           C  
ANISOU 1650  CA  GLY A 212     2817   4807   2553     59   -718  -1039       C  
ATOM   1651  C   GLY A 212      21.710 107.508  56.486  1.00 34.10           C  
ANISOU 1651  C   GLY A 212     3625   5827   3503    166   -748  -1017       C  
ATOM   1652  O   GLY A 212      22.552 108.083  55.792  1.00 39.24           O  
ANISOU 1652  O   GLY A 212     4136   6543   4230     52   -699  -1125       O  
ATOM   1653  N   ARG A 213      21.583 106.178  56.498  1.00 38.02           N  
ANISOU 1653  N   ARG A 213     4194   6303   3948    385   -787   -877       N  
ATOM   1654  CA  ARG A 213      22.458 105.348  55.676  1.00 36.46           C  
ANISOU 1654  CA  ARG A 213     3917   6158   3777    510   -769   -842       C  
ATOM   1655  C   ARG A 213      22.144 105.501  54.194  1.00 31.70           C  
ANISOU 1655  C   ARG A 213     3396   5352   3295    392   -655   -827       C  
ATOM   1656  O   ARG A 213      23.054 105.418  53.359  1.00 35.09           O  
ANISOU 1656  O   ARG A 213     3727   5834   3773    398   -603   -866       O  
ATOM   1657  CB  ARG A 213      22.352 103.882  56.099  1.00 39.57           C  
ANISOU 1657  CB  ARG A 213     4417   6530   4089    782   -773   -688       C  
ATOM   1658  CG  ARG A 213      22.726 103.641  57.554  1.00 47.07           C  
ANISOU 1658  CG  ARG A 213     5294   7716   4873    959   -887   -663       C  
ATOM   1659  CD  ARG A 213      23.176 102.209  57.819  1.00 53.41           C  
ANISOU 1659  CD  ARG A 213     6134   8564   5596   1297   -854   -495       C  
ATOM   1660  NE  ARG A 213      22.180 101.218  57.423  1.00 58.60           N  
ANISOU 1660  NE  ARG A 213     7072   8884   6312   1360   -698   -367       N  
ATOM   1661  CZ  ARG A 213      22.394 100.261  56.523  1.00 62.99           C  
ANISOU 1661  CZ  ARG A 213     7714   9283   6938   1457   -552   -300       C  
ATOM   1662  NH1 ARG A 213      23.576 100.158  55.930  1.00 64.86           N  
ANISOU 1662  NH1 ARG A 213     7776   9663   7203   1540   -537   -318       N  
ATOM   1663  NH2 ARG A 213      21.430  99.400  56.225  1.00 61.80           N  
ANISOU 1663  NH2 ARG A 213     7822   8828   6832   1456   -397   -229       N  
ATOM   1664  N   LEU A 214      20.873 105.724  53.850  1.00 26.52           N  
ANISOU 1664  N   LEU A 214     2909   4491   2676    296   -613   -765       N  
ATOM   1665  CA  LEU A 214      20.514 105.949  52.453  1.00 27.10           C  
ANISOU 1665  CA  LEU A 214     3054   4428   2816    190   -530   -742       C  
ATOM   1666  C   LEU A 214      21.168 107.215  51.916  1.00 31.80           C  
ANISOU 1666  C   LEU A 214     3538   5065   3479     47   -457   -837       C  
ATOM   1667  O   LEU A 214      21.680 107.227  50.791  1.00 36.34           O  
ANISOU 1667  O   LEU A 214     4105   5616   4085     21   -378   -848       O  
ATOM   1668  CB  LEU A 214      18.993 106.024  52.306  1.00 25.64           C  
ANISOU 1668  CB  LEU A 214     3013   4087   2641    125   -525   -646       C  
ATOM   1669  CG  LEU A 214      18.223 104.716  52.499  1.00 26.61           C  
ANISOU 1669  CG  LEU A 214     3267   4117   2726    210   -541   -569       C  
ATOM   1670  CD1 LEU A 214      16.724 104.960  52.490  1.00 27.81           C  
ANISOU 1670  CD1 LEU A 214     3492   4166   2908    120   -545   -492       C  
ATOM   1671  CD2 LEU A 214      18.609 103.704  51.435  1.00 27.78           C  
ANISOU 1671  CD2 LEU A 214     3484   4219   2852    239   -487   -577       C  
ATOM   1672  N   SER A 215      21.164 108.290  52.708  1.00 31.47           N  
ANISOU 1672  N   SER A 215     3433   5065   3459    -56   -447   -915       N  
ATOM   1673  CA  SER A 215      21.833 109.518  52.291  1.00 30.39           C  
ANISOU 1673  CA  SER A 215     3206   4936   3405   -216   -321  -1030       C  
ATOM   1674  C   SER A 215      23.317 109.278  52.046  1.00 32.50           C  
ANISOU 1674  C   SER A 215     3279   5378   3693   -205   -319  -1148       C  
ATOM   1675  O   SER A 215      23.873 109.745  51.044  1.00 32.58           O  
ANISOU 1675  O   SER A 215     3258   5340   3783   -284   -182  -1185       O  
ATOM   1676  CB  SER A 215      21.632 110.607  53.344  1.00 30.89           C  
ANISOU 1676  CB  SER A 215     3252   5005   3481   -349   -281  -1133       C  
ATOM   1677  OG  SER A 215      20.254 110.841  53.571  1.00 30.68           O  
ANISOU 1677  OG  SER A 215     3392   4809   3455   -335   -253  -1003       O  
ATOM   1678  N   THR A 216      23.972 108.542  52.947  1.00 31.92           N  
ANISOU 1678  N   THR A 216     3068   5518   3544    -87   -457  -1188       N  
ATOM   1679  CA  THR A 216      25.382 108.216  52.756  1.00 33.37           C  
ANISOU 1679  CA  THR A 216     3019   5910   3749    -35   -465  -1270       C  
ATOM   1680  C   THR A 216      25.581 107.314  51.543  1.00 33.23           C  
ANISOU 1680  C   THR A 216     3079   5781   3765     94   -384  -1159       C  
ATOM   1681  O   THR A 216      26.474 107.554  50.720  1.00 35.97           O  
ANISOU 1681  O   THR A 216     3315   6151   4199     45   -268  -1220       O  
ATOM   1682  CB  THR A 216      25.946 107.551  54.011  1.00 33.17           C  
ANISOU 1682  CB  THR A 216     2826   6176   3601    124   -643  -1284       C  
ATOM   1683  OG1 THR A 216      25.935 108.487  55.096  1.00 35.70           O  
ANISOU 1683  OG1 THR A 216     3061   6640   3864    -40   -710  -1440       O  
ATOM   1684  CG2 THR A 216      27.372 107.076  53.768  1.00 31.80           C  
ANISOU 1684  CG2 THR A 216     2378   6250   3454    236   -654  -1322       C  
ATOM   1685  N   ALA A 217      24.757 106.271  51.411  1.00 27.14           N  
ANISOU 1685  N   ALA A 217     2510   4873   2930    239   -415  -1011       N  
ATOM   1686  CA  ALA A 217      24.930 105.333  50.307  1.00 29.68           C  
ANISOU 1686  CA  ALA A 217     2939   5077   3260    339   -317   -935       C  
ATOM   1687  C   ALA A 217      24.772 106.027  48.960  1.00 30.97           C  
ANISOU 1687  C   ALA A 217     3198   5093   3476    182   -181   -955       C  
ATOM   1688  O   ALA A 217      25.530 105.756  48.021  1.00 29.42           O  
ANISOU 1688  O   ALA A 217     2989   4875   3314    210    -59   -968       O  
ATOM   1689  CB  ALA A 217      23.938 104.177  50.435  1.00 25.52           C  
ANISOU 1689  CB  ALA A 217     2636   4403   2656    457   -342   -814       C  
ATOM   1690  N   ILE A 218      23.806 106.941  48.853  1.00 24.73           N  
ANISOU 1690  N   ILE A 218     2510   4201   2686     41   -180   -940       N  
ATOM   1691  CA  ILE A 218      23.550 107.606  47.580  1.00 26.45           C  
ANISOU 1691  CA  ILE A 218     2840   4293   2918    -63    -49   -913       C  
ATOM   1692  C   ILE A 218      24.658 108.600  47.255  1.00 25.87           C  
ANISOU 1692  C   ILE A 218     2620   4258   2952   -162    105  -1021       C  
ATOM   1693  O   ILE A 218      25.156 108.645  46.123  1.00 26.57           O  
ANISOU 1693  O   ILE A 218     2755   4285   3056   -173    253  -1017       O  
ATOM   1694  CB  ILE A 218      22.168 108.283  47.609  1.00 25.79           C  
ANISOU 1694  CB  ILE A 218     2886   4110   2801   -134    -78   -822       C  
ATOM   1695  CG1 ILE A 218      21.068 107.227  47.728  1.00 25.92           C  
ANISOU 1695  CG1 ILE A 218     3032   4089   2727    -69   -203   -730       C  
ATOM   1696  CG2 ILE A 218      21.966 109.151  46.373  1.00 23.76           C  
ANISOU 1696  CG2 ILE A 218     2727   3761   2540   -202     70   -762       C  
ATOM   1697  CD1 ILE A 218      19.692 107.803  47.918  1.00 25.02           C  
ANISOU 1697  CD1 ILE A 218     2987   3922   2598   -117   -249   -630       C  
ATOM   1698  N   GLN A 219      25.069 109.407  48.237  1.00 26.97           N  
ANISOU 1698  N   GLN A 219     2589   4498   3161   -257     94  -1138       N  
ATOM   1699  CA  GLN A 219      26.058 110.447  47.967  1.00 31.10           C  
ANISOU 1699  CA  GLN A 219     2968   5042   3807   -409    275  -1277       C  
ATOM   1700  C   GLN A 219      27.452 109.859  47.791  1.00 38.82           C  
ANISOU 1700  C   GLN A 219     3723   6186   4842   -353    298  -1364       C  
ATOM   1701  O   GLN A 219      28.238 110.347  46.969  1.00 31.16           O  
ANISOU 1701  O   GLN A 219     2694   5173   3973   -435    500  -1428       O  
ATOM   1702  CB  GLN A 219      26.042 111.487  49.085  1.00 28.85           C  
ANISOU 1702  CB  GLN A 219     2578   4814   3570   -576    276  -1417       C  
ATOM   1703  CG  GLN A 219      24.780 112.331  49.102  1.00 27.74           C  
ANISOU 1703  CG  GLN A 219     2655   4465   3420   -635    355  -1323       C  
ATOM   1704  CD  GLN A 219      24.648 113.172  50.353  1.00 33.66           C  
ANISOU 1704  CD  GLN A 219     3348   5249   4193   -784    359  -1462       C  
ATOM   1705  OE1 GLN A 219      25.552 113.931  50.707  1.00 37.35           O  
ANISOU 1705  OE1 GLN A 219     3658   5792   4742   -975    473  -1677       O  
ATOM   1706  NE2 GLN A 219      23.517 113.038  51.034  1.00 27.12           N  
ANISOU 1706  NE2 GLN A 219     2647   4367   3290   -718    252  -1360       N  
ATOM   1707  N   GLU A 220      27.777 108.811  48.548  1.00 39.28           N  
ANISOU 1707  N   GLU A 220     3655   6430   4841   -190    120  -1349       N  
ATOM   1708  CA  GLU A 220      29.048 108.114  48.411  1.00 37.29           C  
ANISOU 1708  CA  GLU A 220     3177   6355   4638    -69    141  -1380       C  
ATOM   1709  C   GLU A 220      28.989 106.983  47.393  1.00 38.14           C  
ANISOU 1709  C   GLU A 220     3470   6313   4709    112    225  -1239       C  
ATOM   1710  O   GLU A 220      29.784 106.043  47.487  1.00 43.97           O  
ANISOU 1710  O   GLU A 220     4077   7173   5459    302    225  -1201       O  
ATOM   1711  CB  GLU A 220      29.505 107.561  49.763  1.00 36.50           C  
ANISOU 1711  CB  GLU A 220     2835   6559   4473     63    -70  -1405       C  
ATOM   1712  CG  GLU A 220      30.063 108.591  50.725  1.00 41.93           C  
ANISOU 1712  CG  GLU A 220     3245   7497   5190   -138   -140  -1612       C  
ATOM   1713  CD  GLU A 220      30.542 107.963  52.019  1.00 51.45           C  
ANISOU 1713  CD  GLU A 220     4206   9067   6274     27   -376  -1616       C  
ATOM   1714  OE1 GLU A 220      30.336 106.743  52.197  1.00 54.38           O  
ANISOU 1714  OE1 GLU A 220     4665   9446   6553    321   -457  -1427       O  
ATOM   1715  OE2 GLU A 220      31.125 108.683  52.856  1.00 56.06           O  
ANISOU 1715  OE2 GLU A 220     4520   9936   6843   -139   -465  -1811       O  
ATOM   1716  N   SER A 221      28.069 107.041  46.436  1.00 34.35           N  
ANISOU 1716  N   SER A 221     3290   5588   4173     63    305  -1159       N  
ATOM   1717  CA  SER A 221      27.954 105.991  45.436  1.00 35.94           C  
ANISOU 1717  CA  SER A 221     3700   5648   4308    183    395  -1066       C  
ATOM   1718  C   SER A 221      28.823 106.303  44.226  1.00 38.24           C  
ANISOU 1718  C   SER A 221     3989   5868   4671    139    635  -1104       C  
ATOM   1719  O   SER A 221      29.185 107.452  43.965  1.00 44.60           O  
ANISOU 1719  O   SER A 221     4707   6669   5567    -11    750  -1178       O  
ATOM   1720  CB  SER A 221      26.502 105.813  44.988  1.00 34.35           C  
ANISOU 1720  CB  SER A 221     3806   5276   3971    137    337   -979       C  
ATOM   1721  OG  SER A 221      26.087 106.884  44.158  1.00 32.87           O  
ANISOU 1721  OG  SER A 221     3726   4994   3770     -7    429   -970       O  
ATOM   1722  N   ASN A 222      29.153 105.254  43.479  1.00 39.14           N  
ANISOU 1722  N   ASN A 222     4225   5899   4748    270    751  -1054       N  
ATOM   1723  CA  ASN A 222      29.833 105.388  42.194  1.00 41.87           C  
ANISOU 1723  CA  ASN A 222     4648   6134   5127    244   1007  -1071       C  
ATOM   1724  C   ASN A 222      28.763 105.341  41.110  1.00 44.11           C  
ANISOU 1724  C   ASN A 222     5302   6231   5225    169   1042  -1014       C  
ATOM   1725  O   ASN A 222      28.335 104.262  40.692  1.00 43.58           O  
ANISOU 1725  O   ASN A 222     5455   6071   5031    233   1047   -981       O  
ATOM   1726  CB  ASN A 222      30.881 104.297  42.004  1.00 40.43           C  
ANISOU 1726  CB  ASN A 222     4383   5971   5008    438   1151  -1053       C  
ATOM   1727  CG  ASN A 222      31.692 104.482  40.732  1.00 45.60           C  
ANISOU 1727  CG  ASN A 222     5099   6510   5718    413   1450  -1078       C  
ATOM   1728  OD1 ASN A 222      31.511 105.456  39.999  1.00 47.03           O  
ANISOU 1728  OD1 ASN A 222     5385   6603   5882    255   1552  -1106       O  
ATOM   1729  ND2 ASN A 222      32.603 103.550  40.471  1.00 48.93           N  
ANISOU 1729  ND2 ASN A 222     5465   6918   6206    594   1625  -1049       N  
ATOM   1730  N   GLN A 223      28.323 106.521  40.670  1.00 44.40           N  
ANISOU 1730  N   GLN A 223     5407   6226   5239     30   1076  -1006       N  
ATOM   1731  CA  GLN A 223      27.337 106.655  39.598  1.00 43.55           C  
ANISOU 1731  CA  GLN A 223     5609   6010   4927    -25   1095   -929       C  
ATOM   1732  C   GLN A 223      26.026 105.951  39.934  1.00 43.03           C  
ANISOU 1732  C   GLN A 223     5682   5963   4704    -24    860   -881       C  
ATOM   1733  O   GLN A 223      25.355 105.409  39.052  1.00 44.83           O  
ANISOU 1733  O   GLN A 223     6153   6146   4734    -52    852   -857       O  
ATOM   1734  CB  GLN A 223      27.897 106.141  38.269  1.00 45.74           C  
ANISOU 1734  CB  GLN A 223     6083   6183   5115      7   1323   -936       C  
ATOM   1735  CG  GLN A 223      29.217 106.786  37.882  1.00 47.85           C  
ANISOU 1735  CG  GLN A 223     6208   6416   5558      5   1596   -983       C  
ATOM   1736  CD  GLN A 223      29.836 106.160  36.652  1.00 46.03           C  
ANISOU 1736  CD  GLN A 223     6174   6065   5248     58   1850   -989       C  
ATOM   1737  OE1 GLN A 223      29.765 106.717  35.558  1.00 50.27           O  
ANISOU 1737  OE1 GLN A 223     6920   6511   5668     14   2023   -949       O  
ATOM   1738  NE2 GLN A 223      30.455 104.999  36.827  1.00 43.93           N  
ANISOU 1738  NE2 GLN A 223     5863   5789   5040    173   1902  -1024       N  
ATOM   1739  N   GLY A 224      25.649 105.952  41.212  1.00 36.44           N  
ANISOU 1739  N   GLY A 224     4692   5206   3947    -11    675   -883       N  
ATOM   1740  CA  GLY A 224      24.400 105.379  41.653  1.00 33.71           C  
ANISOU 1740  CA  GLY A 224     4447   4869   3492    -22    477   -840       C  
ATOM   1741  C   GLY A 224      24.514 104.007  42.285  1.00 36.28           C  
ANISOU 1741  C   GLY A 224     4779   5177   3828     77    433   -869       C  
ATOM   1742  O   GLY A 224      23.650 103.639  43.089  1.00 35.74           O  
ANISOU 1742  O   GLY A 224     4721   5121   3737     78    281   -843       O  
ATOM   1743  N   ALA A 225      25.548 103.238  41.947  1.00 29.25           N  
ANISOU 1743  N   ALA A 225     3895   4240   2978    178    598   -904       N  
ATOM   1744  CA  ALA A 225      25.732 101.915  42.532  1.00 34.33           C  
ANISOU 1744  CA  ALA A 225     4566   4837   3640    321    621   -898       C  
ATOM   1745  C   ALA A 225      26.364 102.047  43.913  1.00 38.43           C  
ANISOU 1745  C   ALA A 225     4799   5507   4296    464    527   -870       C  
ATOM   1746  O   ALA A 225      27.436 102.649  44.058  1.00 39.46           O  
ANISOU 1746  O   ALA A 225     4689   5761   4541    503    573   -897       O  
ATOM   1747  CB  ALA A 225      26.594 101.041  41.626  1.00 33.64           C  
ANISOU 1747  CB  ALA A 225     4608   4630   3545    407    876   -923       C  
ATOM   1748  N   PHE A 226      25.711 101.477  44.924  1.00 38.46           N  
ANISOU 1748  N   PHE A 226     4822   5517   4275    532    402   -826       N  
ATOM   1749  CA  PHE A 226      26.208 101.583  46.287  1.00 39.20           C  
ANISOU 1749  CA  PHE A 226     4666   5788   4440    675    286   -792       C  
ATOM   1750  C   PHE A 226      27.438 100.697  46.483  1.00 43.14           C  
ANISOU 1750  C   PHE A 226     5043   6349   4999    932    418   -740       C  
ATOM   1751  O   PHE A 226      27.655  99.717  45.765  1.00 42.44           O  
ANISOU 1751  O   PHE A 226     5134   6092   4898   1024    621   -711       O  
ATOM   1752  CB  PHE A 226      25.126 101.191  47.298  1.00 36.48           C  
ANISOU 1752  CB  PHE A 226     4412   5415   4035    697    146   -739       C  
ATOM   1753  CG  PHE A 226      23.874 102.029  47.223  1.00 37.18           C  
ANISOU 1753  CG  PHE A 226     4583   5464   4080    482     21   -762       C  
ATOM   1754  CD1 PHE A 226      22.688 101.571  47.779  1.00 33.44           C  
ANISOU 1754  CD1 PHE A 226     4242   4907   3555    459    -55   -720       C  
ATOM   1755  CD2 PHE A 226      23.880 103.272  46.607  1.00 37.85           C  
ANISOU 1755  CD2 PHE A 226     4608   5587   4187    322     12   -807       C  
ATOM   1756  CE1 PHE A 226      21.532 102.331  47.718  1.00 28.15           C  
ANISOU 1756  CE1 PHE A 226     3612   4223   2860    289   -160   -717       C  
ATOM   1757  CE2 PHE A 226      22.726 104.036  46.542  1.00 36.28           C  
ANISOU 1757  CE2 PHE A 226     4478   5358   3951    176    -76   -785       C  
ATOM   1758  CZ  PHE A 226      21.552 103.565  47.099  1.00 31.32           C  
ANISOU 1758  CZ  PHE A 226     3948   4677   3275    164   -174   -737       C  
ATOM   1759  N   ALA A 227      28.251 101.059  47.479  1.00 47.45           N  
ANISOU 1759  N   ALA A 227     5272   7155   5602   1050    311   -729       N  
ATOM   1760  CA  ALA A 227      29.395 100.225  47.835  1.00 49.45           C  
ANISOU 1760  CA  ALA A 227     5348   7540   5900   1348    403   -638       C  
ATOM   1761  C   ALA A 227      28.958  98.960  48.561  1.00 47.98           C  
ANISOU 1761  C   ALA A 227     5331   7263   5638   1597    433   -491       C  
ATOM   1762  O   ALA A 227      29.641  97.933  48.482  1.00 48.35           O  
ANISOU 1762  O   ALA A 227     5390   7269   5710   1874    622   -373       O  
ATOM   1763  CB  ALA A 227      30.378 101.016  48.697  1.00 49.82           C  
ANISOU 1763  CB  ALA A 227     4965   7965   6000   1382    248   -684       C  
ATOM   1764  N   SER A 228      27.832  99.015  49.267  1.00 49.47           N  
ANISOU 1764  N   SER A 228     5658   7395   5743   1518    289   -484       N  
ATOM   1765  CA  SER A 228      27.299  97.883  50.010  1.00 50.33           C  
ANISOU 1765  CA  SER A 228     5956   7384   5784   1729    345   -349       C  
ATOM   1766  C   SER A 228      25.789  98.036  50.081  1.00 41.61           C  
ANISOU 1766  C   SER A 228     5097   6088   4626   1495    268   -403       C  
ATOM   1767  O   SER A 228      25.284  99.165  50.069  1.00 40.65           O  
ANISOU 1767  O   SER A 228     4900   6042   4502   1255     97   -500       O  
ATOM   1768  CB  SER A 228      27.902  97.801  51.422  1.00 55.34           C  
ANISOU 1768  CB  SER A 228     6339   8327   6362   2010    203   -230       C  
ATOM   1769  OG  SER A 228      27.769  99.032  52.107  1.00 54.83           O  
ANISOU 1769  OG  SER A 228     6061   8510   6262   1828    -62   -338       O  
ATOM   1770  N   PRO A 229      25.044  96.935  50.156  1.00 37.68           N  
ANISOU 1770  N   PRO A 229     4884   5336   4097   1558    419   -341       N  
ATOM   1771  CA  PRO A 229      23.583  97.026  50.058  1.00 37.79           C  
ANISOU 1771  CA  PRO A 229     5106   5174   4079   1302    369   -410       C  
ATOM   1772  C   PRO A 229      22.944  97.625  51.302  1.00 37.94           C  
ANISOU 1772  C   PRO A 229     5031   5322   4063   1295    161   -374       C  
ATOM   1773  O   PRO A 229      23.508  97.629  52.399  1.00 38.42           O  
ANISOU 1773  O   PRO A 229     4943   5568   4085   1522     86   -281       O  
ATOM   1774  CB  PRO A 229      23.152  95.568  49.871  1.00 41.32           C  
ANISOU 1774  CB  PRO A 229     5867   5313   4521   1379    643   -370       C  
ATOM   1775  CG  PRO A 229      24.234  94.779  50.514  1.00 34.51           C  
ANISOU 1775  CG  PRO A 229     4948   4494   3669   1776    793   -202       C  
ATOM   1776  CD  PRO A 229      25.502  95.539  50.255  1.00 38.45           C  
ANISOU 1776  CD  PRO A 229     5134   5274   4200   1857    689   -207       C  
ATOM   1777  N   ILE A 230      21.735  98.142  51.102  1.00 41.11           N  
ANISOU 1777  N   ILE A 230     5517   5640   4462   1032     73   -447       N  
ATOM   1778  CA  ILE A 230      20.876  98.640  52.170  1.00 40.32           C  
ANISOU 1778  CA  ILE A 230     5390   5589   4341    992    -69   -418       C  
ATOM   1779  C   ILE A 230      19.661  97.726  52.236  1.00 38.73           C  
ANISOU 1779  C   ILE A 230     5434   5136   4146    923     54   -400       C  
ATOM   1780  O   ILE A 230      18.945  97.564  51.240  1.00 36.54           O  
ANISOU 1780  O   ILE A 230     5271   4728   3884    698    104   -488       O  
ATOM   1781  CB  ILE A 230      20.452 100.097  51.926  1.00 36.90           C  
ANISOU 1781  CB  ILE A 230     4823   5268   3928    758   -240   -498       C  
ATOM   1782  CG1 ILE A 230      21.674 100.982  51.674  1.00 37.88           C  
ANISOU 1782  CG1 ILE A 230     4724   5597   4072    768   -300   -554       C  
ATOM   1783  CG2 ILE A 230      19.640 100.617  53.099  1.00 35.51           C  
ANISOU 1783  CG2 ILE A 230     4627   5127   3736    739   -348   -463       C  
ATOM   1784  CD1 ILE A 230      22.610 101.089  52.853  1.00 39.27           C  
ANISOU 1784  CD1 ILE A 230     4710   6003   4209    963   -382   -524       C  
ATOM   1785  N   GLN A 231      19.425  97.123  53.399  1.00 38.35           N  
ANISOU 1785  N   GLN A 231     5465   5034   4073   1107    110   -295       N  
ATOM   1786  CA  GLN A 231      18.293  96.219  53.544  1.00 38.23           C  
ANISOU 1786  CA  GLN A 231     5683   4754   4087   1034    275   -286       C  
ATOM   1787  C   GLN A 231      17.028  97.006  53.858  1.00 35.71           C  
ANISOU 1787  C   GLN A 231     5320   4451   3797    812    136   -323       C  
ATOM   1788  O   GLN A 231      17.028  97.880  54.731  1.00 32.13           O  
ANISOU 1788  O   GLN A 231     4738   4154   3317    865    -17   -279       O  
ATOM   1789  CB  GLN A 231      18.551  95.184  54.639  1.00 39.30           C  
ANISOU 1789  CB  GLN A 231     5958   4785   4187   1352    456   -131       C  
ATOM   1790  CG  GLN A 231      17.536  94.047  54.627  1.00 47.84           C  
ANISOU 1790  CG  GLN A 231     7323   5525   5327   1270    728   -140       C  
ATOM   1791  CD  GLN A 231      17.703  93.078  55.783  1.00 53.41           C  
ANISOU 1791  CD  GLN A 231     8203   6096   5996   1611    950     47       C  
ATOM   1792  OE1 GLN A 231      17.278  93.354  56.906  1.00 54.59           O  
ANISOU 1792  OE1 GLN A 231     8341   6302   6099   1706    880    138       O  
ATOM   1793  NE2 GLN A 231      18.315  91.931  55.511  1.00 54.90           N  
ANISOU 1793  NE2 GLN A 231     8575   6090   6196   1813   1250    118       N  
ATOM   1794  N   LEU A 232      15.952  96.698  53.138  1.00 38.73           N  
ANISOU 1794  N   LEU A 232     5802   4685   4231    557    199   -412       N  
ATOM   1795  CA  LEU A 232      14.644  97.296  53.358  1.00 36.51           C  
ANISOU 1795  CA  LEU A 232     5463   4413   3996    358    101   -428       C  
ATOM   1796  C   LEU A 232      13.616  96.188  53.541  1.00 36.88           C  
ANISOU 1796  C   LEU A 232     5691   4218   4104    256    305   -456       C  
ATOM   1797  O   LEU A 232      13.908  95.001  53.371  1.00 36.10           O  
ANISOU 1797  O   LEU A 232     5787   3921   4008    310    539   -480       O  
ATOM   1798  CB  LEU A 232      14.232  98.207  52.193  1.00 30.73           C  
ANISOU 1798  CB  LEU A 232     4595   3819   3262    113    -60   -512       C  
ATOM   1799  CG  LEU A 232      15.134  99.400  51.884  1.00 28.23           C  
ANISOU 1799  CG  LEU A 232     4113   3702   2909    166   -213   -500       C  
ATOM   1800  CD1 LEU A 232      14.614 100.178  50.679  1.00 24.53           C  
ANISOU 1800  CD1 LEU A 232     3559   3337   2423    -45   -319   -547       C  
ATOM   1801  CD2 LEU A 232      15.252 100.299  53.103  1.00 29.33           C  
ANISOU 1801  CD2 LEU A 232     4146   3938   3061    285   -305   -424       C  
ATOM   1802  N   GLN A 233      12.397  96.589  53.885  1.00 35.25           N  
ANISOU 1802  N   GLN A 233     5419   4013   3962    101    251   -454       N  
ATOM   1803  CA  GLN A 233      11.296  95.657  54.058  1.00 31.11           C  
ANISOU 1803  CA  GLN A 233     5021   3277   3522    -52    446   -503       C  
ATOM   1804  C   GLN A 233      10.124  96.057  53.175  1.00 28.77           C  
ANISOU 1804  C   GLN A 233     4571   3090   3271   -388    326   -613       C  
ATOM   1805  O   GLN A 233       9.910  97.239  52.892  1.00 27.58           O  
ANISOU 1805  O   GLN A 233     4215   3161   3104   -430     99   -574       O  
ATOM   1806  CB  GLN A 233      10.844  95.586  55.520  1.00 27.69           C  
ANISOU 1806  CB  GLN A 233     4650   2734   3136    110    544   -373       C  
ATOM   1807  CG  GLN A 233      11.668  94.631  56.367  1.00 32.35           C  
ANISOU 1807  CG  GLN A 233     5463   3153   3675    421    766   -266       C  
ATOM   1808  CD  GLN A 233      11.073  94.406  57.743  1.00 33.57           C  
ANISOU 1808  CD  GLN A 233     5729   3171   3855    564    910   -141       C  
ATOM   1809  OE1 GLN A 233      11.184  95.256  58.626  1.00 36.56           O  
ANISOU 1809  OE1 GLN A 233     6022   3698   4170    707    762    -43       O  
ATOM   1810  NE2 GLN A 233      10.434  93.257  57.932  1.00 33.19           N  
ANISOU 1810  NE2 GLN A 233     5893   2822   3895    510   1229   -157       N  
ATOM   1811  N   ARG A 234       9.379  95.051  52.724  1.00 32.15           N  
ANISOU 1811  N   ARG A 234     5098   3370   3748   -626    497   -752       N  
ATOM   1812  CA  ARG A 234       8.124  95.288  52.038  1.00 39.61           C  
ANISOU 1812  CA  ARG A 234     5863   4457   4729   -955    386   -860       C  
ATOM   1813  C   ARG A 234       7.013  95.515  53.060  1.00 42.58           C  
ANISOU 1813  C   ARG A 234     6141   4792   5246   -970    424   -772       C  
ATOM   1814  O   ARG A 234       7.194  95.330  54.267  1.00 42.70           O  
ANISOU 1814  O   ARG A 234     6283   4626   5314   -749    573   -652       O  
ATOM   1815  CB  ARG A 234       7.783  94.114  51.123  1.00 47.56           C  
ANISOU 1815  CB  ARG A 234     7000   5350   5719  -1260    557  -1093       C  
ATOM   1816  CG  ARG A 234       8.927  93.671  50.228  1.00 51.24           C  
ANISOU 1816  CG  ARG A 234     7639   5773   6058  -1224    617  -1181       C  
ATOM   1817  CD  ARG A 234       8.483  92.578  49.269  1.00 55.80           C  
ANISOU 1817  CD  ARG A 234     8358   6243   6600  -1583    798  -1451       C  
ATOM   1818  NE  ARG A 234       7.501  93.063  48.304  1.00 58.75           N  
ANISOU 1818  NE  ARG A 234     8490   6937   6894  -1923    548  -1586       N  
ATOM   1819  CZ  ARG A 234       7.813  93.609  47.133  1.00 59.20           C  
ANISOU 1819  CZ  ARG A 234     8464   7259   6771  -2001    329  -1640       C  
ATOM   1820  NH1 ARG A 234       9.086  93.743  46.778  1.00 57.66           N  
ANISOU 1820  NH1 ARG A 234     8407   7015   6486  -1786    349  -1586       N  
ATOM   1821  NH2 ARG A 234       6.853  94.021  46.316  1.00 57.39           N  
ANISOU 1821  NH2 ARG A 234     8001   7361   6443  -2279     95  -1735       N  
ATOM   1822  N   ARG A 235       5.843  95.924  52.565  1.00 45.88           N  
ANISOU 1822  N   ARG A 235     6320   5400   5712  -1220    292   -822       N  
ATOM   1823  CA  ARG A 235       4.732  96.211  53.467  1.00 47.44           C  
ANISOU 1823  CA  ARG A 235     6387   5575   6063  -1237    338   -730       C  
ATOM   1824  C   ARG A 235       4.296  94.970  54.238  1.00 45.81           C  
ANISOU 1824  C   ARG A 235     6383   5037   5983  -1305    679   -799       C  
ATOM   1825  O   ARG A 235       3.833  95.082  55.378  1.00 43.70           O  
ANISOU 1825  O   ARG A 235     6139   4638   5829  -1181    805   -675       O  
ATOM   1826  CB  ARG A 235       3.556  96.800  52.688  1.00 53.87           C  
ANISOU 1826  CB  ARG A 235     6866   6695   6906  -1484    139   -762       C  
ATOM   1827  CG  ARG A 235       3.811  98.203  52.157  1.00 56.34           C  
ANISOU 1827  CG  ARG A 235     6982   7303   7121  -1349   -144   -618       C  
ATOM   1828  CD  ARG A 235       2.531  98.840  51.644  1.00 57.32           C  
ANISOU 1828  CD  ARG A 235     6755   7734   7288  -1504   -310   -569       C  
ATOM   1829  NE  ARG A 235       2.031  98.174  50.446  1.00 62.92           N  
ANISOU 1829  NE  ARG A 235     7353   8649   7904  -1833   -398   -774       N  
ATOM   1830  CZ  ARG A 235       0.804  98.334  49.961  1.00 65.17           C  
ANISOU 1830  CZ  ARG A 235     7310   9235   8217  -2041   -527   -791       C  
ATOM   1831  NH1 ARG A 235      -0.056  99.133  50.579  1.00 64.59           N  
ANISOU 1831  NH1 ARG A 235     6992   9257   8291  -1924   -552   -588       N  
ATOM   1832  NH2 ARG A 235       0.432  97.690  48.862  1.00 64.37           N  
ANISOU 1832  NH2 ARG A 235     7116   9354   7986  -2368   -622  -1016       N  
ATOM   1833  N   ASN A 236       4.443  93.786  53.645  1.00 48.36           N  
ANISOU 1833  N   ASN A 236     6885   5199   6289  -1498    871   -995       N  
ATOM   1834  CA  ASN A 236       4.107  92.546  54.334  1.00 47.02           C  
ANISOU 1834  CA  ASN A 236     6960   4658   6247  -1557   1269  -1062       C  
ATOM   1835  C   ASN A 236       5.217  92.063  55.260  1.00 45.87           C  
ANISOU 1835  C   ASN A 236     7144   4229   6057  -1166   1492   -906       C  
ATOM   1836  O   ASN A 236       5.036  91.045  55.938  1.00 45.75           O  
ANISOU 1836  O   ASN A 236     7377   3870   6133  -1135   1866   -908       O  
ATOM   1837  CB  ASN A 236       3.764  91.449  53.318  1.00 45.47           C  
ANISOU 1837  CB  ASN A 236     6846   4374   6058  -1956   1441  -1361       C  
ATOM   1838  CG  ASN A 236       4.961  91.026  52.485  1.00 41.94           C  
ANISOU 1838  CG  ASN A 236     6610   3877   5447  -1896   1464  -1443       C  
ATOM   1839  OD1 ASN A 236       5.927  91.772  52.340  1.00 38.41           O  
ANISOU 1839  OD1 ASN A 236     6132   3587   4874  -1627   1243  -1302       O  
ATOM   1840  ND2 ASN A 236       4.896  89.822  51.926  1.00 46.79           N  
ANISOU 1840  ND2 ASN A 236     7445   4258   6075  -2163   1766  -1685       N  
ATOM   1841  N   GLY A 237       6.356  92.758  55.303  1.00 42.29           N  
ANISOU 1841  N   GLY A 237     6686   3920   5460   -866   1286   -768       N  
ATOM   1842  CA  GLY A 237       7.439  92.422  56.203  1.00 41.58           C  
ANISOU 1842  CA  GLY A 237     6835   3665   5298   -467   1435   -598       C  
ATOM   1843  C   GLY A 237       8.614  91.704  55.571  1.00 40.70           C  
ANISOU 1843  C   GLY A 237     6913   3463   5089   -355   1546   -640       C  
ATOM   1844  O   GLY A 237       9.668  91.603  56.212  1.00 38.00           O  
ANISOU 1844  O   GLY A 237     6693   3086   4658     18   1595   -472       O  
ATOM   1845  N   SER A 238       8.468  91.199  54.346  1.00 43.10           N  
ANISOU 1845  N   SER A 238     7237   3744   5393   -660   1595   -858       N  
ATOM   1846  CA  SER A 238       9.564  90.511  53.678  1.00 46.86           C  
ANISOU 1846  CA  SER A 238     7911   4107   5786   -564   1742   -906       C  
ATOM   1847  C   SER A 238      10.765  91.441  53.523  1.00 47.20           C  
ANISOU 1847  C   SER A 238     7814   4419   5699   -290   1450   -776       C  
ATOM   1848  O   SER A 238      10.638  92.667  53.502  1.00 49.51           O  
ANISOU 1848  O   SER A 238     7847   5005   5958   -304   1111   -729       O  
ATOM   1849  CB  SER A 238       9.122  90.001  52.308  1.00 52.35           C  
ANISOU 1849  CB  SER A 238     8633   4788   6471   -993   1799  -1197       C  
ATOM   1850  OG  SER A 238       7.967  89.190  52.416  1.00 61.30           O  
ANISOU 1850  OG  SER A 238     9853   5706   7734  -1313   2061  -1363       O  
ATOM   1851  N   LYS A 239      11.945  90.840  53.409  1.00 42.43           N  
ANISOU 1851  N   LYS A 239     7385   3700   5037    -40   1619   -716       N  
ATOM   1852  CA  LYS A 239      13.194  91.583  53.341  1.00 38.15           C  
ANISOU 1852  CA  LYS A 239     6706   3397   4392    233   1396   -596       C  
ATOM   1853  C   LYS A 239      13.762  91.553  51.928  1.00 40.31           C  
ANISOU 1853  C   LYS A 239     6978   3730   4607     78   1365   -746       C  
ATOM   1854  O   LYS A 239      13.699  90.529  51.240  1.00 45.21           O  
ANISOU 1854  O   LYS A 239     7824   4112   5242    -72   1648   -887       O  
ATOM   1855  CB  LYS A 239      14.219  91.025  54.332  1.00 35.31           C  
ANISOU 1855  CB  LYS A 239     6483   2937   3997    694   1582   -373       C  
ATOM   1856  CG  LYS A 239      13.937  91.402  55.780  1.00 37.31           C  
ANISOU 1856  CG  LYS A 239     6691   3251   4234    915   1512   -192       C  
ATOM   1857  CD  LYS A 239      14.896  90.712  56.738  1.00 39.53           C  
ANISOU 1857  CD  LYS A 239     7123   3459   4439   1391   1711     43       C  
ATOM   1858  CE  LYS A 239      14.614  91.107  58.180  1.00 40.21           C  
ANISOU 1858  CE  LYS A 239     7182   3637   4458   1605   1629    214       C  
ATOM   1859  NZ  LYS A 239      15.494  90.384  59.141  1.00 45.00           N  
ANISOU 1859  NZ  LYS A 239     7939   4213   4948   2099   1820    469       N  
ATOM   1860  N   PHE A 240      14.304  92.691  51.501  1.00 38.27           N  
ANISOU 1860  N   PHE A 240     6488   3774   4280    103   1050   -725       N  
ATOM   1861  CA  PHE A 240      14.989  92.799  50.223  1.00 39.54           C  
ANISOU 1861  CA  PHE A 240     6643   4012   4369     12   1016   -833       C  
ATOM   1862  C   PHE A 240      16.089  93.840  50.363  1.00 39.70           C  
ANISOU 1862  C   PHE A 240     6450   4288   4347    248    791   -710       C  
ATOM   1863  O   PHE A 240      16.056  94.688  51.259  1.00 39.91           O  
ANISOU 1863  O   PHE A 240     6301   4478   4384    368    598   -598       O  
ATOM   1864  CB  PHE A 240      14.025  93.167  49.085  1.00 41.15           C  
ANISOU 1864  CB  PHE A 240     6778   4334   4523   -398    865  -1028       C  
ATOM   1865  CG  PHE A 240      13.511  94.579  49.154  1.00 43.37           C  
ANISOU 1865  CG  PHE A 240     6774   4915   4789   -461    515   -969       C  
ATOM   1866  CD1 PHE A 240      14.035  95.561  48.327  1.00 43.11           C  
ANISOU 1866  CD1 PHE A 240     6600   5108   4672   -472    313   -967       C  
ATOM   1867  CD2 PHE A 240      12.505  94.925  50.041  1.00 45.27           C  
ANISOU 1867  CD2 PHE A 240     6909   5183   5109   -497    433   -904       C  
ATOM   1868  CE1 PHE A 240      13.565  96.860  48.386  1.00 44.74           C  
ANISOU 1868  CE1 PHE A 240     6577   5548   4874   -506     53   -893       C  
ATOM   1869  CE2 PHE A 240      12.032  96.222  50.104  1.00 45.27           C  
ANISOU 1869  CE2 PHE A 240     6668   5425   5107   -531    164   -832       C  
ATOM   1870  CZ  PHE A 240      12.562  97.190  49.275  1.00 45.06           C  
ANISOU 1870  CZ  PHE A 240     6516   5609   4997   -531    -18   -823       C  
ATOM   1871  N   SER A 241      17.073  93.765  49.471  1.00 39.12           N  
ANISOU 1871  N   SER A 241     6397   4237   4228    294    844   -749       N  
ATOM   1872  CA  SER A 241      18.227  94.647  49.517  1.00 37.50           C  
ANISOU 1872  CA  SER A 241     5985   4259   4004    495    683   -659       C  
ATOM   1873  C   SER A 241      18.263  95.542  48.288  1.00 38.01           C  
ANISOU 1873  C   SER A 241     5948   4482   4013    275    522   -769       C  
ATOM   1874  O   SER A 241      17.805  95.165  47.205  1.00 42.63           O  
ANISOU 1874  O   SER A 241     6671   4989   4538     37    595   -909       O  
ATOM   1875  CB  SER A 241      19.532  93.852  49.619  1.00 40.35           C  
ANISOU 1875  CB  SER A 241     6420   4533   4378    810    910   -566       C  
ATOM   1876  OG  SER A 241      19.624  93.193  50.869  1.00 45.15           O  
ANISOU 1876  OG  SER A 241     7090   5056   5010   1094   1033   -407       O  
ATOM   1877  N   VAL A 242      18.818  96.736  48.470  1.00 35.34           N  
ANISOU 1877  N   VAL A 242     5377   4370   3679    351    320   -709       N  
ATOM   1878  CA  VAL A 242      18.963  97.720  47.406  1.00 33.13           C  
ANISOU 1878  CA  VAL A 242     5001   4235   3353    197    198   -771       C  
ATOM   1879  C   VAL A 242      20.449  97.966  47.187  1.00 31.10           C  
ANISOU 1879  C   VAL A 242     4642   4054   3119    378    255   -742       C  
ATOM   1880  O   VAL A 242      21.196  98.185  48.147  1.00 31.06           O  
ANISOU 1880  O   VAL A 242     4480   4152   3169    588    216   -658       O  
ATOM   1881  CB  VAL A 242      18.226  99.029  47.746  1.00 33.30           C  
ANISOU 1881  CB  VAL A 242     4845   4423   3384     95    -34   -733       C  
ATOM   1882  CG1 VAL A 242      18.508 100.088  46.697  1.00 32.54           C  
ANISOU 1882  CG1 VAL A 242     4665   4457   3241     -4   -111   -758       C  
ATOM   1883  CG2 VAL A 242      16.730  98.776  47.866  1.00 30.23           C  
ANISOU 1883  CG2 VAL A 242     4518   3984   2985    -85    -82   -755       C  
ATOM   1884  N   TYR A 243      20.876  97.916  45.927  1.00 32.78           N  
ANISOU 1884  N   TYR A 243     4935   4236   3281    291    351   -819       N  
ATOM   1885  CA  TYR A 243      22.266  98.140  45.570  1.00 35.89           C  
ANISOU 1885  CA  TYR A 243     5229   4690   3717    439    442   -801       C  
ATOM   1886  C   TYR A 243      22.479  99.381  44.719  1.00 37.22           C  
ANISOU 1886  C   TYR A 243     5292   4990   3860    307    353   -838       C  
ATOM   1887  O   TYR A 243      23.633  99.755  44.485  1.00 41.64           O  
ANISOU 1887  O   TYR A 243     5725   5615   4480    406    426   -831       O  
ATOM   1888  CB  TYR A 243      22.831  96.921  44.820  1.00 40.39           C  
ANISOU 1888  CB  TYR A 243     6017   5061   4266    505    729   -841       C  
ATOM   1889  CG  TYR A 243      22.702  95.614  45.575  1.00 41.42           C  
ANISOU 1889  CG  TYR A 243     6301   5004   4432    665    907   -787       C  
ATOM   1890  CD1 TYR A 243      21.494  94.926  45.614  1.00 40.63           C  
ANISOU 1890  CD1 TYR A 243     6416   4736   4285    489    953   -858       C  
ATOM   1891  CD2 TYR A 243      23.790  95.060  46.239  1.00 39.60           C  
ANISOU 1891  CD2 TYR A 243     5995   4770   4282   1002   1052   -656       C  
ATOM   1892  CE1 TYR A 243      21.370  93.733  46.300  1.00 40.12           C  
ANISOU 1892  CE1 TYR A 243     6526   4454   4266    634   1177   -806       C  
ATOM   1893  CE2 TYR A 243      23.675  93.862  46.925  1.00 42.01           C  
ANISOU 1893  CE2 TYR A 243     6469   4881   4611   1194   1261   -568       C  
ATOM   1894  CZ  TYR A 243      22.462  93.205  46.953  1.00 42.11           C  
ANISOU 1894  CZ  TYR A 243     6735   4677   4588   1003   1342   -646       C  
ATOM   1895  OH  TYR A 243      22.342  92.016  47.635  1.00 44.09           O  
ANISOU 1895  OH  TYR A 243     7185   4690   4875   1192   1606   -557       O  
ATOM   1896  N   ASP A 244      21.412 100.029  44.258  1.00 38.55           N  
ANISOU 1896  N   ASP A 244     5498   5202   3946    104    220   -862       N  
ATOM   1897  CA  ASP A 244      21.532 101.163  43.354  1.00 39.26           C  
ANISOU 1897  CA  ASP A 244     5539   5390   3990      6    182   -866       C  
ATOM   1898  C   ASP A 244      20.430 102.166  43.663  1.00 36.65           C  
ANISOU 1898  C   ASP A 244     5123   5161   3641    -96     -6   -808       C  
ATOM   1899  O   ASP A 244      19.354 101.801  44.143  1.00 39.48           O  
ANISOU 1899  O   ASP A 244     5514   5509   3979   -157   -103   -796       O  
ATOM   1900  CB  ASP A 244      21.458 100.713  41.889  1.00 38.18           C  
ANISOU 1900  CB  ASP A 244     5620   5190   3695   -113    298   -942       C  
ATOM   1901  CG  ASP A 244      21.775 101.829  40.920  1.00 41.20           C  
ANISOU 1901  CG  ASP A 244     5980   5658   4017   -160    313   -918       C  
ATOM   1902  OD1 ASP A 244      22.967 102.026  40.605  1.00 43.83           O  
ANISOU 1902  OD1 ASP A 244     6270   5961   4421    -70    469   -926       O  
ATOM   1903  OD2 ASP A 244      20.831 102.512  40.477  1.00 44.09           O  
ANISOU 1903  OD2 ASP A 244     6363   6124   4267   -269    185   -875       O  
ATOM   1904  N   VAL A 245      20.708 103.439  43.368  1.00 33.87           N  
ANISOU 1904  N   VAL A 245     4668   4888   3311   -109    -18   -765       N  
ATOM   1905  CA  VAL A 245      19.792 104.526  43.711  1.00 31.22           C  
ANISOU 1905  CA  VAL A 245     4250   4626   2986   -161   -139   -680       C  
ATOM   1906  C   VAL A 245      18.559 104.583  42.821  1.00 32.66           C  
ANISOU 1906  C   VAL A 245     4532   4872   3007   -270   -224   -631       C  
ATOM   1907  O   VAL A 245      17.600 105.291  43.157  1.00 39.14           O  
ANISOU 1907  O   VAL A 245     5277   5758   3836   -288   -324   -533       O  
ATOM   1908  CB  VAL A 245      20.556 105.864  43.656  1.00 30.47           C  
ANISOU 1908  CB  VAL A 245     4041   4556   2979   -139    -54   -655       C  
ATOM   1909  CG1 VAL A 245      20.869 106.240  42.217  1.00 28.63           C  
ANISOU 1909  CG1 VAL A 245     3918   4317   2642   -171     68   -638       C  
ATOM   1910  CG2 VAL A 245      19.784 106.975  44.365  1.00 34.10           C  
ANISOU 1910  CG2 VAL A 245     4414   5042   3500   -159   -119   -572       C  
ATOM   1911  N   SER A 246      18.538 103.838  41.713  1.00 30.51           N  
ANISOU 1911  N   SER A 246     4417   4600   2574   -344   -183   -697       N  
ATOM   1912  CA  SER A 246      17.474 104.006  40.726  1.00 35.79           C  
ANISOU 1912  CA  SER A 246     5151   5407   3039   -455   -284   -658       C  
ATOM   1913  C   SER A 246      16.095 103.736  41.324  1.00 37.63           C  
ANISOU 1913  C   SER A 246     5307   5720   3271   -536   -453   -632       C  
ATOM   1914  O   SER A 246      15.142 104.480  41.061  1.00 35.52           O  
ANISOU 1914  O   SER A 246     4954   5614   2929   -550   -572   -511       O  
ATOM   1915  CB  SER A 246      17.725 103.094  39.524  1.00 40.77           C  
ANISOU 1915  CB  SER A 246     5987   6031   3474   -556   -206   -783       C  
ATOM   1916  OG  SER A 246      17.003 103.536  38.386  1.00 46.85           O  
ANISOU 1916  OG  SER A 246     6809   6993   3998   -634   -297   -732       O  
ATOM   1917  N   ILE A 247      15.966 102.679  42.131  1.00 38.73           N  
ANISOU 1917  N   ILE A 247     5471   5746   3498   -571   -441   -727       N  
ATOM   1918  CA  ILE A 247      14.671 102.359  42.726  1.00 38.79           C  
ANISOU 1918  CA  ILE A 247     5406   5803   3529   -664   -562   -717       C  
ATOM   1919  C   ILE A 247      14.296 103.347  43.824  1.00 36.89           C  
ANISOU 1919  C   ILE A 247     4995   5576   3446   -551   -624   -570       C  
ATOM   1920  O   ILE A 247      13.110 103.487  44.147  1.00 33.00           O  
ANISOU 1920  O   ILE A 247     4402   5169   2969   -607   -728   -507       O  
ATOM   1921  CB  ILE A 247      14.662 100.917  43.271  1.00 38.54           C  
ANISOU 1921  CB  ILE A 247     5492   5599   3554   -728   -465   -857       C  
ATOM   1922  CG1 ILE A 247      13.227 100.444  43.527  1.00 37.49           C  
ANISOU 1922  CG1 ILE A 247     5307   5526   3412   -900   -560   -892       C  
ATOM   1923  CG2 ILE A 247      15.477 100.824  44.553  1.00 25.62           C  
ANISOU 1923  CG2 ILE A 247     3828   3805   2103   -535   -375   -812       C  
ATOM   1924  CD1 ILE A 247      12.328 100.500  42.306  1.00 40.70           C  
ANISOU 1924  CD1 ILE A 247     5687   6172   3605  -1107   -693   -945       C  
ATOM   1925  N   LEU A 248      15.272 104.049  44.399  1.00 36.10           N  
ANISOU 1925  N   LEU A 248     5441   4126   4148   -100    329   -519       N  
ATOM   1926  CA  LEU A 248      15.017 104.996  45.474  1.00 32.62           C  
ANISOU 1926  CA  LEU A 248     4925   3860   3609    -85    237   -347       C  
ATOM   1927  C   LEU A 248      14.623 106.379  44.977  1.00 28.13           C  
ANISOU 1927  C   LEU A 248     4597   3321   2772   -149    185   -396       C  
ATOM   1928  O   LEU A 248      14.124 107.183  45.772  1.00 27.98           O  
ANISOU 1928  O   LEU A 248     4492   3421   2716    -96     39   -353       O  
ATOM   1929  CB  LEU A 248      16.251 105.119  46.373  1.00 34.68           C  
ANISOU 1929  CB  LEU A 248     4963   4191   4022    -49    303   -309       C  
ATOM   1930  CG  LEU A 248      16.606 103.872  47.179  1.00 34.99           C  
ANISOU 1930  CG  LEU A 248     4777   4134   4385      0    161   -189       C  
ATOM   1931  CD1 LEU A 248      17.913 104.076  47.921  1.00 37.88           C  
ANISOU 1931  CD1 LEU A 248     4950   4495   4947     43    154   -195       C  
ATOM   1932  CD2 LEU A 248      15.477 103.531  48.141  1.00 28.58           C  
ANISOU 1932  CD2 LEU A 248     3933   3451   3476    -72    -37     80       C  
ATOM   1933  N   ILE A 249      14.838 106.672  43.691  1.00 27.49           N  
ANISOU 1933  N   ILE A 249     4816   3128   2498   -293    256   -505       N  
ATOM   1934  CA  ILE A 249      14.525 108.006  43.173  1.00 29.47           C  
ANISOU 1934  CA  ILE A 249     5375   3314   2508   -425     69   -480       C  
ATOM   1935  C   ILE A 249      13.083 108.407  43.452  1.00 31.78           C  
ANISOU 1935  C   ILE A 249     5681   3525   2870   -301   -305   -473       C  
ATOM   1936  O   ILE A 249      12.857 109.548  43.883  1.00 27.29           O  
ANISOU 1936  O   ILE A 249     5101   2941   2325   -262   -546   -489       O  
ATOM   1937  CB  ILE A 249      14.915 108.102  41.692  1.00 28.35           C  
ANISOU 1937  CB  ILE A 249     5633   3089   2048   -721    179   -549       C  
ATOM   1938  CG1 ILE A 249      16.433 107.948  41.549  1.00 27.03           C  
ANISOU 1938  CG1 ILE A 249     5327   3092   1852   -872    603   -671       C  
ATOM   1939  CG2 ILE A 249      14.453 109.420  41.093  1.00 27.47           C  
ANISOU 1939  CG2 ILE A 249     5861   2816   1762   -902   -170   -402       C  
ATOM   1940  CD1 ILE A 249      16.921 107.899  40.124  1.00 30.70           C  
ANISOU 1940  CD1 ILE A 249     6017   3613   2034  -1208    816   -779       C  
ATOM   1941  N   PRO A 250      12.070 107.550  43.268  1.00 32.92           N  
ANISOU 1941  N   PRO A 250     5790   3604   3115   -225   -397   -507       N  
ATOM   1942  CA  PRO A 250      10.713 107.934  43.687  1.00 35.00           C  
ANISOU 1942  CA  PRO A 250     5921   3845   3534   -102   -715   -594       C  
ATOM   1943  C   PRO A 250      10.451 107.780  45.179  1.00 37.59           C  
ANISOU 1943  C   PRO A 250     5786   4488   4010     10   -613   -617       C  
ATOM   1944  O   PRO A 250       9.376 108.186  45.642  1.00 42.13           O  
ANISOU 1944  O   PRO A 250     6143   5145   4718     91   -804   -802       O  
ATOM   1945  CB  PRO A 250       9.823 106.985  42.877  1.00 23.20           C  
ANISOU 1945  CB  PRO A 250     4547   2174   2094   -112   -817   -624       C  
ATOM   1946  CG  PRO A 250      10.650 105.770  42.739  1.00 24.43           C  
ANISOU 1946  CG  PRO A 250     4668   2378   2234   -154   -495   -545       C  
ATOM   1947  CD  PRO A 250      12.057 106.267  42.540  1.00 27.25           C  
ANISOU 1947  CD  PRO A 250     5144   2801   2410   -258   -261   -534       C  
ATOM   1948  N   ILE A 251      11.390 107.228  45.942  1.00 34.08           N  
ANISOU 1948  N   ILE A 251     5175   4228   3545    -12   -346   -474       N  
ATOM   1949  CA  ILE A 251      11.176 106.922  47.357  1.00 30.54           C  
ANISOU 1949  CA  ILE A 251     4373   4105   3126    -16   -263   -426       C  
ATOM   1950  C   ILE A 251      11.673 108.042  48.265  1.00 28.75           C  
ANISOU 1950  C   ILE A 251     4012   4084   2827     38   -269   -515       C  
ATOM   1951  O   ILE A 251      10.991 108.425  49.216  1.00 28.73           O  
ANISOU 1951  O   ILE A 251     3739   4382   2797     49   -298   -677       O  
ATOM   1952  CB  ILE A 251      11.845 105.576  47.720  1.00 20.94           C  
ANISOU 1952  CB  ILE A 251     3096   2890   1970   -103   -125   -180       C  
ATOM   1953  CG1 ILE A 251      11.380 104.467  46.780  1.00 21.48           C  
ANISOU 1953  CG1 ILE A 251     3284   2711   2168   -127   -174   -145       C  
ATOM   1954  CG2 ILE A 251      11.547 105.197  49.162  1.00 24.98           C  
ANISOU 1954  CG2 ILE A 251     3343   3738   2410   -236   -105    -40       C  
ATOM   1955  CD1 ILE A 251       9.886 104.325  46.710  1.00 24.45           C  
ANISOU 1955  CD1 ILE A 251     3576   3135   2581   -164   -300   -219       C  
ATOM   1956  N   ILE A 252      12.875 108.560  48.009  1.00 29.66           N  
ANISOU 1956  N   ILE A 252     4278   4076   2915     51   -223   -455       N  
ATOM   1957  CA  ILE A 252      13.496 109.566  48.866  1.00 31.89           C  
ANISOU 1957  CA  ILE A 252     4442   4507   3169    107   -258   -518       C  
ATOM   1958  C   ILE A 252      13.387 110.928  48.199  1.00 32.21           C  
ANISOU 1958  C   ILE A 252     4663   4335   3239    152   -516   -674       C  
ATOM   1959  O   ILE A 252      13.488 111.044  46.972  1.00 35.67           O  
ANISOU 1959  O   ILE A 252     5424   4491   3638     52   -586   -612       O  
ATOM   1960  CB  ILE A 252      14.967 109.215  49.164  1.00 33.89           C  
ANISOU 1960  CB  ILE A 252     4685   4741   3450     69    -90   -343       C  
ATOM   1961  CG1 ILE A 252      15.130 107.704  49.315  1.00 42.73           C  
ANISOU 1961  CG1 ILE A 252     5740   5846   4651      7     17   -164       C  
ATOM   1962  CG2 ILE A 252      15.440 109.917  50.432  1.00 27.09           C  
ANISOU 1962  CG2 ILE A 252     3635   4103   2554    121   -145   -378       C  
ATOM   1963  CD1 ILE A 252      16.541 107.272  49.626  1.00 46.94           C  
ANISOU 1963  CD1 ILE A 252     6197   6287   5352      8     77    -69       C  
ATOM   1964  N   ALA A 253      13.167 111.963  49.010  1.00 30.98           N  
ANISOU 1964  N   ALA A 253     4321   4308   3144    268   -708   -888       N  
ATOM   1965  CA  ALA A 253      13.068 113.336  48.535  1.00 29.94           C  
ANISOU 1965  CA  ALA A 253     4339   3903   3136    321  -1103  -1041       C  
ATOM   1966  C   ALA A 253      14.104 114.269  49.142  1.00 31.39           C  
ANISOU 1966  C   ALA A 253     4475   4101   3349    348  -1172  -1039       C  
ATOM   1967  O   ALA A 253      14.442 115.277  48.520  1.00 33.30           O  
ANISOU 1967  O   ALA A 253     4933   4029   3690    276  -1437   -971       O  
ATOM   1968  CB  ALA A 253      11.668 113.903  48.818  1.00 26.19           C  
ANISOU 1968  CB  ALA A 253     3592   3434   2927    472  -1316  -1323       C  
ATOM   1969  N   LEU A 254      14.613 113.963  50.334  1.00 32.84           N  
ANISOU 1969  N   LEU A 254     4390   4618   3467    403   -945  -1047       N  
ATOM   1970  CA  LEU A 254      15.620 114.781  50.992  1.00 30.52           C  
ANISOU 1970  CA  LEU A 254     4031   4341   3225    445  -1025  -1058       C  
ATOM   1971  C   LEU A 254      16.682 113.874  51.595  1.00 29.59           C  
ANISOU 1971  C   LEU A 254     3838   4393   3011    372   -699   -817       C  
ATOM   1972  O   LEU A 254      16.402 112.734  51.974  1.00 31.16           O  
ANISOU 1972  O   LEU A 254     3951   4790   3098    326   -495   -716       O  
ATOM   1973  CB  LEU A 254      15.007 115.659  52.090  1.00 35.78           C  
ANISOU 1973  CB  LEU A 254     4389   5184   4024    621  -1173  -1374       C  
ATOM   1974  CG  LEU A 254      13.771 116.473  51.712  1.00 26.30           C  
ANISOU 1974  CG  LEU A 254     3119   3768   3105    742  -1395  -1583       C  
ATOM   1975  CD1 LEU A 254      13.107 117.030  52.953  1.00 28.81           C  
ANISOU 1975  CD1 LEU A 254     3041   4368   3538    937  -1365  -1963       C  
ATOM   1976  CD2 LEU A 254      14.142 117.589  50.756  1.00 39.01           C  
ANISOU 1976  CD2 LEU A 254     5010   4884   4928    713  -1736  -1444       C  
ATOM   1977  N   MET A 255      17.905 114.394  51.685  1.00 29.10           N  
ANISOU 1977  N   MET A 255     3805   4207   3047    345   -721   -725       N  
ATOM   1978  CA  MET A 255      19.023 113.663  52.262  1.00 26.67           C  
ANISOU 1978  CA  MET A 255     3391   3969   2775    309   -529   -554       C  
ATOM   1979  C   MET A 255      19.853 114.604  53.123  1.00 25.85           C  
ANISOU 1979  C   MET A 255     3168   3881   2773    389   -714   -630       C  
ATOM   1980  O   MET A 255      19.939 115.804  52.847  1.00 24.24           O  
ANISOU 1980  O   MET A 255     3023   3515   2673    410   -941   -739       O  
ATOM   1981  CB  MET A 255      19.918 113.038  51.176  1.00 29.69           C  
ANISOU 1981  CB  MET A 255     3882   4127   3273    157   -289   -398       C  
ATOM   1982  CG  MET A 255      19.213 112.049  50.259  1.00 34.22           C  
ANISOU 1982  CG  MET A 255     4583   4657   3760     85   -122   -352       C  
ATOM   1983  SD  MET A 255      20.324 111.208  49.107  1.00 34.15           S  
ANISOU 1983  SD  MET A 255     4602   4483   3889    -82    207   -336       S  
ATOM   1984  CE  MET A 255      20.885 112.568  48.091  1.00 31.28           C  
ANISOU 1984  CE  MET A 255     4461   4000   3423   -339    224   -355       C  
ATOM   1985  N   VAL A 256      20.462 114.051  54.176  1.00 26.42           N  
ANISOU 1985  N   VAL A 256     3099   4105   2835    414   -694   -554       N  
ATOM   1986  CA  VAL A 256      21.477 114.797  54.908  1.00 29.73           C  
ANISOU 1986  CA  VAL A 256     3418   4480   3399    479   -874   -597       C  
ATOM   1987  C   VAL A 256      22.633 115.096  53.972  1.00 28.43           C  
ANISOU 1987  C   VAL A 256     3279   3992   3530    380   -790   -511       C  
ATOM   1988  O   VAL A 256      23.043 114.246  53.173  1.00 31.84           O  
ANISOU 1988  O   VAL A 256     3723   4312   4062    265   -536   -411       O  
ATOM   1989  CB  VAL A 256      21.984 114.017  56.133  1.00 37.49           C  
ANISOU 1989  CB  VAL A 256     4306   5621   4318    474   -938   -480       C  
ATOM   1990  CG1 VAL A 256      23.087 114.792  56.839  1.00 40.13           C  
ANISOU 1990  CG1 VAL A 256     4544   5860   4844    554  -1169   -536       C  
ATOM   1991  CG2 VAL A 256      20.881 113.750  57.095  1.00 40.90           C  
ANISOU 1991  CG2 VAL A 256     4726   6471   4343    436   -966   -557       C  
ATOM   1992  N   TYR A 257      23.165 116.309  54.060  1.00 27.54           N  
ANISOU 1992  N   TYR A 257     3148   3751   3565    394   -998   -590       N  
ATOM   1993  CA  TYR A 257      24.445 116.579  53.425  1.00 31.84           C  
ANISOU 1993  CA  TYR A 257     3647   4065   4384    225   -893   -511       C  
ATOM   1994  C   TYR A 257      25.518 115.721  54.074  1.00 30.75           C  
ANISOU 1994  C   TYR A 257     3271   3919   4492    281   -818   -486       C  
ATOM   1995  O   TYR A 257      25.743 115.805  55.286  1.00 30.23           O  
ANISOU 1995  O   TYR A 257     3108   3920   4458    437  -1075   -512       O  
ATOM   1996  CB  TYR A 257      24.811 118.054  53.543  1.00 36.52           C  
ANISOU 1996  CB  TYR A 257     4259   4495   5121    203  -1215   -566       C  
ATOM   1997  CG  TYR A 257      26.050 118.417  52.753  1.00 35.12           C  
ANISOU 1997  CG  TYR A 257     4042   4120   5181    -91  -1065   -467       C  
ATOM   1998  CD1 TYR A 257      27.324 118.221  53.279  1.00 30.80           C  
ANISOU 1998  CD1 TYR A 257     3207   3532   4962    -74  -1008   -505       C  
ATOM   1999  CD2 TYR A 257      25.945 118.944  51.474  1.00 34.07           C  
ANISOU 1999  CD2 TYR A 257     4157   3855   4933   -442   -994   -345       C  
ATOM   2000  CE1 TYR A 257      28.453 118.548  52.554  1.00 35.06           C  
ANISOU 2000  CE1 TYR A 257     3628   3954   5742   -390   -808   -486       C  
ATOM   2001  CE2 TYR A 257      27.067 119.274  50.744  1.00 36.22           C  
ANISOU 2001  CE2 TYR A 257     4384   4042   5335   -831   -787   -265       C  
ATOM   2002  CZ  TYR A 257      28.318 119.076  51.286  1.00 38.73           C  
ANISOU 2002  CZ  TYR A 257     4333   4372   6010   -800   -655   -367       C  
ATOM   2003  OH  TYR A 257      29.436 119.407  50.554  1.00 43.93           O  
ANISOU 2003  OH  TYR A 257     4868   5004   6821  -1232   -391   -355       O  
ATOM   2004  N   ARG A 258      26.173 114.892  53.270  1.00 31.50           N  
ANISOU 2004  N   ARG A 258     3266   3921   4779    148   -511   -481       N  
ATOM   2005  CA  ARG A 258      27.290 114.080  53.730  1.00 33.73           C  
ANISOU 2005  CA  ARG A 258     3260   4091   5465    215   -517   -539       C  
ATOM   2006  C   ARG A 258      28.638 114.589  53.250  1.00 34.13           C  
ANISOU 2006  C   ARG A 258     3055   3999   5916     61   -377   -685       C  
ATOM   2007  O   ARG A 258      29.586 114.646  54.036  1.00 37.06           O  
ANISOU 2007  O   ARG A 258     3178   4238   6664    170   -597   -752       O  
ATOM   2008  CB  ARG A 258      27.112 112.626  53.272  1.00 37.68           C  
ANISOU 2008  CB  ARG A 258     3709   4566   6041    221   -331   -560       C  
ATOM   2009  CG  ARG A 258      25.916 111.917  53.882  1.00 39.33           C  
ANISOU 2009  CG  ARG A 258     4117   4905   5921    317   -492   -382       C  
ATOM   2010  CD  ARG A 258      25.921 112.029  55.403  1.00 42.39           C  
ANISOU 2010  CD  ARG A 258     4520   5366   6222    424   -890   -260       C  
ATOM   2011  NE  ARG A 258      25.052 111.035  56.029  1.00 40.29           N  
ANISOU 2011  NE  ARG A 258     4394   5229   5684    395  -1027    -68       N  
ATOM   2012  CZ  ARG A 258      24.668 111.069  57.301  1.00 38.45           C  
ANISOU 2012  CZ  ARG A 258     4270   5208   5130    362  -1302     64       C  
ATOM   2013  NH1 ARG A 258      25.064 112.058  58.092  1.00 38.25           N  
ANISOU 2013  NH1 ARG A 258     4218   5272   5043    425  -1489    -24       N  
ATOM   2014  NH2 ARG A 258      23.879 110.116  57.781  1.00 37.41           N  
ANISOU 2014  NH2 ARG A 258     4282   5225   4708    218  -1391    277       N  
ATOM   2015  N   CYS A 259      28.738 114.982  51.984  1.00 38.40           N  
ANISOU 2015  N   CYS A 259     3657   4576   6356   -240    -29   -734       N  
ATOM   2016  CA  CYS A 259      30.016 115.317  51.370  1.00 42.74           C  
ANISOU 2016  CA  CYS A 259     3921   5086   7233   -513    237   -912       C  
ATOM   2017  C   CYS A 259      29.742 116.065  50.072  1.00 36.71           C  
ANISOU 2017  C   CYS A 259     3439   4426   6085   -965    517   -824       C  
ATOM   2018  O   CYS A 259      28.597 116.179  49.629  1.00 37.95           O  
ANISOU 2018  O   CYS A 259     3989   4621   5807  -1002    460   -655       O  
ATOM   2019  CB  CYS A 259      30.844 114.056  51.125  1.00 45.33           C  
ANISOU 2019  CB  CYS A 259     3826   5389   8007   -463    501  -1236       C  
ATOM   2020  SG  CYS A 259      29.874 112.718  50.420  1.00 43.12           S  
ANISOU 2020  SG  CYS A 259     3704   5198   7482   -401    722  -1287       S  
ATOM   2021  N   ALA A 260      30.818 116.569  49.460  1.00 45.46           N  
ANISOU 2021  N   ALA A 260     4342   5575   7357  -1359    793   -940       N  
ATOM   2022  CA  ALA A 260      30.740 117.406  48.273  1.00 49.36           C  
ANISOU 2022  CA  ALA A 260     5148   6165   7442  -1942   1002   -786       C  
ATOM   2023  C   ALA A 260      30.660 116.563  47.003  1.00 55.91           C  
ANISOU 2023  C   ALA A 260     6014   7254   7975  -2269   1570   -978       C  
ATOM   2024  O   ALA A 260      31.259 115.486  46.924  1.00 59.26           O  
ANISOU 2024  O   ALA A 260     5999   7798   8720  -2146   1922  -1379       O  
ATOM   2025  CB  ALA A 260      31.954 118.326  48.193  1.00 47.49           C  
ANISOU 2025  CB  ALA A 260     4672   5912   7458  -2336   1074   -808       C  
ATOM   2026  N   PRO A 261      29.931 117.049  46.000  1.00 59.77           N  
ANISOU 2026  N   PRO A 261     7024   7803   7881  -2688   1600   -729       N  
ATOM   2027  CA  PRO A 261      29.859 116.353  44.703  1.00 63.03           C  
ANISOU 2027  CA  PRO A 261     7542   8505   7900  -3090   2141   -916       C  
ATOM   2028  C   PRO A 261      31.226 116.267  44.043  1.00 71.73           C  
ANISOU 2028  C   PRO A 261     8283   9884   9087  -3413   2620  -1260       C  
ATOM   2029  O   PRO A 261      32.201 116.844  44.549  1.00 71.76           O  
ANISOU 2029  O   PRO A 261     7961   9846   9459  -3467   2587  -1296       O  
ATOM   2030  CB  PRO A 261      28.890 117.233  43.892  1.00 65.09           C  
ANISOU 2030  CB  PRO A 261     8531   8677   7522  -3513   1857   -471       C  
ATOM   2031  CG  PRO A 261      28.870 118.551  44.597  1.00 64.44           C  
ANISOU 2031  CG  PRO A 261     8605   8282   7596  -3486   1258   -125       C  
ATOM   2032  CD  PRO A 261      29.052 118.228  46.042  1.00 58.57           C  
ANISOU 2032  CD  PRO A 261     7410   7410   7433  -2776   1038   -295       C  
ATOM   2033  N   PRO A 262      31.342 115.552  42.919  1.00 80.86           N  
ANISOU 2033  N   PRO A 262     9494  11301   9928  -3572   2988  -1554       N  
ATOM   2034  CA  PRO A 262      32.663 115.321  42.290  1.00 90.53           C  
ANISOU 2034  CA  PRO A 262    10337  12798  11262  -3810   3413  -2015       C  
ATOM   2035  C   PRO A 262      33.474 116.593  42.090  1.00 97.15           C  
ANISOU 2035  C   PRO A 262    11227  13723  11962  -4310   3428  -1792       C  
ATOM   2036  O   PRO A 262      34.695 116.575  42.311  1.00100.78           O  
ANISOU 2036  O   PRO A 262    11177  14278  12839  -4322   3650  -2128       O  
ATOM   2037  CB  PRO A 262      32.308 114.666  40.941  1.00 95.20           C  
ANISOU 2037  CB  PRO A 262    11196  13638  11335  -4078   3684  -2245       C  
ATOM   2038  CG  PRO A 262      30.789 114.642  40.868  1.00 88.86           C  
ANISOU 2038  CG  PRO A 262    10949  12656  10158  -3964   3354  -1835       C  
ATOM   2039  CD  PRO A 262      30.310 114.720  42.279  1.00 80.59           C  
ANISOU 2039  CD  PRO A 262     9769  11302   9549  -3476   3019  -1596       C  
ATOM   2040  N   PRO A 263      32.865 117.718  41.654  1.00100.31           N  
ANISOU 2040  N   PRO A 263    12234  14053  11825  -4736   3136  -1238       N  
ATOM   2041  CA  PRO A 263      33.785 118.855  41.501  1.00106.14           C  
ANISOU 2041  CA  PRO A 263    12950  14849  12529  -5211   3129  -1050       C  
ATOM   2042  C   PRO A 263      34.291 119.409  42.832  1.00101.57           C  
ANISOU 2042  C   PRO A 263    11986  13976  12629  -4924   2839   -928       C  
ATOM   2043  O   PRO A 263      35.483 119.270  43.113  1.00103.84           O  
ANISOU 2043  O   PRO A 263    11713  14377  13364  -4892   3103  -1270       O  
ATOM   2044  CB  PRO A 263      32.933 119.900  40.773  1.00109.17           C  
ANISOU 2044  CB  PRO A 263    14113  15116  12251  -5678   2710   -473       C  
ATOM   2045  CG  PRO A 263      31.534 119.565  41.151  1.00102.50           C  
ANISOU 2045  CG  PRO A 263    13599  13989  11359  -5263   2318   -277       C  
ATOM   2046  CD  PRO A 263      31.501 118.066  41.211  1.00 98.57           C  
ANISOU 2046  CD  PRO A 263    12713  13675  11065  -4848   2751   -798       C  
TER    2047      PRO A 263                                                      
ATOM   2048  N   ALA B   1      34.072 120.890  53.543  1.00112.37           N  
ANISOU 2048  N   ALA B   1    16114  13449  13132  -1998     44  -4779       N  
ATOM   2049  CA  ALA B   1      33.508 119.563  53.337  1.00106.04           C  
ANISOU 2049  CA  ALA B   1    15172  12859  12258  -1792     28  -4572       C  
ATOM   2050  C   ALA B   1      34.416 118.718  52.455  1.00105.20           C  
ANISOU 2050  C   ALA B   1    14808  12924  12240  -1904    -57  -4418       C  
ATOM   2051  O   ALA B   1      34.940 119.190  51.444  1.00120.62           O  
ANISOU 2051  O   ALA B   1    16733  14707  14392  -2046    -13  -4381       O  
ATOM   2052  CB  ALA B   1      32.117 119.660  52.725  1.00103.11           C  
ANISOU 2052  CB  ALA B   1    14939  12251  11989  -1534    200  -4450       C  
ATOM   2053  N   ASP B   2      34.604 117.465  52.858  1.00 96.96           N  
ANISOU 2053  N   ASP B   2    13578  12220  11042  -1834   -173  -4324       N  
ATOM   2054  CA  ASP B   2      35.382 116.531  52.060  1.00 89.78           C  
ANISOU 2054  CA  ASP B   2    12413  11494  10204  -1894   -252  -4172       C  
ATOM   2055  C   ASP B   2      34.588 116.104  50.832  1.00 76.57           C  
ANISOU 2055  C   ASP B   2    10741   9666   8687  -1737   -132  -3976       C  
ATOM   2056  O   ASP B   2      33.366 115.946  50.887  1.00 73.48           O  
ANISOU 2056  O   ASP B   2    10472   9180   8266  -1520    -37  -3911       O  
ATOM   2057  CB  ASP B   2      35.759 115.307  52.896  1.00 93.53           C  
ANISOU 2057  CB  ASP B   2    12698  12370  10467  -1838   -412  -4122       C  
ATOM   2058  CG  ASP B   2      36.784 115.625  53.972  1.00 98.82           C  
ANISOU 2058  CG  ASP B   2    13313  13244  10991  -2023   -558  -4295       C  
ATOM   2059  OD1 ASP B   2      37.989 115.684  53.648  1.00 99.30           O  
ANISOU 2059  OD1 ASP B   2    13200  13407  11123  -2221   -646  -4317       O  
ATOM   2060  OD2 ASP B   2      36.383 115.828  55.139  1.00100.39           O  
ANISOU 2060  OD2 ASP B   2    13638  13508  10999  -1971   -582  -4410       O  
ATOM   2061  N   VAL B   3      35.289 115.935  49.712  1.00 70.42           N  
ANISOU 2061  N   VAL B   3     9821   8865   8071  -1849   -132  -3882       N  
ATOM   2062  CA  VAL B   3      34.658 115.378  48.525  1.00 65.09           C  
ANISOU 2062  CA  VAL B   3     9117   8091   7525  -1713    -40  -3692       C  
ATOM   2063  C   VAL B   3      34.283 113.928  48.798  1.00 57.21           C  
ANISOU 2063  C   VAL B   3     7979   7367   6392  -1529   -114  -3566       C  
ATOM   2064  O   VAL B   3      35.036 113.183  49.440  1.00 57.14           O  
ANISOU 2064  O   VAL B   3     7797   7662   6252  -1568   -260  -3577       O  
ATOM   2065  CB  VAL B   3      35.592 115.505  47.308  1.00 68.09           C  
ANISOU 2065  CB  VAL B   3     9371   8412   8088  -1889    -25  -3629       C  
ATOM   2066  CG1 VAL B   3      35.061 114.704  46.125  1.00 63.47           C  
ANISOU 2066  CG1 VAL B   3     8722   7791   7602  -1752     42  -3432       C  
ATOM   2067  CG2 VAL B   3      35.754 116.967  46.924  1.00 71.66           C  
ANISOU 2067  CG2 VAL B   3     9995   8543   8689  -2049     79  -3721       C  
ATOM   2068  N   CYS B   4      33.098 113.531  48.338  1.00 54.37           N  
ANISOU 2068  N   CYS B   4     7693   6904   6061  -1322    -15  -3440       N  
ATOM   2069  CA  CYS B   4      32.628 112.168  48.548  1.00 56.27           C  
ANISOU 2069  CA  CYS B   4     7818   7378   6185  -1144    -69  -3312       C  
ATOM   2070  C   CYS B   4      33.639 111.162  48.015  1.00 57.47           C  
ANISOU 2070  C   CYS B   4     7721   7752   6362  -1210   -183  -3225       C  
ATOM   2071  O   CYS B   4      34.148 111.305  46.899  1.00 55.50           O  
ANISOU 2071  O   CYS B   4     7407   7403   6278  -1309   -149  -3182       O  
ATOM   2072  CB  CYS B   4      31.276 111.965  47.861  1.00 55.60           C  
ANISOU 2072  CB  CYS B   4     7832   7123   6171   -942     67  -3181       C  
ATOM   2073  SG  CYS B   4      29.969 113.073  48.429  1.00 58.14           S  
ANISOU 2073  SG  CYS B   4     8425   7194   6472   -807    218  -3260       S  
ATOM   2074  N   MET B   5      33.944 110.154  48.827  1.00 60.60           N  
ANISOU 2074  N   MET B   5     7978   8456   6590  -1148   -316  -3196       N  
ATOM   2075  CA  MET B   5      34.770 109.054  48.357  1.00 64.04           C  
ANISOU 2075  CA  MET B   5     8176   9115   7043  -1151   -423  -3094       C  
ATOM   2076  C   MET B   5      34.027 108.283  47.273  1.00 58.70           C  
ANISOU 2076  C   MET B   5     7484   8356   6465  -1005   -348  -2937       C  
ATOM   2077  O   MET B   5      32.826 108.023  47.384  1.00 55.67           O  
ANISOU 2077  O   MET B   5     7212   7904   6035   -837   -276  -2871       O  
ATOM   2078  CB  MET B   5      35.147 108.131  49.520  1.00 71.17           C  
ANISOU 2078  CB  MET B   5     8953  10353   7737  -1080   -579  -3073       C  
ATOM   2079  CG  MET B   5      33.964 107.513  50.260  1.00 78.43           C  
ANISOU 2079  CG  MET B   5     9970  11334   8498   -872   -558  -2997       C  
ATOM   2080  SD  MET B   5      33.534 105.863  49.669  1.00 85.63           S  
ANISOU 2080  SD  MET B   5    10749  12382   9404   -664   -590  -2776       S  
ATOM   2081  CE  MET B   5      34.867 104.889  50.365  1.00 88.83           C  
ANISOU 2081  CE  MET B   5    10911  13158   9681   -672   -802  -2729       C  
ATOM   2082  N   ASP B   6      34.741 107.947  46.200  1.00 57.74           N  
ANISOU 2082  N   ASP B   6     7219   8242   6476  -1073   -358  -2881       N  
ATOM   2083  CA  ASP B   6      34.136 107.218  45.097  1.00 59.99           C  
ANISOU 2083  CA  ASP B   6     7486   8451   6854   -953   -293  -2746       C  
ATOM   2084  C   ASP B   6      34.507 105.749  45.215  1.00 56.47           C  
ANISOU 2084  C   ASP B   6     6853   8264   6339   -822   -412  -2603       C  
ATOM   2085  O   ASP B   6      35.656 105.387  44.921  1.00 54.51           O  
ANISOU 2085  O   ASP B   6     6417   8164   6131   -900   -493  -2602       O  
ATOM   2086  CB  ASP B   6      34.596 107.780  43.754  1.00 64.28           C  
ANISOU 2086  CB  ASP B   6     8017   8809   7596  -1092   -204  -2740       C  
ATOM   2087  CG  ASP B   6      33.627 107.465  42.631  1.00 63.51           C  
ANISOU 2087  CG  ASP B   6     7996   8521   7611   -945    -88  -2537       C  
ATOM   2088  OD1 ASP B   6      32.487 107.059  42.935  1.00 63.13           O  
ANISOU 2088  OD1 ASP B   6     8037   8447   7501   -763    -59  -2441       O  
ATOM   2089  OD2 ASP B   6      34.002 107.620  41.449  1.00 63.00           O  
ANISOU 2089  OD2 ASP B   6     7897   8351   7688  -1019    -25  -2470       O  
ATOM   2090  N   PRO B   7      33.594 104.878  45.619  1.00 55.99           N  
ANISOU 2090  N   PRO B   7     6831   8253   6188   -619   -417  -2459       N  
ATOM   2091  CA  PRO B   7      33.936 103.474  45.847  1.00 56.70           C  
ANISOU 2091  CA  PRO B   7     6769   8562   6213   -483   -527  -2305       C  
ATOM   2092  C   PRO B   7      34.046 102.731  44.520  1.00 54.00           C  
ANISOU 2092  C   PRO B   7     6350   8132   6035   -422   -480  -2136       C  
ATOM   2093  O   PRO B   7      33.771 103.269  43.449  1.00 55.60           O  
ANISOU 2093  O   PRO B   7     6620   8126   6381   -478   -368  -2124       O  
ATOM   2094  CB  PRO B   7      32.758 102.972  46.678  1.00 54.16           C  
ANISOU 2094  CB  PRO B   7     6557   8270   5752   -314   -512  -2214       C  
ATOM   2095  CG  PRO B   7      31.604 103.755  46.143  1.00 49.63           C  
ANISOU 2095  CG  PRO B   7     6160   7431   5266   -303   -355  -2219       C  
ATOM   2096  CD  PRO B   7      32.148 105.117  45.760  1.00 51.16           C
[truncated: 506,008 more chars]
