# Supplementary material for: Development of a synthetic library of humanized nanobodies for targeted IL-6 inhibition
Source: Front Bioeng Biotechnol. 2024 Jul 23;12:1440150. doi: 10.3389/fbioe.2024.1440150 (PMC11300276; doi:10.3389/fbioe.2024.1440150)
Supplement: Supplementary file 2 [file DataSheet1.ZIP › Nanobody-antigen complexes/7l1v.pdb]

HEADER    MEMBRANE PROTEIN                        15-DEC-20   7L1V              
TITLE     OREXIN RECEPTOR 2 (OX2R) IN COMPLEX WITH G PROTEIN AND SMALL-MOLECULE 
TITLE    2 AGONIST COMPOUND 1                                                   
COMPND    MOL_ID: 1;                                                            
COMPND   2 MOLECULE: ENGINEERED GUANINE NUCLEOTIDE-BINDING PROTEIN SUBUNIT      
COMPND   3 ALPHA;                                                               
COMPND   4 CHAIN: A;                                                            
COMPND   5 ENGINEERED: YES;                                                     
COMPND   6 MOL_ID: 2;                                                           
COMPND   7 MOLECULE: GUANINE NUCLEOTIDE-BINDING PROTEIN G(I)/G(S)/G(T) SUBUNIT  
COMPND   8 BETA-1;                                                              
COMPND   9 CHAIN: B;                                                            
COMPND  10 SYNONYM: TRANSDUCIN BETA CHAIN 1;                                    
COMPND  11 ENGINEERED: YES;                                                     
COMPND  12 MOL_ID: 3;                                                           
COMPND  13 MOLECULE: GUANINE NUCLEOTIDE-BINDING PROTEIN G(I)/G(S)/G(O) SUBUNIT  
COMPND  14 GAMMA-2;                                                             
COMPND  15 CHAIN: C;                                                            
COMPND  16 SYNONYM: G GAMMA-I;                                                  
COMPND  17 ENGINEERED: YES;                                                     
COMPND  18 MOL_ID: 4;                                                           
COMPND  19 MOLECULE: SINGLE-CHAIN ANTIBODY FV FRAGMENT (SVFV16);                
COMPND  20 CHAIN: H;                                                            
COMPND  21 ENGINEERED: YES;                                                     
COMPND  22 MOL_ID: 5;                                                           
COMPND  23 MOLECULE: HYPOCRETIN RECEPTOR TYPE 2;                                
COMPND  24 CHAIN: R;                                                            
COMPND  25 SYNONYM: OREXIN RECEPTOR TYPE 2;                                     
COMPND  26 ENGINEERED: YES;                                                     
COMPND  27 MOL_ID: 6;                                                           
COMPND  28 MOLECULE: SYNTHETIC NANOBODY 51 (SB51);                              
COMPND  29 CHAIN: S;                                                            
COMPND  30 ENGINEERED: YES                                                      
SOURCE    MOL_ID: 1;                                                            
SOURCE   2 ORGANISM_SCIENTIFIC: HOMO SAPIENS;                                   
SOURCE   3 ORGANISM_COMMON: HUMAN;                                              
SOURCE   4 ORGANISM_TAXID: 9606;                                                
SOURCE   5 EXPRESSION_SYSTEM: ESCHERICHIA COLI;                                 
SOURCE   6 EXPRESSION_SYSTEM_TAXID: 562;                                        
SOURCE   7 MOL_ID: 2;                                                           
SOURCE   8 ORGANISM_SCIENTIFIC: HOMO SAPIENS;                                   
SOURCE   9 ORGANISM_COMMON: HUMAN;                                              
SOURCE  10 ORGANISM_TAXID: 9606;                                                
SOURCE  11 GENE: GNB1;                                                          
SOURCE  12 EXPRESSION_SYSTEM: TRICHOPLUSIA NI;                                  
SOURCE  13 EXPRESSION_SYSTEM_COMMON: CABBAGE LOOPER;                            
SOURCE  14 EXPRESSION_SYSTEM_TAXID: 7111;                                       
SOURCE  15 EXPRESSION_SYSTEM_VECTOR_TYPE: BACULOVIRUS;                          
SOURCE  16 MOL_ID: 3;                                                           
SOURCE  17 ORGANISM_SCIENTIFIC: HOMO SAPIENS;                                   
SOURCE  18 ORGANISM_COMMON: HUMAN;                                              
SOURCE  19 ORGANISM_TAXID: 9606;                                                
SOURCE  20 GENE: GNG2;                                                          
SOURCE  21 EXPRESSION_SYSTEM: TRICHOPLUSIA NI;                                  
SOURCE  22 EXPRESSION_SYSTEM_COMMON: CABBAGE LOOPER;                            
SOURCE  23 EXPRESSION_SYSTEM_TAXID: 7111;                                       
SOURCE  24 EXPRESSION_SYSTEM_VECTOR_TYPE: BACULOVIRUS;                          
SOURCE  25 MOL_ID: 4;                                                           
SOURCE  26 ORGANISM_SCIENTIFIC: MUS MUSCULUS;                                   
SOURCE  27 ORGANISM_COMMON: MOUSE;                                              
SOURCE  28 ORGANISM_TAXID: 10090;                                               
SOURCE  29 EXPRESSION_SYSTEM: ESCHERICHIA COLI;                                 
SOURCE  30 EXPRESSION_SYSTEM_TAXID: 562;                                        
SOURCE  31 MOL_ID: 5;                                                           
SOURCE  32 ORGANISM_SCIENTIFIC: HOMO SAPIENS;                                   
SOURCE  33 ORGANISM_COMMON: HUMAN;                                              
SOURCE  34 ORGANISM_TAXID: 9606;                                                
SOURCE  35 GENE: HCRTR2;                                                        
SOURCE  36 EXPRESSION_SYSTEM: HOMO SAPIENS;                                     
SOURCE  37 EXPRESSION_SYSTEM_COMMON: HUMAN;                                     
SOURCE  38 EXPRESSION_SYSTEM_TAXID: 9606;                                       
SOURCE  39 MOL_ID: 6;                                                           
SOURCE  40 ORGANISM_SCIENTIFIC: LAMA GLAMA;                                     
SOURCE  41 ORGANISM_TAXID: 9844;                                                
SOURCE  42 EXPRESSION_SYSTEM: ESCHERICHIA COLI;                                 
SOURCE  43 EXPRESSION_SYSTEM_TAXID: 562                                         
KEYWDS    CLASS A GPCR, OREXIN RECEPTOR 2, OX2R, MEMBRANE PROTEIN, PEPTIDE      
KEYWDS   2 AGONIST                                                              
EXPDTA    ELECTRON MICROSCOPY                                                   
AUTHOR    C.HONG,N.J.BYRNE,B.ZAMLYNNY,S.TUMMALA,L.XIAO,J.M.SHIPMAN,             
AUTHOR   2 A.T.PARTRIDGE,C.MINNICK,M.J.BRESLIN,M.T.RUDD,S.J.STACHEL,V.L.RADA,   
AUTHOR   3 J.C.KERN,K.A.ARMACOST,S.A.HOLLINGSWORTH,J.A.O'BRIEN,D.L.HALL,        
AUTHOR   4 T.P.MCDONALD,C.STRICKLAND,A.BROOUN,S.M.SOISSON,K.HOLLENSTEIN         
REVDAT   2   17-FEB-21 7L1V    1       JRNL                                     
REVDAT   1   10-FEB-21 7L1V    0                                                
JRNL        AUTH   C.HONG,N.J.BYRNE,B.ZAMLYNNY,S.TUMMALA,L.XIAO,J.M.SHIPMAN,    
JRNL        AUTH 2 A.T.PARTRIDGE,C.MINNICK,M.J.BRESLIN,M.T.RUDD,S.J.STACHEL,    
JRNL        AUTH 3 V.L.RADA,J.C.KERN,K.A.ARMACOST,S.A.HOLLINGSWORTH,            
JRNL        AUTH 4 J.A.O'BRIEN,D.L.HALL,T.P.MCDONALD,C.STRICKLAND,A.BROOUN,     
JRNL        AUTH 5 S.M.SOISSON,K.HOLLENSTEIN                                    
JRNL        TITL   STRUCTURES OF ACTIVE-STATE OREXIN RECEPTOR 2 RATIONALIZE     
JRNL        TITL 2 PEPTIDE AND SMALL-MOLECULE AGONIST RECOGNITION AND RECEPTOR  
JRNL        TITL 3 ACTIVATION.                                                  
JRNL        REF    NAT COMMUN                    V.  12   815 2021              
JRNL        REFN                   ESSN 2041-1723                               
JRNL        PMID   33547286                                                     
JRNL        DOI    10.1038/S41467-021-21087-6                                   
REMARK   2                                                                      
REMARK   2 RESOLUTION.    3.00 ANGSTROMS.                                       
REMARK   3                                                                      
REMARK   3 REFINEMENT.                                                          
REMARK   3   SOFTWARE PACKAGES      : CRYOSPARC, LATITUDE, CRYOSPARC, COOT,     
REMARK   3                            CRYOSPARC, CRYOSPARC, CRYOSPARC,          
REMARK   3                            CRYOSPARC, PHENIX                         
REMARK   3   RECONSTRUCTION SCHEMA  : FOURIER SPACE                             
REMARK   3                                                                      
REMARK   3 EM MAP-MODEL FITTING AND REFINEMENT                                  
REMARK   3   PDB ENTRY                    : 5G53                                
REMARK   3   REFINEMENT SPACE             : REAL                                
REMARK   3   REFINEMENT PROTOCOL          : AB INITIO MODEL                     
REMARK   3   REFINEMENT TARGET            : CORRELATION                         
REMARK   3   OVERALL ANISOTROPIC B VALUE  : 101.000                             
REMARK   3                                                                      
REMARK   3 FITTING PROCEDURE : NULL                                             
REMARK   3                                                                      
REMARK   3 EM IMAGE RECONSTRUCTION STATISTICS                                   
REMARK   3   NOMINAL PIXEL SIZE (ANGSTROMS)    : NULL                           
REMARK   3   ACTUAL PIXEL SIZE  (ANGSTROMS)    : NULL                           
REMARK   3   EFFECTIVE RESOLUTION (ANGSTROMS)  : 3.000                          
REMARK   3   NUMBER OF PARTICLES               : 110000                         
REMARK   3   CTF CORRECTION METHOD             : PHASE FLIPPING AND AMPLITUDE   
REMARK   3                                       CORRECTION                     
REMARK   3                                                                      
REMARK   3 EM RECONSTRUCTION MAGNIFICATION CALIBRATION: NULL                    
REMARK   3                                                                      
REMARK   3 OTHER DETAILS: GOLD STANDARD WITH MASKING EFFECT CORRECTION          
REMARK   4                                                                      
REMARK   4 7L1V COMPLIES WITH FORMAT V. 3.30, 13-JUL-11                         
REMARK 100                                                                      
REMARK 100 THIS ENTRY HAS BEEN PROCESSED BY RCSB ON 16-DEC-20.                  
REMARK 100 THE DEPOSITION ID IS D_1000253502.                                   
REMARK 245                                                                      
REMARK 245 EXPERIMENTAL DETAILS                                                 
REMARK 245   RECONSTRUCTION METHOD          : SINGLE PARTICLE                   
REMARK 245   SPECIMEN TYPE                  : NULL                              
REMARK 245                                                                      
REMARK 245 ELECTRON MICROSCOPE SAMPLE                                           
REMARK 245   SAMPLE TYPE                    : PARTICLE                          
REMARK 245   PARTICLE TYPE                  : POINT                             
REMARK 245   NAME OF SAMPLE                 : OREXIN RECEPTOR 2 (OX2R) IN       
REMARK 245                                    COMPLEX WITH G PROTEIN AND        
REMARK 245                                    SMALL-MOLECULE AGONIST COMPOUND   
REMARK 245                                    1                                 
REMARK 245   SAMPLE CONCENTRATION (MG ML-1) : 5.00                              
REMARK 245   SAMPLE SUPPORT DETAILS         : CARBON SIDE FACING UP             
REMARK 245   SAMPLE VITRIFICATION DETAILS   : 3S BLOT FROM BOTH SIDES           
REMARK 245   SAMPLE BUFFER                  : NULL                              
REMARK 245   PH                             : 7.60                              
REMARK 245   SAMPLE DETAILS                 : NULL                              
REMARK 245                                                                      
REMARK 245 DATA ACQUISITION                                                     
REMARK 245   DATE OF EXPERIMENT                : NULL                           
REMARK 245   NUMBER OF MICROGRAPHS-IMAGES      : 18000                          
REMARK 245   TEMPERATURE (KELVIN)              : NULL                           
REMARK 245   MICROSCOPE MODEL                  : FEI TITAN KRIOS                
REMARK 245   DETECTOR TYPE                     : GATAN K3 (6K X 4K)             
REMARK 245   MINIMUM DEFOCUS (NM)              : 800.00                         
REMARK 245   MAXIMUM DEFOCUS (NM)              : 1800.00                        
REMARK 245   MINIMUM TILT ANGLE (DEGREES)      : NULL                           
REMARK 245   MAXIMUM TILT ANGLE (DEGREES)      : NULL                           
REMARK 245   NOMINAL CS                        : 2.70                           
REMARK 245   IMAGING MODE                      : BRIGHT FIELD                   
REMARK 245   ELECTRON DOSE (ELECTRONS NM**-2)  : 1.06                           
REMARK 245   ILLUMINATION MODE                 : FLOOD BEAM                     
REMARK 245   NOMINAL MAGNIFICATION             : 105000                         
REMARK 245   CALIBRATED MAGNIFICATION          : 59524                          
REMARK 245   SOURCE                            : FIELD EMISSION GUN             
REMARK 245   ACCELERATION VOLTAGE (KV)         : 300                            
REMARK 245   IMAGING DETAILS                   : NULL                           
REMARK 247                                                                      
REMARK 247 ELECTRON MICROSCOPY                                                  
REMARK 247  THE COORDINATES IN THIS ENTRY WERE GENERATED FROM ELECTRON          
REMARK 247  MICROSCOPY DATA. PROTEIN DATA BANK CONVENTIONS REQUIRE              
REMARK 247  THAT CRYST1 AND SCALE RECORDS BE INCLUDED, BUT THE VALUES           
REMARK 247  ON THESE RECORDS ARE MEANINGLESS EXCEPT FOR THE CALCULATION         
REMARK 247  OF THE STRUCTURE FACTORS.                                           
REMARK 300                                                                      
REMARK 300 BIOMOLECULE: 1                                                       
REMARK 300 SEE REMARK 350 FOR THE AUTHOR PROVIDED AND/OR PROGRAM                
REMARK 300 GENERATED ASSEMBLY INFORMATION FOR THE STRUCTURE IN                  
REMARK 300 THIS ENTRY. THE REMARK MAY ALSO PROVIDE INFORMATION ON               
REMARK 300 BURIED SURFACE AREA.                                                 
REMARK 350                                                                      
REMARK 350 COORDINATES FOR A COMPLETE MULTIMER REPRESENTING THE KNOWN           
REMARK 350 BIOLOGICALLY SIGNIFICANT OLIGOMERIZATION STATE OF THE                
REMARK 350 MOLECULE CAN BE GENERATED BY APPLYING BIOMT TRANSFORMATIONS          
REMARK 350 GIVEN BELOW.  BOTH NON-CRYSTALLOGRAPHIC AND                          
REMARK 350 CRYSTALLOGRAPHIC OPERATIONS ARE GIVEN.                               
REMARK 350                                                                      
REMARK 350 BIOMOLECULE: 1                                                       
REMARK 350 AUTHOR DETERMINED BIOLOGICAL UNIT: HEXAMERIC                         
REMARK 350 APPLY THE FOLLOWING TO CHAINS: A, B, C, H, R, S                      
REMARK 350   BIOMT1   1  1.000000  0.000000  0.000000        0.00000            
REMARK 350   BIOMT2   1  0.000000  1.000000  0.000000        0.00000            
REMARK 350   BIOMT3   1  0.000000  0.000000  1.000000        0.00000            
REMARK 465                                                                      
REMARK 465 MISSING RESIDUES                                                     
REMARK 465 THE FOLLOWING RESIDUES WERE NOT LOCATED IN THE                       
REMARK 465 EXPERIMENT. (M=MODEL NUMBER; RES=RESIDUE NAME; C=CHAIN               
REMARK 465 IDENTIFIER; SSSEQ=SEQUENCE NUMBER; I=INSERTION CODE.)                
REMARK 465                                                                      
REMARK 465   M RES C SSSEQI                                                     
REMARK 465     GLY A    10                                                      
REMARK 465     ARG A   192                                                      
REMARK 465     ILE A   193                                                      
REMARK 465     LEU A   194                                                      
REMARK 465     HIS A   195                                                      
REMARK 465     GLY A   196                                                      
REMARK 465     GLY A   197                                                      
REMARK 465     SER A   198                                                      
REMARK 465     GLY A   199                                                      
REMARK 465     GLY A   200                                                      
REMARK 465     SER A   201                                                      
REMARK 465     GLY A   202                                                      
REMARK 465     GLY A   203                                                      
REMARK 465     THR A   204                                                      
REMARK 465     SER A   205                                                      
REMARK 465     GLY A   206                                                      
REMARK 465     MET B    -8                                                      
REMARK 465     GLY B    -7                                                      
REMARK 465     HIS B    -6                                                      
REMARK 465     HIS B    -5                                                      
REMARK 465     HIS B    -4                                                      
REMARK 465     HIS B    -3                                                      
REMARK 465     HIS B    -2                                                      
REMARK 465     HIS B    -1                                                      
REMARK 465     HIS B     0                                                      
REMARK 465     HIS B     1                                                      
REMARK 465     MET C     1                                                      
REMARK 465     ALA C     2                                                      
REMARK 465     SER C     3                                                      
REMARK 465     ASN C     4                                                      
REMARK 465     GLU C    63                                                      
REMARK 465     LYS C    64                                                      
REMARK 465     LYS C    65                                                      
REMARK 465     PHE C    66                                                      
REMARK 465     PHE C    67                                                      
REMARK 465     SER C    68                                                      
REMARK 465     ALA C    69                                                      
REMARK 465     ILE C    70                                                      
REMARK 465     LEU C    71                                                      
REMARK 465     GLY H    -1                                                      
REMARK 465     SER H     0                                                      
REMARK 465     SER H   121                                                      
REMARK 465     GLY H   122                                                      
REMARK 465     GLY H   123                                                      
REMARK 465     GLY H   124                                                      
REMARK 465     GLY H   125                                                      
REMARK 465     SER H   126                                                      
REMARK 465     GLY H   127                                                      
REMARK 465     GLY H   128                                                      
REMARK 465     GLY H   129                                                      
REMARK 465     GLY H   130                                                      
REMARK 465     SER H   131                                                      
REMARK 465     GLY H   132                                                      
REMARK 465     GLY H   133                                                      
REMARK 465     GLY H   134                                                      
REMARK 465     LYS H   248                                                      
REMARK 465     ASP R    -5                                                      
REMARK 465     TYR R    -4                                                      
REMARK 465     LYS R    -3                                                      
REMARK 465     ASP R    -2                                                      
REMARK 465     ASP R    -1                                                      
REMARK 465     ASP R     0                                                      
REMARK 465     ALA R     1                                                      
REMARK 465     MET R     2                                                      
REMARK 465     GLY R     3                                                      
REMARK 465     THR R     4                                                      
REMARK 465     LYS R     5                                                      
REMARK 465     LEU R     6                                                      
REMARK 465     GLU R     7                                                      
REMARK 465     ASP R     8                                                      
REMARK 465     SER R     9                                                      
REMARK 465     PRO R    10                                                      
REMARK 465     PRO R    11                                                      
REMARK 465     CYS R    12                                                      
REMARK 465     ARG R    13                                                      
REMARK 465     ASN R    14                                                      
REMARK 465     TRP R    15                                                      
REMARK 465     SER R    16                                                      
REMARK 465     SER R    17                                                      
REMARK 465     ALA R    18                                                      
REMARK 465     SER R    19                                                      
REMARK 465     GLU R    20                                                      
REMARK 465     LEU R    21                                                      
REMARK 465     ASN R    22                                                      
REMARK 465     GLU R    23                                                      
REMARK 465     THR R    24                                                      
REMARK 465     GLN R    25                                                      
REMARK 465     GLU R    26                                                      
REMARK 465     PRO R    27                                                      
REMARK 465     PHE R    28                                                      
REMARK 465     LEU R    29                                                      
REMARK 465     ASN R    30                                                      
REMARK 465     PRO R    31                                                      
REMARK 465     THR R    32                                                      
REMARK 465     ASP R    33                                                      
REMARK 465     TYR R    34                                                      
REMARK 465     ASP R    35                                                      
REMARK 465     ASP R    36                                                      
REMARK 465     GLU R    37                                                      
REMARK 465     GLU R    38                                                      
REMARK 465     PHE R    39                                                      
REMARK 465     LEU R    40                                                      
REMARK 465     ARG R    41                                                      
REMARK 465     TYR R    42                                                      
REMARK 465     LEU R    43                                                      
REMARK 465     TRP R    44                                                      
REMARK 465     ARG R    45                                                      
REMARK 465     GLU R    46                                                      
REMARK 465     TYR R    47                                                      
REMARK 465     LEU R    48                                                      
REMARK 465     HIS R    49                                                      
REMARK 465     PRO R    50                                                      
REMARK 465     LYS R    51                                                      
REMARK 465     GLU R    52                                                      
REMARK 465     TYR R    53                                                      
REMARK 465     GLU R    54                                                      
REMARK 465     CYS R   283                                                      
REMARK 465     ARG R   284                                                      
REMARK 465     GLN R   285                                                      
REMARK 465     ILE R   286                                                      
REMARK 465     PRO R   287                                                      
REMARK 465     GLY R   288                                                      
REMARK 465     THR R   289                                                      
REMARK 465     SER R   290                                                      
REMARK 465     SER R   291                                                      
REMARK 465     PHE R   379                                                      
REMARK 465     SER R   380                                                      
REMARK 465     CYS R   381                                                      
REMARK 465     CYS R   382                                                      
REMARK 465     CYS R   383                                                      
REMARK 465     LEU R   384                                                      
REMARK 465     GLY R   385                                                      
REMARK 465     VAL R   386                                                      
REMARK 465     HIS R   387                                                      
REMARK 465     HIS R   388                                                      
REMARK 465     ARG R   389                                                      
REMARK 465     HIS R   390                                                      
REMARK 465     HIS R   391                                                      
REMARK 465     HIS R   392                                                      
REMARK 465     HIS R   393                                                      
REMARK 465     HIS R   394                                                      
REMARK 465     HIS R   395                                                      
REMARK 465     HIS R   396                                                      
REMARK 465     HIS R   397                                                      
REMARK 465     HIS R   398                                                      
REMARK 465     HIS R   399                                                      
REMARK 465     GLY S    -3                                                      
REMARK 465     SER S    -2                                                      
REMARK 465     SER S    -1                                                      
REMARK 465     SER S     0                                                      
REMARK 465     GLN S     1                                                      
REMARK 465     SER S   113                                                      
REMARK 465     ALA S   114                                                      
REMARK 470                                                                      
REMARK 470 MISSING ATOM                                                         
REMARK 470 THE FOLLOWING RESIDUES HAVE MISSING ATOMS (M=MODEL NUMBER;           
REMARK 470 RES=RESIDUE NAME; C=CHAIN IDENTIFIER; SSEQ=SEQUENCE NUMBER;          
REMARK 470 I=INSERTION CODE):                                                   
REMARK 470   M RES CSSEQI  ATOMS                                                
REMARK 470     ASP A  49    CG   OD1  OD2                                       
REMARK 470     LYS A  58    CG   CD   CE   NZ                                   
REMARK 470     GLN A  59    CG   CD   OE1  NE2                                  
REMARK 470     ILE A 207    CG1  CG2  CD1                                       
REMARK 470     GLU A 209    CG   CD   OE1  OE2                                  
REMARK 470     LYS A 216    CG   CD   CE   NZ                                   
REMARK 470     ASP A 229    CG   OD1  OD2                                       
REMARK 470     GLU A 230    CG   CD   OE1  OE2                                  
REMARK 470     ARG A 232    CG   CD   NE   CZ   NH1  NH2                        
REMARK 470     ASP A 249    CG   OD1  OD2                                       
REMARK 470     GLU A 268    CG   CD   OE1  OE2                                  
REMARK 470     ASP A 295    CG   OD1  OD2                                       
REMARK 470     GLU A 299    CG   CD   OE1  OE2                                  
REMARK 470     LEU A 302    CG   CD1  CD2                                       
REMARK 470     LYS A 305    CG   CD   CE   NZ                                   
REMARK 470     LYS A 307    CG   CD   CE   NZ                                   
REMARK 470     GLU A 322    CG   CD   OE1  OE2                                  
REMARK 470     ASP A 323    CG   OD1  OD2                                       
REMARK 470     THR A 325    OG1  CG2                                            
REMARK 470     GLU A 327    CG   CD   OE1  OE2                                  
REMARK 470     VAL A 367    CG1  CG2                                            
REMARK 470     GLU B   3    CG   CD   OE1  OE2                                  
REMARK 470     ASP B   5    CG   OD1  OD2                                       
REMARK 470     GLN B   6    CG   CD   OE1  NE2                                  
REMARK 470     ARG B   8    CG   CD   NE   CZ   NH1  NH2                        
REMARK 470     GLN B   9    CG   CD   OE1  NE2                                  
REMARK 470     LYS B  23    CG   CD   CE   NZ                                   
REMARK 470     ASP B  38    CG   OD1  OD2                                       
REMARK 470     GLN B  44    CG   CD   OE1  NE2                                  
REMARK 470     ARG B  46    CG   CD   NE   CZ   NH1  NH2                        
REMARK 470     GLU B 172    CG   CD   OE1  OE2                                  
REMARK 470     ARG B 214    CG   CD   NE   CZ   NH1  NH2                        
REMARK 470     GLU B 215    CG   CD   OE1  OE2                                  
REMARK 470     ASP B 267    CG   OD1  OD2                                       
REMARK 470     ASN B 268    CG   OD1  ND2                                       
REMARK 470     ASN C   5    CG   OD1  ND2                                       
REMARK 470     GLU C  17    CG   CD   OE1  OE2                                  
REMARK 470     ASP C  26    CG   OD1  OD2                                       
REMARK 470     LYS C  46    CG   CD   CE   NZ                                   
REMARK 470     SER C  57    OG                                                  
REMARK 470     GLU H  42    CG   CD   OE1  OE2                                  
REMARK 470     LYS H  43    CG   CD   CE   NZ                                   
REMARK 470     ASP H  62    CG   OD1  OD2                                       
REMARK 470     LYS H  76    CG   CD   CE   NZ                                   
REMARK 470     GLN H  82    CG   CD   OE1  NE2                                  
REMARK 470     GLU H  89    CG   CD   OE1  OE2                                  
REMARK 470     GLN H 113    CG   CD   OE1  NE2                                  
REMARK 470     THR H 144    OG1  CG2                                            
REMARK 470     THR H 150    OG1  CG2                                            
REMARK 470     GLU H 153    CG   CD   OE1  OE2                                  
REMARK 470     SER H 197    OG                                                  
REMARK 470     ASP H 201    CG   OD1  OD2                                       
REMARK 470     ARG H 218    CG   CD   NE   CZ   NH1  NH2                        
REMARK 470     GLU H 220    CG   CD   OE1  OE2                                  
REMARK 470     GLU H 222    CG   CD   OE1  OE2                                  
REMARK 470     GLU H 234    CG   CD   OE1  OE2                                  
REMARK 470     LYS H 244    CG   CD   CE   NZ                                   
REMARK 470     GLU H 246    CG   CD   OE1  OE2                                  
REMARK 470     LYS R 167    CG   CD   CE   NZ                                   
REMARK 470     ASN R 202    CG   OD1  ND2                                       
REMARK 470     LYS R 203    CG   CD   CE   NZ                                   
REMARK 470     GLU R 217    CG   CD   OE1  OE2                                  
REMARK 470     LYS R 294    CG   CD   CE   NZ                                   
REMARK 470     ARG R 304    CG   CD   NE   CZ   NH1  NH2                        
REMARK 470     GLU R 337    CG   CD   OE1  OE2                                  
REMARK 470     ASP R 338    CG   OD1  OD2                                       
REMARK 470     ARG R 339    CG   CD   NE   CZ   NH1  NH2                        
REMARK 470     GLU R 373    CG   CD   OE1  OE2                                  
REMARK 470     GLN S   3    CG   CD   OE1  NE2                                  
REMARK 470     LEU S  11    CG   CD1  CD2                                       
REMARK 470     GLN S  13    CG   CD   OE1  NE2                                  
REMARK 470     LYS S  42    CG   CD   CE   NZ                                   
REMARK 470     ASP S  61    CG   OD1  OD2                                       
REMARK 470     LYS S  64    CG   CD   CE   NZ                                   
REMARK 470     ASP S  72    CG   OD1  OD2                                       
REMARK 470     LYS S  75    CG   CD   CE   NZ                                   
REMARK 470     ASN S  76    CG   OD1  ND2                                       
REMARK 470     LYS S  86    CG   CD   CE   NZ                                   
REMARK 470     GLU S  88    CG   CD   OE1  OE2                                  
REMARK 470     THR S  90    OG1  CG2                                            
REMARK 470     GLN S 106    CG   CD   OE1  NE2                                  
REMARK 470     THR S 111    OG1  CG2                                            
REMARK 470     VAL S 112    CG1  CG2                                            
REMARK 500                                                                      
REMARK 500 GEOMETRY AND STEREOCHEMISTRY                                         
REMARK 500 SUBTOPIC: TORSION ANGLES                                             
REMARK 500                                                                      
REMARK 500 TORSION ANGLES OUTSIDE THE EXPECTED RAMACHANDRAN REGIONS:            
REMARK 500 (M=MODEL NUMBER; RES=RESIDUE NAME; C=CHAIN IDENTIFIER;               
REMARK 500 SSEQ=SEQUENCE NUMBER; I=INSERTION CODE).                             
REMARK 500                                                                      
REMARK 500 STANDARD TABLE:                                                      
REMARK 500 FORMAT:(10X,I3,1X,A3,1X,A1,I4,A1,4X,F7.2,3X,F7.2)                    
REMARK 500                                                                      
REMARK 500 EXPECTED VALUES: GJ KLEYWEGT AND TA JONES (1996). PHI/PSI-           
REMARK 500 CHOLOGY: RAMACHANDRAN REVISITED. STRUCTURE 4, 1395 - 1400            
REMARK 500                                                                      
REMARK 500  M RES CSSEQI        PSI       PHI                                   
REMARK 500    PHE A 238       67.29   -100.48                                   
REMARK 500    THR B  34       33.85    -91.76                                   
REMARK 500    ALA B  56     -168.40   -128.90                                   
REMARK 500    ALA B 302       17.07     59.27                                   
REMARK 500    MET H 192      -12.83     72.87                                   
REMARK 500    SER H 193      -37.17   -133.00                                   
REMARK 500    ILE R 156      -52.67   -123.50                                   
REMARK 500    THR R 204       -1.23     65.22                                   
REMARK 500    TYR R 232      -54.82   -121.48                                   
REMARK 500    ASN R 365      -54.50   -120.35                                   
REMARK 500    VAL S  47      -61.35   -108.33                                   
REMARK 500    SER S  51     -165.62    -78.81                                   
REMARK 500                                                                      
REMARK 500 REMARK: NULL                                                         
REMARK 900                                                                      
REMARK 900 RELATED ENTRIES                                                      
REMARK 900 RELATED ID: EMD-23119   RELATED DB: EMDB                             
REMARK 900 OREXIN RECEPTOR 2 (OX2R) IN COMPLEX WITH G PROTEIN AND SMALL-        
REMARK 900 MOLECULE AGONIST COMPOUND 1                                          
REMARK 900 RELATED ID: 7L1U   RELATED DB: PDB                                   
REMARK 900 RELATED ID: EMD-23118   RELATED DB: EMDB                             
DBREF  7L1V A   10   394  PDB    7L1V     7L1V            10    394             
DBREF  7L1V B    2   340  UNP    P62873   GBB1_HUMAN       2    340             
DBREF  7L1V C    1    71  UNP    P59768   GBG2_HUMAN       1     71             
DBREF  7L1V H   -1   248  PDB    7L1V     7L1V            -1    248             
DBREF  7L1V R    3   389  UNP    Q548Y0   Q548Y0_HUMAN     3    389             
DBREF  7L1V S   -3   114  PDB    7L1V     7L1V            -3    114             
SEQADV 7L1V MET B   -8  UNP  P62873              INITIATING METHIONINE          
SEQADV 7L1V GLY B   -7  UNP  P62873              EXPRESSION TAG                 
SEQADV 7L1V HIS B   -6  UNP  P62873              EXPRESSION TAG                 
SEQADV 7L1V HIS B   -5  UNP  P62873              EXPRESSION TAG                 
SEQADV 7L1V HIS B   -4  UNP  P62873              EXPRESSION TAG                 
SEQADV 7L1V HIS B   -3  UNP  P62873              EXPRESSION TAG                 
SEQADV 7L1V HIS B   -2  UNP  P62873              EXPRESSION TAG                 
SEQADV 7L1V HIS B   -1  UNP  P62873              EXPRESSION TAG                 
SEQADV 7L1V HIS B    0  UNP  P62873              EXPRESSION TAG                 
SEQADV 7L1V HIS B    1  UNP  P62873              EXPRESSION TAG                 
SEQADV 7L1V SER C   68  UNP  P59768    CYS    68 ENGINEERED MUTATION            
SEQADV 7L1V ASP R   -5  UNP  Q548Y0              EXPRESSION TAG                 
SEQADV 7L1V TYR R   -4  UNP  Q548Y0              EXPRESSION TAG                 
SEQADV 7L1V LYS R   -3  UNP  Q548Y0              EXPRESSION TAG                 
SEQADV 7L1V ASP R   -2  UNP  Q548Y0              EXPRESSION TAG                 
SEQADV 7L1V ASP R   -1  UNP  Q548Y0              EXPRESSION TAG                 
SEQADV 7L1V ASP R    0  UNP  Q548Y0              EXPRESSION TAG                 
SEQADV 7L1V ALA R    1  UNP  Q548Y0              EXPRESSION TAG                 
SEQADV 7L1V MET R    2  UNP  Q548Y0              EXPRESSION TAG                 
SEQADV 7L1V     R       UNP  Q548Y0    VAL   261 DELETION                       
SEQADV 7L1V     R       UNP  Q548Y0    VAL   262 DELETION                       
SEQADV 7L1V     R       UNP  Q548Y0    GLN   263 DELETION                       
SEQADV 7L1V     R       UNP  Q548Y0    ARG   264 DELETION                       
SEQADV 7L1V     R       UNP  Q548Y0    LYS   265 DELETION                       
SEQADV 7L1V     R       UNP  Q548Y0    TRP   266 DELETION                       
SEQADV 7L1V     R       UNP  Q548Y0    LYS   267 DELETION                       
SEQADV 7L1V     R       UNP  Q548Y0    PRO   268 DELETION                       
SEQADV 7L1V     R       UNP  Q548Y0    LEU   269 DELETION                       
SEQADV 7L1V     R       UNP  Q548Y0    GLN   270 DELETION                       
SEQADV 7L1V     R       UNP  Q548Y0    PRO   271 DELETION                       
SEQADV 7L1V     R       UNP  Q548Y0    VAL   272 DELETION                       
SEQADV 7L1V     R       UNP  Q548Y0    SER   273 DELETION                       
SEQADV 7L1V     R       UNP  Q548Y0    GLN   274 DELETION                       
SEQADV 7L1V     R       UNP  Q548Y0    PRO   275 DELETION                       
SEQADV 7L1V     R       UNP  Q548Y0    ARG   276 DELETION                       
SEQADV 7L1V     R       UNP  Q548Y0    GLY   277 DELETION                       
SEQADV 7L1V     R       UNP  Q548Y0    PRO   278 DELETION                       
SEQADV 7L1V     R       UNP  Q548Y0    GLY   279 DELETION                       
SEQADV 7L1V     R       UNP  Q548Y0    GLN   280 DELETION                       
SEQADV 7L1V     R       UNP  Q548Y0    PRO   281 DELETION                       
SEQADV 7L1V     R       UNP  Q548Y0    THR   282 DELETION                       
SEQADV 7L1V     R       UNP  Q548Y0    LYS   283 DELETION                       
SEQADV 7L1V     R       UNP  Q548Y0    SER   284 DELETION                       
SEQADV 7L1V     R       UNP  Q548Y0    ARG   285 DELETION                       
SEQADV 7L1V     R       UNP  Q548Y0    MET   286 DELETION                       
SEQADV 7L1V     R       UNP  Q548Y0    SER   287 DELETION                       
SEQADV 7L1V     R       UNP  Q548Y0    ALA   288 DELETION                       
SEQADV 7L1V     R       UNP  Q548Y0    VAL   289 DELETION                       
SEQADV 7L1V     R       UNP  Q548Y0    ALA   290 DELETION                       
SEQADV 7L1V     R       UNP  Q548Y0    ALA   291 DELETION                       
SEQADV 7L1V HIS R  390  UNP  Q548Y0              EXPRESSION TAG                 
SEQADV 7L1V HIS R  391  UNP  Q548Y0              EXPRESSION TAG                 
SEQADV 7L1V HIS R  392  UNP  Q548Y0              EXPRESSION TAG                 
SEQADV 7L1V HIS R  393  UNP  Q548Y0              EXPRESSION TAG                 
SEQADV 7L1V HIS R  394  UNP  Q548Y0              EXPRESSION TAG                 
SEQADV 7L1V HIS R  395  UNP  Q548Y0              EXPRESSION TAG                 
SEQADV 7L1V HIS R  396  UNP  Q548Y0              EXPRESSION TAG                 
SEQADV 7L1V HIS R  397  UNP  Q548Y0              EXPRESSION TAG                 
SEQADV 7L1V HIS R  398  UNP  Q548Y0              EXPRESSION TAG                 
SEQADV 7L1V HIS R  399  UNP  Q548Y0              EXPRESSION TAG                 
SEQRES   1 A  244  GLY THR LEU SER ALA GLU ASP LYS ALA ALA VAL GLU ARG          
SEQRES   2 A  244  SER LYS MET ILE GLU LYS GLN LEU GLN LYS ASP LYS GLN          
SEQRES   3 A  244  VAL TYR ARG ARG THR LEU ARG LEU LEU LEU LEU GLY ALA          
SEQRES   4 A  244  ASP ASN SER GLY LYS SER THR ILE VAL LYS GLN MET ARG          
SEQRES   5 A  244  ILE LEU HIS GLY GLY SER GLY GLY SER GLY GLY THR SER          
SEQRES   6 A  244  GLY ILE PHE GLU THR LYS PHE GLN VAL ASP LYS VAL ASN          
SEQRES   7 A  244  PHE HIS MET PHE ASP VAL GLY GLY GLN ARG ASP GLU ARG          
SEQRES   8 A  244  ARG LYS TRP ILE GLN CYS PHE ASN ASP VAL THR ALA ILE          
SEQRES   9 A  244  ILE PHE VAL VAL ASP SER SER ASP TYR ASN ARG LEU GLN          
SEQRES  10 A  244  GLU ALA LEU ASN ASP PHE LYS SER ILE TRP ASN ASN ARG          
SEQRES  11 A  244  TRP LEU ARG THR ILE SER VAL ILE LEU PHE LEU ASN LYS          
SEQRES  12 A  244  GLN ASP LEU LEU ALA GLU LYS VAL LEU ALA GLY LYS SER          
SEQRES  13 A  244  LYS ILE GLU ASP TYR PHE PRO GLU PHE ALA ARG TYR THR          
SEQRES  14 A  244  THR PRO GLU ASP ALA THR PRO GLU PRO GLY GLU ASP PRO          
SEQRES  15 A  244  ARG VAL THR ARG ALA LYS TYR PHE ILE ARG LYS GLU PHE          
SEQRES  16 A  244  VAL ASP ILE SER THR ALA SER GLY ASP GLY ARG HIS ILE          
SEQRES  17 A  244  CYS TYR PRO HIS PHE THR CYS ALA VAL ASP THR GLU ASN          
SEQRES  18 A  244  ALA ARG ARG ILE PHE ASN ASP CYS LYS ASP ILE ILE LEU          
SEQRES  19 A  244  GLN MET ASN LEU ARG GLU TYR ASN LEU VAL                      
SEQRES   1 B  349  MET GLY HIS HIS HIS HIS HIS HIS HIS HIS SER GLU LEU          
SEQRES   2 B  349  ASP GLN LEU ARG GLN GLU ALA GLU GLN LEU LYS ASN GLN          
SEQRES   3 B  349  ILE ARG ASP ALA ARG LYS ALA CYS ALA ASP ALA THR LEU          
SEQRES   4 B  349  SER GLN ILE THR ASN ASN ILE ASP PRO VAL GLY ARG ILE          
SEQRES   5 B  349  GLN MET ARG THR ARG ARG THR LEU ARG GLY HIS LEU ALA          
SEQRES   6 B  349  LYS ILE TYR ALA MET HIS TRP GLY THR ASP SER ARG LEU          
SEQRES   7 B  349  LEU VAL SER ALA SER GLN ASP GLY LYS LEU ILE ILE TRP          
SEQRES   8 B  349  ASP SER TYR THR THR ASN LYS VAL HIS ALA ILE PRO LEU          
SEQRES   9 B  349  ARG SER SER TRP VAL MET THR CYS ALA TYR ALA PRO SER          
SEQRES  10 B  349  GLY ASN TYR VAL ALA CYS GLY GLY LEU ASP ASN ILE CYS          
SEQRES  11 B  349  SER ILE TYR ASN LEU LYS THR ARG GLU GLY ASN VAL ARG          
SEQRES  12 B  349  VAL SER ARG GLU LEU ALA GLY HIS THR GLY TYR LEU SER          
SEQRES  13 B  349  CYS CYS ARG PHE LEU ASP ASP ASN GLN ILE VAL THR SER          
SEQRES  14 B  349  SER GLY ASP THR THR CYS ALA LEU TRP ASP ILE GLU THR          
SEQRES  15 B  349  GLY GLN GLN THR THR THR PHE THR GLY HIS THR GLY ASP          
SEQRES  16 B  349  VAL MET SER LEU SER LEU ALA PRO ASP THR ARG LEU PHE          
SEQRES  17 B  349  VAL SER GLY ALA CYS ASP ALA SER ALA LYS LEU TRP ASP          
SEQRES  18 B  349  VAL ARG GLU GLY MET CYS ARG GLN THR PHE THR GLY HIS          
SEQRES  19 B  349  GLU SER ASP ILE ASN ALA ILE CYS PHE PHE PRO ASN GLY          
SEQRES  20 B  349  ASN ALA PHE ALA THR GLY SER ASP ASP ALA THR CYS ARG          
SEQRES  21 B  349  LEU PHE ASP LEU ARG ALA ASP GLN GLU LEU MET THR TYR          
SEQRES  22 B  349  SER HIS ASP ASN ILE ILE CYS GLY ILE THR SER VAL SER          
SEQRES  23 B  349  PHE SER LYS SER GLY ARG LEU LEU LEU ALA GLY TYR ASP          
SEQRES  24 B  349  ASP PHE ASN CYS ASN VAL TRP ASP ALA LEU LYS ALA ASP          
SEQRES  25 B  349  ARG ALA GLY VAL LEU ALA GLY HIS ASP ASN ARG VAL SER          
SEQRES  26 B  349  CYS LEU GLY VAL THR ASP ASP GLY MET ALA VAL ALA THR          
SEQRES  27 B  349  GLY SER TRP ASP SER PHE LEU LYS ILE TRP ASN                  
SEQRES   1 C   71  MET ALA SER ASN ASN THR ALA SER ILE ALA GLN ALA ARG          
SEQRES   2 C   71  LYS LEU VAL GLU GLN LEU LYS MET GLU ALA ASN ILE ASP          
SEQRES   3 C   71  ARG ILE LYS VAL SER LYS ALA ALA ALA ASP LEU MET ALA          
SEQRES   4 C   71  TYR CYS GLU ALA HIS ALA LYS GLU ASP PRO LEU LEU THR          
SEQRES   5 C   71  PRO VAL PRO ALA SER GLU ASN PRO PHE ARG GLU LYS LYS          
SEQRES   6 C   71  PHE PHE SER ALA ILE LEU                                      
SEQRES   1 H  250  GLY SER ASP VAL GLN LEU VAL GLU SER GLY GLY GLY LEU          
SEQRES   2 H  250  VAL GLN PRO GLY GLY SER ARG LYS LEU SER CYS SER ALA          
SEQRES   3 H  250  SER GLY PHE ALA PHE SER SER PHE GLY MET HIS TRP VAL          
SEQRES   4 H  250  ARG GLN ALA PRO GLU LYS GLY LEU GLU TRP VAL ALA TYR          
SEQRES   5 H  250  ILE SER SER GLY SER GLY THR ILE TYR TYR ALA ASP THR          
SEQRES   6 H  250  VAL LYS GLY ARG PHE THR ILE SER ARG ASP ASP PRO LYS          
SEQRES   7 H  250  ASN THR LEU PHE LEU GLN MET THR SER LEU ARG SER GLU          
SEQRES   8 H  250  ASP THR ALA MET TYR TYR CYS VAL ARG SER ILE TYR TYR          
SEQRES   9 H  250  TYR GLY SER SER PRO PHE ASP PHE TRP GLY GLN GLY THR          
SEQRES  10 H  250  THR LEU THR VAL SER SER GLY GLY GLY GLY SER GLY GLY          
SEQRES  11 H  250  GLY GLY SER GLY GLY GLY GLY SER ASP ILE VAL MET THR          
SEQRES  12 H  250  GLN ALA THR SER SER VAL PRO VAL THR PRO GLY GLU SER          
SEQRES  13 H  250  VAL SER ILE SER CYS ARG SER SER LYS SER LEU LEU HIS          
SEQRES  14 H  250  SER ASN GLY ASN THR TYR LEU TYR TRP PHE LEU GLN ARG          
SEQRES  15 H  250  PRO GLY GLN SER PRO GLN LEU LEU ILE TYR ARG MET SER          
SEQRES  16 H  250  ASN LEU ALA SER GLY VAL PRO ASP ARG PHE SER GLY SER          
SEQRES  17 H  250  GLY SER GLY THR ALA PHE THR LEU THR ILE SER ARG LEU          
SEQRES  18 H  250  GLU ALA GLU ASP VAL GLY VAL TYR TYR CYS MET GLN HIS          
SEQRES  19 H  250  LEU GLU TYR PRO LEU THR PHE GLY ALA GLY THR LYS LEU          
SEQRES  20 H  250  GLU LEU LYS                                                  
SEQRES   1 R  374  ASP TYR LYS ASP ASP ASP ALA MET GLY THR LYS LEU GLU          
SEQRES   2 R  374  ASP SER PRO PRO CYS ARG ASN TRP SER SER ALA SER GLU          
SEQRES   3 R  374  LEU ASN GLU THR GLN GLU PRO PHE LEU ASN PRO THR ASP          
SEQRES   4 R  374  TYR ASP ASP GLU GLU PHE LEU ARG TYR LEU TRP ARG GLU          
SEQRES   5 R  374  TYR LEU HIS PRO LYS GLU TYR GLU TRP VAL LEU ILE ALA          
SEQRES   6 R  374  GLY TYR ILE ILE VAL PHE VAL VAL ALA LEU ILE GLY ASN          
SEQRES   7 R  374  VAL LEU VAL CYS VAL ALA VAL TRP LYS ASN HIS HIS MET          
SEQRES   8 R  374  ARG THR VAL THR ASN TYR PHE ILE VAL ASN LEU SER LEU          
SEQRES   9 R  374  ALA ASP VAL LEU VAL THR ILE THR CYS LEU PRO ALA THR          
SEQRES  10 R  374  LEU VAL VAL ASP ILE THR GLU THR TRP PHE PHE GLY GLN          
SEQRES  11 R  374  SER LEU CYS LYS VAL ILE PRO TYR LEU GLN THR VAL SER          
SEQRES  12 R  374  VAL SER VAL SER VAL LEU THR LEU SER CYS ILE ALA LEU          
SEQRES  13 R  374  ASP ARG TRP TYR ALA ILE CYS HIS PRO LEU MET PHE LYS          
SEQRES  14 R  374  SER THR ALA LYS ARG ALA ARG ASN SER ILE VAL ILE ILE          
SEQRES  15 R  374  TRP ILE VAL SER CYS ILE ILE MET ILE PRO GLN ALA ILE          
SEQRES  16 R  374  VAL MET GLU CYS SER THR VAL PHE PRO GLY LEU ALA ASN          
SEQRES  17 R  374  LYS THR THR LEU PHE THR VAL CYS ASP GLU ARG TRP GLY          
SEQRES  18 R  374  GLY GLU ILE TYR PRO LYS MET TYR HIS ILE CYS PHE PHE          
SEQRES  19 R  374  LEU VAL THR TYR MET ALA PRO LEU CYS LEU MET VAL LEU          
SEQRES  20 R  374  ALA TYR LEU GLN ILE PHE ARG LYS LEU TRP CYS ARG GLN          
SEQRES  21 R  374  ILE PRO GLY THR SER SER GLU ILE LYS GLN ILE ARG ALA          
SEQRES  22 R  374  ARG ARG LYS THR ALA ARG MET LEU MET VAL VAL LEU LEU          
SEQRES  23 R  374  VAL PHE ALA ILE CYS TYR LEU PRO ILE SER ILE LEU ASN          
SEQRES  24 R  374  VAL LEU LYS ARG VAL PHE GLY MET PHE ALA HIS THR GLU          
SEQRES  25 R  374  ASP ARG GLU THR VAL TYR ALA TRP PHE THR PHE SER HIS          
SEQRES  26 R  374  TRP LEU VAL TYR ALA ASN SER ALA ALA ASN PRO ILE ILE          
SEQRES  27 R  374  TYR ASN PHE LEU SER GLY LYS PHE ARG GLU GLU PHE LYS          
SEQRES  28 R  374  ALA ALA PHE SER CYS CYS CYS LEU GLY VAL HIS HIS ARG          
SEQRES  29 R  374  HIS HIS HIS HIS HIS HIS HIS HIS HIS HIS                      
SEQRES   1 S  118  GLY SER SER SER GLN VAL GLN LEU VAL GLU SER GLY GLY          
SEQRES   2 S  118  GLY LEU VAL GLN ALA GLY GLY SER LEU ARG LEU SER CYS          
SEQRES   3 S  118  ALA ALA SER GLY PHE PRO VAL GLY ARG VAL MET TYR TRP          
SEQRES   4 S  118  TYR ARG GLN ALA PRO GLY LYS GLU ARG GLU TRP VAL ALA          
SEQRES   5 S  118  ALA ILE SER SER HIS GLY ASP MET THR ALA TYR ALA ASP          
SEQRES   6 S  118  SER VAL LYS GLY ARG PHE THR ILE SER ARG ASP ASN ALA          
SEQRES   7 S  118  LYS ASN THR VAL TYR LEU GLN MET ASN SER LEU LYS PRO          
SEQRES   8 S  118  GLU ASP THR ALA VAL TYR TYR CYS GLU VAL TYR VAL GLY          
SEQRES   9 S  118  TYR PHE TYR HIS GLY GLN GLY THR GLN VAL THR VAL SER          
SEQRES  10 S  118  ALA                                                          
HET    XGD  R 401      45                                                       
HETNAM     XGD 4'-METHOXY-N,N-DIMETHYL-3'-{[3-(2-{[2-(2H-1,2,3-                 
HETNAM   2 XGD  TRIAZOL-2-YL)BENZENE-1-CARBONYL]AMINO}ETHYL)                    
HETNAM   3 XGD  PHENYL]SULFAMOYL}[1,1'-BIPHENYL]-3-CARBOXAMIDE                  
FORMUL   7  XGD    C33 H32 N6 O5 S                                              
HELIX    1 AA1 SER A   13  ARG A   39  1                                  27    
HELIX    2 AA2 GLY A   52  GLN A   59  1                                   8    
HELIX    3 AA3 ARG A  265  ASN A  278  1                                  14    
HELIX    4 AA4 LYS A  293  GLY A  304  1                                  12    
HELIX    5 AA5 PHE A  312  TYR A  318  5                                   7    
HELIX    6 AA6 ASP A  331  THR A  350  1                                  20    
HELIX    7 AA7 GLU A  370  TYR A  391  1                                  22    
HELIX    8 AA8 GLU B    3  CYS B   25  1                                  23    
HELIX    9 AA9 THR B   29  THR B   34  1                                   6    
HELIX   10 AB1 THR C    6  ASN C   24  1                                  19    
HELIX   11 AB2 LYS C   29  ALA C   43  1                                  15    
HELIX   12 AB3 HIS C   44  ASP C   48  5                                   5    
HELIX   13 AB4 ALA H   28  PHE H   32  5                                   5    
HELIX   14 AB5 VAL R   56  ASN R   82  1                                  27    
HELIX   15 AB6 HIS R   83  ARG R   86  5                                   4    
HELIX   16 AB7 ASN R   90  CYS R  107  1                                  18    
HELIX   17 AB8 CYS R  107  GLU R  118  1                                  12    
HELIX   18 AB9 PHE R  122  CYS R  157  1                                  36    
HELIX   19 AC1 THR R  165  MET R  184  1                                  20    
HELIX   20 AC2 ILE R  185  VAL R  190  1                                   6    
HELIX   21 AC3 ILE R  218  TYR R  232  1                                  15    
HELIX   22 AC4 TYR R  232  LEU R  250  1                                  19    
HELIX   23 AC5 ILE R  293  TYR R  317  1                                  25    
HELIX   24 AC6 TYR R  317  VAL R  329  1                                  13    
HELIX   25 AC7 THR R  341  ASN R  365  1                                  25    
HELIX   26 AC8 SER R  368  LYS R  376  1                                   9    
HELIX   27 AC9 LYS S   86  THR S   90  5                                   5    
SHEET    1 AA1 6 GLU A 209  GLN A 213  0                                        
SHEET    2 AA1 6 ASN A 218  ASP A 223 -1  O  PHE A 219   N  PHE A 212           
SHEET    3 AA1 6 THR A  40  GLY A  47  1  N  LEU A  41   O  HIS A 220           
SHEET    4 AA1 6 ALA A 243  ASP A 249  1  O  ILE A 245   N  LEU A  46           
SHEET    5 AA1 6 SER A 286  ASN A 292  1  O  PHE A 290   N  VAL A 248           
SHEET    6 AA1 6 CYS A 359  PHE A 363  1  O  HIS A 362   N  LEU A 289           
SHEET    1 AA2 4 THR B  47  LEU B  51  0                                        
SHEET    2 AA2 4 LEU B 336  TRP B 339 -1  O  LEU B 336   N  LEU B  51           
SHEET    3 AA2 4 VAL B 327  SER B 331 -1  N  THR B 329   O  LYS B 337           
SHEET    4 AA2 4 VAL B 315  VAL B 320 -1  N  GLY B 319   O  ALA B 328           
SHEET    1 AA3 4 ILE B  58  TRP B  63  0                                        
SHEET    2 AA3 4 LEU B  69  SER B  74 -1  O  ALA B  73   N  ALA B  60           
SHEET    3 AA3 4 LYS B  78  ASP B  83 -1  O  TRP B  82   N  LEU B  70           
SHEET    4 AA3 4 ASN B  88  PRO B  94 -1  O  ASN B  88   N  ASP B  83           
SHEET    1 AA4 4 VAL B 100  TYR B 105  0                                        
SHEET    2 AA4 4 TYR B 111  GLY B 116 -1  O  GLY B 115   N  MET B 101           
SHEET    3 AA4 4 CYS B 121  ASN B 125 -1  O  TYR B 124   N  VAL B 112           
SHEET    4 AA4 4 ARG B 134  LEU B 139 -1  O  LEU B 139   N  CYS B 121           
SHEET    1 AA5 4 LEU B 146  PHE B 151  0                                        
SHEET    2 AA5 4 GLN B 156  SER B 161 -1  O  VAL B 158   N  ARG B 150           
SHEET    3 AA5 4 THR B 165  ASP B 170 -1  O  TRP B 169   N  ILE B 157           
SHEET    4 AA5 4 GLN B 176  THR B 181 -1  O  THR B 177   N  LEU B 168           
SHEET    1 AA6 4 VAL B 187  LEU B 192  0                                        
SHEET    2 AA6 4 LEU B 198  ALA B 203 -1  O  GLY B 202   N  MET B 188           
SHEET    3 AA6 4 ALA B 208  ASP B 212 -1  O  LYS B 209   N  SER B 201           
SHEET    4 AA6 4 CYS B 218  PHE B 222 -1  O  ARG B 219   N  LEU B 210           
SHEET    1 AA7 4 ILE B 229  PHE B 234  0                                        
SHEET    2 AA7 4 ALA B 240  SER B 245 -1  O  ALA B 242   N  CYS B 233           
SHEET    3 AA7 4 CYS B 250  ASP B 254 -1  O  ARG B 251   N  THR B 243           
SHEET    4 AA7 4 GLU B 260  TYR B 264 -1  O  LEU B 261   N  LEU B 252           
SHEET    1 AA8 4 ILE B 273  SER B 277  0                                        
SHEET    2 AA8 4 LEU B 284  TYR B 289 -1  O  GLY B 288   N  THR B 274           
SHEET    3 AA8 4 CYS B 294  ASP B 298 -1  O  TRP B 297   N  LEU B 285           
SHEET    4 AA8 4 ARG B 304  LEU B 308 -1  O  ALA B 305   N  VAL B 296           
SHEET    1 AA9 4 GLN H   3  SER H   7  0                                        
SHEET    2 AA9 4 SER H  17  SER H  25 -1  O  SER H  23   N  VAL H   5           
SHEET    3 AA9 4 THR H  78  THR H  84 -1  O  MET H  83   N  ARG H  18           
SHEET    4 AA9 4 PHE H  68  ASP H  73 -1  N  SER H  71   O  PHE H  80           
SHEET    1 AB1 6 GLY H  10  VAL H  12  0                                        
SHEET    2 AB1 6 THR H 115  VAL H 119  1  O  THR H 118   N  VAL H  12           
SHEET    3 AB1 6 ALA H  92  SER H  99 -1  N  TYR H  94   O  THR H 115           
SHEET    4 AB1 6 GLY H  33  GLN H  39 -1  N  VAL H  37   O  TYR H  95           
SHEET    5 AB1 6 LEU H  45  ILE H  51 -1  O  GLU H  46   N  ARG H  38           
SHEET    6 AB1 6 ILE H  58  TYR H  60 -1  O  TYR H  59   N  TYR H  50           
SHEET    1 AB2 2 SER H 146  PRO H 148  0                                        
SHEET    2 AB2 2 LYS H 244  GLU H 246  1  O  LYS H 244   N  VAL H 147           
SHEET    1 AB3 3 VAL H 155  ARG H 160  0                                        
SHEET    2 AB3 3 ALA H 211  ILE H 216 -1  O  ILE H 216   N  VAL H 155           
SHEET    3 AB3 3 PHE H 203  SER H 208 -1  N  SER H 206   O  THR H 213           
SHEET    1 AB4 4 ASN H 194  LEU H 195  0                                        
SHEET    2 AB4 4 GLN H 186  TYR H 190 -1  N  TYR H 190   O  ASN H 194           
SHEET    3 AB4 4 LEU H 174  GLN H 179 -1  N  TRP H 176   O  ILE H 189           
SHEET    4 AB4 4 VAL H 226  GLN H 231 -1  O  VAL H 226   N  GLN H 179           
SHEET    1 AB5 6 MET R 191  VAL R 196  0                                        
SHEET    2 AB5 6 PHE R 207  TRP R 214 -1  O  ASP R 211   N  GLU R 192           
SHEET    3 AB5 6 PHE S 102  TYR S 103  1  O  PHE S 102   N  GLU R 212           
SHEET    4 AB5 6 ALA S  91  TYR S  98 -1  N  VAL S  97   O  TYR S 103           
SHEET    5 AB5 6 THR S 108  THR S 111 -1  O  VAL S 110   N  ALA S  91           
SHEET    6 AB5 6 GLY S  10  LEU S  11  1  N  GLY S  10   O  THR S 111           
SHEET    1 AB6 7 MET R 191  VAL R 196  0                                        
SHEET    2 AB6 7 PHE R 207  TRP R 214 -1  O  ASP R 211   N  GLU R 192           
SHEET    3 AB6 7 PHE S 102  TYR S 103  1  O  PHE S 102   N  GLU R 212           
SHEET    4 AB6 7 ALA S  91  TYR S  98 -1  N  VAL S  97   O  TYR S 103           
SHEET    5 AB6 7 MET S  33  GLN S  38 -1  N  GLN S  38   O  VAL S  92           
SHEET    6 AB6 7 ARG S  44  ILE S  50 -1  O  ALA S  48   N  TRP S  35           
SHEET    7 AB6 7 THR S  57  TYR S  59 -1  O  ALA S  58   N  ALA S  49           
SHEET    1 AB7 4 GLN S   3  SER S   7  0                                        
SHEET    2 AB7 4 SER S  17  SER S  25 -1  O  SER S  21   N  SER S   7           
SHEET    3 AB7 4 THR S  77  ASN S  83 -1  O  LEU S  80   N  LEU S  20           
SHEET    4 AB7 4 PHE S  67  ASP S  72 -1  N  ASP S  72   O  THR S  77           
SSBOND   1 CYS H   22    CYS H   96                          1555   1555  2.04  
SSBOND   2 CYS H  159    CYS H  229                          1555   1555  2.03  
SSBOND   3 CYS R  127    CYS R  210                          1555   1555  2.03  
SSBOND   4 CYS S   22    CYS S   95                          1555   1555  2.03  
CISPEP   1 TYR H  235    PRO H  236          0         1.40                     
CRYST1    1.000    1.000    1.000  90.00  90.00  90.00 P 1                      
ORIGX1      1.000000  0.000000  0.000000        0.00000                         
ORIGX2      0.000000  1.000000  0.000000        0.00000                         
ORIGX3      0.000000  0.000000  1.000000        0.00000                         
SCALE1      1.000000  0.000000  0.000000        0.00000                         
SCALE2      0.000000  1.000000  0.000000        0.00000                         
SCALE3      0.000000  0.000000  1.000000        0.00000                         
ATOM      1  N   THR A  11     150.410  97.126 124.400  1.00 67.56           N  
ATOM      2  CA  THR A  11     150.919  96.172 123.423  1.00 67.56           C  
ATOM      3  C   THR A  11     151.568  96.874 122.237  1.00 67.56           C  
ATOM      4  O   THR A  11     151.822  96.254 121.208  1.00 67.56           O  
ATOM      5  CB  THR A  11     149.802  95.244 122.907  1.00 67.56           C  
ATOM      6  OG1 THR A  11     150.344  94.325 121.950  1.00 67.56           O  
ATOM      7  CG2 THR A  11     148.679  96.051 122.266  1.00 67.56           C  
ATOM      8  N   LEU A  12     151.832  98.168 122.385  1.00 55.88           N  
ATOM      9  CA  LEU A  12     152.501  98.925 121.342  1.00 55.88           C  
ATOM     10  C   LEU A  12     153.968  98.521 121.245  1.00 55.88           C  
ATOM     11  O   LEU A  12     154.561  97.996 122.188  1.00 55.88           O  
ATOM     12  CB  LEU A  12     152.402 100.424 121.611  1.00 55.88           C  
ATOM     13  CG  LEU A  12     151.031 101.078 121.509  1.00 55.88           C  
ATOM     14  CD1 LEU A  12     151.146 102.556 121.806  1.00 55.88           C  
ATOM     15  CD2 LEU A  12     150.449 100.856 120.135  1.00 55.88           C  
ATOM     16  N   SER A  13     154.552  98.783 120.084  1.00 46.37           N  
ATOM     17  CA  SER A  13     155.963  98.526 119.865  1.00 46.37           C  
ATOM     18  C   SER A  13     156.766  99.775 120.215  1.00 46.37           C  
ATOM     19  O   SER A  13     156.238 100.747 120.759  1.00 46.37           O  
ATOM     20  CB  SER A  13     156.204  98.090 118.428  1.00 46.37           C  
ATOM     21  OG  SER A  13     157.585  98.137 118.136  1.00 46.37           O  
ATOM     22  N   ALA A  14     158.063  99.758 119.915  1.00 43.73           N  
ATOM     23  CA  ALA A  14     158.884 100.942 120.135  1.00 43.73           C  
ATOM     24  C   ALA A  14     158.615 101.993 119.067  1.00 43.73           C  
ATOM     25  O   ALA A  14     158.466 103.187 119.370  1.00 43.73           O  
ATOM     26  CB  ALA A  14     160.358 100.551 120.152  1.00 43.73           C  
ATOM     27  N   GLU A  15     158.534 101.557 117.808  1.00 43.18           N  
ATOM     28  CA  GLU A  15     158.244 102.465 116.710  1.00 43.18           C  
ATOM     29  C   GLU A  15     156.827 103.010 116.790  1.00 43.18           C  
ATOM     30  O   GLU A  15     156.585 104.161 116.411  1.00 43.18           O  
ATOM     31  CB  GLU A  15     158.468 101.748 115.386  1.00 43.18           C  
ATOM     32  CG  GLU A  15     159.803 101.047 115.290  1.00 43.18           C  
ATOM     33  CD  GLU A  15     160.304 100.963 113.870  1.00 43.18           C  
ATOM     34  OE1 GLU A  15     159.759 101.685 113.015  1.00 43.18           O  
ATOM     35  OE2 GLU A  15     161.233 100.179 113.601  1.00 43.18           O  
ATOM     36  N   ASP A  16     155.894 102.222 117.325  1.00 43.54           N  
ATOM     37  CA  ASP A  16     154.523 102.690 117.484  1.00 43.54           C  
ATOM     38  C   ASP A  16     154.432 103.761 118.560  1.00 43.54           C  
ATOM     39  O   ASP A  16     153.716 104.756 118.395  1.00 43.54           O  
ATOM     40  CB  ASP A  16     153.614 101.517 117.820  1.00 43.54           C  
ATOM     41  CG  ASP A  16     153.570 100.488 116.721  1.00 43.54           C  
ATOM     42  OD1 ASP A  16     153.766 100.865 115.551  1.00 43.54           O  
ATOM     43  OD2 ASP A  16     153.344  99.299 117.021  1.00 43.54           O  
ATOM     44  N   LYS A  17     155.178 103.589 119.653  1.00 43.20           N  
ATOM     45  CA  LYS A  17     155.195 104.594 120.709  1.00 43.20           C  
ATOM     46  C   LYS A  17     155.868 105.876 120.240  1.00 43.20           C  
ATOM     47  O   LYS A  17     155.428 106.978 120.592  1.00 43.20           O  
ATOM     48  CB  LYS A  17     155.898 104.043 121.946  1.00 43.20           C  
ATOM     49  CG  LYS A  17     155.048 103.102 122.779  1.00 43.20           C  
ATOM     50  CD  LYS A  17     155.551 103.029 124.209  1.00 43.20           C  
ATOM     51  CE  LYS A  17     156.893 102.332 124.296  1.00 43.20           C  
ATOM     52  NZ  LYS A  17     156.790 100.899 123.924  1.00 43.20           N  
ATOM     53  N   ALA A  18     156.911 105.758 119.414  1.00 37.05           N  
ATOM     54  CA  ALA A  18     157.551 106.965 118.904  1.00 37.05           C  
ATOM     55  C   ALA A  18     156.684 107.678 117.870  1.00 37.05           C  
ATOM     56  O   ALA A  18     156.708 108.913 117.789  1.00 37.05           O  
ATOM     57  CB  ALA A  18     158.917 106.620 118.333  1.00 37.05           C  
ATOM     58  N   ALA A  19     155.880 106.931 117.107  1.00 35.24           N  
ATOM     59  CA  ALA A  19     154.923 107.559 116.201  1.00 35.24           C  
ATOM     60  C   ALA A  19     153.823 108.289 116.966  1.00 35.24           C  
ATOM     61  O   ALA A  19     153.406 109.385 116.567  1.00 35.24           O  
ATOM     62  CB  ALA A  19     154.328 106.511 115.270  1.00 35.24           C  
ATOM     63  N   VAL A  20     153.353 107.704 118.075  1.00 38.84           N  
ATOM     64  CA  VAL A  20     152.379 108.384 118.934  1.00 38.84           C  
ATOM     65  C   VAL A  20     152.974 109.649 119.552  1.00 38.84           C  
ATOM     66  O   VAL A  20     152.296 110.680 119.647  1.00 38.84           O  
ATOM     67  CB  VAL A  20     151.850 107.407 120.002  1.00 38.84           C  
ATOM     68  CG1 VAL A  20     150.981 108.107 121.017  1.00 38.84           C  
ATOM     69  CG2 VAL A  20     151.032 106.331 119.345  1.00 38.84           C  
ATOM     70  N   GLU A  21     154.253 109.614 119.928  1.00 40.87           N  
ATOM     71  CA  GLU A  21     154.902 110.804 120.474  1.00 40.87           C  
ATOM     72  C   GLU A  21     155.046 111.909 119.427  1.00 40.87           C  
ATOM     73  O   GLU A  21     154.883 113.099 119.743  1.00 40.87           O  
ATOM     74  CB  GLU A  21     156.258 110.413 121.043  1.00 40.87           C  
ATOM     75  CG  GLU A  21     156.974 111.518 121.751  1.00 40.87           C  
ATOM     76  CD  GLU A  21     158.344 111.096 122.194  1.00 40.87           C  
ATOM     77  OE1 GLU A  21     158.657 109.893 122.087  1.00 40.87           O  
ATOM     78  OE2 GLU A  21     159.119 111.967 122.637  1.00 40.87           O  
ATOM     79  N   ARG A  22     155.332 111.531 118.175  1.00 38.08           N  
ATOM     80  CA  ARG A  22     155.336 112.490 117.070  1.00 38.08           C  
ATOM     81  C   ARG A  22     153.965 113.125 116.868  1.00 38.08           C  
ATOM     82  O   ARG A  22     153.859 114.345 116.671  1.00 38.08           O  
ATOM     83  CB  ARG A  22     155.781 111.792 115.791  1.00 38.08           C  
ATOM     84  CG  ARG A  22     155.823 112.684 114.585  1.00 38.08           C  
ATOM     85  CD  ARG A  22     156.323 111.936 113.384  1.00 38.08           C  
ATOM     86  NE  ARG A  22     157.229 112.763 112.601  1.00 38.08           N  
ATOM     87  CZ  ARG A  22     156.858 113.483 111.555  1.00 38.08           C  
ATOM     88  NH1 ARG A  22     155.598 113.469 111.161  1.00 38.08           N  
ATOM     89  NH2 ARG A  22     157.746 114.211 110.900  1.00 38.08           N  
ATOM     90  N   SER A  23     152.908 112.307 116.918  1.00 40.02           N  
ATOM     91  CA  SER A  23     151.542 112.818 116.813  1.00 40.02           C  
ATOM     92  C   SER A  23     151.205 113.781 117.946  1.00 40.02           C  
ATOM     93  O   SER A  23     150.519 114.789 117.732  1.00 40.02           O  
ATOM     94  CB  SER A  23     150.558 111.655 116.801  1.00 40.02           C  
ATOM     95  OG  SER A  23     149.228 112.125 116.815  1.00 40.02           O  
ATOM     96  N   LYS A  24     151.708 113.505 119.153  1.00 44.21           N  
ATOM     97  CA  LYS A  24     151.456 114.387 120.291  1.00 44.21           C  
ATOM     98  C   LYS A  24     152.160 115.729 120.132  1.00 44.21           C  
ATOM     99  O   LYS A  24     151.600 116.774 120.488  1.00 44.21           O  
ATOM    100  CB  LYS A  24     151.899 113.719 121.591  1.00 44.21           C  
ATOM    101  CG  LYS A  24     151.064 112.529 122.029  1.00 44.21           C  
ATOM    102  CD  LYS A  24     149.581 112.802 121.927  1.00 44.21           C  
ATOM    103  CE  LYS A  24     148.783 111.527 122.092  1.00 44.21           C  
ATOM    104  NZ  LYS A  24     147.332 111.756 121.867  1.00 44.21           N  
ATOM    105  N   MET A  25     153.387 115.725 119.602  1.00 44.88           N  
ATOM    106  CA  MET A  25     154.073 116.998 119.383  1.00 44.88           C  
ATOM    107  C   MET A  25     153.419 117.814 118.272  1.00 44.88           C  
ATOM    108  O   MET A  25     153.366 119.055 118.356  1.00 44.88           O  
ATOM    109  CB  MET A  25     155.545 116.760 119.075  1.00 44.88           C  
ATOM    110  CG  MET A  25     156.391 116.575 120.304  1.00 44.88           C  
ATOM    111  SD  MET A  25     158.138 116.753 119.951  1.00 44.88           S  
ATOM    112  CE  MET A  25     158.187 118.431 119.338  1.00 44.88           C  
ATOM    113  N   ILE A  26     152.893 117.133 117.247  1.00 43.82           N  
ATOM    114  CA  ILE A  26     152.109 117.806 116.211  1.00 43.82           C  
ATOM    115  C   ILE A  26     150.861 118.447 116.812  1.00 43.82           C  
ATOM    116  O   ILE A  26     150.519 119.593 116.489  1.00 43.82           O  
ATOM    117  CB  ILE A  26     151.767 116.812 115.083  1.00 43.82           C  
ATOM    118  CG1 ILE A  26     153.015 116.493 114.267  1.00 43.82           C  
ATOM    119  CG2 ILE A  26     150.705 117.354 114.161  1.00 43.82           C  
ATOM    120  CD1 ILE A  26     152.809 115.418 113.263  1.00 43.82           C  
ATOM    121  N   GLU A  27     150.194 117.744 117.736  1.00 46.67           N  
ATOM    122  CA  GLU A  27     149.021 118.311 118.405  1.00 46.67           C  
ATOM    123  C   GLU A  27     149.370 119.497 119.300  1.00 46.67           C  
ATOM    124  O   GLU A  27     148.562 120.426 119.424  1.00 46.67           O  
ATOM    125  CB  GLU A  27     148.312 117.240 119.224  1.00 46.67           C  
ATOM    126  CG  GLU A  27     147.609 116.200 118.389  1.00 46.67           C  
ATOM    127  CD  GLU A  27     147.052 115.064 119.219  1.00 46.67           C  
ATOM    128  OE1 GLU A  27     146.959 115.216 120.453  1.00 46.67           O  
ATOM    129  OE2 GLU A  27     146.714 114.014 118.638  1.00 46.67           O  
ATOM    130  N   LYS A  28     150.553 119.492 119.922  1.00 48.15           N  
ATOM    131  CA  LYS A  28     150.991 120.647 120.711  1.00 48.15           C  
ATOM    132  C   LYS A  28     151.169 121.884 119.837  1.00 48.15           C  
ATOM    133  O   LYS A  28     150.711 122.986 120.187  1.00 48.15           O  
ATOM    134  CB  LYS A  28     152.300 120.337 121.432  1.00 48.15           C  
ATOM    135  CG  LYS A  28     152.199 119.358 122.576  1.00 48.15           C  
ATOM    136  CD  LYS A  28     153.562 119.178 123.219  1.00 48.15           C  
ATOM    137  CE  LYS A  28     153.617 117.928 124.073  1.00 48.15           C  
ATOM    138  NZ  LYS A  28     155.025 117.518 124.318  1.00 48.15           N  
ATOM    139  N   GLN A  29     151.843 121.717 118.693  1.00 51.75           N  
ATOM    140  CA  GLN A  29     152.020 122.841 117.773  1.00 51.75           C  
ATOM    141  C   GLN A  29     150.689 123.321 117.203  1.00 51.75           C  
ATOM    142  O   GLN A  29     150.487 124.529 117.014  1.00 51.75           O  
ATOM    143  CB  GLN A  29     152.971 122.447 116.648  1.00 51.75           C  
ATOM    144  CG  GLN A  29     153.339 123.576 115.719  1.00 51.75           C  
ATOM    145  CD  GLN A  29     154.044 124.703 116.430  1.00 51.75           C  
ATOM    146  OE1 GLN A  29     154.906 124.475 117.276  1.00 51.75           O  
ATOM    147  NE2 GLN A  29     153.683 125.933 116.089  1.00 51.75           N  
ATOM    148  N   LEU A  30     149.756 122.397 116.974  1.00 48.93           N  
ATOM    149  CA  LEU A  30     148.426 122.775 116.510  1.00 48.93           C  
ATOM    150  C   LEU A  30     147.644 123.537 117.573  1.00 48.93           C  
ATOM    151  O   LEU A  30     146.860 124.428 117.238  1.00 48.93           O  
ATOM    152  CB  LEU A  30     147.660 121.529 116.071  1.00 48.93           C  
ATOM    153  CG  LEU A  30     147.601 121.179 114.584  1.00 48.93           C  
ATOM    154  CD1 LEU A  30     148.971 121.118 113.959  1.00 48.93           C  
ATOM    155  CD2 LEU A  30     146.920 119.847 114.425  1.00 48.93           C  
ATOM    156  N   GLN A  31     147.857 123.225 118.854  1.00 56.23           N  
ATOM    157  CA  GLN A  31     147.182 123.978 119.910  1.00 56.23           C  
ATOM    158  C   GLN A  31     147.736 125.392 120.032  1.00 56.23           C  
ATOM    159  O   GLN A  31     146.977 126.341 120.279  1.00 56.23           O  
ATOM    160  CB  GLN A  31     147.298 123.244 121.241  1.00 56.23           C  
ATOM    161  CG  GLN A  31     146.311 122.110 121.404  1.00 56.23           C  
ATOM    162  CD  GLN A  31     144.880 122.594 121.474  1.00 56.23           C  
ATOM    163  OE1 GLN A  31     144.600 123.664 122.013  1.00 56.23           O  
ATOM    164  NE2 GLN A  31     143.963 121.806 120.929  1.00 56.23           N  
ATOM    165  N   LYS A  32     149.052 125.555 119.860  1.00 56.34           N  
ATOM    166  CA  LYS A  32     149.619 126.907 119.822  1.00 56.34           C  
ATOM    167  C   LYS A  32     149.092 127.703 118.628  1.00 56.34           C  
ATOM    168  O   LYS A  32     148.795 128.905 118.744  1.00 56.34           O  
ATOM    169  CB  LYS A  32     151.143 126.843 119.784  1.00 56.34           C  
ATOM    170  CG  LYS A  32     151.768 126.171 120.987  1.00 56.34           C  
ATOM    171  CD  LYS A  32     153.270 126.071 120.821  1.00 56.34           C  
ATOM    172  CE  LYS A  32     153.886 125.182 121.880  1.00 56.34           C  
ATOM    173  NZ  LYS A  32     155.300 124.862 121.552  1.00 56.34           N  
ATOM    174  N   ASP A  33     148.935 127.038 117.480  1.00 57.49           N  
ATOM    175  CA  ASP A  33     148.350 127.698 116.317  1.00 57.49           C  
ATOM    176  C   ASP A  33     146.885 128.056 116.535  1.00 57.49           C  
ATOM    177  O   ASP A  33     146.424 129.076 116.019  1.00 57.49           O  
ATOM    178  CB  ASP A  33     148.496 126.814 115.083  1.00 57.49           C  
ATOM    179  CG  ASP A  33     149.890 126.852 114.508  1.00 57.49           C  
ATOM    180  OD1 ASP A  33     150.528 127.922 114.574  1.00 57.49           O  
ATOM    181  OD2 ASP A  33     150.352 125.814 113.993  1.00 57.49           O  
ATOM    182  N   LYS A  34     146.143 127.245 117.295  1.00 55.36           N  
ATOM    183  CA  LYS A  34     144.758 127.588 117.612  1.00 55.36           C  
ATOM    184  C   LYS A  34     144.684 128.798 118.528  1.00 55.36           C  
ATOM    185  O   LYS A  34     143.798 129.649 118.373  1.00 55.36           O  
ATOM    186  CB  LYS A  34     144.052 126.406 118.265  1.00 55.36           C  
ATOM    187  CG  LYS A  34     142.578 126.638 118.505  1.00 55.36           C  
ATOM    188  CD  LYS A  34     141.982 125.539 119.346  1.00 55.36           C  
ATOM    189  CE  LYS A  34     140.559 125.871 119.744  1.00 55.36           C  
ATOM    190  NZ  LYS A  34     139.949 124.774 120.540  1.00 55.36           N  
ATOM    191  N   GLN A  35     145.609 128.887 119.490  1.00 56.24           N  
ATOM    192  CA  GLN A  35     145.662 130.051 120.372  1.00 56.24           C  
ATOM    193  C   GLN A  35     145.985 131.325 119.603  1.00 56.24           C  
ATOM    194  O   GLN A  35     145.494 132.403 119.950  1.00 56.24           O  
ATOM    195  CB  GLN A  35     146.686 129.828 121.483  1.00 56.24           C  
ATOM    196  CG  GLN A  35     146.284 128.763 122.481  1.00 56.24           C  
ATOM    197  CD  GLN A  35     144.863 128.939 122.968  1.00 56.24           C  
ATOM    198  OE1 GLN A  35     144.508 129.980 123.523  1.00 56.24           O  
ATOM    199  NE2 GLN A  35     144.037 127.921 122.762  1.00 56.24           N  
ATOM    200  N   VAL A  36     146.805 131.227 118.554  1.00 55.63           N  
ATOM    201  CA  VAL A  36     147.013 132.405 117.709  1.00 55.63           C  
ATOM    202  C   VAL A  36     145.801 132.692 116.819  1.00 55.63           C  
ATOM    203  O   VAL A  36     145.386 133.849 116.696  1.00 55.63           O  
ATOM    204  CB  VAL A  36     148.296 132.235 116.870  1.00 55.63           C  
ATOM    205  CG1 VAL A  36     148.471 133.379 115.885  1.00 55.63           C  
ATOM    206  CG2 VAL A  36     149.505 132.143 117.777  1.00 55.63           C  
ATOM    207  N   TYR A  37     145.185 131.658 116.243  1.00 52.36           N  
ATOM    208  CA  TYR A  37     144.137 131.822 115.240  1.00 52.36           C  
ATOM    209  C   TYR A  37     142.818 132.294 115.837  1.00 52.36           C  
ATOM    210  O   TYR A  37     142.026 132.931 115.137  1.00 52.36           O  
ATOM    211  CB  TYR A  37     143.946 130.489 114.502  1.00 52.36           C  
ATOM    212  CG  TYR A  37     142.753 130.390 113.576  1.00 52.36           C  
ATOM    213  CD1 TYR A  37     142.789 130.943 112.305  1.00 52.36           C  
ATOM    214  CD2 TYR A  37     141.600 129.721 113.967  1.00 52.36           C  
ATOM    215  CE1 TYR A  37     141.706 130.847 111.456  1.00 52.36           C  
ATOM    216  CE2 TYR A  37     140.512 129.623 113.124  1.00 52.36           C  
ATOM    217  CZ  TYR A  37     140.573 130.187 111.871  1.00 52.36           C  
ATOM    218  OH  TYR A  37     139.495 130.091 111.029  1.00 52.36           O  
ATOM    219  N   ARG A  38     142.562 132.001 117.113  1.00 56.59           N  
ATOM    220  CA  ARG A  38     141.276 132.351 117.712  1.00 56.59           C  
ATOM    221  C   ARG A  38     141.137 133.851 117.951  1.00 56.59           C  
ATOM    222  O   ARG A  38     140.034 134.392 117.844  1.00 56.59           O  
ATOM    223  CB  ARG A  38     141.096 131.593 119.024  1.00 56.59           C  
ATOM    224  CG  ARG A  38     139.663 131.496 119.492  1.00 56.59           C  
ATOM    225  CD  ARG A  38     139.568 130.803 120.843  1.00 56.59           C  
ATOM    226  NE  ARG A  38     139.844 131.715 121.949  1.00 56.59           N  
ATOM    227  CZ  ARG A  38     140.989 131.746 122.620  1.00 56.59           C  
ATOM    228  NH1 ARG A  38     141.968 130.913 122.302  1.00 56.59           N  
ATOM    229  NH2 ARG A  38     141.154 132.609 123.610  1.00 56.59           N  
ATOM    230  N   ARG A  39     142.234 134.533 118.255  1.00 54.24           N  
ATOM    231  CA  ARG A  39     142.218 135.934 118.643  1.00 54.24           C  
ATOM    232  C   ARG A  39     142.429 136.891 117.480  1.00 54.24           C  
ATOM    233  O   ARG A  39     142.759 138.056 117.714  1.00 54.24           O  
ATOM    234  CB  ARG A  39     143.296 136.193 119.693  1.00 54.24           C  
ATOM    235  CG  ARG A  39     142.999 135.636 121.059  1.00 54.24           C  
ATOM    236  CD  ARG A  39     144.176 135.870 121.985  1.00 54.24           C  
ATOM    237  NE  ARG A  39     143.812 135.694 123.385  1.00 54.24           N  
ATOM    238  CZ  ARG A  39     143.796 134.524 124.014  1.00 54.24           C  
ATOM    239  NH1 ARG A  39     144.129 133.415 123.370  1.00 54.24           N  
ATOM    240  NH2 ARG A  39     143.449 134.464 125.293  1.00 54.24           N  
ATOM    241  N   THR A  40     142.274 136.440 116.243  1.00 50.20           N  
ATOM    242  CA  THR A  40     142.451 137.313 115.094  1.00 50.20           C  
ATOM    243  C   THR A  40     141.115 137.520 114.395  1.00 50.20           C  
ATOM    244  O   THR A  40     140.175 136.736 114.551  1.00 50.20           O  
ATOM    245  CB  THR A  40     143.499 136.758 114.121  1.00 50.20           C  
ATOM    246  OG1 THR A  40     143.867 137.775 113.188  1.00 50.20           O  
ATOM    247  CG2 THR A  40     142.966 135.576 113.354  1.00 50.20           C  
ATOM    248  N   LEU A  41     141.025 138.615 113.649  1.00 44.60           N  
ATOM    249  CA  LEU A  41     139.763 139.071 113.085  1.00 44.60           C  
ATOM    250  C   LEU A  41     139.895 139.156 111.574  1.00 44.60           C  
ATOM    251  O   LEU A  41     140.689 139.948 111.061  1.00 44.60           O  
ATOM    252  CB  LEU A  41     139.359 140.420 113.682  1.00 44.60           C  
ATOM    253  CG  LEU A  41     139.158 140.419 115.201  1.00 44.60           C  
ATOM    254  CD1 LEU A  41     138.557 141.704 115.682  1.00 44.60           C  
ATOM    255  CD2 LEU A  41     138.282 139.271 115.630  1.00 44.60           C  
ATOM    256  N   ARG A  42     139.122 138.337 110.871  1.00 43.34           N  
ATOM    257  CA  ARG A  42     139.134 138.294 109.417  1.00 43.34           C  
ATOM    258  C   ARG A  42     138.062 139.221 108.861  1.00 43.34           C  
ATOM    259  O   ARG A  42     136.912 139.176 109.298  1.00 43.34           O  
ATOM    260  CB  ARG A  42     138.898 136.866 108.931  1.00 43.34           C  
ATOM    261  CG  ARG A  42     140.145 136.011 108.807  1.00 43.34           C  
ATOM    262  CD  ARG A  42     140.406 135.241 110.061  1.00 43.34           C  
ATOM    263  NE  ARG A  42     139.220 134.506 110.463  1.00 43.34           N  
ATOM    264  CZ  ARG A  42     139.099 133.866 111.618  1.00 43.34           C  
ATOM    265  NH1 ARG A  42     137.972 133.233 111.904  1.00 43.34           N  
ATOM    266  NH2 ARG A  42     140.102 133.854 112.483  1.00 43.34           N  
ATOM    267  N   LEU A  43     138.434 140.045 107.885  1.00 38.45           N  
ATOM    268  CA  LEU A  43     137.537 141.045 107.316  1.00 38.45           C  
ATOM    269  C   LEU A  43     137.519 140.897 105.805  1.00 38.45           C  
ATOM    270  O   LEU A  43     138.535 141.130 105.149  1.00 38.45           O  
ATOM    271  CB  LEU A  43     137.979 142.452 107.695  1.00 38.45           C  
ATOM    272  CG  LEU A  43     138.035 142.823 109.163  1.00 38.45           C  
ATOM    273  CD1 LEU A  43     139.158 143.799 109.357  1.00 38.45           C  
ATOM    274  CD2 LEU A  43     136.737 143.447 109.549  1.00 38.45           C  
ATOM    275  N   LEU A  44     136.370 140.536 105.244  1.00 34.01           N  
ATOM    276  CA  LEU A  44     136.266 140.385 103.797  1.00 34.01           C  
ATOM    277  C   LEU A  44     136.041 141.756 103.180  1.00 34.01           C  
ATOM    278  O   LEU A  44     134.987 142.358 103.365  1.00 34.01           O  
ATOM    279  CB  LEU A  44     135.138 139.427 103.433  1.00 34.01           C  
ATOM    280  CG  LEU A  44     134.754 139.335 101.957  1.00 34.01           C  
ATOM    281  CD1 LEU A  44     135.884 138.775 101.129  1.00 34.01           C  
ATOM    282  CD2 LEU A  44     133.520 138.493 101.794  1.00 34.01           C  
ATOM    283  N   LEU A  45     137.024 142.256 102.448  1.00 34.90           N  
ATOM    284  CA  LEU A  45     136.944 143.586 101.864  1.00 34.90           C  
ATOM    285  C   LEU A  45     136.489 143.494 100.420  1.00 34.90           C  
ATOM    286  O   LEU A  45     137.088 142.763  99.629  1.00 34.90           O  
ATOM    287  CB  LEU A  45     138.300 144.276 101.935  1.00 34.90           C  
ATOM    288  CG  LEU A  45     138.511 145.455 101.002  1.00 34.90           C  
ATOM    289  CD1 LEU A  45     137.901 146.704 101.575  1.00 34.90           C  
ATOM    290  CD2 LEU A  45     139.978 145.630 100.789  1.00 34.90           C  
ATOM    291  N   LEU A  46     135.442 144.240 100.072  1.00 34.07           N  
ATOM    292  CA  LEU A  46     134.974 144.242  98.696  1.00 34.07           C  
ATOM    293  C   LEU A  46     134.263 145.552  98.382  1.00 34.07           C  
ATOM    294  O   LEU A  46     134.150 146.451  99.218  1.00 34.07           O  
ATOM    295  CB  LEU A  46     134.116 143.000  98.414  1.00 34.07           C  
ATOM    296  CG  LEU A  46     132.883 142.603  99.206  1.00 34.07           C  
ATOM    297  CD1 LEU A  46     131.739 143.182  98.529  1.00 34.07           C  
ATOM    298  CD2 LEU A  46     132.737 141.108  99.231  1.00 34.07           C  
ATOM    299  N   GLY A  47     133.793 145.645  97.156  1.00 38.55           N  
ATOM    300  CA  GLY A  47     133.398 146.909  96.569  1.00 38.55           C  
ATOM    301  C   GLY A  47     133.631 146.858  95.074  1.00 38.55           C  
ATOM    302  O   GLY A  47     134.030 145.841  94.520  1.00 38.55           O  
ATOM    303  N   ALA A  48     133.369 147.986  94.425  1.00 46.93           N  
ATOM    304  CA  ALA A  48     133.481 148.016  92.977  1.00 46.93           C  
ATOM    305  C   ALA A  48     134.872 148.472  92.550  1.00 46.93           C  
ATOM    306  O   ALA A  48     135.768 148.680  93.368  1.00 46.93           O  
ATOM    307  CB  ALA A  48     132.412 148.921  92.372  1.00 46.93           C  
ATOM    308  N   ASP A  49     135.042 148.633  91.237  1.00 49.79           N  
ATOM    309  CA  ASP A  49     136.360 148.903  90.674  1.00 49.79           C  
ATOM    310  C   ASP A  49     136.785 150.355  90.842  1.00 49.79           C  
ATOM    311  O   ASP A  49     137.985 150.644  90.849  1.00 49.79           O  
ATOM    312  CB  ASP A  49     136.380 148.528  89.193  1.00 49.79           C  
ATOM    313  N   ASN A  50     135.833 151.274  90.969  1.00 51.22           N  
ATOM    314  CA  ASN A  50     136.128 152.688  91.143  1.00 51.22           C  
ATOM    315  C   ASN A  50     136.018 153.145  92.589  1.00 51.22           C  
ATOM    316  O   ASN A  50     136.019 154.351  92.844  1.00 51.22           O  
ATOM    317  CB  ASN A  50     135.182 153.523  90.284  1.00 51.22           C  
ATOM    318  CG  ASN A  50     133.735 153.203  90.555  1.00 51.22           C  
ATOM    319  OD1 ASN A  50     133.390 152.064  90.845  1.00 51.22           O  
ATOM    320  ND2 ASN A  50     132.878 154.208  90.468  1.00 51.22           N  
ATOM    321  N   SER A  51     135.942 152.216  93.536  1.00 43.74           N  
ATOM    322  CA  SER A  51     135.554 152.544  94.897  1.00 43.74           C  
ATOM    323  C   SER A  51     136.667 153.160  95.728  1.00 43.74           C  
ATOM    324  O   SER A  51     136.371 153.764  96.761  1.00 43.74           O  
ATOM    325  CB  SER A  51     135.042 151.294  95.593  1.00 43.74           C  
ATOM    326  OG  SER A  51     136.024 150.290  95.567  1.00 43.74           O  
ATOM    327  N   GLY A  52     137.923 153.041  95.315  1.00 48.00           N  
ATOM    328  CA  GLY A  52     139.011 153.409  96.201  1.00 48.00           C  
ATOM    329  C   GLY A  52     139.242 152.372  97.269  1.00 48.00           C  
ATOM    330  O   GLY A  52     139.671 152.705  98.374  1.00 48.00           O  
ATOM    331  N   LYS A  53     138.951 151.112  96.954  1.00 46.35           N  
ATOM    332  CA  LYS A  53     139.017 150.029  97.923  1.00 46.35           C  
ATOM    333  C   LYS A  53     140.455 149.719  98.317  1.00 46.35           C  
ATOM    334  O   LYS A  53     140.736 149.432  99.484  1.00 46.35           O  
ATOM    335  CB  LYS A  53     138.320 148.810  97.325  1.00 46.35           C  
ATOM    336  CG  LYS A  53     138.679 147.483  97.894  1.00 46.35           C  
ATOM    337  CD  LYS A  53     137.873 146.371  97.250  1.00 46.35           C  
ATOM    338  CE  LYS A  53     138.042 146.346  95.748  1.00 46.35           C  
ATOM    339  NZ  LYS A  53     137.521 145.082  95.171  1.00 46.35           N  
ATOM    340  N   SER A  54     141.384 149.810  97.369  1.00 57.33           N  
ATOM    341  CA  SER A  54     142.789 149.550  97.644  1.00 57.33           C  
ATOM    342  C   SER A  54     143.503 150.724  98.300  1.00 57.33           C  
ATOM    343  O   SER A  54     144.483 150.513  99.021  1.00 57.33           O  
ATOM    344  CB  SER A  54     143.511 149.188  96.347  1.00 57.33           C  
ATOM    345  OG  SER A  54     143.804 150.353  95.599  1.00 57.33           O  
ATOM    346  N   THR A  55     143.040 151.951  98.075  1.00 61.77           N  
ATOM    347  CA  THR A  55     143.678 153.104  98.693  1.00 61.77           C  
ATOM    348  C   THR A  55     143.276 153.255 100.155  1.00 61.77           C  
ATOM    349  O   THR A  55     143.935 153.985 100.900  1.00 61.77           O  
ATOM    350  CB  THR A  55     143.344 154.363  97.884  1.00 61.77           C  
ATOM    351  OG1 THR A  55     143.355 154.032  96.490  1.00 61.77           O  
ATOM    352  CG2 THR A  55     144.386 155.459  98.092  1.00 61.77           C  
ATOM    353  N   ILE A  56     142.222 152.563 100.591  1.00 58.66           N  
ATOM    354  CA  ILE A  56     141.980 152.431 102.023  1.00 58.66           C  
ATOM    355  C   ILE A  56     143.067 151.578 102.661  1.00 58.66           C  
ATOM    356  O   ILE A  56     143.661 151.969 103.670  1.00 58.66           O  
ATOM    357  CB  ILE A  56     140.569 151.863 102.288  1.00 58.66           C  
ATOM    358  CG1 ILE A  56     139.526 152.974 102.254  1.00 58.66           C  
ATOM    359  CG2 ILE A  56     140.486 151.127 103.615  1.00 58.66           C  
ATOM    360  CD1 ILE A  56     138.130 152.476 102.477  1.00 58.66           C  
ATOM    361  N   VAL A  57     143.398 150.439 102.045  1.00 63.91           N  
ATOM    362  CA  VAL A  57     144.271 149.472 102.703  1.00 63.91           C  
ATOM    363  C   VAL A  57     145.747 149.751 102.462  1.00 63.91           C  
ATOM    364  O   VAL A  57     146.595 149.192 103.169  1.00 63.91           O  
ATOM    365  CB  VAL A  57     143.925 148.041 102.263  1.00 63.91           C  
ATOM    366  CG1 VAL A  57     142.464 147.800 102.478  1.00 63.91           C  
ATOM    367  CG2 VAL A  57     144.308 147.787 100.816  1.00 63.91           C  
ATOM    368  N   LYS A  58     146.086 150.586 101.481  1.00 70.64           N  
ATOM    369  CA  LYS A  58     147.471 151.004 101.330  1.00 70.64           C  
ATOM    370  C   LYS A  58     147.816 152.177 102.235  1.00 70.64           C  
ATOM    371  O   LYS A  58     148.993 152.368 102.559  1.00 70.64           O  
ATOM    372  CB  LYS A  58     147.762 151.366  99.873  1.00 70.64           C  
ATOM    373  N   GLN A  59     146.822 152.958 102.650  1.00 67.76           N  
ATOM    374  CA  GLN A  59     147.023 154.081 103.552  1.00 67.76           C  
ATOM    375  C   GLN A  59     146.803 153.714 105.013  1.00 67.76           C  
ATOM    376  O   GLN A  59     146.598 154.609 105.837  1.00 67.76           O  
ATOM    377  CB  GLN A  59     146.102 155.241 103.167  1.00 67.76           C  
ATOM    378  N   MET A  60     146.826 152.430 105.351  1.00 63.90           N  
ATOM    379  CA  MET A  60     146.636 152.009 106.732  1.00 63.90           C  
ATOM    380  C   MET A  60     147.483 150.776 107.030  1.00 63.90           C  
ATOM    381  O   MET A  60     148.447 150.483 106.320  1.00 63.90           O  
ATOM    382  CB  MET A  60     145.158 151.722 107.000  1.00 63.90           C  
ATOM    383  CG  MET A  60     144.654 150.459 106.334  1.00 63.90           C  
ATOM    384  SD  MET A  60     142.857 150.302 106.346  1.00 63.90           S  
ATOM    385  CE  MET A  60     142.563 149.944 108.057  1.00 63.90           C  
ATOM    386  N   ILE A 207     147.287 142.760  95.719  1.00 54.62           N  
ATOM    387  CA  ILE A 207     147.460 142.323  97.098  1.00 54.62           C  
ATOM    388  C   ILE A 207     146.200 141.640  97.605  1.00 54.62           C  
ATOM    389  O   ILE A 207     145.183 142.290  97.810  1.00 54.62           O  
ATOM    390  CB  ILE A 207     147.834 143.503  98.013  1.00 54.62           C  
ATOM    391  N   PHE A 208     146.268 140.325  97.801  1.00 53.80           N  
ATOM    392  CA  PHE A 208     145.157 139.621  98.420  1.00 53.80           C  
ATOM    393  C   PHE A 208     145.065 139.985  99.891  1.00 53.80           C  
ATOM    394  O   PHE A 208     144.121 140.655 100.306  1.00 53.80           O  
ATOM    395  CB  PHE A 208     145.319 138.104  98.312  1.00 53.80           C  
ATOM    396  CG  PHE A 208     144.679 137.491  97.105  1.00 53.80           C  
ATOM    397  CD1 PHE A 208     144.920 137.985  95.836  1.00 53.80           C  
ATOM    398  CD2 PHE A 208     143.820 136.413  97.250  1.00 53.80           C  
ATOM    399  CE1 PHE A 208     144.328 137.401  94.727  1.00 53.80           C  
ATOM    400  CE2 PHE A 208     143.223 135.839  96.156  1.00 53.80           C  
ATOM    401  CZ  PHE A 208     143.478 136.327  94.891  1.00 53.80           C  
ATOM    402  N   GLU A 209     146.072 139.610 100.670  1.00 51.70           N  
ATOM    403  CA  GLU A 209     146.015 139.698 102.119  1.00 51.70           C  
ATOM    404  C   GLU A 209     146.693 140.965 102.620  1.00 51.70           C  
ATOM    405  O   GLU A 209     147.542 141.548 101.946  1.00 51.70           O  
ATOM    406  CB  GLU A 209     146.669 138.473 102.757  1.00 51.70           C  
ATOM    407  N   THR A 210     146.297 141.387 103.817  1.00 53.14           N  
ATOM    408  CA  THR A 210     146.890 142.539 104.486  1.00 53.14           C  
ATOM    409  C   THR A 210     146.676 142.343 105.975  1.00 53.14           C  
ATOM    410  O   THR A 210     145.568 142.011 106.394  1.00 53.14           O  
ATOM    411  CB  THR A 210     146.254 143.850 104.016  1.00 53.14           C  
ATOM    412  OG1 THR A 210     146.537 144.054 102.629  1.00 53.14           O  
ATOM    413  CG2 THR A 210     146.778 145.031 104.807  1.00 53.14           C  
ATOM    414  N   LYS A 211     147.722 142.503 106.773  1.00 54.44           N  
ATOM    415  CA  LYS A 211     147.605 142.399 108.218  1.00 54.44           C  
ATOM    416  C   LYS A 211     147.933 143.743 108.844  1.00 54.44           C  
ATOM    417  O   LYS A 211     148.884 144.408 108.425  1.00 54.44           O  
ATOM    418  CB  LYS A 211     148.525 141.311 108.765  1.00 54.44           C  
ATOM    419  CG  LYS A 211     148.350 139.965 108.092  1.00 54.44           C  
ATOM    420  CD  LYS A 211     148.942 138.852 108.936  1.00 54.44           C  
ATOM    421  CE  LYS A 211     148.098 138.574 110.171  1.00 54.44           C  
ATOM    422  NZ  LYS A 211     146.911 137.742 109.850  1.00 54.44           N  
ATOM    423  N   PHE A 212     147.141 144.148 109.833  1.00 53.63           N  
ATOM    424  CA  PHE A 212     147.468 145.336 110.611  1.00 53.63           C  
ATOM    425  C   PHE A 212     147.018 145.125 112.050  1.00 53.63           C  
ATOM    426  O   PHE A 212     146.501 144.067 112.415  1.00 53.63           O  
ATOM    427  CB  PHE A 212     146.886 146.615 109.984  1.00 53.63           C  
ATOM    428  CG  PHE A 212     145.386 146.701 109.998  1.00 53.63           C  
ATOM    429  CD1 PHE A 212     144.630 146.063 109.031  1.00 53.63           C  
ATOM    430  CD2 PHE A 212     144.736 147.465 110.948  1.00 53.63           C  
ATOM    431  CE1 PHE A 212     143.257 146.159 109.034  1.00 53.63           C  
ATOM    432  CE2 PHE A 212     143.361 147.564 110.957  1.00 53.63           C  
ATOM    433  CZ  PHE A 212     142.624 146.910 110.001  1.00 53.63           C  
ATOM    434  N   GLN A 213     147.253 146.132 112.884  1.00 56.27           N  
ATOM    435  CA  GLN A 213     147.054 146.001 114.319  1.00 56.27           C  
ATOM    436  C   GLN A 213     146.475 147.287 114.873  1.00 56.27           C  
ATOM    437  O   GLN A 213     146.937 148.376 114.525  1.00 56.27           O  
ATOM    438  CB  GLN A 213     148.369 145.693 115.033  1.00 56.27           C  
ATOM    439  CG  GLN A 213     148.614 144.233 115.274  1.00 56.27           C  
ATOM    440  CD  GLN A 213     149.514 143.994 116.463  1.00 56.27           C  
ATOM    441  OE1 GLN A 213     150.025 144.935 117.066  1.00 56.27           O  
ATOM    442  NE2 GLN A 213     149.711 142.730 116.811  1.00 56.27           N  
ATOM    443  N   VAL A 214     145.468 147.160 115.730  1.00 51.86           N  
ATOM    444  CA  VAL A 214     144.918 148.301 116.460  1.00 51.86           C  
ATOM    445  C   VAL A 214     144.804 147.895 117.920  1.00 51.86           C  
ATOM    446  O   VAL A 214     144.014 147.003 118.253  1.00 51.86           O  
ATOM    447  CB  VAL A 214     143.558 148.758 115.916  1.00 51.86           C  
ATOM    448  CG1 VAL A 214     142.987 149.838 116.805  1.00 51.86           C  
ATOM    449  CG2 VAL A 214     143.677 149.287 114.509  1.00 51.86           C  
ATOM    450  N   ASP A 215     145.586 148.559 118.783  1.00 53.34           N  
ATOM    451  CA  ASP A 215     145.614 148.335 120.236  1.00 53.34           C  
ATOM    452  C   ASP A 215     145.897 146.877 120.587  1.00 53.34           C  
ATOM    453  O   ASP A 215     145.158 146.259 121.356  1.00 53.34           O  
ATOM    454  CB  ASP A 215     144.322 148.811 120.902  1.00 53.34           C  
ATOM    455  CG  ASP A 215     144.174 150.311 120.872  1.00 53.34           C  
ATOM    456  OD1 ASP A 215     145.041 150.978 120.271  1.00 53.34           O  
ATOM    457  OD2 ASP A 215     143.196 150.825 121.450  1.00 53.34           O  
ATOM    458  N   LYS A 216     146.967 146.334 119.993  1.00 54.25           N  
ATOM    459  CA  LYS A 216     147.409 144.942 120.150  1.00 54.25           C  
ATOM    460  C   LYS A 216     146.329 143.932 119.765  1.00 54.25           C  
ATOM    461  O   LYS A 216     146.257 142.842 120.334  1.00 54.25           O  
ATOM    462  CB  LYS A 216     147.919 144.664 121.569  1.00 54.25           C  
ATOM    463  N   VAL A 217     145.484 144.283 118.797  1.00 50.96           N  
ATOM    464  CA  VAL A 217     144.529 143.356 118.204  1.00 50.96           C  
ATOM    465  C   VAL A 217     144.895 143.207 116.737  1.00 50.96           C  
ATOM    466  O   VAL A 217     145.175 144.203 116.056  1.00 50.96           O  
ATOM    467  CB  VAL A 217     143.068 143.832 118.362  1.00 50.96           C  
ATOM    468  CG1 VAL A 217     142.097 142.736 117.977  1.00 50.96           C  
ATOM    469  CG2 VAL A 217     142.803 144.289 119.776  1.00 50.96           C  
ATOM    470  N   ASN A 218     144.894 141.962 116.258  1.00 51.52           N  
ATOM    471  CA  ASN A 218     145.359 141.613 114.922  1.00 51.52           C  
ATOM    472  C   ASN A 218     144.177 141.559 113.966  1.00 51.52           C  
ATOM    473  O   ASN A 218     143.242 140.785 114.182  1.00 51.52           O  
ATOM    474  CB  ASN A 218     146.052 140.252 114.933  1.00 51.52           C  
ATOM    475  CG  ASN A 218     147.232 140.197 115.864  1.00 51.52           C  
ATOM    476  OD1 ASN A 218     148.077 141.084 115.870  1.00 51.52           O  
ATOM    477  ND2 ASN A 218     147.299 139.142 116.662  1.00 51.52           N  
ATOM    478  N   PHE A 219     144.224 142.360 112.908  1.00 48.70           N  
ATOM    479  CA  PHE A 219     143.231 142.311 111.847  1.00 48.70           C  
ATOM    480  C   PHE A 219     143.865 141.766 110.578  1.00 48.70           C  
ATOM    481  O   PHE A 219     144.979 142.154 110.212  1.00 48.70           O  
ATOM    482  CB  PHE A 219     142.648 143.692 111.569  1.00 48.70           C  
ATOM    483  CG  PHE A 219     141.923 144.298 112.728  1.00 48.70           C  
ATOM    484  CD1 PHE A 219     140.605 143.979 112.979  1.00 48.70           C  
ATOM    485  CD2 PHE A 219     142.555 145.201 113.555  1.00 48.70           C  
ATOM    486  CE1 PHE A 219     139.942 144.541 114.035  1.00 48.70           C  
ATOM    487  CE2 PHE A 219     141.892 145.760 114.613  1.00 48.70           C  
ATOM    488  CZ  PHE A 219     140.586 145.427 114.853  1.00 48.70           C  
ATOM    489  N   HIS A 220     143.133 140.887 109.897  1.00 48.88           N  
ATOM    490  CA  HIS A 220     143.597 140.198 108.694  1.00 48.88           C  
ATOM    491  C   HIS A 220     142.551 140.433 107.613  1.00 48.88           C  
ATOM    492  O   HIS A 220     141.544 139.727 107.557  1.00 48.88           O  
ATOM    493  CB  HIS A 220     143.799 138.718 108.974  1.00 48.88           C  
ATOM    494  CG  HIS A 220     144.151 137.912 107.764  1.00 48.88           C  
ATOM    495  ND1 HIS A 220     145.315 138.102 107.054  1.00 48.88           N  
ATOM    496  CD2 HIS A 220     143.487 136.913 107.137  1.00 48.88           C  
ATOM    497  CE1 HIS A 220     145.353 137.256 106.041  1.00 48.88           C  
ATOM    498  NE2 HIS A 220     144.255 136.524 106.068  1.00 48.88           N  
ATOM    499  N   MET A 221     142.787 141.419 106.757  1.00 46.88           N  
ATOM    500  CA  MET A 221     141.821 141.839 105.753  1.00 46.88           C  
ATOM    501  C   MET A 221     142.251 141.335 104.385  1.00 46.88           C  
ATOM    502  O   MET A 221     143.419 141.465 104.016  1.00 46.88           O  
ATOM    503  CB  MET A 221     141.698 143.360 105.732  1.00 46.88           C  
ATOM    504  CG  MET A 221     140.518 143.845 104.934  1.00 46.88           C  
ATOM    505  SD  MET A 221     140.530 145.602 104.582  1.00 46.88           S  
ATOM    506  CE  MET A 221     141.020 146.274 106.158  1.00 46.88           C  
ATOM    507  N   PHE A 222     141.313 140.785 103.623  1.00 44.09           N  
ATOM    508  CA  PHE A 222     141.638 140.151 102.352  1.00 44.09           C  
ATOM    509  C   PHE A 222     140.690 140.604 101.251  1.00 44.09           C  
ATOM    510  O   PHE A 222     139.468 140.534 101.399  1.00 44.09           O  
ATOM    511  CB  PHE A 222     141.669 138.624 102.493  1.00 44.09           C  
ATOM    512  CG  PHE A 222     140.604 138.078 103.374  1.00 44.09           C  
ATOM    513  CD1 PHE A 222     140.880 137.804 104.703  1.00 44.09           C  
ATOM    514  CD2 PHE A 222     139.337 137.853 102.901  1.00 44.09           C  
ATOM    515  CE1 PHE A 222     139.913 137.325 105.532  1.00 44.09           C  
ATOM    516  CE2 PHE A 222     138.360 137.383 103.735  1.00 44.09           C  
ATOM    517  CZ  PHE A 222     138.651 137.105 105.051  1.00 44.09           C  
ATOM    518  N   ASP A 223     141.261 141.111 100.166  1.00 48.70           N  
ATOM    519  CA  ASP A 223     140.509 141.531  98.994  1.00 48.70           C  
ATOM    520  C   ASP A 223     140.617 140.453  97.927  1.00 48.70           C  
ATOM    521  O   ASP A 223     141.708 140.195  97.413  1.00 48.70           O  
ATOM    522  CB  ASP A 223     141.051 142.856  98.469  1.00 48.70           C  
ATOM    523  CG  ASP A 223     140.505 143.210  97.111  1.00 48.70           C  
ATOM    524  OD1 ASP A 223     139.284 143.061  96.894  1.00 48.70           O  
ATOM    525  OD2 ASP A 223     141.304 143.639  96.253  1.00 48.70           O  
ATOM    526  N   VAL A 224     139.496 139.841  97.581  1.00 53.27           N  
ATOM    527  CA  VAL A 224     139.461 138.776  96.590  1.00 53.27           C  
ATOM    528  C   VAL A 224     139.034 139.414  95.275  1.00 53.27           C  
ATOM    529  O   VAL A 224     137.862 139.753  95.082  1.00 53.27           O  
ATOM    530  CB  VAL A 224     138.527 137.638  97.005  1.00 53.27           C  
ATOM    531  CG1 VAL A 224     138.418 136.636  95.904  1.00 53.27           C  
ATOM    532  CG2 VAL A 224     139.052 136.969  98.256  1.00 53.27           C  
ATOM    533  N   GLY A 225     139.991 139.608  94.376  1.00 60.78           N  
ATOM    534  CA  GLY A 225     139.711 140.267  93.119  1.00 60.78           C  
ATOM    535  C   GLY A 225     140.430 139.614  91.961  1.00 60.78           C  
ATOM    536  O   GLY A 225     140.408 140.120  90.835  1.00 60.78           O  
ATOM    537  N   GLY A 226     141.073 138.477  92.232  1.00 64.86           N  
ATOM    538  CA  GLY A 226     141.768 137.742  91.192  1.00 64.86           C  
ATOM    539  C   GLY A 226     140.859 136.957  90.270  1.00 64.86           C  
ATOM    540  O   GLY A 226     141.326 136.443  89.249  1.00 64.86           O  
ATOM    541  N   GLN A 227     139.577 136.849  90.605  1.00 60.95           N  
ATOM    542  CA  GLN A 227     138.638 136.076  89.810  1.00 60.95           C  
ATOM    543  C   GLN A 227     137.750 137.001  88.976  1.00 60.95           C  
ATOM    544  O   GLN A 227     137.925 138.222  88.953  1.00 60.95           O  
ATOM    545  CB  GLN A 227     137.813 135.162  90.711  1.00 60.95           C  
ATOM    546  CG  GLN A 227     138.556 133.925  91.166  1.00 60.95           C  
ATOM    547  CD  GLN A 227     139.412 134.176  92.381  1.00 60.95           C  
ATOM    548  OE1 GLN A 227     140.637 134.193  92.305  1.00 60.95           O  
ATOM    549  NE2 GLN A 227     138.770 134.356  93.515  1.00 60.95           N  
ATOM    550  N   ARG A 228     136.777 136.412  88.284  1.00 71.84           N  
ATOM    551  CA  ARG A 228     135.890 137.132  87.382  1.00 71.84           C  
ATOM    552  C   ARG A 228     134.657 137.608  88.156  1.00 71.84           C  
ATOM    553  O   ARG A 228     134.630 137.565  89.388  1.00 71.84           O  
ATOM    554  CB  ARG A 228     135.544 136.246  86.182  1.00 71.84           C  
ATOM    555  CG  ARG A 228     135.028 134.872  86.554  1.00 71.84           C  
ATOM    556  CD  ARG A 228     134.957 133.951  85.345  1.00 71.84           C  
ATOM    557  NE  ARG A 228     134.099 132.799  85.604  1.00 71.84           N  
ATOM    558  CZ  ARG A 228     132.811 132.745  85.290  1.00 71.84           C  
ATOM    559  NH1 ARG A 228     132.228 133.774  84.699  1.00 71.84           N  
ATOM    560  NH2 ARG A 228     132.104 131.663  85.566  1.00 71.84           N  
ATOM    561  N   ASP A 229     133.624 138.059  87.438  1.00 77.51           N  
ATOM    562  CA  ASP A 229     132.538 138.809  88.063  1.00 77.51           C  
ATOM    563  C   ASP A 229     131.575 137.923  88.845  1.00 77.51           C  
ATOM    564  O   ASP A 229     130.796 138.433  89.657  1.00 77.51           O  
ATOM    565  CB  ASP A 229     131.774 139.597  87.001  1.00 77.51           C  
ATOM    566  N   GLU A 230     131.597 136.612  88.617  1.00 75.84           N  
ATOM    567  CA  GLU A 230     130.671 135.706  89.292  1.00 75.84           C  
ATOM    568  C   GLU A 230     131.190 135.405  90.694  1.00 75.84           C  
ATOM    569  O   GLU A 230     132.050 134.536  90.871  1.00 75.84           O  
ATOM    570  CB  GLU A 230     130.497 134.424  88.486  1.00 75.84           C  
ATOM    571  N   ARG A 231     130.668 136.121  91.692  1.00 63.09           N  
ATOM    572  CA  ARG A 231     131.050 135.929  93.085  1.00 63.09           C  
ATOM    573  C   ARG A 231     130.150 134.951  93.811  1.00 63.09           C  
ATOM    574  O   ARG A 231     130.283 134.793  95.025  1.00 63.09           O  
ATOM    575  CB  ARG A 231     131.046 137.261  93.837  1.00 63.09           C  
ATOM    576  CG  ARG A 231     129.687 137.894  94.040  1.00 63.09           C  
ATOM    577  CD  ARG A 231     129.829 139.217  94.768  1.00 63.09           C  
ATOM    578  NE  ARG A 231     130.603 140.171  93.982  1.00 63.09           N  
ATOM    579  CZ  ARG A 231     130.993 141.360  94.424  1.00 63.09           C  
ATOM    580  NH1 ARG A 231     130.669 141.745  95.642  1.00 63.09           N  
ATOM    581  NH2 ARG A 231     131.700 142.167  93.648  1.00 63.09           N  
ATOM    582  N   ARG A 232     129.246 134.289  93.104  1.00 64.05           N  
ATOM    583  CA  ARG A 232     128.231 133.480  93.760  1.00 64.05           C  
ATOM    584  C   ARG A 232     128.751 132.134  94.244  1.00 64.05           C  
ATOM    585  O   ARG A 232     128.018 131.432  94.948  1.00 64.05           O  
ATOM    586  CB  ARG A 232     127.047 133.265  92.814  1.00 64.05           C  
ATOM    587  N   LYS A 233     129.985 131.757  93.907  1.00 53.99           N  
ATOM    588  CA  LYS A 233     130.462 130.416  94.199  1.00 53.99           C  
ATOM    589  C   LYS A 233     131.654 130.352  95.134  1.00 53.99           C  
ATOM    590  O   LYS A 233     131.853 129.311  95.765  1.00 53.99           O  
ATOM    591  CB  LYS A 233     130.821 129.677  92.904  1.00 53.99           C  
ATOM    592  CG  LYS A 233     129.727 128.751  92.424  1.00 53.99           C  
ATOM    593  CD  LYS A 233     129.396 127.717  93.475  1.00 53.99           C  
ATOM    594  CE  LYS A 233     128.197 126.889  93.070  1.00 53.99           C  
ATOM    595  NZ  LYS A 233     127.806 125.916  94.119  1.00 53.99           N  
ATOM    596  N   TRP A 234     132.451 131.407  95.246  1.00 51.69           N  
ATOM    597  CA  TRP A 234     133.540 131.403  96.207  1.00 51.69           C  
ATOM    598  C   TRP A 234     133.179 132.099  97.505  1.00 51.69           C  
ATOM    599  O   TRP A 234     133.952 132.032  98.461  1.00 51.69           O  
ATOM    600  CB  TRP A 234     134.801 132.034  95.613  1.00 51.69           C  
ATOM    601  CG  TRP A 234     134.643 133.369  94.955  1.00 51.69           C  
ATOM    602  CD1 TRP A 234     134.579 133.611  93.622  1.00 51.69           C  
ATOM    603  CD2 TRP A 234     134.593 134.652  95.595  1.00 51.69           C  
ATOM    604  NE1 TRP A 234     134.471 134.956  93.388  1.00 51.69           N  
ATOM    605  CE2 TRP A 234     134.477 135.616  94.586  1.00 51.69           C  
ATOM    606  CE3 TRP A 234     134.625 135.075  96.923  1.00 51.69           C  
ATOM    607  CZ2 TRP A 234     134.398 136.973  94.863  1.00 51.69           C  
ATOM    608  CZ3 TRP A 234     134.535 136.417  97.194  1.00 51.69           C  
ATOM    609  CH2 TRP A 234     134.420 137.351  96.172  1.00 51.69           C  
ATOM    610  N   ILE A 235     132.015 132.752  97.573  1.00 51.43           N  
ATOM    611  CA  ILE A 235     131.644 133.511  98.765  1.00 51.43           C  
ATOM    612  C   ILE A 235     131.115 132.608  99.868  1.00 51.43           C  
ATOM    613  O   ILE A 235     130.857 133.079 100.981  1.00 51.43           O  
ATOM    614  CB  ILE A 235     130.647 134.608  98.341  1.00 51.43           C  
ATOM    615  CG1 ILE A 235     130.678 135.795  99.304  1.00 51.43           C  
ATOM    616  CG2 ILE A 235     129.251 134.043  98.242  1.00 51.43           C  
ATOM    617  CD1 ILE A 235     130.037 137.027  98.758  1.00 51.43           C  
ATOM    618  N   GLN A 236     130.978 131.308  99.606  1.00 52.82           N  
ATOM    619  CA  GLN A 236     130.703 130.353 100.668  1.00 52.82           C  
ATOM    620  C   GLN A 236     131.912 130.129 101.559  1.00 52.82           C  
ATOM    621  O   GLN A 236     131.757 129.616 102.672  1.00 52.82           O  
ATOM    622  CB  GLN A 236     130.262 129.017 100.079  1.00 52.82           C  
ATOM    623  CG  GLN A 236     129.350 129.124  98.884  1.00 52.82           C  
ATOM    624  CD  GLN A 236     128.965 127.765  98.344  1.00 52.82           C  
ATOM    625  OE1 GLN A 236     129.500 126.742  98.768  1.00 52.82           O  
ATOM    626  NE2 GLN A 236     128.025 127.745  97.409  1.00 52.82           N  
ATOM    627  N   CYS A 237     133.111 130.465 101.081  1.00 47.27           N  
ATOM    628  CA  CYS A 237     134.304 130.343 101.908  1.00 47.27           C  
ATOM    629  C   CYS A 237     134.273 131.325 103.068  1.00 47.27           C  
ATOM    630  O   CYS A 237     134.707 131.001 104.178  1.00 47.27           O  
ATOM    631  CB  CYS A 237     135.556 130.565 101.061  1.00 47.27           C  
ATOM    632  SG  CYS A 237     135.837 129.336  99.792  1.00 47.27           S  
ATOM    633  N   PHE A 238     133.772 132.532 102.828  1.00 45.09           N  
ATOM    634  CA  PHE A 238     133.731 133.572 103.851  1.00 45.09           C  
ATOM    635  C   PHE A 238     132.335 133.666 104.457  1.00 45.09           C  
ATOM    636  O   PHE A 238     131.625 134.650 104.295  1.00 45.09           O  
ATOM    637  CB  PHE A 238     134.154 134.908 103.265  1.00 45.09           C  
ATOM    638  CG  PHE A 238     135.266 134.807 102.288  1.00 45.09           C  
ATOM    639  CD1 PHE A 238     136.563 134.663 102.720  1.00 45.09           C  
ATOM    640  CD2 PHE A 238     135.022 134.900 100.935  1.00 45.09           C  
ATOM    641  CE1 PHE A 238     137.593 134.584 101.818  1.00 45.09           C  
ATOM    642  CE2 PHE A 238     136.051 134.824 100.035  1.00 45.09           C  
ATOM    643  CZ  PHE A 238     137.334 134.670 100.477  1.00 45.09           C  
ATOM    644  N   ASN A 239     131.945 132.620 105.175  1.00 48.33           N  
ATOM    645  CA  ASN A 239     130.684 132.668 105.897  1.00 48.33           C  
ATOM    646  C   ASN A 239     130.900 132.611 107.401  1.00 48.33           C  
ATOM    647  O   ASN A 239     129.924 132.562 108.156  1.00 48.33           O  
ATOM    648  CB  ASN A 239     129.743 131.548 105.441  1.00 48.33           C  
ATOM    649  CG  ASN A 239     130.065 130.224 106.068  1.00 48.33           C  
ATOM    650  OD1 ASN A 239     129.419 129.807 107.025  1.00 48.33           O  
ATOM    651  ND2 ASN A 239     131.070 129.551 105.538  1.00 48.33           N  
ATOM    652  N   ASP A 240     132.151 132.634 107.855  1.00 47.92           N  
ATOM    653  CA  ASP A 240     132.475 132.783 109.265  1.00 47.92           C  
ATOM    654  C   ASP A 240     133.451 133.925 109.509  1.00 47.92           C  
ATOM    655  O   ASP A 240     134.158 133.924 110.519  1.00 47.92           O  
ATOM    656  CB  ASP A 240     133.031 131.476 109.828  1.00 47.92           C  
ATOM    657  CG  ASP A 240     134.185 130.935 109.015  1.00 47.92           C  
ATOM    658  OD1 ASP A 240     134.412 131.428 107.891  1.00 47.92           O  
ATOM    659  OD2 ASP A 240     134.869 130.011 109.502  1.00 47.92           O  
ATOM    660  N   VAL A 241     133.512 134.895 108.601  1.00 40.90           N  
ATOM    661  CA  VAL A 241     134.351 136.063 108.817  1.00 40.90           C  
ATOM    662  C   VAL A 241     133.707 136.968 109.858  1.00 40.90           C  
ATOM    663  O   VAL A 241     132.529 136.837 110.197  1.00 40.90           O  
ATOM    664  CB  VAL A 241     134.607 136.820 107.505  1.00 40.90           C  
ATOM    665  CG1 VAL A 241     135.525 136.026 106.617  1.00 40.90           C  
ATOM    666  CG2 VAL A 241     133.310 137.098 106.797  1.00 40.90           C  
ATOM    667  N   THR A 242     134.500 137.901 110.378  1.00 37.64           N  
ATOM    668  CA  THR A 242     133.986 138.824 111.379  1.00 37.64           C  
ATOM    669  C   THR A 242     133.082 139.874 110.748  1.00 37.64           C  
ATOM    670  O   THR A 242     131.965 140.104 111.220  1.00 37.64           O  
ATOM    671  CB  THR A 242     135.143 139.479 112.127  1.00 37.64           C  
ATOM    672  OG1 THR A 242     135.967 138.458 112.698  1.00 37.64           O  
ATOM    673  CG2 THR A 242     134.629 140.370 113.235  1.00 37.64           C  
ATOM    674  N   ALA A 243     133.530 140.502 109.665  1.00 31.21           N  
ATOM    675  CA  ALA A 243     132.728 141.522 109.014  1.00 31.21           C  
ATOM    676  C   ALA A 243     133.056 141.573 107.530  1.00 31.21           C  
ATOM    677  O   ALA A 243     134.059 141.023 107.066  1.00 31.21           O  
ATOM    678  CB  ALA A 243     132.944 142.889 109.659  1.00 31.21           C  
ATOM    679  N   ILE A 244     132.182 142.245 106.790  1.00 31.17           N  
ATOM    680  CA  ILE A 244     132.369 142.524 105.373  1.00 31.17           C  
ATOM    681  C   ILE A 244     132.502 144.027 105.233  1.00 31.17           C  
ATOM    682  O   ILE A 244     131.595 144.765 105.619  1.00 31.17           O  
ATOM    683  CB  ILE A 244     131.195 142.007 104.529  1.00 31.17           C  
ATOM    684  CG1 ILE A 244     131.187 140.488 104.495  1.00 31.17           C  
ATOM    685  CG2 ILE A 244     131.258 142.549 103.126  1.00 31.17           C  
ATOM    686  CD1 ILE A 244     129.916 139.924 103.977  1.00 31.17           C  
ATOM    687  N   ILE A 245     133.620 144.487 104.691  1.00 27.66           N  
ATOM    688  CA  ILE A 245     133.849 145.912 104.497  1.00 27.66           C  
ATOM    689  C   ILE A 245     133.473 146.242 103.058  1.00 27.66           C  
ATOM    690  O   ILE A 245     134.182 145.891 102.122  1.00 27.66           O  
ATOM    691  CB  ILE A 245     135.290 146.296 104.817  1.00 27.66           C  
ATOM    692  CG1 ILE A 245     135.588 146.000 106.279  1.00 27.66           C  
ATOM    693  CG2 ILE A 245     135.514 147.747 104.544  1.00 27.66           C  
ATOM    694  CD1 ILE A 245     137.028 146.067 106.612  1.00 27.66           C  
ATOM    695  N   PHE A 246     132.352 146.935 102.890  1.00 28.56           N  
ATOM    696  CA  PHE A 246     131.810 147.288 101.585  1.00 28.56           C  
ATOM    697  C   PHE A 246     132.158 148.739 101.283  1.00 28.56           C  
ATOM    698  O   PHE A 246     131.736 149.635 102.013  1.00 28.56           O  
ATOM    699  CB  PHE A 246     130.295 147.098 101.580  1.00 28.56           C  
ATOM    700  CG  PHE A 246     129.691 147.021 100.215  1.00 28.56           C  
ATOM    701  CD1 PHE A 246     129.678 145.838  99.528  1.00 28.56           C  
ATOM    702  CD2 PHE A 246     129.136 148.130  99.621  1.00 28.56           C  
ATOM    703  CE1 PHE A 246     129.141 145.760  98.278  1.00 28.56           C  
ATOM    704  CE2 PHE A 246     128.584 148.049  98.369  1.00 28.56           C  
ATOM    705  CZ  PHE A 246     128.591 146.866  97.701  1.00 28.56           C  
ATOM    706  N   VAL A 247     132.907 148.980 100.211  1.00 32.42           N  
ATOM    707  CA  VAL A 247     133.382 150.324  99.888  1.00 32.42           C  
ATOM    708  C   VAL A 247     132.620 150.842  98.674  1.00 32.42           C  
ATOM    709  O   VAL A 247     132.516 150.144  97.662  1.00 32.42           O  
ATOM    710  CB  VAL A 247     134.897 150.329  99.637  1.00 32.42           C  
ATOM    711  CG1 VAL A 247     135.381 151.728  99.361  1.00 32.42           C  
ATOM    712  CG2 VAL A 247     135.627 149.731 100.815  1.00 32.42           C  
ATOM    713  N   VAL A 248     132.098 152.069  98.768  1.00 33.37           N  
ATOM    714  CA  VAL A 248     131.230 152.655  97.748  1.00 33.37           C  
ATOM    715  C   VAL A 248     131.800 153.993  97.309  1.00 33.37           C  
ATOM    716  O   VAL A 248     131.948 154.897  98.130  1.00 33.37           O  
ATOM    717  CB  VAL A 248     129.799 152.859  98.276  1.00 33.37           C  
ATOM    718  CG1 VAL A 248     128.988 153.711  97.327  1.00 33.37           C  
ATOM    719  CG2 VAL A 248     129.132 151.554  98.476  1.00 33.37           C  
ATOM    720  N   ASP A 249     132.077 154.143  96.020  1.00 43.67           N  
ATOM    721  CA  ASP A 249     132.462 155.449  95.488  1.00 43.67           C  
ATOM    722  C   ASP A 249     131.213 156.298  95.360  1.00 43.67           C  
ATOM    723  O   ASP A 249     130.463 156.172  94.393  1.00 43.67           O  
ATOM    724  CB  ASP A 249     133.151 155.314  94.140  1.00 43.67           C  
ATOM    725  N   SER A 250     130.987 157.183  96.324  1.00 48.84           N  
ATOM    726  CA  SER A 250     129.720 157.888  96.426  1.00 48.84           C  
ATOM    727  C   SER A 250     129.706 159.211  95.685  1.00 48.84           C  
ATOM    728  O   SER A 250     128.984 160.117  96.102  1.00 48.84           O  
ATOM    729  CB  SER A 250     129.362 158.115  97.892  1.00 48.84           C  
ATOM    730  OG  SER A 250     130.192 159.106  98.455  1.00 48.84           O  
ATOM    731  N   SER A 251     130.476 159.365  94.619  1.00 59.03           N  
ATOM    732  CA  SER A 251     130.493 160.615  93.876  1.00 59.03           C  
ATOM    733  C   SER A 251     130.055 160.493  92.427  1.00 59.03           C  
ATOM    734  O   SER A 251     129.637 161.495  91.848  1.00 59.03           O  
ATOM    735  CB  SER A 251     131.886 161.244  93.921  1.00 59.03           C  
ATOM    736  OG  SER A 251     132.188 161.641  95.244  1.00 59.03           O  
ATOM    737  N   ASP A 252     130.155 159.318  91.814  1.00 65.57           N  
ATOM    738  CA  ASP A 252     129.578 159.119  90.487  1.00 65.57           C  
ATOM    739  C   ASP A 252     128.182 158.546  90.672  1.00 65.57           C  
ATOM    740  O   ASP A 252     128.009 157.445  91.197  1.00 65.57           O  
ATOM    741  CB  ASP A 252     130.457 158.221  89.625  1.00 65.57           C  
ATOM    742  CG  ASP A 252     131.023 157.051  90.386  1.00 65.57           C  
ATOM    743  OD1 ASP A 252     130.823 156.984  91.613  1.00 65.57           O  
ATOM    744  OD2 ASP A 252     131.675 156.196  89.754  1.00 65.57           O  
ATOM    745  N   TYR A 253     127.176 159.307  90.244  1.00 68.34           N  
ATOM    746  CA  TYR A 253     125.797 158.943  90.539  1.00 68.34           C  
ATOM    747  C   TYR A 253     125.280 157.886  89.577  1.00 68.34           C  
ATOM    748  O   TYR A 253     124.356 157.137  89.911  1.00 68.34           O  
ATOM    749  CB  TYR A 253     124.915 160.181  90.483  1.00 68.34           C  
ATOM    750  CG  TYR A 253     125.381 161.295  91.371  1.00 68.34           C  
ATOM    751  CD1 TYR A 253     125.761 161.050  92.679  1.00 68.34           C  
ATOM    752  CD2 TYR A 253     125.463 162.591  90.893  1.00 68.34           C  
ATOM    753  CE1 TYR A 253     126.192 162.070  93.490  1.00 68.34           C  
ATOM    754  CE2 TYR A 253     125.897 163.614  91.694  1.00 68.34           C  
ATOM    755  CZ  TYR A 253     126.260 163.347  92.990  1.00 68.34           C  
ATOM    756  OH  TYR A 253     126.696 164.373  93.787  1.00 68.34           O  
ATOM    757  N   ASN A 254     125.845 157.817  88.372  1.00 71.31           N  
ATOM    758  CA  ASN A 254     125.350 156.862  87.391  1.00 71.31           C  
ATOM    759  C   ASN A 254     125.769 155.432  87.699  1.00 71.31           C  
ATOM    760  O   ASN A 254     125.164 154.497  87.167  1.00 71.31           O  
ATOM    761  CB  ASN A 254     125.796 157.269  85.988  1.00 71.31           C  
ATOM    762  CG  ASN A 254     127.284 157.513  85.892  1.00 71.31           C  
ATOM    763  OD1 ASN A 254     128.022 157.345  86.861  1.00 71.31           O  
ATOM    764  ND2 ASN A 254     127.736 157.914  84.711  1.00 71.31           N  
ATOM    765  N   ARG A 265     126.776 155.238  88.543  1.00 60.42           N  
ATOM    766  CA  ARG A 265     127.145 153.914  89.018  1.00 60.42           C  
ATOM    767  C   ARG A 265     126.721 153.677  90.458  1.00 60.42           C  
ATOM    768  O   ARG A 265     127.335 152.859  91.146  1.00 60.42           O  
ATOM    769  CB  ARG A 265     128.652 153.705  88.871  1.00 60.42           C  
ATOM    770  CG  ARG A 265     129.127 153.637  87.432  1.00 60.42           C  
ATOM    771  CD  ARG A 265     130.467 152.942  87.330  1.00 60.42           C  
ATOM    772  NE  ARG A 265     130.416 151.586  87.863  1.00 60.42           N  
ATOM    773  CZ  ARG A 265     131.449 150.752  87.874  1.00 60.42           C  
ATOM    774  NH1 ARG A 265     131.318 149.536  88.382  1.00 60.42           N  
ATOM    775  NH2 ARG A 265     132.615 151.134  87.376  1.00 60.42           N  
ATOM    776  N   LEU A 266     125.685 154.373  90.926  1.00 52.72           N  
ATOM    777  CA  LEU A 266     125.258 154.250  92.314  1.00 52.72           C  
ATOM    778  C   LEU A 266     124.171 153.197  92.482  1.00 52.72           C  
ATOM    779  O   LEU A 266     124.135 152.497  93.500  1.00 52.72           O  
ATOM    780  CB  LEU A 266     124.773 155.601  92.823  1.00 52.72           C  
ATOM    781  CG  LEU A 266     124.625 155.791  94.326  1.00 52.72           C  
ATOM    782  CD1 LEU A 266     125.843 155.284  95.056  1.00 52.72           C  
ATOM    783  CD2 LEU A 266     124.434 157.252  94.590  1.00 52.72           C  
ATOM    784  N   GLN A 267     123.276 153.074  91.500  1.00 49.53           N  
ATOM    785  CA  GLN A 267     122.263 152.028  91.544  1.00 49.53           C  
ATOM    786  C   GLN A 267     122.875 150.645  91.372  1.00 49.53           C  
ATOM    787  O   GLN A 267     122.356 149.674  91.932  1.00 49.53           O  
ATOM    788  CB  GLN A 267     121.200 152.294  90.478  1.00 49.53           C  
ATOM    789  CG  GLN A 267     120.006 151.345  90.492  1.00 49.53           C  
ATOM    790  CD  GLN A 267     119.257 151.348  91.804  1.00 49.53           C  
ATOM    791  OE1 GLN A 267     119.129 150.319  92.461  1.00 49.53           O  
ATOM    792  NE2 GLN A 267     118.740 152.504  92.184  1.00 49.53           N  
ATOM    793  N   GLU A 268     123.991 150.543  90.648  1.00 46.92           N  
ATOM    794  CA  GLU A 268     124.723 149.284  90.570  1.00 46.92           C  
ATOM    795  C   GLU A 268     125.292 148.897  91.929  1.00 46.92           C  
ATOM    796  O   GLU A 268     125.257 147.722  92.317  1.00 46.92           O  
ATOM    797  CB  GLU A 268     125.836 149.394  89.530  1.00 46.92           C  
ATOM    798  N   ALA A 269     125.791 149.882  92.680  1.00 43.02           N  
ATOM    799  CA  ALA A 269     126.298 149.621  94.022  1.00 43.02           C  
ATOM    800  C   ALA A 269     125.176 149.250  94.979  1.00 43.02           C  
ATOM    801  O   ALA A 269     125.363 148.403  95.857  1.00 43.02           O  
ATOM    802  CB  ALA A 269     127.055 150.837  94.540  1.00 43.02           C  
ATOM    803  N   LEU A 270     123.998 149.853  94.811  1.00 43.17           N  
ATOM    804  CA  LEU A 270     122.861 149.505  95.658  1.00 43.17           C  
ATOM    805  C   LEU A 270     122.358 148.098  95.354  1.00 43.17           C  
ATOM    806  O   LEU A 270     121.987 147.350  96.265  1.00 43.17           O  
ATOM    807  CB  LEU A 270     121.746 150.530  95.481  1.00 43.17           C  
ATOM    808  CG  LEU A 270     121.983 151.881  96.137  1.00 43.17           C  
ATOM    809  CD1 LEU A 270     121.072 152.925  95.565  1.00 43.17           C  
ATOM    810  CD2 LEU A 270     121.750 151.749  97.602  1.00 43.17           C  
ATOM    811  N   ASN A 271     122.362 147.711  94.075  1.00 45.71           N  
ATOM    812  CA  ASN A 271     121.988 146.350  93.702  1.00 45.71           C  
ATOM    813  C   ASN A 271     123.001 145.327  94.196  1.00 45.71           C  
ATOM    814  O   ASN A 271     122.617 144.230  94.614  1.00 45.71           O  
ATOM    815  CB  ASN A 271     121.838 146.242  92.188  1.00 45.71           C  
ATOM    816  CG  ASN A 271     120.664 147.030  91.664  1.00 45.71           C  
ATOM    817  OD1 ASN A 271     119.618 147.105  92.302  1.00 45.71           O  
ATOM    818  ND2 ASN A 271     120.832 147.631  90.494  1.00 45.71           N  
ATOM    819  N   ASP A 272     124.289 145.675  94.187  1.00 43.34           N  
ATOM    820  CA  ASP A 272     125.311 144.766  94.697  1.00 43.34           C  
ATOM    821  C   ASP A 272     125.218 144.624  96.214  1.00 43.34           C  
ATOM    822  O   ASP A 272     125.389 143.522  96.754  1.00 43.34           O  
ATOM    823  CB  ASP A 272     126.688 145.272  94.274  1.00 43.34           C  
ATOM    824  CG  ASP A 272     127.786 144.272  94.530  1.00 43.34           C  
ATOM    825  OD1 ASP A 272     127.477 143.078  94.714  1.00 43.34           O  
ATOM    826  OD2 ASP A 272     128.968 144.675  94.523  1.00 43.34           O  
ATOM    827  N   PHE A 273     124.918 145.722  96.917  1.00 41.40           N  
ATOM    828  CA  PHE A 273     124.722 145.652  98.363  1.00 41.40           C  
ATOM    829  C   PHE A 273     123.477 144.855  98.720  1.00 41.40           C  
ATOM    830  O   PHE A 273     123.471 144.116  99.709  1.00 41.40           O  
ATOM    831  CB  PHE A 273     124.635 147.054  98.956  1.00 41.40           C  
ATOM    832  CG  PHE A 273     124.492 147.067 100.446  1.00 41.40           C  
ATOM    833  CD1 PHE A 273     125.401 146.403 101.239  1.00 41.40           C  
ATOM    834  CD2 PHE A 273     123.460 147.751 101.052  1.00 41.40           C  
ATOM    835  CE1 PHE A 273     125.282 146.411 102.603  1.00 41.40           C  
ATOM    836  CE2 PHE A 273     123.338 147.759 102.418  1.00 41.40           C  
ATOM    837  CZ  PHE A 273     124.249 147.089 103.191  1.00 41.40           C  
ATOM    838  N   LYS A 274     122.412 144.993  97.930  1.00 44.24           N  
ATOM    839  CA  LYS A 274     121.226 144.168  98.114  1.00 44.24           C  
ATOM    840  C   LYS A 274     121.493 142.702  97.809  1.00 44.24           C  
ATOM    841  O   LYS A 274     120.875 141.830  98.424  1.00 44.24           O  
ATOM    842  CB  LYS A 274     120.101 144.688  97.225  1.00 44.24           C  
ATOM    843  CG  LYS A 274     118.714 144.188  97.568  1.00 44.24           C  
ATOM    844  CD  LYS A 274     117.661 145.193  97.141  1.00 44.24           C  
ATOM    845  CE  LYS A 274     117.798 145.559  95.671  1.00 44.24           C  
ATOM    846  NZ  LYS A 274     117.324 146.942  95.395  1.00 44.24           N  
ATOM    847  N   SER A 275     122.401 142.414  96.880  1.00 42.76           N  
ATOM    848  CA  SER A 275     122.757 141.037  96.573  1.00 42.76           C  
ATOM    849  C   SER A 275     123.648 140.405  97.627  1.00 42.76           C  
ATOM    850  O   SER A 275     123.643 139.179  97.764  1.00 42.76           O  
ATOM    851  CB  SER A 275     123.462 140.970  95.223  1.00 42.76           C  
ATOM    852  OG  SER A 275     124.279 139.821  95.151  1.00 42.76           O  
ATOM    853  N   ILE A 276     124.425 141.202  98.352  1.00 42.99           N  
ATOM    854  CA  ILE A 276     125.292 140.694  99.410  1.00 42.99           C  
ATOM    855  C   ILE A 276     124.555 140.569 100.737  1.00 42.99           C  
ATOM    856  O   ILE A 276     124.722 139.577 101.448  1.00 42.99           O  
ATOM    857  CB  ILE A 276     126.541 141.594  99.527  1.00 42.99           C  
ATOM    858  CG1 ILE A 276     127.551 141.176  98.476  1.00 42.99           C  
ATOM    859  CG2 ILE A 276     127.194 141.536 100.893  1.00 42.99           C  
ATOM    860  CD1 ILE A 276     128.257 142.308  97.907  1.00 42.99           C  
ATOM    861  N   TRP A 277     123.714 141.553 101.059  1.00 44.79           N  
ATOM    862  CA  TRP A 277     122.981 141.559 102.322  1.00 44.79           C  
ATOM    863  C   TRP A 277     121.982 140.410 102.403  1.00 44.79           C  
ATOM    864  O   TRP A 277     121.760 139.850 103.481  1.00 44.79           O  
ATOM    865  CB  TRP A 277     122.276 142.901 102.477  1.00 44.79           C  
ATOM    866  CG  TRP A 277     121.666 143.138 103.796  1.00 44.79           C  
ATOM    867  CD1 TRP A 277     120.352 143.028 104.113  1.00 44.79           C  
ATOM    868  CD2 TRP A 277     122.331 143.566 104.985  1.00 44.79           C  
ATOM    869  NE1 TRP A 277     120.155 143.345 105.429  1.00 44.79           N  
ATOM    870  CE2 TRP A 277     121.358 143.680 105.987  1.00 44.79           C  
ATOM    871  CE3 TRP A 277     123.658 143.853 105.302  1.00 44.79           C  
ATOM    872  CZ2 TRP A 277     121.667 144.067 107.279  1.00 44.79           C  
ATOM    873  CZ3 TRP A 277     123.961 144.240 106.582  1.00 44.79           C  
ATOM    874  CH2 TRP A 277     122.972 144.351 107.554  1.00 44.79           C  
ATOM    875  N   ASN A 278     121.389 140.026 101.273  1.00 47.97           N  
ATOM    876  CA  ASN A 278     120.425 138.936 101.226  1.00 47.97           C  
ATOM    877  C   ASN A 278     121.028 137.645 100.685  1.00 47.97           C  
ATOM    878  O   ASN A 278     120.328 136.858 100.045  1.00 47.97           O  
ATOM    879  CB  ASN A 278     119.213 139.337 100.388  1.00 47.97           C  
ATOM    880  CG  ASN A 278     118.643 140.670 100.794  1.00 47.97           C  
ATOM    881  OD1 ASN A 278     117.842 140.761 101.721  1.00 47.97           O  
ATOM    882  ND2 ASN A 278     119.046 141.717 100.095  1.00 47.97           N  
ATOM    883  N   ASN A 279     122.314 137.415 100.918  1.00 50.91           N  
ATOM    884  CA  ASN A 279     122.946 136.166 100.524  1.00 50.91           C  
ATOM    885  C   ASN A 279     122.725 135.129 101.612  1.00 50.91           C  
ATOM    886  O   ASN A 279     122.700 135.458 102.798  1.00 50.91           O  
ATOM    887  CB  ASN A 279     124.439 136.383 100.284  1.00 50.91           C  
ATOM    888  CG  ASN A 279     125.031 135.376  99.335  1.00 50.91           C  
ATOM    889  OD1 ASN A 279     124.998 134.178  99.585  1.00 50.91           O  
ATOM    890  ND2 ASN A 279     125.578 135.860  98.231  1.00 50.91           N  
ATOM    891  N   ARG A 280     122.557 133.872 101.208  1.00 57.60           N  
ATOM    892  CA  ARG A 280     122.188 132.849 102.176  1.00 57.60           C  
ATOM    893  C   ARG A 280     123.367 132.343 102.992  1.00 57.60           C  
ATOM    894  O   ARG A 280     123.150 131.668 104.001  1.00 57.60           O  
ATOM    895  CB  ARG A 280     121.503 131.674 101.482  1.00 57.60           C  
ATOM    896  CG  ARG A 280     122.441 130.667 100.857  1.00 57.60           C  
ATOM    897  CD  ARG A 280     121.692 129.394 100.508  1.00 57.60           C  
ATOM    898  NE  ARG A 280     122.551 128.405  99.868  1.00 57.60           N  
ATOM    899  CZ  ARG A 280     122.774 128.347  98.560  1.00 57.60           C  
ATOM    900  NH1 ARG A 280     122.202 129.224  97.747  1.00 57.60           N  
ATOM    901  NH2 ARG A 280     123.570 127.412  98.062  1.00 57.60           N  
ATOM    902  N   TRP A 281     124.596 132.644 102.590  1.00 53.61           N  
ATOM    903  CA  TRP A 281     125.752 132.309 103.405  1.00 53.61           C  
ATOM    904  C   TRP A 281     126.175 133.452 104.309  1.00 53.61           C  
ATOM    905  O   TRP A 281     126.836 133.214 105.325  1.00 53.61           O  
ATOM    906  CB  TRP A 281     126.922 131.896 102.515  1.00 53.61           C  
ATOM    907  CG  TRP A 281     126.558 130.821 101.566  1.00 53.61           C  
ATOM    908  CD1 TRP A 281     126.371 130.943 100.226  1.00 53.61           C  
ATOM    909  CD2 TRP A 281     126.315 129.450 101.884  1.00 53.61           C  
ATOM    910  NE1 TRP A 281     126.033 129.730  99.684  1.00 53.61           N  
ATOM    911  CE2 TRP A 281     125.992 128.796 100.684  1.00 53.61           C  
ATOM    912  CE3 TRP A 281     126.343 128.709 103.068  1.00 53.61           C  
ATOM    913  CZ2 TRP A 281     125.700 127.441 100.632  1.00 53.61           C  
ATOM    914  CZ3 TRP A 281     126.051 127.367 103.014  1.00 53.61           C  
ATOM    915  CH2 TRP A 281     125.736 126.745 101.806  1.00 53.61           C  
ATOM    916  N   LEU A 282     125.800 134.679 103.968  1.00 50.45           N  
ATOM    917  CA  LEU A 282     126.097 135.862 104.766  1.00 50.45           C  
ATOM    918  C   LEU A 282     124.893 136.290 105.588  1.00 50.45           C  
ATOM    919  O   LEU A 282     124.642 137.482 105.760  1.00 50.45           O  
ATOM    920  CB  LEU A 282     126.572 136.994 103.862  1.00 50.45           C  
ATOM    921  CG  LEU A 282     127.504 136.581 102.719  1.00 50.45           C  
ATOM    922  CD1 LEU A 282     127.745 137.732 101.774  1.00 50.45           C  
ATOM    923  CD2 LEU A 282     128.812 136.072 103.260  1.00 50.45           C  
ATOM    924  N   ARG A 283     124.117 135.329 106.093  1.00 56.80           N  
ATOM    925  CA  ARG A 283     122.932 135.651 106.881  1.00 56.80           C  
ATOM    926  C   ARG A 283     123.264 136.038 108.313  1.00 56.80           C  
ATOM    927  O   ARG A 283     122.360 136.428 109.054  1.00 56.80           O  
ATOM    928  CB  ARG A 283     121.966 134.468 106.906  1.00 56.80           C  
ATOM    929  CG  ARG A 283     121.336 134.142 105.578  1.00 56.80           C  
ATOM    930  CD  ARG A 283     119.913 133.644 105.748  1.00 56.80           C  
ATOM    931  NE  ARG A 283     119.221 133.529 104.467  1.00 56.80           N  
ATOM    932  CZ  ARG A 283     118.609 134.534 103.849  1.00 56.80           C  
ATOM    933  NH1 ARG A 283     118.593 135.744 104.391  1.00 56.80           N  
ATOM    934  NH2 ARG A 283     118.011 134.328 102.684  1.00 56.80           N  
ATOM    935  N   THR A 284     124.516 135.886 108.739  1.00 50.52           N  
ATOM    936  CA  THR A 284     124.928 136.263 110.084  1.00 50.52           C  
ATOM    937  C   THR A 284     126.146 137.174 110.082  1.00 50.52           C  
ATOM    938  O   THR A 284     126.758 137.365 111.137  1.00 50.52           O  
ATOM    939  CB  THR A 284     125.227 135.025 110.939  1.00 50.52           C  
ATOM    940  OG1 THR A 284     126.208 134.214 110.284  1.00 50.52           O  
ATOM    941  CG2 THR A 284     123.974 134.205 111.192  1.00 50.52           C  
ATOM    942  N   ILE A 285     126.511 137.742 108.939  1.00 41.71           N  
ATOM    943  CA  ILE A 285     127.716 138.549 108.803  1.00 41.71           C  
ATOM    944  C   ILE A 285     127.308 140.011 108.711  1.00 41.71           C  
ATOM    945  O   ILE A 285     126.449 140.373 107.901  1.00 41.71           O  
ATOM    946  CB  ILE A 285     128.534 138.126 107.575  1.00 41.71           C  
ATOM    947  CG1 ILE A 285     128.730 136.616 107.566  1.00 41.71           C  
ATOM    948  CG2 ILE A 285     129.872 138.802 107.579  1.00 41.71           C  
ATOM    949  CD1 ILE A 285     129.518 136.100 108.730  1.00 41.71           C  
ATOM    950  N   SER A 286     127.914 140.849 109.544  1.00 33.92           N  
ATOM    951  CA  SER A 286     127.625 142.271 109.535  1.00 33.92           C  
ATOM    952  C   SER A 286     128.518 142.995 108.537  1.00 33.92           C  
ATOM    953  O   SER A 286     129.608 142.539 108.191  1.00 33.92           O  
ATOM    954  CB  SER A 286     127.812 142.865 110.925  1.00 33.92           C  
ATOM    955  OG  SER A 286     126.902 142.295 111.844  1.00 33.92           O  
ATOM    956  N   VAL A 287     128.045 144.152 108.090  1.00 32.93           N  
ATOM    957  CA  VAL A 287     128.687 144.911 107.027  1.00 32.93           C  
ATOM    958  C   VAL A 287     129.114 146.256 107.591  1.00 32.93           C  
ATOM    959  O   VAL A 287     128.292 146.988 108.148  1.00 32.93           O  
ATOM    960  CB  VAL A 287     127.754 145.091 105.820  1.00 32.93           C  
ATOM    961  CG1 VAL A 287     128.354 146.043 104.822  1.00 32.93           C  
ATOM    962  CG2 VAL A 287     127.496 143.765 105.161  1.00 32.93           C  
ATOM    963  N   ILE A 288     130.397 146.568 107.467  1.00 21.31           N  
ATOM    964  CA  ILE A 288     130.909 147.910 107.698  1.00 21.31           C  
ATOM    965  C   ILE A 288     130.952 148.598 106.343  1.00 21.31           C  
ATOM    966  O   ILE A 288     131.669 148.165 105.442  1.00 21.31           O  
ATOM    967  CB  ILE A 288     132.290 147.879 108.357  1.00 21.31           C  
ATOM    968  CG1 ILE A 288     132.257 146.994 109.597  1.00 21.31           C  
ATOM    969  CG2 ILE A 288     132.743 149.271 108.716  1.00 21.31           C  
ATOM    970  CD1 ILE A 288     133.603 146.622 110.102  1.00 21.31           C  
ATOM    971  N   LEU A 289     130.171 149.653 106.185  1.00 24.37           N  
ATOM    972  CA  LEU A 289     129.981 150.299 104.897  1.00 24.37           C  
ATOM    973  C   LEU A 289     130.720 151.628 104.877  1.00 24.37           C  
ATOM    974  O   LEU A 289     130.411 152.522 105.668  1.00 24.37           O  
ATOM    975  CB  LEU A 289     128.493 150.496 104.630  1.00 24.37           C  
ATOM    976  CG  LEU A 289     128.027 151.283 103.413  1.00 24.37           C  
ATOM    977  CD1 LEU A 289     128.426 150.598 102.149  1.00 24.37           C  
ATOM    978  CD2 LEU A 289     126.546 151.400 103.480  1.00 24.37           C  
ATOM    979  N   PHE A 290     131.684 151.760 103.971  1.00 33.64           N  
ATOM    980  CA  PHE A 290     132.473 152.978 103.824  1.00 33.64           C  
ATOM    981  C   PHE A 290     132.013 153.699 102.566  1.00 33.64           C  
ATOM    982  O   PHE A 290     132.252 153.236 101.451  1.00 33.64           O  
ATOM    983  CB  PHE A 290     133.962 152.666 103.757  1.00 33.64           C  
ATOM    984  CG  PHE A 290     134.587 152.398 105.086  1.00 33.64           C  
ATOM    985  CD1 PHE A 290     134.518 153.328 106.097  1.00 33.64           C  
ATOM    986  CD2 PHE A 290     135.259 151.224 105.318  1.00 33.64           C  
ATOM    987  CE1 PHE A 290     135.099 153.083 107.318  1.00 33.64           C  
ATOM    988  CE2 PHE A 290     135.840 150.975 106.538  1.00 33.64           C  
ATOM    989  CZ  PHE A 290     135.757 151.905 107.535  1.00 33.64           C  
ATOM    990  N   LEU A 291     131.369 154.847 102.751  1.00 35.59           N  
ATOM    991  CA  LEU A 291     130.913 155.685 101.649  1.00 35.59           C  
ATOM    992  C   LEU A 291     132.066 156.599 101.254  1.00 35.59           C  
ATOM    993  O   LEU A 291     132.114 157.783 101.588  1.00 35.59           O  
ATOM    994  CB  LEU A 291     129.674 156.459 102.061  1.00 35.59           C  
ATOM    995  CG  LEU A 291     128.496 155.550 102.398  1.00 35.59           C  
ATOM    996  CD1 LEU A 291     127.456 156.317 103.126  1.00 35.59           C  
ATOM    997  CD2 LEU A 291     127.906 154.991 101.143  1.00 35.59           C  
ATOM    998  N   ASN A 292     132.998 156.019 100.505  1.00 40.11           N  
ATOM    999  CA  ASN A 292     134.288 156.583 100.149  1.00 40.11           C  
ATOM   1000  C   ASN A 292     134.138 157.818  99.269  1.00 40.11           C  
ATOM   1001  O   ASN A 292     133.093 158.058  98.664  1.00 40.11           O  
ATOM   1002  CB  ASN A 292     135.112 155.533  99.414  1.00 40.11           C  
ATOM   1003  CG  ASN A 292     136.575 155.698  99.621  1.00 40.11           C  
ATOM   1004  OD1 ASN A 292     137.133 156.758  99.365  1.00 40.11           O  
ATOM   1005  ND2 ASN A 292     137.220 154.648 100.081  1.00 40.11           N  
ATOM   1006  N   LYS A 293     135.224 158.598  99.215  1.00 47.84           N  
ATOM   1007  CA  LYS A 293     135.394 159.753  98.326  1.00 47.84           C  
ATOM   1008  C   LYS A 293     134.302 160.800  98.518  1.00 47.84           C  
ATOM   1009  O   LYS A 293     133.591 161.157  97.582  1.00 47.84           O  
ATOM   1010  CB  LYS A 293     135.470 159.319  96.862  1.00 47.84           C  
ATOM   1011  CG  LYS A 293     136.657 158.446  96.539  1.00 47.84           C  
ATOM   1012  CD  LYS A 293     136.629 157.969  95.104  1.00 47.84           C  
ATOM   1013  CE  LYS A 293     137.856 157.139  94.808  1.00 47.84           C  
ATOM   1014  NZ  LYS A 293     137.957 156.784  93.372  1.00 47.84           N  
ATOM   1015  N   GLN A 294     134.162 161.293  99.745  1.00 54.03           N  
ATOM   1016  CA  GLN A 294     133.152 162.314  99.979  1.00 54.03           C  
ATOM   1017  C   GLN A 294     133.657 163.716  99.673  1.00 54.03           C  
ATOM   1018  O   GLN A 294     132.850 164.651  99.630  1.00 54.03           O  
ATOM   1019  CB  GLN A 294     132.639 162.254 101.415  1.00 54.03           C  
ATOM   1020  CG  GLN A 294     133.519 162.945 102.419  1.00 54.03           C  
ATOM   1021  CD  GLN A 294     132.839 163.090 103.754  1.00 54.03           C  
ATOM   1022  OE1 GLN A 294     131.681 162.718 103.910  1.00 54.03           O  
ATOM   1023  NE2 GLN A 294     133.554 163.635 104.730  1.00 54.03           N  
ATOM   1024  N   ASP A 295     134.962 163.880  99.446  1.00 56.81           N  
ATOM   1025  CA  ASP A 295     135.480 165.176  99.020  1.00 56.81           C  
ATOM   1026  C   ASP A 295     135.010 165.513  97.613  1.00 56.81           C  
ATOM   1027  O   ASP A 295     134.611 166.653  97.336  1.00 56.81           O  
ATOM   1028  CB  ASP A 295     137.005 165.178  99.090  1.00 56.81           C  
ATOM   1029  N   LEU A 296     135.020 164.519  96.724  1.00 56.62           N  
ATOM   1030  CA  LEU A 296     134.488 164.702  95.380  1.00 56.62           C  
ATOM   1031  C   LEU A 296     132.982 164.924  95.395  1.00 56.62           C  
ATOM   1032  O   LEU A 296     132.469 165.687  94.573  1.00 56.62           O  
ATOM   1033  CB  LEU A 296     134.834 163.493  94.513  1.00 56.62           C  
ATOM   1034  CG  LEU A 296     136.297 163.065  94.470  1.00 56.62           C  
ATOM   1035  CD1 LEU A 296     136.477 161.924  93.497  1.00 56.62           C  
ATOM   1036  CD2 LEU A 296     137.173 164.235  94.082  1.00 56.62           C  
ATOM   1037  N   LEU A 297     132.269 164.291  96.330  1.00 57.55           N  
ATOM   1038  CA  LEU A 297     130.831 164.511  96.449  1.00 57.55           C  
ATOM   1039  C   LEU A 297     130.523 165.928  96.914  1.00 57.55           C  
ATOM   1040  O   LEU A 297     129.611 166.574  96.383  1.00 57.55           O  
ATOM   1041  CB  LEU A 297     130.225 163.487  97.405  1.00 57.55           C  
ATOM   1042  CG  LEU A 297     128.817 163.731  97.945  1.00 57.55           C  
ATOM   1043  CD1 LEU A 297     127.791 163.602  96.849  1.00 57.55           C  
ATOM   1044  CD2 LEU A 297     128.526 162.747  99.049  1.00 57.55           C  
ATOM   1045  N   ALA A 298     131.289 166.435  97.883  1.00 60.57           N  
ATOM   1046  CA  ALA A 298     131.104 167.808  98.340  1.00 60.57           C  
ATOM   1047  C   ALA A 298     131.434 168.814  97.245  1.00 60.57           C  
ATOM   1048  O   ALA A 298     130.704 169.797  97.063  1.00 60.57           O  
ATOM   1049  CB  ALA A 298     131.963 168.068  99.573  1.00 60.57           C  
ATOM   1050  N   GLU A 299     132.511 168.572  96.489  1.00 64.76           N  
ATOM   1051  CA  GLU A 299     132.863 169.463  95.387  1.00 64.76           C  
ATOM   1052  C   GLU A 299     131.848 169.426  94.249  1.00 64.76           C  
ATOM   1053  O   GLU A 299     131.544 170.478  93.678  1.00 64.76           O  
ATOM   1054  CB  GLU A 299     134.252 169.114  94.852  1.00 64.76           C  
ATOM   1055  N   LYS A 300     131.297 168.252  93.926  1.00 67.82           N  
ATOM   1056  CA  LYS A 300     130.301 168.164  92.866  1.00 67.82           C  
ATOM   1057  C   LYS A 300     128.956 168.735  93.288  1.00 67.82           C  
ATOM   1058  O   LYS A 300     128.209 169.227  92.437  1.00 67.82           O  
ATOM   1059  CB  LYS A 300     130.123 166.713  92.422  1.00 67.82           C  
ATOM   1060  CG  LYS A 300     131.165 166.247  91.425  1.00 67.82           C  
ATOM   1061  CD  LYS A 300     130.979 164.784  91.062  1.00 67.82           C  
ATOM   1062  CE  LYS A 300     129.600 164.519  90.501  1.00 67.82           C  
ATOM   1063  NZ  LYS A 300     129.495 163.119  90.020  1.00 67.82           N  
ATOM   1064  N   VAL A 301     128.623 168.674  94.578  1.00 67.39           N  
ATOM   1065  CA  VAL A 301     127.386 169.295  95.037  1.00 67.39           C  
ATOM   1066  C   VAL A 301     127.534 170.812  95.077  1.00 67.39           C  
ATOM   1067  O   VAL A 301     126.651 171.543  94.615  1.00 67.39           O  
ATOM   1068  CB  VAL A 301     126.976 168.707  96.399  1.00 67.39           C  
ATOM   1069  CG1 VAL A 301     125.974 169.592  97.103  1.00 67.39           C  
ATOM   1070  CG2 VAL A 301     126.388 167.327  96.206  1.00 67.39           C  
ATOM   1071  N   LEU A 302     128.670 171.313  95.571  1.00 68.10           N  
ATOM   1072  CA  LEU A 302     128.905 172.752  95.585  1.00 68.10           C  
ATOM   1073  C   LEU A 302     129.180 173.325  94.199  1.00 68.10           C  
ATOM   1074  O   LEU A 302     129.145 174.549  94.037  1.00 68.10           O  
ATOM   1075  CB  LEU A 302     130.071 173.083  96.516  1.00 68.10           C  
ATOM   1076  N   ALA A 303     129.465 172.482  93.204  1.00 74.55           N  
ATOM   1077  CA  ALA A 303     129.549 172.962  91.828  1.00 74.55           C  
ATOM   1078  C   ALA A 303     128.159 173.193  91.245  1.00 74.55           C  
ATOM   1079  O   ALA A 303     127.883 174.248  90.662  1.00 74.55           O  
ATOM   1080  CB  ALA A 303     130.337 171.970  90.972  1.00 74.55           C  
ATOM   1081  N   GLY A 304     127.273 172.212  91.383  1.00 81.07           N  
ATOM   1082  CA  GLY A 304     125.909 172.350  90.915  1.00 81.07           C  
ATOM   1083  C   GLY A 304     125.675 171.988  89.467  1.00 81.07           C  
ATOM   1084  O   GLY A 304     124.596 172.282  88.939  1.00 81.07           O  
ATOM   1085  N   LYS A 305     126.637 171.347  88.809  1.00 88.03           N  
ATOM   1086  CA  LYS A 305     126.497 170.973  87.408  1.00 88.03           C  
ATOM   1087  C   LYS A 305     125.909 169.584  87.214  1.00 88.03           C  
ATOM   1088  O   LYS A 305     125.357 169.301  86.146  1.00 88.03           O  
ATOM   1089  CB  LYS A 305     127.855 171.046  86.701  1.00 88.03           C  
ATOM   1090  N   SER A 306     126.018 168.714  88.213  1.00 85.33           N  
ATOM   1091  CA  SER A 306     125.468 167.362  88.159  1.00 85.33           C  
ATOM   1092  C   SER A 306     124.484 167.218  89.315  1.00 85.33           C  
ATOM   1093  O   SER A 306     124.879 167.266  90.484  1.00 85.33           O  
ATOM   1094  CB  SER A 306     126.577 166.319  88.230  1.00 85.33           C  
ATOM   1095  OG  SER A 306     127.309 166.287  87.021  1.00 85.33           O  
ATOM   1096  N   LYS A 307     123.206 167.051  88.994  1.00 82.53           N  
ATOM   1097  CA  LYS A 307     122.178 166.948  90.016  1.00 82.53           C  
ATOM   1098  C   LYS A 307     121.832 165.487  90.295  1.00 82.53           C  
ATOM   1099  O   LYS A 307     121.952 164.614  89.435  1.00 82.53           O  
ATOM   1100  CB  LYS A 307     120.932 167.725  89.595  1.00 82.53           C  
ATOM   1101  N   ILE A 308     121.381 165.229  91.523  1.00 78.32           N  
ATOM   1102  CA  ILE A 308     121.122 163.857  91.945  1.00 78.32           C  
ATOM   1103  C   ILE A 308     119.682 163.451  91.622  1.00 78.32           C  
ATOM   1104  O   ILE A 308     119.370 162.257  91.544  1.00 78.32           O  
ATOM   1105  CB  ILE A 308     121.455 163.716  93.444  1.00 78.32           C  
ATOM   1106  CG1 ILE A 308     122.790 164.385  93.743  1.00 78.32           C  
ATOM   1107  CG2 ILE A 308     121.587 162.259  93.867  1.00 78.32           C  
ATOM   1108  CD1 ILE A 308     123.146 164.392  95.198  1.00 78.32           C  
ATOM   1109  N   GLU A 309     118.788 164.413  91.387  1.00 85.53           N  
ATOM   1110  CA  GLU A 309     117.420 164.042  91.043  1.00 85.53           C  
ATOM   1111  C   GLU A 309     117.263 163.612  89.589  1.00 85.53           C  
ATOM   1112  O   GLU A 309     116.181 163.150  89.215  1.00 85.53           O  
ATOM   1113  CB  GLU A 309     116.450 165.179  91.371  1.00 85.53           C  
ATOM   1114  CG  GLU A 309     116.607 166.426  90.535  1.00 85.53           C  
ATOM   1115  CD  GLU A 309     117.406 167.492  91.249  1.00 85.53           C  
ATOM   1116  OE1 GLU A 309     116.942 168.649  91.297  1.00 85.53           O  
ATOM   1117  OE2 GLU A 309     118.492 167.170  91.771  1.00 85.53           O  
ATOM   1118  N   ASP A 310     118.307 163.748  88.765  1.00 87.89           N  
ATOM   1119  CA  ASP A 310     118.278 163.156  87.432  1.00 87.89           C  
ATOM   1120  C   ASP A 310     118.422 161.641  87.491  1.00 87.89           C  
ATOM   1121  O   ASP A 310     117.973 160.940  86.579  1.00 87.89           O  
ATOM   1122  CB  ASP A 310     119.386 163.747  86.565  1.00 87.89           C  
ATOM   1123  CG  ASP A 310     119.166 165.209  86.256  1.00 87.89           C  
ATOM   1124  OD1 ASP A 310     117.997 165.645  86.233  1.00 87.89           O  
ATOM   1125  OD2 ASP A 310     120.163 165.921  86.025  1.00 87.89           O  
ATOM   1126  N   TYR A 311     119.052 161.125  88.544  1.00 80.45           N  
ATOM   1127  CA  TYR A 311     119.246 159.695  88.727  1.00 80.45           C  
ATOM   1128  C   TYR A 311     118.395 159.114  89.841  1.00 80.45           C  
ATOM   1129  O   TYR A 311     117.954 157.965  89.735  1.00 80.45           O  
ATOM   1130  CB  TYR A 311     120.718 159.399  89.020  1.00 80.45           C  
ATOM   1131  CG  TYR A 311     121.669 159.980  88.007  1.00 80.45           C  
ATOM   1132  CD1 TYR A 311     121.931 159.317  86.819  1.00 80.45           C  
ATOM   1133  CD2 TYR A 311     122.307 161.190  88.239  1.00 80.45           C  
ATOM   1134  CE1 TYR A 311     122.802 159.844  85.888  1.00 80.45           C  
ATOM   1135  CE2 TYR A 311     123.181 161.724  87.316  1.00 80.45           C  
ATOM   1136  CZ  TYR A 311     123.423 161.047  86.143  1.00 80.45           C  
ATOM   1137  OH  TYR A 311     124.291 161.577  85.220  1.00 80.45           O  
ATOM   1138  N   PHE A 312     118.158 159.878  90.904  1.00 73.85           N  
ATOM   1139  CA  PHE A 312     117.326 159.449  92.024  1.00 73.85           C  
ATOM   1140  C   PHE A 312     116.285 160.536  92.243  1.00 73.85           C  
ATOM   1141  O   PHE A 312     116.578 161.532  92.933  1.00 73.85           O  
ATOM   1142  CB  PHE A 312     118.156 159.240  93.291  1.00 73.85           C  
ATOM   1143  CG  PHE A 312     119.048 158.037  93.251  1.00 73.85           C  
ATOM   1144  CD1 PHE A 312     118.680 156.874  93.899  1.00 73.85           C  
ATOM   1145  CD2 PHE A 312     120.259 158.075  92.588  1.00 73.85           C  
ATOM   1146  CE1 PHE A 312     119.494 155.771  93.873  1.00 73.85           C  
ATOM   1147  CE2 PHE A 312     121.071 156.976  92.557  1.00 73.85           C  
ATOM   1148  CZ  PHE A 312     120.689 155.822  93.202  1.00 73.85           C  
ATOM   1149  N   PRO A 313     115.064 160.394  91.710  1.00 76.96           N  
ATOM   1150  CA  PRO A 313     114.116 161.521  91.729  1.00 76.96           C  
ATOM   1151  C   PRO A 313     113.537 161.838  93.097  1.00 76.96           C  
ATOM   1152  O   PRO A 313     113.070 162.968  93.300  1.00 76.96           O  
ATOM   1153  CB  PRO A 313     113.009 161.066  90.764  1.00 76.96           C  
ATOM   1154  CG  PRO A 313     113.595 159.914  90.006  1.00 76.96           C  
ATOM   1155  CD  PRO A 313     114.532 159.253  90.955  1.00 76.96           C  
ATOM   1156  N   GLU A 314     113.609 160.905  94.053  1.00 77.06           N  
ATOM   1157  CA  GLU A 314     113.068 161.140  95.389  1.00 77.06           C  
ATOM   1158  C   GLU A 314     113.885 162.179  96.149  1.00 77.06           C  
ATOM   1159  O   GLU A 314     113.402 162.751  97.131  1.00 77.06           O  
ATOM   1160  CB  GLU A 314     112.997 159.813  96.150  1.00 77.06           C  
ATOM   1161  CG  GLU A 314     112.044 159.782  97.345  1.00 77.06           C  
ATOM   1162  CD  GLU A 314     112.697 160.180  98.654  1.00 77.06           C  
ATOM   1163  OE1 GLU A 314     113.905 159.920  98.822  1.00 77.06           O  
ATOM   1164  OE2 GLU A 314     112.003 160.762  99.513  1.00 77.06           O  
ATOM   1165  N   PHE A 315     115.100 162.477  95.676  1.00 72.88           N  
ATOM   1166  CA  PHE A 315     115.892 163.588  96.189  1.00 72.88           C  
ATOM   1167  C   PHE A 315     115.244 164.947  95.947  1.00 72.88           C  
ATOM   1168  O   PHE A 315     115.626 165.923  96.598  1.00 72.88           O  
ATOM   1169  CB  PHE A 315     117.279 163.566  95.560  1.00 72.88           C  
ATOM   1170  CG  PHE A 315     118.269 164.424  96.266  1.00 72.88           C  
ATOM   1171  CD1 PHE A 315     118.676 164.110  97.542  1.00 72.88           C  
ATOM   1172  CD2 PHE A 315     118.779 165.553  95.658  1.00 72.88           C  
ATOM   1173  CE1 PHE A 315     119.576 164.897  98.197  1.00 72.88           C  
ATOM   1174  CE2 PHE A 315     119.683 166.345  96.309  1.00 72.88           C  
ATOM   1175  CZ  PHE A 315     120.081 166.017  97.580  1.00 72.88           C  
ATOM   1176  N   ALA A 316     114.259 165.043  95.048  1.00 80.81           N  
ATOM   1177  CA  ALA A 316     113.484 166.275  94.955  1.00 80.81           C  
ATOM   1178  C   ALA A 316     112.560 166.479  96.153  1.00 80.81           C  
ATOM   1179  O   ALA A 316     112.032 167.581  96.329  1.00 80.81           O  
ATOM   1180  CB  ALA A 316     112.669 166.288  93.662  1.00 80.81           C  
ATOM   1181  N   ARG A 317     112.359 165.452  96.980  1.00 82.47           N  
ATOM   1182  CA  ARG A 317     111.414 165.499  98.087  1.00 82.47           C  
ATOM   1183  C   ARG A 317     112.087 165.300  99.439  1.00 82.47           C  
ATOM   1184  O   ARG A 317     111.390 165.166 100.451  1.00 82.47           O  
ATOM   1185  CB  ARG A 317     110.326 164.433  97.910  1.00 82.47           C  
ATOM   1186  CG  ARG A 317     109.304 164.687  96.804  1.00 82.47           C  
ATOM   1187  CD  ARG A 317     109.764 164.128  95.464  1.00 82.47           C  
ATOM   1188  NE  ARG A 317     108.705 164.132  94.465  1.00 82.47           N  
ATOM   1189  CZ  ARG A 317     107.870 163.120  94.272  1.00 82.47           C  
ATOM   1190  NH1 ARG A 317     107.976 162.024  95.011  1.00 82.47           N  
ATOM   1191  NH2 ARG A 317     106.931 163.200  93.340  1.00 82.47           N  
ATOM   1192  N   TYR A 318     113.415 165.269  99.488  1.00 73.31           N  
ATOM   1193  CA  TYR A 318     114.145 164.869 100.683  1.00 73.31           C  
ATOM   1194  C   TYR A 318     114.690 166.099 101.397  1.00 73.31           C  
ATOM   1195  O   TYR A 318     115.396 166.911 100.791  1.00 73.31           O  
ATOM   1196  CB  TYR A 318     115.285 163.914 100.330  1.00 73.31           C  
ATOM   1197  CG  TYR A 318     115.905 163.244 101.530  1.00 73.31           C  
ATOM   1198  CD1 TYR A 318     115.293 162.154 102.127  1.00 73.31           C  
ATOM   1199  CD2 TYR A 318     117.097 163.705 102.071  1.00 73.31           C  
ATOM   1200  CE1 TYR A 318     115.847 161.542 103.225  1.00 73.31           C  
ATOM   1201  CE2 TYR A 318     117.658 163.097 103.170  1.00 73.31           C  
ATOM   1202  CZ  TYR A 318     117.026 162.016 103.739  1.00 73.31           C  
ATOM   1203  OH  TYR A 318     117.572 161.397 104.834  1.00 73.31           O  
ATOM   1204  N   THR A 319     114.365 166.225 102.682  1.00 79.52           N  
ATOM   1205  CA  THR A 319     114.945 167.232 103.556  1.00 79.52           C  
ATOM   1206  C   THR A 319     115.759 166.544 104.642  1.00 79.52           C  
ATOM   1207  O   THR A 319     115.355 165.508 105.176  1.00 79.52           O  
ATOM   1208  CB  THR A 319     113.871 168.110 104.197  1.00 79.52           C  
ATOM   1209  OG1 THR A 319     113.045 167.306 105.048  1.00 79.52           O  
ATOM   1210  CG2 THR A 319     113.010 168.765 103.128  1.00 79.52           C  
ATOM   1211  N   THR A 320     116.908 167.136 104.958  1.00 78.92           N  
ATOM   1212  CA  THR A 320     117.835 166.528 105.902  1.00 78.92           C  
ATOM   1213  C   THR A 320     117.268 166.565 107.321  1.00 78.92           C  
ATOM   1214  O   THR A 320     116.662 167.560 107.727  1.00 78.92           O  
ATOM   1215  CB  THR A 320     119.198 167.227 105.838  1.00 78.92           C  
ATOM   1216  OG1 THR A 320     120.058 166.708 106.859  1.00 78.92           O  
ATOM   1217  CG2 THR A 320     119.083 168.745 105.947  1.00 78.92           C  
ATOM   1218  N   PRO A 321     117.401 165.480 108.079  1.00 83.57           N  
ATOM   1219  CA  PRO A 321     116.768 165.430 109.398  1.00 83.57           C  
ATOM   1220  C   PRO A 321     117.557 166.227 110.422  1.00 83.57           C  
ATOM   1221  O   PRO A 321     118.776 166.384 110.318  1.00 83.57           O  
ATOM   1222  CB  PRO A 321     116.765 163.933 109.739  1.00 83.57           C  
ATOM   1223  CG  PRO A 321     117.189 163.224 108.477  1.00 83.57           C  
ATOM   1224  CD  PRO A 321     118.039 164.201 107.740  1.00 83.57           C  
ATOM   1225  N   GLU A 322     116.841 166.725 111.431  1.00 85.65           N  
ATOM   1226  CA  GLU A 322     117.455 167.538 112.472  1.00 85.65           C  
ATOM   1227  C   GLU A 322     118.326 166.730 113.425  1.00 85.65           C  
ATOM   1228  O   GLU A 322     119.122 167.322 114.161  1.00 85.65           O  
ATOM   1229  CB  GLU A 322     116.374 168.275 113.266  1.00 85.65           C  
ATOM   1230  N   ASP A 323     118.207 165.401 113.422  1.00 84.39           N  
ATOM   1231  CA  ASP A 323     119.009 164.536 114.277  1.00 84.39           C  
ATOM   1232  C   ASP A 323     120.330 164.137 113.632  1.00 84.39           C  
ATOM   1233  O   ASP A 323     120.967 163.171 114.073  1.00 84.39           O  
ATOM   1234  CB  ASP A 323     118.207 163.292 114.660  1.00 84.39           C  
ATOM   1235  N   ALA A 324     120.759 164.854 112.598  1.00 83.09           N  
ATOM   1236  CA  ALA A 324     122.035 164.573 111.965  1.00 83.09           C  
ATOM   1237  C   ALA A 324     123.173 165.231 112.741  1.00 83.09           C  
ATOM   1238  O   ALA A 324     122.964 166.086 113.606  1.00 83.09           O  
ATOM   1239  CB  ALA A 324     122.032 165.060 110.518  1.00 83.09           C  
ATOM   1240  N   THR A 325     124.399 164.814 112.420  1.00 82.83           N  
ATOM   1241  CA  THR A 325     125.614 165.343 113.035  1.00 82.83           C  
ATOM   1242  C   THR A 325     126.474 165.961 111.939  1.00 82.83           C  
ATOM   1243  O   THR A 325     127.387 165.308 111.412  1.00 82.83           O  
ATOM   1244  CB  THR A 325     126.381 164.255 113.783  1.00 82.83           C  
ATOM   1245  N   PRO A 326     126.210 167.211 111.564  1.00 87.92           N  
ATOM   1246  CA  PRO A 326     127.006 167.845 110.510  1.00 87.92           C  
ATOM   1247  C   PRO A 326     128.390 168.231 111.005  1.00 87.92           C  
ATOM   1248  O   PRO A 326     128.564 168.697 112.133  1.00 87.92           O  
ATOM   1249  CB  PRO A 326     126.185 169.090 110.142  1.00 87.92           C  
ATOM   1250  CG  PRO A 326     124.867 168.932 110.841  1.00 87.92           C  
ATOM   1251  CD  PRO A 326     125.142 168.101 112.040  1.00 87.92           C  
ATOM   1252  N   GLU A 327     129.381 168.024 110.142  1.00 89.53           N  
ATOM   1253  CA  GLU A 327     130.751 168.420 110.417  1.00 89.53           C  
ATOM   1254  C   GLU A 327     130.866 169.946 110.395  1.00 89.53           C  
ATOM   1255  O   GLU A 327     130.028 170.624 109.795  1.00 89.53           O  
ATOM   1256  CB  GLU A 327     131.693 167.794 109.387  1.00 89.53           C  
ATOM   1257  N   PRO A 328     131.859 170.520 111.082  1.00 92.42           N  
ATOM   1258  CA  PRO A 328     132.018 171.982 111.046  1.00 92.42           C  
ATOM   1259  C   PRO A 328     132.474 172.461 109.675  1.00 92.42           C  
ATOM   1260  O   PRO A 328     133.527 172.059 109.178  1.00 92.42           O  
ATOM   1261  CB  PRO A 328     133.082 172.255 112.118  1.00 92.42           C  
ATOM   1262  CG  PRO A 328     133.057 171.058 112.998  1.00 92.42           C  
ATOM   1263  CD  PRO A 328     132.730 169.909 112.103  1.00 92.42           C  
ATOM   1264  N   GLY A 329     131.667 173.330 109.068  1.00 91.26           N  
ATOM   1265  CA  GLY A 329     131.938 173.867 107.756  1.00 91.26           C  
ATOM   1266  C   GLY A 329     131.042 173.336 106.655  1.00 91.26           C  
ATOM   1267  O   GLY A 329     131.148 173.801 105.515  1.00 91.26           O  
ATOM   1268  N   GLU A 330     130.169 172.380 106.962  1.00 88.78           N  
ATOM   1269  CA  GLU A 330     129.335 171.756 105.946  1.00 88.78           C  
ATOM   1270  C   GLU A 330     128.250 172.705 105.465  1.00 88.78           C  
ATOM   1271  O   GLU A 330     127.642 173.432 106.255  1.00 88.78           O  
ATOM   1272  CB  GLU A 330     128.682 170.486 106.488  1.00 88.78           C  
ATOM   1273  CG  GLU A 330     129.640 169.362 106.794  1.00 88.78           C  
ATOM   1274  CD  GLU A 330     130.277 168.775 105.556  1.00 88.78           C  
ATOM   1275  OE1 GLU A 330     129.606 168.742 104.507  1.00 88.78           O  
ATOM   1276  OE2 GLU A 330     131.448 168.346 105.632  1.00 88.78           O  
ATOM   1277  N   ASP A 331     128.014 172.695 104.155  1.00 87.31           N  
ATOM   1278  CA  ASP A 331     126.835 173.312 103.586  1.00 87.31           C  
ATOM   1279  C   ASP A 331     125.627 172.439 103.898  1.00 87.31           C  
ATOM   1280  O   ASP A 331     125.768 171.250 104.186  1.00 87.31           O  
ATOM   1281  CB  ASP A 331     127.005 173.487 102.079  1.00 87.31           C  
ATOM   1282  CG  ASP A 331     127.994 174.574 101.726  1.00 87.31           C  
ATOM   1283  OD1 ASP A 331     128.103 175.553 102.490  1.00 87.31           O  
ATOM   1284  OD2 ASP A 331     128.670 174.447 100.686  1.00 87.31           O  
ATOM   1285  N   PRO A 332     124.419 173.007 103.877  1.00 85.14           N  
ATOM   1286  CA  PRO A 332     123.227 172.149 103.966  1.00 85.14           C  
ATOM   1287  C   PRO A 332     123.038 171.261 102.748  1.00 85.14           C  
ATOM   1288  O   PRO A 332     122.441 170.183 102.868  1.00 85.14           O  
ATOM   1289  CB  PRO A 332     122.079 173.156 104.117  1.00 85.14           C  
ATOM   1290  CG  PRO A 332     122.724 174.383 104.665  1.00 85.14           C  
ATOM   1291  CD  PRO A 332     124.087 174.430 104.050  1.00 85.14           C  
ATOM   1292  N   ARG A 333     123.548 171.670 101.584  1.00 81.38           N  
ATOM   1293  CA  ARG A 333     123.374 170.878 100.373  1.00 81.38           C  
ATOM   1294  C   ARG A 333     124.232 169.621 100.403  1.00 81.38           C  
ATOM   1295  O   ARG A 333     123.767 168.535 100.022  1.00 81.38           O  
ATOM   1296  CB  ARG A 333     123.704 171.730  99.150  1.00 81.38           C  
ATOM   1297  CG  ARG A 333     122.885 172.998  99.062  1.00 81.38           C  
ATOM   1298  CD  ARG A 333     123.121 173.718  97.754  1.00 81.38           C  
ATOM   1299  NE  ARG A 333     124.511 174.125  97.598  1.00 81.38           N  
ATOM   1300  CZ  ARG A 333     125.003 175.273  98.046  1.00 81.38           C  
ATOM   1301  NH1 ARG A 333     124.215 176.130  98.679  1.00 81.38           N  
ATOM   1302  NH2 ARG A 333     126.282 175.567  97.858  1.00 81.38           N  
ATOM   1303  N   VAL A 334     125.480 169.749 100.865  1.00 71.41           N  
ATOM   1304  CA  VAL A 334     126.362 168.596 101.005  1.00 71.41           C  
ATOM   1305  C   VAL A 334     125.811 167.623 102.037  1.00 71.41           C  
ATOM   1306  O   VAL A 334     125.842 166.403 101.838  1.00 71.41           O  
ATOM   1307  CB  VAL A 334     127.779 169.059 101.376  1.00 71.41           C  
ATOM   1308  CG1 VAL A 334     128.720 167.885 101.435  1.00 71.41           C  
ATOM   1309  CG2 VAL A 334     128.271 170.078 100.380  1.00 71.41           C  
ATOM   1310  N   THR A 335     125.258 168.151 103.132  1.00 70.63           N  
ATOM   1311  CA  THR A 335     124.699 167.308 104.182  1.00 70.63           C  
ATOM   1312  C   THR A 335     123.446 166.590 103.700  1.00 70.63           C  
ATOM   1313  O   THR A 335     123.245 165.407 104.006  1.00 70.63           O  
ATOM   1314  CB  THR A 335     124.415 168.166 105.415  1.00 70.63           C  
ATOM   1315  OG1 THR A 335     125.642 168.735 105.883  1.00 70.63           O  
ATOM   1316  CG2 THR A 335     123.803 167.351 106.537  1.00 70.63           C  
ATOM   1317  N   ARG A 336     122.632 167.272 102.890  1.00 69.09           N  
ATOM   1318  CA  ARG A 336     121.441 166.651 102.319  1.00 69.09           C  
ATOM   1319  C   ARG A 336     121.804 165.522 101.366  1.00 69.09           C  
ATOM   1320  O   ARG A 336     121.199 164.441 101.421  1.00 69.09           O  
ATOM   1321  CB  ARG A 336     120.605 167.699 101.595  1.00 69.09           C  
ATOM   1322  CG  ARG A 336     119.269 167.176 101.128  1.00 69.09           C  
ATOM   1323  CD  ARG A 336     118.371 168.291 100.640  1.00 69.09           C  
ATOM   1324  NE  ARG A 336     118.452 168.464  99.195  1.00 69.09           N  
ATOM   1325  CZ  ARG A 336     117.392 168.543  98.403  1.00 69.09           C  
ATOM   1326  NH1 ARG A 336     116.179 168.453  98.923  1.00 69.09           N  
ATOM   1327  NH2 ARG A 336     117.539 168.703  97.098  1.00 69.09           N  
ATOM   1328  N   ALA A 337     122.813 165.746 100.516  1.00 60.52           N  
ATOM   1329  CA  ALA A 337     123.278 164.708  99.599  1.00 60.52           C  
ATOM   1330  C   ALA A 337     123.837 163.503 100.350  1.00 60.52           C  
ATOM   1331  O   ALA A 337     123.476 162.355 100.051  1.00 60.52           O  
ATOM   1332  CB  ALA A 337     124.328 165.288  98.655  1.00 60.52           C  
ATOM   1333  N   LYS A 338     124.692 163.759 101.350  1.00 56.79           N  
ATOM   1334  CA  LYS A 338     125.324 162.693 102.125  1.00 56.79           C  
ATOM   1335  C   LYS A 338     124.296 161.848 102.863  1.00 56.79           C  
ATOM   1336  O   LYS A 338     124.357 160.610 102.843  1.00 56.79           O  
ATOM   1337  CB  LYS A 338     126.306 163.290 103.126  1.00 56.79           C  
ATOM   1338  CG  LYS A 338     127.624 163.750 102.551  1.00 56.79           C  
ATOM   1339  CD  LYS A 338     128.369 164.639 103.533  1.00 56.79           C  
ATOM   1340  CE  LYS A 338     128.486 163.988 104.893  1.00 56.79           C  
ATOM   1341  NZ  LYS A 338     129.377 164.758 105.783  1.00 56.79           N  
ATOM   1342  N   TYR A 339     123.330 162.496 103.507  1.00 64.37           N  
ATOM   1343  CA  TYR A 339     122.345 161.732 104.250  1.00 64.37           C  
ATOM   1344  C   TYR A 339     121.329 161.059 103.347  1.00 64.37           C  
ATOM   1345  O   TYR A 339     120.792 160.018 103.733  1.00 64.37           O  
ATOM   1346  CB  TYR A 339     121.675 162.623 105.290  1.00 64.37           C  
ATOM   1347  CG  TYR A 339     122.532 162.708 106.526  1.00 64.37           C  
ATOM   1348  CD1 TYR A 339     122.518 161.691 107.467  1.00 64.37           C  
ATOM   1349  CD2 TYR A 339     123.404 163.765 106.717  1.00 64.37           C  
ATOM   1350  CE1 TYR A 339     123.318 161.745 108.583  1.00 64.37           C  
ATOM   1351  CE2 TYR A 339     124.208 163.830 107.828  1.00 64.37           C  
ATOM   1352  CZ  TYR A 339     124.161 162.817 108.758  1.00 64.37           C  
ATOM   1353  OH  TYR A 339     124.959 162.874 109.874  1.00 64.37           O  
ATOM   1354  N   PHE A 340     121.124 161.561 102.124  1.00 58.74           N  
ATOM   1355  CA  PHE A 340     120.297 160.824 101.176  1.00 58.74           C  
ATOM   1356  C   PHE A 340     120.973 159.534 100.728  1.00 58.74           C  
ATOM   1357  O   PHE A 340     120.313 158.493 100.631  1.00 58.74           O  
ATOM   1358  CB  PHE A 340     119.969 161.691  99.969  1.00 58.74           C  
ATOM   1359  CG  PHE A 340     119.215 160.965  98.904  1.00 58.74           C  
ATOM   1360  CD1 PHE A 340     117.971 160.436  99.168  1.00 58.74           C  
ATOM   1361  CD2 PHE A 340     119.757 160.797  97.645  1.00 58.74           C  
ATOM   1362  CE1 PHE A 340     117.275 159.760  98.196  1.00 58.74           C  
ATOM   1363  CE2 PHE A 340     119.068 160.129  96.670  1.00 58.74           C  
ATOM   1364  CZ  PHE A 340     117.823 159.607  96.945  1.00 58.74           C  
ATOM   1365  N   ILE A 341     122.285 159.579 100.462  1.00 50.19           N  
ATOM   1366  CA  ILE A 341     122.994 158.367 100.035  1.00 50.19           C  
ATOM   1367  C   ILE A 341     123.045 157.342 101.167  1.00 50.19           C  
ATOM   1368  O   ILE A 341     122.801 156.135 100.960  1.00 50.19           O  
ATOM   1369  CB  ILE A 341     124.408 158.711  99.531  1.00 50.19           C  
ATOM   1370  CG1 ILE A 341     124.379 159.750  98.412  1.00 50.19           C  
ATOM   1371  CG2 ILE A 341     125.104 157.479  99.032  1.00 50.19           C  
ATOM   1372  CD1 ILE A 341     123.385 159.486  97.319  1.00 50.19           C  
ATOM   1373  N   ARG A 342     123.337 157.811 102.385  1.00 48.15           N  
ATOM   1374  CA  ARG A 342     123.311 156.942 103.556  1.00 48.15           C  
ATOM   1375  C   ARG A 342     121.927 156.339 103.791  1.00 48.15           C  
ATOM   1376  O   ARG A 342     121.821 155.159 104.152  1.00 48.15           O  
ATOM   1377  CB  ARG A 342     123.775 157.734 104.774  1.00 48.15           C  
ATOM   1378  CG  ARG A 342     123.671 157.012 106.093  1.00 48.15           C  
ATOM   1379  CD  ARG A 342     124.268 157.847 107.201  1.00 48.15           C  
ATOM   1380  NE  ARG A 342     124.130 157.191 108.493  1.00 48.15           N  
ATOM   1381  CZ  ARG A 342     125.029 157.272 109.467  1.00 48.15           C  
ATOM   1382  NH1 ARG A 342     126.135 157.981 109.291  1.00 48.15           N  
ATOM   1383  NH2 ARG A 342     124.824 156.640 110.614  1.00 48.15           N  
ATOM   1384  N   LYS A 343     120.858 157.109 103.540  1.00 53.73           N  
ATOM   1385  CA  LYS A 343     119.506 156.580 103.692  1.00 53.73           C  
ATOM   1386  C   LYS A 343     119.209 155.529 102.635  1.00 53.73           C  
ATOM   1387  O   LYS A 343     118.525 154.538 102.919  1.00 53.73           O  
ATOM   1388  CB  LYS A 343     118.487 157.717 103.615  1.00 53.73           C  
ATOM   1389  CG  LYS A 343     117.091 157.387 104.147  1.00 53.73           C  
ATOM   1390  CD  LYS A 343     116.105 156.988 103.048  1.00 53.73           C  
ATOM   1391  CE  LYS A 343     115.827 158.131 102.095  1.00 53.73           C  
ATOM   1392  NZ  LYS A 343     114.865 157.761 101.024  1.00 53.73           N  
ATOM   1393  N   GLU A 344     119.719 155.730 101.414  1.00 52.74           N  
ATOM   1394  CA  GLU A 344     119.496 154.768 100.338  1.00 52.74           C  
ATOM   1395  C   GLU A 344     120.162 153.434 100.628  1.00 52.74           C  
ATOM   1396  O   GLU A 344     119.689 152.393 100.163  1.00 52.74           O  
ATOM   1397  CB  GLU A 344     120.009 155.323  99.012  1.00 52.74           C  
ATOM   1398  CG  GLU A 344     119.121 156.369  98.382  1.00 52.74           C  
ATOM   1399  CD  GLU A 344     117.869 155.795  97.762  1.00 52.74           C  
ATOM   1400  OE1 GLU A 344     117.831 154.579  97.489  1.00 52.74           O  
ATOM   1401  OE2 GLU A 344     116.918 156.567  97.536  1.00 52.74           O  
ATOM   1402  N   PHE A 345     121.256 153.439 101.384  1.00 42.72           N  
ATOM   1403  CA  PHE A 345     121.820 152.144 101.765  1.00 42.72           C  
ATOM   1404  C   PHE A 345     121.174 151.542 103.015  1.00 42.72           C  
ATOM   1405  O   PHE A 345     120.982 150.318 103.094  1.00 42.72           O  
ATOM   1406  CB  PHE A 345     123.326 152.266 101.966  1.00 42.72           C  
ATOM   1407  CG  PHE A 345     124.102 152.268 100.688  1.00 42.72           C  
ATOM   1408  CD1 PHE A 345     124.487 151.084 100.101  1.00 42.72           C  
ATOM   1409  CD2 PHE A 345     124.431 153.456 100.068  1.00 42.72           C  
ATOM   1410  CE1 PHE A 345     125.193 151.084  98.936  1.00 42.72           C  
ATOM   1411  CE2 PHE A 345     125.136 153.458  98.899  1.00 42.72           C  
ATOM   1412  CZ  PHE A 345     125.514 152.271  98.332  1.00 42.72           C  
ATOM   1413  N   VAL A 346     120.822 152.360 104.010  1.00 48.78           N  
ATOM   1414  CA  VAL A 346     120.229 151.775 105.213  1.00 48.78           C  
ATOM   1415  C   VAL A 346     118.771 151.380 105.029  1.00 48.78           C  
ATOM   1416  O   VAL A 346     118.238 150.643 105.867  1.00 48.78           O  
ATOM   1417  CB  VAL A 346     120.354 152.689 106.446  1.00 48.78           C  
ATOM   1418  CG1 VAL A 346     121.802 153.043 106.687  1.00 48.78           C  
ATOM   1419  CG2 VAL A 346     119.512 153.926 106.292  1.00 48.78           C  
ATOM   1420  N   ASP A 347     118.115 151.826 103.952  1.00 52.85           N  
ATOM   1421  CA  ASP A 347     116.814 151.266 103.595  1.00 52.85           C  
ATOM   1422  C   ASP A 347     116.928 149.794 103.224  1.00 52.85           C  
ATOM   1423  O   ASP A 347     116.076 148.985 103.605  1.00 52.85           O  
ATOM   1424  CB  ASP A 347     116.201 152.048 102.439  1.00 52.85           C  
ATOM   1425  CG  ASP A 347     115.593 153.354 102.878  1.00 52.85           C  
ATOM   1426  OD1 ASP A 347     115.768 153.728 104.056  1.00 52.85           O  
ATOM   1427  OD2 ASP A 347     114.938 154.010 102.042  1.00 52.85           O  
ATOM   1428  N   ILE A 348     117.964 149.432 102.465  1.00 46.43           N  
ATOM   1429  CA  ILE A 348     118.210 148.031 102.145  1.00 46.43           C  
ATOM   1430  C   ILE A 348     118.666 147.274 103.378  1.00 46.43           C  
ATOM   1431  O   ILE A 348     118.285 146.116 103.580  1.00 46.43           O  
ATOM   1432  CB  ILE A 348     119.240 147.914 101.010  1.00 46.43           C  
ATOM   1433  CG1 ILE A 348     118.860 148.829  99.855  1.00 46.43           C  
ATOM   1434  CG2 ILE A 348     119.343 146.490 100.528  1.00 46.43           C  
ATOM   1435  CD1 ILE A 348     119.792 148.735  98.694  1.00 46.43           C  
ATOM   1436  N   SER A 349     119.475 147.906 104.228  1.00 48.44           N  
ATOM   1437  CA  SER A 349     119.996 147.173 105.377  1.00 48.44           C  
ATOM   1438  C   SER A 349     118.965 146.959 106.479  1.00 48.44           C  
ATOM   1439  O   SER A 349     119.084 145.987 107.229  1.00 48.44           O  
ATOM   1440  CB  SER A 349     121.203 147.889 105.969  1.00 48.44           C  
ATOM   1441  OG  SER A 349     120.800 148.953 106.801  1.00 48.44           O  
ATOM   1442  N   THR A 350     117.956 147.824 106.599  1.00 57.69           N  
ATOM   1443  CA  THR A 350     116.969 147.689 107.664  1.00 57.69           C  
ATOM   1444  C   THR A 350     115.708 146.955 107.237  1.00 57.69           C  
ATOM   1445  O   THR A 350     114.755 146.902 108.018  1.00 57.69           O  
ATOM   1446  CB  THR A 350     116.569 149.063 108.209  1.00 57.69           C  
ATOM   1447  OG1 THR A 350     116.265 149.939 107.120  1.00 57.69           O  
ATOM   1448  CG2 THR A 350     117.687 149.658 109.042  1.00 57.69           C  
ATOM   1449  N   ALA A 351     115.668 146.402 106.030  1.00 64.27           N  
ATOM   1450  CA  ALA A 351     114.486 145.710 105.537  1.00 64.27           C  
ATOM   1451  C   ALA A 351     114.589 144.197 105.658  1.00 64.27           C  
ATOM   1452  O   ALA A 351     113.666 143.494 105.238  1.00 64.27           O  
ATOM   1453  CB  ALA A 351     114.222 146.092 104.081  1.00 64.27           C  
ATOM   1454  N   SER A 352     115.685 143.681 106.211  1.00 68.61           N  
ATOM   1455  CA  SER A 352     115.868 142.243 106.361  1.00 68.61           C  
ATOM   1456  C   SER A 352     116.859 141.985 107.483  1.00 68.61           C  
ATOM   1457  O   SER A 352     117.691 142.834 107.806  1.00 68.61           O  
ATOM   1458  CB  SER A 352     116.366 141.591 105.065  1.00 68.61           C  
ATOM   1459  OG  SER A 352     115.393 141.659 104.040  1.00 68.61           O  
ATOM   1460  N   GLY A 353     116.753 140.792 108.064  1.00 73.35           N  
ATOM   1461  CA  GLY A 353     117.708 140.279 109.028  1.00 73.35           C  
ATOM   1462  C   GLY A 353     117.874 141.090 110.294  1.00 73.35           C  
ATOM   1463  O   GLY A 353     118.998 141.440 110.663  1.00 73.35           O  
ATOM   1464  N   ASP A 354     116.772 141.399 110.968  1.00 77.34           N  
ATOM   1465  CA  ASP A 354     116.840 142.193 112.187  1.00 77.34           C  
ATOM   1466  C   ASP A 354     117.365 141.336 113.330  1.00 77.34           C  
ATOM   1467  O   ASP A 354     116.812 140.273 113.624  1.00 77.34           O  
ATOM   1468  CB  ASP A 354     115.466 142.762 112.524  1.00 77.34           C  
ATOM   1469  CG  ASP A 354     115.017 143.818 111.536  1.00 77.34           C  
ATOM   1470  OD1 ASP A 354     114.105 143.536 110.731  1.00 77.34           O  
ATOM   1471  OD2 ASP A 354     115.580 144.933 111.564  1.00 77.34           O  
ATOM   1472  N   GLY A 355     118.440 141.796 113.966  1.00 71.82           N  
ATOM   1473  CA  GLY A 355     119.059 141.091 115.058  1.00 71.82           C  
ATOM   1474  C   GLY A 355     120.167 140.142 114.650  1.00 71.82           C  
ATOM   1475  O   GLY A 355     121.094 139.918 115.434  1.00 71.82           O  
ATOM   1476  N   ARG A 356     120.094 139.576 113.444  1.00 63.26           N  
ATOM   1477  CA  ARG A 356     121.142 138.664 113.003  1.00 63.26           C  
ATOM   1478  C   ARG A 356     122.413 139.415 112.633  1.00 63.26           C  
ATOM   1479  O   ARG A 356     123.516 138.980 112.985  1.00 63.26           O  
ATOM   1480  CB  ARG A 356     120.651 137.830 111.825  1.00 63.26           C  
ATOM   1481  CG  ARG A 356     119.533 136.881 112.173  1.00 63.26           C  
ATOM   1482  CD  ARG A 356     119.411 135.794 111.132  1.00 63.26           C  
ATOM   1483  NE  ARG A 356     119.460 136.333 109.778  1.00 63.26           N  
ATOM   1484  CZ  ARG A 356     118.386 136.612 109.051  1.00 63.26           C  
ATOM   1485  NH1 ARG A 356     117.176 136.401 109.547  1.00 63.26           N  
ATOM   1486  NH2 ARG A 356     118.519 137.097 107.826  1.00 63.26           N  
ATOM   1487  N   HIS A 357     122.284 140.543 111.936  1.00 48.78           N  
ATOM   1488  CA  HIS A 357     123.444 141.331 111.549  1.00 48.78           C  
ATOM   1489  C   HIS A 357     123.024 142.772 111.292  1.00 48.78           C  
ATOM   1490  O   HIS A 357     121.894 143.032 110.880  1.00 48.78           O  
ATOM   1491  CB  HIS A 357     124.146 140.725 110.324  1.00 48.78           C  
ATOM   1492  CG  HIS A 357     123.245 140.444 109.162  1.00 48.78           C  
ATOM   1493  ND1 HIS A 357     123.266 141.193 108.009  1.00 48.78           N  
ATOM   1494  CD2 HIS A 357     122.309 139.488 108.967  1.00 48.78           C  
ATOM   1495  CE1 HIS A 357     122.380 140.715 107.156  1.00 48.78           C  
ATOM   1496  NE2 HIS A 357     121.783 139.681 107.714  1.00 48.78           N  
ATOM   1497  N   ILE A 358     123.949 143.698 111.555  1.00 37.12           N  
ATOM   1498  CA  ILE A 358     123.727 145.137 111.502  1.00 37.12           C  
ATOM   1499  C   ILE A 358     124.587 145.689 110.368  1.00 37.12           C  
ATOM   1500  O   ILE A 358     125.457 145.000 109.838  1.00 37.12           O  
ATOM   1501  CB  ILE A 358     124.087 145.799 112.854  1.00 37.12           C  
ATOM   1502  CG1 ILE A 358     123.691 144.888 114.007  1.00 37.12           C  
ATOM   1503  CG2 ILE A 358     123.318 147.082 113.094  1.00 37.12           C  
ATOM   1504  CD1 ILE A 358     124.295 145.290 115.322  1.00 37.12           C  
ATOM   1505  N   CYS A 359     124.336 146.939 109.987  1.00 33.55           N  
ATOM   1506  CA  CYS A 359     125.180 147.668 109.048  1.00 33.55           C  
ATOM   1507  C   CYS A 359     125.693 148.942 109.708  1.00 33.55           C  
ATOM   1508  O   CYS A 359     124.939 149.628 110.403  1.00 33.55           O  
ATOM   1509  CB  CYS A 359     124.412 148.003 107.771  1.00 33.55           C  
ATOM   1510  SG  CYS A 359     125.226 149.168 106.668  1.00 33.55           S  
ATOM   1511  N   TYR A 360     126.971 149.260 109.485  1.00 31.86           N  
ATOM   1512  CA  TYR A 360     127.635 150.398 110.116  1.00 31.86           C  
ATOM   1513  C   TYR A 360     128.117 151.371 109.051  1.00 31.86           C  
ATOM   1514  O   TYR A 360     129.227 151.221 108.527  1.00 31.86           O  
ATOM   1515  CB  TYR A 360     128.811 149.931 110.975  1.00 31.86           C  
ATOM   1516  CG  TYR A 360     128.465 148.932 112.046  1.00 31.86           C  
ATOM   1517  CD1 TYR A 360     128.028 149.349 113.292  1.00 31.86           C  
ATOM   1518  CD2 TYR A 360     128.594 147.575 111.819  1.00 31.86           C  
ATOM   1519  CE1 TYR A 360     127.716 148.442 114.274  1.00 31.86           C  
ATOM   1520  CE2 TYR A 360     128.286 146.662 112.795  1.00 31.86           C  
ATOM   1521  CZ  TYR A 360     127.844 147.102 114.019  1.00 31.86           C  
ATOM   1522  OH  TYR A 360     127.535 146.195 114.998  1.00 31.86           O  
ATOM   1523  N   PRO A 361     127.338 152.395 108.700  1.00 31.47           N  
ATOM   1524  CA  PRO A 361     127.743 153.301 107.616  1.00 31.47           C  
ATOM   1525  C   PRO A 361     128.645 154.421 108.114  1.00 31.47           C  
ATOM   1526  O   PRO A 361     128.294 155.156 109.038  1.00 31.47           O  
ATOM   1527  CB  PRO A 361     126.409 153.840 107.094  1.00 31.47           C  
ATOM   1528  CG  PRO A 361     125.488 153.733 108.233  1.00 31.47           C  
ATOM   1529  CD  PRO A 361     125.947 152.621 109.119  1.00 31.47           C  
ATOM   1530  N   HIS A 362     129.811 154.557 107.489  1.00 33.43           N  
ATOM   1531  CA  HIS A 362     130.751 155.628 107.779  1.00 33.43           C  
ATOM   1532  C   HIS A 362     131.027 156.416 106.512  1.00 33.43           C  
ATOM   1533  O   HIS A 362     130.957 155.870 105.413  1.00 33.43           O  
ATOM   1534  CB  HIS A 362     132.072 155.092 108.325  1.00 33.43           C  
ATOM   1535  CG  HIS A 362     131.938 154.297 109.584  1.00 33.43           C  
ATOM   1536  ND1 HIS A 362     131.777 154.881 110.819  1.00 33.43           N  
ATOM   1537  CD2 HIS A 362     131.969 152.962 109.801  1.00 33.43           C  
ATOM   1538  CE1 HIS A 362     131.698 153.940 111.741  1.00 33.43           C  
ATOM   1539  NE2 HIS A 362     131.814 152.767 111.149  1.00 33.43           N  
ATOM   1540  N   PHE A 363     131.339 157.698 106.664  1.00 40.64           N  
ATOM   1541  CA  PHE A 363     131.764 158.528 105.546  1.00 40.64           C  
ATOM   1542  C   PHE A 363     133.272 158.707 105.591  1.00 40.64           C  
ATOM   1543  O   PHE A 363     133.842 158.912 106.662  1.00 40.64           O  
ATOM   1544  CB  PHE A 363     131.074 159.887 105.579  1.00 40.64           C  
ATOM   1545  CG  PHE A 363     129.627 159.841 105.205  1.00 40.64           C  
ATOM   1546  CD1 PHE A 363     129.240 159.899 103.878  1.00 40.64           C  
ATOM   1547  CD2 PHE A 363     128.653 159.740 106.178  1.00 40.64           C  
ATOM   1548  CE1 PHE A 363     127.907 159.855 103.531  1.00 40.64           C  
ATOM   1549  CE2 PHE A 363     127.322 159.693 105.837  1.00 40.64           C  
ATOM   1550  CZ  PHE A 363     126.950 159.750 104.512  1.00 40.64           C  
ATOM   1551  N   THR A 364     133.911 158.655 104.424  1.00 43.94           N  
ATOM   1552  CA  THR A 364     135.362 158.562 104.340  1.00 43.94           C  
ATOM   1553  C   THR A 364     135.855 159.471 103.227  1.00 43.94           C  
ATOM   1554  O   THR A 364     135.186 159.605 102.201  1.00 43.94           O  
ATOM   1555  CB  THR A 364     135.794 157.116 104.067  1.00 43.94           C  
ATOM   1556  OG1 THR A 364     135.073 156.229 104.921  1.00 43.94           O  
ATOM   1557  CG2 THR A 364     137.264 156.922 104.332  1.00 43.94           C  
ATOM   1558  N   CYS A 365     137.005 160.103 103.435  1.00 60.94           N  
ATOM   1559  CA  CYS A 365     137.692 160.808 102.367  1.00 60.94           C  
ATOM   1560  C   CYS A 365     138.748 159.897 101.745  1.00 60.94           C  
ATOM   1561  O   CYS A 365     138.901 158.732 102.115  1.00 60.94           O  
ATOM   1562  CB  CYS A 365     138.324 162.093 102.897  1.00 60.94           C  
ATOM   1563  SG  CYS A 365     137.148 163.323 103.500  1.00 60.94           S  
ATOM   1564  N   ALA A 366     139.491 160.434 100.779  1.00 72.24           N  
ATOM   1565  CA  ALA A 366     140.603 159.687 100.207  1.00 72.24           C  
ATOM   1566  C   ALA A 366     141.852 159.780 101.072  1.00 72.24           C  
ATOM   1567  O   ALA A 366     142.628 158.822 101.141  1.00 72.24           O  
ATOM   1568  CB  ALA A 366     140.904 160.187  98.795  1.00 72.24           C  
ATOM   1569  N   VAL A 367     142.054 160.911 101.738  1.00 71.83           N  
ATOM   1570  CA  VAL A 367     143.195 161.110 102.618  1.00 71.83           C  
ATOM   1571  C   VAL A 367     142.804 160.929 104.085  1.00 71.83           C  
ATOM   1572  O   VAL A 367     143.467 161.461 104.973  1.00 71.83           O  
ATOM   1573  CB  VAL A 367     143.848 162.479 102.384  1.00 71.83           C  
ATOM   1574  N   ASP A 368     141.731 160.192 104.349  1.00 64.19           N  
ATOM   1575  CA  ASP A 368     141.239 159.990 105.702  1.00 64.19           C  
ATOM   1576  C   ASP A 368     142.092 158.948 106.412  1.00 64.19           C  
ATOM   1577  O   ASP A 368     142.552 157.976 105.809  1.00 64.19           O  
ATOM   1578  CB  ASP A 368     139.772 159.555 105.661  1.00 64.19           C  
ATOM   1579  CG  ASP A 368     139.029 159.856 106.939  1.00 64.19           C  
ATOM   1580  OD1 ASP A 368     138.838 161.047 107.250  1.00 64.19           O  
ATOM   1581  OD2 ASP A 368     138.595 158.905 107.614  1.00 64.19           O  
ATOM   1582  N   THR A 369     142.313 159.165 107.706  1.00 63.79           N  
ATOM   1583  CA  THR A 369     143.220 158.328 108.473  1.00 63.79           C  
ATOM   1584  C   THR A 369     142.570 157.634 109.658  1.00 63.79           C  
ATOM   1585  O   THR A 369     143.262 156.904 110.374  1.00 63.79           O  
ATOM   1586  CB  THR A 369     144.411 159.153 108.983  1.00 63.79           C  
ATOM   1587  OG1 THR A 369     145.359 158.284 109.614  1.00 63.79           O  
ATOM   1588  CG2 THR A 369     143.945 160.199 109.980  1.00 63.79           C  
ATOM   1589  N   GLU A 370     141.278 157.829 109.886  1.00 56.59           N  
ATOM   1590  CA  GLU A 370     140.605 157.248 111.033  1.00 56.59           C  
ATOM   1591  C   GLU A 370     139.964 155.905 110.726  1.00 56.59           C  
ATOM   1592  O   GLU A 370     139.098 155.468 111.483  1.00 56.59           O  
ATOM   1593  CB  GLU A 370     139.540 158.212 111.553  1.00 56.59           C  
ATOM   1594  CG  GLU A 370     140.062 159.598 111.868  1.00 56.59           C  
ATOM   1595  CD  GLU A 370     138.975 160.536 112.352  1.00 56.59           C  
ATOM   1596  OE1 GLU A 370     137.807 160.108 112.426  1.00 56.59           O  
ATOM   1597  OE2 GLU A 370     139.287 161.708 112.647  1.00 56.59           O  
ATOM   1598  N   ASN A 371     140.369 155.235 109.646  1.00 48.05           N  
ATOM   1599  CA  ASN A 371     139.629 154.066 109.184  1.00 48.05           C  
ATOM   1600  C   ASN A 371     139.916 152.827 110.021  1.00 48.05           C  
ATOM   1601  O   ASN A 371     139.015 152.006 110.229  1.00 48.05           O  
ATOM   1602  CB  ASN A 371     139.946 153.800 107.718  1.00 48.05           C  
ATOM   1603  CG  ASN A 371     139.347 154.837 106.806  1.00 48.05           C  
ATOM   1604  OD1 ASN A 371     138.285 155.376 107.086  1.00 48.05           O  
ATOM   1605  ND2 ASN A 371     140.027 155.130 105.711  1.00 48.05           N  
ATOM   1606  N   ALA A 372     141.146 152.672 110.508  1.00 44.84           N  
ATOM   1607  CA  ALA A 372     141.471 151.505 111.322  1.00 44.84           C  
ATOM   1608  C   ALA A 372     140.781 151.569 112.676  1.00 44.84           C  
ATOM   1609  O   ALA A 372     140.312 150.547 113.189  1.00 44.84           O  
ATOM   1610  CB  ALA A 372     142.982 151.394 111.496  1.00 44.84           C  
ATOM   1611  N   ARG A 373     140.669 152.772 113.242  1.00 45.98           N  
ATOM   1612  CA  ARG A 373     139.927 152.959 114.483  1.00 45.98           C  
ATOM   1613  C   ARG A 373     138.442 152.676 114.290  1.00 45.98           C  
ATOM   1614  O   ARG A 373     137.798 152.092 115.171  1.00 45.98           O  
ATOM   1615  CB  ARG A 373     140.151 154.380 114.996  1.00 45.98           C  
ATOM   1616  CG  ARG A 373     139.406 154.736 116.265  1.00 45.98           C  
ATOM   1617  CD  ARG A 373     139.776 153.808 117.399  1.00 45.98           C  
ATOM   1618  NE  ARG A 373     141.214 153.762 117.613  1.00 45.98           N  
ATOM   1619  CZ  ARG A 373     141.795 153.048 118.567  1.00 45.98           C  
ATOM   1620  NH1 ARG A 373     141.054 152.327 119.394  1.00 45.98           N  
ATOM   1621  NH2 ARG A 373     143.111 153.057 118.696  1.00 45.98           N  
ATOM   1622  N   ARG A 374     137.894 153.046 113.129  1.00 42.77           N  
ATOM   1623  CA  ARG A 374     136.485 152.801 112.833  1.00 42.77           C  
ATOM   1624  C   ARG A 374     136.189 151.315 112.693  1.00 42.77           C  
ATOM   1625  O   ARG A 374     135.202 150.821 113.256  1.00 42.77           O  
ATOM   1626  CB  ARG A 374     136.088 153.535 111.560  1.00 42.77           C  
ATOM   1627  CG  ARG A 374     135.889 155.016 111.730  1.00 42.77           C  
ATOM   1628  CD  ARG A 374     135.890 155.708 110.384  1.00 42.77           C  
ATOM   1629  NE  ARG A 374     135.344 157.054 110.463  1.00 42.77           N  
ATOM   1630  CZ  ARG A 374     135.625 158.021 109.601  1.00 42.77           C  
ATOM   1631  NH1 ARG A 374     136.448 157.796 108.592  1.00 42.77           N  
ATOM   1632  NH2 ARG A 374     135.083 159.217 109.752  1.00 42.77           N  
ATOM   1633  N   ILE A 375     137.033 150.591 111.949  1.00 39.32           N  
ATOM   1634  CA  ILE A 375     136.894 149.139 111.833  1.00 39.32           C  
ATOM   1635  C   ILE A 375     137.064 148.465 113.189  1.00 39.32           C  
ATOM   1636  O   ILE A 375     136.345 147.510 113.508  1.00 39.32           O  
ATOM   1637  CB  ILE A 375     137.898 148.600 110.793  1.00 39.32           C  
ATOM   1638  CG1 ILE A 375     137.605 149.177 109.415  1.00 39.32           C  
ATOM   1639  CG2 ILE A 375     137.848 147.099 110.693  1.00 39.32           C  
ATOM   1640  CD1 ILE A 375     138.691 148.909 108.422  1.00 39.32           C  
ATOM   1641  N   PHE A 376     137.965 148.989 114.029  1.00 42.17           N  
ATOM   1642  CA  PHE A 376     138.188 148.442 115.367  1.00 42.17           C  
ATOM   1643  C   PHE A 376     136.952 148.587 116.249  1.00 42.17           C  
ATOM   1644  O   PHE A 376     136.522 147.621 116.891  1.00 42.17           O  
ATOM   1645  CB  PHE A 376     139.390 149.143 115.999  1.00 42.17           C  
ATOM   1646  CG  PHE A 376     139.663 148.742 117.418  1.00 42.17           C  
ATOM   1647  CD1 PHE A 376     140.221 147.515 117.710  1.00 42.17           C  
ATOM   1648  CD2 PHE A 376     139.392 149.610 118.460  1.00 42.17           C  
ATOM   1649  CE1 PHE A 376     140.483 147.152 119.012  1.00 42.17           C  
ATOM   1650  CE2 PHE A 376     139.649 149.248 119.763  1.00 42.17           C  
ATOM   1651  CZ  PHE A 376     140.195 148.017 120.036  1.00 42.17           C  
ATOM   1652  N   ASN A 377     136.358 149.784 116.270  1.00 38.86           N  
ATOM   1653  CA  ASN A 377     135.168 150.031 117.082  1.00 38.86           C  
ATOM   1654  C   ASN A 377     133.973 149.216 116.596  1.00 38.86           C  
ATOM   1655  O   ASN A 377     133.221 148.652 117.408  1.00 38.86           O  
ATOM   1656  CB  ASN A 377     134.842 151.522 117.068  1.00 38.86           C  
ATOM   1657  CG  ASN A 377     135.874 152.348 117.803  1.00 38.86           C  
ATOM   1658  OD1 ASN A 377     136.583 151.843 118.664  1.00 38.86           O  
ATOM   1659  ND2 ASN A 377     135.956 153.627 117.474  1.00 38.86           N  
ATOM   1660  N   ASP A 378     133.801 149.108 115.276  1.00 37.96           N  
ATOM   1661  CA  ASP A 378     132.689 148.331 114.746  1.00 37.96           C  
ATOM   1662  C   ASP A 378     132.862 146.838 114.988  1.00 37.96           C  
ATOM   1663  O   ASP A 378     131.877 146.146 115.247  1.00 37.96           O  
ATOM   1664  CB  ASP A 378     132.522 148.619 113.262  1.00 37.96           C  
ATOM   1665  CG  ASP A 378     132.213 150.070 112.990  1.00 37.96           C  
ATOM   1666  OD1 ASP A 378     131.721 150.751 113.908  1.00 37.96           O  
ATOM   1667  OD2 ASP A 378     132.473 150.540 111.867  1.00 37.96           O  
ATOM   1668  N   CYS A 379     134.094 146.322 114.944  1.00 38.73           N  
ATOM   1669  CA  CYS A 379     134.306 144.910 115.254  1.00 38.73           C  
ATOM   1670  C   CYS A 379     134.144 144.631 116.741  1.00 38.73           C  
ATOM   1671  O   CYS A 379     133.711 143.535 117.119  1.00 38.73           O  
ATOM   1672  CB  CYS A 379     135.686 144.465 114.785  1.00 38.73           C  
ATOM   1673  SG  CYS A 379     135.848 144.311 113.008  1.00 38.73           S  
ATOM   1674  N   LYS A 380     134.470 145.613 117.585  1.00 40.33           N  
ATOM   1675  CA  LYS A 380     134.180 145.521 119.014  1.00 40.33           C  
ATOM   1676  C   LYS A 380     132.684 145.372 119.260  1.00 40.33           C  
ATOM   1677  O   LYS A 380     132.252 144.511 120.035  1.00 40.33           O  
ATOM   1678  CB  LYS A 380     134.717 146.764 119.716  1.00 40.33           C  
ATOM   1679  CG  LYS A 380     135.144 146.567 121.136  1.00 40.33           C  
ATOM   1680  CD  LYS A 380     135.888 147.793 121.621  1.00 40.33           C  
ATOM   1681  CE  LYS A 380     136.259 147.667 123.083  1.00 40.33           C  
ATOM   1682  NZ  LYS A 380     136.996 148.865 123.559  1.00 40.33           N  
ATOM   1683  N   ASP A 381     131.877 146.179 118.564  1.00 40.95           N  
ATOM   1684  CA  ASP A 381     130.425 146.094 118.719  1.00 40.95           C  
ATOM   1685  C   ASP A 381     129.868 144.799 118.123  1.00 40.95           C  
ATOM   1686  O   ASP A 381     128.922 144.222 118.675  1.00 40.95           O  
ATOM   1687  CB  ASP A 381     129.793 147.333 118.081  1.00 40.95           C  
ATOM   1688  CG  ASP A 381     128.369 147.601 118.550  1.00 40.95           C  
ATOM   1689  OD1 ASP A 381     127.520 146.691 118.590  1.00 40.95           O  
ATOM   1690  OD2 ASP A 381     128.096 148.766 118.897  1.00 40.95           O  
ATOM   1691  N   ILE A 382     130.463 144.316 117.028  1.00 38.11           N  
ATOM   1692  CA  ILE A 382     130.043 143.061 116.401  1.00 38.11           C  
ATOM   1693  C   ILE A 382     130.272 141.880 117.337  1.00 38.11           C  
ATOM   1694  O   ILE A 382     129.384 141.037 117.529  1.00 38.11           O  
ATOM   1695  CB  ILE A 382     130.783 142.880 115.060  1.00 38.11           C  
ATOM   1696  CG1 ILE A 382     130.134 143.720 113.969  1.00 38.11           C  
ATOM   1697  CG2 ILE A 382     130.800 141.437 114.613  1.00 38.11           C  
ATOM   1698  CD1 ILE A 382     130.991 143.879 112.763  1.00 38.11           C  
ATOM   1699  N   ILE A 383     131.448 141.820 117.964  1.00 42.38           N  
ATOM   1700  CA  ILE A 383     131.740 140.713 118.869  1.00 42.38           C  
ATOM   1701  C   ILE A 383     130.965 140.854 120.176  1.00 42.38           C  
ATOM   1702  O   ILE A 383     130.577 139.845 120.778  1.00 42.38           O  
ATOM   1703  CB  ILE A 383     133.264 140.616 119.062  1.00 42.38           C  
ATOM   1704  CG1 ILE A 383     133.895 140.311 117.709  1.00 42.38           C  
ATOM   1705  CG2 ILE A 383     133.656 139.521 120.033  1.00 42.38           C  
ATOM   1706  CD1 ILE A 383     135.367 140.141 117.744  1.00 42.38           C  
ATOM   1707  N   LEU A 384     130.663 142.088 120.603  1.00 42.44           N  
ATOM   1708  CA  LEU A 384     129.792 142.291 121.760  1.00 42.44           C  
ATOM   1709  C   LEU A 384     128.393 141.742 121.508  1.00 42.44           C  
ATOM   1710  O   LEU A 384     127.818 141.079 122.378  1.00 42.44           O  
ATOM   1711  CB  LEU A 384     129.723 143.777 122.102  1.00 42.44           C  
ATOM   1712  CG  LEU A 384     129.294 144.283 123.481  1.00 42.44           C  
ATOM   1713  CD1 LEU A 384     129.913 145.636 123.680  1.00 42.44           C  
ATOM   1714  CD2 LEU A 384     127.795 144.389 123.653  1.00 42.44           C  
ATOM   1715  N   GLN A 385     127.837 141.989 120.321  1.00 46.22           N  
ATOM   1716  CA  GLN A 385     126.514 141.455 120.014  1.00 46.22           C  
ATOM   1717  C   GLN A 385     126.538 139.941 119.836  1.00 46.22           C  
ATOM   1718  O   GLN A 385     125.583 139.257 120.227  1.00 46.22           O  
ATOM   1719  CB  GLN A 385     125.954 142.132 118.768  1.00 46.22           C  
ATOM   1720  CG  GLN A 385     124.516 141.777 118.467  1.00 46.22           C  
ATOM   1721  CD  GLN A 385     123.538 142.522 119.340  1.00 46.22           C  
ATOM   1722  OE1 GLN A 385     122.688 141.920 119.993  1.00 46.22           O  
ATOM   1723  NE2 GLN A 385     123.639 143.841 119.345  1.00 46.22           N  
ATOM   1724  N   MET A 386     127.622 139.401 119.272  1.00 50.87           N  
ATOM   1725  CA  MET A 386     127.762 137.951 119.153  1.00 50.87           C  
ATOM   1726  C   MET A 386     127.842 137.283 120.521  1.00 50.87           C  
ATOM   1727  O   MET A 386     127.275 136.202 120.731  1.00 50.87           O  
ATOM   1728  CB  MET A 386     129.002 137.631 118.323  1.00 50.87           C  
ATOM   1729  CG  MET A 386     129.261 136.162 118.100  1.00 50.87           C  
ATOM   1730  SD  MET A 386     130.835 135.906 117.273  1.00 50.87           S  
ATOM   1731  CE  MET A 386     130.581 136.880 115.795  1.00 50.87           C  
ATOM   1732  N   ASN A 387     128.520 137.929 121.472  1.00 47.60           N  
ATOM   1733  CA  ASN A 387     128.588 137.429 122.839  1.00 47.60           C  
ATOM   1734  C   ASN A 387     127.259 137.552 123.566  1.00 47.60           C  
ATOM   1735  O   ASN A 387     126.929 136.686 124.378  1.00 47.60           O  
ATOM   1736  CB  ASN A 387     129.663 138.175 123.620  1.00 47.60           C  
ATOM   1737  CG  ASN A 387     131.048 137.711 123.283  1.00 47.60           C  
ATOM   1738  OD1 ASN A 387     131.234 136.623 122.752  1.00 47.60           O  
ATOM   1739  ND2 ASN A 387     132.034 138.533 123.588  1.00 47.60           N  
ATOM   1740  N   LEU A 388     126.501 138.622 123.316  1.00 47.78           N  
ATOM   1741  CA  LEU A 388     125.153 138.719 123.869  1.00 47.78           C  
ATOM   1742  C   LEU A 388     124.242 137.635 123.322  1.00 47.78           C  
ATOM   1743  O   LEU A 388     123.359 137.153 124.034  1.00 47.78           O  
ATOM   1744  CB  LEU A 388     124.548 140.086 123.571  1.00 47.78           C  
ATOM   1745  CG  LEU A 388     124.520 141.107 124.697  1.00 47.78           C  
ATOM   1746  CD1 LEU A 388     125.912 141.411 125.169  1.00 47.78           C  
ATOM   1747  CD2 LEU A 388     123.856 142.361 124.206  1.00 47.78           C  
ATOM   1748  N   ARG A 389     124.438 137.241 122.067  1.00 57.09           N  
ATOM   1749  CA  ARG A 389     123.597 136.203 121.486  1.00 57.09           C  
ATOM   1750  C   ARG A 389     123.960 134.820 122.012  1.00 57.09           C  
ATOM   1751  O   ARG A 389     123.080 134.062 122.429  1.00 57.09           O  
ATOM   1752  CB  ARG A 389     123.703 136.239 119.963  1.00 57.09           C  
ATOM   1753  CG  ARG A 389     122.587 135.515 119.245  1.00 57.09           C  
ATOM   1754  CD  ARG A 389     122.645 135.771 117.752  1.00 57.09           C  
ATOM   1755  NE  ARG A 389     122.654 137.199 117.446  1.00 57.09           N  
ATOM   1756  CZ  ARG A 389     123.626 137.816 116.782  1.00 57.09           C  
ATOM   1757  NH1 ARG A 389     124.674 137.130 116.346  1.00 57.09           N  
ATOM   1758  NH2 ARG A 389     123.550 139.119 116.550  1.00 57.09           N  
ATOM   1759  N   GLU A 390     125.249 134.472 122.015  1.00 59.33           N  
ATOM   1760  CA  GLU A 390     125.628 133.096 122.324  1.00 59.33           C  
ATOM   1761  C   GLU A 390     125.593 132.767 123.812  1.00 59.33           C  
ATOM   1762  O   GLU A 390     125.734 131.593 124.166  1.00 59.33           O  
ATOM   1763  CB  GLU A 390     127.026 132.787 121.786  1.00 59.33           C  
ATOM   1764  CG  GLU A 390     128.145 133.465 122.545  1.00 59.33           C  
ATOM   1765  CD  GLU A 390     129.516 133.150 121.981  1.00 59.33           C  
ATOM   1766  OE1 GLU A 390     129.593 132.450 120.950  1.00 59.33           O  
ATOM   1767  OE2 GLU A 390     130.520 133.596 122.575  1.00 59.33           O  
ATOM   1768  N   TYR A 391     125.421 133.755 124.690  1.00 54.61           N  
ATOM   1769  CA  TYR A 391     125.408 133.531 126.129  1.00 54.61           C  
ATOM   1770  C   TYR A 391     124.004 133.349 126.681  1.00 54.61           C  
ATOM   1771  O   TYR A 391     123.830 133.399 127.903  1.00 54.61           O  
ATOM   1772  CB  TYR A 391     126.085 134.691 126.857  1.00 54.61           C  
ATOM   1773  CG  TYR A 391     127.567 134.529 127.075  1.00 54.61           C  
ATOM   1774  CD1 TYR A 391     128.097 134.508 128.354  1.00 54.61           C  
ATOM   1775  CD2 TYR A 391     128.436 134.408 126.006  1.00 54.61           C  
ATOM   1776  CE1 TYR A 391     129.448 134.365 128.559  1.00 54.61           C  
ATOM   1777  CE2 TYR A 391     129.789 134.269 126.202  1.00 54.61           C  
ATOM   1778  CZ  TYR A 391     130.287 134.245 127.479  1.00 54.61           C  
ATOM   1779  OH  TYR A 391     131.637 134.105 127.672  1.00 54.61           O  
ATOM   1780  N   ASN A 392     123.015 133.131 125.804  1.00 60.00           N  
ATOM   1781  CA  ASN A 392     121.583 133.111 126.132  1.00 60.00           C  
ATOM   1782  C   ASN A 392     121.180 134.373 126.886  1.00 60.00           C  
ATOM   1783  O   ASN A 392     120.425 134.340 127.858  1.00 60.00           O  
ATOM   1784  CB  ASN A 392     121.198 131.857 126.920  1.00 60.00           C  
ATOM   1785  CG  ASN A 392     121.619 130.584 126.231  1.00 60.00           C  
ATOM   1786  OD1 ASN A 392     121.790 130.551 125.016  1.00 60.00           O  
ATOM   1787  ND2 ASN A 392     121.787 129.521 127.004  1.00 60.00           N  
ATOM   1788  N   LEU A 393     121.701 135.502 126.423  1.00 52.08           N  
ATOM   1789  CA  LEU A 393     121.708 136.723 127.203  1.00 52.08           C  
ATOM   1790  C   LEU A 393     121.053 137.884 126.476  1.00 52.08           C  
ATOM   1791  O   LEU A 393     120.958 138.972 127.044  1.00 52.08           O  
ATOM   1792  CB  LEU A 393     123.158 137.073 127.571  1.00 52.08           C  
ATOM   1793  CG  LEU A 393     123.531 137.970 128.743  1.00 52.08           C  
ATOM   1794  CD1 LEU A 393     123.073 137.337 130.027  1.00 52.08           C  
ATOM   1795  CD2 LEU A 393     125.022 138.181 128.756  1.00 52.08           C  
ATOM   1796  N   VAL A 394     120.582 137.684 125.252  1.00 57.53           N  
ATOM   1797  CA  VAL A 394     120.019 138.778 124.473  1.00 57.53           C  
ATOM   1798  C   VAL A 394     118.521 138.900 124.711  1.00 57.53           C  
ATOM   1799  O   VAL A 394     117.893 137.993 125.255  1.00 57.53           O  
ATOM   1800  CB  VAL A 394     120.306 138.598 122.983  1.00 57.53           C  
ATOM   1801  CG1 VAL A 394     119.617 137.352 122.462  1.00 57.53           C  
ATOM   1802  CG2 VAL A 394     119.863 139.821 122.216  1.00 57.53           C  
TER    1803      VAL A 394                                                      
ATOM   1804  N   SER B   2     123.588 137.764  59.111  1.00 95.36           N  
ATOM   1805  CA  SER B   2     122.697 136.630  58.889  1.00 95.36           C  
ATOM   1806  C   SER B   2     123.440 135.310  59.047  1.00 95.36           C  
ATOM   1807  O   SER B   2     122.825 134.273  59.293  1.00 95.36           O  
ATOM   1808  CB  SER B   2     122.060 136.712  57.503  1.00 95.36           C  
ATOM   1809  OG  SER B   2     121.212 135.600  57.266  1.00 95.36           O  
ATOM   1810  N   GLU B   3     124.768 135.350  58.896  1.00 94.92           N  
ATOM   1811  CA  GLU B   3     125.570 134.144  59.064  1.00 94.92           C  
ATOM   1812  C   GLU B   3     125.619 133.698  60.517  1.00 94.92           C  
ATOM   1813  O   GLU B   3     125.689 132.493  60.786  1.00 94.92           O  
ATOM   1814  CB  GLU B   3     126.986 134.370  58.535  1.00 94.92           C  
ATOM   1815  N   LEU B   4     125.565 134.650  61.455  1.00 94.24           N  
ATOM   1816  CA  LEU B   4     125.463 134.306  62.869  1.00 94.24           C  
ATOM   1817  C   LEU B   4     124.138 133.617  63.161  1.00 94.24           C  
ATOM   1818  O   LEU B   4     124.105 132.597  63.858  1.00 94.24           O  
ATOM   1819  CB  LEU B   4     125.635 135.568  63.724  1.00 94.24           C  
ATOM   1820  CG  LEU B   4     125.966 135.508  65.223  1.00 94.24           C  
ATOM   1821  CD1 LEU B   4     126.653 136.797  65.616  1.00 94.24           C  
ATOM   1822  CD2 LEU B   4     124.749 135.306  66.118  1.00 94.24           C  
ATOM   1823  N   ASP B   5     123.041 134.147  62.610  1.00 93.45           N  
ATOM   1824  CA  ASP B   5     121.739 133.512  62.781  1.00 93.45           C  
ATOM   1825  C   ASP B   5     121.661 132.176  62.052  1.00 93.45           C  
ATOM   1826  O   ASP B   5     121.004 131.248  62.538  1.00 93.45           O  
ATOM   1827  CB  ASP B   5     120.632 134.448  62.296  1.00 93.45           C  
ATOM   1828  N   GLN B   6     122.349 132.046  60.912  1.00 92.93           N  
ATOM   1829  CA  GLN B   6     122.348 130.783  60.180  1.00 92.93           C  
ATOM   1830  C   GLN B   6     123.105 129.699  60.940  1.00 92.93           C  
ATOM   1831  O   GLN B   6     122.634 128.559  61.040  1.00 92.93           O  
ATOM   1832  CB  GLN B   6     122.946 130.982  58.788  1.00 92.93           C  
ATOM   1833  N   LEU B   7     124.266 130.040  61.506  1.00 92.49           N  
ATOM   1834  CA  LEU B   7     124.995 129.063  62.307  1.00 92.49           C  
ATOM   1835  C   LEU B   7     124.304 128.787  63.637  1.00 92.49           C  
ATOM   1836  O   LEU B   7     124.417 127.677  64.163  1.00 92.49           O  
ATOM   1837  CB  LEU B   7     126.435 129.523  62.530  1.00 92.49           C  
ATOM   1838  CG  LEU B   7     127.302 129.644  61.274  1.00 92.49           C  
ATOM   1839  CD1 LEU B   7     128.754 129.831  61.654  1.00 92.49           C  
ATOM   1840  CD2 LEU B   7     127.147 128.429  60.370  1.00 92.49           C  
ATOM   1841  N   ARG B   8     123.557 129.756  64.178  1.00 90.60           N  
ATOM   1842  CA  ARG B   8     122.772 129.488  65.379  1.00 90.60           C  
ATOM   1843  C   ARG B   8     121.615 128.538  65.085  1.00 90.60           C  
ATOM   1844  O   ARG B   8     121.315 127.644  65.891  1.00 90.60           O  
ATOM   1845  CB  ARG B   8     122.256 130.798  65.970  1.00 90.60           C  
ATOM   1846  N   GLN B   9     120.963 128.712  63.930  1.00 89.46           N  
ATOM   1847  CA  GLN B   9     119.908 127.791  63.521  1.00 89.46           C  
ATOM   1848  C   GLN B   9     120.466 126.402  63.240  1.00 89.46           C  
ATOM   1849  O   GLN B   9     119.832 125.394  63.572  1.00 89.46           O  
ATOM   1850  CB  GLN B   9     119.181 128.337  62.293  1.00 89.46           C  
ATOM   1851  N   GLU B  10     121.674 126.329  62.673  1.00 90.41           N  
ATOM   1852  CA  GLU B  10     122.295 125.029  62.450  1.00 90.41           C  
ATOM   1853  C   GLU B  10     122.706 124.370  63.762  1.00 90.41           C  
ATOM   1854  O   GLU B  10     122.581 123.149  63.900  1.00 90.41           O  
ATOM   1855  CB  GLU B  10     123.495 125.170  61.515  1.00 90.41           C  
ATOM   1856  CG  GLU B  10     124.089 123.843  61.075  1.00 90.41           C  
ATOM   1857  CD  GLU B  10     125.205 124.008  60.070  1.00 90.41           C  
ATOM   1858  OE1 GLU B  10     125.550 125.163  59.749  1.00 90.41           O  
ATOM   1859  OE2 GLU B  10     125.732 122.981  59.593  1.00 90.41           O  
ATOM   1860  N   ALA B  11     123.158 125.157  64.743  1.00 87.26           N  
ATOM   1861  CA  ALA B  11     123.526 124.595  66.038  1.00 87.26           C  
ATOM   1862  C   ALA B  11     122.307 124.081  66.796  1.00 87.26           C  
ATOM   1863  O   ALA B  11     122.365 123.012  67.417  1.00 87.26           O  
ATOM   1864  CB  ALA B  11     124.271 125.638  66.870  1.00 87.26           C  
ATOM   1865  N   GLU B  12     121.183 124.802  66.735  1.00 89.78           N  
ATOM   1866  CA  GLU B  12     119.991 124.288  67.405  1.00 89.78           C  
ATOM   1867  C   GLU B  12     119.381 123.116  66.640  1.00 89.78           C  
ATOM   1868  O   GLU B  12     118.772 122.231  67.254  1.00 89.78           O  
ATOM   1869  CB  GLU B  12     118.968 125.406  67.642  1.00 89.78           C  
ATOM   1870  CG  GLU B  12     118.354 126.047  66.413  1.00 89.78           C  
ATOM   1871  CD  GLU B  12     117.069 125.369  65.969  1.00 89.78           C  
ATOM   1872  OE1 GLU B  12     116.454 124.661  66.796  1.00 89.78           O  
ATOM   1873  OE2 GLU B  12     116.677 125.540  64.796  1.00 89.78           O  
ATOM   1874  N   GLN B  13     119.566 123.061  65.318  1.00 88.84           N  
ATOM   1875  CA  GLN B  13     119.116 121.896  64.563  1.00 88.84           C  
ATOM   1876  C   GLN B  13     119.963 120.667  64.886  1.00 88.84           C  
ATOM   1877  O   GLN B  13     119.445 119.544  64.976  1.00 88.84           O  
ATOM   1878  CB  GLN B  13     119.147 122.220  63.068  1.00 88.84           C  
ATOM   1879  CG  GLN B  13     118.539 121.172  62.156  1.00 88.84           C  
ATOM   1880  CD  GLN B  13     119.561 120.177  61.646  1.00 88.84           C  
ATOM   1881  OE1 GLN B  13     120.740 120.500  61.501  1.00 88.84           O  
ATOM   1882  NE2 GLN B  13     119.113 118.960  61.368  1.00 88.84           N  
ATOM   1883  N   LEU B  14     121.268 120.864  65.103  1.00 83.92           N  
ATOM   1884  CA  LEU B  14     122.106 119.748  65.527  1.00 83.92           C  
ATOM   1885  C   LEU B  14     121.785 119.310  66.948  1.00 83.92           C  
ATOM   1886  O   LEU B  14     121.842 118.113  67.240  1.00 83.92           O  
ATOM   1887  CB  LEU B  14     123.590 120.092  65.414  1.00 83.92           C  
ATOM   1888  CG  LEU B  14     124.174 120.252  64.011  1.00 83.92           C  
ATOM   1889  CD1 LEU B  14     125.651 120.548  64.096  1.00 83.92           C  
ATOM   1890  CD2 LEU B  14     123.929 119.029  63.164  1.00 83.92           C  
ATOM   1891  N   LYS B  15     121.444 120.249  67.837  1.00 82.70           N  
ATOM   1892  CA  LYS B  15     120.995 119.864  69.175  1.00 82.70           C  
ATOM   1893  C   LYS B  15     119.683 119.088  69.125  1.00 82.70           C  
ATOM   1894  O   LYS B  15     119.484 118.142  69.901  1.00 82.70           O  
ATOM   1895  CB  LYS B  15     120.852 121.095  70.066  1.00 82.70           C  
ATOM   1896  CG  LYS B  15     122.168 121.720  70.484  1.00 82.70           C  
ATOM   1897  CD  LYS B  15     121.940 122.904  71.412  1.00 82.70           C  
ATOM   1898  CE  LYS B  15     123.250 123.563  71.812  1.00 82.70           C  
ATOM   1899  NZ  LYS B  15     124.068 122.688  72.695  1.00 82.70           N  
ATOM   1900  N   ASN B  16     118.794 119.449  68.196  1.00 85.30           N  
ATOM   1901  CA  ASN B  16     117.566 118.683  68.003  1.00 85.30           C  
ATOM   1902  C   ASN B  16     117.841 117.274  67.491  1.00 85.30           C  
ATOM   1903  O   ASN B  16     117.211 116.318  67.957  1.00 85.30           O  
ATOM   1904  CB  ASN B  16     116.633 119.417  67.046  1.00 85.30           C  
ATOM   1905  CG  ASN B  16     115.995 120.632  67.679  1.00 85.30           C  
ATOM   1906  OD1 ASN B  16     115.561 120.588  68.830  1.00 85.30           O  
ATOM   1907  ND2 ASN B  16     115.937 121.726  66.933  1.00 85.30           N  
ATOM   1908  N   GLN B  17     118.786 117.110  66.561  1.00 84.64           N  
ATOM   1909  CA  GLN B  17     119.056 115.757  66.077  1.00 84.64           C  
ATOM   1910  C   GLN B  17     119.840 114.943  67.107  1.00 84.64           C  
ATOM   1911  O   GLN B  17     119.730 113.712  67.142  1.00 84.64           O  
ATOM   1912  CB  GLN B  17     119.773 115.788  64.725  1.00 84.64           C  
ATOM   1913  CG  GLN B  17     121.277 115.946  64.757  1.00 84.64           C  
ATOM   1914  CD  GLN B  17     121.899 115.716  63.397  1.00 84.64           C  
ATOM   1915  OE1 GLN B  17     121.195 115.516  62.408  1.00 84.64           O  
ATOM   1916  NE2 GLN B  17     123.225 115.719  63.342  1.00 84.64           N  
ATOM   1917  N   ILE B  18     120.596 115.611  67.986  1.00 77.84           N  
ATOM   1918  CA  ILE B  18     121.256 114.917  69.090  1.00 77.84           C  
ATOM   1919  C   ILE B  18     120.223 114.392  70.079  1.00 77.84           C  
ATOM   1920  O   ILE B  18     120.299 113.240  70.529  1.00 77.84           O  
ATOM   1921  CB  ILE B  18     122.282 115.848  69.767  1.00 77.84           C  
ATOM   1922  CG1 ILE B  18     123.571 115.906  68.954  1.00 77.84           C  
ATOM   1923  CG2 ILE B  18     122.595 115.412  71.189  1.00 77.84           C  
ATOM   1924  CD1 ILE B  18     124.584 116.868  69.511  1.00 77.84           C  
ATOM   1925  N   ARG B  19     119.223 115.218  70.406  1.00 80.21           N  
ATOM   1926  CA  ARG B  19     118.144 114.772  71.284  1.00 80.21           C  
ATOM   1927  C   ARG B  19     117.308 113.676  70.628  1.00 80.21           C  
ATOM   1928  O   ARG B  19     116.817 112.767  71.310  1.00 80.21           O  
ATOM   1929  CB  ARG B  19     117.272 115.964  71.672  1.00 80.21           C  
ATOM   1930  CG  ARG B  19     116.195 115.663  72.694  1.00 80.21           C  
ATOM   1931  CD  ARG B  19     115.407 116.917  73.024  1.00 80.21           C  
ATOM   1932  NE  ARG B  19     115.074 117.674  71.821  1.00 80.21           N  
ATOM   1933  CZ  ARG B  19     113.980 117.478  71.094  1.00 80.21           C  
ATOM   1934  NH1 ARG B  19     113.107 116.546  71.448  1.00 80.21           N  
ATOM   1935  NH2 ARG B  19     113.759 118.213  70.014  1.00 80.21           N  
ATOM   1936  N   ASP B  20     117.172 113.724  69.299  1.00 78.25           N  
ATOM   1937  CA  ASP B  20     116.491 112.653  68.576  1.00 78.25           C  
ATOM   1938  C   ASP B  20     117.256 111.340  68.665  1.00 78.25           C  
ATOM   1939  O   ASP B  20     116.655 110.281  68.880  1.00 78.25           O  
ATOM   1940  CB  ASP B  20     116.301 113.050  67.114  1.00 78.25           C  
ATOM   1941  CG  ASP B  20     115.592 111.982  66.309  1.00 78.25           C  
ATOM   1942  OD1 ASP B  20     114.707 111.299  66.868  1.00 78.25           O  
ATOM   1943  OD2 ASP B  20     115.923 111.821  65.116  1.00 78.25           O  
ATOM   1944  N   ALA B  21     118.582 111.390  68.501  1.00 72.38           N  
ATOM   1945  CA  ALA B  21     119.390 110.178  68.593  1.00 72.38           C  
ATOM   1946  C   ALA B  21     119.430 109.639  70.018  1.00 72.38           C  
ATOM   1947  O   ALA B  21     119.559 108.428  70.222  1.00 72.38           O  
ATOM   1948  CB  ALA B  21     120.802 110.451  68.081  1.00 72.38           C  
ATOM   1949  N   ARG B  22     119.324 110.520  71.015  1.00 65.74           N  
ATOM   1950  CA  ARG B  22     119.230 110.050  72.394  1.00 65.74           C  
ATOM   1951  C   ARG B  22     117.887 109.395  72.680  1.00 65.74           C  
ATOM   1952  O   ARG B  22     117.834 108.382  73.382  1.00 65.74           O  
ATOM   1953  CB  ARG B  22     119.457 111.198  73.372  1.00 65.74           C  
ATOM   1954  CG  ARG B  22     120.897 111.573  73.559  1.00 65.74           C  
ATOM   1955  CD  ARG B  22     121.043 112.658  74.593  1.00 65.74           C  
ATOM   1956  NE  ARG B  22     122.435 113.063  74.725  1.00 65.74           N  
ATOM   1957  CZ  ARG B  22     122.858 114.069  75.481  1.00 65.74           C  
ATOM   1958  NH1 ARG B  22     121.995 114.789  76.182  1.00 65.74           N  
ATOM   1959  NH2 ARG B  22     124.148 114.356  75.530  1.00 65.74           N  
ATOM   1960  N   LYS B  23     116.793 109.954  72.158  1.00 73.12           N  
ATOM   1961  CA  LYS B  23     115.482 109.377  72.439  1.00 73.12           C  
ATOM   1962  C   LYS B  23     115.207 108.151  71.581  1.00 73.12           C  
ATOM   1963  O   LYS B  23     114.288 107.382  71.882  1.00 73.12           O  
ATOM   1964  CB  LYS B  23     114.387 110.422  72.230  1.00 73.12           C  
ATOM   1965  N   ALA B  24     115.974 107.961  70.505  1.00 75.60           N  
ATOM   1966  CA  ALA B  24     115.773 106.794  69.654  1.00 75.60           C  
ATOM   1967  C   ALA B  24     116.242 105.519  70.342  1.00 75.60           C  
ATOM   1968  O   ALA B  24     115.601 104.469  70.219  1.00 75.60           O  
ATOM   1969  CB  ALA B  24     116.501 106.984  68.324  1.00 75.60           C  
ATOM   1970  N   CYS B  25     117.351 105.593  71.075  1.00 71.80           N  
ATOM   1971  CA  CYS B  25     117.945 104.435  71.729  1.00 71.80           C  
ATOM   1972  C   CYS B  25     117.373 104.165  73.114  1.00 71.80           C  
ATOM   1973  O   CYS B  25     117.893 103.298  73.819  1.00 71.80           O  
ATOM   1974  CB  CYS B  25     119.461 104.615  71.829  1.00 71.80           C  
ATOM   1975  SG  CYS B  25     119.999 105.729  73.142  1.00 71.80           S  
ATOM   1976  N   ALA B  26     116.331 104.874  73.527  1.00 72.72           N  
ATOM   1977  CA  ALA B  26     115.725 104.660  74.835  1.00 72.72           C  
ATOM   1978  C   ALA B  26     114.660 103.574  74.717  1.00 72.72           C  
ATOM   1979  O   ALA B  26     113.521 103.852  74.328  1.00 72.72           O  
ATOM   1980  CB  ALA B  26     115.131 105.955  75.378  1.00 72.72           C  
ATOM   1981  N   ASP B  27     115.024 102.338  75.067  1.00 75.70           N  
ATOM   1982  CA  ASP B  27     114.086 101.227  75.041  1.00 75.70           C  
ATOM   1983  C   ASP B  27     113.520 100.853  76.397  1.00 75.70           C  
ATOM   1984  O   ASP B  27     112.413 100.306  76.448  1.00 75.70           O  
ATOM   1985  CB  ASP B  27     114.734  99.971  74.438  1.00 75.70           C  
ATOM   1986  CG  ASP B  27     114.702  99.971  72.931  1.00 75.70           C  
ATOM   1987  OD1 ASP B  27     114.003 100.827  72.351  1.00 75.70           O  
ATOM   1988  OD2 ASP B  27     115.334  99.083  72.327  1.00 75.70           O  
ATOM   1989  N   ALA B  28     114.229 101.118  77.487  1.00 71.64           N  
ATOM   1990  CA  ALA B  28     113.710 100.805  78.807  1.00 71.64           C  
ATOM   1991  C   ALA B  28     114.262 101.815  79.802  1.00 71.64           C  
ATOM   1992  O   ALA B  28     114.888 102.809  79.427  1.00 71.64           O  
ATOM   1993  CB  ALA B  28     114.054  99.364  79.201  1.00 71.64           C  
ATOM   1994  N   THR B  29     114.025 101.549  81.078  1.00 73.44           N  
ATOM   1995  CA  THR B  29     114.482 102.380  82.174  1.00 73.44           C  
ATOM   1996  C   THR B  29     115.330 101.515  83.097  1.00 73.44           C  
ATOM   1997  O   THR B  29     115.130 100.301  83.187  1.00 73.44           O  
ATOM   1998  CB  THR B  29     113.289 102.978  82.935  1.00 73.44           C  
ATOM   1999  OG1 THR B  29     112.283 103.367  81.997  1.00 73.44           O  
ATOM   2000  CG2 THR B  29     113.696 104.211  83.731  1.00 73.44           C  
ATOM   2001  N   LEU B  30     116.305 102.143  83.762  1.00 66.42           N  
ATOM   2002  CA  LEU B  30     117.074 101.436  84.781  1.00 66.42           C  
ATOM   2003  C   LEU B  30     116.182 101.004  85.939  1.00 66.42           C  
ATOM   2004  O   LEU B  30     116.404  99.951  86.543  1.00 66.42           O  
ATOM   2005  CB  LEU B  30     118.221 102.314  85.277  1.00 66.42           C  
ATOM   2006  CG  LEU B  30     119.205 101.680  86.258  1.00 66.42           C  
ATOM   2007  CD1 LEU B  30     119.927 100.527  85.615  1.00 66.42           C  
ATOM   2008  CD2 LEU B  30     120.190 102.705  86.753  1.00 66.42           C  
ATOM   2009  N   SER B  31     115.140 101.779  86.240  1.00 72.50           N  
ATOM   2010  CA  SER B  31     114.175 101.341  87.238  1.00 72.50           C  
ATOM   2011  C   SER B  31     113.211 100.296  86.697  1.00 72.50           C  
ATOM   2012  O   SER B  31     112.407  99.762  87.466  1.00 72.50           O  
ATOM   2013  CB  SER B  31     113.389 102.533  87.778  1.00 72.50           C  
ATOM   2014  OG  SER B  31     112.459 102.106  88.757  1.00 72.50           O  
ATOM   2015  N   GLN B  32     113.256 100.008  85.398  1.00 75.11           N  
ATOM   2016  CA  GLN B  32     112.368  99.018  84.809  1.00 75.11           C  
ATOM   2017  C   GLN B  32     113.040  97.663  84.624  1.00 75.11           C  
ATOM   2018  O   GLN B  32     112.396  96.633  84.847  1.00 75.11           O  
ATOM   2019  CB  GLN B  32     111.845  99.534  83.467  1.00 75.11           C  
ATOM   2020  CG  GLN B  32     110.772  98.689  82.820  1.00 75.11           C  
ATOM   2021  CD  GLN B  32     110.275  99.297  81.525  1.00 75.11           C  
ATOM   2022  OE1 GLN B  32     110.742 100.353  81.105  1.00 75.11           O  
ATOM   2023  NE2 GLN B  32     109.328  98.628  80.882  1.00 75.11           N  
ATOM   2024  N   ILE B  33     114.312  97.639  84.238  1.00 73.73           N  
ATOM   2025  CA  ILE B  33     115.064  96.390  84.133  1.00 73.73           C  
ATOM   2026  C   ILE B  33     115.398  95.829  85.509  1.00 73.73           C  
ATOM   2027  O   ILE B  33     115.272  94.626  85.756  1.00 73.73           O  
ATOM   2028  CB  ILE B  33     116.328  96.617  83.275  1.00 73.73           C  
ATOM   2029  CG1 ILE B  33     115.928  96.739  81.806  1.00 73.73           C  
ATOM   2030  CG2 ILE B  33     117.372  95.519  83.494  1.00 73.73           C  
ATOM   2031  CD1 ILE B  33     117.070  96.638  80.845  1.00 73.73           C  
ATOM   2032  N   THR B  34     115.744  96.699  86.453  1.00 71.65           N  
ATOM   2033  CA  THR B  34     116.103  96.284  87.801  1.00 71.65           C  
ATOM   2034  C   THR B  34     114.910  96.269  88.741  1.00 71.65           C  
ATOM   2035  O   THR B  34     115.052  96.594  89.923  1.00 71.65           O  
ATOM   2036  CB  THR B  34     117.207  97.180  88.359  1.00 71.65           C  
ATOM   2037  OG1 THR B  34     116.653  98.436  88.762  1.00 71.65           O  
ATOM   2038  CG2 THR B  34     118.288  97.399  87.319  1.00 71.65           C  
ATOM   2039  N   ASN B  35     113.724  95.936  88.236  1.00 81.25           N  
ATOM   2040  CA  ASN B  35     112.578  95.734  89.110  1.00 81.25           C  
ATOM   2041  C   ASN B  35     112.711  94.450  89.920  1.00 81.25           C  
ATOM   2042  O   ASN B  35     112.348  94.426  91.101  1.00 81.25           O  
ATOM   2043  CB  ASN B  35     111.296  95.698  88.278  1.00 81.25           C  
ATOM   2044  CG  ASN B  35     110.038  95.849  89.117  1.00 81.25           C  
ATOM   2045  OD1 ASN B  35     110.093  96.038  90.332  1.00 81.25           O  
ATOM   2046  ND2 ASN B  35     108.887  95.760  88.461  1.00 81.25           N  
ATOM   2047  N   ASN B  36     113.254  93.389  89.320  1.00 83.30           N  
ATOM   2048  CA  ASN B  36     113.247  92.072  89.944  1.00 83.30           C  
ATOM   2049  C   ASN B  36     114.379  91.861  90.940  1.00 83.30           C  
ATOM   2050  O   ASN B  36     114.422  90.809  91.585  1.00 83.30           O  
ATOM   2051  CB  ASN B  36     113.312  90.988  88.871  1.00 83.30           C  
ATOM   2052  CG  ASN B  36     111.945  90.611  88.350  1.00 83.30           C  
ATOM   2053  OD1 ASN B  36     111.326  89.663  88.832  1.00 83.30           O  
ATOM   2054  ND2 ASN B  36     111.457  91.361  87.370  1.00 83.30           N  
ATOM   2055  N   ILE B  37     115.296  92.816  91.070  1.00 73.05           N  
ATOM   2056  CA  ILE B  37     116.428  92.658  91.973  1.00 73.05           C  
ATOM   2057  C   ILE B  37     115.947  92.787  93.411  1.00 73.05           C  
ATOM   2058  O   ILE B  37     115.161  93.685  93.737  1.00 73.05           O  
ATOM   2059  CB  ILE B  37     117.509  93.698  91.648  1.00 73.05           C  
ATOM   2060  CG1 ILE B  37     117.941  93.561  90.189  1.00 73.05           C  
ATOM   2061  CG2 ILE B  37     118.705  93.538  92.575  1.00 73.05           C  
ATOM   2062  CD1 ILE B  37     119.167  94.350  89.842  1.00 73.05           C  
ATOM   2063  N   ASP B  38     116.391  91.874  94.270  1.00 68.37           N  
ATOM   2064  CA  ASP B  38     116.083  91.980  95.687  1.00 68.37           C  
ATOM   2065  C   ASP B  38     116.827  93.170  96.288  1.00 68.37           C  
ATOM   2066  O   ASP B  38     117.996  93.399  95.960  1.00 68.37           O  
ATOM   2067  CB  ASP B  38     116.470  90.695  96.417  1.00 68.37           C  
ATOM   2068  N   PRO B  39     116.187  93.945  97.163  1.00 66.70           N  
ATOM   2069  CA  PRO B  39     116.805  95.188  97.644  1.00 66.70           C  
ATOM   2070  C   PRO B  39     117.935  94.981  98.638  1.00 66.70           C  
ATOM   2071  O   PRO B  39     118.283  93.849  98.982  1.00 66.70           O  
ATOM   2072  CB  PRO B  39     115.631  95.925  98.294  1.00 66.70           C  
ATOM   2073  CG  PRO B  39     114.709  94.846  98.705  1.00 66.70           C  
ATOM   2074  CD  PRO B  39     114.801  93.808  97.633  1.00 66.70           C  
ATOM   2075  N   VAL B  40     118.509  96.086  99.108  1.00 60.44           N  
ATOM   2076  CA  VAL B  40     119.690  96.016  99.958  1.00 60.44           C  
ATOM   2077  C   VAL B  40     119.309  95.763 101.408  1.00 60.44           C  
ATOM   2078  O   VAL B  40     119.831  94.845 102.049  1.00 60.44           O  
ATOM   2079  CB  VAL B  40     120.510  97.309  99.816  1.00 60.44           C  
ATOM   2080  CG1 VAL B  40     121.638  97.328 100.812  1.00 60.44           C  
ATOM   2081  CG2 VAL B  40     121.046  97.438  98.421  1.00 60.44           C  
ATOM   2082  N   GLY B  41     118.393  96.556 101.945  1.00 61.64           N  
ATOM   2083  CA  GLY B  41     118.116  96.547 103.364  1.00 61.64           C  
ATOM   2084  C   GLY B  41     118.670  97.778 104.058  1.00 61.64           C  
ATOM   2085  O   GLY B  41     119.482  98.523 103.517  1.00 61.64           O  
ATOM   2086  N   ARG B  42     118.205  97.993 105.282  1.00 65.14           N  
ATOM   2087  CA  ARG B  42     118.589  99.171 106.055  1.00 65.14           C  
ATOM   2088  C   ARG B  42     120.021  98.996 106.543  1.00 65.14           C  
ATOM   2089  O   ARG B  42     120.318  98.097 107.332  1.00 65.14           O  
ATOM   2090  CB  ARG B  42     117.619  99.379 107.213  1.00 65.14           C  
ATOM   2091  CG  ARG B  42     117.793 100.685 107.978  1.00 65.14           C  
ATOM   2092  CD  ARG B  42     117.694 101.919 107.081  1.00 65.14           C  
ATOM   2093  NE  ARG B  42     116.564 101.874 106.154  1.00 65.14           N  
ATOM   2094  CZ  ARG B  42     116.066 102.937 105.530  1.00 65.14           C  
ATOM   2095  NH1 ARG B  42     116.588 104.138 105.739  1.00 65.14           N  
ATOM   2096  NH2 ARG B  42     115.042 102.799 104.700  1.00 65.14           N  
ATOM   2097  N   ILE B  43     120.918  99.852 106.060  1.00 58.45           N  
ATOM   2098  CA  ILE B  43     122.340  99.763 106.369  1.00 58.45           C  
ATOM   2099  C   ILE B  43     122.639 100.631 107.580  1.00 58.45           C  
ATOM   2100  O   ILE B  43     122.292 101.817 107.605  1.00 58.45           O  
ATOM   2101  CB  ILE B  43     123.188 100.200 105.166  1.00 58.45           C  
ATOM   2102  CG1 ILE B  43     122.815  99.399 103.929  1.00 58.45           C  
ATOM   2103  CG2 ILE B  43     124.656 100.010 105.452  1.00 58.45           C  
ATOM   2104  CD1 ILE B  43     123.383  99.987 102.695  1.00 58.45           C  
ATOM   2105  N   GLN B  44     123.297 100.053 108.576  1.00 58.39           N  
ATOM   2106  CA  GLN B  44     123.647 100.761 109.803  1.00 58.39           C  
ATOM   2107  C   GLN B  44     125.168 100.862 109.874  1.00 58.39           C  
ATOM   2108  O   GLN B  44     125.836 100.016 110.468  1.00 58.39           O  
ATOM   2109  CB  GLN B  44     123.075 100.051 111.026  1.00 58.39           C  
ATOM   2110  N   MET B  45     125.710 101.912 109.264  1.00 53.52           N  
ATOM   2111  CA  MET B  45     127.142 102.168 109.310  1.00 53.52           C  
ATOM   2112  C   MET B  45     127.442 103.105 110.471  1.00 53.52           C  
ATOM   2113  O   MET B  45     126.913 104.219 110.528  1.00 53.52           O  
ATOM   2114  CB  MET B  45     127.620 102.756 107.984  1.00 53.52           C  
ATOM   2115  CG  MET B  45     127.785 101.722 106.877  1.00 53.52           C  
ATOM   2116  SD  MET B  45     127.533 102.361 105.213  1.00 53.52           S  
ATOM   2117  CE  MET B  45     128.721 103.688 105.175  1.00 53.52           C  
ATOM   2118  N   ARG B  46     128.285 102.657 111.395  1.00 47.15           N  
ATOM   2119  CA  ARG B  46     128.563 103.381 112.624  1.00 47.15           C  
ATOM   2120  C   ARG B  46     129.942 104.023 112.573  1.00 47.15           C  
ATOM   2121  O   ARG B  46     130.851 103.544 111.894  1.00 47.15           O  
ATOM   2122  CB  ARG B  46     128.465 102.450 113.837  1.00 47.15           C  
ATOM   2123  N   THR B  47     130.086 105.112 113.320  1.00 44.21           N  
ATOM   2124  CA  THR B  47     131.329 105.868 113.355  1.00 44.21           C  
ATOM   2125  C   THR B  47     132.399 105.105 114.123  1.00 44.21           C  
ATOM   2126  O   THR B  47     132.235 104.816 115.312  1.00 44.21           O  
ATOM   2127  CB  THR B  47     131.098 107.230 114.004  1.00 44.21           C  
ATOM   2128  OG1 THR B  47     130.214 108.003 113.190  1.00 44.21           O  
ATOM   2129  CG2 THR B  47     132.398 107.976 114.161  1.00 44.21           C  
ATOM   2130  N   ARG B  48     133.505 104.792 113.449  1.00 46.34           N  
ATOM   2131  CA  ARG B  48     134.618 104.093 114.078  1.00 46.34           C  
ATOM   2132  C   ARG B  48     135.652 105.060 114.640  1.00 46.34           C  
ATOM   2133  O   ARG B  48     135.971 105.009 115.830  1.00 46.34           O  
ATOM   2134  CB  ARG B  48     135.278 103.142 113.081  1.00 46.34           C  
ATOM   2135  CG  ARG B  48     134.301 102.265 112.362  1.00 46.34           C  
ATOM   2136  CD  ARG B  48     133.535 101.398 113.325  1.00 46.34           C  
ATOM   2137  NE  ARG B  48     132.727 100.403 112.632  1.00 46.34           N  
ATOM   2138  CZ  ARG B  48     131.836  99.625 113.231  1.00 46.34           C  
ATOM   2139  NH1 ARG B  48     131.140  98.745 112.528  1.00 46.34           N  
ATOM   2140  NH2 ARG B  48     131.639  99.733 114.535  1.00 46.34           N  
ATOM   2141  N   ARG B  49     136.187 105.937 113.802  1.00 46.49           N  
ATOM   2142  CA  ARG B  49     137.172 106.915 114.227  1.00 46.49           C  
ATOM   2143  C   ARG B  49     136.622 108.318 114.030  1.00 46.49           C  
ATOM   2144  O   ARG B  49     135.818 108.560 113.130  1.00 46.49           O  
ATOM   2145  CB  ARG B  49     138.477 106.765 113.442  1.00 46.49           C  
ATOM   2146  CG  ARG B  49     138.972 105.342 113.287  1.00 46.49           C  
ATOM   2147  CD  ARG B  49     139.483 104.792 114.598  1.00 46.49           C  
ATOM   2148  NE  ARG B  49     140.491 103.759 114.401  1.00 46.49           N  
ATOM   2149  CZ  ARG B  49     140.228 102.460 114.332  1.00 46.49           C  
ATOM   2150  NH1 ARG B  49     138.986 102.028 114.451  1.00 46.49           N  
ATOM   2151  NH2 ARG B  49     141.209 101.592 114.151  1.00 46.49           N  
ATOM   2152  N   THR B  50     137.050 109.240 114.887  1.00 45.93           N  
ATOM   2153  CA  THR B  50     136.860 110.670 114.667  1.00 45.93           C  
ATOM   2154  C   THR B  50     138.236 111.306 114.729  1.00 45.93           C  
ATOM   2155  O   THR B  50     138.986 111.075 115.682  1.00 45.93           O  
ATOM   2156  CB  THR B  50     135.932 111.307 115.699  1.00 45.93           C  
ATOM   2157  OG1 THR B  50     136.495 111.162 117.007  1.00 45.93           O  
ATOM   2158  CG2 THR B  50     134.563 110.669 115.664  1.00 45.93           C  
ATOM   2159  N   LEU B  51     138.569 112.096 113.722  1.00 43.04           N  
ATOM   2160  CA  LEU B  51     139.887 112.708 113.610  1.00 43.04           C  
ATOM   2161  C   LEU B  51     139.748 114.188 113.949  1.00 43.04           C  
ATOM   2162  O   LEU B  51     139.200 114.965 113.166  1.00 43.04           O  
ATOM   2163  CB  LEU B  51     140.453 112.469 112.216  1.00 43.04           C  
ATOM   2164  CG  LEU B  51     140.284 111.023 111.734  1.00 43.04           C  
ATOM   2165  CD1 LEU B  51     140.423 110.908 110.240  1.00 43.04           C  
ATOM   2166  CD2 LEU B  51     141.280 110.119 112.410  1.00 43.04           C  
ATOM   2167  N   ARG B  52     140.245 114.578 115.122  1.00 49.47           N  
ATOM   2168  CA  ARG B  52     140.038 115.922 115.662  1.00 49.47           C  
ATOM   2169  C   ARG B  52     141.375 116.646 115.752  1.00 49.47           C  
ATOM   2170  O   ARG B  52     142.050 116.609 116.779  1.00 49.47           O  
ATOM   2171  CB  ARG B  52     139.377 115.857 117.033  1.00 49.47           C  
ATOM   2172  CG  ARG B  52     138.219 114.893 117.146  1.00 49.47           C  
ATOM   2173  CD  ARG B  52     138.017 114.468 118.591  1.00 49.47           C  
ATOM   2174  NE  ARG B  52     136.818 113.656 118.754  1.00 49.47           N  
ATOM   2175  CZ  ARG B  52     135.643 114.136 119.144  1.00 49.47           C  
ATOM   2176  NH1 ARG B  52     135.509 115.426 119.414  1.00 49.47           N  
ATOM   2177  NH2 ARG B  52     134.601 113.326 119.263  1.00 49.47           N  
ATOM   2178  N   GLY B  53     141.769 117.308 114.671  1.00 43.04           N  
ATOM   2179  CA  GLY B  53     142.942 118.152 114.743  1.00 43.04           C  
ATOM   2180  C   GLY B  53     142.825 119.509 114.084  1.00 43.04           C  
ATOM   2181  O   GLY B  53     143.662 120.382 114.317  1.00 43.04           O  
ATOM   2182  N   HIS B  54     141.792 119.718 113.280  1.00 40.70           N  
ATOM   2183  CA  HIS B  54     141.704 120.929 112.480  1.00 40.70           C  
ATOM   2184  C   HIS B  54     141.039 122.050 113.270  1.00 40.70           C  
ATOM   2185  O   HIS B  54     140.277 121.817 114.209  1.00 40.70           O  
ATOM   2186  CB  HIS B  54     140.933 120.668 111.188  1.00 40.70           C  
ATOM   2187  CG  HIS B  54     141.777 120.144 110.067  1.00 40.70           C  
ATOM   2188  ND1 HIS B  54     142.914 120.785 109.628  1.00 40.70           N  
ATOM   2189  CD2 HIS B  54     141.635 119.055 109.279  1.00 40.70           C  
ATOM   2190  CE1 HIS B  54     143.438 120.109 108.623  1.00 40.70           C  
ATOM   2191  NE2 HIS B  54     142.683 119.052 108.395  1.00 40.70           N  
ATOM   2192  N   LEU B  55     141.333 123.285 112.868  1.00 44.70           N  
ATOM   2193  CA  LEU B  55     140.843 124.460 113.577  1.00 44.70           C  
ATOM   2194  C   LEU B  55     139.669 125.136 112.888  1.00 44.70           C  
ATOM   2195  O   LEU B  55     138.878 125.807 113.555  1.00 44.70           O  
ATOM   2196  CB  LEU B  55     141.967 125.487 113.750  1.00 44.70           C  
ATOM   2197  CG  LEU B  55     143.377 124.988 114.064  1.00 44.70           C  
ATOM   2198  CD1 LEU B  55     144.342 126.151 114.119  1.00 44.70           C  
ATOM   2199  CD2 LEU B  55     143.422 124.204 115.358  1.00 44.70           C  
ATOM   2200  N   ALA B  56     139.540 124.984 111.575  1.00 44.85           N  
ATOM   2201  CA  ALA B  56     138.478 125.626 110.815  1.00 44.85           C  
ATOM   2202  C   ALA B  56     137.789 124.555 109.973  1.00 44.85           C  
ATOM   2203  O   ALA B  56     137.997 123.352 110.158  1.00 44.85           O  
ATOM   2204  CB  ALA B  56     139.038 126.779 109.979  1.00 44.85           C  
ATOM   2205  N   LYS B  57     136.952 124.991 109.037  1.00 47.05           N  
ATOM   2206  CA  LYS B  57     136.146 124.075 108.239  1.00 47.05           C  
ATOM   2207  C   LYS B  57     137.007 123.265 107.276  1.00 47.05           C  
ATOM   2208  O   LYS B  57     137.862 123.815 106.579  1.00 47.05           O  
ATOM   2209  CB  LYS B  57     135.097 124.861 107.461  1.00 47.05           C  
ATOM   2210  CG  LYS B  57     134.484 126.003 108.244  1.00 47.05           C  
ATOM   2211  CD  LYS B  57     133.722 126.952 107.337  1.00 47.05           C  
ATOM   2212  CE  LYS B  57     134.612 127.483 106.228  1.00 47.05           C  
ATOM   2213  NZ  LYS B  57     133.926 128.501 105.402  1.00 47.05           N  
ATOM   2214  N   ILE B  58     136.776 121.952 107.243  1.00 43.44           N  
ATOM   2215  CA  ILE B  58     137.485 121.066 106.326  1.00 43.44           C  
ATOM   2216  C   ILE B  58     136.838 121.150 104.953  1.00 43.44           C  
ATOM   2217  O   ILE B  58     135.618 121.000 104.821  1.00 43.44           O  
ATOM   2218  CB  ILE B  58     137.466 119.627 106.861  1.00 43.44           C  
ATOM   2219  CG1 ILE B  58     138.296 119.515 108.131  1.00 43.44           C  
ATOM   2220  CG2 ILE B  58     137.952 118.643 105.823  1.00 43.44           C  
ATOM   2221  CD1 ILE B  58     138.225 118.169 108.752  1.00 43.44           C  
ATOM   2222  N   TYR B  59     137.646 121.391 103.915  1.00 45.36           N  
ATOM   2223  CA  TYR B  59     137.082 121.558 102.584  1.00 45.36           C  
ATOM   2224  C   TYR B  59     137.279 120.378 101.649  1.00 45.36           C  
ATOM   2225  O   TYR B  59     136.439 120.175 100.770  1.00 45.36           O  
ATOM   2226  CB  TYR B  59     137.640 122.812 101.901  1.00 45.36           C  
ATOM   2227  CG  TYR B  59     136.771 124.014 102.137  1.00 45.36           C  
ATOM   2228  CD1 TYR B  59     135.978 124.097 103.267  1.00 45.36           C  
ATOM   2229  CD2 TYR B  59     136.660 125.014 101.188  1.00 45.36           C  
ATOM   2230  CE1 TYR B  59     135.164 125.165 103.484  1.00 45.36           C  
ATOM   2231  CE2 TYR B  59     135.833 126.090 101.396  1.00 45.36           C  
ATOM   2232  CZ  TYR B  59     135.089 126.151 102.552  1.00 45.36           C  
ATOM   2233  OH  TYR B  59     134.250 127.201 102.802  1.00 45.36           O  
ATOM   2234  N   ALA B  60     138.345 119.603 101.805  1.00 37.01           N  
ATOM   2235  CA  ALA B  60     138.536 118.449 100.945  1.00 37.01           C  
ATOM   2236  C   ALA B  60     139.365 117.411 101.675  1.00 37.01           C  
ATOM   2237  O   ALA B  60     140.124 117.734 102.588  1.00 37.01           O  
ATOM   2238  CB  ALA B  60     139.210 118.831  99.631  1.00 37.01           C  
ATOM   2239  N   MET B  61     139.190 116.160 101.274  1.00 38.11           N  
ATOM   2240  CA  MET B  61     140.039 115.068 101.708  1.00 38.11           C  
ATOM   2241  C   MET B  61     140.290 114.147 100.528  1.00 38.11           C  
ATOM   2242  O   MET B  61     139.615 114.225  99.501  1.00 38.11           O  
ATOM   2243  CB  MET B  61     139.430 114.287 102.888  1.00 38.11           C  
ATOM   2244  CG  MET B  61     137.989 113.802 102.736  1.00 38.11           C  
ATOM   2245  SD  MET B  61     137.733 112.288 101.799  1.00 38.11           S  
ATOM   2246  CE  MET B  61     138.799 111.173 102.682  1.00 38.11           C  
ATOM   2247  N   HIS B  62     141.272 113.267 100.686  1.00 24.55           N  
ATOM   2248  CA  HIS B  62     141.546 112.255  99.680  1.00 24.55           C  
ATOM   2249  C   HIS B  62     142.186 111.057 100.357  1.00 24.55           C  
ATOM   2250  O   HIS B  62     143.056 111.223 101.209  1.00 24.55           O  
ATOM   2251  CB  HIS B  62     142.455 112.797  98.581  1.00 24.55           C  
ATOM   2252  CG  HIS B  62     142.413 112.000  97.320  1.00 24.55           C  
ATOM   2253  ND1 HIS B  62     141.235 111.610  96.728  1.00 24.55           N  
ATOM   2254  CD2 HIS B  62     143.402 111.526  96.533  1.00 24.55           C  
ATOM   2255  CE1 HIS B  62     141.502 110.920  95.636  1.00 24.55           C  
ATOM   2256  NE2 HIS B  62     142.810 110.856  95.495  1.00 24.55           N  
ATOM   2257  N   TRP B  63     141.750 109.861  99.983  1.00 36.63           N  
ATOM   2258  CA  TRP B  63     142.320 108.648 100.545  1.00 36.63           C  
ATOM   2259  C   TRP B  63     143.617 108.301  99.834  1.00 36.63           C  
ATOM   2260  O   TRP B  63     143.773 108.551  98.639  1.00 36.63           O  
ATOM   2261  CB  TRP B  63     141.342 107.482 100.408  1.00 36.63           C  
ATOM   2262  CG  TRP B  63     140.331 107.359 101.498  1.00 36.63           C  
ATOM   2263  CD1 TRP B  63     139.031 107.734 101.444  1.00 36.63           C  
ATOM   2264  CD2 TRP B  63     140.529 106.790 102.793  1.00 36.63           C  
ATOM   2265  NE1 TRP B  63     138.406 107.454 102.626  1.00 36.63           N  
ATOM   2266  CE2 TRP B  63     139.307 106.872 103.474  1.00 36.63           C  
ATOM   2267  CE3 TRP B  63     141.625 106.233 103.448  1.00 36.63           C  
ATOM   2268  CZ2 TRP B  63     139.147 106.417 104.771  1.00 36.63           C  
ATOM   2269  CZ3 TRP B  63     141.461 105.781 104.735  1.00 36.63           C  
ATOM   2270  CH2 TRP B  63     140.233 105.870 105.381  1.00 36.63           C  
ATOM   2271  N   GLY B  64     144.549 107.708 100.567  1.00 30.67           N  
ATOM   2272  CA  GLY B  64     145.704 107.123  99.930  1.00 30.67           C  
ATOM   2273  C   GLY B  64     145.341 105.866  99.170  1.00 30.67           C  
ATOM   2274  O   GLY B  64     144.291 105.261  99.371  1.00 30.67           O  
ATOM   2275  N   THR B  65     146.229 105.457  98.273  1.00 33.73           N  
ATOM   2276  CA  THR B  65     145.947 104.281  97.466  1.00 33.73           C  
ATOM   2277  C   THR B  65     146.185 102.978  98.218  1.00 33.73           C  
ATOM   2278  O   THR B  65     145.819 101.915  97.710  1.00 33.73           O  
ATOM   2279  CB  THR B  65     146.780 104.317  96.185  1.00 33.73           C  
ATOM   2280  OG1 THR B  65     146.172 103.479  95.198  1.00 33.73           O  
ATOM   2281  CG2 THR B  65     148.197 103.844  96.447  1.00 33.73           C  
ATOM   2282  N   ASP B  66     146.775 103.034  99.408  1.00 34.78           N  
ATOM   2283  CA  ASP B  66     146.947 101.873 100.265  1.00 34.78           C  
ATOM   2284  C   ASP B  66     145.830 101.737 101.284  1.00 34.78           C  
ATOM   2285  O   ASP B  66     145.934 100.897 102.184  1.00 34.78           O  
ATOM   2286  CB  ASP B  66     148.292 101.944 100.983  1.00 34.78           C  
ATOM   2287  CG  ASP B  66     148.402 103.139 101.902  1.00 34.78           C  
ATOM   2288  OD1 ASP B  66     147.721 104.150 101.657  1.00 34.78           O  
ATOM   2289  OD2 ASP B  66     149.183 103.074 102.870  1.00 34.78           O  
ATOM   2290  N   SER B  67     144.804 102.586 101.185  1.00 34.75           N  
ATOM   2291  CA  SER B  67     143.567 102.548 101.964  1.00 34.75           C  
ATOM   2292  C   SER B  67     143.793 102.750 103.455  1.00 34.75           C  
ATOM   2293  O   SER B  67     142.948 102.370 104.265  1.00 34.75           O  
ATOM   2294  CB  SER B  67     142.801 101.247 101.724  1.00 34.75           C  
ATOM   2295  OG  SER B  67     142.488 101.100 100.356  1.00 34.75           O  
ATOM   2296  N   ARG B  68     144.903 103.337 103.840  1.00 33.63           N  
ATOM   2297  CA  ARG B  68     145.183 103.566 105.250  1.00 33.63           C  
ATOM   2298  C   ARG B  68     145.462 105.025 105.575  1.00 33.63           C  
ATOM   2299  O   ARG B  68     144.942 105.536 106.566  1.00 33.63           O  
ATOM   2300  CB  ARG B  68     146.366 102.689 105.675  1.00 33.63           C  
ATOM   2301  CG  ARG B  68     146.946 103.048 107.007  1.00 33.63           C  
ATOM   2302  CD  ARG B  68     147.686 101.903 107.632  1.00 33.63           C  
ATOM   2303  NE  ARG B  68     148.013 102.200 109.019  1.00 33.63           N  
ATOM   2304  CZ  ARG B  68     148.535 101.320 109.859  1.00 33.63           C  
ATOM   2305  NH1 ARG B  68     148.784 100.088 109.451  1.00 33.63           N  
ATOM   2306  NH2 ARG B  68     148.802 101.671 111.103  1.00 33.63           N  
ATOM   2307  N   LEU B  69     146.239 105.715 104.749  1.00 29.85           N  
ATOM   2308  CA  LEU B  69     146.584 107.109 104.981  1.00 29.85           C  
ATOM   2309  C   LEU B  69     145.626 108.014 104.226  1.00 29.85           C  
ATOM   2310  O   LEU B  69     145.138 107.655 103.154  1.00 29.85           O  
ATOM   2311  CB  LEU B  69     148.013 107.392 104.526  1.00 29.85           C  
ATOM   2312  CG  LEU B  69     149.156 106.721 105.274  1.00 29.85           C  
ATOM   2313  CD1 LEU B  69     150.403 106.749 104.439  1.00 29.85           C  
ATOM   2314  CD2 LEU B  69     149.391 107.439 106.562  1.00 29.85           C  
ATOM   2315  N   LEU B  70     145.369 109.196 104.777  1.00 29.33           N  
ATOM   2316  CA  LEU B  70     144.521 110.148 104.075  1.00 29.33           C  
ATOM   2317  C   LEU B  70     144.967 111.569 104.369  1.00 29.33           C  
ATOM   2318  O   LEU B  70     145.365 111.880 105.488  1.00 29.33           O  
ATOM   2319  CB  LEU B  70     143.040 109.953 104.444  1.00 29.33           C  
ATOM   2320  CG  LEU B  70     142.460 110.199 105.839  1.00 29.33           C  
ATOM   2321  CD1 LEU B  70     141.873 111.582 105.975  1.00 29.33           C  
ATOM   2322  CD2 LEU B  70     141.417 109.179 106.155  1.00 29.33           C  
ATOM   2323  N   VAL B  71     144.879 112.431 103.371  1.00 28.57           N  
ATOM   2324  CA  VAL B  71     145.222 113.841 103.511  1.00 28.57           C  
ATOM   2325  C   VAL B  71     143.923 114.626 103.635  1.00 28.57           C  
ATOM   2326  O   VAL B  71     142.891 114.214 103.098  1.00 28.57           O  
ATOM   2327  CB  VAL B  71     146.092 114.302 102.320  1.00 28.57           C  
ATOM   2328  CG1 VAL B  71     145.373 114.131 101.010  1.00 28.57           C  
ATOM   2329  CG2 VAL B  71     146.609 115.715 102.491  1.00 28.57           C  
ATOM   2330  N   SER B  72     143.938 115.707 104.411  1.00 29.31           N  
ATOM   2331  CA  SER B  72     142.758 116.545 104.557  1.00 29.31           C  
ATOM   2332  C   SER B  72     143.174 117.999 104.664  1.00 29.31           C  
ATOM   2333  O   SER B  72     144.119 118.327 105.382  1.00 29.31           O  
ATOM   2334  CB  SER B  72     141.941 116.158 105.782  1.00 29.31           C  
ATOM   2335  OG  SER B  72     142.338 116.911 106.908  1.00 29.31           O  
ATOM   2336  N   ALA B  73     142.452 118.867 103.962  1.00 33.56           N  
ATOM   2337  CA  ALA B  73     142.772 120.282 103.858  1.00 33.56           C  
ATOM   2338  C   ALA B  73     141.705 121.106 104.553  1.00 33.56           C  
ATOM   2339  O   ALA B  73     140.509 120.853 104.384  1.00 33.56           O  
ATOM   2340  CB  ALA B  73     142.864 120.722 102.402  1.00 33.56           C  
ATOM   2341  N   SER B  74     142.129 122.111 105.314  1.00 39.16           N  
ATOM   2342  CA  SER B  74     141.157 122.932 106.017  1.00 39.16           C  
ATOM   2343  C   SER B  74     141.471 124.409 105.847  1.00 39.16           C  
ATOM   2344  O   SER B  74     142.601 124.800 105.558  1.00 39.16           O  
ATOM   2345  CB  SER B  74     141.097 122.587 107.498  1.00 39.16           C  
ATOM   2346  OG  SER B  74     140.201 123.443 108.173  1.00 39.16           O  
ATOM   2347  N   GLN B  75     140.445 125.231 106.076  1.00 44.29           N  
ATOM   2348  CA  GLN B  75     140.463 126.666 105.815  1.00 44.29           C  
ATOM   2349  C   GLN B  75     141.298 127.467 106.801  1.00 44.29           C  
ATOM   2350  O   GLN B  75     141.399 128.684 106.627  1.00 44.29           O  
ATOM   2351  CB  GLN B  75     139.038 127.207 105.811  1.00 44.29           C  
ATOM   2352  CG  GLN B  75     138.228 126.789 104.608  1.00 44.29           C  
ATOM   2353  CD  GLN B  75     138.179 127.864 103.549  1.00 44.29           C  
ATOM   2354  OE1 GLN B  75     137.674 128.956 103.790  1.00 44.29           O  
ATOM   2355  NE2 GLN B  75     138.693 127.560 102.368  1.00 44.29           N  
ATOM   2356  N   ASP B  76     141.884 126.853 107.827  1.00 42.12           N  
ATOM   2357  CA  ASP B  76     142.866 127.564 108.632  1.00 42.12           C  
ATOM   2358  C   ASP B  76     144.247 127.561 107.997  1.00 42.12           C  
ATOM   2359  O   ASP B  76     145.170 128.160 108.556  1.00 42.12           O  
ATOM   2360  CB  ASP B  76     142.957 126.965 110.034  1.00 42.12           C  
ATOM   2361  CG  ASP B  76     143.354 125.515 110.020  1.00 42.12           C  
ATOM   2362  OD1 ASP B  76     142.782 124.755 109.224  1.00 42.12           O  
ATOM   2363  OD2 ASP B  76     144.243 125.128 110.801  1.00 42.12           O  
ATOM   2364  N   GLY B  77     144.408 126.899 106.855  1.00 38.96           N  
ATOM   2365  CA  GLY B  77     145.653 126.903 106.122  1.00 38.96           C  
ATOM   2366  C   GLY B  77     146.565 125.753 106.471  1.00 38.96           C  
ATOM   2367  O   GLY B  77     147.767 125.956 106.642  1.00 38.96           O  
ATOM   2368  N   LYS B  78     146.019 124.539 106.561  1.00 37.87           N  
ATOM   2369  CA  LYS B  78     146.815 123.353 106.854  1.00 37.87           C  
ATOM   2370  C   LYS B  78     146.293 122.140 106.104  1.00 37.87           C  
ATOM   2371  O   LYS B  78     145.076 121.947 105.975  1.00 37.87           O  
ATOM   2372  CB  LYS B  78     146.838 123.027 108.351  1.00 37.87           C  
ATOM   2373  CG  LYS B  78     147.721 123.917 109.180  1.00 37.87           C  
ATOM   2374  CD  LYS B  78     147.793 123.475 110.609  1.00 37.87           C  
ATOM   2375  CE  LYS B  78     148.574 124.492 111.407  1.00 37.87           C  
ATOM   2376  NZ  LYS B  78     149.989 124.557 110.960  1.00 37.87           N  
ATOM   2377  N   LEU B  79     147.233 121.337 105.612  1.00 31.29           N  
ATOM   2378  CA  LEU B  79     146.975 119.940 105.309  1.00 31.29           C  
ATOM   2379  C   LEU B  79     147.414 119.100 106.495  1.00 31.29           C  
ATOM   2380  O   LEU B  79     148.440 119.374 107.115  1.00 31.29           O  
ATOM   2381  CB  LEU B  79     147.744 119.482 104.071  1.00 31.29           C  
ATOM   2382  CG  LEU B  79     147.694 120.227 102.745  1.00 31.29           C  
ATOM   2383  CD1 LEU B  79     148.870 119.828 101.902  1.00 31.29           C  
ATOM   2384  CD2 LEU B  79     146.440 119.907 102.015  1.00 31.29           C  
ATOM   2385  N   ILE B  80     146.638 118.078 106.819  1.00 29.95           N  
ATOM   2386  CA  ILE B  80     147.044 117.094 107.812  1.00 29.95           C  
ATOM   2387  C   ILE B  80     146.941 115.726 107.165  1.00 29.95           C  
ATOM   2388  O   ILE B  80     145.919 115.402 106.554  1.00 29.95           O  
ATOM   2389  CB  ILE B  80     146.198 117.158 109.099  1.00 29.95           C  
ATOM   2390  CG1 ILE B  80     146.350 118.513 109.780  1.00 29.95           C  
ATOM   2391  CG2 ILE B  80     146.645 116.098 110.078  1.00 29.95           C  
ATOM   2392  CD1 ILE B  80     145.583 118.641 111.060  1.00 29.95           C  
ATOM   2393  N   ILE B  81     148.007 114.946 107.263  1.00 28.85           N  
ATOM   2394  CA  ILE B  81     148.047 113.591 106.737  1.00 28.85           C  
ATOM   2395  C   ILE B  81     147.936 112.651 107.922  1.00 28.85           C  
ATOM   2396  O   ILE B  81     148.817 112.636 108.790  1.00 28.85           O  
ATOM   2397  CB  ILE B  81     149.325 113.338 105.934  1.00 28.85           C  
ATOM   2398  CG1 ILE B  81     149.307 114.203 104.684  1.00 28.85           C  
ATOM   2399  CG2 ILE B  81     149.447 111.882 105.574  1.00 28.85           C  
ATOM   2400  CD1 ILE B  81     150.542 114.137 103.914  1.00 28.85           C  
ATOM   2401  N   TRP B  82     146.848 111.882 107.943  1.00 33.93           N  
ATOM   2402  CA  TRP B  82     146.474 111.000 109.035  1.00 33.93           C  
ATOM   2403  C   TRP B  82     146.745 109.553 108.673  1.00 33.93           C  
ATOM   2404  O   TRP B  82     146.577 109.145 107.518  1.00 33.93           O  
ATOM   2405  CB  TRP B  82     144.989 111.109 109.375  1.00 33.93           C  
ATOM   2406  CG  TRP B  82     144.399 112.465 109.414  1.00 33.93           C  
ATOM   2407  CD1 TRP B  82     143.975 113.204 108.358  1.00 33.93           C  
ATOM   2408  CD2 TRP B  82     144.096 113.222 110.582  1.00 33.93           C  
ATOM   2409  NE1 TRP B  82     143.459 114.392 108.791  1.00 33.93           N  
ATOM   2410  CE2 TRP B  82     143.518 114.426 110.157  1.00 33.93           C  
ATOM   2411  CE3 TRP B  82     144.270 113.005 111.948  1.00 33.93           C  
ATOM   2412  CZ2 TRP B  82     143.116 115.410 111.046  1.00 33.93           C  
ATOM   2413  CZ3 TRP B  82     143.868 113.980 112.827  1.00 33.93           C  
ATOM   2414  CH2 TRP B  82     143.302 115.169 112.374  1.00 33.93           C  
ATOM   2415  N   ASP B  83     147.131 108.782 109.685  1.00 35.16           N  
ATOM   2416  CA  ASP B  83     147.099 107.324 109.668  1.00 35.16           C  
ATOM   2417  C   ASP B  83     145.759 106.918 110.257  1.00 35.16           C  
ATOM   2418  O   ASP B  83     145.576 106.940 111.471  1.00 35.16           O  
ATOM   2419  CB  ASP B  83     148.265 106.769 110.474  1.00 35.16           C  
ATOM   2420  CG  ASP B  83     148.188 105.281 110.687  1.00 35.16           C  
ATOM   2421  OD1 ASP B  83     147.674 104.564 109.814  1.00 35.16           O  
ATOM   2422  OD2 ASP B  83     148.674 104.820 111.735  1.00 35.16           O  
ATOM   2423  N   SER B  84     144.812 106.541 109.402  1.00 36.23           N  
ATOM   2424  CA  SER B  84     143.427 106.388 109.829  1.00 36.23           C  
ATOM   2425  C   SER B  84     143.171 105.150 110.674  1.00 36.23           C  
ATOM   2426  O   SER B  84     142.105 105.063 111.288  1.00 36.23           O  
ATOM   2427  CB  SER B  84     142.507 106.352 108.615  1.00 36.23           C  
ATOM   2428  OG  SER B  84     142.777 105.210 107.830  1.00 36.23           O  
ATOM   2429  N   TYR B  85     144.097 104.189 110.720  1.00 39.23           N  
ATOM   2430  CA  TYR B  85     143.879 103.008 111.550  1.00 39.23           C  
ATOM   2431  C   TYR B  85     144.084 103.331 113.021  1.00 39.23           C  
ATOM   2432  O   TYR B  85     143.341 102.846 113.879  1.00 39.23           O  
ATOM   2433  CB  TYR B  85     144.817 101.871 111.147  1.00 39.23           C  
ATOM   2434  CG  TYR B  85     144.455 101.097 109.904  1.00 39.23           C  
ATOM   2435  CD1 TYR B  85     143.468 101.532 109.043  1.00 39.23           C  
ATOM   2436  CD2 TYR B  85     145.118  99.923 109.593  1.00 39.23           C  
ATOM   2437  CE1 TYR B  85     143.154 100.824 107.909  1.00 39.23           C  
ATOM   2438  CE2 TYR B  85     144.807  99.209 108.464  1.00 39.23           C  
ATOM   2439  CZ  TYR B  85     143.828  99.664 107.627  1.00 39.23           C  
ATOM   2440  OH  TYR B  85     143.526  98.945 106.500  1.00 39.23           O  
ATOM   2441  N   THR B  86     145.095 104.138 113.333  1.00 38.65           N  
ATOM   2442  CA  THR B  86     145.437 104.476 114.704  1.00 38.65           C  
ATOM   2443  C   THR B  86     145.152 105.929 115.052  1.00 38.65           C  
ATOM   2444  O   THR B  86     145.489 106.354 116.161  1.00 38.65           O  
ATOM   2445  CB  THR B  86     146.914 104.182 114.969  1.00 38.65           C  
ATOM   2446  OG1 THR B  86     147.705 105.249 114.446  1.00 38.65           O  
ATOM   2447  CG2 THR B  86     147.334 102.899 114.295  1.00 38.65           C  
ATOM   2448  N   THR B  87     144.545 106.691 114.131  1.00 40.77           N  
ATOM   2449  CA  THR B  87     144.253 108.130 114.256  1.00 40.77           C  
ATOM   2450  C   THR B  87     145.494 108.960 114.573  1.00 40.77           C  
ATOM   2451  O   THR B  87     145.406 109.998 115.231  1.00 40.77           O  
ATOM   2452  CB  THR B  87     143.156 108.417 115.285  1.00 40.77           C  
ATOM   2453  OG1 THR B  87     143.674 108.225 116.604  1.00 40.77           O  
ATOM   2454  CG2 THR B  87     141.973 107.507 115.074  1.00 40.77           C  
ATOM   2455  N   ASN B  88     146.654 108.523 114.101  1.00 37.12           N  
ATOM   2456  CA  ASN B  88     147.891 109.261 114.282  1.00 37.12           C  
ATOM   2457  C   ASN B  88     148.010 110.331 113.212  1.00 37.12           C  
ATOM   2458  O   ASN B  88     147.639 110.111 112.060  1.00 37.12           O  
ATOM   2459  CB  ASN B  88     149.094 108.325 114.201  1.00 37.12           C  
ATOM   2460  CG  ASN B  88     149.431 107.695 115.521  1.00 37.12           C  
ATOM   2461  OD1 ASN B  88     149.371 108.341 116.560  1.00 37.12           O  
ATOM   2462  ND2 ASN B  88     149.791 106.423 115.490  1.00 37.12           N  
ATOM   2463  N   LYS B  89     148.541 111.486 113.594  1.00 35.67           N  
ATOM   2464  CA  LYS B  89     148.847 112.538 112.634  1.00 35.67           C  
ATOM   2465  C   LYS B  89     150.241 112.289 112.080  1.00 35.67           C  
ATOM   2466  O   LYS B  89     151.236 112.508 112.771  1.00 35.67           O  
ATOM   2467  CB  LYS B  89     148.759 113.908 113.293  1.00 35.67           C  
ATOM   2468  CG  LYS B  89     147.397 114.245 113.833  1.00 35.67           C  
ATOM   2469  CD  LYS B  89     147.377 115.638 114.402  1.00 35.67           C  
ATOM   2470  CE  LYS B  89     146.029 115.960 114.993  1.00 35.67           C  
ATOM   2471  NZ  LYS B  89     145.581 114.901 115.930  1.00 35.67           N  
ATOM   2472  N   VAL B  90     150.318 111.817 110.835  1.00 29.76           N  
ATOM   2473  CA  VAL B  90     151.617 111.538 110.238  1.00 29.76           C  
ATOM   2474  C   VAL B  90     152.311 112.833 109.849  1.00 29.76           C  
ATOM   2475  O   VAL B  90     153.502 113.015 110.115  1.00 29.76           O  
ATOM   2476  CB  VAL B  90     151.465 110.588 109.038  1.00 29.76           C  
ATOM   2477  CG1 VAL B  90     152.808 110.247 108.455  1.00 29.76           C  
ATOM   2478  CG2 VAL B  90     150.776 109.331 109.461  1.00 29.76           C  
ATOM   2479  N   HIS B  91     151.583 113.761 109.235  1.00 31.47           N  
ATOM   2480  CA  HIS B  91     152.198 115.010 108.801  1.00 31.47           C  
ATOM   2481  C   HIS B  91     151.253 116.166 109.067  1.00 31.47           C  
ATOM   2482  O   HIS B  91     150.035 115.997 109.063  1.00 31.47           O  
ATOM   2483  CB  HIS B  91     152.553 115.001 107.309  1.00 31.47           C  
ATOM   2484  CG  HIS B  91     153.776 114.208 106.968  1.00 31.47           C  
ATOM   2485  ND1 HIS B  91     153.753 113.155 106.082  1.00 31.47           N  
ATOM   2486  CD2 HIS B  91     155.060 114.329 107.375  1.00 31.47           C  
ATOM   2487  CE1 HIS B  91     154.967 112.652 105.967  1.00 31.47           C  
ATOM   2488  NE2 HIS B  91     155.780 113.349 106.739  1.00 31.47           N  
ATOM   2489  N   ALA B  92     151.827 117.350 109.258  1.00 30.78           N  
ATOM   2490  CA  ALA B  92     151.072 118.597 109.350  1.00 30.78           C  
ATOM   2491  C   ALA B  92     151.801 119.649 108.529  1.00 30.78           C  
ATOM   2492  O   ALA B  92     152.865 120.125 108.930  1.00 30.78           O  
ATOM   2493  CB  ALA B  92     150.914 119.052 110.797  1.00 30.78           C  
ATOM   2494  N   ILE B  93     151.225 120.015 107.388  1.00 34.36           N  
ATOM   2495  CA  ILE B  93     151.869 120.889 106.413  1.00 34.36           C  
ATOM   2496  C   ILE B  93     151.170 122.245 106.470  1.00 34.36           C  
ATOM   2497  O   ILE B  93     149.950 122.309 106.245  1.00 34.36           O  
ATOM   2498  CB  ILE B  93     151.800 120.291 105.004  1.00 34.36           C  
ATOM   2499  CG1 ILE B  93     152.145 118.806 105.052  1.00 34.36           C  
ATOM   2500  CG2 ILE B  93     152.721 121.030 104.067  1.00 34.36           C  
ATOM   2501  CD1 ILE B  93     151.667 118.031 103.868  1.00 34.36           C  
ATOM   2502  N   PRO B  94     151.878 123.332 106.769  1.00 37.53           N  
ATOM   2503  CA  PRO B  94     151.255 124.656 106.711  1.00 37.53           C  
ATOM   2504  C   PRO B  94     151.282 125.232 105.305  1.00 37.53           C  
ATOM   2505  O   PRO B  94     152.276 125.130 104.583  1.00 37.53           O  
ATOM   2506  CB  PRO B  94     152.115 125.487 107.668  1.00 37.53           C  
ATOM   2507  CG  PRO B  94     153.437 124.843 107.626  1.00 37.53           C  
ATOM   2508  CD  PRO B  94     153.202 123.378 107.410  1.00 37.53           C  
ATOM   2509  N   LEU B  95     150.174 125.850 104.921  1.00 39.07           N  
ATOM   2510  CA  LEU B  95     149.999 126.375 103.578  1.00 39.07           C  
ATOM   2511  C   LEU B  95     150.324 127.861 103.535  1.00 39.07           C  
ATOM   2512  O   LEU B  95     150.296 128.560 104.548  1.00 39.07           O  
ATOM   2513  CB  LEU B  95     148.571 126.140 103.091  1.00 39.07           C  
ATOM   2514  CG  LEU B  95     148.035 124.717 103.187  1.00 39.07           C  
ATOM   2515  CD1 LEU B  95     146.660 124.645 102.588  1.00 39.07           C  
ATOM   2516  CD2 LEU B  95     148.956 123.766 102.480  1.00 39.07           C  
ATOM   2517  N   ARG B  96     150.627 128.340 102.331  1.00 49.65           N  
ATOM   2518  CA  ARG B  96     150.974 129.744 102.152  1.00 49.65           C  
ATOM   2519  C   ARG B  96     149.733 130.625 102.130  1.00 49.65           C  
ATOM   2520  O   ARG B  96     149.768 131.761 102.611  1.00 49.65           O  
ATOM   2521  CB  ARG B  96     151.774 129.914 100.864  1.00 49.65           C  
ATOM   2522  CG  ARG B  96     152.635 131.148 100.808  1.00 49.65           C  
ATOM   2523  CD  ARG B  96     153.369 131.204  99.484  1.00 49.65           C  
ATOM   2524  NE  ARG B  96     154.173 132.411  99.342  1.00 49.65           N  
ATOM   2525  CZ  ARG B  96     154.767 132.780  98.212  1.00 49.65           C  
ATOM   2526  NH1 ARG B  96     154.642 132.033  97.125  1.00 49.65           N  
ATOM   2527  NH2 ARG B  96     155.483 133.895  98.168  1.00 49.65           N  
ATOM   2528  N   SER B  97     148.634 130.122 101.578  1.00 41.80           N  
ATOM   2529  CA  SER B  97     147.366 130.833 101.534  1.00 41.80           C  
ATOM   2530  C   SER B  97     146.340 130.053 102.341  1.00 41.80           C  
ATOM   2531  O   SER B  97     146.265 128.828 102.236  1.00 41.80           O  
ATOM   2532  CB  SER B  97     146.890 131.012 100.095  1.00 41.80           C  
ATOM   2533  OG  SER B  97     145.640 131.669 100.047  1.00 41.80           O  
ATOM   2534  N   SER B  98     145.550 130.762 103.142  1.00 39.91           N  
ATOM   2535  CA  SER B  98     144.629 130.102 104.054  1.00 39.91           C  
ATOM   2536  C   SER B  98     143.397 129.538 103.364  1.00 39.91           C  
ATOM   2537  O   SER B  98     142.695 128.725 103.969  1.00 39.91           O  
ATOM   2538  CB  SER B  98     144.200 131.078 105.146  1.00 39.91           C  
ATOM   2539  OG  SER B  98     142.992 130.660 105.754  1.00 39.91           O  
ATOM   2540  N   TRP B  99     143.113 129.940 102.131  1.00 42.05           N  
ATOM   2541  CA  TRP B  99     141.868 129.582 101.454  1.00 42.05           C  
ATOM   2542  C   TRP B  99     142.168 128.456 100.478  1.00 42.05           C  
ATOM   2543  O   TRP B  99     142.586 128.684  99.346  1.00 42.05           O  
ATOM   2544  CB  TRP B  99     141.270 130.794 100.760  1.00 42.05           C  
ATOM   2545  CG  TRP B  99     141.326 131.986 101.621  1.00 42.05           C  
ATOM   2546  CD1 TRP B  99     142.241 132.987 101.572  1.00 42.05           C  
ATOM   2547  CD2 TRP B  99     140.454 132.289 102.706  1.00 42.05           C  
ATOM   2548  NE1 TRP B  99     141.986 133.905 102.553  1.00 42.05           N  
ATOM   2549  CE2 TRP B  99     140.891 133.495 103.264  1.00 42.05           C  
ATOM   2550  CE3 TRP B  99     139.339 131.657 103.256  1.00 42.05           C  
ATOM   2551  CZ2 TRP B  99     140.256 134.081 104.341  1.00 42.05           C  
ATOM   2552  CZ3 TRP B  99     138.710 132.242 104.322  1.00 42.05           C  
ATOM   2553  CH2 TRP B  99     139.167 133.442 104.855  1.00 42.05           C  
ATOM   2554  N   VAL B 100     141.956 127.230 100.937  1.00 39.51           N  
ATOM   2555  CA  VAL B 100     142.220 126.025 100.166  1.00 39.51           C  
ATOM   2556  C   VAL B 100     140.896 125.306  99.945  1.00 39.51           C  
ATOM   2557  O   VAL B 100     140.096 125.153 100.874  1.00 39.51           O  
ATOM   2558  CB  VAL B 100     143.283 125.151 100.863  1.00 39.51           C  
ATOM   2559  CG1 VAL B 100     142.933 124.898 102.302  1.00 39.51           C  
ATOM   2560  CG2 VAL B 100     143.467 123.841 100.154  1.00 39.51           C  
ATOM   2561  N   MET B 101     140.628 124.941  98.695  1.00 41.33           N  
ATOM   2562  CA  MET B 101     139.352 124.368  98.311  1.00 41.33           C  
ATOM   2563  C   MET B 101     139.460 122.958  97.764  1.00 41.33           C  
ATOM   2564  O   MET B 101     138.431 122.370  97.419  1.00 41.33           O  
ATOM   2565  CB  MET B 101     138.663 125.261  97.271  1.00 41.33           C  
ATOM   2566  CG  MET B 101     138.544 126.710  97.690  1.00 41.33           C  
ATOM   2567  SD  MET B 101     137.778 127.743  96.444  1.00 41.33           S  
ATOM   2568  CE  MET B 101     136.149 127.024  96.386  1.00 41.33           C  
ATOM   2569  N   THR B 102     140.661 122.394  97.677  1.00 36.07           N  
ATOM   2570  CA  THR B 102     140.838 121.065  97.118  1.00 36.07           C  
ATOM   2571  C   THR B 102     142.058 120.404  97.735  1.00 36.07           C  
ATOM   2572  O   THR B 102     142.824 121.026  98.470  1.00 36.07           O  
ATOM   2573  CB  THR B 102     140.989 121.103  95.608  1.00 36.07           C  
ATOM   2574  OG1 THR B 102     141.163 119.769  95.128  1.00 36.07           O  
ATOM   2575  CG2 THR B 102     142.187 121.918  95.233  1.00 36.07           C  
ATOM   2576  N   CYS B 103     142.241 119.132  97.397  1.00 34.55           N  
ATOM   2577  CA  CYS B 103     143.232 118.280  98.034  1.00 34.55           C  
ATOM   2578  C   CYS B 103     143.398 117.036  97.180  1.00 34.55           C  
ATOM   2579  O   CYS B 103     142.434 116.550  96.587  1.00 34.55           O  
ATOM   2580  CB  CYS B 103     142.792 117.895  99.444  1.00 34.55           C  
ATOM   2581  SG  CYS B 103     144.100 117.512 100.546  1.00 34.55           S  
ATOM   2582  N   ALA B 104     144.621 116.520  97.125  1.00 28.48           N  
ATOM   2583  CA  ALA B 104     144.889 115.336  96.321  1.00 28.48           C  
ATOM   2584  C   ALA B 104     146.088 114.606  96.893  1.00 28.48           C  
ATOM   2585  O   ALA B 104     147.081 115.234  97.261  1.00 28.48           O  
ATOM   2586  CB  ALA B 104     145.145 115.702  94.862  1.00 28.48           C  
ATOM   2587  N   TYR B 105     145.982 113.291  96.980  1.00 31.72           N  
ATOM   2588  CA  TYR B 105     147.066 112.432  97.419  1.00 31.72           C  
ATOM   2589  C   TYR B 105     147.528 111.651  96.198  1.00 31.72           C  
ATOM   2590  O   TYR B 105     146.695 111.145  95.443  1.00 31.72           O  
ATOM   2591  CB  TYR B 105     146.580 111.489  98.520  1.00 31.72           C  
ATOM   2592  CG  TYR B 105     147.656 110.897  99.394  1.00 31.72           C  
ATOM   2593  CD1 TYR B 105     148.075 111.548 100.537  1.00 31.72           C  
ATOM   2594  CD2 TYR B 105     148.272 109.711  99.059  1.00 31.72           C  
ATOM   2595  CE1 TYR B 105     149.051 111.018 101.337  1.00 31.72           C  
ATOM   2596  CE2 TYR B 105     149.259 109.178  99.851  1.00 31.72           C  
ATOM   2597  CZ  TYR B 105     149.642 109.839 100.988  1.00 31.72           C  
ATOM   2598  OH  TYR B 105     150.628 109.310 101.784  1.00 31.72           O  
ATOM   2599  N   ALA B 106     148.838 111.571  95.989  1.00 27.80           N  
ATOM   2600  CA  ALA B 106     149.358 110.919  94.799  1.00 27.80           C  
ATOM   2601  C   ALA B 106     149.150 109.408  94.878  1.00 27.80           C  
ATOM   2602  O   ALA B 106     149.199 108.823  95.961  1.00 27.80           O  
ATOM   2603  CB  ALA B 106     150.840 111.223  94.627  1.00 27.80           C  
ATOM   2604  N   PRO B 107     148.921 108.745  93.741  1.00 29.90           N  
ATOM   2605  CA  PRO B 107     148.747 107.290  93.755  1.00 29.90           C  
ATOM   2606  C   PRO B 107     150.024 106.503  93.999  1.00 29.90           C  
ATOM   2607  O   PRO B 107     149.963 105.273  94.068  1.00 29.90           O  
ATOM   2608  CB  PRO B 107     148.189 107.005  92.357  1.00 29.90           C  
ATOM   2609  CG  PRO B 107     148.699 108.086  91.534  1.00 29.90           C  
ATOM   2610  CD  PRO B 107     148.681 109.292  92.399  1.00 29.90           C  
ATOM   2611  N   SER B 108     151.177 107.157  94.104  1.00 32.56           N  
ATOM   2612  CA  SER B 108     152.391 106.508  94.568  1.00 32.56           C  
ATOM   2613  C   SER B 108     152.714 106.844  96.010  1.00 32.56           C  
ATOM   2614  O   SER B 108     153.565 106.181  96.608  1.00 32.56           O  
ATOM   2615  CB  SER B 108     153.576 106.893  93.679  1.00 32.56           C  
ATOM   2616  OG  SER B 108     153.646 108.295  93.505  1.00 32.56           O  
ATOM   2617  N   GLY B 109     152.050 107.842  96.577  1.00 30.24           N  
ATOM   2618  CA  GLY B 109     152.249 108.220  97.953  1.00 30.24           C  
ATOM   2619  C   GLY B 109     153.298 109.276  98.180  1.00 30.24           C  
ATOM   2620  O   GLY B 109     153.398 109.790  99.297  1.00 30.24           O  
ATOM   2621  N   ASN B 110     154.078 109.627  97.158  1.00 32.85           N  
ATOM   2622  CA  ASN B 110     155.208 110.527  97.352  1.00 32.85           C  
ATOM   2623  C   ASN B 110     154.794 111.985  97.461  1.00 32.85           C  
ATOM   2624  O   ASN B 110     155.421 112.736  98.210  1.00 32.85           O  
ATOM   2625  CB  ASN B 110     156.210 110.389  96.208  1.00 32.85           C  
ATOM   2626  CG  ASN B 110     156.634 108.966  95.964  1.00 32.85           C  
ATOM   2627  OD1 ASN B 110     157.148 108.299  96.854  1.00 32.85           O  
ATOM   2628  ND2 ASN B 110     156.437 108.495  94.744  1.00 32.85           N  
ATOM   2629  N   TYR B 111     153.772 112.412  96.727  1.00 32.80           N  
ATOM   2630  CA  TYR B 111     153.435 113.821  96.616  1.00 32.80           C  
ATOM   2631  C   TYR B 111     152.027 114.088  97.119  1.00 32.80           C  
ATOM   2632  O   TYR B 111     151.206 113.183  97.243  1.00 32.80           O  
ATOM   2633  CB  TYR B 111     153.548 114.303  95.170  1.00 32.80           C  
ATOM   2634  CG  TYR B 111     154.941 114.244  94.621  1.00 32.80           C  
ATOM   2635  CD1 TYR B 111     155.832 115.275  94.833  1.00 32.80           C  
ATOM   2636  CD2 TYR B 111     155.366 113.151  93.894  1.00 32.80           C  
ATOM   2637  CE1 TYR B 111     157.106 115.221  94.335  1.00 32.80           C  
ATOM   2638  CE2 TYR B 111     156.639 113.085  93.394  1.00 32.80           C  
ATOM   2639  CZ  TYR B 111     157.504 114.123  93.619  1.00 32.80           C  
ATOM   2640  OH  TYR B 111     158.780 114.061  93.118  1.00 32.80           O  
ATOM   2641  N   VAL B 112     151.762 115.361  97.409  1.00 29.08           N  
ATOM   2642  CA  VAL B 112     150.439 115.849  97.787  1.00 29.08           C  
ATOM   2643  C   VAL B 112     150.238 117.172  97.058  1.00 29.08           C  
ATOM   2644  O   VAL B 112     151.165 117.962  96.908  1.00 29.08           O  
ATOM   2645  CB  VAL B 112     150.308 116.008  99.331  1.00 29.08           C  
ATOM   2646  CG1 VAL B 112     149.100 116.785  99.740  1.00 29.08           C  
ATOM   2647  CG2 VAL B 112     150.195 114.671  99.998  1.00 29.08           C  
ATOM   2648  N   ALA B 113     149.027 117.407  96.558  1.00 28.07           N  
ATOM   2649  CA  ALA B 113     148.735 118.675  95.911  1.00 28.07           C  
ATOM   2650  C   ALA B 113     147.575 119.349  96.619  1.00 28.07           C  
ATOM   2651  O   ALA B 113     146.736 118.687  97.230  1.00 28.07           O  
ATOM   2652  CB  ALA B 113     148.404 118.498  94.433  1.00 28.07           C  
ATOM   2653  N   CYS B 114     147.544 120.677  96.544  1.00 33.93           N  
ATOM   2654  CA  CYS B 114     146.422 121.445  97.067  1.00 33.93           C  
ATOM   2655  C   CYS B 114     146.313 122.740  96.282  1.00 33.93           C  
ATOM   2656  O   CYS B 114     147.209 123.090  95.519  1.00 33.93           O  
ATOM   2657  CB  CYS B 114     146.563 121.736  98.562  1.00 33.93           C  
ATOM   2658  SG  CYS B 114     147.847 122.898  98.991  1.00 33.93           S  
ATOM   2659  N   GLY B 115     145.182 123.421  96.427  1.00 34.33           N  
ATOM   2660  CA  GLY B 115     144.969 124.677  95.741  1.00 34.33           C  
ATOM   2661  C   GLY B 115     143.714 125.336  96.260  1.00 34.33           C  
ATOM   2662  O   GLY B 115     142.961 124.746  97.030  1.00 34.33           O  
ATOM   2663  N   GLY B 116     143.467 126.557  95.810  1.00 34.63           N  
ATOM   2664  CA  GLY B 116     142.330 127.281  96.339  1.00 34.63           C  
ATOM   2665  C   GLY B 116     142.079 128.622  95.695  1.00 34.63           C  
ATOM   2666  O   GLY B 116     142.077 128.734  94.469  1.00 34.63           O  
ATOM   2667  N   LEU B 117     141.858 129.649  96.511  1.00 39.14           N  
ATOM   2668  CA  LEU B 117     141.535 130.974  95.999  1.00 39.14           C  
ATOM   2669  C   LEU B 117     142.754 131.756  95.538  1.00 39.14           C  
ATOM   2670  O   LEU B 117     142.595 132.886  95.071  1.00 39.14           O  
ATOM   2671  CB  LEU B 117     140.785 131.779  97.061  1.00 39.14           C  
ATOM   2672  CG  LEU B 117     139.291 131.480  97.171  1.00 39.14           C  
ATOM   2673  CD1 LEU B 117     138.702 132.052  98.418  1.00 39.14           C  
ATOM   2674  CD2 LEU B 117     138.565 132.024  95.981  1.00 39.14           C  
ATOM   2675  N   ASP B 118     143.955 131.195  95.638  1.00 38.85           N  
ATOM   2676  CA  ASP B 118     145.157 131.852  95.150  1.00 38.85           C  
ATOM   2677  C   ASP B 118     145.500 131.478  93.715  1.00 38.85           C  
ATOM   2678  O   ASP B 118     146.583 131.837  93.247  1.00 38.85           O  
ATOM   2679  CB  ASP B 118     146.339 131.535  96.065  1.00 38.85           C  
ATOM   2680  CG  ASP B 118     146.569 130.043  96.237  1.00 38.85           C  
ATOM   2681  OD1 ASP B 118     145.691 129.248  95.861  1.00 38.85           O  
ATOM   2682  OD2 ASP B 118     147.643 129.659  96.743  1.00 38.85           O  
ATOM   2683  N   ASN B 119     144.617 130.742  93.032  1.00 39.55           N  
ATOM   2684  CA  ASN B 119     144.735 130.317  91.632  1.00 39.55           C  
ATOM   2685  C   ASN B 119     145.974 129.470  91.356  1.00 39.55           C  
ATOM   2686  O   ASN B 119     146.388 129.345  90.203  1.00 39.55           O  
ATOM   2687  CB  ASN B 119     144.711 131.511  90.670  1.00 39.55           C  
ATOM   2688  CG  ASN B 119     143.634 132.509  91.005  1.00 39.55           C  
ATOM   2689  OD1 ASN B 119     142.666 132.186  91.676  1.00 39.55           O  
ATOM   2690  ND2 ASN B 119     143.794 133.733  90.529  1.00 39.55           N  
ATOM   2691  N   ILE B 120     146.567 128.858  92.378  1.00 38.55           N  
ATOM   2692  CA  ILE B 120     147.846 128.166  92.264  1.00 38.55           C  
ATOM   2693  C   ILE B 120     147.664 126.751  92.787  1.00 38.55           C  
ATOM   2694  O   ILE B 120     147.087 126.558  93.860  1.00 38.55           O  
ATOM   2695  CB  ILE B 120     148.955 128.903  93.046  1.00 38.55           C  
ATOM   2696  CG1 ILE B 120     149.373 130.175  92.319  1.00 38.55           C  
ATOM   2697  CG2 ILE B 120     150.172 128.048  93.238  1.00 38.55           C  
ATOM   2698  CD1 ILE B 120     150.392 130.987  93.069  1.00 38.55           C  
ATOM   2699  N   CYS B 121     148.128 125.765  92.022  1.00 37.36           N  
ATOM   2700  CA  CYS B 121     148.192 124.385  92.494  1.00 37.36           C  
ATOM   2701  C   CYS B 121     149.579 124.155  93.078  1.00 37.36           C  
ATOM   2702  O   CYS B 121     150.564 124.081  92.347  1.00 37.36           O  
ATOM   2703  CB  CYS B 121     147.895 123.416  91.359  1.00 37.36           C  
ATOM   2704  SG  CYS B 121     147.847 121.697  91.835  1.00 37.36           S  
ATOM   2705  N   SER B 122     149.662 124.063  94.400  1.00 36.20           N  
ATOM   2706  CA  SER B 122     150.927 123.799  95.064  1.00 36.20           C  
ATOM   2707  C   SER B 122     151.114 122.304  95.250  1.00 36.20           C  
ATOM   2708  O   SER B 122     150.180 121.592  95.625  1.00 36.20           O  
ATOM   2709  CB  SER B 122     150.963 124.495  96.419  1.00 36.20           C  
ATOM   2710  OG  SER B 122     150.820 125.893  96.271  1.00 36.20           O  
ATOM   2711  N   ILE B 123     152.332 121.828  95.008  1.00 35.93           N  
ATOM   2712  CA  ILE B 123     152.663 120.411  95.046  1.00 35.93           C  
ATOM   2713  C   ILE B 123     153.822 120.222  96.009  1.00 35.93           C  
ATOM   2714  O   ILE B 123     154.874 120.856  95.844  1.00 35.93           O  
ATOM   2715  CB  ILE B 123     153.014 119.873  93.652  1.00 35.93           C  
ATOM   2716  CG1 ILE B 123     151.767 119.910  92.774  1.00 35.93           C  
ATOM   2717  CG2 ILE B 123     153.592 118.477  93.744  1.00 35.93           C  
ATOM   2718  CD1 ILE B 123     151.925 119.277  91.458  1.00 35.93           C  
ATOM   2719  N   TYR B 124     153.623 119.348  96.999  1.00 34.91           N  
ATOM   2720  CA  TYR B 124     154.493 119.133  98.144  1.00 34.91           C  
ATOM   2721  C   TYR B 124     155.084 117.734  98.086  1.00 34.91           C  
ATOM   2722  O   TYR B 124     154.367 116.758  97.842  1.00 34.91           O  
ATOM   2723  CB  TYR B 124     153.720 119.281  99.457  1.00 34.91           C  
ATOM   2724  CG  TYR B 124     153.097 120.633  99.685  1.00 34.91           C  
ATOM   2725  CD1 TYR B 124     153.730 121.581 100.464  1.00 34.91           C  
ATOM   2726  CD2 TYR B 124     151.870 120.957  99.130  1.00 34.91           C  
ATOM   2727  CE1 TYR B 124     153.163 122.810 100.678  1.00 34.91           C  
ATOM   2728  CE2 TYR B 124     151.306 122.187  99.329  1.00 34.91           C  
ATOM   2729  CZ  TYR B 124     151.960 123.110 100.102  1.00 34.91           C  
ATOM   2730  OH  TYR B 124     151.404 124.344 100.314  1.00 34.91           O  
ATOM   2731  N   ASN B 125     156.384 117.645  98.342  1.00 34.65           N  
ATOM   2732  CA  ASN B 125     157.136 116.399  98.292  1.00 34.65           C  
ATOM   2733  C   ASN B 125     157.252 115.854  99.709  1.00 34.65           C  
ATOM   2734  O   ASN B 125     157.901 116.465 100.560  1.00 34.65           O  
ATOM   2735  CB  ASN B 125     158.512 116.643  97.680  1.00 34.65           C  
ATOM   2736  CG  ASN B 125     159.311 115.377  97.504  1.00 34.65           C  
ATOM   2737  OD1 ASN B 125     158.763 114.281  97.469  1.00 34.65           O  
ATOM   2738  ND2 ASN B 125     160.619 115.524  97.382  1.00 34.65           N  
ATOM   2739  N   LEU B 126     156.630 114.701  99.962  1.00 31.58           N  
ATOM   2740  CA  LEU B 126     156.576 114.169 101.319  1.00 31.58           C  
ATOM   2741  C   LEU B 126     157.849 113.425 101.695  1.00 31.58           C  
ATOM   2742  O   LEU B 126     158.302 113.508 102.840  1.00 31.58           O  
ATOM   2743  CB  LEU B 126     155.381 113.236 101.475  1.00 31.58           C  
ATOM   2744  CG  LEU B 126     153.980 113.789 101.283  1.00 31.58           C  
ATOM   2745  CD1 LEU B 126     152.991 112.689 101.529  1.00 31.58           C  
ATOM   2746  CD2 LEU B 126     153.754 114.935 102.224  1.00 31.58           C  
ATOM   2747  N   LYS B 127     158.427 112.679 100.758  1.00 35.05           N  
ATOM   2748  CA  LYS B 127     159.573 111.824 101.045  1.00 35.05           C  
ATOM   2749  C   LYS B 127     160.848 112.531 100.600  1.00 35.05           C  
ATOM   2750  O   LYS B 127     161.442 112.223  99.570  1.00 35.05           O  
ATOM   2751  CB  LYS B 127     159.394 110.470 100.378  1.00 35.05           C  
ATOM   2752  CG  LYS B 127     158.122 109.786 100.829  1.00 35.05           C  
ATOM   2753  CD  LYS B 127     157.877 108.487 100.109  1.00 35.05           C  
ATOM   2754  CE  LYS B 127     156.572 107.879 100.567  1.00 35.05           C  
ATOM   2755  NZ  LYS B 127     156.249 106.644  99.812  1.00 35.05           N  
ATOM   2756  N   THR B 128     161.271 113.495 101.406  1.00 40.19           N  
ATOM   2757  CA  THR B 128     162.510 114.220 101.182  1.00 40.19           C  
ATOM   2758  C   THR B 128     163.645 113.593 101.982  1.00 40.19           C  
ATOM   2759  O   THR B 128     163.430 112.753 102.857  1.00 40.19           O  
ATOM   2760  CB  THR B 128     162.358 115.695 101.565  1.00 40.19           C  
ATOM   2761  OG1 THR B 128     161.972 115.797 102.937  1.00 40.19           O  
ATOM   2762  CG2 THR B 128     161.315 116.368 100.713  1.00 40.19           C  
ATOM   2763  N   ARG B 129     164.866 114.014 101.667  1.00 45.01           N  
ATOM   2764  CA  ARG B 129     166.057 113.573 102.380  1.00 45.01           C  
ATOM   2765  C   ARG B 129     166.320 114.429 103.626  1.00 45.01           C  
ATOM   2766  O   ARG B 129     167.182 114.105 104.447  1.00 45.01           O  
ATOM   2767  CB  ARG B 129     167.246 113.585 101.400  1.00 45.01           C  
ATOM   2768  CG  ARG B 129     168.572 112.982 101.872  1.00 45.01           C  
ATOM   2769  CD  ARG B 129     168.504 111.473 102.050  1.00 45.01           C  
ATOM   2770  NE  ARG B 129     169.671 110.969 102.770  1.00 45.01           N  
ATOM   2771  CZ  ARG B 129     170.832 110.655 102.209  1.00 45.01           C  
ATOM   2772  NH1 ARG B 129     171.826 110.204 102.958  1.00 45.01           N  
ATOM   2773  NH2 ARG B 129     171.006 110.795 100.904  1.00 45.01           N  
ATOM   2774  N   GLU B 130     165.513 115.463 103.853  1.00 44.11           N  
ATOM   2775  CA  GLU B 130     165.714 116.357 104.979  1.00 44.11           C  
ATOM   2776  C   GLU B 130     164.687 116.191 106.080  1.00 44.11           C  
ATOM   2777  O   GLU B 130     164.812 116.850 107.113  1.00 44.11           O  
ATOM   2778  CB  GLU B 130     165.698 117.827 104.527  1.00 44.11           C  
ATOM   2779  CG  GLU B 130     166.891 118.256 103.702  1.00 44.11           C  
ATOM   2780  CD  GLU B 130     166.692 118.045 102.224  1.00 44.11           C  
ATOM   2781  OE1 GLU B 130     165.574 117.671 101.822  1.00 44.11           O  
ATOM   2782  OE2 GLU B 130     167.656 118.249 101.461  1.00 44.11           O  
ATOM   2783  N   GLY B 131     163.674 115.356 105.894  1.00 40.66           N  
ATOM   2784  CA  GLY B 131     162.749 115.041 106.951  1.00 40.66           C  
ATOM   2785  C   GLY B 131     161.544 115.947 107.056  1.00 40.66           C  
ATOM   2786  O   GLY B 131     160.600 115.610 107.777  1.00 40.66           O  
ATOM   2787  N   ASN B 132     161.547 117.088 106.377  1.00 41.95           N  
ATOM   2788  CA  ASN B 132     160.402 117.984 106.377  1.00 41.95           C  
ATOM   2789  C   ASN B 132     159.651 117.889 105.055  1.00 41.95           C  
ATOM   2790  O   ASN B 132     160.159 117.371 104.060  1.00 41.95           O  
ATOM   2791  CB  ASN B 132     160.832 119.431 106.647  1.00 41.95           C  
ATOM   2792  CG  ASN B 132     162.062 119.850 105.856  1.00 41.95           C  
ATOM   2793  OD1 ASN B 132     162.331 119.341 104.771  1.00 41.95           O  
ATOM   2794  ND2 ASN B 132     162.814 120.794 106.404  1.00 41.95           N  
ATOM   2795  N   VAL B 133     158.421 118.396 105.060  1.00 38.88           N  
ATOM   2796  CA  VAL B 133     157.591 118.432 103.864  1.00 38.88           C  
ATOM   2797  C   VAL B 133     157.851 119.768 103.181  1.00 38.88           C  
ATOM   2798  O   VAL B 133     157.398 120.817 103.636  1.00 38.88           O  
ATOM   2799  CB  VAL B 133     156.113 118.241 104.190  1.00 38.88           C  
ATOM   2800  CG1 VAL B 133     155.304 118.306 102.928  1.00 38.88           C  
ATOM   2801  CG2 VAL B 133     155.906 116.914 104.868  1.00 38.88           C  
ATOM   2802  N   ARG B 134     158.587 119.724 102.082  1.00 42.85           N  
ATOM   2803  CA  ARG B 134     158.994 120.907 101.347  1.00 42.85           C  
ATOM   2804  C   ARG B 134     158.129 121.058 100.107  1.00 42.85           C  
ATOM   2805  O   ARG B 134     157.728 120.063  99.500  1.00 42.85           O  
ATOM   2806  CB  ARG B 134     160.466 120.793 100.957  1.00 42.85           C  
ATOM   2807  CG  ARG B 134     161.147 122.092 100.621  1.00 42.85           C  
ATOM   2808  CD  ARG B 134     162.419 121.832  99.836  1.00 42.85           C  
ATOM   2809  NE  ARG B 134     162.139 121.234  98.535  1.00 42.85           N  
ATOM   2810  CZ  ARG B 134     162.493 120.003  98.189  1.00 42.85           C  
ATOM   2811  NH1 ARG B 134     163.149 119.238  99.047  1.00 42.85           N  
ATOM   2812  NH2 ARG B 134     162.193 119.538  96.985  1.00 42.85           N  
ATOM   2813  N   VAL B 135     157.841 122.306  99.739  1.00 40.48           N  
ATOM   2814  CA  VAL B 135     157.038 122.588  98.554  1.00 40.48           C  
ATOM   2815  C   VAL B 135     157.854 122.222  97.326  1.00 40.48           C  
ATOM   2816  O   VAL B 135     158.905 122.819  97.072  1.00 40.48           O  
ATOM   2817  CB  VAL B 135     156.633 124.065  98.501  1.00 40.48           C  
ATOM   2818  CG1 VAL B 135     155.624 124.306  97.388  1.00 40.48           C  
ATOM   2819  CG2 VAL B 135     156.137 124.542  99.842  1.00 40.48           C  
ATOM   2820  N   SER B 136     157.386 121.231  96.569  1.00 39.02           N  
ATOM   2821  CA  SER B 136     158.107 120.846  95.363  1.00 39.02           C  
ATOM   2822  C   SER B 136     157.982 121.929  94.305  1.00 39.02           C  
ATOM   2823  O   SER B 136     158.989 122.524  93.904  1.00 39.02           O  
ATOM   2824  CB  SER B 136     157.614 119.502  94.835  1.00 39.02           C  
ATOM   2825  OG  SER B 136     158.295 119.144  93.650  1.00 39.02           O  
ATOM   2826  N   ARG B 137     156.752 122.251  93.895  1.00 42.32           N  
ATOM   2827  CA  ARG B 137     156.579 123.342  92.937  1.00 42.32           C  
ATOM   2828  C   ARG B 137     155.153 123.868  92.938  1.00 42.32           C  
ATOM   2829  O   ARG B 137     154.219 123.191  93.359  1.00 42.32           O  
ATOM   2830  CB  ARG B 137     156.968 122.922  91.521  1.00 42.32           C  
ATOM   2831  CG  ARG B 137     155.937 122.207  90.734  1.00 42.32           C  
ATOM   2832  CD  ARG B 137     156.249 122.421  89.274  1.00 42.32           C  
ATOM   2833  NE  ARG B 137     157.605 121.997  88.932  1.00 42.32           N  
ATOM   2834  CZ  ARG B 137     158.542 122.804  88.445  1.00 42.32           C  
ATOM   2835  NH1 ARG B 137     158.274 124.085  88.247  1.00 42.32           N  
ATOM   2836  NH2 ARG B 137     159.747 122.332  88.166  1.00 42.32           N  
ATOM   2837  N   GLU B 138     154.999 125.084  92.421  1.00 42.37           N  
ATOM   2838  CA  GLU B 138     153.717 125.782  92.359  1.00 42.37           C  
ATOM   2839  C   GLU B 138     153.347 126.024  90.904  1.00 42.37           C  
ATOM   2840  O   GLU B 138     153.998 126.817  90.218  1.00 42.37           O  
ATOM   2841  CB  GLU B 138     153.778 127.100  93.120  1.00 42.37           C  
ATOM   2842  CG  GLU B 138     153.899 126.947  94.613  1.00 42.37           C  
ATOM   2843  CD  GLU B 138     154.020 128.275  95.318  1.00 42.37           C  
ATOM   2844  OE1 GLU B 138     154.256 129.289  94.634  1.00 42.37           O  
ATOM   2845  OE2 GLU B 138     153.858 128.312  96.554  1.00 42.37           O  
ATOM   2846  N   LEU B 139     152.300 125.352  90.439  1.00 40.83           N  
ATOM   2847  CA  LEU B 139     151.791 125.523  89.088  1.00 40.83           C  
ATOM   2848  C   LEU B 139     150.822 126.698  89.070  1.00 40.83           C  
ATOM   2849  O   LEU B 139     149.813 126.680  89.782  1.00 40.83           O  
ATOM   2850  CB  LEU B 139     151.098 124.245  88.626  1.00 40.83           C  
ATOM   2851  CG  LEU B 139     151.822 122.933  88.911  1.00 40.83           C  
ATOM   2852  CD1 LEU B 139     150.836 121.801  88.928  1.00 40.83           C  
ATOM   2853  CD2 LEU B 139     152.853 122.690  87.856  1.00 40.83           C  
ATOM   2854  N   ALA B 140     151.124 127.713  88.258  1.00 41.62           N  
ATOM   2855  CA  ALA B 140     150.346 128.953  88.216  1.00 41.62           C  
ATOM   2856  C   ALA B 140     150.102 129.369  86.770  1.00 41.62           C  
ATOM   2857  O   ALA B 140     150.948 130.019  86.154  1.00 41.62           O  
ATOM   2858  CB  ALA B 140     151.057 130.051  88.988  1.00 41.62           C  
ATOM   2859  N   GLY B 141     148.951 128.986  86.226  1.00 42.07           N  
ATOM   2860  CA  GLY B 141     148.527 129.472  84.928  1.00 42.07           C  
ATOM   2861  C   GLY B 141     147.032 129.684  84.807  1.00 42.07           C  
ATOM   2862  O   GLY B 141     146.544 130.098  83.753  1.00 42.07           O  
ATOM   2863  N   HIS B 142     146.292 129.405  85.874  1.00 40.63           N  
ATOM   2864  CA  HIS B 142     144.853 129.608  85.867  1.00 40.63           C  
ATOM   2865  C   HIS B 142     144.537 131.046  86.247  1.00 40.63           C  
ATOM   2866  O   HIS B 142     145.269 131.680  87.010  1.00 40.63           O  
ATOM   2867  CB  HIS B 142     144.159 128.657  86.842  1.00 40.63           C  
ATOM   2868  CG  HIS B 142     143.837 127.312  86.265  1.00 40.63           C  
ATOM   2869  ND1 HIS B 142     143.076 127.151  85.129  1.00 40.63           N  
ATOM   2870  CD2 HIS B 142     144.151 126.066  86.685  1.00 40.63           C  
ATOM   2871  CE1 HIS B 142     142.950 125.865  84.864  1.00 40.63           C  
ATOM   2872  NE2 HIS B 142     143.593 125.185  85.793  1.00 40.63           N  
ATOM   2873  N   THR B 143     143.437 131.563  85.703  1.00 42.66           N  
ATOM   2874  CA  THR B 143     143.026 132.930  85.989  1.00 42.66           C  
ATOM   2875  C   THR B 143     141.847 133.017  86.944  1.00 42.66           C  
ATOM   2876  O   THR B 143     141.428 134.125  87.285  1.00 42.66           O  
ATOM   2877  CB  THR B 143     142.676 133.669  84.696  1.00 42.66           C  
ATOM   2878  OG1 THR B 143     141.528 133.066  84.096  1.00 42.66           O  
ATOM   2879  CG2 THR B 143     143.828 133.603  83.723  1.00 42.66           C  
ATOM   2880  N   GLY B 144     141.289 131.883  87.363  1.00 40.74           N  
ATOM   2881  CA  GLY B 144     140.325 131.832  88.433  1.00 40.74           C  
ATOM   2882  C   GLY B 144     140.812 130.909  89.536  1.00 40.74           C  
ATOM   2883  O   GLY B 144     141.882 130.319  89.455  1.00 40.74           O  
ATOM   2884  N   TYR B 145     140.004 130.818  90.589  1.00 40.66           N  
ATOM   2885  CA  TYR B 145     140.267 129.862  91.656  1.00 40.66           C  
ATOM   2886  C   TYR B 145     140.162 128.444  91.117  1.00 40.66           C  
ATOM   2887  O   TYR B 145     139.383 128.169  90.205  1.00 40.66           O  
ATOM   2888  CB  TYR B 145     139.281 130.059  92.811  1.00 40.66           C  
ATOM   2889  CG  TYR B 145     137.857 129.637  92.511  1.00 40.66           C  
ATOM   2890  CD1 TYR B 145     137.011 130.453  91.778  1.00 40.66           C  
ATOM   2891  CD2 TYR B 145     137.354 128.436  92.979  1.00 40.66           C  
ATOM   2892  CE1 TYR B 145     135.719 130.073  91.506  1.00 40.66           C  
ATOM   2893  CE2 TYR B 145     136.065 128.050  92.706  1.00 40.66           C  
ATOM   2894  CZ  TYR B 145     135.255 128.872  91.972  1.00 40.66           C  
ATOM   2895  OH  TYR B 145     133.969 128.491  91.700  1.00 40.66           O  
ATOM   2896  N   LEU B 146     140.955 127.534  91.670  1.00 36.79           N  
ATOM   2897  CA  LEU B 146     140.912 126.154  91.215  1.00 36.79           C  
ATOM   2898  C   LEU B 146     140.174 125.288  92.223  1.00 36.79           C  
ATOM   2899  O   LEU B 146     140.325 125.449  93.434  1.00 36.79           O  
ATOM   2900  CB  LEU B 146     142.311 125.610  90.905  1.00 36.79           C  
ATOM   2901  CG  LEU B 146     143.464 125.361  91.855  1.00 36.79           C  
ATOM   2902  CD1 LEU B 146     143.420 123.965  92.375  1.00 36.79           C  
ATOM   2903  CD2 LEU B 146     144.734 125.564  91.081  1.00 36.79           C  
ATOM   2904  N   SER B 147     139.366 124.371  91.694  1.00 35.94           N  
ATOM   2905  CA  SER B 147     138.357 123.656  92.453  1.00 35.94           C  
ATOM   2906  C   SER B 147     138.705 122.212  92.757  1.00 35.94           C  
ATOM   2907  O   SER B 147     138.254 121.697  93.780  1.00 35.94           O  
ATOM   2908  CB  SER B 147     137.027 123.671  91.695  1.00 35.94           C  
ATOM   2909  OG  SER B 147     136.567 124.991  91.516  1.00 35.94           O  
ATOM   2910  N   CYS B 148     139.469 121.542  91.901  1.00 34.34           N  
ATOM   2911  CA  CYS B 148     139.735 120.127  92.104  1.00 34.34           C  
ATOM   2912  C   CYS B 148     141.085 119.787  91.496  1.00 34.34           C  
ATOM   2913  O   CYS B 148     141.448 120.329  90.453  1.00 34.34           O  
ATOM   2914  CB  CYS B 148     138.625 119.277  91.484  1.00 34.34           C  
ATOM   2915  SG  CYS B 148     138.696 117.526  91.864  1.00 34.34           S  
ATOM   2916  N   CYS B 149     141.829 118.911  92.165  1.00 35.57           N  
ATOM   2917  CA  CYS B 149     143.095 118.385  91.682  1.00 35.57           C  
ATOM   2918  C   CYS B 149     143.010 116.873  91.670  1.00 35.57           C  
ATOM   2919  O   CYS B 149     142.464 116.280  92.600  1.00 35.57           O  
ATOM   2920  CB  CYS B 149     144.256 118.790  92.584  1.00 35.57           C  
ATOM   2921  SG  CYS B 149     144.554 120.530  92.723  1.00 35.57           S  
ATOM   2922  N   ARG B 150     143.580 116.245  90.647  1.00 35.29           N  
ATOM   2923  CA  ARG B 150     143.663 114.789  90.605  1.00 35.29           C  
ATOM   2924  C   ARG B 150     144.961 114.401  89.917  1.00 35.29           C  
ATOM   2925  O   ARG B 150     145.187 114.789  88.771  1.00 35.29           O  
ATOM   2926  CB  ARG B 150     142.467 114.181  89.873  1.00 35.29           C  
ATOM   2927  CG  ARG B 150     141.199 114.002  90.703  1.00 35.29           C  
ATOM   2928  CD  ARG B 150     141.446 113.230  91.980  1.00 35.29           C  
ATOM   2929  NE  ARG B 150     140.326 113.324  92.912  1.00 35.29           N  
ATOM   2930  CZ  ARG B 150     140.283 114.149  93.952  1.00 35.29           C  
ATOM   2931  NH1 ARG B 150     141.292 114.961  94.198  1.00 35.29           N  
ATOM   2932  NH2 ARG B 150     139.228 114.161  94.747  1.00 35.29           N  
ATOM   2933  N   PHE B 151     145.809 113.650  90.613  1.00 30.78           N  
ATOM   2934  CA  PHE B 151     147.067 113.197  90.036  1.00 30.78           C  
ATOM   2935  C   PHE B 151     146.818 112.110  89.003  1.00 30.78           C  
ATOM   2936  O   PHE B 151     145.931 111.272  89.172  1.00 30.78           O  
ATOM   2937  CB  PHE B 151     147.980 112.641  91.121  1.00 30.78           C  
ATOM   2938  CG  PHE B 151     148.871 113.652  91.772  1.00 30.78           C  
ATOM   2939  CD1 PHE B 151     150.074 114.006  91.204  1.00 30.78           C  
ATOM   2940  CD2 PHE B 151     148.531 114.202  92.988  1.00 30.78           C  
ATOM   2941  CE1 PHE B 151     150.894 114.909  91.818  1.00 30.78           C  
ATOM   2942  CE2 PHE B 151     149.351 115.101  93.598  1.00 30.78           C  
ATOM   2943  CZ  PHE B 151     150.529 115.452  93.017  1.00 30.78           C  
ATOM   2944  N   LEU B 152     147.608 112.112  87.936  1.00 36.31           N  
ATOM   2945  CA  LEU B 152     147.637 110.985  87.013  1.00 36.31           C  
ATOM   2946  C   LEU B 152     148.827 110.081  87.297  1.00 36.31           C  
ATOM   2947  O   LEU B 152     148.689 108.858  87.362  1.00 36.31           O  
ATOM   2948  CB  LEU B 152     147.709 111.481  85.571  1.00 36.31           C  
ATOM   2949  CG  LEU B 152     146.450 111.500  84.727  1.00 36.31           C  
ATOM   2950  CD1 LEU B 152     145.564 112.565  85.232  1.00 36.31           C  
ATOM   2951  CD2 LEU B 152     146.812 111.762  83.294  1.00 36.31           C  
ATOM   2952  N   ASP B 153     149.989 110.691  87.487  1.00 42.20           N  
ATOM   2953  CA  ASP B 153     151.260 110.033  87.725  1.00 42.20           C  
ATOM   2954  C   ASP B 153     151.951 110.816  88.829  1.00 42.20           C  
ATOM   2955  O   ASP B 153     151.313 111.589  89.546  1.00 42.20           O  
ATOM   2956  CB  ASP B 153     152.104 109.995  86.442  1.00 42.20           C  
ATOM   2957  CG  ASP B 153     151.525 109.094  85.384  1.00 42.20           C  
ATOM   2958  OD1 ASP B 153     150.904 108.075  85.740  1.00 42.20           O  
ATOM   2959  OD2 ASP B 153     151.688 109.407  84.188  1.00 42.20           O  
ATOM   2960  N   ASP B 154     153.255 110.617  88.975  1.00 45.13           N  
ATOM   2961  CA  ASP B 154     154.035 111.546  89.776  1.00 45.13           C  
ATOM   2962  C   ASP B 154     154.366 112.820  89.017  1.00 45.13           C  
ATOM   2963  O   ASP B 154     154.817 113.786  89.638  1.00 45.13           O  
ATOM   2964  CB  ASP B 154     155.327 110.883  90.248  1.00 45.13           C  
ATOM   2965  CG  ASP B 154     155.223 110.344  91.654  1.00 45.13           C  
ATOM   2966  OD1 ASP B 154     154.093 110.237  92.173  1.00 45.13           O  
ATOM   2967  OD2 ASP B 154     156.274 110.027  92.245  1.00 45.13           O  
ATOM   2968  N   ASN B 155     154.136 112.852  87.703  1.00 45.03           N  
ATOM   2969  CA  ASN B 155     154.617 113.931  86.859  1.00 45.03           C  
ATOM   2970  C   ASN B 155     153.539 114.699  86.112  1.00 45.03           C  
ATOM   2971  O   ASN B 155     153.875 115.673  85.434  1.00 45.03           O  
ATOM   2972  CB  ASN B 155     155.619 113.395  85.830  1.00 45.03           C  
ATOM   2973  CG  ASN B 155     156.699 114.393  85.508  1.00 45.03           C  
ATOM   2974  OD1 ASN B 155     157.159 115.122  86.382  1.00 45.03           O  
ATOM   2975  ND2 ASN B 155     157.101 114.446  84.246  1.00 45.03           N  
ATOM   2976  N   GLN B 156     152.271 114.308  86.193  1.00 40.49           N  
ATOM   2977  CA  GLN B 156     151.243 115.095  85.530  1.00 40.49           C  
ATOM   2978  C   GLN B 156     149.965 115.074  86.351  1.00 40.49           C  
ATOM   2979  O   GLN B 156     149.676 114.106  87.052  1.00 40.49           O  
ATOM   2980  CB  GLN B 156     150.995 114.611  84.098  1.00 40.49           C  
ATOM   2981  CG  GLN B 156     150.565 113.187  83.951  1.00 40.49           C  
ATOM   2982  CD  GLN B 156     150.743 112.697  82.532  1.00 40.49           C  
ATOM   2983  OE1 GLN B 156     151.154 113.451  81.655  1.00 40.49           O  
ATOM   2984  NE2 GLN B 156     150.432 111.430  82.298  1.00 40.49           N  
ATOM   2985  N   ILE B 157     149.204 116.162  86.255  1.00 34.88           N  
ATOM   2986  CA  ILE B 157     148.065 116.385  87.146  1.00 34.88           C  
ATOM   2987  C   ILE B 157     146.983 117.156  86.392  1.00 34.88           C  
ATOM   2988  O   ILE B 157     147.286 118.071  85.627  1.00 34.88           O  
ATOM   2989  CB  ILE B 157     148.532 117.106  88.433  1.00 34.88           C  
ATOM   2990  CG1 ILE B 157     147.372 117.491  89.341  1.00 34.88           C  
ATOM   2991  CG2 ILE B 157     149.378 118.320  88.118  1.00 34.88           C  
ATOM   2992  CD1 ILE B 157     147.800 117.798  90.732  1.00 34.88           C  
ATOM   2993  N   VAL B 158     145.720 116.766  86.570  1.00 33.56           N  
ATOM   2994  CA  VAL B 158     144.595 117.445  85.931  1.00 33.56           C  
ATOM   2995  C   VAL B 158     143.960 118.396  86.937  1.00 33.56           C  
ATOM   2996  O   VAL B 158     143.674 118.008  88.073  1.00 33.56           O  
ATOM   2997  CB  VAL B 158     143.572 116.428  85.396  1.00 33.56           C  
ATOM   2998  CG1 VAL B 158     142.308 117.093  85.002  1.00 33.56           C  
ATOM   2999  CG2 VAL B 158     144.103 115.753  84.179  1.00 33.56           C  
ATOM   3000  N   THR B 159     143.739 119.644  86.525  1.00 34.32           N  
ATOM   3001  CA  THR B 159     143.274 120.700  87.416  1.00 34.32           C  
ATOM   3002  C   THR B 159     142.009 121.328  86.853  1.00 34.32           C  
ATOM   3003  O   THR B 159     141.990 121.756  85.700  1.00 34.32           O  
ATOM   3004  CB  THR B 159     144.358 121.762  87.600  1.00 34.32           C  
ATOM   3005  OG1 THR B 159     145.483 121.180  88.262  1.00 34.32           O  
ATOM   3006  CG2 THR B 159     143.855 122.903  88.435  1.00 34.32           C  
ATOM   3007  N   SER B 160     140.959 121.376  87.665  1.00 33.82           N  
ATOM   3008  CA  SER B 160     139.739 122.114  87.376  1.00 33.82           C  
ATOM   3009  C   SER B 160     139.838 123.504  87.972  1.00 33.82           C  
ATOM   3010  O   SER B 160     140.337 123.663  89.084  1.00 33.82           O  
ATOM   3011  CB  SER B 160     138.535 121.408  87.986  1.00 33.82           C  
ATOM   3012  OG  SER B 160     137.396 122.221  87.948  1.00 33.82           O  
ATOM   3013  N   SER B 161     139.326 124.510  87.269  1.00 36.94           N  
ATOM   3014  CA  SER B 161     139.363 125.843  87.839  1.00 36.94           C  
ATOM   3015  C   SER B 161     138.059 126.581  87.598  1.00 36.94           C  
ATOM   3016  O   SER B 161     137.198 126.149  86.833  1.00 36.94           O  
ATOM   3017  CB  SER B 161     140.526 126.650  87.285  1.00 36.94           C  
ATOM   3018  OG  SER B 161     140.527 127.947  87.837  1.00 36.94           O  
ATOM   3019  N   GLY B 162     137.931 127.714  88.271  1.00 38.77           N  
ATOM   3020  CA  GLY B 162     136.735 128.520  88.189  1.00 38.77           C  
ATOM   3021  C   GLY B 162     136.812 129.638  87.174  1.00 38.77           C  
ATOM   3022  O   GLY B 162     136.075 130.619  87.278  1.00 38.77           O  
ATOM   3023  N   ASP B 163     137.708 129.519  86.198  1.00 39.41           N  
ATOM   3024  CA  ASP B 163     137.659 130.347  85.003  1.00 39.41           C  
ATOM   3025  C   ASP B 163     137.157 129.541  83.813  1.00 39.41           C  
ATOM   3026  O   ASP B 163     137.588 129.757  82.678  1.00 39.41           O  
ATOM   3027  CB  ASP B 163     139.011 130.990  84.704  1.00 39.41           C  
ATOM   3028  CG  ASP B 163     140.088 129.983  84.429  1.00 39.41           C  
ATOM   3029  OD1 ASP B 163     140.047 128.921  85.052  1.00 39.41           O  
ATOM   3030  OD2 ASP B 163     140.968 130.243  83.588  1.00 39.41           O  
ATOM   3031  N   THR B 164     136.223 128.620  84.089  1.00 41.63           N  
ATOM   3032  CA  THR B 164     135.513 127.792  83.108  1.00 41.63           C  
ATOM   3033  C   THR B 164     136.466 126.917  82.294  1.00 41.63           C  
ATOM   3034  O   THR B 164     136.248 126.676  81.106  1.00 41.63           O  
ATOM   3035  CB  THR B 164     134.630 128.637  82.174  1.00 41.63           C  
ATOM   3036  OG1 THR B 164     135.452 129.280  81.195  1.00 41.63           O  
ATOM   3037  CG2 THR B 164     133.837 129.702  82.929  1.00 41.63           C  
ATOM   3038  N   THR B 165     137.511 126.402  82.943  1.00 39.80           N  
ATOM   3039  CA  THR B 165     138.497 125.627  82.196  1.00 39.80           C  
ATOM   3040  C   THR B 165     139.202 124.613  83.091  1.00 39.80           C  
ATOM   3041  O   THR B 165     139.320 124.806  84.309  1.00 39.80           O  
ATOM   3042  CB  THR B 165     139.512 126.548  81.488  1.00 39.80           C  
ATOM   3043  OG1 THR B 165     140.178 125.816  80.461  1.00 39.80           O  
ATOM   3044  CG2 THR B 165     140.558 127.074  82.419  1.00 39.80           C  
ATOM   3045  N   CYS B 166     139.567 123.488  82.489  1.00 39.50           N  
ATOM   3046  CA  CYS B 166     140.426 122.474  83.077  1.00 39.50           C  
ATOM   3047  C   CYS B 166     141.768 122.470  82.354  1.00 39.50           C  
ATOM   3048  O   CYS B 166     141.915 123.034  81.271  1.00 39.50           O  
ATOM   3049  CB  CYS B 166     139.774 121.094  82.986  1.00 39.50           C  
ATOM   3050  SG  CYS B 166     138.204 120.951  83.844  1.00 39.50           S  
ATOM   3051  N   ALA B 167     142.745 121.800  82.950  1.00 37.01           N  
ATOM   3052  CA  ALA B 167     144.088 121.812  82.399  1.00 37.01           C  
ATOM   3053  C   ALA B 167     144.809 120.532  82.774  1.00 37.01           C  
ATOM   3054  O   ALA B 167     144.430 119.840  83.718  1.00 37.01           O  
ATOM   3055  CB  ALA B 167     144.876 123.017  82.898  1.00 37.01           C  
ATOM   3056  N   LEU B 168     145.866 120.231  82.027  1.00 40.91           N  
ATOM   3057  CA  LEU B 168     146.729 119.080  82.281  1.00 40.91           C  
ATOM   3058  C   LEU B 168     148.159 119.588  82.407  1.00 40.91           C  
ATOM   3059  O   LEU B 168     148.761 120.021  81.423  1.00 40.91           O  
ATOM   3060  CB  LEU B 168     146.601 118.041  81.177  1.00 40.91           C  
ATOM   3061  CG  LEU B 168     147.560 116.854  81.205  1.00 40.91           C  
ATOM   3062  CD1 LEU B 168     147.357 116.014  82.432  1.00 40.91           C  
ATOM   3063  CD2 LEU B 168     147.359 116.009  79.971  1.00 40.91           C  
ATOM   3064  N   TRP B 169     148.695 119.535  83.618  1.00 41.36           N  
ATOM   3065  CA  TRP B 169     150.005 120.078  83.916  1.00 41.36           C  
ATOM   3066  C   TRP B 169     151.060 118.989  83.932  1.00 41.36           C  
ATOM   3067  O   TRP B 169     150.822 117.874  84.404  1.00 41.36           O  
ATOM   3068  CB  TRP B 169     150.004 120.755  85.278  1.00 41.36           C  
ATOM   3069  CG  TRP B 169     148.991 121.798  85.442  1.00 41.36           C  
ATOM   3070  CD1 TRP B 169     147.690 121.631  85.780  1.00 41.36           C  
ATOM   3071  CD2 TRP B 169     149.200 123.195  85.311  1.00 41.36           C  
ATOM   3072  NE1 TRP B 169     147.065 122.842  85.851  1.00 41.36           N  
ATOM   3073  CE2 TRP B 169     147.976 123.822  85.570  1.00 41.36           C  
ATOM   3074  CE3 TRP B 169     150.307 123.980  84.990  1.00 41.36           C  
ATOM   3075  CZ2 TRP B 169     147.825 125.190  85.519  1.00 41.36           C  
ATOM   3076  CZ3 TRP B 169     150.156 125.330  84.941  1.00 41.36           C  
ATOM   3077  CH2 TRP B 169     148.926 125.925  85.200  1.00 41.36           C  
ATOM   3078  N   ASP B 170     152.247 119.344  83.452  1.00 45.94           N  
ATOM   3079  CA  ASP B 170     153.444 118.518  83.539  1.00 45.94           C  
ATOM   3080  C   ASP B 170     154.336 119.127  84.613  1.00 45.94           C  
ATOM   3081  O   ASP B 170     154.848 120.235  84.443  1.00 45.94           O  
ATOM   3082  CB  ASP B 170     154.155 118.459  82.193  1.00 45.94           C  
ATOM   3083  CG  ASP B 170     155.473 117.730  82.262  1.00 45.94           C  
ATOM   3084  OD1 ASP B 170     155.463 116.485  82.261  1.00 45.94           O  
ATOM   3085  OD2 ASP B 170     156.521 118.399  82.311  1.00 45.94           O  
ATOM   3086  N   ILE B 171     154.520 118.400  85.715  1.00 44.73           N  
ATOM   3087  CA  ILE B 171     155.156 118.963  86.902  1.00 44.73           C  
ATOM   3088  C   ILE B 171     156.670 119.095  86.762  1.00 44.73           C  
ATOM   3089  O   ILE B 171     157.270 119.956  87.415  1.00 44.73           O  
ATOM   3090  CB  ILE B 171     154.778 118.103  88.119  1.00 44.73           C  
ATOM   3091  CG1 ILE B 171     153.307 117.719  88.052  1.00 44.73           C  
ATOM   3092  CG2 ILE B 171     155.011 118.832  89.410  1.00 44.73           C  
ATOM   3093  CD1 ILE B 171     152.922 116.665  89.038  1.00 44.73           C  
ATOM   3094  N   GLU B 172     157.313 118.286  85.916  1.00 49.33           N  
ATOM   3095  CA  GLU B 172     158.759 118.410  85.742  1.00 49.33           C  
ATOM   3096  C   GLU B 172     159.133 119.702  85.027  1.00 49.33           C  
ATOM   3097  O   GLU B 172     160.247 120.205  85.205  1.00 49.33           O  
ATOM   3098  CB  GLU B 172     159.307 117.211  84.973  1.00 49.33           C  
ATOM   3099  N   THR B 173     158.220 120.252  84.234  1.00 52.82           N  
ATOM   3100  CA  THR B 173     158.405 121.526  83.553  1.00 52.82           C  
ATOM   3101  C   THR B 173     157.698 122.674  84.247  1.00 52.82           C  
ATOM   3102  O   THR B 173     158.327 123.685  84.557  1.00 52.82           O  
ATOM   3103  CB  THR B 173     157.895 121.428  82.113  1.00 52.82           C  
ATOM   3104  OG1 THR B 173     158.598 120.388  81.426  1.00 52.82           O  
ATOM   3105  CG2 THR B 173     158.102 122.735  81.382  1.00 52.82           C  
ATOM   3106  N   GLY B 174     156.405 122.530  84.514  1.00 53.27           N  
ATOM   3107  CA  GLY B 174     155.609 123.560  85.142  1.00 53.27           C  
ATOM   3108  C   GLY B 174     154.589 124.190  84.229  1.00 53.27           C  
ATOM   3109  O   GLY B 174     153.681 124.869  84.721  1.00 53.27           O  
ATOM   3110  N   GLN B 175     154.699 123.986  82.924  1.00 54.10           N  
ATOM   3111  CA  GLN B 175     153.787 124.581  81.962  1.00 54.10           C  
ATOM   3112  C   GLN B 175     152.676 123.598  81.641  1.00 54.10           C  
ATOM   3113  O   GLN B 175     152.912 122.392  81.552  1.00 54.10           O  
ATOM   3114  CB  GLN B 175     154.519 124.980  80.679  1.00 54.10           C  
ATOM   3115  CG  GLN B 175     155.804 125.763  80.902  1.00 54.10           C  
ATOM   3116  CD  GLN B 175     155.568 127.123  81.536  1.00 54.10           C  
ATOM   3117  OE1 GLN B 175     154.528 127.747  81.329  1.00 54.10           O  
ATOM   3118  NE2 GLN B 175     156.538 127.588  82.313  1.00 54.10           N  
ATOM   3119  N   GLN B 176     151.467 124.118  81.467  1.00 47.48           N  
ATOM   3120  CA  GLN B 176     150.324 123.257  81.209  1.00 47.48           C  
ATOM   3121  C   GLN B 176     150.353 122.761  79.768  1.00 47.48           C  
ATOM   3122  O   GLN B 176     150.520 123.542  78.827  1.00 47.48           O  
ATOM   3123  CB  GLN B 176     149.026 123.986  81.549  1.00 47.48           C  
ATOM   3124  CG  GLN B 176     148.765 125.284  80.846  1.00 47.48           C  
ATOM   3125  CD  GLN B 176     147.569 125.987  81.419  1.00 47.48           C  
ATOM   3126  OE1 GLN B 176     146.928 125.485  82.331  1.00 47.48           O  
ATOM   3127  NE2 GLN B 176     147.263 127.164  80.894  1.00 47.48           N  
ATOM   3128  N   THR B 177     150.247 121.445  79.606  1.00 46.84           N  
ATOM   3129  CA  THR B 177     150.386 120.831  78.293  1.00 46.84           C  
ATOM   3130  C   THR B 177     149.124 121.010  77.462  1.00 46.84           C  
ATOM   3131  O   THR B 177     149.193 121.352  76.277  1.00 46.84           O  
ATOM   3132  CB  THR B 177     150.722 119.349  78.458  1.00 46.84           C  
ATOM   3133  OG1 THR B 177     151.945 119.219  79.187  1.00 46.84           O  
ATOM   3134  CG2 THR B 177     150.888 118.678  77.115  1.00 46.84           C  
ATOM   3135  N   THR B 178     147.964 120.805  78.074  1.00 45.49           N  
ATOM   3136  CA  THR B 178     146.687 120.814  77.380  1.00 45.49           C  
ATOM   3137  C   THR B 178     145.699 121.625  78.205  1.00 45.49           C  
ATOM   3138  O   THR B 178     145.700 121.541  79.434  1.00 45.49           O  
ATOM   3139  CB  THR B 178     146.191 119.371  77.169  1.00 45.49           C  
ATOM   3140  OG1 THR B 178     147.151 118.654  76.388  1.00 45.49           O  
ATOM   3141  CG2 THR B 178     144.871 119.326  76.435  1.00 45.49           C  
ATOM   3142  N   THR B 179     144.885 122.436  77.535  1.00 42.75           N  
ATOM   3143  CA  THR B 179     143.824 123.199  78.177  1.00 42.75           C  
ATOM   3144  C   THR B 179     142.489 122.748  77.606  1.00 42.75           C  
ATOM   3145  O   THR B 179     142.314 122.721  76.385  1.00 42.75           O  
ATOM   3146  CB  THR B 179     144.014 124.698  77.957  1.00 42.75           C  
ATOM   3147  OG1 THR B 179     145.326 125.078  78.383  1.00 42.75           O  
ATOM   3148  CG2 THR B 179     143.013 125.474  78.771  1.00 42.75           C  
ATOM   3149  N   PHE B 180     141.557 122.384  78.487  1.00 42.70           N  
ATOM   3150  CA  PHE B 180     140.264 121.832  78.092  1.00 42.70           C  
ATOM   3151  C   PHE B 180     139.211 122.925  78.235  1.00 42.70           C  
ATOM   3152  O   PHE B 180     138.601 123.105  79.285  1.00 42.70           O  
ATOM   3153  CB  PHE B 180     139.914 120.612  78.940  1.00 42.70           C  
ATOM   3154  CG  PHE B 180     140.958 119.531  78.929  1.00 42.70           C  
ATOM   3155  CD1 PHE B 180     141.021 118.623  77.893  1.00 42.70           C  
ATOM   3156  CD2 PHE B 180     141.859 119.412  79.967  1.00 42.70           C  
ATOM   3157  CE1 PHE B 180     141.970 117.636  77.887  1.00 42.70           C  
ATOM   3158  CE2 PHE B 180     142.808 118.427  79.959  1.00 42.70           C  
ATOM   3159  CZ  PHE B 180     142.862 117.542  78.921  1.00 42.70           C  
ATOM   3160  N   THR B 181     139.002 123.669  77.156  1.00 43.48           N  
ATOM   3161  CA  THR B 181     138.004 124.727  77.127  1.00 43.48           C  
ATOM   3162  C   THR B 181     136.689 124.207  76.565  1.00 43.48           C  
ATOM   3163  O   THR B 181     136.659 123.234  75.808  1.00 43.48           O  
ATOM   3164  CB  THR B 181     138.490 125.897  76.282  1.00 43.48           C  
ATOM   3165  OG1 THR B 181     139.074 125.389  75.079  1.00 43.48           O  
ATOM   3166  CG2 THR B 181     139.531 126.701  77.037  1.00 43.48           C  
ATOM   3167  N   GLY B 182     135.599 124.879  76.920  1.00 43.59           N  
ATOM   3168  CA  GLY B 182     134.293 124.446  76.462  1.00 43.59           C  
ATOM   3169  C   GLY B 182     133.158 124.647  77.444  1.00 43.59           C  
ATOM   3170  O   GLY B 182     131.991 124.599  77.054  1.00 43.59           O  
ATOM   3171  N   HIS B 183     133.471 124.873  78.714  1.00 43.22           N  
ATOM   3172  CA  HIS B 183     132.427 125.135  79.689  1.00 43.22           C  
ATOM   3173  C   HIS B 183     132.006 126.597  79.626  1.00 43.22           C  
ATOM   3174  O   HIS B 183     132.629 127.421  78.955  1.00 43.22           O  
ATOM   3175  CB  HIS B 183     132.903 124.792  81.096  1.00 43.22           C  
ATOM   3176  CG  HIS B 183     132.625 123.381  81.505  1.00 43.22           C  
ATOM   3177  ND1 HIS B 183     131.379 122.808  81.399  1.00 43.22           N  
ATOM   3178  CD2 HIS B 183     133.430 122.433  82.034  1.00 43.22           C  
ATOM   3179  CE1 HIS B 183     131.430 121.566  81.839  1.00 43.22           C  
ATOM   3180  NE2 HIS B 183     132.663 121.313  82.230  1.00 43.22           N  
ATOM   3181  N   THR B 184     130.926 126.921  80.335  1.00 49.01           N  
ATOM   3182  CA  THR B 184     130.458 128.297  80.433  1.00 49.01           C  
ATOM   3183  C   THR B 184     130.306 128.794  81.860  1.00 49.01           C  
ATOM   3184  O   THR B 184     130.145 129.995  82.062  1.00 49.01           O  
ATOM   3185  CB  THR B 184     129.121 128.468  79.705  1.00 49.01           C  
ATOM   3186  OG1 THR B 184     128.254 127.381  80.034  1.00 49.01           O  
ATOM   3187  CG2 THR B 184     129.334 128.500  78.207  1.00 49.01           C  
ATOM   3188  N   GLY B 185     130.335 127.909  82.848  1.00 46.36           N  
ATOM   3189  CA  GLY B 185     130.354 128.337  84.231  1.00 46.36           C  
ATOM   3190  C   GLY B 185     131.576 127.808  84.947  1.00 46.36           C  
ATOM   3191  O   GLY B 185     132.405 127.141  84.327  1.00 46.36           O  
ATOM   3192  N   ASP B 186     131.693 128.088  86.244  1.00 45.40           N  
ATOM   3193  CA  ASP B 186     132.831 127.621  87.022  1.00 45.40           C  
ATOM   3194  C   ASP B 186     132.821 126.103  87.129  1.00 45.40           C  
ATOM   3195  O   ASP B 186     131.835 125.512  87.568  1.00 45.40           O  
ATOM   3196  CB  ASP B 186     132.802 128.229  88.422  1.00 45.40           C  
ATOM   3197  CG  ASP B 186     132.796 129.738  88.408  1.00 45.40           C  
ATOM   3198  OD1 ASP B 186     133.098 130.324  87.352  1.00 45.40           O  
ATOM   3199  OD2 ASP B 186     132.512 130.341  89.462  1.00 45.40           O  
ATOM   3200  N   VAL B 187     133.918 125.475  86.719  1.00 37.58           N  
ATOM   3201  CA  VAL B 187     134.054 124.026  86.802  1.00 37.58           C  
ATOM   3202  C   VAL B 187     134.315 123.663  88.258  1.00 37.58           C  
ATOM   3203  O   VAL B 187     135.290 124.126  88.854  1.00 37.58           O  
ATOM   3204  CB  VAL B 187     135.180 123.527  85.889  1.00 37.58           C  
ATOM   3205  CG1 VAL B 187     135.058 122.051  85.654  1.00 37.58           C  
ATOM   3206  CG2 VAL B 187     135.149 124.264  84.585  1.00 37.58           C  
ATOM   3207  N   MET B 188     133.436 122.849  88.840  1.00 37.73           N  
ATOM   3208  CA  MET B 188     133.441 122.649  90.281  1.00 37.73           C  
ATOM   3209  C   MET B 188     134.118 121.362  90.721  1.00 37.73           C  
ATOM   3210  O   MET B 188     134.578 121.284  91.863  1.00 37.73           O  
ATOM   3211  CB  MET B 188     132.010 122.652  90.817  1.00 37.73           C  
ATOM   3212  CG  MET B 188     131.294 123.973  90.716  1.00 37.73           C  
ATOM   3213  SD  MET B 188     132.215 125.339  91.430  1.00 37.73           S  
ATOM   3214  CE  MET B 188     132.084 124.954  93.168  1.00 37.73           C  
ATOM   3215  N   SER B 189     134.182 120.351  89.858  1.00 32.37           N  
ATOM   3216  CA  SER B 189     134.691 119.048  90.251  1.00 32.37           C  
ATOM   3217  C   SER B 189     135.047 118.239  89.018  1.00 32.37           C  
ATOM   3218  O   SER B 189     134.503 118.454  87.936  1.00 32.37           O  
ATOM   3219  CB  SER B 189     133.668 118.279  91.079  1.00 32.37           C  
ATOM   3220  OG  SER B 189     132.687 117.721  90.233  1.00 32.37           O  
ATOM   3221  N   LEU B 190     135.956 117.284  89.200  1.00 32.79           N  
ATOM   3222  CA  LEU B 190     136.299 116.341  88.149  1.00 32.79           C  
ATOM   3223  C   LEU B 190     136.544 114.971  88.762  1.00 32.79           C  
ATOM   3224  O   LEU B 190     136.747 114.834  89.969  1.00 32.79           O  
ATOM   3225  CB  LEU B 190     137.521 116.802  87.339  1.00 32.79           C  
ATOM   3226  CG  LEU B 190     138.925 116.909  87.935  1.00 32.79           C  
ATOM   3227  CD1 LEU B 190     139.760 115.671  87.732  1.00 32.79           C  
ATOM   3228  CD2 LEU B 190     139.605 118.035  87.289  1.00 32.79           C  
ATOM   3229  N   SER B 191     136.543 113.956  87.901  1.00 28.68           N  
ATOM   3230  CA  SER B 191     136.719 112.575  88.321  1.00 28.68           C  
ATOM   3231  C   SER B 191     137.383 111.792  87.203  1.00 28.68           C  
ATOM   3232  O   SER B 191     136.865 111.761  86.087  1.00 28.68           O  
ATOM   3233  CB  SER B 191     135.378 111.942  88.676  1.00 28.68           C  
ATOM   3234  OG  SER B 191     135.564 110.680  89.275  1.00 28.68           O  
ATOM   3235  N   LEU B 192     138.512 111.156  87.502  1.00 33.61           N  
ATOM   3236  CA  LEU B 192     139.253 110.400  86.504  1.00 33.61           C  
ATOM   3237  C   LEU B 192     138.704 108.989  86.357  1.00 33.61           C  
ATOM   3238  O   LEU B 192     138.185 108.401  87.306  1.00 33.61           O  
ATOM   3239  CB  LEU B 192     140.729 110.321  86.876  1.00 33.61           C  
ATOM   3240  CG  LEU B 192     141.609 111.539  86.652  1.00 33.61           C  
ATOM   3241  CD1 LEU B 192     142.853 111.376  87.469  1.00 33.61           C  
ATOM   3242  CD2 LEU B 192     141.951 111.638  85.199  1.00 33.61           C  
ATOM   3243  N   ALA B 193     138.847 108.438  85.154  1.00 38.86           N  
ATOM   3244  CA  ALA B 193     138.463 107.065  84.885  1.00 38.86           C  
ATOM   3245  C   ALA B 193     139.405 106.101  85.596  1.00 38.86           C  
ATOM   3246  O   ALA B 193     140.497 106.489  86.013  1.00 38.86           O  
ATOM   3247  CB  ALA B 193     138.482 106.793  83.385  1.00 38.86           C  
ATOM   3248  N   PRO B 194     138.995 104.838  85.770  1.00 46.41           N  
ATOM   3249  CA  PRO B 194     139.932 103.840  86.313  1.00 46.41           C  
ATOM   3250  C   PRO B 194     141.172 103.595  85.463  1.00 46.41           C  
ATOM   3251  O   PRO B 194     142.202 103.189  86.011  1.00 46.41           O  
ATOM   3252  CB  PRO B 194     139.058 102.587  86.416  1.00 46.41           C  
ATOM   3253  CG  PRO B 194     137.720 103.124  86.697  1.00 46.41           C  
ATOM   3254  CD  PRO B 194     137.600 104.369  85.886  1.00 46.41           C  
ATOM   3255  N   ASP B 195     141.121 103.828  84.152  1.00 51.14           N  
ATOM   3256  CA  ASP B 195     142.321 103.713  83.333  1.00 51.14           C  
ATOM   3257  C   ASP B 195     142.973 105.057  83.026  1.00 51.14           C  
ATOM   3258  O   ASP B 195     144.020 105.075  82.371  1.00 51.14           O  
ATOM   3259  CB  ASP B 195     142.012 102.968  82.030  1.00 51.14           C  
ATOM   3260  CG  ASP B 195     140.958 103.654  81.192  1.00 51.14           C  
ATOM   3261  OD1 ASP B 195     140.202 104.481  81.730  1.00 51.14           O  
ATOM   3262  OD2 ASP B 195     140.874 103.347  79.988  1.00 51.14           O  
ATOM   3263  N   THR B 196     142.379 106.161  83.497  1.00 49.89           N  
ATOM   3264  CA  THR B 196     142.944 107.524  83.488  1.00 49.89           C  
ATOM   3265  C   THR B 196     143.349 108.001  82.095  1.00 49.89           C  
ATOM   3266  O   THR B 196     144.355 108.689  81.925  1.00 49.89           O  
ATOM   3267  CB  THR B 196     144.126 107.667  84.454  1.00 49.89           C  
ATOM   3268  OG1 THR B 196     145.211 106.824  84.051  1.00 49.89           O  
ATOM   3269  CG2 THR B 196     143.712 107.320  85.869  1.00 49.89           C  
ATOM   3270  N   ARG B 197     142.564 107.639  81.086  1.00 54.05           N  
ATOM   3271  CA  ARG B 197     142.790 108.178  79.752  1.00 54.05           C  
ATOM   3272  C   ARG B 197     141.691 109.119  79.291  1.00 54.05           C  
ATOM   3273  O   ARG B 197     141.816 109.715  78.217  1.00 54.05           O  
ATOM   3274  CB  ARG B 197     142.954 107.050  78.733  1.00 54.05           C  
ATOM   3275  CG  ARG B 197     141.718 106.219  78.495  1.00 54.05           C  
ATOM   3276  CD  ARG B 197     141.994 105.131  77.466  1.00 54.05           C  
ATOM   3277  NE  ARG B 197     142.987 104.169  77.940  1.00 54.05           N  
ATOM   3278  CZ  ARG B 197     144.207 104.037  77.428  1.00 54.05           C  
ATOM   3279  NH1 ARG B 197     144.590 104.806  76.420  1.00 54.05           N  
ATOM   3280  NH2 ARG B 197     145.044 103.137  77.925  1.00 54.05           N  
ATOM   3281  N   LEU B 198     140.620 109.257  80.069  1.00 41.79           N  
ATOM   3282  CA  LEU B 198     139.587 110.254  79.831  1.00 41.79           C  
ATOM   3283  C   LEU B 198     138.904 110.566  81.152  1.00 41.79           C  
ATOM   3284  O   LEU B 198     138.683 109.669  81.958  1.00 41.79           O  
ATOM   3285  CB  LEU B 198     138.583 109.782  78.770  1.00 41.79           C  
ATOM   3286  CG  LEU B 198     137.867 108.433  78.822  1.00 41.79           C  
ATOM   3287  CD1 LEU B 198     136.595 108.457  79.629  1.00 41.79           C  
ATOM   3288  CD2 LEU B 198     137.567 108.007  77.406  1.00 41.79           C  
ATOM   3289  N   PHE B 199     138.579 111.829  81.375  1.00 37.20           N  
ATOM   3290  CA  PHE B 199     137.933 112.218  82.621  1.00 37.20           C  
ATOM   3291  C   PHE B 199     136.647 112.975  82.322  1.00 37.20           C  
ATOM   3292  O   PHE B 199     136.271 113.171  81.171  1.00 37.20           O  
ATOM   3293  CB  PHE B 199     138.884 113.026  83.513  1.00 37.20           C  
ATOM   3294  CG  PHE B 199     139.136 114.431  83.052  1.00 37.20           C  
ATOM   3295  CD1 PHE B 199     139.989 114.690  82.000  1.00 37.20           C  
ATOM   3296  CD2 PHE B 199     138.552 115.498  83.704  1.00 37.20           C  
ATOM   3297  CE1 PHE B 199     140.227 115.973  81.590  1.00 37.20           C  
ATOM   3298  CE2 PHE B 199     138.787 116.783  83.293  1.00 37.20           C  
ATOM   3299  CZ  PHE B 199     139.624 117.018  82.238  1.00 37.20           C  
ATOM   3300  N   VAL B 200     135.957 113.383  83.378  1.00 32.46           N  
ATOM   3301  CA  VAL B 200     134.651 114.012  83.263  1.00 32.46           C  
ATOM   3302  C   VAL B 200     134.626 115.194  84.222  1.00 32.46           C  
ATOM   3303  O   VAL B 200     135.347 115.214  85.220  1.00 32.46           O  
ATOM   3304  CB  VAL B 200     133.521 112.989  83.544  1.00 32.46           C  
ATOM   3305  CG1 VAL B 200     133.445 112.618  85.005  1.00 32.46           C  
ATOM   3306  CG2 VAL B 200     132.194 113.457  83.022  1.00 32.46           C  
ATOM   3307  N   SER B 201     133.845 116.215  83.886  1.00 34.05           N  
ATOM   3308  CA  SER B 201     133.831 117.434  84.684  1.00 34.05           C  
ATOM   3309  C   SER B 201     132.416 117.965  84.780  1.00 34.05           C  
ATOM   3310  O   SER B 201     131.642 117.831  83.831  1.00 34.05           O  
ATOM   3311  CB  SER B 201     134.738 118.496  84.075  1.00 34.05           C  
ATOM   3312  OG  SER B 201     134.323 118.798  82.761  1.00 34.05           O  
ATOM   3313  N   GLY B 202     132.085 118.556  85.923  1.00 34.30           N  
ATOM   3314  CA  GLY B 202     130.797 119.189  86.137  1.00 34.30           C  
ATOM   3315  C   GLY B 202     130.985 120.652  86.500  1.00 34.30           C  
ATOM   3316  O   GLY B 202     131.798 120.982  87.360  1.00 34.30           O  
ATOM   3317  N   ALA B 203     130.228 121.515  85.836  1.00 40.53           N  
ATOM   3318  CA  ALA B 203     130.390 122.950  85.998  1.00 40.53           C  
ATOM   3319  C   ALA B 203     129.093 123.583  86.487  1.00 40.53           C  
ATOM   3320  O   ALA B 203     128.083 122.910  86.683  1.00 40.53           O  
ATOM   3321  CB  ALA B 203     130.861 123.582  84.692  1.00 40.53           C  
ATOM   3322  N   CYS B 204     129.124 124.901  86.669  1.00 45.99           N  
ATOM   3323  CA  CYS B 204     128.005 125.658  87.214  1.00 45.99           C  
ATOM   3324  C   CYS B 204     126.956 126.026  86.177  1.00 45.99           C  
ATOM   3325  O   CYS B 204     126.085 126.849  86.469  1.00 45.99           O  
ATOM   3326  CB  CYS B 204     128.504 126.938  87.879  1.00 45.99           C  
ATOM   3327  SG  CYS B 204     129.330 126.703  89.435  1.00 45.99           S  
ATOM   3328  N   ASP B 205     127.014 125.455  84.980  1.00 46.95           N  
ATOM   3329  CA  ASP B 205     126.000 125.688  83.964  1.00 46.95           C  
ATOM   3330  C   ASP B 205     125.125 124.458  83.758  1.00 46.95           C  
ATOM   3331  O   ASP B 205     124.550 124.280  82.681  1.00 46.95           O  
ATOM   3332  CB  ASP B 205     126.648 126.111  82.652  1.00 46.95           C  
ATOM   3333  CG  ASP B 205     127.596 125.078  82.124  1.00 46.95           C  
ATOM   3334  OD1 ASP B 205     128.177 124.350  82.941  1.00 46.95           O  
ATOM   3335  OD2 ASP B 205     127.765 124.992  80.894  1.00 46.95           O  
ATOM   3336  N   ALA B 206     125.041 123.609  84.795  1.00 45.78           N  
ATOM   3337  CA  ALA B 206     124.213 122.399  84.836  1.00 45.78           C  
ATOM   3338  C   ALA B 206     124.567 121.426  83.717  1.00 45.78           C  
ATOM   3339  O   ALA B 206     123.695 120.791  83.125  1.00 45.78           O  
ATOM   3340  CB  ALA B 206     122.720 122.733  84.811  1.00 45.78           C  
ATOM   3341  N   SER B 207     125.857 121.301  83.429  1.00 40.50           N  
ATOM   3342  CA  SER B 207     126.322 120.503  82.308  1.00 40.50           C  
ATOM   3343  C   SER B 207     127.576 119.750  82.713  1.00 40.50           C  
ATOM   3344  O   SER B 207     128.418 120.282  83.438  1.00 40.50           O  
ATOM   3345  CB  SER B 207     126.607 121.386  81.096  1.00 40.50           C  
ATOM   3346  OG  SER B 207     127.030 120.616  79.997  1.00 40.50           O  
ATOM   3347  N   ALA B 208     127.696 118.510  82.250  1.00 37.61           N  
ATOM   3348  CA  ALA B 208     128.862 117.682  82.528  1.00 37.61           C  
ATOM   3349  C   ALA B 208     129.486 117.276  81.207  1.00 37.61           C  
ATOM   3350  O   ALA B 208     128.787 116.806  80.311  1.00 37.61           O  
ATOM   3351  CB  ALA B 208     128.483 116.449  83.345  1.00 37.61           C  
ATOM   3352  N   LYS B 209     130.790 117.448  81.080  1.00 39.18           N  
ATOM   3353  CA  LYS B 209     131.464 117.150  79.827  1.00 39.18           C  
ATOM   3354  C   LYS B 209     132.504 116.058  80.015  1.00 39.18           C  
ATOM   3355  O   LYS B 209     133.151 115.972  81.059  1.00 39.18           O  
ATOM   3356  CB  LYS B 209     132.116 118.404  79.251  1.00 39.18           C  
ATOM   3357  CG  LYS B 209     131.137 119.517  78.982  1.00 39.18           C  
ATOM   3358  CD  LYS B 209     131.701 120.518  78.021  1.00 39.18           C  
ATOM   3359  CE  LYS B 209     130.593 121.186  77.254  1.00 39.18           C  
ATOM   3360  NZ  LYS B 209     131.115 121.819  76.020  1.00 39.18           N  
ATOM   3361  N   LEU B 210     132.667 115.230  78.987  1.00 41.89           N  
ATOM   3362  CA  LEU B 210     133.582 114.089  79.016  1.00 41.89           C  
ATOM   3363  C   LEU B 210     134.797 114.410  78.156  1.00 41.89           C  
ATOM   3364  O   LEU B 210     134.733 114.334  76.928  1.00 41.89           O  
ATOM   3365  CB  LEU B 210     132.888 112.828  78.523  1.00 41.89           C  
ATOM   3366  CG  LEU B 210     133.739 111.565  78.536  1.00 41.89           C  
ATOM   3367  CD1 LEU B 210     133.648 110.885  79.880  1.00 41.89           C  
ATOM   3368  CD2 LEU B 210     133.320 110.636  77.432  1.00 41.89           C  
ATOM   3369  N   TRP B 211     135.904 114.754  78.798  1.00 43.54           N  
ATOM   3370  CA  TRP B 211     137.114 115.126  78.089  1.00 43.54           C  
ATOM   3371  C   TRP B 211     138.016 113.922  77.886  1.00 43.54           C  
ATOM   3372  O   TRP B 211     138.095 113.035  78.736  1.00 43.54           O  
ATOM   3373  CB  TRP B 211     137.886 116.191  78.856  1.00 43.54           C  
ATOM   3374  CG  TRP B 211     137.060 117.279  79.414  1.00 43.54           C  
ATOM   3375  CD1 TRP B 211     136.532 117.343  80.659  1.00 43.54           C  
ATOM   3376  CD2 TRP B 211     136.698 118.492  78.760  1.00 43.54           C  
ATOM   3377  NE1 TRP B 211     135.847 118.511  80.822  1.00 43.54           N  
ATOM   3378  CE2 TRP B 211     135.935 119.237  79.666  1.00 43.54           C  
ATOM   3379  CE3 TRP B 211     136.939 119.018  77.491  1.00 43.54           C  
ATOM   3380  CZ2 TRP B 211     135.409 120.476  79.347  1.00 43.54           C  
ATOM   3381  CZ3 TRP B 211     136.419 120.246  77.179  1.00 43.54           C  
ATOM   3382  CH2 TRP B 211     135.662 120.962  78.099  1.00 43.54           C  
ATOM   3383  N   ASP B 212     138.714 113.912  76.754  1.00 53.47           N  
ATOM   3384  CA  ASP B 212     139.749 112.932  76.454  1.00 53.47           C  
ATOM   3385  C   ASP B 212     141.101 113.543  76.798  1.00 53.47           C  
ATOM   3386  O   ASP B 212     141.430 114.632  76.324  1.00 53.47           O  
ATOM   3387  CB  ASP B 212     139.701 112.531  74.978  1.00 53.47           C  
ATOM   3388  CG  ASP B 212     140.418 111.217  74.688  1.00 53.47           C  
ATOM   3389  OD1 ASP B 212     139.979 110.512  73.758  1.00 53.47           O  
ATOM   3390  OD2 ASP B 212     141.407 110.875  75.370  1.00 53.47           O  
ATOM   3391  N   VAL B 213     141.884 112.832  77.613  1.00 51.82           N  
ATOM   3392  CA  VAL B 213     143.105 113.410  78.167  1.00 51.82           C  
ATOM   3393  C   VAL B 213     144.211 113.475  77.119  1.00 51.82           C  
ATOM   3394  O   VAL B 213     144.964 114.455  77.059  1.00 51.82           O  
ATOM   3395  CB  VAL B 213     143.545 112.606  79.405  1.00 51.82           C  
ATOM   3396  CG1 VAL B 213     144.808 113.171  80.008  1.00 51.82           C  
ATOM   3397  CG2 VAL B 213     142.462 112.604  80.430  1.00 51.82           C  
ATOM   3398  N   ARG B 214     144.311 112.461  76.260  1.00 61.42           N  
ATOM   3399  CA  ARG B 214     145.421 112.372  75.317  1.00 61.42           C  
ATOM   3400  C   ARG B 214     145.301 113.401  74.199  1.00 61.42           C  
ATOM   3401  O   ARG B 214     146.228 114.177  73.952  1.00 61.42           O  
ATOM   3402  CB  ARG B 214     145.493 110.958  74.739  1.00 61.42           C  
ATOM   3403  N   GLU B 215     144.161 113.427  73.514  1.00 64.69           N  
ATOM   3404  CA  GLU B 215     143.982 114.368  72.415  1.00 64.69           C  
ATOM   3405  C   GLU B 215     143.619 115.759  72.928  1.00 64.69           C  
ATOM   3406  O   GLU B 215     144.374 116.718  72.743  1.00 64.69           O  
ATOM   3407  CB  GLU B 215     142.918 113.838  71.460  1.00 64.69           C  
ATOM   3408  N   GLY B 216     142.461 115.892  73.570  1.00 65.51           N  
ATOM   3409  CA  GLY B 216     142.114 117.152  74.195  1.00 65.51           C  
ATOM   3410  C   GLY B 216     140.736 117.702  73.887  1.00 65.51           C  
ATOM   3411  O   GLY B 216     140.421 118.823  74.293  1.00 65.51           O  
ATOM   3412  N   MET B 217     139.904 116.948  73.179  1.00 69.10           N  
ATOM   3413  CA  MET B 217     138.581 117.438  72.825  1.00 69.10           C  
ATOM   3414  C   MET B 217     137.528 116.923  73.794  1.00 69.10           C  
ATOM   3415  O   MET B 217     137.712 115.892  74.445  1.00 69.10           O  
ATOM   3416  CB  MET B 217     138.211 117.033  71.397  1.00 69.10           C  
ATOM   3417  CG  MET B 217     137.885 115.560  71.212  1.00 69.10           C  
ATOM   3418  SD  MET B 217     139.341 114.513  71.163  1.00 69.10           S  
ATOM   3419  CE  MET B 217     139.966 114.960  69.549  1.00 69.10           C  
ATOM   3420  N   CYS B 218     136.427 117.662  73.904  1.00 61.33           N  
ATOM   3421  CA  CYS B 218     135.273 117.199  74.664  1.00 61.33           C  
ATOM   3422  C   CYS B 218     134.546 116.141  73.851  1.00 61.33           C  
ATOM   3423  O   CYS B 218     134.147 116.390  72.711  1.00 61.33           O  
ATOM   3424  CB  CYS B 218     134.340 118.356  74.992  1.00 61.33           C  
ATOM   3425  SG  CYS B 218     132.762 117.820  75.659  1.00 61.33           S  
ATOM   3426  N   ARG B 219     134.370 114.958  74.426  1.00 61.45           N  
ATOM   3427  CA  ARG B 219     133.784 113.864  73.665  1.00 61.45           C  
ATOM   3428  C   ARG B 219     132.261 113.902  73.712  1.00 61.45           C  
ATOM   3429  O   ARG B 219     131.601 113.727  72.684  1.00 61.45           O  
ATOM   3430  CB  ARG B 219     134.322 112.530  74.184  1.00 61.45           C  
ATOM   3431  CG  ARG B 219     134.186 111.377  73.216  1.00 61.45           C  
ATOM   3432  CD  ARG B 219     134.863 111.687  71.897  1.00 61.45           C  
ATOM   3433  NE  ARG B 219     136.301 111.879  72.038  1.00 61.45           N  
ATOM   3434  CZ  ARG B 219     137.201 110.919  71.867  1.00 61.45           C  
ATOM   3435  NH1 ARG B 219     136.812 109.696  71.543  1.00 61.45           N  
ATOM   3436  NH2 ARG B 219     138.490 111.181  72.012  1.00 61.45           N  
ATOM   3437  N   GLN B 220     131.682 114.117  74.893  1.00 51.96           N  
ATOM   3438  CA  GLN B 220     130.236 114.101  75.067  1.00 51.96           C  
ATOM   3439  C   GLN B 220     129.833 115.159  76.080  1.00 51.96           C  
ATOM   3440  O   GLN B 220     130.641 115.601  76.899  1.00 51.96           O  
ATOM   3441  CB  GLN B 220     129.726 112.741  75.551  1.00 51.96           C  
ATOM   3442  CG  GLN B 220     129.841 111.609  74.555  1.00 51.96           C  
ATOM   3443  CD  GLN B 220     129.910 110.263  75.233  1.00 51.96           C  
ATOM   3444  OE1 GLN B 220     130.189 110.179  76.422  1.00 51.96           O  
ATOM   3445  NE2 GLN B 220     129.654 109.204  74.484  1.00 51.96           N  
ATOM   3446  N   THR B 221     128.555 115.534  76.037  1.00 49.50           N  
ATOM   3447  CA  THR B 221     127.977 116.527  76.934  1.00 49.50           C  
ATOM   3448  C   THR B 221     126.690 115.962  77.515  1.00 49.50           C  
ATOM   3449  O   THR B 221     125.913 115.327  76.798  1.00 49.50           O  
ATOM   3450  CB  THR B 221     127.702 117.828  76.190  1.00 49.50           C  
ATOM   3451  OG1 THR B 221     128.876 118.211  75.471  1.00 49.50           O  
ATOM   3452  CG2 THR B 221     127.386 118.931  77.154  1.00 49.50           C  
ATOM   3453  N   PHE B 222     126.463 116.192  78.806  1.00 44.85           N  
ATOM   3454  CA  PHE B 222     125.358 115.601  79.550  1.00 44.85           C  
ATOM   3455  C   PHE B 222     124.621 116.716  80.276  1.00 44.85           C  
ATOM   3456  O   PHE B 222     125.185 117.362  81.167  1.00 44.85           O  
ATOM   3457  CB  PHE B 222     125.874 114.550  80.528  1.00 44.85           C  
ATOM   3458  CG  PHE B 222     126.643 113.439  79.875  1.00 44.85           C  
ATOM   3459  CD1 PHE B 222     125.989 112.338  79.360  1.00 44.85           C  
ATOM   3460  CD2 PHE B 222     128.021 113.493  79.785  1.00 44.85           C  
ATOM   3461  CE1 PHE B 222     126.693 111.320  78.764  1.00 44.85           C  
ATOM   3462  CE2 PHE B 222     128.726 112.477  79.187  1.00 44.85           C  
ATOM   3463  CZ  PHE B 222     128.061 111.392  78.677  1.00 44.85           C  
ATOM   3464  N   THR B 223     123.365 116.938  79.891  1.00 47.88           N  
ATOM   3465  CA  THR B 223     122.565 118.073  80.349  1.00 47.88           C  
ATOM   3466  C   THR B 223     121.247 117.552  80.911  1.00 47.88           C  
ATOM   3467  O   THR B 223     120.292 117.339  80.160  1.00 47.88           O  
ATOM   3468  CB  THR B 223     122.304 119.051  79.204  1.00 47.88           C  
ATOM   3469  OG1 THR B 223     121.766 118.338  78.085  1.00 47.88           O  
ATOM   3470  CG2 THR B 223     123.582 119.752  78.778  1.00 47.88           C  
ATOM   3471  N   GLY B 224     121.190 117.337  82.219  1.00 44.64           N  
ATOM   3472  CA  GLY B 224     119.958 116.891  82.831  1.00 44.64           C  
ATOM   3473  C   GLY B 224     119.529 117.691  84.041  1.00 44.64           C  
ATOM   3474  O   GLY B 224     118.366 117.644  84.448  1.00 44.64           O  
ATOM   3475  N   HIS B 225     120.462 118.427  84.629  1.00 45.76           N  
ATOM   3476  CA  HIS B 225     120.231 119.048  85.920  1.00 45.76           C  
ATOM   3477  C   HIS B 225     119.554 120.402  85.764  1.00 45.76           C  
ATOM   3478  O   HIS B 225     119.215 120.842  84.665  1.00 45.76           O  
ATOM   3479  CB  HIS B 225     121.542 119.204  86.679  1.00 45.76           C  
ATOM   3480  CG  HIS B 225     121.902 118.016  87.508  1.00 45.76           C  
ATOM   3481  ND1 HIS B 225     121.348 117.776  88.744  1.00 45.76           N  
ATOM   3482  CD2 HIS B 225     122.769 117.005  87.283  1.00 45.76           C  
ATOM   3483  CE1 HIS B 225     121.849 116.661  89.240  1.00 45.76           C  
ATOM   3484  NE2 HIS B 225     122.721 116.179  88.377  1.00 45.76           N  
ATOM   3485  N   GLU B 226     119.365 121.074  86.898  1.00 53.61           N  
ATOM   3486  CA  GLU B 226     118.730 122.382  86.920  1.00 53.61           C  
ATOM   3487  C   GLU B 226     119.495 123.384  87.771  1.00 53.61           C  
ATOM   3488  O   GLU B 226     119.006 124.498  87.976  1.00 53.61           O  
ATOM   3489  CB  GLU B 226     117.292 122.262  87.427  1.00 53.61           C  
ATOM   3490  CG  GLU B 226     116.319 121.732  86.394  1.00 53.61           C  
ATOM   3491  CD  GLU B 226     115.268 120.829  87.000  1.00 53.61           C  
ATOM   3492  OE1 GLU B 226     115.068 120.894  88.229  1.00 53.61           O  
ATOM   3493  OE2 GLU B 226     114.643 120.053  86.249  1.00 53.61           O  
ATOM   3494  N   SER B 227     120.677 123.027  88.263  1.00 52.29           N  
ATOM   3495  CA  SER B 227     121.497 123.933  89.054  1.00 52.29           C  
ATOM   3496  C   SER B 227     122.956 123.518  88.911  1.00 52.29           C  
ATOM   3497  O   SER B 227     123.307 122.706  88.053  1.00 52.29           O  
ATOM   3498  CB  SER B 227     121.049 123.946  90.520  1.00 52.29           C  
ATOM   3499  OG  SER B 227     119.759 124.506  90.666  1.00 52.29           O  
ATOM   3500  N   ASP B 228     123.802 124.070  89.774  1.00 50.63           N  
ATOM   3501  CA  ASP B 228     125.245 123.909  89.664  1.00 50.63           C  
ATOM   3502  C   ASP B 228     125.660 122.505  90.073  1.00 50.63           C  
ATOM   3503  O   ASP B 228     125.493 122.128  91.234  1.00 50.63           O  
ATOM   3504  CB  ASP B 228     125.933 124.930  90.560  1.00 50.63           C  
ATOM   3505  CG  ASP B 228     125.316 126.299  90.452  1.00 50.63           C  
ATOM   3506  OD1 ASP B 228     124.848 126.653  89.353  1.00 50.63           O  
ATOM   3507  OD2 ASP B 228     125.281 127.016  91.471  1.00 50.63           O  
ATOM   3508  N   ILE B 229     126.210 121.735  89.137  1.00 42.23           N  
ATOM   3509  CA  ILE B 229     126.782 120.436  89.478  1.00 42.23           C  
ATOM   3510  C   ILE B 229     128.062 120.667  90.265  1.00 42.23           C  
ATOM   3511  O   ILE B 229     129.016 121.259  89.752  1.00 42.23           O  
ATOM   3512  CB  ILE B 229     127.064 119.610  88.220  1.00 42.23           C  
ATOM   3513  CG1 ILE B 229     125.799 119.412  87.403  1.00 42.23           C  
ATOM   3514  CG2 ILE B 229     127.659 118.282  88.595  1.00 42.23           C  
ATOM   3515  CD1 ILE B 229     126.029 118.675  86.126  1.00 42.23           C  
ATOM   3516  N   ASN B 230     128.102 120.200  91.512  1.00 41.06           N  
ATOM   3517  CA  ASN B 230     129.274 120.475  92.335  1.00 41.06           C  
ATOM   3518  C   ASN B 230     129.867 119.208  92.934  1.00 41.06           C  
ATOM   3519  O   ASN B 230     130.618 119.272  93.908  1.00 41.06           O  
ATOM   3520  CB  ASN B 230     128.951 121.493  93.428  1.00 41.06           C  
ATOM   3521  CG  ASN B 230     127.642 121.219  94.109  1.00 41.06           C  
ATOM   3522  OD1 ASN B 230     126.948 120.274  93.771  1.00 41.06           O  
ATOM   3523  ND2 ASN B 230     127.294 122.047  95.078  1.00 41.06           N  
ATOM   3524  N   ALA B 231     129.559 118.056  92.344  1.00 35.65           N  
ATOM   3525  CA  ALA B 231     130.171 116.788  92.706  1.00 35.65           C  
ATOM   3526  C   ALA B 231     130.022 115.838  91.532  1.00 35.65           C  
ATOM   3527  O   ALA B 231     128.981 115.823  90.880  1.00 35.65           O  
ATOM   3528  CB  ALA B 231     129.527 116.182  93.952  1.00 35.65           C  
ATOM   3529  N   ILE B 232     131.061 115.053  91.264  1.00 32.77           N  
ATOM   3530  CA  ILE B 232     131.022 114.071  90.188  1.00 32.77           C  
ATOM   3531  C   ILE B 232     131.925 112.911  90.587  1.00 32.77           C  
ATOM   3532  O   ILE B 232     132.868 113.078  91.364  1.00 32.77           O  
ATOM   3533  CB  ILE B 232     131.406 114.716  88.830  1.00 32.77           C  
ATOM   3534  CG1 ILE B 232     130.823 113.936  87.663  1.00 32.77           C  
ATOM   3535  CG2 ILE B 232     132.883 114.821  88.649  1.00 32.77           C  
ATOM   3536  CD1 ILE B 232     130.670 114.752  86.430  1.00 32.77           C  
ATOM   3537  N   CYS B 233     131.596 111.716  90.090  1.00 32.60           N  
ATOM   3538  CA  CYS B 233     132.299 110.491  90.449  1.00 32.60           C  
ATOM   3539  C   CYS B 233     131.961 109.400  89.447  1.00 32.60           C  
ATOM   3540  O   CYS B 233     130.791 109.190  89.143  1.00 32.60           O  
ATOM   3541  CB  CYS B 233     131.921 110.015  91.854  1.00 32.60           C  
ATOM   3542  SG  CYS B 233     132.861 108.586  92.421  1.00 32.60           S  
ATOM   3543  N   PHE B 234     132.982 108.687  88.973  1.00 30.84           N  
ATOM   3544  CA  PHE B 234     132.799 107.570  88.052  1.00 30.84           C  
ATOM   3545  C   PHE B 234     132.244 106.316  88.716  1.00 30.84           C  
ATOM   3546  O   PHE B 234     132.551 105.999  89.866  1.00 30.84           O  
ATOM   3547  CB  PHE B 234     134.111 107.190  87.368  1.00 30.84           C  
ATOM   3548  CG  PHE B 234     134.285 107.768  86.001  1.00 30.84           C  
ATOM   3549  CD1 PHE B 234     133.620 107.200  84.931  1.00 30.84           C  
ATOM   3550  CD2 PHE B 234     135.137 108.820  85.764  1.00 30.84           C  
ATOM   3551  CE1 PHE B 234     133.767 107.683  83.663  1.00 30.84           C  
ATOM   3552  CE2 PHE B 234     135.289 109.304  84.486  1.00 30.84           C  
ATOM   3553  CZ  PHE B 234     134.605 108.738  83.438  1.00 30.84           C  
ATOM   3554  N   PHE B 235     131.416 105.604  87.957  1.00 40.75           N  
ATOM   3555  CA  PHE B 235     131.095 104.216  88.239  1.00 40.75           C  
ATOM   3556  C   PHE B 235     132.377 103.388  88.145  1.00 40.75           C  
ATOM   3557  O   PHE B 235     133.250 103.693  87.329  1.00 40.75           O  
ATOM   3558  CB  PHE B 235     130.059 103.714  87.233  1.00 40.75           C  
ATOM   3559  CG  PHE B 235     129.283 102.513  87.682  1.00 40.75           C  
ATOM   3560  CD1 PHE B 235     128.363 102.615  88.700  1.00 40.75           C  
ATOM   3561  CD2 PHE B 235     129.458 101.290  87.070  1.00 40.75           C  
ATOM   3562  CE1 PHE B 235     127.645 101.517  89.107  1.00 40.75           C  
ATOM   3563  CE2 PHE B 235     128.743 100.189  87.472  1.00 40.75           C  
ATOM   3564  CZ  PHE B 235     127.838 100.303  88.492  1.00 40.75           C  
ATOM   3565  N   PRO B 236     132.522 102.341  88.970  1.00 40.99           N  
ATOM   3566  CA  PRO B 236     133.817 101.650  89.075  1.00 40.99           C  
ATOM   3567  C   PRO B 236     134.293 100.908  87.830  1.00 40.99           C  
ATOM   3568  O   PRO B 236     135.475 100.554  87.788  1.00 40.99           O  
ATOM   3569  CB  PRO B 236     133.584 100.679  90.230  1.00 40.99           C  
ATOM   3570  CG  PRO B 236     132.633 101.390  91.079  1.00 40.99           C  
ATOM   3571  CD  PRO B 236     131.674 102.017  90.128  1.00 40.99           C  
ATOM   3572  N   ASN B 237     133.459 100.661  86.821  1.00 44.34           N  
ATOM   3573  CA  ASN B 237     134.004 100.140  85.574  1.00 44.34           C  
ATOM   3574  C   ASN B 237     134.267 101.224  84.539  1.00 44.34           C  
ATOM   3575  O   ASN B 237     134.698 100.903  83.428  1.00 44.34           O  
ATOM   3576  CB  ASN B 237     133.107  99.046  84.964  1.00 44.34           C  
ATOM   3577  CG  ASN B 237     131.658  99.459  84.801  1.00 44.34           C  
ATOM   3578  OD1 ASN B 237     131.328 100.627  84.641  1.00 44.34           O  
ATOM   3579  ND2 ASN B 237     130.780  98.470  84.802  1.00 44.34           N  
ATOM   3580  N   GLY B 238     133.995 102.483  84.863  1.00 43.32           N  
ATOM   3581  CA  GLY B 238     134.303 103.577  83.974  1.00 43.32           C  
ATOM   3582  C   GLY B 238     133.354 103.764  82.815  1.00 43.32           C  
ATOM   3583  O   GLY B 238     133.767 104.309  81.787  1.00 43.32           O  
ATOM   3584  N   ASN B 239     132.101 103.331  82.938  1.00 42.51           N  
ATOM   3585  CA  ASN B 239     131.128 103.450  81.859  1.00 42.51           C  
ATOM   3586  C   ASN B 239     129.875 104.204  82.284  1.00 42.51           C  
ATOM   3587  O   ASN B 239     128.875 104.179  81.565  1.00 42.51           O  
ATOM   3588  CB  ASN B 239     130.754 102.069  81.329  1.00 42.51           C  
ATOM   3589  CG  ASN B 239     131.755 101.543  80.334  1.00 42.51           C  
ATOM   3590  OD1 ASN B 239     132.220 102.275  79.465  1.00 42.51           O  
ATOM   3591  ND2 ASN B 239     132.093 100.267  80.452  1.00 42.51           N  
ATOM   3592  N   ALA B 240     129.914 104.874  83.430  1.00 36.83           N  
ATOM   3593  CA  ALA B 240     128.808 105.677  83.931  1.00 36.83           C  
ATOM   3594  C   ALA B 240     129.372 106.608  84.985  1.00 36.83           C  
ATOM   3595  O   ALA B 240     130.499 106.432  85.443  1.00 36.83           O  
ATOM   3596  CB  ALA B 240     127.690 104.814  84.518  1.00 36.83           C  
ATOM   3597  N   PHE B 241     128.577 107.601  85.373  1.00 34.04           N  
ATOM   3598  CA  PHE B 241     128.986 108.469  86.470  1.00 34.04           C  
ATOM   3599  C   PHE B 241     127.754 109.070  87.120  1.00 34.04           C  
ATOM   3600  O   PHE B 241     126.657 108.994  86.578  1.00 34.04           O  
ATOM   3601  CB  PHE B 241     129.966 109.570  86.025  1.00 34.04           C  
ATOM   3602  CG  PHE B 241     129.451 110.483  84.960  1.00 34.04           C  
ATOM   3603  CD1 PHE B 241     129.602 110.161  83.634  1.00 34.04           C  
ATOM   3604  CD2 PHE B 241     128.883 111.698  85.284  1.00 34.04           C  
ATOM   3605  CE1 PHE B 241     129.161 111.001  82.656  1.00 34.04           C  
ATOM   3606  CE2 PHE B 241     128.438 112.541  84.305  1.00 34.04           C  
ATOM   3607  CZ  PHE B 241     128.578 112.191  82.993  1.00 34.04           C  
ATOM   3608  N   ALA B 242     127.940 109.634  88.305  1.00 32.71           N  
ATOM   3609  CA  ALA B 242     126.852 110.222  89.067  1.00 32.71           C  
ATOM   3610  C   ALA B 242     127.193 111.661  89.403  1.00 32.71           C  
ATOM   3611  O   ALA B 242     128.296 111.946  89.873  1.00 32.71           O  
ATOM   3612  CB  ALA B 242     126.589 109.438  90.346  1.00 32.71           C  
ATOM   3613  N   THR B 243     126.246 112.560  89.170  1.00 37.33           N  
ATOM   3614  CA  THR B 243     126.409 113.973  89.464  1.00 37.33           C  
ATOM   3615  C   THR B 243     125.469 114.387  90.584  1.00 37.33           C  
ATOM   3616  O   THR B 243     124.349 113.883  90.692  1.00 37.33           O  
ATOM   3617  CB  THR B 243     126.124 114.834  88.236  1.00 37.33           C  
ATOM   3618  OG1 THR B 243     124.756 114.677  87.862  1.00 37.33           O  
ATOM   3619  CG2 THR B 243     126.981 114.403  87.082  1.00 37.33           C  
ATOM   3620  N   GLY B 244     125.938 115.318  91.407  1.00 38.99           N  
ATOM   3621  CA  GLY B 244     125.128 115.919  92.444  1.00 38.99           C  
ATOM   3622  C   GLY B 244     125.129 117.428  92.346  1.00 38.99           C  
ATOM   3623  O   GLY B 244     126.187 118.032  92.156  1.00 38.99           O  
ATOM   3624  N   SER B 245     123.960 118.052  92.459  1.00 47.97           N  
ATOM   3625  CA  SER B 245     123.826 119.486  92.251  1.00 47.97           C  
ATOM   3626  C   SER B 245     123.087 120.149  93.405  1.00 47.97           C  
ATOM   3627  O   SER B 245     122.795 119.529  94.428  1.00 47.97           O  
ATOM   3628  CB  SER B 245     123.113 119.777  90.937  1.00 47.97           C  
ATOM   3629  OG  SER B 245     123.670 119.025  89.889  1.00 47.97           O  
ATOM   3630  N   ASP B 246     122.785 121.431  93.219  1.00 55.81           N  
ATOM   3631  CA  ASP B 246     122.087 122.242  94.204  1.00 55.81           C  
ATOM   3632  C   ASP B 246     120.576 122.071  94.161  1.00 55.81           C  
ATOM   3633  O   ASP B 246     119.882 122.651  95.001  1.00 55.81           O  
ATOM   3634  CB  ASP B 246     122.428 123.722  94.011  1.00 55.81           C  
ATOM   3635  CG  ASP B 246     123.670 124.138  94.761  1.00 55.81           C  
ATOM   3636  OD1 ASP B 246     124.443 124.955  94.223  1.00 55.81           O  
ATOM   3637  OD2 ASP B 246     123.876 123.651  95.889  1.00 55.81           O  
ATOM   3638  N   ASP B 247     120.049 121.299  93.214  1.00 53.12           N  
ATOM   3639  CA  ASP B 247     118.618 121.062  93.119  1.00 53.12           C  
ATOM   3640  C   ASP B 247     118.185 119.794  93.842  1.00 53.12           C  
ATOM   3641  O   ASP B 247     117.149 119.220  93.488  1.00 53.12           O  
ATOM   3642  CB  ASP B 247     118.188 121.016  91.652  1.00 53.12           C  
ATOM   3643  CG  ASP B 247     118.805 119.872  90.900  1.00 53.12           C  
ATOM   3644  OD1 ASP B 247     119.901 119.440  91.281  1.00 53.12           O  
ATOM   3645  OD2 ASP B 247     118.198 119.391  89.926  1.00 53.12           O  
ATOM   3646  N   ALA B 248     118.979 119.341  94.821  1.00 54.44           N  
ATOM   3647  CA  ALA B 248     118.678 118.215  95.715  1.00 54.44           C  
ATOM   3648  C   ALA B 248     118.486 116.895  94.974  1.00 54.44           C  
ATOM   3649  O   ALA B 248     117.800 115.997  95.463  1.00 54.44           O  
ATOM   3650  CB  ALA B 248     117.463 118.505  96.599  1.00 54.44           C  
ATOM   3651  N   THR B 249     119.089 116.753  93.797  1.00 47.74           N  
ATOM   3652  CA  THR B 249     119.013 115.526  93.020  1.00 47.74           C  
ATOM   3653  C   THR B 249     120.412 115.053  92.674  1.00 47.74           C  
ATOM   3654  O   THR B 249     121.265 115.855  92.293  1.00 47.74           O  
ATOM   3655  CB  THR B 249     118.236 115.715  91.710  1.00 47.74           C  
ATOM   3656  OG1 THR B 249     118.890 116.697  90.901  1.00 47.74           O  
ATOM   3657  CG2 THR B 249     116.821 116.158  91.962  1.00 47.74           C  
ATOM   3658  N   CYS B 250     120.649 113.755  92.813  1.00 43.05           N  
ATOM   3659  CA  CYS B 250     121.748 113.115  92.109  1.00 43.05           C  
ATOM   3660  C   CYS B 250     121.176 112.477  90.856  1.00 43.05           C  
ATOM   3661  O   CYS B 250     119.979 112.218  90.779  1.00 43.05           O  
ATOM   3662  CB  CYS B 250     122.432 112.053  92.974  1.00 43.05           C  
ATOM   3663  SG  CYS B 250     123.233 112.645  94.471  1.00 43.05           S  
ATOM   3664  N   ARG B 251     122.030 112.233  89.869  1.00 41.89           N  
ATOM   3665  CA  ARG B 251     121.595 111.380  88.768  1.00 41.89           C  
ATOM   3666  C   ARG B 251     122.774 110.681  88.116  1.00 41.89           C  
ATOM   3667  O   ARG B 251     123.912 111.143  88.190  1.00 41.89           O  
ATOM   3668  CB  ARG B 251     120.787 112.128  87.700  1.00 41.89           C  
ATOM   3669  CG  ARG B 251     121.356 113.398  87.200  1.00 41.89           C  
ATOM   3670  CD  ARG B 251     120.280 114.182  86.482  1.00 41.89           C  
ATOM   3671  NE  ARG B 251     119.403 114.887  87.407  1.00 41.89           N  
ATOM   3672  CZ  ARG B 251     118.209 115.363  87.082  1.00 41.89           C  
ATOM   3673  NH1 ARG B 251     117.482 116.005  87.982  1.00 41.89           N  
ATOM   3674  NH2 ARG B 251     117.742 115.195  85.857  1.00 41.89           N  
ATOM   3675  N   LEU B 252     122.472 109.566  87.456  1.00 39.80           N  
ATOM   3676  CA  LEU B 252     123.461 108.643  86.904  1.00 39.80           C  
ATOM   3677  C   LEU B 252     123.431 108.730  85.383  1.00 39.80           C  
ATOM   3678  O   LEU B 252     122.508 108.226  84.743  1.00 39.80           O  
ATOM   3679  CB  LEU B 252     123.174 107.223  87.378  1.00 39.80           C  
ATOM   3680  CG  LEU B 252     124.063 106.056  86.961  1.00 39.80           C  
ATOM   3681  CD1 LEU B 252     125.334 106.040  87.754  1.00 39.80           C  
ATOM   3682  CD2 LEU B 252     123.315 104.770  87.155  1.00 39.80           C  
ATOM   3683  N   PHE B 253     124.449 109.356  84.808  1.00 41.03           N  
ATOM   3684  CA  PHE B 253     124.598 109.414  83.366  1.00 41.03           C  
ATOM   3685  C   PHE B 253     125.429 108.243  82.866  1.00 41.03           C  
ATOM   3686  O   PHE B 253     126.218 107.648  83.600  1.00 41.03           O  
ATOM   3687  CB  PHE B 253     125.252 110.722  82.935  1.00 41.03           C  
ATOM   3688  CG  PHE B 253     124.493 111.939  83.342  1.00 41.03           C  
ATOM   3689  CD1 PHE B 253     123.465 112.420  82.559  1.00 41.03           C  
ATOM   3690  CD2 PHE B 253     124.817 112.607  84.503  1.00 41.03           C  
ATOM   3691  CE1 PHE B 253     122.767 113.532  82.935  1.00 41.03           C  
ATOM   3692  CE2 PHE B 253     124.126 113.723  84.878  1.00 41.03           C  
ATOM   3693  CZ  PHE B 253     123.100 114.188  84.096  1.00 41.03           C  
ATOM   3694  N   ASP B 254     125.272 107.948  81.582  1.00 47.76           N  
ATOM   3695  CA  ASP B 254     125.768 106.722  80.982  1.00 47.76           C  
ATOM   3696  C   ASP B 254     126.579 107.092  79.750  1.00 47.76           C  
ATOM   3697  O   ASP B 254     126.101 107.841  78.897  1.00 47.76           O  
ATOM   3698  CB  ASP B 254     124.578 105.832  80.627  1.00 47.76           C  
ATOM   3699  CG  ASP B 254     124.965 104.448  80.157  1.00 47.76           C  
ATOM   3700  OD1 ASP B 254     126.148 104.131  79.903  1.00 47.76           O  
ATOM   3701  OD2 ASP B 254     124.027 103.645  80.049  1.00 47.76           O  
ATOM   3702  N   LEU B 255     127.790 106.548  79.644  1.00 45.50           N  
ATOM   3703  CA  LEU B 255     128.707 106.960  78.586  1.00 45.50           C  
ATOM   3704  C   LEU B 255     128.358 106.335  77.245  1.00 45.50           C  
ATOM   3705  O   LEU B 255     128.560 106.953  76.197  1.00 45.50           O  
ATOM   3706  CB  LEU B 255     130.142 106.605  78.961  1.00 45.50           C  
ATOM   3707  CG  LEU B 255     131.030 107.715  79.500  1.00 45.50           C  
ATOM   3708  CD1 LEU B 255     130.496 108.219  80.791  1.00 45.50           C  
ATOM   3709  CD2 LEU B 255     132.434 107.196  79.680  1.00 45.50           C  
ATOM   3710  N   ARG B 256     127.858 105.103  77.250  1.00 54.89           N  
ATOM   3711  CA  ARG B 256     127.625 104.415  75.986  1.00 54.89           C  
ATOM   3712  C   ARG B 256     126.242 104.698  75.417  1.00 54.89           C  
ATOM   3713  O   ARG B 256     126.102 104.847  74.199  1.00 54.89           O  
ATOM   3714  CB  ARG B 256     127.833 102.914  76.165  1.00 54.89           C  
ATOM   3715  CG  ARG B 256     129.290 102.506  76.210  1.00 54.89           C  
ATOM   3716  CD  ARG B 256     129.428 101.008  76.305  1.00 54.89           C  
ATOM   3717  NE  ARG B 256     128.891 100.506  77.561  1.00 54.89           N  
ATOM   3718  CZ  ARG B 256     128.522  99.249  77.765  1.00 54.89           C  
ATOM   3719  NH1 ARG B 256     128.621  98.360  76.788  1.00 54.89           N  
ATOM   3720  NH2 ARG B 256     128.048  98.886  78.944  1.00 54.89           N  
ATOM   3721  N   ALA B 257     125.221 104.777  76.266  1.00 58.07           N  
ATOM   3722  CA  ALA B 257     123.875 105.114  75.828  1.00 58.07           C  
ATOM   3723  C   ALA B 257     123.657 106.613  75.710  1.00 58.07           C  
ATOM   3724  O   ALA B 257     122.609 107.028  75.205  1.00 58.07           O  
ATOM   3725  CB  ALA B 257     122.843 104.525  76.791  1.00 58.07           C  
ATOM   3726  N   ASP B 258     124.606 107.416  76.192  1.00 58.09           N  
ATOM   3727  CA  ASP B 258     124.736 108.860  76.023  1.00 58.09           C  
ATOM   3728  C   ASP B 258     123.628 109.644  76.719  1.00 58.09           C  
ATOM   3729  O   ASP B 258     123.350 110.779  76.322  1.00 58.09           O  
ATOM   3730  CB  ASP B 258     124.802 109.265  74.542  1.00 58.09           C  
ATOM   3731  CG  ASP B 258     125.632 110.502  74.316  1.00 58.09           C  
ATOM   3732  OD1 ASP B 258     125.092 111.534  73.863  1.00 58.09           O  
ATOM   3733  OD2 ASP B 258     126.830 110.439  74.632  1.00 58.09           O  
ATOM   3734  N   GLN B 259     122.989 109.096  77.744  1.00 52.41           N  
ATOM   3735  CA  GLN B 259     121.886 109.791  78.379  1.00 52.41           C  
ATOM   3736  C   GLN B 259     121.811 109.421  79.849  1.00 52.41           C  
ATOM   3737  O   GLN B 259     122.543 108.562  80.339  1.00 52.41           O  
ATOM   3738  CB  GLN B 259     120.568 109.470  77.680  1.00 52.41           C  
ATOM   3739  CG  GLN B 259     120.363 108.006  77.429  1.00 52.41           C  
ATOM   3740  CD  GLN B 259     119.148 107.743  76.595  1.00 52.41           C  
ATOM   3741  OE1 GLN B 259     118.025 107.976  77.030  1.00 52.41           O  
ATOM   3742  NE2 GLN B 259     119.360 107.272  75.380  1.00 52.41           N  
ATOM   3743  N   GLU B 260     120.908 110.094  80.547  1.00 47.36           N  
ATOM   3744  CA  GLU B 260     120.698 109.858  81.965  1.00 47.36           C  
ATOM   3745  C   GLU B 260     119.939 108.555  82.172  1.00 47.36           C  
ATOM   3746  O   GLU B 260     119.055 108.206  81.388  1.00 47.36           O  
ATOM   3747  CB  GLU B 260     119.926 111.034  82.558  1.00 47.36           C  
ATOM   3748  CG  GLU B 260     119.553 110.935  84.013  1.00 47.36           C  
ATOM   3749  CD  GLU B 260     118.520 111.962  84.400  1.00 47.36           C  
ATOM   3750  OE1 GLU B 260     118.278 112.889  83.599  1.00 47.36           O  
ATOM   3751  OE2 GLU B 260     117.951 111.849  85.505  1.00 47.36           O  
ATOM   3752  N   LEU B 261     120.296 107.826  83.228  1.00 46.31           N  
ATOM   3753  CA  LEU B 261     119.630 106.581  83.580  1.00 46.31           C  
ATOM   3754  C   LEU B 261     118.654 106.727  84.735  1.00 46.31           C  
ATOM   3755  O   LEU B 261     117.529 106.233  84.650  1.00 46.31           O  
ATOM   3756  CB  LEU B 261     120.657 105.507  83.946  1.00 46.31           C  
ATOM   3757  CG  LEU B 261     121.672 105.036  82.910  1.00 46.31           C  
ATOM   3758  CD1 LEU B 261     122.259 103.706  83.322  1.00 46.31           C  
ATOM   3759  CD2 LEU B 261     121.031 104.921  81.565  1.00 46.31           C  
ATOM   3760  N   MET B 262     119.049 107.393  85.814  1.00 51.06           N  
ATOM   3761  CA  MET B 262     118.245 107.349  87.022  1.00 51.06           C  
ATOM   3762  C   MET B 262     118.512 108.588  87.861  1.00 51.06           C  
ATOM   3763  O   MET B 262     119.650 109.048  87.946  1.00 51.06           O  
ATOM   3764  CB  MET B 262     118.554 106.070  87.806  1.00 51.06           C  
ATOM   3765  CG  MET B 262     117.864 105.926  89.142  1.00 51.06           C  
ATOM   3766  SD  MET B 262     118.031 104.257  89.749  1.00 51.06           S  
ATOM   3767  CE  MET B 262     116.901 103.450  88.640  1.00 51.06           C  
ATOM   3768  N   THR B 263     117.456 109.119  88.475  1.00 46.46           N  
ATOM   3769  CA  THR B 263     117.530 110.252  89.385  1.00 46.46           C  
ATOM   3770  C   THR B 263     117.331 109.769  90.814  1.00 46.46           C  
ATOM   3771  O   THR B 263     116.455 108.941  91.077  1.00 46.46           O  
ATOM   3772  CB  THR B 263     116.469 111.292  89.036  1.00 46.46           C  
ATOM   3773  OG1 THR B 263     116.455 111.496  87.620  1.00 46.46           O  
ATOM   3774  CG2 THR B 263     116.750 112.609  89.731  1.00 46.46           C  
ATOM   3775  N   TYR B 264     118.141 110.284  91.728  1.00 47.65           N  
ATOM   3776  CA  TYR B 264     118.090 109.952  93.144  1.00 47.65           C  
ATOM   3777  C   TYR B 264     117.664 111.211  93.883  1.00 47.65           C  
ATOM   3778  O   TYR B 264     118.480 112.117  94.097  1.00 47.65           O  
ATOM   3779  CB  TYR B 264     119.445 109.439  93.632  1.00 47.65           C  
ATOM   3780  CG  TYR B 264     119.995 108.312  92.788  1.00 47.65           C  
ATOM   3781  CD1 TYR B 264     119.620 107.003  93.022  1.00 47.65           C  
ATOM   3782  CD2 TYR B 264     120.876 108.560  91.750  1.00 47.65           C  
ATOM   3783  CE1 TYR B 264     120.101 105.984  92.247  1.00 47.65           C  
ATOM   3784  CE2 TYR B 264     121.355 107.546  90.972  1.00 47.65           C  
ATOM   3785  CZ  TYR B 264     120.970 106.264  91.227  1.00 47.65           C  
ATOM   3786  OH  TYR B 264     121.460 105.250  90.450  1.00 47.65           O  
ATOM   3787  N   SER B 265     116.384 111.273  94.246  1.00 59.76           N  
ATOM   3788  CA  SER B 265     115.793 112.448  94.873  1.00 59.76           C  
ATOM   3789  C   SER B 265     114.649 112.019  95.773  1.00 59.76           C  
ATOM   3790  O   SER B 265     113.982 111.019  95.503  1.00 59.76           O  
ATOM   3791  CB  SER B 265     115.266 113.436  93.834  1.00 59.76           C  
ATOM   3792  OG  SER B 265     114.068 112.965  93.250  1.00 59.76           O  
ATOM   3793  N   HIS B 266     114.422 112.791  96.830  1.00 72.70           N  
ATOM   3794  CA  HIS B 266     113.302 112.573  97.729  1.00 72.70           C  
ATOM   3795  C   HIS B 266     112.678 113.914  98.078  1.00 72.70           C  
ATOM   3796  O   HIS B 266     113.374 114.925  98.193  1.00 72.70           O  
ATOM   3797  CB  HIS B 266     113.734 111.849  99.001  1.00 72.70           C  
ATOM   3798  CG  HIS B 266     112.650 111.025  99.616  1.00 72.70           C  
ATOM   3799  ND1 HIS B 266     112.797 110.386 100.826  1.00 72.70           N  
ATOM   3800  CD2 HIS B 266     111.399 110.738  99.186  1.00 72.70           C  
ATOM   3801  CE1 HIS B 266     111.683 109.740 101.117  1.00 72.70           C  
ATOM   3802  NE2 HIS B 266     110.819 109.937 100.137  1.00 72.70           N  
ATOM   3803  N   ASP B 267     111.354 113.910  98.257  1.00 73.74           N  
ATOM   3804  CA  ASP B 267     110.604 115.142  98.479  1.00 73.74           C  
ATOM   3805  C   ASP B 267     110.874 115.774  99.838  1.00 73.74           C  
ATOM   3806  O   ASP B 267     110.610 116.967 100.011  1.00 73.74           O  
ATOM   3807  CB  ASP B 267     109.105 114.879  98.328  1.00 73.74           C  
ATOM   3808  N   ASN B 268     111.389 115.012 100.800  1.00 72.31           N  
ATOM   3809  CA  ASN B 268     111.815 115.582 102.071  1.00 72.31           C  
ATOM   3810  C   ASN B 268     113.233 116.132 102.020  1.00 72.31           C  
ATOM   3811  O   ASN B 268     113.747 116.567 103.055  1.00 72.31           O  
ATOM   3812  CB  ASN B 268     111.710 114.536 103.182  1.00 72.31           C  
ATOM   3813  N   ILE B 269     113.873 116.113 100.855  1.00 69.70           N  
ATOM   3814  CA  ILE B 269     115.221 116.633 100.669  1.00 69.70           C  
ATOM   3815  C   ILE B 269     115.136 117.836  99.740  1.00 69.70           C  
ATOM   3816  O   ILE B 269     114.733 117.708  98.580  1.00 69.70           O  
ATOM   3817  CB  ILE B 269     116.161 115.567 100.099  1.00 69.70           C  
ATOM   3818  CG1 ILE B 269     116.351 114.427 101.096  1.00 69.70           C  
ATOM   3819  CG2 ILE B 269     117.486 116.183  99.766  1.00 69.70           C  
ATOM   3820  CD1 ILE B 269     116.936 113.191 100.480  1.00 69.70           C  
ATOM   3821  N   ILE B 270     115.525 119.009 100.241  1.00 70.00           N  
ATOM   3822  CA  ILE B 270     115.488 120.239  99.461  1.00 70.00           C  
ATOM   3823  C   ILE B 270     116.838 120.931  99.380  1.00 70.00           C  
ATOM   3824  O   ILE B 270     116.951 121.962  98.717  1.00 70.00           O  
ATOM   3825  CB  ILE B 270     114.429 121.217 100.010  1.00 70.00           C  
ATOM   3826  CG1 ILE B 270     114.729 121.551 101.472  1.00 70.00           C  
ATOM   3827  CG2 ILE B 270     113.025 120.656  99.837  1.00 70.00           C  
ATOM   3828  CD1 ILE B 270     113.900 122.684 102.021  1.00 70.00           C  
ATOM   3829  N   CYS B 271     117.867 120.404 100.034  1.00 63.19           N  
ATOM   3830  CA  CYS B 271     119.182 121.024 100.055  1.00 63.19           C  
ATOM   3831  C   CYS B 271     120.116 120.353  99.053  1.00 63.19           C  
ATOM   3832  O   CYS B 271     119.924 119.204  98.656  1.00 63.19           O  
ATOM   3833  CB  CYS B 271     119.778 120.954 101.455  1.00 63.19           C  
ATOM   3834  SG  CYS B 271     120.083 119.284 102.013  1.00 63.19           S  
ATOM   3835  N   GLY B 272     121.149 121.088  98.655  1.00 54.11           N  
ATOM   3836  CA  GLY B 272     122.033 120.614  97.616  1.00 54.11           C  
ATOM   3837  C   GLY B 272     123.024 119.570  98.091  1.00 54.11           C  
ATOM   3838  O   GLY B 272     123.326 119.440  99.274  1.00 54.11           O  
ATOM   3839  N   ILE B 273     123.535 118.818  97.123  1.00 44.85           N  
ATOM   3840  CA  ILE B 273     124.534 117.781  97.354  1.00 44.85           C  
ATOM   3841  C   ILE B 273     125.907 118.429  97.277  1.00 44.85           C  
ATOM   3842  O   ILE B 273     126.165 119.244  96.386  1.00 44.85           O  
ATOM   3843  CB  ILE B 273     124.397 116.645  96.321  1.00 44.85           C  
ATOM   3844  CG1 ILE B 273     123.075 115.906  96.467  1.00 44.85           C  
ATOM   3845  CG2 ILE B 273     125.505 115.627  96.445  1.00 44.85           C  
ATOM   3846  CD1 ILE B 273     121.993 116.364  95.547  1.00 44.85           C  
ATOM   3847  N   THR B 274     126.785 118.090  98.215  1.00 42.67           N  
ATOM   3848  CA  THR B 274     128.142 118.609  98.193  1.00 42.67           C  
ATOM   3849  C   THR B 274     129.178 117.587  97.753  1.00 42.67           C  
ATOM   3850  O   THR B 274     130.279 117.976  97.358  1.00 42.67           O  
ATOM   3851  CB  THR B 274     128.520 119.141  99.575  1.00 42.67           C  
ATOM   3852  OG1 THR B 274     128.678 118.047 100.478  1.00 42.67           O  
ATOM   3853  CG2 THR B 274     127.434 120.023 100.101  1.00 42.67           C  
ATOM   3854  N   SER B 275     128.858 116.297  97.803  1.00 39.77           N  
ATOM   3855  CA  SER B 275     129.842 115.249  97.593  1.00 39.77           C  
ATOM   3856  C   SER B 275     129.140 113.984  97.138  1.00 39.77           C  
ATOM   3857  O   SER B 275     128.032 113.694  97.579  1.00 39.77           O  
ATOM   3858  CB  SER B 275     130.618 114.974  98.874  1.00 39.77           C  
ATOM   3859  OG  SER B 275     131.539 116.010  99.139  1.00 39.77           O  
ATOM   3860  N   VAL B 276     129.803 113.219  96.276  1.00 36.72           N  
ATOM   3861  CA  VAL B 276     129.229 112.023  95.665  1.00 36.72           C  
ATOM   3862  C   VAL B 276     130.336 110.989  95.505  1.00 36.72           C  
ATOM   3863  O   VAL B 276     131.424 111.319  95.027  1.00 36.72           O  
ATOM   3864  CB  VAL B 276     128.564 112.360  94.310  1.00 36.72           C  
ATOM   3865  CG1 VAL B 276     128.577 111.196  93.356  1.00 36.72           C  
ATOM   3866  CG2 VAL B 276     127.136 112.782  94.519  1.00 36.72           C  
ATOM   3867  N   SER B 277     130.077 109.750  95.930  1.00 36.02           N  
ATOM   3868  CA  SER B 277     130.997 108.652  95.658  1.00 36.02           C  
ATOM   3869  C   SER B 277     130.218 107.352  95.543  1.00 36.02           C  
ATOM   3870  O   SER B 277     129.059 107.268  95.936  1.00 36.02           O  
ATOM   3871  CB  SER B 277     132.071 108.533  96.733  1.00 36.02           C  
ATOM   3872  OG  SER B 277     132.947 107.461  96.455  1.00 36.02           O  
ATOM   3873  N   PHE B 278     130.861 106.341  94.975  1.00 38.63           N  
ATOM   3874  CA  PHE B 278     130.296 105.007  94.842  1.00 38.63           C  
ATOM   3875  C   PHE B 278     130.987 104.060  95.810  1.00 38.63           C  
ATOM   3876  O   PHE B 278     132.037 104.370  96.370  1.00 38.63           O  
ATOM   3877  CB  PHE B 278     130.459 104.476  93.418  1.00 38.63           C  
ATOM   3878  CG  PHE B 278     129.389 104.908  92.472  1.00 38.63           C  
ATOM   3879  CD1 PHE B 278     128.225 104.183  92.352  1.00 38.63           C  
ATOM   3880  CD2 PHE B 278     129.568 106.009  91.665  1.00 38.63           C  
ATOM   3881  CE1 PHE B 278     127.250 104.568  91.466  1.00 38.63           C  
ATOM   3882  CE2 PHE B 278     128.596 106.394  90.780  1.00 38.63           C  
ATOM   3883  CZ  PHE B 278     127.440 105.673  90.682  1.00 38.63           C  
ATOM   3884  N   SER B 279     130.400 102.882  95.990  1.00 44.11           N  
ATOM   3885  CA  SER B 279     131.050 101.833  96.756  1.00 44.11           C  
ATOM   3886  C   SER B 279     131.948 101.021  95.827  1.00 44.11           C  
ATOM   3887  O   SER B 279     132.086 101.326  94.642  1.00 44.11           O  
ATOM   3888  CB  SER B 279     130.019 100.951  97.451  1.00 44.11           C  
ATOM   3889  OG  SER B 279     128.991 100.575  96.558  1.00 44.11           O  
ATOM   3890  N   LYS B 280     132.575  99.972  96.368  1.00 46.84           N  
ATOM   3891  CA  LYS B 280     133.555  99.224  95.587  1.00 46.84           C  
ATOM   3892  C   LYS B 280     132.897  98.367  94.517  1.00 46.84           C  
ATOM   3893  O   LYS B 280     133.467  98.183  93.437  1.00 46.84           O  
ATOM   3894  CB  LYS B 280     134.412  98.354  96.500  1.00 46.84           C  
ATOM   3895  CG  LYS B 280     135.667  97.828  95.832  1.00 46.84           C  
ATOM   3896  CD  LYS B 280     136.307  96.712  96.625  1.00 46.84           C  
ATOM   3897  CE  LYS B 280     137.664  96.358  96.053  1.00 46.84           C  
ATOM   3898  NZ  LYS B 280     137.597  96.135  94.588  1.00 46.84           N  
ATOM   3899  N   SER B 281     131.704  97.844  94.787  1.00 49.53           N  
ATOM   3900  CA  SER B 281     131.002  97.062  93.780  1.00 49.53           C  
ATOM   3901  C   SER B 281     130.195  97.937  92.838  1.00 49.53           C  
ATOM   3902  O   SER B 281     129.978  97.559  91.684  1.00 49.53           O  
ATOM   3903  CB  SER B 281     130.083  96.048  94.447  1.00 49.53           C  
ATOM   3904  OG  SER B 281     129.197  96.687  95.340  1.00 49.53           O  
ATOM   3905  N   GLY B 282     129.751  99.096  93.304  1.00 47.32           N  
ATOM   3906  CA  GLY B 282     128.962  99.995  92.503  1.00 47.32           C  
ATOM   3907  C   GLY B 282     127.482  99.984  92.787  1.00 47.32           C  
ATOM   3908  O   GLY B 282     126.694 100.108  91.847  1.00 47.32           O  
ATOM   3909  N   ARG B 283     127.072  99.826  94.048  1.00 49.23           N  
ATOM   3910  CA  ARG B 283     125.658  99.804  94.394  1.00 49.23           C  
ATOM   3911  C   ARG B 283     125.250 100.845  95.417  1.00 49.23           C  
ATOM   3912  O   ARG B 283     124.086 101.249  95.426  1.00 49.23           O  
ATOM   3913  CB  ARG B 283     125.246  98.432  94.932  1.00 49.23           C  
ATOM   3914  CG  ARG B 283     123.830  98.081  94.565  1.00 49.23           C  
ATOM   3915  CD  ARG B 283     123.354  96.855  95.274  1.00 49.23           C  
ATOM   3916  NE  ARG B 283     121.903  96.785  95.257  1.00 49.23           N  
ATOM   3917  CZ  ARG B 283     121.201  95.997  94.458  1.00 49.23           C  
ATOM   3918  NH1 ARG B 283     121.817  95.194  93.605  1.00 49.23           N  
ATOM   3919  NH2 ARG B 283     119.881  96.010  94.523  1.00 49.23           N  
ATOM   3920  N   LEU B 284     126.152 101.284  96.272  1.00 44.40           N  
ATOM   3921  CA  LEU B 284     125.822 102.262  97.295  1.00 44.40           C  
ATOM   3922  C   LEU B 284     126.380 103.603  96.840  1.00 44.40           C  
ATOM   3923  O   LEU B 284     127.555 103.899  97.041  1.00 44.40           O  
ATOM   3924  CB  LEU B 284     126.383 101.855  98.644  1.00 44.40           C  
ATOM   3925  CG  LEU B 284     125.961 100.495  99.184  1.00 44.40           C  
ATOM   3926  CD1 LEU B 284     126.478 100.329 100.595  1.00 44.40           C  
ATOM   3927  CD2 LEU B 284     124.461 100.345  99.129  1.00 44.40           C  
ATOM   3928  N   LEU B 285     125.535 104.410  96.217  1.00 40.36           N  
ATOM   3929  CA  LEU B 285     125.907 105.776  95.877  1.00 40.36           C  
ATOM   3930  C   LEU B 285     125.763 106.605  97.144  1.00 40.36           C  
ATOM   3931  O   LEU B 285     124.655 106.885  97.590  1.00 40.36           O  
ATOM   3932  CB  LEU B 285     125.030 106.291  94.744  1.00 40.36           C  
ATOM   3933  CG  LEU B 285     125.089 107.737  94.273  1.00 40.36           C  
ATOM   3934  CD1 LEU B 285     126.496 108.177  94.032  1.00 40.36           C  
ATOM   3935  CD2 LEU B 285     124.308 107.855  93.006  1.00 40.36           C  
ATOM   3936  N   LEU B 286     126.880 106.960  97.758  1.00 38.50           N  
ATOM   3937  CA  LEU B 286     126.842 107.806  98.937  1.00 38.50           C  
ATOM   3938  C   LEU B 286     126.901 109.266  98.523  1.00 38.50           C  
ATOM   3939  O   LEU B 286     127.679 109.645  97.644  1.00 38.50           O  
ATOM   3940  CB  LEU B 286     128.001 107.475  99.871  1.00 38.50           C  
ATOM   3941  CG  LEU B 286     127.916 106.163 100.646  1.00 38.50           C  
ATOM   3942  CD1 LEU B 286     128.653 105.053  99.945  1.00 38.50           C  
ATOM   3943  CD2 LEU B 286     128.478 106.368 102.024  1.00 38.50           C  
ATOM   3944  N   ALA B 287     126.076 110.089  99.166  1.00 39.48           N  
ATOM   3945  CA  ALA B 287     125.970 111.493  98.794  1.00 39.48           C  
ATOM   3946  C   ALA B 287     125.874 112.350 100.041  1.00 39.48           C  
ATOM   3947  O   ALA B 287     125.034 112.095 100.903  1.00 39.48           O  
ATOM   3948  CB  ALA B 287     124.753 111.728  97.903  1.00 39.48           C  
ATOM   3949  N   GLY B 288     126.726 113.366 100.125  1.00 42.07           N  
ATOM   3950  CA  GLY B 288     126.705 114.285 101.247  1.00 42.07           C  
ATOM   3951  C   GLY B 288     125.856 115.502 100.926  1.00 42.07           C  
ATOM   3952  O   GLY B 288     125.930 116.054  99.834  1.00 42.07           O  
ATOM   3953  N   TYR B 289     125.048 115.913 101.895  1.00 47.77           N  
ATOM   3954  CA  TYR B 289     124.045 116.952 101.707  1.00 47.77           C  
ATOM   3955  C   TYR B 289     124.350 118.148 102.599  1.00 47.77           C  
ATOM   3956  O   TYR B 289     125.216 118.098 103.469  1.00 47.77           O  
ATOM   3957  CB  TYR B 289     122.644 116.413 102.001  1.00 47.77           C  
ATOM   3958  CG  TYR B 289     122.109 115.470 100.960  1.00 47.77           C  
ATOM   3959  CD1 TYR B 289     121.270 115.922  99.963  1.00 47.77           C  
ATOM   3960  CD2 TYR B 289     122.441 114.132 100.976  1.00 47.77           C  
ATOM   3961  CE1 TYR B 289     120.781 115.069  99.015  1.00 47.77           C  
ATOM   3962  CE2 TYR B 289     121.955 113.274 100.028  1.00 47.77           C  
ATOM   3963  CZ  TYR B 289     121.126 113.749  99.050  1.00 47.77           C  
ATOM   3964  OH  TYR B 289     120.634 112.896  98.097  1.00 47.77           O  
ATOM   3965  N   ASP B 290     123.615 119.236 102.372  1.00 53.90           N  
ATOM   3966  CA  ASP B 290     123.716 120.421 103.213  1.00 53.90           C  
ATOM   3967  C   ASP B 290     122.900 120.317 104.495  1.00 53.90           C  
ATOM   3968  O   ASP B 290     123.053 121.175 105.369  1.00 53.90           O  
ATOM   3969  CB  ASP B 290     123.271 121.667 102.444  1.00 53.90           C  
ATOM   3970  CG  ASP B 290     124.257 122.084 101.380  1.00 53.90           C  
ATOM   3971  OD1 ASP B 290     125.433 122.311 101.716  1.00 53.90           O  
ATOM   3972  OD2 ASP B 290     123.856 122.199 100.206  1.00 53.90           O  
ATOM   3973  N   ASP B 291     122.048 119.294 104.644  1.00 54.29           N  
ATOM   3974  CA  ASP B 291     121.288 119.092 105.873  1.00 54.29           C  
ATOM   3975  C   ASP B 291     122.061 118.300 106.919  1.00 54.29           C  
ATOM   3976  O   ASP B 291     121.445 117.616 107.746  1.00 54.29           O  
ATOM   3977  CB  ASP B 291     119.935 118.433 105.581  1.00 54.29           C  
ATOM   3978  CG  ASP B 291     120.033 117.120 104.795  1.00 54.29           C  
ATOM   3979  OD1 ASP B 291     121.024 116.373 104.889  1.00 54.29           O  
ATOM   3980  OD2 ASP B 291     119.070 116.823 104.063  1.00 54.29           O  
ATOM   3981  N   PHE B 292     123.389 118.323 106.838  1.00 54.06           N  
ATOM   3982  CA  PHE B 292     124.387 117.884 107.816  1.00 54.06           C  
ATOM   3983  C   PHE B 292     124.535 116.370 107.871  1.00 54.06           C  
ATOM   3984  O   PHE B 292     125.136 115.874 108.828  1.00 54.06           O  
ATOM   3985  CB  PHE B 292     124.139 118.367 109.256  1.00 54.06           C  
ATOM   3986  CG  PHE B 292     123.959 119.869 109.426  1.00 54.06           C  
ATOM   3987  CD1 PHE B 292     124.348 120.789 108.461  1.00 54.06           C  
ATOM   3988  CD2 PHE B 292     123.419 120.352 110.604  1.00 54.06           C  
ATOM   3989  CE1 PHE B 292     124.177 122.142 108.659  1.00 54.06           C  
ATOM   3990  CE2 PHE B 292     123.253 121.705 110.808  1.00 54.06           C  
ATOM   3991  CZ  PHE B 292     123.629 122.598 109.834  1.00 54.06           C  
ATOM   3992  N   ASN B 293     124.023 115.614 106.902  1.00 52.08           N  
ATOM   3993  CA  ASN B 293     124.198 114.169 106.923  1.00 52.08           C  
ATOM   3994  C   ASN B 293     124.304 113.626 105.505  1.00 52.08           C  
ATOM   3995  O   ASN B 293     124.029 114.320 104.527  1.00 52.08           O  
ATOM   3996  CB  ASN B 293     123.063 113.458 107.677  1.00 52.08           C  
ATOM   3997  CG  ASN B 293     121.689 113.891 107.223  1.00 52.08           C  
ATOM   3998  OD1 ASN B 293     121.151 113.371 106.248  1.00 52.08           O  
ATOM   3999  ND2 ASN B 293     121.103 114.836 107.944  1.00 52.08           N  
ATOM   4000  N   CYS B 294     124.723 112.369 105.415  1.00 50.75           N  
ATOM   4001  CA  CYS B 294     124.933 111.672 104.158  1.00 50.75           C  
ATOM   4002  C   CYS B 294     123.835 110.641 103.945  1.00 50.75           C  
ATOM   4003  O   CYS B 294     123.259 110.120 104.899  1.00 50.75           O  
ATOM   4004  CB  CYS B 294     126.293 110.978 104.154  1.00 50.75           C  
ATOM   4005  SG  CYS B 294     127.668 112.090 104.439  1.00 50.75           S  
ATOM   4006  N   ASN B 295     123.559 110.337 102.682  1.00 47.59           N  
ATOM   4007  CA  ASN B 295     122.523 109.383 102.308  1.00 47.59           C  
ATOM   4008  C   ASN B 295     123.132 108.302 101.432  1.00 47.59           C  
ATOM   4009  O   ASN B 295     123.989 108.590 100.591  1.00 47.59           O  
ATOM   4010  CB  ASN B 295     121.375 110.066 101.565  1.00 47.59           C  
ATOM   4011  CG  ASN B 295     120.468 110.846 102.479  1.00 47.59           C  
ATOM   4012  OD1 ASN B 295     120.763 111.043 103.651  1.00 47.59           O  
ATOM   4013  ND2 ASN B 295     119.350 111.296 101.944  1.00 47.59           N  
ATOM   4014  N   VAL B 296     122.673 107.069 101.616  1.00 45.66           N  
ATOM   4015  CA  VAL B 296     123.156 105.922 100.860  1.00 45.66           C  
ATOM   4016  C   VAL B 296     122.037 105.499  99.915  1.00 45.66           C  
ATOM   4017  O   VAL B 296     121.068 104.871 100.329  1.00 45.66           O  
ATOM   4018  CB  VAL B 296     123.571 104.782 101.786  1.00 45.66           C  
ATOM   4019  CG1 VAL B 296     124.151 103.646 100.996  1.00 45.66           C  
ATOM   4020  CG2 VAL B 296     124.558 105.277 102.812  1.00 45.66           C  
ATOM   4021  N   TRP B 297     122.172 105.835  98.638  1.00 49.12           N  
ATOM   4022  CA  TRP B 297     121.170 105.494  97.642  1.00 49.12           C  
ATOM   4023  C   TRP B 297     121.525 104.181  96.963  1.00 49.12           C  
ATOM   4024  O   TRP B 297     122.681 103.952  96.599  1.00 49.12           O  
ATOM   4025  CB  TRP B 297     121.053 106.604  96.601  1.00 49.12           C  
ATOM   4026  CG  TRP B 297     120.661 107.905  97.184  1.00 49.12           C  
ATOM   4027  CD1 TRP B 297     121.488 108.867  97.673  1.00 49.12           C  
ATOM   4028  CD2 TRP B 297     119.332 108.395  97.347  1.00 49.12           C  
ATOM   4029  NE1 TRP B 297     120.754 109.927  98.137  1.00 49.12           N  
ATOM   4030  CE2 TRP B 297     119.425 109.660  97.946  1.00 49.12           C  
ATOM   4031  CE3 TRP B 297     118.068 107.882  97.046  1.00 49.12           C  
ATOM   4032  CZ2 TRP B 297     118.307 110.420  98.247  1.00 49.12           C  
ATOM   4033  CZ3 TRP B 297     116.965 108.634  97.346  1.00 49.12           C  
ATOM   4034  CH2 TRP B 297     117.088 109.889  97.939  1.00 49.12           C  
ATOM   4035  N   ASP B 298     120.531 103.316  96.825  1.00 50.43           N  
ATOM   4036  CA  ASP B 298     120.629 102.143  95.973  1.00 50.43           C  
ATOM   4037  C   ASP B 298     120.829 102.582  94.533  1.00 50.43           C  
ATOM   4038  O   ASP B 298     119.955 103.224  93.950  1.00 50.43           O  
ATOM   4039  CB  ASP B 298     119.345 101.332  96.111  1.00 50.43           C  
ATOM   4040  CG  ASP B 298     119.496  99.894  95.701  1.00 50.43           C  
ATOM   4041  OD1 ASP B 298     120.181  99.604  94.704  1.00 50.43           O  
ATOM   4042  OD2 ASP B 298     118.896  99.037  96.376  1.00 50.43           O  
ATOM   4043  N   ALA B 299     121.962 102.221  93.943  1.00 48.42           N  
ATOM   4044  CA  ALA B 299     122.294 102.660  92.596  1.00 48.42           C  
ATOM   4045  C   ALA B 299     121.635 101.826  91.508  1.00 48.42           C  
ATOM   4046  O   ALA B 299     121.993 101.972  90.338  1.00 48.42           O  
ATOM   4047  CB  ALA B 299     123.805 102.656  92.397  1.00 48.42           C  
ATOM   4048  N   LEU B 300     120.688 100.962  91.857  1.00 54.64           N  
ATOM   4049  CA  LEU B 300     119.920 100.209  90.875  1.00 54.64           C  
ATOM   4050  C   LEU B 300     118.415 100.340  91.040  1.00 54.64           C  
ATOM   4051  O   LEU B 300     117.684 100.021  90.098  1.00 54.64           O  
ATOM   4052  CB  LEU B 300     120.291  98.720  90.932  1.00 54.64           C  
ATOM   4053  CG  LEU B 300     121.714  98.349  90.526  1.00 54.64           C  
ATOM   4054  CD1 LEU B 300     121.892  96.861  90.596  1.00 54.64           C  
ATOM   4055  CD2 LEU B 300     121.991  98.825  89.130  1.00 54.64           C  
ATOM   4056  N   LYS B 301     117.929 100.790  92.196  1.00 57.32           N  
ATOM   4057  CA  LYS B 301     116.507 100.902  92.469  1.00 57.32           C  
ATOM   4058  C   LYS B 301     116.047 102.333  92.691  1.00 57.32           C  
ATOM   4059  O   LYS B 301     114.835 102.561  92.767  1.00 57.32           O  
ATOM   4060  CB  LYS B 301     116.140 100.088  93.719  1.00 57.32           C  
ATOM   4061  CG  LYS B 301     116.725  98.699  93.782  1.00 57.32           C  
ATOM   4062  CD  LYS B 301     116.112  97.799  92.745  1.00 57.32           C  
ATOM   4063  CE  LYS B 301     114.748  97.333  93.169  1.00 57.32           C  
ATOM   4064  NZ  LYS B 301     114.854  96.512  94.393  1.00 57.32           N  
ATOM   4065  N   ALA B 302     116.985 103.276  92.842  1.00 52.41           N  
ATOM   4066  CA  ALA B 302     116.801 104.642  93.355  1.00 52.41           C  
ATOM   4067  C   ALA B 302     116.240 104.680  94.773  1.00 52.41           C  
ATOM   4068  O   ALA B 302     115.772 105.726  95.221  1.00 52.41           O  
ATOM   4069  CB  ALA B 302     115.936 105.514  92.434  1.00 52.41           C  
ATOM   4070  N   ASP B 303     116.302 103.576  95.508  1.00 53.62           N  
ATOM   4071  CA  ASP B 303     115.816 103.550  96.873  1.00 53.62           C  
ATOM   4072  C   ASP B 303     116.857 104.147  97.806  1.00 53.62           C  
ATOM   4073  O   ASP B 303     118.056 104.107  97.538  1.00 53.62           O  
ATOM   4074  CB  ASP B 303     115.503 102.120  97.307  1.00 53.62           C  
ATOM   4075  CG  ASP B 303     114.376 101.501  96.510  1.00 53.62           C  
ATOM   4076  OD1 ASP B 303     114.052 100.322  96.756  1.00 53.62           O  
ATOM   4077  OD2 ASP B 303     113.817 102.187  95.631  1.00 53.62           O  
ATOM   4078  N   ARG B 304     116.390 104.717  98.907  1.00 53.60           N  
ATOM   4079  CA  ARG B 304     117.329 105.109  99.939  1.00 53.60           C  
ATOM   4080  C   ARG B 304     117.542 103.940 100.889  1.00 53.60           C  
ATOM   4081  O   ARG B 304     116.633 103.152 101.152  1.00 53.60           O  
ATOM   4082  CB  ARG B 304     116.830 106.340 100.691  1.00 53.60           C  
ATOM   4083  CG  ARG B 304     117.938 107.141 101.334  1.00 53.60           C  
ATOM   4084  CD  ARG B 304     117.427 108.425 101.944  1.00 53.60           C  
ATOM   4085  NE  ARG B 304     116.757 108.208 103.219  1.00 53.60           N  
ATOM   4086  CZ  ARG B 304     116.114 109.153 103.895  1.00 53.60           C  
ATOM   4087  NH1 ARG B 304     116.044 110.385 103.416  1.00 53.60           N  
ATOM   4088  NH2 ARG B 304     115.538 108.862 105.052  1.00 53.60           N  
ATOM   4089  N   ALA B 305     118.765 103.819 101.397  1.00 52.00           N  
ATOM   4090  CA  ALA B 305     119.130 102.638 102.161  1.00 52.00           C  
ATOM   4091  C   ALA B 305     119.854 102.934 103.465  1.00 52.00           C  
ATOM   4092  O   ALA B 305     120.268 101.990 104.139  1.00 52.00           O  
ATOM   4093  CB  ALA B 305     119.994 101.700 101.305  1.00 52.00           C  
ATOM   4094  N   GLY B 306     120.015 104.186 103.847  1.00 49.60           N  
ATOM   4095  CA  GLY B 306     120.666 104.493 105.101  1.00 49.60           C  
ATOM   4096  C   GLY B 306     121.005 105.957 105.193  1.00 49.60           C  
ATOM   4097  O   GLY B 306     121.033 106.684 104.206  1.00 49.60           O  
ATOM   4098  N   VAL B 307     121.234 106.401 106.425  1.00 51.66           N  
ATOM   4099  CA  VAL B 307     121.644 107.767 106.724  1.00 51.66           C  
ATOM   4100  C   VAL B 307     122.891 107.688 107.593  1.00 51.66           C  
ATOM   4101  O   VAL B 307     122.967 106.847 108.495  1.00 51.66           O  
ATOM   4102  CB  VAL B 307     120.528 108.559 107.443  1.00 51.66           C  
ATOM   4103  CG1 VAL B 307     120.922 110.009 107.659  1.00 51.66           C  
ATOM   4104  CG2 VAL B 307     119.222 108.510 106.669  1.00 51.66           C  
ATOM   4105  N   LEU B 308     123.871 108.552 107.323  1.00 50.44           N  
ATOM   4106  CA  LEU B 308     125.051 108.669 108.174  1.00 50.44           C  
ATOM   4107  C   LEU B 308     125.018 110.050 108.818  1.00 50.44           C  
ATOM   4108  O   LEU B 308     125.609 111.011 108.332  1.00 50.44           O  
ATOM   4109  CB  LEU B 308     126.332 108.456 107.376  1.00 50.44           C  
ATOM   4110  CG  LEU B 308     126.357 107.461 106.219  1.00 50.44           C  
ATOM   4111  CD1 LEU B 308     127.706 107.514 105.548  1.00 50.44           C  
ATOM   4112  CD2 LEU B 308     126.063 106.057 106.682  1.00 50.44           C  
ATOM   4113  N   ALA B 309     124.317 110.137 109.940  1.00 52.23           N  
ATOM   4114  CA  ALA B 309     124.198 111.375 110.691  1.00 52.23           C  
ATOM   4115  C   ALA B 309     125.210 111.404 111.828  1.00 52.23           C  
ATOM   4116  O   ALA B 309     125.649 110.367 112.326  1.00 52.23           O  
ATOM   4117  CB  ALA B 309     122.783 111.543 111.243  1.00 52.23           C  
ATOM   4118  N   GLY B 310     125.557 112.612 112.253  1.00 54.32           N  
ATOM   4119  CA  GLY B 310     126.563 112.761 113.283  1.00 54.32           C  
ATOM   4120  C   GLY B 310     127.506 113.925 113.076  1.00 54.32           C  
ATOM   4121  O   GLY B 310     128.402 114.151 113.893  1.00 54.32           O  
ATOM   4122  N   HIS B 311     127.321 114.677 112.000  1.00 51.97           N  
ATOM   4123  CA  HIS B 311     128.074 115.902 111.788  1.00 51.97           C  
ATOM   4124  C   HIS B 311     127.217 117.097 112.177  1.00 51.97           C  
ATOM   4125  O   HIS B 311     126.057 117.201 111.771  1.00 51.97           O  
ATOM   4126  CB  HIS B 311     128.528 116.029 110.333  1.00 51.97           C  
ATOM   4127  CG  HIS B 311     129.820 115.333 110.039  1.00 51.97           C  
ATOM   4128  ND1 HIS B 311     131.009 115.692 110.633  1.00 51.97           N  
ATOM   4129  CD2 HIS B 311     130.111 114.309 109.204  1.00 51.97           C  
ATOM   4130  CE1 HIS B 311     131.976 114.915 110.182  1.00 51.97           C  
ATOM   4131  NE2 HIS B 311     131.457 114.066 109.314  1.00 51.97           N  
ATOM   4132  N   ASP B 312     127.794 117.996 112.973  1.00 58.44           N  
ATOM   4133  CA  ASP B 312     127.056 119.161 113.445  1.00 58.44           C  
ATOM   4134  C   ASP B 312     126.878 120.209 112.360  1.00 58.44           C  
ATOM   4135  O   ASP B 312     125.973 121.042 112.457  1.00 58.44           O  
ATOM   4136  CB  ASP B 312     127.767 119.788 114.643  1.00 58.44           C  
ATOM   4137  CG  ASP B 312     127.754 118.895 115.859  1.00 58.44           C  
ATOM   4138  OD1 ASP B 312     126.875 118.013 115.939  1.00 58.44           O  
ATOM   4139  OD2 ASP B 312     128.622 119.076 116.738  1.00 58.44           O  
ATOM   4140  N   ASN B 313     127.725 120.194 111.336  1.00 53.00           N  
ATOM   4141  CA  ASN B 313     127.646 121.188 110.276  1.00 53.00           C  
ATOM   4142  C   ASN B 313     127.645 120.520 108.910  1.00 53.00           C  
ATOM   4143  O   ASN B 313     127.517 119.297 108.810  1.00 53.00           O  
ATOM   4144  CB  ASN B 313     128.797 122.182 110.388  1.00 53.00           C  
ATOM   4145  CG  ASN B 313     128.384 123.591 110.043  1.00 53.00           C  
ATOM   4146  OD1 ASN B 313     127.623 123.811 109.106  1.00 53.00           O  
ATOM   4147  ND2 ASN B 313     128.882 124.556 110.800  1.00 53.00           N  
ATOM   4148  N   ARG B 314     127.768 121.327 107.862  1.00 51.51           N  
ATOM   4149  CA  ARG B 314     127.561 120.876 106.493  1.00 51.51           C  
ATOM   4150  C   ARG B 314     128.665 119.927 106.047  1.00 51.51           C  
ATOM   4151  O   ARG B 314     129.851 120.236 106.177  1.00 51.51           O  
ATOM   4152  CB  ARG B 314     127.497 122.098 105.585  1.00 51.51           C  
ATOM   4153  CG  ARG B 314     127.738 121.886 104.119  1.00 51.51           C  
ATOM   4154  CD  ARG B 314     128.070 123.237 103.528  1.00 51.51           C  
ATOM   4155  NE  ARG B 314     127.714 123.379 102.126  1.00 51.51           N  
ATOM   4156  CZ  ARG B 314     128.569 123.216 101.126  1.00 51.51           C  
ATOM   4157  NH1 ARG B 314     129.826 122.885 101.378  1.00 51.51           N  
ATOM   4158  NH2 ARG B 314     128.167 123.373  99.875  1.00 51.51           N  
ATOM   4159  N   VAL B 315     128.270 118.761 105.539  1.00 45.03           N  
ATOM   4160  CA  VAL B 315     129.227 117.769 105.063  1.00 45.03           C  
ATOM   4161  C   VAL B 315     129.823 118.259 103.752  1.00 45.03           C  
ATOM   4162  O   VAL B 315     129.112 118.445 102.760  1.00 45.03           O  
ATOM   4163  CB  VAL B 315     128.562 116.396 104.905  1.00 45.03           C  
ATOM   4164  CG1 VAL B 315     129.434 115.459 104.104  1.00 45.03           C  
ATOM   4165  CG2 VAL B 315     128.298 115.800 106.258  1.00 45.03           C  
ATOM   4166  N   SER B 316     131.136 118.480 103.746  1.00 40.50           N  
ATOM   4167  CA  SER B 316     131.803 119.086 102.610  1.00 40.50           C
[truncated: 445,501 more chars]
