# Supplementary material for: Development of a synthetic library of humanized nanobodies for targeted IL-6 inhibition
Source: Front Bioeng Biotechnol. 2024 Jul 23;12:1440150. doi: 10.3389/fbioe.2024.1440150 (PMC11300276; doi:10.3389/fbioe.2024.1440150)
Supplement: Supplementary file 2 [file DataSheet1.ZIP › Nanobody-antigen complexes/7n9v.pdb]

HEADER    VIRAL PROTEIN/IMMUNE SYSTEM             18-JUN-21   7N9V              
TITLE     CA-TARGETING NANOBODY IS A TOOL FOR STUDYING HIV-1 CAPSID LATTICE     
TITLE    2 INTERACTIONS                                                         
COMPND    MOL_ID: 1;                                                            
COMPND   2 MOLECULE: CAPSID PROTEIN;                                            
COMPND   3 CHAIN: C, A, D, G, I, K;                                             
COMPND   4 FRAGMENT: UNP RESIDUES 133-354;                                      
COMPND   5 ENGINEERED: YES;                                                     
COMPND   6 MOL_ID: 2;                                                           
COMPND   7 MOLECULE: NANOBODY-GYAR;                                             
COMPND   8 CHAIN: J, B, E, F, H, L;                                             
COMPND   9 ENGINEERED: YES                                                      
SOURCE    MOL_ID: 1;                                                            
SOURCE   2 ORGANISM_SCIENTIFIC: HUMAN IMMUNODEFICIENCY VIRUS 1;                 
SOURCE   3 ORGANISM_COMMON: HIV-1;                                              
SOURCE   4 ORGANISM_TAXID: 11676;                                               
SOURCE   5 GENE: GAG;                                                           
SOURCE   6 EXPRESSION_SYSTEM: ESCHERICHIA COLI BL21(DE3);                       
SOURCE   7 EXPRESSION_SYSTEM_TAXID: 469008;                                     
SOURCE   8 MOL_ID: 2;                                                           
SOURCE   9 ORGANISM_SCIENTIFIC: LAMA GLAMA;                                     
SOURCE  10 ORGANISM_COMMON: LLAMA;                                              
SOURCE  11 ORGANISM_TAXID: 9844;                                                
SOURCE  12 EXPRESSION_SYSTEM: ESCHERICHIA COLI BL21(DE3);                       
SOURCE  13 EXPRESSION_SYSTEM_TAXID: 469008                                      
KEYWDS    HIV-1, HEXAMER, NANOBODY, CYPA, VIRAL PROTEIN-IMMUNE SYSTEM COMPLEX   
EXPDTA    X-RAY DIFFRACTION                                                     
AUTHOR    T.N.TRIPLER                                                           
REVDAT   1   22-JUN-22 7N9V    0                                                
JRNL        AUTH   E.E.GERBER,K.M.DIGIANANTTONIO,T.N.TRIPLER,S.S.SMAGA,         
JRNL        AUTH 2 B.J.SUMMERS,Y.XIONG                                          
JRNL        TITL   CA-TARGETING NANOBODY IS A TOOL FOR STUDYING HIV-1 CAPSID    
JRNL        TITL 2 LATTICE INTERACTIONS                                         
JRNL        REF    TO BE PUBLISHED                                              
JRNL        REFN                                                                
REMARK   2                                                                      
REMARK   2 RESOLUTION.    3.45 ANGSTROMS.                                       
REMARK   3                                                                      
REMARK   3 REFINEMENT.                                                          
REMARK   3   PROGRAM     : PHENIX 1.19.1_4122                                   
REMARK   3   AUTHORS     : PAUL ADAMS,PAVEL AFONINE,VINCENT CHEN,IAN            
REMARK   3               : DAVIS,KRESHNA GOPAL,RALF GROSSE-KUNSTLEVE,           
REMARK   3               : LI-WEI HUNG,ROBERT IMMORMINO,TOM IOERGER,            
REMARK   3               : AIRLIE MCCOY,ERIK MCKEE,NIGEL MORIARTY,              
REMARK   3               : REETAL PAI,RANDY READ,JANE RICHARDSON,               
REMARK   3               : DAVID RICHARDSON,TOD ROMO,JIM SACCHETTINI,           
REMARK   3               : NICHOLAS SAUTER,JACOB SMITH,LAURENT                  
REMARK   3               : STORONI,TOM TERWILLIGER,PETER ZWART                  
REMARK   3                                                                      
REMARK   3    REFINEMENT TARGET : GEOSTD + MONOMER LIBRARY + CDL V1.2           
REMARK   3                                                                      
REMARK   3  DATA USED IN REFINEMENT.                                            
REMARK   3   RESOLUTION RANGE HIGH (ANGSTROMS) : 3.45                           
REMARK   3   RESOLUTION RANGE LOW  (ANGSTROMS) : 46.88                          
REMARK   3   MIN(FOBS/SIGMA_FOBS)              : 1.350                          
REMARK   3   COMPLETENESS FOR RANGE        (%) : 91.9                           
REMARK   3   NUMBER OF REFLECTIONS             : 39215                          
REMARK   3                                                                      
REMARK   3  FIT TO DATA USED IN REFINEMENT.                                     
REMARK   3   R VALUE     (WORKING + TEST SET) : 0.215                           
REMARK   3   R VALUE            (WORKING SET) : 0.212                           
REMARK   3   FREE R VALUE                     : 0.258                           
REMARK   3   FREE R VALUE TEST SET SIZE   (%) : 5.090                           
REMARK   3   FREE R VALUE TEST SET COUNT      : 1997                            
REMARK   3                                                                      
REMARK   3  FIT TO DATA USED IN REFINEMENT (IN BINS).                           
REMARK   3   BIN  RESOLUTION RANGE  COMPL.    NWORK NFREE   RWORK  RFREE        
REMARK   3     1 46.8800 -  8.3100    0.96     2838   148  0.1603 0.1904        
REMARK   3     2  8.3100 -  6.6000    0.96     2796   155  0.1953 0.2522        
REMARK   3     3  6.6000 -  5.7700    0.98     2869   132  0.2185 0.2305        
REMARK   3     4  5.7700 -  5.2400    0.95     2725   167  0.2259 0.2929        
REMARK   3     5  5.2400 -  4.8700    0.96     2791   144  0.2028 0.2812        
REMARK   3     6  4.8700 -  4.5800    0.96     2780   137  0.1904 0.2248        
REMARK   3     7  4.5800 -  4.3500    0.96     2765   149  0.2027 0.2502        
REMARK   3     8  4.3500 -  4.1600    0.97     2809   138  0.2139 0.2865        
REMARK   3     9  4.1600 -  4.0000    0.93     2656   169  0.2519 0.2818        
REMARK   3    10  4.0000 -  3.8600    0.95     2786   135  0.2730 0.3512        
REMARK   3    11  3.8600 -  3.7400    0.97     2781   153  0.2723 0.3254        
REMARK   3    12  3.7400 -  3.6400    0.97     2783   144  0.3040 0.3252        
REMARK   3    13  3.6400 -  3.5400    0.96     2733   162  0.3188 0.3551        
REMARK   3    14  3.5400 -  3.4500    0.38     1106    64  0.3597 0.4736        
REMARK   3                                                                      
REMARK   3  BULK SOLVENT MODELLING.                                             
REMARK   3   METHOD USED        : FLAT BULK SOLVENT MODEL                       
REMARK   3   SOLVENT RADIUS     : 1.11                                          
REMARK   3   SHRINKAGE RADIUS   : 0.90                                          
REMARK   3   K_SOL              : NULL                                          
REMARK   3   B_SOL              : NULL                                          
REMARK   3                                                                      
REMARK   3  ERROR ESTIMATES.                                                    
REMARK   3   COORDINATE ERROR (MAXIMUM-LIKELIHOOD BASED)     : 0.514            
REMARK   3   PHASE ERROR (DEGREES, MAXIMUM-LIKELIHOOD BASED) : 29.831           
REMARK   3                                                                      
REMARK   3  B VALUES.                                                           
REMARK   3   FROM WILSON PLOT           (A**2) : 116.1                          
REMARK   3   MEAN B VALUE      (OVERALL, A**2) : 168.9                          
REMARK   3   OVERALL ANISOTROPIC B VALUE.                                       
REMARK   3    B11 (A**2) : NULL                                                 
REMARK   3    B22 (A**2) : NULL                                                 
REMARK   3    B33 (A**2) : NULL                                                 
REMARK   3    B12 (A**2) : NULL                                                 
REMARK   3    B13 (A**2) : NULL                                                 
REMARK   3    B23 (A**2) : NULL                                                 
REMARK   3                                                                      
REMARK   3  TWINNING INFORMATION.                                               
REMARK   3   FRACTION: NULL                                                     
REMARK   3   OPERATOR: NULL                                                     
REMARK   3                                                                      
REMARK   3  DEVIATIONS FROM IDEAL VALUES.                                       
REMARK   3                 RMSD          COUNT                                  
REMARK   3   BOND      :  0.007          15390                                  
REMARK   3   ANGLE     :  1.400          20891                                  
REMARK   3   CHIRALITY :  0.077           2339                                  
REMARK   3   PLANARITY :  0.009           2729                                  
REMARK   3   DIHEDRAL  :  4.625           2121                                  
REMARK   3                                                                      
REMARK   3  TLS DETAILS                                                         
REMARK   3   NUMBER OF TLS GROUPS  : 87                                         
REMARK   3   TLS GROUP : 1                                                      
REMARK   3    SELECTION: CHAIN 'C' AND (RESID 1 THROUGH 125 )                   
REMARK   3    ORIGIN FOR THE GROUP (A): -71.0049 -35.0324  46.4319              
REMARK   3    T TENSOR                                                          
REMARK   3      T11:   0.8181 T22:   0.6475                                     
REMARK   3      T33:   0.8996 T12:   0.0398                                     
REMARK   3      T13:   0.1335 T23:  -0.0625                                     
REMARK   3    L TENSOR                                                          
REMARK   3      L11:   4.5446 L22:   4.1291                                     
REMARK   3      L33:   4.8381 L12:   0.8457                                     
REMARK   3      L13:  -0.0748 L23:  -0.6991                                     
REMARK   3    S TENSOR                                                          
REMARK   3      S11:   0.0227 S12:  -0.1103 S13:  -0.1962                       
REMARK   3      S21:   0.4115 S22:  -0.0433 S23:   0.2616                       
REMARK   3      S31:   0.1664 S32:  -0.1154 S33:  -0.0202                       
REMARK   3   TLS GROUP : 2                                                      
REMARK   3    SELECTION: CHAIN 'C' AND (RESID 126 THROUGH 145 )                 
REMARK   3    ORIGIN FOR THE GROUP (A): -61.4478 -38.8234  49.9060              
REMARK   3    T TENSOR                                                          
REMARK   3      T11:   1.0262 T22:   0.5368                                     
REMARK   3      T33:   0.8023 T12:  -0.0612                                     
REMARK   3      T13:  -0.0556 T23:   0.0476                                     
REMARK   3    L TENSOR                                                          
REMARK   3      L11:   9.7473 L22:   4.9357                                     
REMARK   3      L33:   3.2425 L12:   2.6685                                     
REMARK   3      L13:  -0.9045 L23:  -0.7534                                     
REMARK   3    S TENSOR                                                          
REMARK   3      S11:   0.7208 S12:  -1.1040 S13:  -0.6071                       
REMARK   3      S21:   1.2993 S22:  -0.2955 S23:  -0.5653                       
REMARK   3      S31:  -0.0994 S32:   0.3391 S33:  -0.0159                       
REMARK   3   TLS GROUP : 3                                                      
REMARK   3    SELECTION: CHAIN 'C' AND (RESID 146 THROUGH 221 )                 
REMARK   3    ORIGIN FOR THE GROUP (A): -37.5749 -30.9693  63.3928              
REMARK   3    T TENSOR                                                          
REMARK   3      T11:   1.6520 T22:   1.4187                                     
REMARK   3      T33:   1.9886 T12:   0.4958                                     
REMARK   3      T13:  -0.7637 T23:  -0.1001                                     
REMARK   3    L TENSOR                                                          
REMARK   3      L11:   3.6791 L22:   9.1645                                     
REMARK   3      L33:   5.4202 L12:  -2.4637                                     
REMARK   3      L13:   1.4416 L23:   1.7938                                     
REMARK   3    S TENSOR                                                          
REMARK   3      S11:  -0.2105 S12:   0.0207 S13:   0.4528                       
REMARK   3      S21:   2.2697 S22:   0.8513 S23:  -2.1644                       
REMARK   3      S31:   0.5964 S32:   1.1693 S33:  -0.3152                       
REMARK   3   TLS GROUP : 4                                                      
REMARK   3    SELECTION: CHAIN 'A' AND (RESID 1 THROUGH 145 )                   
REMARK   3    ORIGIN FOR THE GROUP (A): -81.3177  -0.9551  22.4755              
REMARK   3    T TENSOR                                                          
REMARK   3      T11:   1.3464 T22:   0.8093                                     
REMARK   3      T33:   1.0201 T12:   0.0296                                     
REMARK   3      T13:  -0.2544 T23:   0.1024                                     
REMARK   3    L TENSOR                                                          
REMARK   3      L11:   4.1596 L22:   4.7172                                     
REMARK   3      L33:   6.9319 L12:  -0.6783                                     
REMARK   3      L13:   1.6686 L23:   2.7161                                     
REMARK   3    S TENSOR                                                          
REMARK   3      S11:  -0.0376 S12:   0.0838 S13:  -0.0488                       
REMARK   3      S21:  -1.0634 S22:  -0.3160 S23:   0.9986                       
REMARK   3      S31:  -0.4789 S32:  -0.6613 S33:   0.2259                       
REMARK   3   TLS GROUP : 5                                                      
REMARK   3    SELECTION: CHAIN 'A' AND (RESID 146 THROUGH 221 )                 
REMARK   3    ORIGIN FOR THE GROUP (A): -65.2996 -27.6636   3.8111              
REMARK   3    T TENSOR                                                          
REMARK   3      T11:   1.8686 T22:   1.4406                                     
REMARK   3      T33:   0.8903 T12:  -0.0314                                     
REMARK   3      T13:  -0.0389 T23:  -0.2587                                     
REMARK   3    L TENSOR                                                          
REMARK   3      L11:   3.5509 L22:   8.4831                                     
REMARK   3      L33:   4.3115 L12:  -0.8262                                     
REMARK   3      L13:  -1.4110 L23:   2.4914                                     
REMARK   3    S TENSOR                                                          
REMARK   3      S11:   0.2297 S12:   0.6600 S13:  -0.4589                       
REMARK   3      S21:  -1.2280 S22:  -0.3629 S23:   0.3457                       
REMARK   3      S31:  -0.0494 S32:  -0.1756 S33:   0.1980                       
REMARK   3   TLS GROUP : 6                                                      
REMARK   3    SELECTION: CHAIN 'D' AND (RESID 1 THROUGH 125 )                   
REMARK   3    ORIGIN FOR THE GROUP (A): -63.1937 -20.1489  64.6908              
REMARK   3    T TENSOR                                                          
REMARK   3      T11:   0.9884 T22:   0.7727                                     
REMARK   3      T33:   0.9206 T12:   0.1891                                     
REMARK   3      T13:   0.1410 T23:   0.1446                                     
REMARK   3    L TENSOR                                                          
REMARK   3      L11:   5.3678 L22:   3.5744                                     
REMARK   3      L33:   4.4786 L12:   0.3334                                     
REMARK   3      L13:  -0.5037 L23:   1.9350                                     
REMARK   3    S TENSOR                                                          
REMARK   3      S11:  -0.1329 S12:  -0.8726 S13:  -0.4234                       
REMARK   3      S21:   1.2819 S22:   0.2178 S23:   0.4044                       
REMARK   3      S31:   0.0279 S32:  -0.2364 S33:  -0.1170                       
REMARK   3   TLS GROUP : 7                                                      
REMARK   3    SELECTION: CHAIN 'D' AND (RESID 126 THROUGH 176 )                 
REMARK   3    ORIGIN FOR THE GROUP (A): -43.3173  -5.6019  64.6703              
REMARK   3    T TENSOR                                                          
REMARK   3      T11:   1.0455 T22:   1.1333                                     
REMARK   3      T33:   1.3199 T12:   0.0253                                     
REMARK   3      T13:  -0.2926 T23:  -0.0506                                     
REMARK   3    L TENSOR                                                          
REMARK   3      L11:   2.7709 L22:   6.8530                                     
REMARK   3      L33:   2.0583 L12:   4.6492                                     
REMARK   3      L13:  -0.4595 L23:   0.6967                                     
REMARK   3    S TENSOR                                                          
REMARK   3      S11:  -0.2738 S12:   0.4299 S13:  -0.6761                       
REMARK   3      S21:   1.1344 S22:   0.6336 S23:  -1.5636                       
REMARK   3      S31:   0.1155 S32:   0.6747 S33:  -0.1969                       
REMARK   3   TLS GROUP : 8                                                      
REMARK   3    SELECTION: CHAIN 'D' AND (RESID 177 THROUGH 223 )                 
REMARK   3    ORIGIN FOR THE GROUP (A): -37.1902  11.5882  66.7129              
REMARK   3    T TENSOR                                                          
REMARK   3      T11:   1.3490 T22:   1.7075                                     
REMARK   3      T33:   1.4752 T12:  -0.4402                                     
REMARK   3      T13:  -0.1314 T23:  -0.3113                                     
REMARK   3    L TENSOR                                                          
REMARK   3      L11:   4.6372 L22:   9.1717                                     
REMARK   3      L33:   2.0489 L12:   1.0432                                     
REMARK   3      L13:   2.5830 L23:   2.0839                                     
REMARK   3    S TENSOR                                                          
REMARK   3      S11:  -0.6764 S12:  -0.1316 S13:   0.4302                       
REMARK   3      S21:   1.1212 S22:  -0.4246 S23:   0.0042                       
REMARK   3      S31:  -0.3609 S32:  -0.0655 S33:  -0.0947                       
REMARK   3   TLS GROUP : 9                                                      
REMARK   3    SELECTION: CHAIN 'G' AND (RESID 1 THROUGH 143 )                   
REMARK   3    ORIGIN FOR THE GROUP (A): -63.5728   5.3667  62.4590              
REMARK   3    T TENSOR                                                          
REMARK   3      T11:   1.1001 T22:   0.7602                                     
REMARK   3      T33:   0.8146 T12:   0.0003                                     
REMARK   3      T13:  -0.0409 T23:   0.0449                                     
REMARK   3    L TENSOR                                                          
REMARK   3      L11:   4.5713 L22:   4.6483                                     
REMARK   3      L33:   5.4269 L12:   0.3273                                     
REMARK   3      L13:  -0.8687 L23:   0.4299                                     
REMARK   3    S TENSOR                                                          
REMARK   3      S11:  -0.2462 S12:  -0.4154 S13:   0.2300                       
REMARK   3      S21:   0.5341 S22:   0.1087 S23:   0.2585                       
REMARK   3      S31:  -0.6234 S32:  -0.1475 S33:   0.0271                       
REMARK   3   TLS GROUP : 10                                                     
REMARK   3    SELECTION: CHAIN 'G' AND (RESID 144 THROUGH 223 )                 
REMARK   3    ORIGIN FOR THE GROUP (A): -48.4651  26.1890  35.7038              
REMARK   3    T TENSOR                                                          
REMARK   3      T11:   1.6755 T22:   1.1187                                     
REMARK   3      T33:   1.1145 T12:  -0.2695                                     
REMARK   3      T13:   0.0213 T23:   0.0780                                     
REMARK   3    L TENSOR                                                          
REMARK   3      L11:   2.1252 L22:   5.7643                                     
REMARK   3      L33:   7.1142 L12:   0.4713                                     
REMARK   3      L13:   0.0700 L23:  -2.9658                                     
REMARK   3    S TENSOR                                                          
REMARK   3      S11:  -0.0003 S12:  -0.4656 S13:   0.3200                       
REMARK   3      S21:  -0.1328 S22:  -0.1295 S23:  -0.7042                       
REMARK   3      S31:  -0.5253 S32:   0.0270 S33:  -0.1236                       
REMARK   3   TLS GROUP : 11                                                     
REMARK   3    SELECTION: CHAIN 'I' AND (RESID 1 THROUGH 125 )                   
REMARK   3    ORIGIN FOR THE GROUP (A): -81.3535 -24.8413  26.0539              
REMARK   3    T TENSOR                                                          
REMARK   3      T11:   0.9202 T22:   0.9688                                     
REMARK   3      T33:   0.9547 T12:  -0.0040                                     
REMARK   3      T13:  -0.0582 T23:  -0.1061                                     
REMARK   3    L TENSOR                                                          
REMARK   3      L11:   3.8623 L22:   5.0527                                     
REMARK   3      L33:   2.0057 L12:   0.3202                                     
REMARK   3      L13:   0.0100 L23:  -0.9833                                     
REMARK   3    S TENSOR                                                          
REMARK   3      S11:   0.1804 S12:   0.1349 S13:  -0.1127                       
REMARK   3      S21:  -0.3281 S22:  -0.0910 S23:   0.8698                       
REMARK   3      S31:   0.0300 S32:  -0.4878 S33:  -0.0672                       
REMARK   3   TLS GROUP : 12                                                     
REMARK   3    SELECTION: CHAIN 'I' AND (RESID 126 THROUGH 175 )                 
REMARK   3    ORIGIN FOR THE GROUP (A): -60.5454 -38.6638  26.2062              
REMARK   3    T TENSOR                                                          
REMARK   3      T11:   1.2070 T22:   0.8769                                     
REMARK   3      T33:   1.1436 T12:   0.1669                                     
REMARK   3      T13:  -0.0509 T23:  -0.1541                                     
REMARK   3    L TENSOR                                                          
REMARK   3      L11:   4.6132 L22:   2.6781                                     
REMARK   3      L33:   2.8088 L12:  -2.6004                                     
REMARK   3      L13:   3.2104 L23:  -2.2212                                     
REMARK   3    S TENSOR                                                          
REMARK   3      S11:   1.0140 S12:   0.7568 S13:   0.2446                       
REMARK   3      S21:  -1.2686 S22:  -0.5232 S23:  -0.2732                       
REMARK   3      S31:   1.0134 S32:   0.7842 S33:  -0.0939                       
REMARK   3   TLS GROUP : 13                                                     
REMARK   3    SELECTION: CHAIN 'I' AND (RESID 176 THROUGH 223 )                 
REMARK   3    ORIGIN FOR THE GROUP (A): -49.8923 -50.8287  35.1715              
REMARK   3    T TENSOR                                                          
REMARK   3      T11:   0.9661 T22:   0.8477                                     
REMARK   3      T33:   1.3943 T12:   0.1646                                     
REMARK   3      T13:   0.1496 T23:  -0.0622                                     
REMARK   3    L TENSOR                                                          
REMARK   3      L11:   5.8004 L22:   5.2082                                     
REMARK   3      L33:   8.6393 L12:  -2.1755                                     
REMARK   3      L13:   3.7437 L23:  -2.7414                                     
REMARK   3    S TENSOR                                                          
REMARK   3      S11:   0.7160 S12:   0.5670 S13:  -0.6374                       
REMARK   3      S21:  -0.1135 S22:  -0.2029 S23:   0.8214                       
REMARK   3      S31:   1.8323 S32:   0.2497 S33:  -0.4012                       
REMARK   3   TLS GROUP : 14                                                     
REMARK   3    SELECTION: CHAIN 'K' AND (RESID 1 THROUGH 16 )                    
REMARK   3    ORIGIN FOR THE GROUP (A): -81.3117   2.4780  47.4915              
REMARK   3    T TENSOR                                                          
REMARK   3      T11:   1.0615 T22:   1.1015                                     
REMARK   3      T33:   1.4646 T12:  -0.0690                                     
REMARK   3      T13:  -0.0686 T23:  -0.0081                                     
REMARK   3    L TENSOR                                                          
REMARK   3      L11:   1.4979 L22:   4.9094                                     
REMARK   3      L33:   5.0665 L12:   1.7360                                     
REMARK   3      L13:   0.1879 L23:   0.1884                                     
REMARK   3    S TENSOR                                                          
REMARK   3      S11:   0.4034 S12:  -0.2301 S13:  -2.4154                       
REMARK   3      S21:   0.6613 S22:  -1.1292 S23:   0.5856                       
REMARK   3      S31:   1.2652 S32:  -1.2313 S33:   0.3101                       
REMARK   3   TLS GROUP : 15                                                     
REMARK   3    SELECTION: CHAIN 'K' AND (RESID 17 THROUGH 48 )                   
REMARK   3    ORIGIN FOR THE GROUP (A): -65.4894   5.9917  34.6079              
REMARK   3    T TENSOR                                                          
REMARK   3      T11:   1.1465 T22:   0.7531                                     
REMARK   3      T33:   0.7526 T12:  -0.0494                                     
REMARK   3      T13:  -0.0149 T23:   0.0855                                     
REMARK   3    L TENSOR                                                          
REMARK   3      L11:   3.3740 L22:   3.1642                                     
REMARK   3      L33:   6.8521 L12:   1.1705                                     
REMARK   3      L13:  -1.7278 L23:  -0.6998                                     
REMARK   3    S TENSOR                                                          
REMARK   3      S11:   0.7355 S12:   0.2516 S13:  -0.1365                       
REMARK   3      S21:  -1.0015 S22:  -0.6791 S23:   0.3065                       
REMARK   3      S31:  -0.2173 S32:   0.9880 S33:   0.2554                       
REMARK   3   TLS GROUP : 16                                                     
REMARK   3    SELECTION: CHAIN 'K' AND (RESID 49 THROUGH 62 )                   
REMARK   3    ORIGIN FOR THE GROUP (A): -65.0137  12.5308  42.2157              
REMARK   3    T TENSOR                                                          
REMARK   3      T11:   1.3822 T22:   0.6908                                     
REMARK   3      T33:   0.8343 T12:  -0.2137                                     
REMARK   3      T13:   0.1289 T23:  -0.0358                                     
REMARK   3    L TENSOR                                                          
REMARK   3      L11:   7.5872 L22:   3.9902                                     
REMARK   3      L33:   3.9119 L12:  -1.2649                                     
REMARK   3      L13:  -0.7845 L23:   0.8086                                     
REMARK   3    S TENSOR                                                          
REMARK   3      S11:  -0.5415 S12:  -1.3135 S13:  -0.5802                       
REMARK   3      S21:  -0.6140 S22:   0.0395 S23:   0.5946                       
REMARK   3      S31:   0.6955 S32:   1.4793 S33:   0.1391                       
REMARK   3   TLS GROUP : 17                                                     
REMARK   3    SELECTION: CHAIN 'K' AND (RESID 63 THROUGH 83 )                   
REMARK   3    ORIGIN FOR THE GROUP (A): -68.9164  25.8095  36.9406              
REMARK   3    T TENSOR                                                          
REMARK   3      T11:   2.1331 T22:   0.8111                                     
REMARK   3      T33:   1.1607 T12:  -0.1851                                     
REMARK   3      T13:  -0.1155 T23:   0.1615                                     
REMARK   3    L TENSOR                                                          
REMARK   3      L11:   2.4412 L22:   3.7755                                     
REMARK   3      L33:   3.9235 L12:  -2.3031                                     
REMARK   3      L13:  -2.6975 L23:   1.9789                                     
REMARK   3    S TENSOR                                                          
REMARK   3      S11:   0.3963 S12:   1.1742 S13:   1.5906                       
REMARK   3      S21:  -0.8444 S22:  -0.3350 S23:  -0.3871                       
REMARK   3      S31:  -2.5096 S32:   0.1783 S33:   0.0279                       
REMARK   3   TLS GROUP : 18                                                     
REMARK   3    SELECTION: CHAIN 'K' AND (RESID 84 THROUGH 125 )                  
REMARK   3    ORIGIN FOR THE GROUP (A): -83.0980  21.5258  48.0733              
REMARK   3    T TENSOR                                                          
REMARK   3      T11:   1.4360 T22:   0.8131                                     
REMARK   3      T33:   1.4108 T12:   0.0459                                     
REMARK   3      T13:   0.0612 T23:  -0.0921                                     
REMARK   3    L TENSOR                                                          
REMARK   3      L11:   3.5889 L22:   2.9864                                     
REMARK   3      L33:   5.0790 L12:   0.7581                                     
REMARK   3      L13:  -0.5403 L23:  -1.8330                                     
REMARK   3    S TENSOR                                                          
REMARK   3      S11:  -0.3582 S12:   0.2518 S13:   1.0867                       
REMARK   3      S21:  -0.1849 S22:   0.4039 S23:   1.2114                       
REMARK   3      S31:  -1.7810 S32:  -0.6295 S33:   0.0726                       
REMARK   3   TLS GROUP : 19                                                     
REMARK   3    SELECTION: CHAIN 'K' AND (RESID 126 THROUGH 145 )                 
REMARK   3    ORIGIN FOR THE GROUP (A): -69.7078  18.2716  32.1165              
REMARK   3    T TENSOR                                                          
REMARK   3      T11:   1.7972 T22:   0.8285                                     
REMARK   3      T33:   1.0378 T12:   0.0030                                     
REMARK   3      T13:  -0.2901 T23:   0.0941                                     
REMARK   3    L TENSOR                                                          
REMARK   3      L11:   7.5243 L22:   3.8934                                     
REMARK   3      L33:   7.8316 L12:  -0.5929                                     
REMARK   3      L13:  -4.9839 L23:   0.2997                                     
REMARK   3    S TENSOR                                                          
REMARK   3      S11:   0.3126 S12:   1.5968 S13:  -0.3455                       
REMARK   3      S21:  -1.4774 S22:   0.0982 S23:   0.6602                       
REMARK   3      S31:  -1.4056 S32:  -0.5985 S33:  -0.0152                       
REMARK   3   TLS GROUP : 20                                                     
REMARK   3    SELECTION: CHAIN 'K' AND (RESID 146 THROUGH 160 )                 
REMARK   3    ORIGIN FOR THE GROUP (A): -56.3940  12.6511   8.0267              
REMARK   3    T TENSOR                                                          
REMARK   3      T11:   2.4604 T22:   2.3385                                     
REMARK   3      T33:   1.6037 T12:  -0.6525                                     
REMARK   3      T13:   0.1297 T23:   0.3069                                     
REMARK   3    L TENSOR                                                          
REMARK   3      L11:   0.7573 L22:   4.8743                                     
REMARK   3      L33:   0.9673 L12:   0.5387                                     
REMARK   3      L13:  -0.4911 L23:  -2.0684                                     
REMARK   3    S TENSOR                                                          
REMARK   3      S11:  -1.3889 S12:   1.7345 S13:  -0.3453                       
REMARK   3      S21:  -1.3015 S22:   0.4354 S23:  -1.8010                       
REMARK   3      S31:   0.2252 S32:   2.4737 S33:   0.1403                       
REMARK   3   TLS GROUP : 21                                                     
REMARK   3    SELECTION: CHAIN 'K' AND (RESID 161 THROUGH 176 )                 
REMARK   3    ORIGIN FOR THE GROUP (A): -63.4595   9.7380  11.8095              
REMARK   3    T TENSOR                                                          
REMARK   3      T11:   3.8639 T22:   1.0334                                     
REMARK   3      T33:   0.3005 T12:  -0.1190                                     
REMARK   3      T13:   0.0364 T23:   0.6982                                     
REMARK   3    L TENSOR                                                          
REMARK   3      L11:   7.5895 L22:   3.4816                                     
REMARK   3      L33:   2.2280 L12:   1.8749                                     
REMARK   3      L13:  -1.4365 L23:  -2.3069                                     
REMARK   3    S TENSOR                                                          
REMARK   3      S11:   0.5411 S12:   1.1689 S13:   2.4424                       
REMARK   3      S21:  -2.3124 S22:  -0.3979 S23:  -0.9427                       
REMARK   3      S31:  -0.4529 S32:   0.7245 S33:   0.1862                       
REMARK   3   TLS GROUP : 22                                                     
REMARK   3    SELECTION: CHAIN 'K' AND (RESID 177 THROUGH 193 )                 
REMARK   3    ORIGIN FOR THE GROUP (A): -66.6938  16.3103   4.9533              
REMARK   3    T TENSOR                                                          
REMARK   3      T11:   3.7554 T22:   1.2963                                     
REMARK   3      T33:   1.5350 T12:   0.3078                                     
REMARK   3      T13:  -0.3782 T23:  -0.1316                                     
REMARK   3    L TENSOR                                                          
REMARK   3      L11:   0.6372 L22:   4.6035                                     
REMARK   3      L33:   3.3152 L12:  -0.6573                                     
REMARK   3      L13:   0.7295 L23:   1.2601                                     
REMARK   3    S TENSOR                                                          
REMARK   3      S11:  -0.1042 S12:  -0.5230 S13:   0.0031                       
REMARK   3      S21:  -3.7851 S22:  -0.6069 S23:   0.6943                       
REMARK   3      S31:  -1.1473 S32:  -0.0215 S33:  -0.0595                       
REMARK   3   TLS GROUP : 23                                                     
REMARK   3    SELECTION: CHAIN 'K' AND (RESID 194 THROUGH 205 )                 
REMARK   3    ORIGIN FOR THE GROUP (A): -63.6319   8.9979  -5.4888              
REMARK   3    T TENSOR                                                          
REMARK   3      T11:   4.9723 T22:   2.0203                                     
REMARK   3      T33:   0.9619 T12:  -0.5099                                     
REMARK   3      T13:   1.3496 T23:   0.6385                                     
REMARK   3    L TENSOR                                                          
REMARK   3      L11:   3.3375 L22:   2.0081                                     
REMARK   3      L33:   7.0084 L12:   4.4256                                     
REMARK   3      L13:  -1.8888 L23:   2.9288                                     
REMARK   3    S TENSOR                                                          
REMARK   3      S11:   0.3098 S12:  -0.0273 S13:   0.1674                       
REMARK   3      S21:  -2.4244 S22:  -0.8767 S23:   0.4344                       
REMARK   3      S31:   0.3324 S32:  -0.5485 S33:  -0.0806                       
REMARK   3   TLS GROUP : 24                                                     
REMARK   3    SELECTION: CHAIN 'K' AND (RESID 206 THROUGH 223 )                 
REMARK   3    ORIGIN FOR THE GROUP (A): -68.7973   3.0028  -0.1282              
REMARK   3    T TENSOR                                                          
REMARK   3      T11:   4.0537 T22:   1.9040                                     
REMARK   3      T33:   1.5014 T12:  -0.7472                                     
REMARK   3      T13:  -0.5898 T23:   0.4514                                     
REMARK   3    L TENSOR                                                          
REMARK   3      L11:   5.1573 L22:   4.2402                                     
REMARK   3      L33:   9.4323 L12:   3.7759                                     
REMARK   3      L13:  -1.3863 L23:  -2.3955                                     
REMARK   3    S TENSOR                                                          
REMARK   3      S11:   0.5433 S12:  -0.0808 S13:  -0.5515                       
REMARK   3      S21:  -2.1023 S22:  -0.0438 S23:  -1.2511                       
REMARK   3      S31:  -0.3741 S32:   0.0877 S33:   0.1189                       
REMARK   3   TLS GROUP : 25                                                     
REMARK   3    SELECTION: CHAIN 'J' AND (RESID 1 THROUGH 7 )                     
REMARK   3    ORIGIN FOR THE GROUP (A): -29.1510 -58.5397  47.4949              
REMARK   3    T TENSOR                                                          
REMARK   3      T11:   1.5517 T22:   2.7008                                     
REMARK   3      T33:   1.6234 T12:   0.4627                                     
REMARK   3      T13:   0.5727 T23:   0.5538                                     
REMARK   3    L TENSOR                                                          
REMARK   3      L11:   7.3063 L22:   7.6787                                     
REMARK   3      L33:   1.8199 L12:   1.5423                                     
REMARK   3      L13:   0.5763 L23:  -3.5205                                     
REMARK   3    S TENSOR                                                          
REMARK   3      S11:  -1.8742 S12:  -1.5448 S13:  -0.2076                       
REMARK   3      S21:   0.2049 S22:  -1.2425 S23:  -0.8741                       
REMARK   3      S31:   1.3701 S32:   2.1726 S33:   1.2577                       
REMARK   3   TLS GROUP : 26                                                     
REMARK   3    SELECTION: CHAIN 'J' AND (RESID 8 THROUGH 17 )                    
REMARK   3    ORIGIN FOR THE GROUP (A): -38.5583 -78.1269  56.7006              
REMARK   3    T TENSOR                                                          
REMARK   3      T11:   2.4843 T22:   1.9506                                     
REMARK   3      T33:   2.4443 T12:   0.4524                                     
REMARK   3      T13:   0.3009 T23:   0.7182                                     
REMARK   3    L TENSOR                                                          
REMARK   3      L11:   4.8363 L22:   2.6985                                     
REMARK   3      L33:   3.2487 L12:   2.8428                                     
REMARK   3      L13:  -1.4285 L23:  -2.4301                                     
REMARK   3    S TENSOR                                                          
REMARK   3      S11:  -0.7975 S12:  -0.0137 S13:  -1.1126                       
REMARK   3      S21:  -0.6556 S22:   0.1910 S23:   0.6041                       
REMARK   3      S31:   1.7082 S32:   0.8168 S33:   0.5247                       
REMARK   3   TLS GROUP : 27                                                     
REMARK   3    SELECTION: CHAIN 'J' AND (RESID 18 THROUGH 32 )                   
REMARK   3    ORIGIN FOR THE GROUP (A): -35.0066 -56.0892  52.9765              
REMARK   3    T TENSOR                                                          
REMARK   3      T11:   1.2465 T22:   1.8736                                     
REMARK   3      T33:   2.0631 T12:   0.3605                                     
REMARK   3      T13:  -0.2493 T23:   0.3547                                     
REMARK   3    L TENSOR                                                          
REMARK   3      L11:   3.8320 L22:   3.4048                                     
REMARK   3      L33:   5.9570 L12:   0.7991                                     
REMARK   3      L13:   0.3575 L23:  -2.5541                                     
REMARK   3    S TENSOR                                                          
REMARK   3      S11:  -0.2761 S12:  -1.4725 S13:  -0.6521                       
REMARK   3      S21:   1.8527 S22:  -1.0468 S23:  -2.0301                       
REMARK   3      S31:   1.2560 S32:   0.8843 S33:   0.8154                       
REMARK   3   TLS GROUP : 28                                                     
REMARK   3    SELECTION: CHAIN 'J' AND (RESID 33 THROUGH 52 )                   
REMARK   3    ORIGIN FOR THE GROUP (A): -42.7789 -65.4131  43.6475              
REMARK   3    T TENSOR                                                          
REMARK   3      T11:   1.9402 T22:   1.2193                                     
REMARK   3      T33:   2.3880 T12:   0.1888                                     
REMARK   3      T13:   0.1107 T23:   0.1741                                     
REMARK   3    L TENSOR                                                          
REMARK   3      L11:   3.1224 L22:   6.2315                                     
REMARK   3      L33:   5.7627 L12:   1.6193                                     
REMARK   3      L13:   0.3186 L23:  -1.9717                                     
REMARK   3    S TENSOR                                                          
REMARK   3      S11:  -0.6958 S12:  -0.7498 S13:  -1.8519                       
REMARK   3      S21:  -0.2967 S22:   0.6612 S23:   0.2656                       
REMARK   3      S31:   2.0165 S32:   0.9673 S33:   0.2774                       
REMARK   3   TLS GROUP : 29                                                     
REMARK   3    SELECTION: CHAIN 'J' AND (RESID 53 THROUGH 67 )                   
REMARK   3    ORIGIN FOR THE GROUP (A): -50.0375 -62.3491  51.8203              
REMARK   3    T TENSOR                                                          
REMARK   3      T11:   2.2729 T22:   1.5061                                     
REMARK   3      T33:   2.0837 T12:   0.0182                                     
REMARK   3      T13:  -0.3807 T23:   0.2141                                     
REMARK   3    L TENSOR                                                          
REMARK   3      L11:   5.2430 L22:   6.9049                                     
REMARK   3      L33:   3.5468 L12:   5.7929                                     
REMARK   3      L13:  -1.4085 L23:  -2.2241                                     
REMARK   3    S TENSOR                                                          
REMARK   3      S11:   0.1240 S12:  -1.0755 S13:  -0.8919                       
REMARK   3      S21:  -0.4800 S22:   0.6838 S23:   0.1057                       
REMARK   3      S31:   2.0287 S32:   0.7400 S33:   0.1575                       
REMARK   3   TLS GROUP : 30                                                     
REMARK   3    SELECTION: CHAIN 'J' AND (RESID 68 THROUGH 82 )                   
REMARK   3    ORIGIN FOR THE GROUP (A): -38.6009 -59.4263  57.6787              
REMARK   3    T TENSOR                                                          
REMARK   3      T11:   1.8017 T22:   1.6441                                     
REMARK   3      T33:   1.9369 T12:   0.5209                                     
REMARK   3      T13:  -0.1998 T23:   0.3445                                     
REMARK   3    L TENSOR                                                          
REMARK   3      L11:   6.0849 L22:   4.9832                                     
REMARK   3      L33:   9.4298 L12:   0.3508                                     
REMARK   3      L13:   1.9407 L23:  -0.1211                                     
REMARK   3    S TENSOR                                                          
REMARK   3      S11:   0.6872 S12:  -0.8809 S13:  -2.6067                       
REMARK   3      S21:   0.0850 S22:  -0.7774 S23:   0.5068                       
REMARK   3      S31:   2.1644 S32:   1.0184 S33:   0.5461                       
REMARK   3   TLS GROUP : 31                                                     
REMARK   3    SELECTION: CHAIN 'J' AND (RESID 82A THROUGH 95 )                  
REMARK   3    ORIGIN FOR THE GROUP (A): -41.6741 -70.7978  49.1650              
REMARK   3    T TENSOR                                                          
REMARK   3      T11:   2.2801 T22:   1.4708                                     
REMARK   3      T33:   2.7292 T12:   0.1583                                     
REMARK   3      T13:  -0.3333 T23:   0.0500                                     
REMARK   3    L TENSOR                                                          
REMARK   3      L11:   1.1008 L22:   2.9654                                     
REMARK   3      L33:   4.3325 L12:   1.5585                                     
REMARK   3      L13:  -1.5048 L23:  -3.5176                                     
REMARK   3    S TENSOR                                                          
REMARK   3      S11:  -0.3592 S12:   0.3411 S13:  -1.6059                       
REMARK   3      S21:  -0.5399 S22:  -0.0087 S23:  -1.8069                       
REMARK   3      S31:   3.1150 S32:   0.2513 S33:   0.6905                       
REMARK   3   TLS GROUP : 32                                                     
REMARK   3    SELECTION: CHAIN 'J' AND (RESID 96 THROUGH 112 )                  
REMARK   3    ORIGIN FOR THE GROUP (A): -34.5291 -64.3007  44.9036              
REMARK   3    T TENSOR                                                          
REMARK   3      T11:   2.0766 T22:   1.6810                                     
REMARK   3      T33:   2.2203 T12:   1.0727                                     
REMARK   3      T13:   0.6916 T23:   0.3021                                     
REMARK   3    L TENSOR                                                          
REMARK   3      L11:   4.0108 L22:   8.5835                                     
REMARK   3      L33:   4.6789 L12:   1.5770                                     
REMARK   3      L13:   1.2932 L23:  -5.3557                                     
REMARK   3    S TENSOR                                                          
REMARK   3      S11:   0.6849 S12:  -2.0926 S13:   0.6102                       
REMARK   3      S21:   1.1307 S22:  -0.4339 S23:  -0.0316                       
REMARK   3      S31:   1.6115 S32:   3.2031 S33:   1.3273                       
REMARK   3   TLS GROUP : 33                                                     
REMARK   3    SELECTION: CHAIN 'B' AND (RESID 1 THROUGH 7 )                     
REMARK   3    ORIGIN FOR THE GROUP (A): -18.6895 -20.1696  81.5335              
REMARK   3    T TENSOR                                                          
REMARK   3      T11:   3.8977 T22:   4.0215                                     
REMARK   3      T33:   3.7719 T12:  -0.0100                                     
REMARK   3      T13:  -1.5949 T23:   0.6297                                     
REMARK   3    L TENSOR                                                          
REMARK   3      L11:   6.0317 L22:   3.4537                                     
REMARK   3      L33:   7.3700 L12:   0.1956                                     
REMARK   3      L13:  -3.5541 L23:   4.1452                                     
REMARK   3    S TENSOR                                                          
REMARK   3      S11:  -0.1706 S12:  -1.7443 S13:   0.3297                       
REMARK   3      S21:   0.0509 S22:   1.6689 S23:  -1.0407                       
REMARK   3      S31:  -0.2152 S32:   1.8398 S33:  -0.4906                       
REMARK   3   TLS GROUP : 34                                                     
REMARK   3    SELECTION: CHAIN 'B' AND (RESID 8 THROUGH 17 )                    
REMARK   3    ORIGIN FOR THE GROUP (A): -27.2397 -27.3280 102.3572              
REMARK   3    T TENSOR                                                          
REMARK   3      T11:   4.8664 T22:   6.6334                                     
REMARK   3      T33:   3.2989 T12:  -0.9758                                     
REMARK   3      T13:  -1.6906 T23:   0.6425                                     
REMARK   3    L TENSOR                                                          
REMARK   3      L11:   0.2839 L22:   8.8051                                     
REMARK   3      L33:   6.5850 L12:   0.7088                                     
REMARK   3      L13:  -0.3887 L23:  -7.5055                                     
REMARK   3    S TENSOR                                                          
REMARK   3      S11:  -0.4341 S12:  -2.2985 S13:  -0.2050                       
REMARK   3      S21:   1.3654 S22:  -1.1831 S23:  -1.3032                       
REMARK   3      S31:   1.3865 S32:   2.8874 S33:   0.0359                       
REMARK   3   TLS GROUP : 35                                                     
REMARK   3    SELECTION: CHAIN 'B' AND (RESID 18 THROUGH 32 )                   
REMARK   3    ORIGIN FOR THE GROUP (A): -25.8478 -15.9616  82.8339              
REMARK   3    T TENSOR                                                          
REMARK   3      T11:   3.0949 T22:   3.5249                                     
REMARK   3      T33:   2.9403 T12:  -1.1488                                     
REMARK   3      T13:  -1.3021 T23:  -0.3224                                     
REMARK   3    L TENSOR                                                          
REMARK   3      L11:   6.6964 L22:   3.4735                                     
REMARK   3      L33:   1.0540 L12:   1.6984                                     
REMARK   3      L13:  -0.9025 L23:   1.4724                                     
REMARK   3    S TENSOR                                                          
REMARK   3      S11:   0.4128 S12:  -2.7983 S13:   2.6410                       
REMARK   3      S21:   0.5840 S22:   1.3441 S23:  -0.4906                       
REMARK   3      S31:  -0.2469 S32:   1.0996 S33:  -0.7550                       
REMARK   3   TLS GROUP : 36                                                     
REMARK   3    SELECTION: CHAIN 'B' AND (RESID 33 THROUGH 39 )                   
REMARK   3    ORIGIN FOR THE GROUP (A): -28.8886 -27.7341  84.0799              
REMARK   3    T TENSOR                                                          
REMARK   3      T11:   4.9370 T22:   2.3700                                     
REMARK   3      T33:   4.2730 T12:  -1.1877                                     
REMARK   3      T13:  -3.8641 T23:  -0.1585                                     
REMARK   3    L TENSOR                                                          
REMARK   3      L11:   0.7579 L22:   1.7373                                     
REMARK   3      L33:   1.2927 L12:  -1.1063                                     
REMARK   3      L13:   0.9838 L23:  -1.3822                                     
REMARK   3    S TENSOR                                                          
REMARK   3      S11:  -0.2559 S12:  -1.1755 S13:   0.8312                       
REMARK   3      S21:   1.0063 S22:  -0.4052 S23:  -0.8014                       
REMARK   3      S31:   0.2057 S32:  -0.0605 S33:  -1.1933                       
REMARK   3   TLS GROUP : 37                                                     
REMARK   3    SELECTION: CHAIN 'B' AND (RESID 40 THROUGH 52 )                   
REMARK   3    ORIGIN FOR THE GROUP (A): -30.9517 -32.4622  84.3381              
REMARK   3    T TENSOR                                                          
REMARK   3      T11:   3.1096 T22:   1.9816                                     
REMARK   3      T33:   2.3489 T12:   0.0203                                     
REMARK   3      T13:  -1.6238 T23:   0.0053                                     
REMARK   3    L TENSOR                                                          
REMARK   3      L11:   5.1137 L22:   5.0352                                     
REMARK   3      L33:   5.3606 L12:   3.9038                                     
REMARK   3      L13:  -3.5106 L23:  -0.3884                                     
REMARK   3    S TENSOR                                                          
REMARK   3      S11:  -0.8826 S12:   0.0359 S13:  -0.1975                       
REMARK   3      S21:  -1.0856 S22:   0.5878 S23:   0.6369                       
REMARK   3      S31:   0.5228 S32:  -0.3349 S33:  -0.3682                       
REMARK   3   TLS GROUP : 38                                                     
REMARK   3    SELECTION: CHAIN 'B' AND (RESID 53 THROUGH 67 )                   
REMARK   3    ORIGIN FOR THE GROUP (A): -39.5064 -24.1993  86.6459              
REMARK   3    T TENSOR                                                          
REMARK   3      T11:   4.2963 T22:   2.1935                                     
REMARK   3      T33:   2.0641 T12:   0.4778                                     
REMARK   3      T13:  -0.7249 T23:  -0.4158                                     
REMARK   3    L TENSOR                                                          
REMARK   3      L11:   4.7462 L22:   2.4837                                     
REMARK   3      L33:   3.7862 L12:   2.6016                                     
REMARK   3      L13:  -3.3300 L23:  -0.4962                                     
REMARK   3    S TENSOR                                                          
REMARK   3      S11:  -0.5540 S12:  -1.2984 S13:   0.5566                       
REMARK   3      S21:   0.3824 S22:  -0.3503 S23:  -0.6928                       
REMARK   3      S31:   0.6340 S32:  -1.1272 S33:  -0.7153                       
REMARK   3   TLS GROUP : 39                                                     
REMARK   3    SELECTION: CHAIN 'B' AND (RESID 68 THROUGH 76 )                   
REMARK   3    ORIGIN FOR THE GROUP (A): -29.7623 -12.3714  86.3945              
REMARK   3    T TENSOR                                                          
REMARK   3      T11:   3.0599 T22:   3.4950                                     
REMARK   3      T33:   4.5041 T12:  -1.0531                                     
REMARK   3      T13:  -0.1056 T23:  -0.3181                                     
REMARK   3    L TENSOR                                                          
REMARK   3      L11:   6.0920 L22:   0.7973                                     
REMARK   3      L33:   3.4438 L12:  -0.7632                                     
REMARK   3      L13:  -4.4485 L23:   0.1970                                     
REMARK   3    S TENSOR                                                          
REMARK   3      S11:   1.1010 S12:  -0.4584 S13:   1.2166                       
REMARK   3      S21:  -0.4792 S22:  -0.1146 S23:  -1.0893                       
REMARK   3      S31:  -1.1013 S32:   1.1162 S33:  -0.8196                       
REMARK   3   TLS GROUP : 40                                                     
REMARK   3    SELECTION: CHAIN 'B' AND (RESID 77 THROUGH 82 )                   
REMARK   3    ORIGIN FOR THE GROUP (A): -30.0219 -19.4303  90.8961              
REMARK   3    T TENSOR                                                          
REMARK   3      T11:   5.9153 T22:   5.1066                                     
REMARK   3      T33:   1.2091 T12:   0.3585                                     
REMARK   3      T13:  -1.6762 T23:  -1.4681                                     
REMARK   3    L TENSOR                                                          
REMARK   3      L11:   2.7438 L22:   3.5642                                     
REMARK   3      L33:   6.1419 L12:  -0.4546                                     
REMARK   3      L13:  -0.8727 L23:   4.6665                                     
REMARK   3    S TENSOR                                                          
REMARK   3      S11:   0.4724 S12:  -2.0167 S13:   0.4884                       
REMARK   3      S21:   1.3898 S22:  -0.2664 S23:  -0.1450                       
REMARK   3      S31:  -0.1240 S32:   0.9452 S33:  -0.0091                       
REMARK   3   TLS GROUP : 41                                                     
REMARK   3    SELECTION: CHAIN 'B' AND (RESID 82A THROUGH 87 )                  
REMARK   3    ORIGIN FOR THE GROUP (A): -33.4033 -30.9841  98.7459              
REMARK   3    T TENSOR                                                          
REMARK   3      T11:   5.3067 T22:   3.6039                                     
REMARK   3      T33:   3.0509 T12:  -1.0756                                     
REMARK   3      T13:  -0.3771 T23:   0.2609                                     
REMARK   3    L TENSOR                                                          
REMARK   3      L11:   5.7031 L22:   0.3106                                     
REMARK   3      L33:   5.0250 L12:  -1.2242                                     
REMARK   3      L13:  -5.1562 L23:   1.0034                                     
REMARK   3    S TENSOR                                                          
REMARK   3      S11:   0.5294 S12:  -1.8133 S13:  -0.3233                       
REMARK   3      S21:   0.7354 S22:  -0.7420 S23:  -1.1491                       
REMARK   3      S31:   2.3433 S32:   1.6066 S33:  -0.3187                       
REMARK   3   TLS GROUP : 42                                                     
REMARK   3    SELECTION: CHAIN 'B' AND (RESID 88 THROUGH 95 )                   
REMARK   3    ORIGIN FOR THE GROUP (A): -25.5196 -27.5634  84.7257              
REMARK   3    T TENSOR                                                          
REMARK   3      T11:   3.8796 T22:   4.6870                                     
REMARK   3      T33:   2.7999 T12:  -1.3082                                     
REMARK   3      T13:  -1.3325 T23:  -0.4327                                     
REMARK   3    L TENSOR                                                          
REMARK   3      L11:   3.1425 L22:   0.3341                                     
REMARK   3      L33:   3.9987 L12:   1.0342                                     
REMARK   3      L13:  -3.5527 L23:  -1.1748                                     
REMARK   3    S TENSOR                                                          
REMARK   3      S11:  -0.5000 S12:  -1.5414 S13:  -0.2837                       
REMARK   3      S21:   0.6460 S22:   0.6908 S23:  -1.1383                       
REMARK   3      S31:   0.4468 S32:   1.2759 S33:  -0.4775                       
REMARK   3   TLS GROUP : 43                                                     
REMARK   3    SELECTION: CHAIN 'B' AND (RESID 96 THROUGH 103 )                  
REMARK   3    ORIGIN FOR THE GROUP (A): -23.0253 -23.4681  73.3473              
REMARK   3    T TENSOR                                                          
REMARK   3      T11:   2.1593 T22:   3.2541                                     
REMARK   3      T33:   4.2657 T12:   0.2579                                     
REMARK   3      T13:  -2.4743 T23:  -0.1247                                     
REMARK   3    L TENSOR                                                          
REMARK   3      L11:   5.2954 L22:   2.1079                                     
REMARK   3      L33:   5.0243 L12:   2.4027                                     
REMARK   3      L13:  -1.9584 L23:   1.2010                                     
REMARK   3    S TENSOR                                                          
REMARK   3      S11:  -0.1671 S12:  -0.5711 S13:   1.1169                       
REMARK   3      S21:  -0.4594 S22:   0.2195 S23:   0.0818                       
REMARK   3      S31:  -0.1999 S32:   1.4720 S33:   1.8344                       
REMARK   3   TLS GROUP : 44                                                     
REMARK   3    SELECTION: CHAIN 'B' AND (RESID 104 THROUGH 112 )                 
REMARK   3    ORIGIN FOR THE GROUP (A): -22.1891 -29.8740  93.8556              
REMARK   3    T TENSOR                                                          
REMARK   3      T11:   2.4609 T22:   4.8527                                     
REMARK   3      T33:   1.7046 T12:  -0.4493                                     
REMARK   3      T13:  -0.9333 T23:   1.1778                                     
REMARK   3    L TENSOR                                                          
REMARK   3      L11:   5.1255 L22:   3.7618                                     
REMARK   3      L33:   6.6672 L12:   3.7993                                     
REMARK   3      L13:  -5.8691 L23:  -4.3598                                     
REMARK   3    S TENSOR                                                          
REMARK   3      S11:   1.1878 S12:   0.6044 S13:   0.5777                       
REMARK   3      S21:  -1.6260 S22:  -3.1392 S23:  -1.4313                       
REMARK   3      S31:  -0.5702 S32:   6.4247 S33:   1.5792                       
REMARK   3   TLS GROUP : 45                                                     
REMARK   3    SELECTION: CHAIN 'E' AND (RESID 1 THROUGH 17 )                    
REMARK   3    ORIGIN FOR THE GROUP (A): -31.8363  38.4021  73.2451              
REMARK   3    T TENSOR                                                          
REMARK   3      T11:   2.1569 T22:   2.0994                                     
REMARK   3      T33:   2.8465 T12:  -0.6503                                     
REMARK   3      T13:   0.3262 T23:  -0.5954                                     
REMARK   3    L TENSOR                                                          
REMARK   3      L11:   2.1812 L22:   2.9127                                     
REMARK   3      L33:   2.8302 L12:  -0.3795                                     
REMARK   3      L13:  -2.1083 L23:  -1.3940                                     
REMARK   3    S TENSOR                                                          
REMARK   3      S11:   0.1186 S12:  -1.9254 S13:   1.5907                       
REMARK   3      S21:   1.2750 S22:   1.1158 S23:   0.1173                       
REMARK   3      S31:  -0.9090 S32:   1.1880 S33:  -1.2690                       
REMARK   3   TLS GROUP : 46                                                     
REMARK   3    SELECTION: CHAIN 'E' AND (RESID 18 THROUGH 24 )                   
REMARK   3    ORIGIN FOR THE GROUP (A): -36.1598  38.8412  69.6543              
REMARK   3    T TENSOR                                                          
REMARK   3      T11:   4.4490 T22:   1.5210                                     
REMARK   3      T33:   3.7227 T12:  -1.7186                                     
REMARK   3      T13:  -1.4833 T23:  -1.9836                                     
REMARK   3    L TENSOR                                                          
REMARK   3      L11:   1.1618 L22:   0.9119                                     
REMARK   3      L33:   0.4284 L12:   0.0523                                     
REMARK   3      L13:  -0.3342 L23:  -0.5774                                     
REMARK   3    S TENSOR                                                          
REMARK   3      S11:  -0.2481 S12:  -0.6969 S13:   1.3917                       
REMARK   3      S21:   1.3079 S22:   0.1340 S23:  -0.0500                       
REMARK   3      S31:  -0.4250 S32:  -0.0598 S33:  -0.2243                       
REMARK   3   TLS GROUP : 47                                                     
REMARK   3    SELECTION: CHAIN 'E' AND (RESID 25 THROUGH 32 )                   
REMARK   3    ORIGIN FOR THE GROUP (A): -35.7822  29.9981  56.7532              
REMARK   3    T TENSOR                                                          
REMARK   3      T11:   3.0874 T22:   2.0808                                     
REMARK   3      T33:   1.7099 T12:  -0.9970                                     
REMARK   3      T13:   0.0056 T23:   0.4128                                     
REMARK   3    L TENSOR                                                          
REMARK   3      L11:   1.8333 L22:   2.2868                                     
REMARK   3      L33:   0.2097 L12:   2.0499                                     
REMARK   3      L13:   0.3177 L23:   0.3277                                     
REMARK   3    S TENSOR                                                          
REMARK   3      S11:   0.1193 S12:   0.9205 S13:   0.5056                       
REMARK   3      S21:  -2.3742 S22:  -0.0888 S23:  -1.3673                       
REMARK   3      S31:  -0.7319 S32:   0.6184 S33:  -0.7824                       
REMARK   3   TLS GROUP : 48                                                     
REMARK   3    SELECTION: CHAIN 'E' AND (RESID 33 THROUGH 39 )                   
REMARK   3    ORIGIN FOR THE GROUP (A): -34.2381  28.0905  73.1846              
REMARK   3    T TENSOR                                                          
REMARK   3      T11:   2.2854 T22:   2.3989                                     
REMARK   3      T33:   1.9903 T12:  -0.4997                                     
REMARK   3      T13:  -0.3093 T23:  -0.5354                                     
REMARK   3    L TENSOR                                                          
REMARK   3      L11:   1.2009 L22:   6.8525                                     
REMARK   3      L33:   5.1528 L12:  -0.1766                                     
REMARK   3      L13:  -1.9068 L23:   3.7463                                     
REMARK   3    S TENSOR                                                          
REMARK   3      S11:   1.3193 S12:  -1.5117 S13:   3.1164                       
REMARK   3      S21:   0.2720 S22:   0.2512 S23:  -0.9948                       
REMARK   3      S31:  -0.3011 S32:   2.1114 S33:  -0.2390                       
REMARK   3   TLS GROUP : 49                                                     
REMARK   3    SELECTION: CHAIN 'E' AND (RESID 40 THROUGH 52 )                   
REMARK   3    ORIGIN FOR THE GROUP (A): -34.3490  25.1954  77.4643              
REMARK   3    T TENSOR                                                          
REMARK   3      T11:   2.1433 T22:   2.1135                                     
REMARK   3      T33:   2.4637 T12:   0.1947                                     
REMARK   3      T13:  -0.5114 T23:  -1.4344                                     
REMARK   3    L TENSOR                                                          
REMARK   3      L11:   2.5415 L22:   2.7073                                     
REMARK   3      L33:   2.7194 L12:   1.3527                                     
REMARK   3      L13:  -0.4314 L23:   1.6464                                     
REMARK   3    S TENSOR                                                          
REMARK   3      S11:  -0.4695 S12:  -1.9103 S13:   2.8050                       
REMARK   3      S21:   1.0328 S22:   0.8951 S23:   1.5640                       
REMARK   3      S31:   0.4268 S32:   1.3520 S33:  -0.6469                       
REMARK   3   TLS GROUP : 50                                                     
REMARK   3    SELECTION: CHAIN 'E' AND (RESID 53 THROUGH 67 )                   
REMARK   3    ORIGIN FOR THE GROUP (A): -45.4030  27.8760  74.3577              
REMARK   3    T TENSOR                                                          
REMARK   3      T11:   1.4552 T22:   1.9256                                     
REMARK   3      T33:   2.1723 T12:   0.1476                                     
REMARK   3      T13:  -0.0455 T23:  -0.4051                                     
REMARK   3    L TENSOR                                                          
REMARK   3      L11:   1.3677 L22:   6.3342                                     
REMARK   3      L33:   2.2382 L12:  -1.3225                                     
REMARK   3      L13:  -1.7460 L23:   1.4516                                     
REMARK   3    S TENSOR                                                          
REMARK   3      S11:   0.6192 S12:  -0.5399 S13:   1.5448                       
REMARK   3      S21:  -1.0384 S22:   0.7203 S23:  -1.3990                       
REMARK   3      S31:  -0.1921 S32:  -0.3260 S33:  -0.5959                       
REMARK   3   TLS GROUP : 51                                                     
REMARK   3    SELECTION: CHAIN 'E' AND (RESID 68 THROUGH 76 )                   
REMARK   3    ORIGIN FOR THE GROUP (A): -41.5529  37.0928  62.8284              
REMARK   3    T TENSOR                                                          
REMARK   3      T11:   2.9925 T22:   3.4739                                     
REMARK   3      T33:   3.3324 T12:  -0.9621                                     
REMARK   3      T13:  -0.0425 T23:   0.2948                                     
REMARK   3    L TENSOR                                                          
REMARK   3      L11:   3.8977 L22:   6.9811                                     
REMARK   3      L33:   4.5080 L12:   0.5230                                     
REMARK   3      L13:  -2.9093 L23:   0.1334                                     
REMARK   3    S TENSOR                                                          
REMARK   3      S11:   0.5657 S12:   0.4457 S13:   1.9941                       
REMARK   3      S21:  -3.6772 S22:  -0.2266 S23:  -1.6011                       
REMARK   3      S31:  -1.2006 S32:  -0.3308 S33:  -1.0671                       
REMARK   3   TLS GROUP : 52                                                     
REMARK   3    SELECTION: CHAIN 'E' AND (RESID 77 THROUGH 82 )                   
REMARK   3    ORIGIN FOR THE GROUP (A): -39.7884  37.1152  70.9908              
REMARK   3    T TENSOR                                                          
REMARK   3      T11:   2.9111 T22:   0.8681                                     
REMARK   3      T33:   4.8630 T12:  -1.1842                                     
REMARK   3      T13:  -2.2099 T23:  -1.2880                                     
REMARK   3    L TENSOR                                                          
REMARK   3      L11:   1.7773 L22:   1.9923                                     
REMARK   3      L33:   2.5095 L12:  -0.3040                                     
REMARK   3      L13:  -0.0281 L23:  -1.9866                                     
REMARK   3    S TENSOR                                                          
REMARK   3      S11:   0.4744 S12:  -0.8314 S13:   0.5474                       
REMARK   3      S21:   0.7112 S22:  -0.3150 S23:  -0.0992                       
REMARK   3      S31:   0.3531 S32:  -0.0527 S33:  -0.3747                       
REMARK   3   TLS GROUP : 53                                                     
REMARK   3    SELECTION: CHAIN 'E' AND (RESID 82A THROUGH 87 )                  
REMARK   3    ORIGIN FOR THE GROUP (A): -39.6752  36.3725  85.2771              
REMARK   3    T TENSOR                                                          
REMARK   3      T11:   4.1061 T22:   2.5810                                     
REMARK   3      T33:   2.6453 T12:   0.4110                                     
REMARK   3      T13:  -1.0263 T23:  -0.7149                                     
REMARK   3    L TENSOR                                                          
REMARK   3      L11:   4.1987 L22:   9.3684                                     
REMARK   3      L33:   5.8547 L12:   0.5613                                     
REMARK   3      L13:  -4.8588 L23:   0.7645                                     
REMARK   3    S TENSOR                                                          
REMARK   3      S11:   0.7490 S12:  -0.2954 S13:   0.8651                       
REMARK   3      S21:   2.8537 S22:   1.0252 S23:  -1.0112                       
REMARK   3      S31:   0.1269 S32:   1.7653 S33:  -0.6489                       
REMARK   3   TLS GROUP : 54                                                     
REMARK   3    SELECTION: CHAIN 'E' AND (RESID 88 THROUGH 95 )                   
REMARK   3    ORIGIN FOR THE GROUP (A): -31.4093  29.9353  72.6678              
REMARK   3    T TENSOR                                                          
REMARK   3      T11:   3.1631 T22:   2.2147                                     
REMARK   3      T33:   3.0252 T12:  -1.0947                                     
REMARK   3      T13:   0.7600 T23:  -1.1338                                     
REMARK   3    L TENSOR                                                          
REMARK   3      L11:   2.1131 L22:   3.4823                                     
REMARK   3      L33:   0.3827 L12:  -2.0697                                     
REMARK   3      L13:  -0.7837 L23:   0.3681                                     
REMARK   3    S TENSOR                                                          
REMARK   3      S11:   0.9666 S12:  -1.0542 S13:   2.8278                       
REMARK   3      S21:   0.0579 S22:   1.0212 S23:  -2.1120                       
REMARK   3      S31:   0.4513 S32:   1.4360 S33:  -1.2497                       
REMARK   3   TLS GROUP : 55                                                     
REMARK   3    SELECTION: CHAIN 'E' AND (RESID 96 THROUGH 103 )                  
REMARK   3    ORIGIN FOR THE GROUP (A): -28.7309  23.9685  62.3783              
REMARK   3    T TENSOR                                                          
REMARK   3      T11:   1.9018 T22:   1.8277                                     
REMARK   3      T33:   2.1194 T12:  -1.5317                                     
REMARK   3      T13:   0.5972 T23:  -0.4808                                     
REMARK   3    L TENSOR                                                          
REMARK   3      L11:   4.9762 L22:   9.1345                                     
REMARK   3      L33:   4.3571 L12:  -2.9339                                     
REMARK   3      L13:   0.1696 L23:  -5.3006                                     
REMARK   3    S TENSOR                                                          
REMARK   3      S11:   0.7051 S12:  -1.8347 S13:   2.8415                       
REMARK   3      S21:  -1.4294 S22:  -0.5253 S23:  -2.2852                       
REMARK   3      S31:   0.3353 S32:   0.8568 S33:  -0.8011                       
REMARK   3   TLS GROUP : 56                                                     
REMARK   3    SELECTION: CHAIN 'E' AND (RESID 104 THROUGH 112 )                 
REMARK   3    ORIGIN FOR THE GROUP (A): -29.0980  37.2577  79.0861              
REMARK   3    T TENSOR                                                          
REMARK   3      T11:   2.9253 T22:   2.2205                                     
REMARK   3      T33:   4.0015 T12:  -0.3496                                     
REMARK   3      T13:  -0.6849 T23:  -1.0002                                     
REMARK   3    L TENSOR                                                          
REMARK   3      L11:   3.4518 L22:   7.5880                                     
REMARK   3      L33:   2.8933 L12:   1.8722                                     
REMARK   3      L13:   1.7205 L23:  -2.4216                                     
REMARK   3    S TENSOR                                                          
REMARK   3      S11:   0.3083 S12:  -0.7551 S13:  -0.1351                       
REMARK   3      S21:   2.2093 S22:   1.0234 S23:  -1.4207                       
REMARK   3      S31:  -0.6002 S32:   0.2800 S33:  -0.8029                       
REMARK   3   TLS GROUP : 57                                                     
REMARK   3    SELECTION: CHAIN 'F' AND (RESID 1 THROUGH 7 )                     
REMARK   3    ORIGIN FOR THE GROUP (A): -46.2227  37.7591   9.0339              
REMARK   3    T TENSOR                                                          
REMARK   3      T11:   1.8250 T22:   2.1127                                     
REMARK   3      T33:   1.3172 T12:   0.4356                                     
REMARK   3      T13:   0.5650 T23:   0.7084                                     
REMARK   3    L TENSOR                                                          
REMARK   3      L11:   3.8856 L22:   2.6060                                     
REMARK   3      L33:   8.8283 L12:  -3.1066                                     
REMARK   3      L13:  -1.8872 L23:   0.2475                                     
REMARK   3    S TENSOR                                                          
REMARK   3      S11:   0.8080 S12:   0.9568 S13:2.2876818                       
REMARK   3      S21:  -0.1416 S22:   0.1508 S23:  -0.0635                       
REMARK   3      S31:  -0.5526 S32:  -1.4163 S33:   0.0650                       
REMARK   3   TLS GROUP : 58                                                     
REMARK   3    SELECTION: CHAIN 'F' AND (RESID 8 THROUGH 17 )                    
REMARK   3    ORIGIN FOR THE GROUP (A): -59.1151  57.5041   9.9492              
REMARK   3    T TENSOR                                                          
REMARK   3      T11:   2.0663 T22:   2.1978                                     
REMARK   3      T33:   2.8775 T12:   0.4956                                     
REMARK   3      T13:   0.6882 T23:   0.9535                                     
REMARK   3    L TENSOR                                                          
REMARK   3      L11:   3.0216 L22:   5.6956                                     
REMARK   3      L33:   4.4936 L12:  -4.0877                                     
REMARK   3      L13:  -3.6678 L23:   5.0263                                     
REMARK   3    S TENSOR                                                          
REMARK   3      S11:   1.1915 S12:  -0.3894 S13:   2.4116                       
REMARK   3      S21:   1.6020 S22:  -0.1503 S23:   0.4530                       
REMARK   3      S31:  -0.6420 S32:  -0.6493 S33:  -0.8227                       
REMARK   3   TLS GROUP : 59                                                     
REMARK   3    SELECTION: CHAIN 'F' AND (RESID 18 THROUGH 32 )                   
REMARK   3    ORIGIN FOR THE GROUP (A): -54.2096  35.4518   9.9315              
REMARK   3    T TENSOR                                                          
REMARK   3      T11:   2.2659 T22:   1.8425                                     
REMARK   3      T33:   1.0708 T12:   0.1426                                     
REMARK   3      T13:   0.5103 T23:   0.5454                                     
REMARK   3    L TENSOR                                                          
REMARK   3      L11:   5.9568 L22:   0.5349                                     
REMARK   3      L33:   8.0188 L12:   1.4427                                     
REMARK   3      L13:  -3.0640 L23:  -0.3279                                     
REMARK   3    S TENSOR                                                          
REMARK   3      S11:  -0.0764 S12:   0.3500 S13:   0.4104                       
REMARK   3      S21:  -0.8903 S22:   0.5394 S23:   0.2447                       
REMARK   3      S31:  -1.0617 S32:  -0.4055 S33:   0.0042                       
REMARK   3   TLS GROUP : 60                                                     
REMARK   3    SELECTION: CHAIN 'F' AND (RESID 33 THROUGH 52 )                   
REMARK   3    ORIGIN FOR THE GROUP (A): -52.0648  44.8941  21.7724              
REMARK   3    T TENSOR                                                          
REMARK   3      T11:   2.6945 T22:   1.4472                                     
REMARK   3      T33:   1.6678 T12:  -0.4021                                     
REMARK   3      T13:   0.3484 T23:   0.3552                                     
REMARK   3    L TENSOR                                                          
REMARK   3      L11:   5.0735 L22:   6.1281                                     
REMARK   3      L33:   3.9778 L12:  -0.3370                                     
REMARK   3      L13:  -1.5013 L23:   0.5230                                     
REMARK   3    S TENSOR                                                          
REMARK   3      S11:  -0.0738 S12:   0.6202 S13:   2.3371                       
REMARK   3      S21:   0.6979 S22:   1.3295 S23:  -0.6550                       
REMARK   3      S31:  -1.7111 S32:  -0.1463 S33:  -0.2322                       
REMARK   3   TLS GROUP : 61                                                     
REMARK   3    SELECTION: CHAIN 'F' AND (RESID 53 THROUGH 67 )                   
REMARK   3    ORIGIN FOR THE GROUP (A): -63.0057  41.8976  22.0342              
REMARK   3    T TENSOR                                                          
REMARK   3      T11:   3.4313 T22:   1.8375                                     
REMARK   3      T33:   1.4837 T12:   0.4422                                     
REMARK   3      T13:  -0.2176 T23:  -0.0755                                     
REMARK   3    L TENSOR                                                          
REMARK   3      L11:   5.9514 L22:   7.8850                                     
REMARK   3      L33:   2.5117 L12:  -2.3728                                     
REMARK   3      L13:  -3.1513 L23:   3.6754                                     
REMARK   3    S TENSOR                                                          
REMARK   3      S11:  -0.2630 S12:   0.5859 S13:   2.1047                       
REMARK   3      S21:   0.6671 S22:   0.9364 S23:   0.1957                       
REMARK   3      S31:   0.0137 S32:  -2.1516 S33:  -0.2206                       
REMARK   3   TLS GROUP : 62                                                     
REMARK   3    SELECTION: CHAIN 'F' AND (RESID 68 THROUGH 82 )                   
REMARK   3    ORIGIN FOR THE GROUP (A): -60.0722  38.8266   9.5591              
REMARK   3    T TENSOR                                                          
REMARK   3      T11:   2.1461 T22:   2.5306                                     
REMARK   3      T33:   1.3787 T12:   0.0866                                     
REMARK   3      T13:   0.2949 T23:   0.6946                                     
REMARK   3    L TENSOR                                                          
REMARK   3      L11:   2.4011 L22:   6.2015                                     
REMARK   3      L33:   2.1913 L12:   0.2234                                     
REMARK   3      L13:  -2.0405 L23:   0.8807                                     
REMARK   3    S TENSOR                                                          
REMARK   3      S11:   0.4256 S12:   0.6271 S13:   0.1880                       
REMARK   3      S21:  -0.3381 S22:  -0.2444 S23:   1.5464                       
REMARK   3      S31:  -1.7252 S32:  -2.3451 S33:  -0.1712                       
REMARK   3   TLS GROUP : 63                                                     
REMARK   3    SELECTION: CHAIN 'F' AND (RESID 82A THROUGH 87 )                  
REMARK   3    ORIGIN FOR THE GROUP (A): -60.8481  56.1157  17.8539              
REMARK   3    T TENSOR                                                          
REMARK   3      T11:   2.4475 T22:   1.3377                                     
REMARK   3      T33:   2.5649 T12:   0.0465                                     
REMARK   3      T13:   0.1527 T23:  -0.1477                                     
REMARK   3    L TENSOR                                                          
REMARK   3      L11:   8.5903 L22:   2.1925                                     
REMARK   3      L33:   4.1689 L12:  -3.8122                                     
REMARK   3      L13:  -2.3859 L23:  -0.2732                                     
REMARK   3    S TENSOR                                                          
REMARK   3      S11:   1.2353 S12:  -0.1993 S13:   3.0938                       
REMARK   3      S21:  -0.6672 S22:   0.1554 S23:  -0.5262                       
REMARK   3      S31:  -1.8167 S32:  -0.7584 S33:  -0.6361                       
REMARK   3   TLS GROUP : 64                                                     
REMARK   3    SELECTION: CHAIN 'F' AND (RESID 88 THROUGH 95 )                   
REMARK   3    ORIGIN FOR THE GROUP (A): -49.9218  43.9740  16.7462              
REMARK   3    T TENSOR                                                          
REMARK   3      T11:   2.6630 T22:   1.3519                                     
REMARK   3      T33:   1.6356 T12:  -0.0835                                     
REMARK   3      T13:   0.4126 T23:   0.4586                                     
REMARK   3    L TENSOR                                                          
REMARK   3      L11:   5.7593 L22:   0.2746                                     
REMARK   3      L33:   4.9565 L12:  -1.3004                                     
REMARK   3      L13:  -1.9617 L23:   0.4489                                     
REMARK   3    S TENSOR                                                          
REMARK   3      S11:  -0.4403 S12:   2.4172 S13:   2.0251                       
REMARK   3      S21:  -0.0862 S22:   0.7584 S23:  -0.5880                       
REMARK   3      S31:  -2.0911 S32:  -0.2318 S33:  -0.2380                       
REMARK   3   TLS GROUP : 65                                                     
REMARK   3    SELECTION: CHAIN 'F' AND (RESID 96 THROUGH 103 )                  
REMARK   3    ORIGIN FOR THE GROUP (A): -44.7111  33.0047  17.4863              
REMARK   3    T TENSOR                                                          
REMARK   3      T11:   2.6079 T22:   0.5534                                     
REMARK   3      T33:   1.2385 T12:  -0.7342                                     
REMARK   3      T13:   0.6058 T23:   0.5674                                     
REMARK   3    L TENSOR                                                          
REMARK   3      L11:   9.0923 L22:   1.4578                                     
REMARK   3      L33:   4.9912 L12:  -1.3332                                     
REMARK   3      L13:   6.5843 L23:  -0.4633                                     
REMARK   3    S TENSOR                                                          
REMARK   3      S11:   1.3124 S12:   1.3660 S13:   0.0539                       
REMARK   3      S21:  -0.5693 S22:   0.9977 S23:   0.1334                       
REMARK   3      S31:   1.9526 S32:  -0.8286 S33:   1.1126                       
REMARK   3   TLS GROUP : 66                                                     
REMARK   3    SELECTION: CHAIN 'F' AND (RESID 104 THROUGH 112 )                 
REMARK   3    ORIGIN FOR THE GROUP (A): -50.3207  52.9634  12.3105              
REMARK   3    T TENSOR                                                          
REMARK   3      T11:   1.3077 T22:   2.5272                                     
REMARK   3      T33:   2.4688 T12:   0.3883                                     
REMARK   3      T13:   0.4925 T23:   0.5633                                     
REMARK   3    L TENSOR                                                          
REMARK   3      L11:   5.3700 L22:   2.3185                                     
REMARK   3      L33:   6.8950 L12:   2.0780                                     
REMARK   3      L13:   5.4013 L23:   3.6511                                     
REMARK   3    S TENSOR                                                          
REMARK   3      S11:  -0.5076 S12:  -1.4463 S13:  -2.0049                       
REMARK   3      S21:   4.5490 S22:   1.9910 S23:   0.1025                       
REMARK   3      S31:   0.5412 S32:   1.1879 S33:   0.5961                       
REMARK   3   TLS GROUP : 67                                                     
REMARK   3    SELECTION: CHAIN 'H' AND (RESID 1 THROUGH 7 )                     
REMARK   3    ORIGIN FOR THE GROUP (A): -67.0891  -1.2097 -21.0084              
REMARK   3    T TENSOR                                                          
REMARK   3      T11:   5.7150 T22:   2.8355                                     
REMARK   3      T33:   1.8588 T12:   0.1667                                     
REMARK   3      T13:   0.5336 T23:   0.1350                                     
REMARK   3    L TENSOR                                                          
REMARK   3      L11:   6.1048 L22:   9.7816                                     
REMARK   3      L33:   6.0599 L12:   0.7646                                     
REMARK   3      L13:   6.0617 L23:   1.6519                                     
REMARK   3    S TENSOR                                                          
REMARK   3      S11:  -0.6061 S12:   1.8206 S13:  -0.5321                       
REMARK   3      S21:   0.0157 S22:   0.3116 S23:  -1.4235                       
REMARK   3      S31:  -0.9704 S32:   0.2340 S33:  -0.2923                       
REMARK   3   TLS GROUP : 68                                                     
REMARK   3    SELECTION: CHAIN 'H' AND (RESID 8 THROUGH 17 )                    
REMARK   3    ORIGIN FOR THE GROUP (A): -88.5382   6.0662 -27.6281              
REMARK   3    T TENSOR                                                          
REMARK   3      T11:   4.9707 T22:   5.1115                                     
REMARK   3      T33:   2.7424 T12:  -0.8783                                     
REMARK   3      T13:   0.0773 T23:  -0.4683                                     
REMARK   3    L TENSOR                                                          
REMARK   3      L11:   7.6575 L22:   9.1016                                     
REMARK   3      L33:   1.1703 L12:  -6.3525                                     
REMARK   3      L13:   1.9521 L23:   0.0078                                     
REMARK   3    S TENSOR                                                          
REMARK   3      S11:   0.1195 S12:   2.4836 S13:   0.1438                       
REMARK   3      S21:  -2.1012 S22:   1.3611 S23:   0.8422                       
REMARK   3      S31:  -0.7329 S32:   0.0893 S33:   0.5880                       
REMARK   3   TLS GROUP : 69                                                     
REMARK   3    SELECTION: CHAIN 'H' AND (RESID 18 THROUGH 39 )                   
REMARK   3    ORIGIN FOR THE GROUP (A): -73.6124  -0.6779 -15.6402              
REMARK   3    T TENSOR                                                          
REMARK   3      T11:   5.5257 T22:   3.6331                                     
REMARK   3      T33:   1.1814 T12:   0.8115                                     
REMARK   3      T13:  -0.0723 T23:  -0.6517                                     
REMARK   3    L TENSOR                                                          
REMARK   3      L11:   2.0182 L22:   5.2272                                     
REMARK   3      L33:   0.6738 L12:   0.9720                                     
REMARK   3      L13:  -0.5197 L23:   1.7193                                     
REMARK   3    S TENSOR                                                          
REMARK   3      S11:  -0.9986 S12:   3.9747 S13:  -2.5360                       
REMARK   3      S21:  -0.6049 S22:  -0.0091 S23:   0.4628                       
REMARK   3      S31:  -2.8619 S32:   0.4588 S33:  -0.2600                       
REMARK   3   TLS GROUP : 70                                                     
REMARK   3    SELECTION: CHAIN 'H' AND (RESID 40 THROUGH 52 )                   
REMARK   3    ORIGIN FOR THE GROUP (A): -76.6033  11.6669 -13.6389              
REMARK   3    T TENSOR                                                          
REMARK   3      T11:   4.8560 T22:   2.1541                                     
REMARK   3      T33:   0.9071 T12:   0.6225                                     
REMARK   3      T13:  -0.5364 T23:   0.0718                                     
REMARK   3    L TENSOR                                                          
REMARK   3      L11:   9.0690 L22:   6.3404                                     
REMARK   3      L33:   0.5974 L12:   2.0101                                     
REMARK   3      L13:  -2.0219 L23:   0.5043                                     
REMARK   3    S TENSOR                                                          
REMARK   3      S11:   1.8076 S12:   0.3646 S13:   0.9387                       
REMARK   3      S21:  -0.0912 S22:   1.0024 S23:   0.2611                       
REMARK   3      S31:  -1.0429 S32:  -1.4887 S33:   0.6780                       
REMARK   3   TLS GROUP : 71                                                     
REMARK   3    SELECTION: CHAIN 'H' AND (RESID 53 THROUGH 67 )                   
REMARK   3    ORIGIN FOR THE GROUP (A): -83.7788   3.7814  -8.1223              
REMARK   3    T TENSOR                                                          
REMARK   3      T11:   3.9504 T22:   2.1216                                     
REMARK   3      T33:   2.9340 T12:   0.0447                                     
REMARK   3      T13:  -0.7314 T23:  -0.0928                                     
REMARK   3    L TENSOR                                                          
REMARK   3      L11:   8.4713 L22:   4.1475                                     
REMARK   3      L33:   0.8652 L12:  -3.5502                                     
REMARK   3      L13:  -1.4089 L23:   1.9627                                     
REMARK   3    S TENSOR                                                          
REMARK   3      S11:  -0.8999 S12:  -0.5667 S13:   0.9400                       
REMARK   3      S21:   0.3649 S22:   0.2573 S23:   2.2494                       
REMARK   3      S31:   0.1847 S32:  -1.5392 S33:   0.3072                       
REMARK   3   TLS GROUP : 72                                                     
REMARK   3    SELECTION: CHAIN 'H' AND (RESID 68 THROUGH 76 )                   
REMARK   3    ORIGIN FOR THE GROUP (A): -77.9038  -8.5494 -15.0343              
REMARK   3    T TENSOR                                                          
REMARK   3      T11:   6.5711 T22:   2.1535                                     
REMARK   3      T33:   3.4682 T12:  -0.5066                                     
REMARK   3      T13:   1.1592 T23:  -0.5037                                     
REMARK   3    L TENSOR                                                          
REMARK   3      L11:   3.8559 L22:   1.6366                                     
REMARK   3      L33:   5.9259 L12:   1.0325                                     
REMARK   3      L13:   4.3434 L23:  -0.0133                                     
REMARK   3    S TENSOR                                                          
REMARK   3      S11:  -0.4610 S12:   1.2010 S13:  -1.2732                       
REMARK   3      S21:  -0.0363 S22:   0.2786 S23:  -0.9080                       
REMARK   3      S31:  -0.8982 S32:   0.9607 S33:  -0.5301                       
REMARK   3   TLS GROUP : 73                                                     
REMARK   3    SELECTION: CHAIN 'H' AND (RESID 77 THROUGH 82 )                   
REMARK   3    ORIGIN FOR THE GROUP (A): -81.4880  -1.4811 -17.9045              
REMARK   3    T TENSOR                                                          
REMARK   3      T11:   5.5305 T22:   4.1836                                     
REMARK   3      T33:   3.0021 T12:   0.6351                                     
REMARK   3      T13:  -2.1515 T23:  -2.1754                                     
REMARK   3    L TENSOR                                                          
REMARK   3      L11:   6.1569 L22:   3.6689                                     
REMARK   3      L33:   4.3730 L12:  -1.1964                                     
REMARK   3      L13:   0.7314 L23:   0.1811                                     
REMARK   3    S TENSOR                                                          
REMARK   3      S11:  -0.8285 S12:   1.8897 S13:  -0.1021                       
REMARK   3      S21:  -2.3254 S22:  -1.0430 S23:   2.5581                       
REMARK   3      S31:  -1.2549 S32:  -1.6092 S33:  -0.3152                       
REMARK   3   TLS GROUP : 74                                                     
REMARK   3    SELECTION: CHAIN 'H' AND (RESID 82A THROUGH 87 )                  
REMARK   3    ORIGIN FOR THE GROUP (A): -89.5143  10.0542 -20.6486              
REMARK   3    T TENSOR                                                          
REMARK   3      T11:   3.6368 T22:   2.4857                                     
REMARK   3      T33:   2.9394 T12:   0.8166                                     
REMARK   3      T13:  -0.4498 T23:   0.6518                                     
REMARK   3    L TENSOR                                                          
REMARK   3      L11:   3.3430 L22:   1.3417                                     
REMARK   3      L33:   6.1122 L12:   0.2987                                     
REMARK   3      L13:  -4.2749 L23:   0.5222                                     
REMARK   3    S TENSOR                                                          
REMARK   3      S11:  -0.3555 S12:   0.3803 S13:   2.1707                       
REMARK   3      S21:  -1.7232 S22:   0.0081 S23:  -0.4472                       
REMARK   3      S31:  -1.2135 S32:   0.2282 S33:   1.0332                       
REMARK   3   TLS GROUP : 75                                                     
REMARK   3    SELECTION: CHAIN 'H' AND (RESID 88 THROUGH 95 )                   
REMARK   3    ORIGIN FOR THE GROUP (A): -73.7005   6.4604 -17.9753              
REMARK   3    T TENSOR                                                          
REMARK   3      T11:   5.4041 T22:   3.6278                                     
REMARK   3      T33:   0.5779 T12:   1.4252                                     
REMARK   3      T13:  -1.1128 T23:  -0.5811                                     
REMARK   3    L TENSOR                                                          
REMARK   3      L11:   2.5973 L22:   1.9284                                     
REMARK   3      L33:   1.8410 L12:   1.6269                                     
REMARK   3      L13:  -2.1539 L23:  -1.1411                                     
REMARK   3    S TENSOR                                                          
REMARK   3      S11:  -0.3962 S12:   3.1949 S13:  -0.2154                       
REMARK   3      S21:  -1.9591 S22:   1.6544 S23:   0.2538                       
REMARK   3      S31:  -0.9646 S32:  -0.6114 S33:   1.6380                       
REMARK   3   TLS GROUP : 76                                                     
REMARK   3    SELECTION: CHAIN 'H' AND (RESID 96 THROUGH 103 )                  
REMARK   3    ORIGIN FOR THE GROUP (A): -63.4437   2.4906 -12.7142              
REMARK   3    T TENSOR                                                          
REMARK   3      T11:   3.3540 T22:   2.4643                                     
REMARK   3      T33:   1.9013 T12:   0.9812                                     
REMARK   3      T13:   0.6179 T23:  -0.1272                                     
REMARK   3    L TENSOR                                                          
REMARK   3      L11:   5.4102 L22:   7.1964                                     
REMARK   3      L33:   6.0536 L12:   2.8696                                     
REMARK   3      L13:  -1.5346 L23:   4.4827                                     
REMARK   3    S TENSOR                                                          
REMARK   3      S11:  -0.4431 S12:   1.8580 S13:  -1.8530                       
REMARK   3      S21:   0.0286 S22:   1.9129 S23:  -2.3746                       
REMARK   3      S31:   0.4513 S32:   1.5651 S33:  -0.5242                       
REMARK   3   TLS GROUP : 77                                                     
REMARK   3    SELECTION: CHAIN 'H' AND (RESID 104 THROUGH 112 )                 
REMARK   3    ORIGIN FOR THE GROUP (A): -78.7381   8.4992 -26.3817              
REMARK   3    T TENSOR                                                          
REMARK   3      T11:   5.0215 T22:   4.8701                                     
REMARK   3      T33:   2.1067 T12:   0.8291                                     
REMARK   3      T13:  -0.8095 T23:  -0.0771                                     
REMARK   3    L TENSOR                                                          
REMARK   3      L11:   0.8558 L22:   4.4712                                     
REMARK   3      L33:   0.8013 L12:  -1.2415                                     
REMARK   3      L13:   0.3428 L23:   0.4106                                     
REMARK   3    S TENSOR                                                          
REMARK   3      S11:  -0.5640 S12:   2.9644 S13:   1.1819                       
REMARK   3      S21:  -2.5019 S22:   0.1520 S23:   2.0234                       
REMARK   3      S31:  -0.9509 S32:   1.2192 S33:   0.2297                       
REMARK   3   TLS GROUP : 78                                                     
REMARK   3    SELECTION: CHAIN 'L' AND (RESID 1 THROUGH 7 )                     
REMARK   3    ORIGIN FOR THE GROUP (A): -57.7036 -54.7048  -2.5843              
REMARK   3    T TENSOR                                                          
REMARK   3      T11:   0.9146 T22:   1.3505                                     
REMARK   3      T33:   2.6071 T12:   1.9701                                     
REMARK   3      T13:   1.7924 T23:  -1.8825                                     
REMARK   3    L TENSOR                                                          
REMARK   3      L11:   5.8292 L22:   6.5343                                     
REMARK   3      L33:   5.9088 L12:   5.1774                                     
REMARK   3      L13:   3.4200 L23:   0.2453                                     
REMARK   3    S TENSOR                                                          
REMARK   3      S11:  -3.4753 S12:   1.6552 S13:  -3.8337                       
REMARK   3      S21:  -0.4070 S22:   0.0960 S23:  -0.6390                       
REMARK   3      S31:   1.4218 S32:  -1.6300 S33:   0.1386                       
REMARK   3   TLS GROUP : 79                                                     
REMARK   3    SELECTION: CHAIN 'L' AND (RESID 8 THROUGH 17 )                    
REMARK   3    ORIGIN FOR THE GROUP (A): -78.2840 -64.1937  -9.1886              
REMARK   3    T TENSOR                                                          
REMARK   3      T11:   5.4804 T22:   3.0460                                     
REMARK   3      T33:   5.7894 T12:  -0.4182                                     
REMARK   3      T13:   1.5398 T23:  -1.6830                                     
REMARK   3    L TENSOR                                                          
REMARK   3      L11:   7.5166 L22:   4.1511                                     
REMARK   3      L33:   7.4771 L12:   5.5502                                     
REMARK   3      L13:   4.7684 L23:   2.9580                                     
REMARK   3    S TENSOR                                                          
REMARK   3      S11:  -1.6889 S12:   2.0348 S13:  -2.1166                       
REMARK   3      S21:  -1.1571 S22:   2.0251 S23:  -1.1497                       
REMARK   3      S31:   0.7608 S32:  -1.0333 S33:   0.8254                       
REMARK   3   TLS GROUP : 80                                                     
REMARK   3    SELECTION: CHAIN 'L' AND (RESID 18 THROUGH 32 )                   
REMARK   3    ORIGIN FOR THE GROUP (A): -62.5603 -55.0478   4.2499              
REMARK   3    T TENSOR                                                          
REMARK   3      T11:   3.0923 T22:   1.4233                                     
REMARK   3      T33:   3.6098 T12:   1.4384                                     
REMARK   3      T13:  -0.5678 T23:  -1.9905                                     
REMARK   3    L TENSOR                                                          
REMARK   3      L11:   0.2874 L22:   2.4280                                     
REMARK   3      L33:   0.3008 L12:  -0.5721                                     
REMARK   3      L13:  -0.1707 L23:  -0.3767                                     
REMARK   3    S TENSOR                                                          
REMARK   3      S11:  -0.3716 S12:   0.5269 S13:  -3.2157                       
REMARK   3      S21:  -1.9134 S22:   0.5358 S23:   0.0254                       
REMARK   3      S31:   2.4932 S32:  -0.5082 S33:   1.4339                       
REMARK   3   TLS GROUP : 81                                                     
REMARK   3    SELECTION: CHAIN 'L' AND (RESID 33 THROUGH 39 )                   
REMARK   3    ORIGIN FOR THE GROUP (A): -69.2641 -49.0758  -4.0276              
REMARK   3    T TENSOR                                                          
REMARK   3      T11:   2.6509 T22:   2.8695                                     
REMARK   3      T33:   2.1505 T12:   0.2868                                     
REMARK   3      T13:   0.3375 T23:  -0.9355                                     
REMARK   3    L TENSOR                                                          
REMARK   3      L11:   8.8152 L22:   3.1763                                     
REMARK   3      L33:   8.0423 L12:   4.1554                                     
REMARK   3      L13:   7.9795 L23:   2.7447                                     
REMARK   3    S TENSOR                                                          
REMARK   3      S11:  -2.4936 S12:   3.6112 S13:  -4.5101                       
REMARK   3      S21:  -2.2826 S22:  -0.5373 S23:   0.1683                       
REMARK   3      S31:   2.0784 S32:  -0.7480 S33:   0.2509                       
REMARK   3   TLS GROUP : 82                                                     
REMARK   3    SELECTION: CHAIN 'L' AND (RESID 40 THROUGH 52 )                   
REMARK   3    ORIGIN FOR THE GROUP (A): -72.4449 -46.1392  -6.7599              
REMARK   3    T TENSOR                                                          
REMARK   3      T11:   2.2984 T22:   2.1608                                     
REMARK   3      T33:   2.2749 T12:   0.0497                                     
REMARK   3      T13:  -0.2094 T23:  -0.9627                                     
REMARK   3    L TENSOR                                                          
REMARK   3      L11:   7.5586 L22:   5.0452                                     
REMARK   3      L33:   1.0547 L12:   2.7814                                     
REMARK   3      L13:   2.4437 L23:   0.9305                                     
REMARK   3    S TENSOR                                                          
REMARK   3      S11:  -1.7271 S12:   2.4069 S13:  -1.9313                       
REMARK   3      S21:  -0.6220 S22:  -0.0612 S23:   0.1498                       
REMARK   3      S31:   0.6317 S32:  -1.4939 S33:   0.8375                       
REMARK   3   TLS GROUP : 83                                                     
REMARK   3    SELECTION: CHAIN 'L' AND (RESID 53 THROUGH 67 )                   
REMARK   3    ORIGIN FOR THE GROUP (A): -77.5282 -48.6894   3.5622              
REMARK   3    T TENSOR                                                          
REMARK   3      T11:   2.4076 T22:   1.9514                                     
REMARK   3      T33:   2.1671 T12:  -0.4478                                     
REMARK   3      T13:   0.1306 T23:  -0.4516                                     
REMARK   3    L TENSOR                                                          
REMARK   3      L11:   3.9275 L22:   3.8843                                     
REMARK   3      L33:   4.6600 L12:   2.2620                                     
REMARK   3      L13:   3.5244 L23:   0.4190                                     
REMARK   3    S TENSOR                                                          
REMARK   3      S11:  -1.9369 S12:   0.4610 S13:  -2.2938                       
REMARK   3      S21:  -0.7008 S22:   0.3883 S23:   0.0722                       
REMARK   3      S31:   0.7169 S32:   1.3218 S33:   0.6187                       
REMARK   3   TLS GROUP : 84                                                     
REMARK   3    SELECTION: CHAIN 'L' AND (RESID 68 THROUGH 82 )                   
REMARK   3    ORIGIN FOR THE GROUP (A): -68.5031 -58.0498   5.5677              
REMARK   3    T TENSOR                                                          
REMARK   3      T11:   2.8270 T22:   1.6033                                     
REMARK   3      T33:   3.9020 T12:   0.1694                                     
REMARK   3      T13:   1.0397 T23:  -0.6420                                     
REMARK   3    L TENSOR                                                          
REMARK   3      L11:   7.1736 L22:   2.1040                                     
REMARK   3      L33:   4.2768 L12:   1.2131                                     
REMARK   3      L13:  -5.5213 L23:  -0.7108                                     
REMARK   3    S TENSOR                                                          
REMARK   3      S11:  -0.5673 S12:  -0.6520 S13:  -3.4708                       
REMARK   3      S21:  -0.8292 S22:  -0.1673 S23:  -0.8204                       
REMARK   3      S31:   0.9201 S32:   0.2392 S33:   0.4666                       
REMARK   3   TLS GROUP : 85                                                     
REMARK   3    SELECTION: CHAIN 'L' AND (RESID 82A THROUGH 87 )                  
REMARK   3    ORIGIN FOR THE GROUP (A): -82.0884 -56.9879  -8.1627              
REMARK   3    T TENSOR                                                          
REMARK   3      T11:   4.7492 T22:   3.8393                                     
REMARK   3      T33:   3.7105 T12:  -0.8650                                     
REMARK   3      T13:  -1.7727 T23:  -0.8399                                     
REMARK   3    L TENSOR                                                          
REMARK   3      L11:   2.1711 L22:   4.0886                                     
REMARK   3      L33:   6.9053 L12:   2.1908                                     
REMARK   3      L13:  -3.0880 L23:  -2.5922                                     
REMARK   3    S TENSOR                                                          
REMARK   3      S11:  -1.7368 S12:   1.8541 S13:  -1.4823                       
REMARK   3      S21:  -1.6332 S22:   0.9580 S23:  -0.5526                       
REMARK   3      S31:   1.1263 S32:   0.4974 S33:   0.6358                       
REMARK   3   TLS GROUP : 86                                                     
REMARK   3    SELECTION: CHAIN 'L' AND (RESID 88 THROUGH 103 )                  
REMARK   3    ORIGIN FOR THE GROUP (A): -62.6793 -48.2333  -3.6180              
REMARK   3    T TENSOR                                                          
REMARK   3      T11:   2.1666 T22:   2.3660                                     
REMARK   3      T33:   2.5735 T12:  -0.2094                                     
REMARK   3      T13:   0.4543 T23:  -1.1629                                     
REMARK   3    L TENSOR                                                          
REMARK   3      L11:   3.2070 L22:   4.6771                                     
REMARK   3      L33:   1.9485 L12:   0.3268                                     
REMARK   3      L13:  -1.9165 L23:  -2.0854                                     
REMARK   3    S TENSOR                                                          
REMARK   3      S11:  -2.7153 S12:  -0.0044 S13:  -3.2027                       
REMARK   3      S21:  -2.1940 S22:   0.4209 S23:  -0.2833                       
REMARK   3      S31:   3.0131 S32:   0.3539 S33:   0.0781                       
REMARK   3   TLS GROUP : 87                                                     
REMARK   3    SELECTION: CHAIN 'L' AND (RESID 104 THROUGH 112 )                 
REMARK   3    ORIGIN FOR THE GROUP (A): -70.4226 -58.2428 -11.7546              
REMARK   3    T TENSOR                                                          
REMARK   3      T11:   3.6265 T22:   3.5106                                     
REMARK   3      T33:   3.1832 T12:   0.2076                                     
REMARK   3      T13:   0.1338 T23:  -1.5890                                     
REMARK   3    L TENSOR                                                          
REMARK   3      L11:   0.7929 L22:   6.3938                                     
REMARK   3      L33:   4.5270 L12:   0.5573                                     
REMARK   3      L13:   1.5944 L23:   2.8061                                     
REMARK   3    S TENSOR                                                          
REMARK   3      S11:  -1.6990 S12:   2.2652 S13:  -3.0806                       
REMARK   3      S21:  -1.9617 S22:   1.4694 S23:   0.3975                       
REMARK   3      S31:   0.3158 S32:  -1.3010 S33:   0.8297                       
REMARK   3                                                                      
REMARK   3  NCS DETAILS                                                         
REMARK   3   NUMBER OF NCS GROUPS : 2                                           
REMARK   3   NCS GROUP : ens_1                                                  
REMARK   3    NCS OPERATOR : 1                                                  
REMARK   3     REFERENCE SELECTION: NULL                                        
REMARK   3     SELECTION          : (chain "A" and (resid 1 through 177 or      
REMARK   3                          resid 183 through 221))                     
REMARK   3     ATOM PAIRS NUMBER  : NULL                                        
REMARK   3     RMSD               : NULL                                        
REMARK   3    NCS OPERATOR : 2                                                  
REMARK   3     REFERENCE SELECTION: NULL                                        
REMARK   3     SELECTION          : (chain "C" and (resid 1 through 88 or       
REMARK   3                          resid 93 through 177 or resid 183 through   
REMARK   3                          221))                                       
REMARK   3     ATOM PAIRS NUMBER  : NULL                                        
REMARK   3     RMSD               : NULL                                        
REMARK   3    NCS OPERATOR : 3                                                  
REMARK   3     REFERENCE SELECTION: NULL                                        
REMARK   3     SELECTION          : (chain "D" and (resid 1 through 88 or       
REMARK   3                          resid 93 through 177 or resid 183 through   
REMARK   3                          221))                                       
REMARK   3     ATOM PAIRS NUMBER  : NULL                                        
REMARK   3     RMSD               : NULL                                        
REMARK   3    NCS OPERATOR : 4                                                  
REMARK   3     REFERENCE SELECTION: NULL                                        
REMARK   3     SELECTION          : (chain "G" and (resid 1 through 88 or       
REMARK   3                          resid 93 through 177 or resid 183 through   
REMARK   3                          221))                                       
REMARK   3     ATOM PAIRS NUMBER  : NULL                                        
REMARK   3     RMSD               : NULL                                        
REMARK   3    NCS OPERATOR : 5                                                  
REMARK   3     REFERENCE SELECTION: NULL                                        
REMARK   3     SELECTION          : (chain "I" and (resid 1 through 88 or       
REMARK   3                          resid 93 through 177 or resid 183 through   
REMARK   3                          221))                                       
REMARK   3     ATOM PAIRS NUMBER  : NULL                                        
REMARK   3     RMSD               : NULL                                        
REMARK   3    NCS OPERATOR : 6                                                  
REMARK   3     REFERENCE SELECTION: NULL                                        
REMARK   3     SELECTION          : (chain "K" and (resid 1 through 88 or       
REMARK   3                          resid 93 through 221))                      
REMARK   3     ATOM PAIRS NUMBER  : NULL                                        
REMARK   3     RMSD               : NULL                                        
REMARK   3   NCS GROUP : ens_2                                                  
REMARK   3    NCS OPERATOR : 1                                                  
REMARK   3     REFERENCE SELECTION: NULL                                        
REMARK   3     SELECTION          : chain "B"                                   
REMARK   3     ATOM PAIRS NUMBER  : NULL                                        
REMARK   3     RMSD               : NULL                                        
REMARK   3    NCS OPERATOR : 2                                                  
REMARK   3     REFERENCE SELECTION: NULL                                        
REMARK   3     SELECTION          : chain "E"                                   
REMARK   3     ATOM PAIRS NUMBER  : NULL                                        
REMARK   3     RMSD               : NULL                                        
REMARK   3    NCS OPERATOR : 3                                                  
REMARK   3     REFERENCE SELECTION: NULL                                        
REMARK   3     SELECTION          : chain "F"                                   
REMARK   3     ATOM PAIRS NUMBER  : NULL                                        
REMARK   3     RMSD               : NULL                                        
REMARK   3    NCS OPERATOR : 4                                                  
REMARK   3     REFERENCE SELECTION: NULL                                        
REMARK   3     SELECTION          : chain "H"                                   
REMARK   3     ATOM PAIRS NUMBER  : NULL                                        
REMARK   3     RMSD               : NULL                                        
REMARK   3    NCS OPERATOR : 5                                                  
REMARK   3     REFERENCE SELECTION: NULL                                        
REMARK   3     SELECTION          : chain "J"                                   
REMARK   3     ATOM PAIRS NUMBER  : NULL                                        
REMARK   3     RMSD               : NULL                                        
REMARK   3    NCS OPERATOR : 6                                                  
REMARK   3     REFERENCE SELECTION: NULL                                        
REMARK   3     SELECTION          : chain "L"                                   
REMARK   3     ATOM PAIRS NUMBER  : NULL                                        
REMARK   3     RMSD               : NULL                                        
REMARK   3                                                                      
REMARK   3  OTHER REFINEMENT REMARKS: NULL                                      
REMARK   4                                                                      
REMARK   4 7N9V COMPLIES WITH FORMAT V. 3.30, 13-JUL-11                         
REMARK 100                                                                      
REMARK 100 THIS ENTRY HAS BEEN PROCESSED BY RCSB ON 21-JUN-21.                  
REMARK 100 THE DEPOSITION ID IS D_1000257491.                                   
REMARK 200                                                                      
REMARK 200 EXPERIMENTAL DETAILS                                                 
REMARK 200  EXPERIMENT TYPE                : X-RAY DIFFRACTION                  
REMARK 200  DATE OF DATA COLLECTION        : 29-OCT-18                          
REMARK 200  TEMPERATURE           (KELVIN) : 100                                
REMARK 200  PH                             : NULL                               
REMARK 200  NUMBER OF CRYSTALS USED        : 1                                  
REMARK 200                                                                      
REMARK 200  SYNCHROTRON              (Y/N) : Y                                  
REMARK 200  RADIATION SOURCE               : APS                                
REMARK 200  BEAMLINE                       : 24-ID-C                            
REMARK 200  X-RAY GENERATOR MODEL          : NULL                               
REMARK 200  MONOCHROMATIC OR LAUE    (M/L) : M                                  
REMARK 200  WAVELENGTH OR RANGE        (A) : 0.97910                            
REMARK 200  MONOCHROMATOR                  : NULL                               
REMARK 200  OPTICS                         : NULL                               
REMARK 200                                                                      
REMARK 200  DETECTOR TYPE                  : PIXEL                              
REMARK 200  DETECTOR MANUFACTURER          : DECTRIS PILATUS 6M-F               
REMARK 200  INTENSITY-INTEGRATION SOFTWARE : DENZO                              
REMARK 200  DATA SCALING SOFTWARE          : HKL-2000                           
REMARK 200                                                                      
REMARK 200  NUMBER OF UNIQUE REFLECTIONS   : 39258                              
REMARK 200  RESOLUTION RANGE HIGH      (A) : 3.450                              
REMARK 200  RESOLUTION RANGE LOW       (A) : 50.000                             
REMARK 200  REJECTION CRITERIA  (SIGMA(I)) : NULL                               
REMARK 200                                                                      
REMARK 200 OVERALL.                                                             
REMARK 200  COMPLETENESS FOR RANGE     (%) : 96.2                               
REMARK 200  DATA REDUNDANCY                : 2.800                              
REMARK 200  R MERGE                    (I) : 0.11000                            
REMARK 200  R SYM                      (I) : NULL                               
REMARK 200  <I/SIGMA(I)> FOR THE DATA SET  : 6.6000                             
REMARK 200                                                                      
REMARK 200 IN THE HIGHEST RESOLUTION SHELL.                                     
REMARK 200  HIGHEST RESOLUTION SHELL, RANGE HIGH (A) : 3.50                     
REMARK 200  HIGHEST RESOLUTION SHELL, RANGE LOW  (A) : 3.56                     
REMARK 200  COMPLETENESS FOR SHELL     (%) : 97.3                               
REMARK 200  DATA REDUNDANCY IN SHELL       : 2.80                               
REMARK 200  R MERGE FOR SHELL          (I) : 0.82200                            
REMARK 200  R SYM FOR SHELL            (I) : NULL                               
REMARK 200  <I/SIGMA(I)> FOR SHELL         : NULL                               
REMARK 200                                                                      
REMARK 200 DIFFRACTION PROTOCOL: SINGLE WAVELENGTH                              
REMARK 200 METHOD USED TO DETERMINE THE STRUCTURE: MOLECULAR REPLACEMENT        
REMARK 200 SOFTWARE USED: PHASER                                                
REMARK 200 STARTING MODEL: PDB ENTRIES 5O2U & 3H47                              
REMARK 200                                                                      
REMARK 200 REMARK: NULL                                                         
REMARK 280                                                                      
REMARK 280 CRYSTAL                                                              
REMARK 280 SOLVENT CONTENT, VS   (%): 67.37                                     
REMARK 280 MATTHEWS COEFFICIENT, VM (ANGSTROMS**3/DA): 3.77                     
REMARK 280                                                                      
REMARK 280 CRYSTALLIZATION CONDITIONS: POTASSIUM NITRATE, PH 6.9, 20%           
REMARK 280  PEG3350, MICROBATCH, TEMPERATURE 297K                               
REMARK 290                                                                      
REMARK 290 CRYSTALLOGRAPHIC SYMMETRY                                            
REMARK 290 SYMMETRY OPERATORS FOR SPACE GROUP: P 1 21 1                         
REMARK 290                                                                      
REMARK 290      SYMOP   SYMMETRY                                                
REMARK 290     NNNMMM   OPERATOR                                                
REMARK 290       1555   X,Y,Z                                                   
REMARK 290       2555   -X,Y+1/2,-Z                                             
REMARK 290                                                                      
REMARK 290     WHERE NNN -> OPERATOR NUMBER                                     
REMARK 290           MMM -> TRANSLATION VECTOR                                  
REMARK 290                                                                      
REMARK 290 CRYSTALLOGRAPHIC SYMMETRY TRANSFORMATIONS                            
REMARK 290 THE FOLLOWING TRANSFORMATIONS OPERATE ON THE ATOM/HETATM             
REMARK 290 RECORDS IN THIS ENTRY TO PRODUCE CRYSTALLOGRAPHICALLY                
REMARK 290 RELATED MOLECULES.                                                   
REMARK 290   SMTRY1   1  1.000000  0.000000  0.000000        0.00000            
REMARK 290   SMTRY2   1  0.000000  1.000000  0.000000        0.00000            
REMARK 290   SMTRY3   1  0.000000  0.000000  1.000000        0.00000            
REMARK 290   SMTRY1   2 -1.000000  0.000000  0.000000        0.00000            
REMARK 290   SMTRY2   2  0.000000  1.000000  0.000000       70.18900            
REMARK 290   SMTRY3   2  0.000000  0.000000 -1.000000        0.00000            
REMARK 290                                                                      
REMARK 290 REMARK: NULL                                                         
REMARK 300                                                                      
REMARK 300 BIOMOLECULE: 1                                                       
REMARK 300 SEE REMARK 350 FOR THE AUTHOR PROVIDED AND/OR PROGRAM                
REMARK 300 GENERATED ASSEMBLY INFORMATION FOR THE STRUCTURE IN                  
REMARK 300 THIS ENTRY. THE REMARK MAY ALSO PROVIDE INFORMATION ON               
REMARK 300 BURIED SURFACE AREA.                                                 
REMARK 350                                                                      
REMARK 350 COORDINATES FOR A COMPLETE MULTIMER REPRESENTING THE KNOWN           
REMARK 350 BIOLOGICALLY SIGNIFICANT OLIGOMERIZATION STATE OF THE                
REMARK 350 MOLECULE CAN BE GENERATED BY APPLYING BIOMT TRANSFORMATIONS          
REMARK 350 GIVEN BELOW.  BOTH NON-CRYSTALLOGRAPHIC AND                          
REMARK 350 CRYSTALLOGRAPHIC OPERATIONS ARE GIVEN.                               
REMARK 350                                                                      
REMARK 350 BIOMOLECULE: 1                                                       
REMARK 350 AUTHOR DETERMINED BIOLOGICAL UNIT: DODECAMERIC                       
REMARK 350 APPLY THE FOLLOWING TO CHAINS: C, A, D, G, I, K, J, B, E, F,         
REMARK 350                    AND CHAINS: H, L                                  
REMARK 350   BIOMT1   1  1.000000  0.000000  0.000000        0.00000            
REMARK 350   BIOMT2   1  0.000000  1.000000  0.000000        0.00000            
REMARK 350   BIOMT3   1  0.000000  0.000000  1.000000        0.00000            
REMARK 465                                                                      
REMARK 465 MISSING RESIDUES                                                     
REMARK 465 THE FOLLOWING RESIDUES WERE NOT LOCATED IN THE                       
REMARK 465 EXPERIMENT. (M=MODEL NUMBER; RES=RESIDUE NAME; C=CHAIN               
REMARK 465 IDENTIFIER; SSSEQ=SEQUENCE NUMBER; I=INSERTION CODE.)                
REMARK 465                                                                      
REMARK 465   M RES C SSSEQI                                                     
REMARK 465     GLY C    89                                                      
REMARK 465     PRO C    90                                                      
REMARK 465     ILE C    91                                                      
REMARK 465     GLN C   179                                                      
REMARK 465     VAL C   181                                                      
REMARK 465     GLY C   222                                                      
REMARK 465     PRO C   223                                                      
REMARK 465     ALA A    88                                                      
REMARK 465     GLY A    89                                                      
REMARK 465     PRO A    90                                                      
REMARK 465     ILE A    91                                                      
REMARK 465     GLY A   222                                                      
REMARK 465     PRO A   223                                                      
REMARK 465     GLY D    89                                                      
REMARK 465     PRO D    90                                                      
REMARK 465     ILE D    91                                                      
REMARK 465     SER K   178                                                      
REMARK 465     GLN K   179                                                      
REMARK 465     GLU K   180                                                      
REMARK 465     VAL K   181                                                      
REMARK 465     LYS K   182                                                      
REMARK 470                                                                      
REMARK 470 MISSING ATOM                                                         
REMARK 470 THE FOLLOWING RESIDUES HAVE MISSING ATOMS (M=MODEL NUMBER;           
REMARK 470 RES=RESIDUE NAME; C=CHAIN IDENTIFIER; SSEQ=SEQUENCE NUMBER;          
REMARK 470 I=INSERTION CODE):                                                   
REMARK 470   M RES CSSEQI  ATOMS                                                
REMARK 470     LEU C   6    CG   CD1  CD2                                       
REMARK 470     VAL C  86    CG1  CG2                                            
REMARK 470     HIS C  87    CG   ND1  CD2  CE1  NE2                             
REMARK 470     GLN C  95    CG   CD   OE1  NE2                                  
REMARK 470     ARG C  97    CG   CD   NE   CZ   NH1  NH2                        
REMARK 470     GLN C 112    CD   OE1  NE2                                       
REMARK 470     LYS C 158    CE   NZ                                             
REMARK 470     LYS C 170    CE   NZ                                             
REMARK 470     GLU C 187    CG   CD   OE1  OE2                                  
REMARK 470     THR C 188    OG1  CG2                                            
REMARK 470     LEU A   6    CG   CD1  CD2                                       
REMARK 470     VAL A  86    CG1  CG2                                            
REMARK 470     HIS A  87    CG   ND1  CD2  CE1  NE2                             
REMARK 470     GLN A  95    CG   CD   OE1  NE2                                  
REMARK 470     ARG A  97    CG   CD   NE   CZ   NH1  NH2                        
REMARK 470     GLN A 112    CD   OE1  NE2                                       
REMARK 470     LYS A 158    CE   NZ                                             
REMARK 470     LYS A 170    CE   NZ                                             
REMARK 470     VAL A 181    CG1  CG2                                            
REMARK 470     GLU A 187    CG   CD   OE1  OE2                                  
REMARK 470     THR A 188    OG1  CG2                                            
REMARK 470     LEU D   6    CG   CD1  CD2                                       
REMARK 470     VAL D  86    CG1  CG2                                            
REMARK 470     HIS D  87    CG   ND1  CD2  CE1  NE2                             
REMARK 470     GLN D  95    CG   CD   OE1  NE2                                  
REMARK 470     ARG D  97    CG   CD   NE   CZ   NH1  NH2                        
REMARK 470     GLN D 112    CD   OE1  NE2                                       
REMARK 470     LYS D 158    CE   NZ                                             
REMARK 470     LYS D 170    CE   NZ                                             
REMARK 470     VAL D 181    CG1  CG2                                            
REMARK 470     GLU D 187    CG   CD   OE1  OE2                                  
REMARK 470     THR D 188    OG1  CG2                                            
REMARK 470     LEU G   6    CG   CD1  CD2                                       
REMARK 470     VAL G  86    CG1  CG2                                            
REMARK 470     HIS G  87    CG   ND1  CD2  CE1  NE2                             
REMARK 470     GLN G  95    CG   CD   OE1  NE2                                  
REMARK 470     ARG G  97    CG   CD   NE   CZ   NH1  NH2                        
REMARK 470     GLN G 112    CD   OE1  NE2                                       
REMARK 470     LYS G 158    CE   NZ                                             
REMARK 470     LYS G 170    CE   NZ                                             
REMARK 470     SER G 178    OG                                                  
REMARK 470     GLN G 179    CG   CD   OE1  NE2                                  
REMARK 470     GLU G 180    CG   CD   OE1  OE2                                  
REMARK 470     VAL G 181    CG1  CG2                                            
REMARK 470     GLU G 187    CG   CD   OE1  OE2                                  
REMARK 470     THR G 188    OG1  CG2                                            
REMARK 470     LEU I   6    CG   CD1  CD2                                       
REMARK 470     VAL I  86    CG1  CG2                                            
REMARK 470     HIS I  87    CG   ND1  CD2  CE1  NE2                             
REMARK 470     GLN I  95    CG   CD   OE1  NE2                                  
REMARK 470     ARG I  97    CG   CD   NE   CZ   NH1  NH2                        
REMARK 470     GLN I 112    CD   OE1  NE2                                       
REMARK 470     LYS I 158    CE   NZ                                             
REMARK 470     LYS I 170    CE   NZ                                             
REMARK 470     VAL I 181    CG1  CG2                                            
REMARK 470     GLU I 187    CG   CD   OE1  OE2                                  
REMARK 470     THR I 188    OG1  CG2                                            
REMARK 470     LEU K   6    CG   CD1  CD2                                       
REMARK 470     VAL K  86    CG1  CG2                                            
REMARK 470     HIS K  87    CG   ND1  CD2  CE1  NE2                             
REMARK 470     GLN K  95    CG   CD   OE1  NE2                                  
REMARK 470     ARG K  97    CG   CD   NE   CZ   NH1  NH2                        
REMARK 470     GLN K 112    CD   OE1  NE2                                       
REMARK 470     LYS K 158    CE   NZ                                             
REMARK 470     LYS K 170    CE   NZ                                             
REMARK 470     GLU K 187    CG   CD   OE1  OE2                                  
REMARK 470     THR K 188    OG1  CG2                                            
REMARK 500                                                                      
REMARK 500 GEOMETRY AND STEREOCHEMISTRY                                         
REMARK 500 SUBTOPIC: CLOSE CONTACTS IN SAME ASYMMETRIC UNIT                     
REMARK 500                                                                      
REMARK 500 THE FOLLOWING ATOMS ARE IN CLOSE CONTACT.                            
REMARK 500                                                                      
REMARK 500  ATM1  RES C  SSEQI   ATM2  RES C  SSEQI           DISTANCE          
REMARK 500   O    SER J    29     NZ   LYS J    53              2.09            
REMARK 500   O    SER B    29     NZ   LYS B    53              2.11            
REMARK 500   O    SER L    29     NZ   LYS L    53              2.11            
REMARK 500   O    SER H    29     NZ   LYS H    53              2.12            
REMARK 500   O    SER E    29     NZ   LYS E    53              2.14            
REMARK 500   O    SER F    29     NZ   LYS F    53              2.14            
REMARK 500   O    SER F    62     NH2  ARG F    66              2.17            
REMARK 500   OD1  ASP A   103     OG1  THR A   108              2.19            
REMARK 500                                                                      
REMARK 500 REMARK: NULL                                                         
REMARK 500                                                                      
REMARK 500 GEOMETRY AND STEREOCHEMISTRY                                         
REMARK 500 SUBTOPIC: COVALENT BOND ANGLES                                       
REMARK 500                                                                      
REMARK 500 THE STEREOCHEMICAL PARAMETERS OF THE FOLLOWING RESIDUES              
REMARK 500 HAVE VALUES WHICH DEVIATE FROM EXPECTED VALUES BY MORE               
REMARK 500 THAN 6*RMSD (M=MODEL NUMBER; RES=RESIDUE NAME; C=CHAIN               
REMARK 500 IDENTIFIER; SSEQ=SEQUENCE NUMBER; I=INSERTION CODE).                 
REMARK 500                                                                      
REMARK 500 STANDARD TABLE:                                                      
REMARK 500 FORMAT: (10X,I3,1X,A3,1X,A1,I4,A1,3(1X,A4,2X),12X,F5.1)              
REMARK 500                                                                      
REMARK 500 EXPECTED VALUES PROTEIN: ENGH AND HUBER, 1999                        
REMARK 500 EXPECTED VALUES NUCLEIC ACID: CLOWNEY ET AL 1996                     
REMARK 500                                                                      
REMARK 500  M RES CSSEQI ATM1   ATM2   ATM3                                     
REMARK 500    ASP K 197   CB  -  CG  -  OD2 ANGL. DEV. =  -6.1 DEGREES          
REMARK 500    LEU J   4   CB  -  CA  -  C   ANGL. DEV. =  13.7 DEGREES          
REMARK 500    LEU J   4   CA  -  CB  -  CG  ANGL. DEV. =  29.5 DEGREES          
REMARK 500    LEU J   4   CB  -  CG  -  CD2 ANGL. DEV. = -11.5 DEGREES          
REMARK 500    LEU B   4   CB  -  CA  -  C   ANGL. DEV. =  13.6 DEGREES          
REMARK 500    LEU B   4   CA  -  CB  -  CG  ANGL. DEV. =  30.5 DEGREES          
REMARK 500    LEU B   4   CB  -  CG  -  CD2 ANGL. DEV. = -11.7 DEGREES          
REMARK 500    LEU E   4   CB  -  CA  -  C   ANGL. DEV. =  13.8 DEGREES          
REMARK 500    LEU E   4   CA  -  CB  -  CG  ANGL. DEV. =  29.4 DEGREES          
REMARK 500    LEU E   4   CB  -  CG  -  CD2 ANGL. DEV. = -11.2 DEGREES          
REMARK 500    LEU F   4   CB  -  CA  -  C   ANGL. DEV. =  13.6 DEGREES          
REMARK 500    LEU F   4   CA  -  CB  -  CG  ANGL. DEV. =  29.9 DEGREES          
REMARK 500    LEU F   4   CB  -  CG  -  CD2 ANGL. DEV. = -11.6 DEGREES          
REMARK 500    LEU H   4   CB  -  CA  -  C   ANGL. DEV. =  13.5 DEGREES          
REMARK 500    LEU H   4   CA  -  CB  -  CG  ANGL. DEV. =  30.2 DEGREES          
REMARK 500    LEU H   4   CB  -  CG  -  CD2 ANGL. DEV. = -10.7 DEGREES          
REMARK 500    LEU L   4   CB  -  CA  -  C   ANGL. DEV. =  13.6 DEGREES          
REMARK 500    LEU L   4   CA  -  CB  -  CG  ANGL. DEV. =  28.1 DEGREES          
REMARK 500    LEU L   4   CB  -  CG  -  CD2 ANGL. DEV. = -12.1 DEGREES          
REMARK 500                                                                      
REMARK 500 REMARK: NULL                                                         
REMARK 500                                                                      
REMARK 500 GEOMETRY AND STEREOCHEMISTRY                                         
REMARK 500 SUBTOPIC: TORSION ANGLES                                             
REMARK 500                                                                      
REMARK 500 TORSION ANGLES OUTSIDE THE EXPECTED RAMACHANDRAN REGIONS:            
REMARK 500 (M=MODEL NUMBER; RES=RESIDUE NAME; C=CHAIN IDENTIFIER;               
REMARK 500 SSEQ=SEQUENCE NUMBER; I=INSERTION CODE).                             
REMARK 500                                                                      
REMARK 500 STANDARD TABLE:                                                      
REMARK 500 FORMAT:(10X,I3,1X,A3,1X,A1,I4,A1,4X,F7.2,3X,F7.2)                    
REMARK 500                                                                      
REMARK 500 EXPECTED VALUES: GJ KLEYWEGT AND TA JONES (1996). PHI/PSI-           
REMARK 500 CHOLOGY: RAMACHANDRAN REVISITED. STRUCTURE 4, 1395 - 1400            
REMARK 500                                                                      
REMARK 500  M RES CSSEQI        PSI       PHI                                   
REMARK 500    ALA C  31     -123.48     51.86                                   
REMARK 500    ALA A  31     -123.16     51.15                                   
REMARK 500    VAL A  86      128.30    -31.26                                   
REMARK 500    ALA D  31     -123.15     52.12                                   
REMARK 500    VAL D  86      127.95    -31.91                                   
REMARK 500    VAL D 221       45.66     39.13                                   
REMARK 500    ALA G  31     -123.55     51.77                                   
REMARK 500    VAL G  86       44.80     14.28                                   
REMARK 500    GLU G  98       49.09    159.99                                   
REMARK 500    VAL G 142      -45.51     74.72                                   
REMARK 500    GLN G 176       51.92    -63.14                                   
REMARK 500    GLU G 180       -8.16     61.70                                   
REMARK 500    GLU G 187      -43.44     65.84                                   
REMARK 500    ALA I  31     -123.20     52.18                                   
REMARK 500    VAL I  86       48.72     13.64                                   
REMARK 500    GLU I  98       75.13     58.64                                   
REMARK 500    GLN I 176     -131.39     58.05                                   
REMARK 500    ALA I 177     -170.62     84.06                                   
REMARK 500    VAL I 221       50.12     36.72                                   
REMARK 500    ALA K  31     -123.37     51.09                                   
REMARK 500    VAL K  86       29.43     31.60                                   
REMARK 500    MET K  96     -158.85    -76.18                                   
REMARK 500    VAL K 221       52.35     38.90                                   
REMARK 500    ARG J  66      -75.73   -113.82                                   
REMARK 500    LEU J  96     -107.84   -132.38                                   
REMARK 500    ARG B  66      -75.58   -113.28                                   
REMARK 500    LEU B  96     -108.65   -132.61                                   
REMARK 500    ARG E  66      -74.94   -113.75                                   
REMARK 500    LEU E  96     -108.10   -132.54                                   
REMARK 500    ARG F  66      -75.80   -113.70                                   
REMARK 500    LEU F  96     -107.73   -132.27                                   
REMARK 500    ARG H  66      -77.06   -113.67                                   
REMARK 500    LEU H  96     -107.89   -132.41                                   
REMARK 500    ARG L  66      -75.71   -113.69                                   
REMARK 500    LEU L  96     -107.92   -132.10                                   
REMARK 500                                                                      
REMARK 500 REMARK: NULL                                                         
DBREF  7N9V C    1   222  UNP    B6DRA0   B6DRA0_9HIV1   133    354             
DBREF  7N9V A    1   222  UNP    B6DRA0   B6DRA0_9HIV1   133    354             
DBREF  7N9V D    1   222  UNP    B6DRA0   B6DRA0_9HIV1   133    354             
DBREF  7N9V G    1   222  UNP    B6DRA0   B6DRA0_9HIV1   133    354             
DBREF  7N9V I    1   222  UNP    B6DRA0   B6DRA0_9HIV1   133    354             
DBREF  7N9V K    1   222  UNP    B6DRA0   B6DRA0_9HIV1   133    354             
DBREF  7N9V J    1   112  PDB    7N9V     7N9V             1    112             
DBREF  7N9V B    1   112  PDB    7N9V     7N9V             1    112             
DBREF  7N9V E    1   112  PDB    7N9V     7N9V             1    112             
DBREF  7N9V F    1   112  PDB    7N9V     7N9V             1    112             
DBREF  7N9V H    1   112  PDB    7N9V     7N9V             1    112             
DBREF  7N9V L    1   112  PDB    7N9V     7N9V             1    112             
SEQADV 7N9V CYS C   14  UNP  B6DRA0    ALA   146 CONFLICT                       
SEQADV 7N9V CYS C   45  UNP  B6DRA0    GLU   177 CONFLICT                       
SEQADV 7N9V ALA C  184  UNP  B6DRA0    TRP   316 CONFLICT                       
SEQADV 7N9V ALA C  185  UNP  B6DRA0    MET   317 CONFLICT                       
SEQADV 7N9V PRO C  223  UNP  B6DRA0              EXPRESSION TAG                 
SEQADV 7N9V CYS A   14  UNP  B6DRA0    ALA   146 CONFLICT                       
SEQADV 7N9V CYS A   45  UNP  B6DRA0    GLU   177 CONFLICT                       
SEQADV 7N9V ALA A  184  UNP  B6DRA0    TRP   316 CONFLICT                       
SEQADV 7N9V ALA A  185  UNP  B6DRA0    MET   317 CONFLICT                       
SEQADV 7N9V PRO A  223  UNP  B6DRA0              EXPRESSION TAG                 
SEQADV 7N9V CYS D   14  UNP  B6DRA0    ALA   146 CONFLICT                       
SEQADV 7N9V CYS D   45  UNP  B6DRA0    GLU   177 CONFLICT                       
SEQADV 7N9V ALA D  184  UNP  B6DRA0    TRP   316 CONFLICT                       
SEQADV 7N9V ALA D  185  UNP  B6DRA0    MET   317 CONFLICT                       
SEQADV 7N9V PRO D  223  UNP  B6DRA0              EXPRESSION TAG                 
SEQADV 7N9V CYS G   14  UNP  B6DRA0    ALA   146 CONFLICT                       
SEQADV 7N9V CYS G   45  UNP  B6DRA0    GLU   177 CONFLICT                       
SEQADV 7N9V ALA G  184  UNP  B6DRA0    TRP   316 CONFLICT                       
SEQADV 7N9V ALA G  185  UNP  B6DRA0    MET   317 CONFLICT                       
SEQADV 7N9V PRO G  223  UNP  B6DRA0              EXPRESSION TAG                 
SEQADV 7N9V CYS I   14  UNP  B6DRA0    ALA   146 CONFLICT                       
SEQADV 7N9V CYS I   45  UNP  B6DRA0    GLU   177 CONFLICT                       
SEQADV 7N9V ALA I  184  UNP  B6DRA0    TRP   316 CONFLICT                       
SEQADV 7N9V ALA I  185  UNP  B6DRA0    MET   317 CONFLICT                       
SEQADV 7N9V PRO I  223  UNP  B6DRA0              EXPRESSION TAG                 
SEQADV 7N9V CYS K   14  UNP  B6DRA0    ALA   146 CONFLICT                       
SEQADV 7N9V CYS K   45  UNP  B6DRA0    GLU   177 CONFLICT                       
SEQADV 7N9V ALA K  184  UNP  B6DRA0    TRP   316 CONFLICT                       
SEQADV 7N9V ALA K  185  UNP  B6DRA0    MET   317 CONFLICT                       
SEQADV 7N9V PRO K  223  UNP  B6DRA0              EXPRESSION TAG                 
SEQRES   1 C  223  PRO ILE VAL GLN ASN LEU GLN GLY GLN MET VAL HIS GLN          
SEQRES   2 C  223  CYS ILE SER PRO ARG THR LEU ASN ALA TRP VAL LYS VAL          
SEQRES   3 C  223  VAL GLU GLU LYS ALA PHE SER PRO GLU VAL ILE PRO MET          
SEQRES   4 C  223  PHE SER ALA LEU SER CYS GLY ALA THR PRO GLN ASP LEU          
SEQRES   5 C  223  ASN THR MET LEU ASN THR VAL GLY GLY HIS GLN ALA ALA          
SEQRES   6 C  223  MET GLN MET LEU LYS GLU THR ILE ASN GLU GLU ALA ALA          
SEQRES   7 C  223  GLU TRP ASP ARG LEU HIS PRO VAL HIS ALA GLY PRO ILE          
SEQRES   8 C  223  ALA PRO GLY GLN MET ARG GLU PRO ARG GLY SER ASP ILE          
SEQRES   9 C  223  ALA GLY THR THR SER THR LEU GLN GLU GLN ILE GLY TRP          
SEQRES  10 C  223  MET THR HIS ASN PRO PRO ILE PRO VAL GLY GLU ILE TYR          
SEQRES  11 C  223  LYS ARG TRP ILE ILE LEU GLY LEU ASN LYS ILE VAL ARG          
SEQRES  12 C  223  MET TYR SER PRO THR SER ILE LEU ASP ILE ARG GLN GLY          
SEQRES  13 C  223  PRO LYS GLU PRO PHE ARG ASP TYR VAL ASP ARG PHE TYR          
SEQRES  14 C  223  LYS THR LEU ARG ALA GLU GLN ALA SER GLN GLU VAL LYS          
SEQRES  15 C  223  ASN ALA ALA THR GLU THR LEU LEU VAL GLN ASN ALA ASN          
SEQRES  16 C  223  PRO ASP CYS LYS THR ILE LEU LYS ALA LEU GLY PRO GLY          
SEQRES  17 C  223  ALA THR LEU GLU GLU MET MET THR ALA CYS GLN GLY VAL          
SEQRES  18 C  223  GLY PRO                                                      
SEQRES   1 A  223  PRO ILE VAL GLN ASN LEU GLN GLY GLN MET VAL HIS GLN          
SEQRES   2 A  223  CYS ILE SER PRO ARG THR LEU ASN ALA TRP VAL LYS VAL          
SEQRES   3 A  223  VAL GLU GLU LYS ALA PHE SER PRO GLU VAL ILE PRO MET          
SEQRES   4 A  223  PHE SER ALA LEU SER CYS GLY ALA THR PRO GLN ASP LEU          
SEQRES   5 A  223  ASN THR MET LEU ASN THR VAL GLY GLY HIS GLN ALA ALA          
SEQRES   6 A  223  MET GLN MET LEU LYS GLU THR ILE ASN GLU GLU ALA ALA          
SEQRES   7 A  223  GLU TRP ASP ARG LEU HIS PRO VAL HIS ALA GLY PRO ILE          
SEQRES   8 A  223  ALA PRO GLY GLN MET ARG GLU PRO ARG GLY SER ASP ILE          
SEQRES   9 A  223  ALA GLY THR THR SER THR LEU GLN GLU GLN ILE GLY TRP          
SEQRES  10 A  223  MET THR HIS ASN PRO PRO ILE PRO VAL GLY GLU ILE TYR          
SEQRES  11 A  223  LYS ARG TRP ILE ILE LEU GLY LEU ASN LYS ILE VAL ARG          
SEQRES  12 A  223  MET TYR SER PRO THR SER ILE LEU ASP ILE ARG GLN GLY          
SEQRES  13 A  223  PRO LYS GLU PRO PHE ARG ASP TYR VAL ASP ARG PHE TYR          
SEQRES  14 A  223  LYS THR LEU ARG ALA GLU GLN ALA SER GLN GLU VAL LYS          
SEQRES  15 A  223  ASN ALA ALA THR GLU THR LEU LEU VAL GLN ASN ALA ASN          
SEQRES  16 A  223  PRO ASP CYS LYS THR ILE LEU LYS ALA LEU GLY PRO GLY          
SEQRES  17 A  223  ALA THR LEU GLU GLU MET MET THR ALA CYS GLN GLY VAL          
SEQRES  18 A  223  GLY PRO                                                      
SEQRES   1 D  223  PRO ILE VAL GLN ASN LEU GLN GLY GLN MET VAL HIS GLN          
SEQRES   2 D  223  CYS ILE SER PRO ARG THR LEU ASN ALA TRP VAL LYS VAL          
SEQRES   3 D  223  VAL GLU GLU LYS ALA PHE SER PRO GLU VAL ILE PRO MET          
SEQRES   4 D  223  PHE SER ALA LEU SER CYS GLY ALA THR PRO GLN ASP LEU          
SEQRES   5 D  223  ASN THR MET LEU ASN THR VAL GLY GLY HIS GLN ALA ALA          
SEQRES   6 D  223  MET GLN MET LEU LYS GLU THR ILE ASN GLU GLU ALA ALA          
SEQRES   7 D  223  GLU TRP ASP ARG LEU HIS PRO VAL HIS ALA GLY PRO ILE          
SEQRES   8 D  223  ALA PRO GLY GLN MET ARG GLU PRO ARG GLY SER ASP ILE          
SEQRES   9 D  223  ALA GLY THR THR SER THR LEU GLN GLU GLN ILE GLY TRP          
SEQRES  10 D  223  MET THR HIS ASN PRO PRO ILE PRO VAL GLY GLU ILE TYR          
SEQRES  11 D  223  LYS ARG TRP ILE ILE LEU GLY LEU ASN LYS ILE VAL ARG          
SEQRES  12 D  223  MET TYR SER PRO THR SER ILE LEU ASP ILE ARG GLN GLY          
SEQRES  13 D  223  PRO LYS GLU PRO PHE ARG ASP TYR VAL ASP ARG PHE TYR          
SEQRES  14 D  223  LYS THR LEU ARG ALA GLU GLN ALA SER GLN GLU VAL LYS          
SEQRES  15 D  223  ASN ALA ALA THR GLU THR LEU LEU VAL GLN ASN ALA ASN          
SEQRES  16 D  223  PRO ASP CYS LYS THR ILE LEU LYS ALA LEU GLY PRO GLY          
SEQRES  17 D  223  ALA THR LEU GLU GLU MET MET THR ALA CYS GLN GLY VAL          
SEQRES  18 D  223  GLY PRO                                                      
SEQRES   1 G  223  PRO ILE VAL GLN ASN LEU GLN GLY GLN MET VAL HIS GLN          
SEQRES   2 G  223  CYS ILE SER PRO ARG THR LEU ASN ALA TRP VAL LYS VAL          
SEQRES   3 G  223  VAL GLU GLU LYS ALA PHE SER PRO GLU VAL ILE PRO MET          
SEQRES   4 G  223  PHE SER ALA LEU SER CYS GLY ALA THR PRO GLN ASP LEU          
SEQRES   5 G  223  ASN THR MET LEU ASN THR VAL GLY GLY HIS GLN ALA ALA          
SEQRES   6 G  223  MET GLN MET LEU LYS GLU THR ILE ASN GLU GLU ALA ALA          
SEQRES   7 G  223  GLU TRP ASP ARG LEU HIS PRO VAL HIS ALA GLY PRO ILE          
SEQRES   8 G  223  ALA PRO GLY GLN MET ARG GLU PRO ARG GLY SER ASP ILE          
SEQRES   9 G  223  ALA GLY THR THR SER THR LEU GLN GLU GLN ILE GLY TRP          
SEQRES  10 G  223  MET THR HIS ASN PRO PRO ILE PRO VAL GLY GLU ILE TYR          
SEQRES  11 G  223  LYS ARG TRP ILE ILE LEU GLY LEU ASN LYS ILE VAL ARG          
SEQRES  12 G  223  MET TYR SER PRO THR SER ILE LEU ASP ILE ARG GLN GLY          
SEQRES  13 G  223  PRO LYS GLU PRO PHE ARG ASP TYR VAL ASP ARG PHE TYR          
SEQRES  14 G  223  LYS THR LEU ARG ALA GLU GLN ALA SER GLN GLU VAL LYS          
SEQRES  15 G  223  ASN ALA ALA THR GLU THR LEU LEU VAL GLN ASN ALA ASN          
SEQRES  16 G  223  PRO ASP CYS LYS THR ILE LEU LYS ALA LEU GLY PRO GLY          
SEQRES  17 G  223  ALA THR LEU GLU GLU MET MET THR ALA CYS GLN GLY VAL          
SEQRES  18 G  223  GLY PRO                                                      
SEQRES   1 I  223  PRO ILE VAL GLN ASN LEU GLN GLY GLN MET VAL HIS GLN          
SEQRES   2 I  223  CYS ILE SER PRO ARG THR LEU ASN ALA TRP VAL LYS VAL          
SEQRES   3 I  223  VAL GLU GLU LYS ALA PHE SER PRO GLU VAL ILE PRO MET          
SEQRES   4 I  223  PHE SER ALA LEU SER CYS GLY ALA THR PRO GLN ASP LEU          
SEQRES   5 I  223  ASN THR MET LEU ASN THR VAL GLY GLY HIS GLN ALA ALA          
SEQRES   6 I  223  MET GLN MET LEU LYS GLU THR ILE ASN GLU GLU ALA ALA          
SEQRES   7 I  223  GLU TRP ASP ARG LEU HIS PRO VAL HIS ALA GLY PRO ILE          
SEQRES   8 I  223  ALA PRO GLY GLN MET ARG GLU PRO ARG GLY SER ASP ILE          
SEQRES   9 I  223  ALA GLY THR THR SER THR LEU GLN GLU GLN ILE GLY TRP          
SEQRES  10 I  223  MET THR HIS ASN PRO PRO ILE PRO VAL GLY GLU ILE TYR          
SEQRES  11 I  223  LYS ARG TRP ILE ILE LEU GLY LEU ASN LYS ILE VAL ARG          
SEQRES  12 I  223  MET TYR SER PRO THR SER ILE LEU ASP ILE ARG GLN GLY          
SEQRES  13 I  223  PRO LYS GLU PRO PHE ARG ASP TYR VAL ASP ARG PHE TYR          
SEQRES  14 I  223  LYS THR LEU ARG ALA GLU GLN ALA SER GLN GLU VAL LYS          
SEQRES  15 I  223  ASN ALA ALA THR GLU THR LEU LEU VAL GLN ASN ALA ASN          
SEQRES  16 I  223  PRO ASP CYS LYS THR ILE LEU LYS ALA LEU GLY PRO GLY          
SEQRES  17 I  223  ALA THR LEU GLU GLU MET MET THR ALA CYS GLN GLY VAL          
SEQRES  18 I  223  GLY PRO                                                      
SEQRES   1 K  223  PRO ILE VAL GLN ASN LEU GLN GLY GLN MET VAL HIS GLN          
SEQRES   2 K  223  CYS ILE SER PRO ARG THR LEU ASN ALA TRP VAL LYS VAL          
SEQRES   3 K  223  VAL GLU GLU LYS ALA PHE SER PRO GLU VAL ILE PRO MET          
SEQRES   4 K  223  PHE SER ALA LEU SER CYS GLY ALA THR PRO GLN ASP LEU          
SEQRES   5 K  223  ASN THR MET LEU ASN THR VAL GLY GLY HIS GLN ALA ALA          
SEQRES   6 K  223  MET GLN MET LEU LYS GLU THR ILE ASN GLU GLU ALA ALA          
SEQRES   7 K  223  GLU TRP ASP ARG LEU HIS PRO VAL HIS ALA GLY PRO ILE          
SEQRES   8 K  223  ALA PRO GLY GLN MET ARG GLU PRO ARG GLY SER ASP ILE          
SEQRES   9 K  223  ALA GLY THR THR SER THR LEU GLN GLU GLN ILE GLY TRP          
SEQRES  10 K  223  MET THR HIS ASN PRO PRO ILE PRO VAL GLY GLU ILE TYR          
SEQRES  11 K  223  LYS ARG TRP ILE ILE LEU GLY LEU ASN LYS ILE VAL ARG          
SEQRES  12 K  223  MET TYR SER PRO THR SER ILE LEU ASP ILE ARG GLN GLY          
SEQRES  13 K  223  PRO LYS GLU PRO PHE ARG ASP TYR VAL ASP ARG PHE TYR          
SEQRES  14 K  223  LYS THR LEU ARG ALA GLU GLN ALA SER GLN GLU VAL LYS          
SEQRES  15 K  223  ASN ALA ALA THR GLU THR LEU LEU VAL GLN ASN ALA ASN          
SEQRES  16 K  223  PRO ASP CYS LYS THR ILE LEU LYS ALA LEU GLY PRO GLY          
SEQRES  17 K  223  ALA THR LEU GLU GLU MET MET THR ALA CYS GLN GLY VAL          
SEQRES  18 K  223  GLY PRO                                                      
SEQRES   1 J  113  ASP VAL GLN LEU GLN GLU SER GLY GLY GLY LEU VAL GLN          
SEQRES   2 J  113  ALA GLY GLY SER LEU ARG LEU SER CYS ALA ALA SER GLY          
SEQRES   3 J  113  SER ILE SER ARG PHE ASN ALA MET GLY TRP TRP ARG GLN          
SEQRES   4 J  113  ALA PRO GLY LYS GLU ARG GLU PHE VAL ALA ARG ILE VAL          
SEQRES   5 J  113  LYS GLY GLY TYR ALA VAL LEU ALA ASP SER VAL LYS GLY          
SEQRES   6 J  113  ARG PHE THR ILE SER ILE ASP SER ALA GLU ASN THR LEU          
SEQRES   7 J  113  ALA LEU GLN MET ASN ARG LEU LYS PRO GLU ASP THR ALA          
SEQRES   8 J  113  VAL TYR TYR CYS PHE ALA ALA LEU ASP THR ALA TYR TRP          
SEQRES   9 J  113  GLY GLN GLY THR GLN VAL THR VAL SER                          
SEQRES   1 B  113  ASP VAL GLN LEU GLN GLU SER GLY GLY GLY LEU VAL GLN          
SEQRES   2 B  113  ALA GLY GLY SER LEU ARG LEU SER CYS ALA ALA SER GLY          
SEQRES   3 B  113  SER ILE SER ARG PHE ASN ALA MET GLY TRP TRP ARG GLN          
SEQRES   4 B  113  ALA PRO GLY LYS GLU ARG GLU PHE VAL ALA ARG ILE VAL          
SEQRES   5 B  113  LYS GLY GLY TYR ALA VAL LEU ALA ASP SER VAL LYS GLY          
SEQRES   6 B  113  ARG PHE THR ILE SER ILE ASP SER ALA GLU ASN THR LEU          
SEQRES   7 B  113  ALA LEU GLN MET ASN ARG LEU LYS PRO GLU ASP THR ALA          
SEQRES   8 B  113  VAL TYR TYR CYS PHE ALA ALA LEU ASP THR ALA TYR TRP          
SEQRES   9 B  113  GLY GLN GLY THR GLN VAL THR VAL SER                          
SEQRES   1 E  113  ASP VAL GLN LEU GLN GLU SER GLY GLY GLY LEU VAL GLN          
SEQRES   2 E  113  ALA GLY GLY SER LEU ARG LEU SER CYS ALA ALA SER GLY          
SEQRES   3 E  113  SER ILE SER ARG PHE ASN ALA MET GLY TRP TRP ARG GLN          
SEQRES   4 E  113  ALA PRO GLY LYS GLU ARG GLU PHE VAL ALA ARG ILE VAL          
SEQRES   5 E  113  LYS GLY GLY TYR ALA VAL LEU ALA ASP SER VAL LYS GLY          
SEQRES   6 E  113  ARG PHE THR ILE SER ILE ASP SER ALA GLU ASN THR LEU          
SEQRES   7 E  113  ALA LEU GLN MET ASN ARG LEU LYS PRO GLU ASP THR ALA          
SEQRES   8 E  113  VAL TYR TYR CYS PHE ALA ALA LEU ASP THR ALA TYR TRP          
SEQRES   9 E  113  GLY GLN GLY THR GLN VAL THR VAL SER                          
SEQRES   1 F  113  ASP VAL GLN LEU GLN GLU SER GLY GLY GLY LEU VAL GLN          
SEQRES   2 F  113  ALA GLY GLY SER LEU ARG LEU SER CYS ALA ALA SER GLY          
SEQRES   3 F  113  SER ILE SER ARG PHE ASN ALA MET GLY TRP TRP ARG GLN          
SEQRES   4 F  113  ALA PRO GLY LYS GLU ARG GLU PHE VAL ALA ARG ILE VAL          
SEQRES   5 F  113  LYS GLY GLY TYR ALA VAL LEU ALA ASP SER VAL LYS GLY          
SEQRES   6 F  113  ARG PHE THR ILE SER ILE ASP SER ALA GLU ASN THR LEU          
SEQRES   7 F  113  ALA LEU GLN MET ASN ARG LEU LYS PRO GLU ASP THR ALA          
SEQRES   8 F  113  VAL TYR TYR CYS PHE ALA ALA LEU ASP THR ALA TYR TRP          
SEQRES   9 F  113  GLY GLN GLY THR GLN VAL THR VAL SER                          
SEQRES   1 H  113  ASP VAL GLN LEU GLN GLU SER GLY GLY GLY LEU VAL GLN          
SEQRES   2 H  113  ALA GLY GLY SER LEU ARG LEU SER CYS ALA ALA SER GLY          
SEQRES   3 H  113  SER ILE SER ARG PHE ASN ALA MET GLY TRP TRP ARG GLN          
SEQRES   4 H  113  ALA PRO GLY LYS GLU ARG GLU PHE VAL ALA ARG ILE VAL          
SEQRES   5 H  113  LYS GLY GLY TYR ALA VAL LEU ALA ASP SER VAL LYS GLY          
SEQRES   6 H  113  ARG PHE THR ILE SER ILE ASP SER ALA GLU ASN THR LEU          
SEQRES   7 H  113  ALA LEU GLN MET ASN ARG LEU LYS PRO GLU ASP THR ALA          
SEQRES   8 H  113  VAL TYR TYR CYS PHE ALA ALA LEU ASP THR ALA TYR TRP          
SEQRES   9 H  113  GLY GLN GLY THR GLN VAL THR VAL SER                          
SEQRES   1 L  113  ASP VAL GLN LEU GLN GLU SER GLY GLY GLY LEU VAL GLN          
SEQRES   2 L  113  ALA GLY GLY SER LEU ARG LEU SER CYS ALA ALA SER GLY          
SEQRES   3 L  113  SER ILE SER ARG PHE ASN ALA MET GLY TRP TRP ARG GLN          
SEQRES   4 L  113  ALA PRO GLY LYS GLU ARG GLU PHE VAL ALA ARG ILE VAL          
SEQRES   5 L  113  LYS GLY GLY TYR ALA VAL LEU ALA ASP SER VAL LYS GLY          
SEQRES   6 L  113  ARG PHE THR ILE SER ILE ASP SER ALA GLU ASN THR LEU          
SEQRES   7 L  113  ALA LEU GLN MET ASN ARG LEU LYS PRO GLU ASP THR ALA          
SEQRES   8 L  113  VAL TYR TYR CYS PHE ALA ALA LEU ASP THR ALA TYR TRP          
SEQRES   9 L  113  GLY GLN GLY THR GLN VAL THR VAL SER                          
HELIX    1 AA1 SER C   16  ALA C   31  1                                  16    
HELIX    2 AA2 GLU C   35  SER C   44  1                                  10    
HELIX    3 AA3 THR C   48  THR C   58  1                                  11    
HELIX    4 AA4 HIS C   62  HIS C   84  1                                  23    
HELIX    5 AA5 ARG C  100  ALA C  105  1                                   6    
HELIX    6 AA6 THR C  110  THR C  119  1                                  10    
HELIX    7 AA7 PRO C  125  TYR C  145  1                                  21    
HELIX    8 AA8 SER C  149  ILE C  153  5                                   5    
HELIX    9 AA9 PRO C  160  ALA C  177  1                                  18    
HELIX   10 AB1 ASN C  183  ASN C  193  1                                  11    
HELIX   11 AB2 ASN C  195  GLY C  206  1                                  12    
HELIX   12 AB3 THR C  210  CYS C  218  1                                   9    
HELIX   13 AB4 SER A   16  ALA A   31  1                                  16    
HELIX   14 AB5 GLU A   35  SER A   44  1                                  10    
HELIX   15 AB6 THR A   48  THR A   58  1                                  11    
HELIX   16 AB7 HIS A   62  HIS A   84  1                                  23    
HELIX   17 AB8 ARG A  100  ALA A  105  1                                   6    
HELIX   18 AB9 THR A  110  THR A  119  1                                  10    
HELIX   19 AC1 PRO A  125  TYR A  145  1                                  21    
HELIX   20 AC2 SER A  149  ILE A  153  5                                   5    
HELIX   21 AC3 PRO A  160  ALA A  177  1                                  18    
HELIX   22 AC4 ASN A  183  ASN A  193  1                                  11    
HELIX   23 AC5 ASN A  195  GLY A  206  1                                  12    
HELIX   24 AC6 THR A  210  CYS A  218  1                                   9    
HELIX   25 AC7 SER D   16  ALA D   31  1                                  16    
HELIX   26 AC8 GLU D   35  SER D   44  1                                  10    
HELIX   27 AC9 THR D   48  THR D   58  1                                  11    
HELIX   28 AD1 HIS D   62  HIS D   84  1                                  23    
HELIX   29 AD2 ARG D  100  ALA D  105  1                                   6    
HELIX   30 AD3 THR D  110  THR D  119  1                                  10    
HELIX   31 AD4 PRO D  125  TYR D  145  1                                  21    
HELIX   32 AD5 SER D  149  ILE D  153  5                                   5    
HELIX   33 AD6 PRO D  160  ALA D  177  1                                  18    
HELIX   34 AD7 ASN D  183  ASN D  193  1                                  11    
HELIX   35 AD8 ASN D  195  GLY D  206  1                                  12    
HELIX   36 AD9 THR D  210  CYS D  218  1                                   9    
HELIX   37 AE1 SER G   16  ALA G   31  1                                  16    
HELIX   38 AE2 GLU G   35  SER G   44  1                                  10    
HELIX   39 AE3 THR G   48  THR G   58  1                                  11    
HELIX   40 AE4 HIS G   62  HIS G   84  1                                  23    
HELIX   41 AE5 ARG G  100  ALA G  105  1                                   6    
HELIX   42 AE6 THR G  110  THR G  119  1                                  10    
HELIX   43 AE7 PRO G  125  MET G  144  1                                  20    
HELIX   44 AE8 SER G  149  ILE G  153  5                                   5    
HELIX   45 AE9 PRO G  160  ALA G  174  1                                  15    
HELIX   46 AF1 LYS G  182  GLU G  187  1                                   6    
HELIX   47 AF2 GLU G  187  ASN G  193  1                                   7    
HELIX   48 AF3 ASN G  195  GLY G  206  1                                  12    
HELIX   49 AF4 THR G  210  CYS G  218  1                                   9    
HELIX   50 AF5 SER I   16  ALA I   31  1                                  16    
HELIX   51 AF6 GLU I   35  SER I   44  1                                  10    
HELIX   52 AF7 THR I   48  THR I   58  1                                  11    
HELIX   53 AF8 HIS I   62  HIS I   84  1                                  23    
HELIX   54 AF9 ARG I  100  ALA I  105  1                                   6    
HELIX   55 AG1 THR I  110  THR I  119  1                                  10    
HELIX   56 AG2 PRO I  125  TYR I  145  1                                  21    
HELIX   57 AG3 SER I  149  ILE I  153  5                                   5    
HELIX   58 AG4 PRO I  160  GLN I  176  1                                  17    
HELIX   59 AG5 SER I  178  LEU I  189  1                                  12    
HELIX   60 AG6 ASN I  195  GLY I  206  1                                  12    
HELIX   61 AG7 THR I  210  CYS I  218  1                                   9    
HELIX   62 AG8 SER K   16  ALA K   31  1                                  16    
HELIX   63 AG9 GLU K   35  SER K   44  1                                  10    
HELIX   64 AH1 THR K   48  THR K   58  1                                  11    
HELIX   65 AH2 HIS K   62  HIS K   84  1                                  23    
HELIX   66 AH3 ARG K  100  ALA K  105  1                                   6    
HELIX   67 AH4 THR K  110  THR K  119  1                                  10    
HELIX   68 AH5 PRO K  125  TYR K  145  1                                  21    
HELIX   69 AH6 SER K  149  ILE K  153  5                                   5    
HELIX   70 AH7 PRO K  160  ALA K  177  1                                  18    
HELIX   71 AH8 ALA K  184  ASN K  193  1                                  10    
HELIX   72 AH9 ASN K  195  GLY K  206  1                                  12    
HELIX   73 AI1 THR K  210  CYS K  218  1                                   9    
HELIX   74 AI2 SER J   27  PHE J   31  5                                   5    
HELIX   75 AI3 LYS J   83  THR J   87  5                                   5    
HELIX   76 AI4 SER B   27  PHE B   31  5                                   5    
HELIX   77 AI5 LYS B   83  THR B   87  5                                   5    
HELIX   78 AI6 SER E   27  PHE E   31  5                                   5    
HELIX   79 AI7 LYS E   83  THR E   87  5                                   5    
HELIX   80 AI8 SER F   27  PHE F   31  5                                   5    
HELIX   81 AI9 LYS F   83  THR F   87  5                                   5    
HELIX   82 AJ1 SER H   27  PHE H   31  5                                   5    
HELIX   83 AJ2 LYS H   83  THR H   87  5                                   5    
HELIX   84 AJ3 SER L   27  PHE L   31  5                                   5    
HELIX   85 AJ4 LYS L   83  THR L   87  5                                   5    
SHEET    1 AA1 2 ILE C   2  GLN C   4  0                                        
SHEET    2 AA1 2 MET C  10  HIS C  12 -1  O  VAL C  11   N  VAL C   3           
SHEET    1 AA2 2 ILE A   2  GLN A   4  0                                        
SHEET    2 AA2 2 MET A  10  HIS A  12 -1  O  VAL A  11   N  VAL A   3           
SHEET    1 AA3 2 ILE D   2  GLN D   4  0                                        
SHEET    2 AA3 2 MET D  10  HIS D  12 -1  O  VAL D  11   N  VAL D   3           
SHEET    1 AA4 2 ILE G   2  GLN G   4  0                                        
SHEET    2 AA4 2 MET G  10  HIS G  12 -1  O  VAL G  11   N  VAL G   3           
SHEET    1 AA5 2 ILE I   2  GLN I   4  0                                        
SHEET    2 AA5 2 MET I  10  HIS I  12 -1  O  VAL I  11   N  VAL I   3           
SHEET    1 AA6 2 ILE K   2  GLN K   4  0                                        
SHEET    2 AA6 2 MET K  10  HIS K  12 -1  O  VAL K  11   N  VAL K   3           
SHEET    1 AA7 4 LEU J   4  SER J   7  0                                        
SHEET    2 AA7 4 LEU J  18  ALA J  24 -1  O  SER J  21   N  SER J   7           
SHEET    3 AA7 4 THR J  77  MET J  82 -1  O  MET J  82   N  LEU J  18           
SHEET    4 AA7 4 THR J  68  ASP J  72 -1  N  SER J  70   O  ALA J  79           
SHEET    1 AA8 6 LEU J  11  GLN J  13  0                                        
SHEET    2 AA8 6 THR J 107  SER J 112  1  O  THR J 110   N  VAL J  12           
SHEET    3 AA8 6 ALA J  88  ALA J  95 -1  N  TYR J  90   O  THR J 107           
SHEET    4 AA8 6 ALA J  33  GLN J  39 -1  N  GLN J  39   O  VAL J  89           
SHEET    5 AA8 6 GLU J  46  VAL J  52 -1  O  ILE J  51   N  MET J  34           
SHEET    6 AA8 6 VAL J  58  LEU J  59 -1  O  VAL J  58   N  ARG J  50           
SHEET    1 AA9 4 LEU J  11  GLN J  13  0                                        
SHEET    2 AA9 4 THR J 107  SER J 112  1  O  THR J 110   N  VAL J  12           
SHEET    3 AA9 4 ALA J  88  ALA J  95 -1  N  TYR J  90   O  THR J 107           
SHEET    4 AA9 4 ALA J 101  TRP J 103 -1  O  TYR J 102   N  ALA J  94           
SHEET    1 AB1 4 LEU B   4  SER B   7  0                                        
SHEET    2 AB1 4 LEU B  18  ALA B  24 -1  O  SER B  21   N  SER B   7           
SHEET    3 AB1 4 THR B  77  MET B  82 -1  O  MET B  82   N  LEU B  18           
SHEET    4 AB1 4 THR B  68  ASP B  72 -1  N  SER B  70   O  ALA B  79           
SHEET    1 AB2 6 LEU B  11  GLN B  13  0                                        
SHEET    2 AB2 6 THR B 107  SER B 112  1  O  THR B 110   N  VAL B  12           
SHEET    3 AB2 6 ALA B  88  ALA B  95 -1  N  TYR B  90   O  THR B 107           
SHEET    4 AB2 6 ALA B  33  GLN B  39 -1  N  GLN B  39   O  VAL B  89           
SHEET    5 AB2 6 GLU B  46  VAL B  52 -1  O  ILE B  51   N  MET B  34           
SHEET    6 AB2 6 VAL B  58  LEU B  59 -1  O  VAL B  58   N  ARG B  50           
SHEET    1 AB3 4 LEU B  11  GLN B  13  0                                        
SHEET    2 AB3 4 THR B 107  SER B 112  1  O  THR B 110   N  VAL B  12           
SHEET    3 AB3 4 ALA B  88  ALA B  95 -1  N  TYR B  90   O  THR B 107           
SHEET    4 AB3 4 ALA B 101  TRP B 103 -1  O  TYR B 102   N  ALA B  94           
SHEET    1 AB4 4 LEU E   4  SER E   7  0                                        
SHEET    2 AB4 4 LEU E  18  ALA E  24 -1  O  SER E  21   N  SER E   7           
SHEET    3 AB4 4 THR E  77  MET E  82 -1  O  MET E  82   N  LEU E  18           
SHEET    4 AB4 4 THR E  68  ASP E  72 -1  N  SER E  70   O  ALA E  79           
SHEET    1 AB5 6 LEU E  11  GLN E  13  0                                        
SHEET    2 AB5 6 THR E 107  SER E 112  1  O  THR E 110   N  VAL E  12           
SHEET    3 AB5 6 ALA E  88  ALA E  95 -1  N  ALA E  88   O  VAL E 109           
SHEET    4 AB5 6 ALA E  33  GLN E  39 -1  N  GLN E  39   O  VAL E  89           
SHEET    5 AB5 6 GLU E  46  VAL E  52 -1  O  ILE E  51   N  MET E  34           
SHEET    6 AB5 6 VAL E  58  LEU E  59 -1  O  VAL E  58   N  ARG E  50           
SHEET    1 AB6 4 LEU E  11  GLN E  13  0                                        
SHEET    2 AB6 4 THR E 107  SER E 112  1  O  THR E 110   N  VAL E  12           
SHEET    3 AB6 4 ALA E  88  ALA E  95 -1  N  ALA E  88   O  VAL E 109           
SHEET    4 AB6 4 ALA E 101  TRP E 103 -1  O  TYR E 102   N  ALA E  94           
SHEET    1 AB7 4 LEU F   4  SER F   7  0                                        
SHEET    2 AB7 4 LEU F  18  ALA F  24 -1  O  SER F  21   N  SER F   7           
SHEET    3 AB7 4 THR F  77  MET F  82 -1  O  MET F  82   N  LEU F  18           
SHEET    4 AB7 4 THR F  68  ASP F  72 -1  N  SER F  70   O  ALA F  79           
SHEET    1 AB8 6 LEU F  11  GLN F  13  0                                        
SHEET    2 AB8 6 THR F 107  SER F 112  1  O  THR F 110   N  VAL F  12           
SHEET    3 AB8 6 ALA F  88  ALA F  95 -1  N  ALA F  88   O  VAL F 109           
SHEET    4 AB8 6 ALA F  33  GLN F  39 -1  N  GLN F  39   O  VAL F  89           
SHEET    5 AB8 6 GLU F  46  VAL F  52 -1  O  ILE F  51   N  MET F  34           
SHEET    6 AB8 6 VAL F  58  LEU F  59 -1  O  VAL F  58   N  ARG F  50           
SHEET    1 AB9 4 LEU F  11  GLN F  13  0                                        
SHEET    2 AB9 4 THR F 107  SER F 112  1  O  THR F 110   N  VAL F  12           
SHEET    3 AB9 4 ALA F  88  ALA F  95 -1  N  ALA F  88   O  VAL F 109           
SHEET    4 AB9 4 ALA F 101  TRP F 103 -1  O  TYR F 102   N  ALA F  94           
SHEET    1 AC1 4 LEU H   4  SER H   7  0                                        
SHEET    2 AC1 4 LEU H  18  ALA H  24 -1  O  SER H  21   N  SER H   7           
SHEET    3 AC1 4 THR H  77  MET H  82 -1  O  MET H  82   N  LEU H  18           
SHEET    4 AC1 4 THR H  68  ASP H  72 -1  N  SER H  70   O  ALA H  79           
SHEET    1 AC2 6 LEU H  11  GLN H  13  0                                        
SHEET    2 AC2 6 THR H 107  SER H 112  1  O  THR H 110   N  VAL H  12           
SHEET    3 AC2 6 ALA H  88  ALA H  95 -1  N  TYR H  90   O  THR H 107           
SHEET    4 AC2 6 ALA H  33  GLN H  39 -1  N  GLN H  39   O  VAL H  89           
SHEET    5 AC2 6 GLU H  46  VAL H  52 -1  O  ILE H  51   N  MET H  34           
SHEET    6 AC2 6 VAL H  58  LEU H  59 -1  O  VAL H  58   N  ARG H  50           
SHEET    1 AC3 4 LEU H  11  GLN H  13  0                                        
SHEET    2 AC3 4 THR H 107  SER H 112  1  O  THR H 110   N  VAL H  12           
SHEET    3 AC3 4 ALA H  88  ALA H  95 -1  N  TYR H  90   O  THR H 107           
SHEET    4 AC3 4 ALA H 101  TRP H 103 -1  O  TYR H 102   N  ALA H  94           
SHEET    1 AC4 4 LEU L   4  SER L   7  0                                        
SHEET    2 AC4 4 LEU L  18  ALA L  24 -1  O  SER L  21   N  SER L   7           
SHEET    3 AC4 4 THR L  77  MET L  82 -1  O  MET L  82   N  LEU L  18           
SHEET    4 AC4 4 THR L  68  ASP L  72 -1  N  SER L  70   O  ALA L  79           
SHEET    1 AC5 6 LEU L  11  GLN L  13  0                                        
SHEET    2 AC5 6 THR L 107  SER L 112  1  O  THR L 110   N  VAL L  12           
SHEET    3 AC5 6 ALA L  88  ALA L  95 -1  N  ALA L  88   O  VAL L 109           
SHEET    4 AC5 6 ALA L  33  GLN L  39 -1  N  GLN L  39   O  VAL L  89           
SHEET    5 AC5 6 GLU L  46  VAL L  52 -1  O  ILE L  51   N  MET L  34           
SHEET    6 AC5 6 VAL L  58  LEU L  59 -1  O  VAL L  58   N  ARG L  50           
SHEET    1 AC6 4 LEU L  11  GLN L  13  0                                        
SHEET    2 AC6 4 THR L 107  SER L 112  1  O  THR L 110   N  VAL L  12           
SHEET    3 AC6 4 ALA L  88  ALA L  95 -1  N  ALA L  88   O  VAL L 109           
SHEET    4 AC6 4 ALA L 101  TRP L 103 -1  O  TYR L 102   N  ALA L  94           
SSBOND   1 CYS C   14    CYS I   45                          1555   1555  2.04  
SSBOND   2 CYS C   45    CYS D   14                          1555   1555  2.06  
SSBOND   3 CYS A   14    CYS K   45                          1555   1555  2.05  
SSBOND   4 CYS A   45    CYS I   14                          1555   1555  2.05  
SSBOND   5 CYS D   45    CYS G   14                          1555   1555  2.05  
SSBOND   6 CYS G   45    CYS K   14                          1555   1555  2.03  
SSBOND   7 CYS J   22    CYS J   92                          1555   1555  2.05  
SSBOND   8 CYS B   22    CYS B   92                          1555   1555  2.05  
SSBOND   9 CYS E   22    CYS E   92                          1555   1555  2.05  
SSBOND  10 CYS F   22    CYS F   92                          1555   1555  2.05  
SSBOND  11 CYS H   22    CYS H   92                          1555   1555  2.05  
SSBOND  12 CYS L   22    CYS L   92                          1555   1555  2.05  
CISPEP   1 ASN C  121    PRO C  122          0         1.70                     
CISPEP   2 ASN A  121    PRO A  122          0         2.22                     
CISPEP   3 ASN D  121    PRO D  122          0         1.38                     
CISPEP   4 ASN G  121    PRO G  122          0         1.56                     
CISPEP   5 ASN I  121    PRO I  122          0         1.80                     
CISPEP   6 ASN K  121    PRO K  122          0         1.62                     
CRYST1  102.548  140.378  125.186  90.00 113.90  90.00 P 1 21 1     12          
ORIGX1      1.000000  0.000000  0.000000        0.00000                         
ORIGX2      0.000000  1.000000  0.000000        0.00000                         
ORIGX3      0.000000  0.000000  1.000000        0.00000                         
SCALE1      0.009752  0.000000  0.004320        0.00000                         
SCALE2      0.000000  0.007124  0.000000        0.00000                         
SCALE3      0.000000  0.000000  0.008737        0.00000                         
ATOM      1  N   PRO C   1     -75.591 -26.449  45.276  1.00 79.81           N  
ANISOU    1  N   PRO C   1    10072   8442  11811   1018   1623   -677       N  
ATOM      2  CA  PRO C   1     -75.582 -26.761  46.700  1.00 68.53           C  
ANISOU    2  CA  PRO C   1     8773   6995  10270    988   1796   -807       C  
ATOM      3  C   PRO C   1     -76.970 -26.671  47.310  1.00 70.70           C  
ANISOU    3  C   PRO C   1     8908   7298  10657   1126   2013   -851       C  
ATOM      4  O   PRO C   1     -77.914 -26.293  46.616  1.00 81.97           O  
ANISOU    4  O   PRO C   1    10115   8747  12281   1263   2009   -775       O  
ATOM      5  CB  PRO C   1     -74.722 -25.624  47.242  1.00 78.86           C  
ANISOU    5  CB  PRO C   1    10339   8110  11514    988   1794   -896       C  
ATOM      6  CG  PRO C   1     -73.738 -25.291  46.061  1.00 80.44           C  
ANISOU    6  CG  PRO C   1    10550   8287  11727    910   1574   -782       C  
ATOM      7  CD  PRO C   1     -74.208 -26.139  44.886  1.00 89.76           C  
ANISOU    7  CD  PRO C   1    11494   9646  12966    908   1479   -654       C  
ATOM      8  N   ILE C   2     -77.113 -27.004  48.587  1.00 71.55           N  
ANISOU    8  N   ILE C   2     9122   7428  10635   1092   2204   -957       N  
ATOM      9  CA  ILE C   2     -78.379 -26.833  49.281  1.00 74.15           C  
ANISOU    9  CA  ILE C   2     9322   7802  11050   1226   2466  -1016       C  
ATOM     10  C   ILE C   2     -78.161 -25.688  50.254  1.00 88.23           C  
ANISOU   10  C   ILE C   2    11360   9405  12758   1332   2625  -1195       C  
ATOM     11  O   ILE C   2     -77.230 -25.739  51.070  1.00 87.72           O  
ANISOU   11  O   ILE C   2    11576   9302  12452   1200   2614  -1290       O  
ATOM     12  CB  ILE C   2     -78.811 -28.110  50.025  1.00 74.36           C  
ANISOU   12  CB  ILE C   2     9285   8008  10959   1086   2605   -997       C  
ATOM     13  CG1 ILE C   2     -78.887 -29.290  49.064  1.00 85.63           C  
ANISOU   13  CG1 ILE C   2    10523   9556  12454    944   2427   -854       C  
ATOM     14  CG2 ILE C   2     -80.140 -27.896  50.738  1.00 90.14           C  
ANISOU   14  CG2 ILE C   2    11112  10090  13045   1216   2914  -1052       C  
ATOM     15  CD1 ILE C   2     -79.918 -29.106  47.963  1.00 73.69           C  
ANISOU   15  CD1 ILE C   2     8676   8124  11196   1040   2363   -766       C  
ATOM     16  N   VAL C   3     -78.986 -24.639  50.153  1.00 85.27           N  
ANISOU   16  N   VAL C   3    10896   8911  12591   1574   2756  -1245       N  
ATOM     17  CA  VAL C   3     -78.810 -23.507  51.043  1.00 81.07           C  
ANISOU   17  CA  VAL C   3    10641   8159  12004   1686   2922  -1455       C  
ATOM     18  C   VAL C   3     -80.154 -23.182  51.671  1.00105.71           C  
ANISOU   18  C   VAL C   3    13600  11313  15252   1925   3261  -1556       C  
ATOM     19  O   VAL C   3     -81.213 -23.587  51.192  1.00111.04           O  
ANISOU   19  O   VAL C   3    13905  12155  16129   2032   3320  -1428       O  
ATOM     20  CB  VAL C   3     -78.231 -22.271  50.323  1.00 91.71           C  
ANISOU   20  CB  VAL C   3    12132   9214  13500   1769   2751  -1446       C  
ATOM     21  CG1 VAL C   3     -76.805 -22.540  49.857  1.00108.41           C  
ANISOU   21  CG1 VAL C   3    14409  11322  15460   1512   2462  -1369       C  
ATOM     22  CG2 VAL C   3     -79.117 -21.879  49.157  1.00106.12           C  
ANISOU   22  CG2 VAL C   3    13650  11016  15655   1988   2684  -1265       C  
ATOM     23  N   GLN C   4     -80.091 -22.406  52.737  1.00109.51           N  
ANISOU   23  N   GLN C   4    14356  11639  15613   2008   3486  -1802       N  
ATOM     24  CA  GLN C   4     -81.255 -21.874  53.428  1.00117.14           C  
ANISOU   24  CA  GLN C   4    15224  12594  16689   2278   3861  -1958       C  
ATOM     25  C   GLN C   4     -81.675 -20.550  52.791  1.00123.48           C  
ANISOU   25  C   GLN C   4    15979  13091  17845   2603   3864  -1978       C  
ATOM     26  O   GLN C   4     -80.821 -19.707  52.504  1.00119.23           O  
ANISOU   26  O   GLN C   4    15726  12250  17324   2579   3686  -2024       O  
ATOM     27  CB  GLN C   4     -80.963 -21.789  54.926  1.00117.55           C  
ANISOU   27  CB  GLN C   4    15630  12652  16381   2190   4117  -2235       C  
ATOM     28  CG  GLN C   4     -82.147 -21.438  55.795  1.00139.58           C  
ANISOU   28  CG  GLN C   4    18326  15502  19206   2440   4572  -2423       C  
ATOM     29  CD  GLN C   4     -81.755 -21.353  57.250  1.00153.15           C  
ANISOU   29  CD  GLN C   4    20451  17246  20494   2316   4806  -2707       C  
ATOM     30  OE1 GLN C   4     -80.571 -21.388  57.581  1.00148.60           O  
ANISOU   30  OE1 GLN C   4    20234  16600  19626   2062   4590  -2769       O  
ATOM     31  NE2 GLN C   4     -82.751 -21.278  58.136  1.00169.43           N  
ANISOU   31  NE2 GLN C   4    22438  19445  22492   2483   5249  -2873       N  
ATOM     32  N   ASN C   5     -82.968 -20.388  52.518  1.00133.97           N  
ANISOU   32  N   ASN C   5    16929  14498  19476   2896   4044  -1909       N  
ATOM     33  CA  ASN C   5     -83.500 -19.139  51.976  1.00140.12           C  
ANISOU   33  CA  ASN C   5    17632  14980  20626   3266   4070  -1902       C  
ATOM     34  C   ASN C   5     -84.093 -18.244  53.069  1.00154.13           C  
ANISOU   34  C   ASN C   5    19553  16565  22443   3564   4496  -2219       C  
ATOM     35  O   ASN C   5     -84.244 -18.644  54.224  1.00146.58           O  
ANISOU   35  O   ASN C   5    18704  15775  21214   3485   4797  -2433       O  
ATOM     36  CB  ASN C   5     -84.547 -19.445  50.896  1.00144.49           C  
ANISOU   36  CB  ASN C   5    17640  15740  21520   3440   3961  -1604       C  
ATOM     37  CG  ASN C   5     -85.873 -19.984  51.472  1.00151.10           C  
ANISOU   37  CG  ASN C   5    18065  16898  22447   3585   4304  -1630       C  
ATOM     38  OD1 ASN C   5     -85.999 -20.262  52.670  1.00160.50           O  
ANISOU   38  OD1 ASN C   5    19380  18193  23408   3530   4637  -1851       O  
ATOM     39  ND2 ASN C   5     -86.868 -20.122  50.605  1.00149.97           N  
ANISOU   39  ND2 ASN C   5    17417  16937  22628   3757   4217  -1389       N  
ATOM     40  N   LEU C   6     -84.384 -16.991  52.691  1.00165.07           N  
ANISOU   40  N   LEU C   6    20981  17576  24163   3910   4520  -2251       N  
ATOM     41  CA  LEU C   6     -84.902 -16.021  53.656  1.00147.60           C  
ANISOU   41  CA  LEU C   6    18951  15105  22027   4236   4931  -2588       C  
ATOM     42  C   LEU C   6     -86.179 -16.517  54.321  1.00148.17           C  
ANISOU   42  C   LEU C   6    18632  15527  22140   4441   5350  -2657       C  
ATOM     43  O   LEU C   6     -86.433 -16.208  55.490  1.00173.40           O  
ANISOU   43  O   LEU C   6    22027  18684  25171   4552   5760  -2997       O  
ATOM     44  CB  LEU C   6     -85.148 -14.676  52.974  1.00117.44           C  
ANISOU   44  CB  LEU C   6    15166  10811  18646   4621   4871  -2542       C  
ATOM     45  N   GLN C   7     -86.988 -17.287  53.596  1.00174.15           N  
ANISOU   45  N   GLN C   7    21363  19174  25631   4471   5260  -2346       N  
ATOM     46  CA  GLN C   7     -88.156 -17.935  54.173  1.00182.28           C  
ANISOU   46  CA  GLN C   7    21963  20607  26687   4575   5628  -2362       C  
ATOM     47  C   GLN C   7     -87.775 -18.969  55.229  1.00184.39           C  
ANISOU   47  C   GLN C   7    22425  21174  26462   4186   5799  -2497       C  
ATOM     48  O   GLN C   7     -88.650 -19.422  55.978  1.00191.47           O  
ANISOU   48  O   GLN C   7    23071  22380  27301   4239   6188  -2567       O  
ATOM     49  CB  GLN C   7     -88.971 -18.575  53.045  1.00184.43           C  
ANISOU   49  CB  GLN C   7    21609  21192  27273   4604   5399  -1974       C  
ATOM     50  CG  GLN C   7     -90.403 -18.952  53.386  1.00203.21           C  
ANISOU   50  CG  GLN C   7    23410  23947  29855   4812   5759  -1937       C  
ATOM     51  CD  GLN C   7     -91.124 -19.569  52.199  1.00205.01           C  
ANISOU   51  CD  GLN C   7    23034  24481  30380   4784   5455  -1551       C  
ATOM     52  OE1 GLN C   7     -90.796 -19.289  51.045  1.00201.46           O  
ANISOU   52  OE1 GLN C   7    22566  23883  30096   4802   5028  -1327       O  
ATOM     53  NE2 GLN C   7     -92.104 -20.419  52.478  1.00209.70           N  
ANISOU   53  NE2 GLN C   7    23136  25519  31020   4711   5669  -1469       N  
ATOM     54  N   GLY C   8     -86.493 -19.338  55.310  1.00165.82           N  
ANISOU   54  N   GLY C   8    20500  18746  23757   3802   5520  -2513       N  
ATOM     55  CA  GLY C   8     -85.997 -20.315  56.257  1.00164.15           C  
ANISOU   55  CA  GLY C   8    20510  18790  23070   3429   5610  -2592       C  
ATOM     56  C   GLY C   8     -85.951 -21.736  55.737  1.00166.35           C  
ANISOU   56  C   GLY C   8    20515  19412  23280   3098   5370  -2280       C  
ATOM     57  O   GLY C   8     -85.553 -22.638  56.486  1.00167.66           O  
ANISOU   57  O   GLY C   8    20850  19779  23073   2789   5423  -2292       O  
ATOM     58  N   GLN C   9     -86.343 -21.960  54.488  1.00162.72           N  
ANISOU   58  N   GLN C   9    19660  19010  23157   3150   5100  -2002       N  
ATOM     59  CA  GLN C   9     -86.391 -23.282  53.881  1.00154.97           C  
ANISOU   59  CA  GLN C   9    18408  18322  22152   2847   4868  -1730       C  
ATOM     60  C   GLN C   9     -85.107 -23.639  53.128  1.00141.67           C  
ANISOU   60  C   GLN C   9    16985  16512  20333   2577   4414  -1612       C  
ATOM     61  O   GLN C   9     -84.449 -22.775  52.543  1.00140.74           O  
ANISOU   61  O   GLN C   9    17064  16110  20302   2674   4195  -1628       O  
ATOM     62  CB  GLN C   9     -87.564 -23.361  52.895  1.00152.79           C  
ANISOU   62  CB  GLN C   9    17541  18217  22295   3029   4806  -1506       C  
ATOM     63  CG  GLN C   9     -88.887 -23.879  53.451  1.00177.29           C  
ANISOU   63  CG  GLN C   9    20192  21667  25502   3084   5177  -1480       C  
ATOM     64  CD  GLN C   9     -89.216 -23.326  54.825  1.00202.21           C  
ANISOU   64  CD  GLN C   9    23513  24808  28508   3271   5691  -1766       C  
ATOM     65  OE1 GLN C   9     -89.092 -24.015  55.838  1.00221.92           O  
ANISOU   65  OE1 GLN C   9    26180  27479  30660   3034   5926  -1848       O  
ATOM     66  NE2 GLN C   9     -89.648 -22.070  54.862  1.00193.61           N  
ANISOU   66  NE2 GLN C   9    22391  23502  27671   3709   5875  -1917       N  
ATOM     67  N   MET C  10     -84.750 -24.928  53.160  1.00119.03           N  
ANISOU   67  N   MET C  10    14117  13850  17258   2236   4290  -1488       N  
ATOM     68  CA  MET C  10     -83.560 -25.431  52.469  1.00117.30           C  
ANISOU   68  CA  MET C  10    14102  13554  16913   1988   3896  -1378       C  
ATOM     69  C   MET C  10     -83.908 -25.703  51.014  1.00107.25           C  
ANISOU   69  C   MET C  10    12486  12349  15915   1994   3604  -1154       C  
ATOM     70  O   MET C  10     -84.762 -26.549  50.717  1.00 98.93           O  
ANISOU   70  O   MET C  10    11076  11537  14976   1910   3622  -1021       O  
ATOM     71  CB  MET C  10     -82.988 -26.700  53.109  1.00105.02           C  
ANISOU   71  CB  MET C  10    12715  12150  15040   1655   3881  -1339       C  
ATOM     72  CG  MET C  10     -82.430 -26.572  54.494  1.00103.96           C  
ANISOU   72  CG  MET C  10    12967  11984  14548   1581   4083  -1522       C  
ATOM     73  SD  MET C  10     -80.945 -25.521  54.345  1.00119.77           S  
ANISOU   73  SD  MET C  10    15406  13667  16435   1592   3819  -1661       S  
ATOM     74  CE  MET C  10     -80.277 -25.554  56.011  1.00146.67           C  
ANISOU   74  CE  MET C  10    19261  17105  19362   1436   4000  -1866       C  
ATOM     75  N   VAL C  11     -83.240 -24.992  50.107  1.00 93.30           N  
ANISOU   75  N   VAL C  11    10835  10379  14235   2065   3330  -1109       N  
ATOM     76  CA  VAL C  11     -83.519 -25.072  48.684  1.00 95.22           C  
ANISOU   76  CA  VAL C  11    10799  10684  14695   2088   3040   -901       C  
ATOM     77  C   VAL C  11     -82.214 -25.340  47.949  1.00 92.37           C  
ANISOU   77  C   VAL C  11    10687  10236  14172   1878   2717   -840       C  
ATOM     78  O   VAL C  11     -81.119 -25.058  48.442  1.00 89.00           O  
ANISOU   78  O   VAL C  11    10623   9644  13551   1797   2702   -951       O  
ATOM     79  CB  VAL C  11     -84.186 -23.791  48.141  1.00100.27           C  
ANISOU   79  CB  VAL C  11    11272  11180  15646   2441   3041   -851       C  
ATOM     80  CG1 VAL C  11     -85.480 -23.505  48.885  1.00113.15           C  
ANISOU   80  CG1 VAL C  11    12619  12909  17465   2694   3396   -924       C  
ATOM     81  CG2 VAL C  11     -83.232 -22.606  48.215  1.00 95.35           C  
ANISOU   81  CG2 VAL C  11    11048  10196  14986   2545   2989   -950       C  
ATOM     82  N   HIS C  12     -82.352 -25.922  46.760  1.00 85.69           N  
ANISOU   82  N   HIS C  12     9626   9532  13400   1778   2462   -670       N  
ATOM     83  CA  HIS C  12     -81.216 -26.158  45.885  1.00 77.32           C  
ANISOU   83  CA  HIS C  12     8746   8425  12206   1610   2175   -605       C  
ATOM     84  C   HIS C  12     -80.811 -24.851  45.223  1.00 94.31           C  
ANISOU   84  C   HIS C  12    11011  10368  14455   1777   2043   -544       C  
ATOM     85  O   HIS C  12     -81.646 -23.990  44.936  1.00113.64           O  
ANISOU   85  O   HIS C  12    13284  12758  17135   2024   2070   -470       O  
ATOM     86  CB  HIS C  12     -81.539 -27.200  44.818  1.00 76.41           C  
ANISOU   86  CB  HIS C  12     8393   8532  12108   1444   1964   -475       C  
ATOM     87  CG  HIS C  12     -80.404 -27.470  43.877  1.00 73.77           C  
ANISOU   87  CG  HIS C  12     8233   8175  11622   1291   1709   -430       C  
ATOM     88  ND1 HIS C  12     -80.301 -26.861  42.647  1.00 84.30           N  
ANISOU   88  ND1 HIS C  12     9513   9510  13007   1351   1487   -296       N  
ATOM     89  CD2 HIS C  12     -79.335 -28.297  43.978  1.00 87.76           C  
ANISOU   89  CD2 HIS C  12    10216   9937  13191   1091   1654   -490       C  
ATOM     90  CE1 HIS C  12     -79.211 -27.290  42.035  1.00 94.83           C  
ANISOU   90  CE1 HIS C  12    11020  10852  14159   1184   1334   -294       C  
ATOM     91  NE2 HIS C  12     -78.608 -28.166  42.818  1.00 70.06           N  
ANISOU   91  NE2 HIS C  12     8032   7703  10885   1040   1431   -417       N  
ATOM     92  N   GLN C  13     -79.507 -24.695  45.032  1.00 76.75           N  
ANISOU   92  N   GLN C  13     9076   8020  12065   1644   1910   -562       N  
ATOM     93  CA  GLN C  13     -78.937 -23.562  44.326  1.00 77.13           C  
ANISOU   93  CA  GLN C  13     9262   7868  12175   1722   1764   -475       C  
ATOM     94  C   GLN C  13     -77.875 -24.067  43.374  1.00 80.90           C  
ANISOU   94  C   GLN C  13     9817   8435  12485   1504   1530   -382       C  
ATOM     95  O   GLN C  13     -77.148 -25.004  43.699  1.00 89.25           O  
ANISOU   95  O   GLN C  13    10967   9586  13357   1312   1527   -464       O  
ATOM     96  CB  GLN C  13     -78.277 -22.606  45.323  1.00 90.70           C  
ANISOU   96  CB  GLN C  13    11308   9301  13854   1764   1902   -639       C  
ATOM     97  CG  GLN C  13     -77.630 -21.361  44.741  1.00114.98           C  
ANISOU   97  CG  GLN C  13    14574  12106  17009   1809   1774   -558       C  
ATOM     98  CD  GLN C  13     -77.236 -20.364  45.819  1.00121.71           C  
ANISOU   98  CD  GLN C  13    15740  12643  17860   1859   1932   -761       C  
ATOM     99  OE1 GLN C  13     -77.986 -19.432  46.122  1.00130.92           O  
ANISOU   99  OE1 GLN C  13    16921  13589  19233   2114   2075   -813       O  
ATOM    100  NE2 GLN C  13     -76.037 -20.542  46.388  1.00113.16           N  
ANISOU  100  NE2 GLN C  13    14910  11534  16550   1618   1898   -882       N  
ATOM    101  N   CYS C  14     -77.816 -23.481  42.183  1.00 87.27           N  
ANISOU  101  N   CYS C  14    10577   9225  13356   1544   1342   -199       N  
ATOM    102  CA  CYS C  14     -76.808 -23.914  41.227  1.00 75.73           C  
ANISOU  102  CA  CYS C  14     9185   7875  11714   1343   1155   -117       C  
ATOM    103  C   CYS C  14     -75.420 -23.635  41.800  1.00 74.35           C  
ANISOU  103  C   CYS C  14     9294   7550  11404   1207   1188   -216       C  
ATOM    104  O   CYS C  14     -75.196 -22.644  42.504  1.00 76.61           O  
ANISOU  104  O   CYS C  14     9761   7588  11759   1272   1274   -280       O  
ATOM    105  CB  CYS C  14     -77.009 -23.267  39.857  1.00 88.47           C  
ANISOU  105  CB  CYS C  14    10715   9520  13381   1399    956    121       C  
ATOM    106  SG  CYS C  14     -78.576 -23.747  39.051  1.00121.69           S  
ANISOU  106  SG  CYS C  14    14541  13989  17708   1509    839    259       S  
ATOM    107  N   ILE C  15     -74.494 -24.540  41.496  1.00 68.51           N  
ANISOU  107  N   ILE C  15     8586   6966  10478   1017   1117   -240       N  
ATOM    108  CA  ILE C  15     -73.088 -24.332  41.809  1.00 67.49           C  
ANISOU  108  CA  ILE C  15     8656   6761  10224    870   1102   -289       C  
ATOM    109  C   ILE C  15     -72.602 -23.056  41.143  1.00 68.88           C  
ANISOU  109  C   ILE C  15     8937   6780  10454    860   1016   -146       C  
ATOM    110  O   ILE C  15     -72.953 -22.749  39.995  1.00 69.83           O  
ANISOU  110  O   ILE C  15     8966   6957  10609    900    909     36       O  
ATOM    111  CB  ILE C  15     -72.255 -25.556  41.387  1.00 67.29           C  
ANISOU  111  CB  ILE C  15     8588   6952  10028    717   1041   -310       C  
ATOM    112  CG1 ILE C  15     -70.814 -25.424  41.879  1.00 71.47           C  
ANISOU  112  CG1 ILE C  15     9264   7440  10451    581   1032   -361       C  
ATOM    113  CG2 ILE C  15     -72.289 -25.769  39.879  1.00 65.64           C  
ANISOU  113  CG2 ILE C  15     8263   6913   9765    683    914   -174       C  
ATOM    114  CD1 ILE C  15     -70.060 -26.734  41.873  1.00 63.25           C  
ANISOU  114  CD1 ILE C  15     8175   6576   9282    494   1018   -418       C  
ATOM    115  N   SER C  16     -71.807 -22.274  41.890  1.00 81.93           N  
ANISOU  115  N   SER C  16    10796   8226  12107    787   1054   -220       N  
ATOM    116  CA  SER C  16     -71.487 -20.959  41.363  1.00 89.22           C  
ANISOU  116  CA  SER C  16    11844   8930  13127    770    988    -79       C  
ATOM    117  C   SER C  16     -70.316 -21.012  40.387  1.00 80.90           C  
ANISOU  117  C   SER C  16    10783   8014  11940    562    873     67       C  
ATOM    118  O   SER C  16     -69.411 -21.834  40.530  1.00 80.55           O  
ANISOU  118  O   SER C  16    10701   8161  11744    416    868     -9       O  
ATOM    119  CB  SER C  16     -71.124 -20.030  42.522  1.00 91.20           C  
ANISOU  119  CB  SER C  16    12339   8874  13438    741   1068   -236       C  
ATOM    120  OG  SER C  16     -70.417 -18.889  42.073  1.00100.30           O  
ANISOU  120  OG  SER C  16    13650   9804  14654    623    990   -113       O  
ATOM    121  N   PRO C  17     -70.299 -20.109  39.402  1.00 73.69           N  
ANISOU  121  N   PRO C  17     9903   7007  11087    552    789    293       N  
ATOM    122  CA  PRO C  17     -69.134 -20.031  38.509  1.00 72.75           C  
ANISOU  122  CA  PRO C  17     9787   7024  10829    329    716    444       C  
ATOM    123  C   PRO C  17     -67.832 -19.753  39.230  1.00 76.63           C  
ANISOU  123  C   PRO C  17    10395   7438  11281    106    738    344       C  
ATOM    124  O   PRO C  17     -66.789 -20.308  38.858  1.00 76.55           O  
ANISOU  124  O   PRO C  17    10293   7669  11122    -65    723    364       O  
ATOM    125  CB  PRO C  17     -69.507 -18.877  37.568  1.00 75.53           C  
ANISOU  125  CB  PRO C  17    10210   7204  11286    371    634    724       C  
ATOM    126  CG  PRO C  17     -70.994 -18.849  37.581  1.00 76.28           C  
ANISOU  126  CG  PRO C  17    10220   7234  11528    655    627    743       C  
ATOM    127  CD  PRO C  17     -71.402 -19.238  38.966  1.00 93.31           C  
ANISOU  127  CD  PRO C  17    12389   9302  13762    760    757    452       C  
ATOM    128  N   ARG C  18     -67.878 -18.923  40.277  1.00 74.02           N  
ANISOU  128  N   ARG C  18    10256   6788  11080    108    774    221       N  
ATOM    129  CA  ARG C  18     -66.698 -18.659  41.093  1.00 74.39           C  
ANISOU  129  CA  ARG C  18    10416   6769  11079   -130    763     99       C  
ATOM    130  C   ARG C  18     -66.181 -19.928  41.756  1.00 71.98           C  
ANISOU  130  C   ARG C  18     9984   6752  10613   -170    779    -70       C  
ATOM    131  O   ARG C  18     -64.970 -20.181  41.769  1.00 71.80           O  
ANISOU  131  O   ARG C  18     9893   6893  10494   -375    729    -60       O  
ATOM    132  CB  ARG C  18     -66.977 -17.541  42.099  1.00 78.11           C  
ANISOU  132  CB  ARG C  18    11154   6827  11698   -115    798    -43       C  
ATOM    133  CG  ARG C  18     -65.745 -16.631  42.274  1.00108.57           C  
ANISOU  133  CG  ARG C  18    15171  10515  15567   -438    723    -24       C  
ATOM    134  CD  ARG C  18     -65.905 -15.351  43.122  1.00102.69           C  
ANISOU  134  CD  ARG C  18    14751   9290  14976   -476    744   -170       C  
ATOM    135  NE  ARG C  18     -66.695 -14.297  42.489  1.00131.71           N  
ANISOU  135  NE  ARG C  18    18564  12601  18879   -316    764     -4       N  
ATOM    136  CZ  ARG C  18     -68.022 -14.243  42.472  1.00142.22           C  
ANISOU  136  CZ  ARG C  18    19885  13811  20341     38    850    -14       C  
ATOM    137  NH1 ARG C  18     -68.761 -15.177  43.048  1.00147.61           N  
ANISOU  137  NH1 ARG C  18    20432  14706  20946    247    944   -188       N  
ATOM    138  NH2 ARG C  18     -68.623 -13.212  41.882  1.00135.58           N  
ANISOU  138  NH2 ARG C  18    19165  12620  19730    186    842    172       N  
ATOM    139  N   THR C  19     -67.085 -20.726  42.330  1.00 70.52           N  
ANISOU  139  N   THR C  19     9754   6627  10412     25    850   -207       N  
ATOM    140  CA  THR C  19     -66.687 -21.986  42.957  1.00 79.11           C  
ANISOU  140  CA  THR C  19    10742   7954  11360      7    862   -332       C  
ATOM    141  C   THR C  19     -66.053 -22.942  41.947  1.00 71.80           C  
ANISOU  141  C   THR C  19     9609   7332  10339    -38    824   -224       C  
ATOM    142  O   THR C  19     -64.993 -23.521  42.214  1.00 71.44           O  
ANISOU  142  O   THR C  19     9489   7451  10205   -148    791   -256       O  
ATOM    143  CB  THR C  19     -67.892 -22.646  43.630  1.00 70.81           C  
ANISOU  143  CB  THR C  19     9682   6901  10323    208    961   -455       C  
ATOM    144  OG1 THR C  19     -68.374 -21.812  44.691  1.00 87.30           O  
ANISOU  144  OG1 THR C  19    11969   8734  12469    255   1035   -597       O  
ATOM    145  CG2 THR C  19     -67.500 -23.988  44.204  1.00 86.57           C  
ANISOU  145  CG2 THR C  19    11594   9114  12184    187    966   -537       C  
ATOM    146  N   LEU C  20     -66.690 -23.134  40.787  1.00 68.22           N  
ANISOU  146  N   LEU C  20     9058   6967   9895     56    828   -105       N  
ATOM    147  CA  LEU C  20     -66.146 -24.054  39.789  1.00 66.10           C  
ANISOU  147  CA  LEU C  20     8625   6984   9507     22    819    -46       C  
ATOM    148  C   LEU C  20     -64.732 -23.661  39.384  1.00 67.13           C  
ANISOU  148  C   LEU C  20     8713   7214   9578   -176    794     47       C  
ATOM    149  O   LEU C  20     -63.822 -24.497  39.379  1.00 70.59           O  
ANISOU  149  O   LEU C  20     9022   7862   9936   -219    811      1       O  
ATOM    150  CB  LEU C  20     -67.058 -24.121  38.565  1.00 66.40           C  
ANISOU  150  CB  LEU C  20     8600   7101   9527    114    801     71       C  
ATOM    151  CG  LEU C  20     -68.409 -24.805  38.747  1.00 66.66           C  
ANISOU  151  CG  LEU C  20     8585   7135   9608    285    817    -12       C  
ATOM    152  CD1 LEU C  20     -69.353 -24.380  37.660  1.00 66.83           C  
ANISOU  152  CD1 LEU C  20     8560   7185   9646    356    750    146       C  
ATOM    153  CD2 LEU C  20     -68.198 -26.301  38.685  1.00 64.14           C  
ANISOU  153  CD2 LEU C  20     8167   7017   9186    290    847   -136       C  
ATOM    154  N   ASN C  21     -64.525 -22.391  39.044  1.00 69.00           N  
ANISOU  154  N   ASN C  21     9045   7298   9873   -299    760    191       N  
ATOM    155  CA  ASN C  21     -63.191 -21.965  38.645  1.00 70.44           C  
ANISOU  155  CA  ASN C  21     9165   7588  10010   -530    748    302       C  
ATOM    156  C   ASN C  21     -62.209 -22.100  39.800  1.00 70.47           C  
ANISOU  156  C   ASN C  21     9145   7604  10026   -656    714    173       C  
ATOM    157  O   ASN C  21     -61.078 -22.560  39.610  1.00 86.82           O  
ANISOU  157  O   ASN C  21    11034   9920  12033   -765    719    197       O  
ATOM    158  CB  ASN C  21     -63.204 -20.532  38.122  1.00 72.89           C  
ANISOU  158  CB  ASN C  21     9615   7680  10400   -667    712    503       C  
ATOM    159  CG  ASN C  21     -61.856 -20.111  37.553  1.00 74.79           C  
ANISOU  159  CG  ASN C  21     9763   8068  10587   -945    718    657       C  
ATOM    160  OD1 ASN C  21     -61.159 -20.893  36.901  1.00 86.98           O  
ANISOU  160  OD1 ASN C  21    11102   9951  11995   -977    780    684       O  
ATOM    161  ND2 ASN C  21     -61.459 -18.887  37.851  1.00 94.11           N  
ANISOU  161  ND2 ASN C  21    12356  10253  13148  -1156    668    742       N  
ATOM    162  N   ALA C  22     -62.638 -21.745  41.014  1.00 70.44           N  
ANISOU  162  N   ALA C  22     9311   7363  10090   -630    680     30       N  
ATOM    163  CA  ALA C  22     -61.749 -21.839  42.169  1.00 71.15           C  
ANISOU  163  CA  ALA C  22     9403   7481  10152   -768    611    -91       C  
ATOM    164  C   ALA C  22     -61.209 -23.251  42.369  1.00 75.21           C  
ANISOU  164  C   ALA C  22     9708   8294  10575   -681    613   -144       C  
ATOM    165  O   ALA C  22     -60.007 -23.428  42.605  1.00 75.73           O  
ANISOU  165  O   ALA C  22     9623   8537  10612   -824    548   -122       O  
ATOM    166  CB  ALA C  22     -62.475 -21.366  43.423  1.00 86.50           C  
ANISOU  166  CB  ALA C  22    11591   9147  12127   -722    601   -265       C  
ATOM    167  N   TRP C  23     -62.068 -24.270  42.266  1.00 67.51           N  
ANISOU  167  N   TRP C  23     8707   7371   9572   -450    681   -203       N  
ATOM    168  CA  TRP C  23     -61.594 -25.638  42.457  1.00 67.08           C  
ANISOU  168  CA  TRP C  23     8491   7536   9460   -349    687   -248       C  
ATOM    169  C   TRP C  23     -60.631 -26.030  41.344  1.00 69.63           C  
ANISOU  169  C   TRP C  23     8584   8114   9759   -381    726   -151       C  
ATOM    170  O   TRP C  23     -59.543 -26.553  41.611  1.00 84.32           O  
ANISOU  170  O   TRP C  23    10270  10157  11612   -408    694   -145       O  
ATOM    171  CB  TRP C  23     -62.768 -26.618  42.538  1.00 79.20           C  
ANISOU  171  CB  TRP C  23    10071   9032  10988   -133    756   -329       C  
ATOM    172  CG  TRP C  23     -62.357 -28.075  42.574  1.00 70.45           C  
ANISOU  172  CG  TRP C  23     8827   8090   9850    -14    774   -364       C  
ATOM    173  CD1 TRP C  23     -62.720 -29.041  41.694  1.00 63.40           C  
ANISOU  173  CD1 TRP C  23     7858   7279   8950    114    849   -384       C  
ATOM    174  CD2 TRP C  23     -61.505 -28.716  43.545  1.00 72.99           C  
ANISOU  174  CD2 TRP C  23     9091   8491  10151     -9    702   -380       C  
ATOM    175  NE1 TRP C  23     -62.149 -30.240  42.043  1.00 68.74           N  
ANISOU  175  NE1 TRP C  23     8448   8039   9630    215    850   -421       N  
ATOM    176  CE2 TRP C  23     -61.399 -30.067  43.176  1.00 64.19           C  
ANISOU  176  CE2 TRP C  23     7868   7471   9051    154    754   -396       C  
ATOM    177  CE3 TRP C  23     -60.825 -28.276  44.686  1.00 76.84           C  
ANISOU  177  CE3 TRP C  23     9616   8977  10603   -131    584   -379       C  
ATOM    178  CZ2 TRP C  23     -60.646 -30.984  43.902  1.00 64.90           C  
ANISOU  178  CZ2 TRP C  23     7876   7634   9150    233    695   -381       C  
ATOM    179  CZ3 TRP C  23     -60.076 -29.192  45.405  1.00 66.43           C  
ANISOU  179  CZ3 TRP C  23     8200   7781   9260    -73    503   -357       C  
ATOM    180  CH2 TRP C  23     -59.996 -30.527  45.010  1.00 66.00           C  
ANISOU  180  CH2 TRP C  23     8028   7800   9248    123    560   -343       C  
ATOM    181  N   VAL C  24     -61.009 -25.773  40.088  1.00 67.23           N  
ANISOU  181  N   VAL C  24     8267   7845   9432   -372    799    -68       N  
ATOM    182  CA  VAL C  24     -60.129 -26.073  38.958  1.00 68.30           C  
ANISOU  182  CA  VAL C  24     8203   8244   9502   -411    876     15       C  
ATOM    183  C   VAL C  24     -58.781 -25.394  39.130  1.00 70.37           C  
ANISOU  183  C   VAL C  24     8328   8617   9794   -636    839    111       C  
ATOM    184  O   VAL C  24     -57.730 -26.007  38.908  1.00 91.10           O  
ANISOU  184  O   VAL C  24    10711  11498  12405   -632    886    122       O  
ATOM    185  CB  VAL C  24     -60.797 -25.675  37.631  1.00 68.64           C  
ANISOU  185  CB  VAL C  24     8303   8308   9470   -413    938    116       C  
ATOM    186  CG1 VAL C  24     -59.786 -25.698  36.489  1.00 99.05           C  
ANISOU  186  CG1 VAL C  24    11975  12446  13215   -513   1039    221       C  
ATOM    187  CG2 VAL C  24     -61.948 -26.634  37.326  1.00 81.01           C  
ANISOU  187  CG2 VAL C  24     9925   9862  10994   -207    966      6       C  
ATOM    188  N   LYS C  25     -58.784 -24.137  39.558  1.00 71.42           N  
ANISOU  188  N   LYS C  25     8601   8551   9986   -836    754    174       N  
ATOM    189  CA  LYS C  25     -57.525 -23.414  39.696  1.00 74.95           C  
ANISOU  189  CA  LYS C  25     8917   9090  10470  -1113    701    271       C  
ATOM    190  C   LYS C  25     -56.657 -24.003  40.802  1.00 78.31           C  
ANISOU  190  C   LYS C  25     9189   9647  10920  -1126    598    183       C  
ATOM    191  O   LYS C  25     -55.434 -24.088  40.652  1.00 80.44           O  
ANISOU  191  O   LYS C  25     9183  10172  11207  -1254    590    261       O  
ATOM    192  CB  LYS C  25     -57.797 -21.935  39.952  1.00101.92           C  
ANISOU  192  CB  LYS C  25    12572  12195  13959  -1336    624    334       C  
ATOM    193  CG  LYS C  25     -58.184 -21.134  38.712  1.00 98.04           C  
ANISOU  193  CG  LYS C  25    12165  11625  13459  -1405    700    526       C  
ATOM    194  CD  LYS C  25     -57.023 -20.999  37.732  1.00114.98           C  
ANISOU  194  CD  LYS C  25    14069  14068  15551  -1613    781    711       C  
ATOM    195  CE  LYS C  25     -57.441 -20.199  36.498  1.00140.35           C  
ANISOU  195  CE  LYS C  25    17399  17212  18716  -1694    849    939       C  
ATOM    196  NZ  LYS C  25     -58.492 -20.888  35.689  1.00122.55           N  
ANISOU  196  NZ  LYS C  25    15196  15029  16340  -1415    919    924       N  
ATOM    197  N   VAL C  26     -57.263 -24.395  41.925  1.00 80.59           N  
ANISOU  197  N   VAL C  26     9635   9784  11202  -1000    516     42       N  
ATOM    198  CA  VAL C  26     -56.481 -24.933  43.034  1.00 73.56           C  
ANISOU  198  CA  VAL C  26     8624   9021  10304  -1016    384    -10       C  
ATOM    199  C   VAL C  26     -55.807 -26.243  42.648  1.00 75.43           C  
ANISOU  199  C   VAL C  26     8561   9550  10550   -816    445     19       C  
ATOM    200  O   VAL C  26     -54.644 -26.488  42.996  1.00 79.27           O  
ANISOU  200  O   VAL C  26     8787  10263  11071   -879    356     75       O  
ATOM    201  CB  VAL C  26     -57.393 -25.118  44.258  1.00 72.25           C  
ANISOU  201  CB  VAL C  26     8724   8642  10086   -915    313   -153       C  
ATOM    202  CG1 VAL C  26     -56.732 -25.997  45.288  1.00 72.87           C  
ANISOU  202  CG1 VAL C  26     8683   8885  10118   -859    184   -174       C  
ATOM    203  CG2 VAL C  26     -57.732 -23.765  44.857  1.00112.94           C  
ANISOU  203  CG2 VAL C  26    14150  13524  15239  -1133    241   -215       C  
ATOM    204  N   VAL C  27     -56.511 -27.091  41.897  1.00 83.96           N  
ANISOU  204  N   VAL C  27     9663  10628  11612   -570    593    -21       N  
ATOM    205  CA  VAL C  27     -55.911 -28.325  41.404  1.00 72.18           C  
ANISOU  205  CA  VAL C  27     7922   9362  10141   -358    686    -25       C  
ATOM    206  C   VAL C  27     -54.803 -28.032  40.394  1.00 78.70           C  
ANISOU  206  C   VAL C  27     8456  10467  10981   -468    789     80       C  
ATOM    207  O   VAL C  27     -53.732 -28.648  40.432  1.00 94.25           O  
ANISOU  207  O   VAL C  27    10120  12678  13012   -391    802    112       O  
ATOM    208  CB  VAL C  27     -56.999 -29.255  40.841  1.00 70.15           C  
ANISOU  208  CB  VAL C  27     7805   9000   9850   -113    813   -127       C  
ATOM    209  CG1 VAL C  27     -56.369 -30.472  40.208  1.00101.80           C  
ANISOU  209  CG1 VAL C  27    11595  13198  13887    104    936   -164       C  
ATOM    210  CG2 VAL C  27     -57.971 -29.678  41.948  1.00 68.41           C  
ANISOU  210  CG2 VAL C  27     7815   8548   9629    -14    727   -209       C  
ATOM    211  N   GLU C  28     -55.034 -27.087  39.478  1.00 74.84           N  
ANISOU  211  N   GLU C  28     8040   9958  10438   -644    872    155       N  
ATOM    212  CA  GLU C  28     -54.005 -26.745  38.500  1.00 77.43           C  
ANISOU  212  CA  GLU C  28     8099  10569  10752   -786    997    279       C  
ATOM    213  C   GLU C  28     -52.741 -26.195  39.155  1.00 87.63           C  
ANISOU  213  C   GLU C  28     9136  12018  12139  -1027    874    381       C  
ATOM    214  O   GLU C  28     -51.627 -26.550  38.761  1.00105.57           O  
ANISOU  214  O   GLU C  28    11045  14615  14454  -1023    964    445       O  
ATOM    215  CB  GLU C  28     -54.542 -25.687  37.531  1.00 77.66           C  
ANISOU  215  CB  GLU C  28     8304  10509  10694   -974   1071    390       C  
ATOM    216  CG  GLU C  28     -55.469 -26.159  36.423  1.00119.77           C  
ANISOU  216  CG  GLU C  28    13775  15842  15891   -795   1217    346       C  
ATOM    217  CD  GLU C  28     -55.923 -25.005  35.533  1.00126.73           C  
ANISOU  217  CD  GLU C  28    14821  16648  16684   -996   1245    516       C  
ATOM    218  OE1 GLU C  28     -55.573 -23.845  35.845  1.00123.90           O  
ANISOU  218  OE1 GLU C  28    14501  16174  16401  -1265   1158    656       O  
ATOM    219  OE2 GLU C  28     -56.629 -25.254  34.528  1.00125.61           O  
ANISOU  219  OE2 GLU C  28    14782  16550  16396   -896   1337    518       O  
ATOM    220  N   GLU C  29     -52.896 -25.349  40.174  1.00 94.05           N  
ANISOU  220  N   GLU C  29    10126  12619  12990  -1239    669    381       N  
ATOM    221  CA  GLU C  29     -51.765 -24.648  40.777  1.00101.17           C  
ANISOU  221  CA  GLU C  29    10824  13649  13966  -1551    515    471       C  
ATOM    222  C   GLU C  29     -51.080 -25.392  41.929  1.00 98.89           C  
ANISOU  222  C   GLU C  29    10334  13510  13728  -1459    331    429       C  
ATOM    223  O   GLU C  29     -49.854 -25.304  42.064  1.00101.98           O  
ANISOU  223  O   GLU C  29    10362  14190  14196  -1617    256    530       O  
ATOM    224  CB  GLU C  29     -52.214 -23.257  41.229  1.00109.29           C  
ANISOU  224  CB  GLU C  29    12174  14353  14997  -1868    384    477       C  
ATOM    225  CG  GLU C  29     -52.587 -22.363  40.041  1.00127.45           C  
ANISOU  225  CG  GLU C  29    14605  16542  17278  -2013    536    604       C  
ATOM    226  CD  GLU C  29     -53.448 -21.167  40.417  1.00133.13           C  
ANISOU  226  CD  GLU C  29    15737  16824  18020  -2180    443    581       C  
ATOM    227  OE1 GLU C  29     -53.654 -20.931  41.630  1.00118.52           O  
ANISOU  227  OE1 GLU C  29    14068  14773  16189  -2231    272    440       O  
ATOM    228  OE2 GLU C  29     -53.967 -20.500  39.489  1.00140.54           O  
ANISOU  228  OE2 GLU C  29    16832  17617  18949  -2233    548    701       O  
ATOM    229  N   LYS C  30     -51.842 -26.120  42.754  1.00 91.15           N  
ANISOU  229  N   LYS C  30     9567  12360  12706  -1218    250    306       N  
ATOM    230  CA  LYS C  30     -51.325 -26.758  43.966  1.00 96.92           C  
ANISOU  230  CA  LYS C  30    10181  13194  13450  -1143     39    296       C  
ATOM    231  C   LYS C  30     -51.255 -28.273  43.845  1.00106.13           C  
ANISOU  231  C   LYS C  30    11182  14480  14664   -734    124    287       C  
ATOM    232  O   LYS C  30     -50.683 -28.930  44.727  1.00106.98           O  
ANISOU  232  O   LYS C  30    11132  14711  14804   -628    -47    331       O  
ATOM    233  CB  LYS C  30     -52.172 -26.385  45.197  1.00 81.25           C  
ANISOU  233  CB  LYS C  30     8592  10922  11358  -1219   -136    182       C  
ATOM    234  CG  LYS C  30     -52.225 -24.886  45.519  1.00 84.70           C  
ANISOU  234  CG  LYS C  30     9243  11180  11761  -1614   -242    149       C  
ATOM    235  CD  LYS C  30     -50.839 -24.332  45.824  1.00 86.40           C  
ANISOU  235  CD  LYS C  30     9152  11648  12026  -1947   -433    248       C  
ATOM    236  CE  LYS C  30     -50.900 -23.002  46.563  1.00122.45           C  
ANISOU  236  CE  LYS C  30    13999  15988  16537  -2348   -610    162       C  
ATOM    237  NZ  LYS C  30     -51.259 -23.214  47.997  1.00120.61           N  
ANISOU  237  NZ  LYS C  30    14015  15663  16148  -2324   -814     22       N  
ATOM    238  N   ALA C  31     -51.811 -28.830  42.772  1.00112.54           N  
ANISOU  238  N   ALA C  31    12037  15247  15475   -512    372    235       N  
ATOM    239  CA  ALA C  31     -51.909 -30.262  42.534  1.00101.75           C  
ANISOU  239  CA  ALA C  31    10593  13908  14160   -126    487    184       C  
ATOM    240  C   ALA C  31     -52.530 -30.979  43.728  1.00103.32           C  
ANISOU  240  C   ALA C  31    11014  13905  14336     34    330    143       C  
ATOM    241  O   ALA C  31     -53.646 -30.644  44.136  1.00 98.11           O  
ANISOU  241  O   ALA C  31    10709  12989  13581    -32    302     66       O  
ATOM    242  CB  ALA C  31     -50.528 -30.827  42.197  1.00 92.20           C  
ANISOU  242  CB  ALA C  31     8907  13044  13082      0    538    274       C  
ATOM    243  N   PHE C  32     -51.848 -31.961  44.298  1.00106.22           N  
ANISOU  243  N   PHE C  32    11178  14387  14793    250    237    210       N  
ATOM    244  CA  PHE C  32     -52.362 -32.670  45.462  1.00 94.15           C  
ANISOU  244  CA  PHE C  32     9861  12686  13226    386     82    219       C  
ATOM    245  C   PHE C  32     -51.479 -32.441  46.680  1.00 95.21           C  
ANISOU  245  C   PHE C  32     9842  12994  13337    258   -221    355       C  
ATOM    246  O   PHE C  32     -51.184 -33.360  47.452  1.00 99.83           O  
ANISOU  246  O   PHE C  32    10368  13606  13957    461   -361    456       O  
ATOM    247  CB  PHE C  32     -52.581 -34.143  45.134  1.00 96.15           C  
ANISOU  247  CB  PHE C  32    10109  12836  13587    771    216    192       C  
ATOM    248  CG  PHE C  32     -53.645 -34.344  44.098  1.00 90.21           C  
ANISOU  248  CG  PHE C  32     9580  11890  12805    839    462     32       C  
ATOM    249  CD1 PHE C  32     -54.985 -34.237  44.442  1.00 83.92           C  
ANISOU  249  CD1 PHE C  32     9154  10828  11903    772    464    -47       C  
ATOM    250  CD2 PHE C  32     -53.312 -34.582  42.776  1.00 92.09           C  
ANISOU  250  CD2 PHE C  32     9645  12242  13101    949    690    -41       C  
ATOM    251  CE1 PHE C  32     -55.977 -34.386  43.491  1.00 81.43           C  
ANISOU  251  CE1 PHE C  32     9012  10368  11560    810    652   -180       C  
ATOM    252  CE2 PHE C  32     -54.299 -34.734  41.819  1.00 93.50           C  
ANISOU  252  CE2 PHE C  32    10040  12274  13213    978    880   -189       C  
ATOM    253  CZ  PHE C  32     -55.633 -34.637  42.178  1.00 86.97           C  
ANISOU  253  CZ  PHE C  32     9560  11186  12299    905    842   -250       C  
ATOM    254  N   SER C  33     -51.032 -31.200  46.849  1.00 94.87           N  
ANISOU  254  N   SER C  33     9741  13070  13234    -96   -340    369       N  
ATOM    255  CA  SER C  33     -50.454 -30.808  48.118  1.00 89.67           C  
ANISOU  255  CA  SER C  33     9050  12536  12486   -302   -661    451       C  
ATOM    256  C   SER C  33     -51.528 -30.934  49.196  1.00 83.77           C  
ANISOU  256  C   SER C  33     8748  11534  11546   -299   -750    379       C  
ATOM    257  O   SER C  33     -52.717 -30.740  48.925  1.00 82.73           O  
ANISOU  257  O   SER C  33     8948  11133  11353   -286   -572    245       O  
ATOM    258  CB  SER C  33     -49.916 -29.379  48.035  1.00 87.04           C  
ANISOU  258  CB  SER C  33     8640  12309  12122   -732   -753    438       C  
ATOM    259  OG  SER C  33     -49.053 -29.069  49.117  1.00111.33           O  
ANISOU  259  OG  SER C  33    11574  15594  15133   -952  -1088    523       O  
ATOM    260  N   PRO C  34     -51.142 -31.294  50.419  1.00 85.94           N  
ANISOU  260  N   PRO C  34     9021  11915  11716   -303  -1021    482       N  
ATOM    261  CA  PRO C  34     -52.149 -31.617  51.436  1.00 84.72           C  
ANISOU  261  CA  PRO C  34     9277  11554  11358   -262  -1067    440       C  
ATOM    262  C   PRO C  34     -53.182 -30.538  51.663  1.00 82.76           C  
ANISOU  262  C   PRO C  34     9429  11077  10939   -509   -983    239       C  
ATOM    263  O   PRO C  34     -54.343 -30.860  51.939  1.00 80.66           O  
ANISOU  263  O   PRO C  34     9481  10585  10580   -401   -848    162       O  
ATOM    264  CB  PRO C  34     -51.298 -31.852  52.689  1.00 88.41           C  
ANISOU  264  CB  PRO C  34     9637  12260  11696   -330  -1424    602       C  
ATOM    265  CG  PRO C  34     -49.999 -31.163  52.392  1.00 91.29           C  
ANISOU  265  CG  PRO C  34     9594  12926  12168   -544  -1585    663       C  
ATOM    266  CD  PRO C  34     -49.782 -31.437  50.953  1.00 90.03           C  
ANISOU  266  CD  PRO C  34     9154  12775  12279   -351  -1306    661       C  
ATOM    267  N   GLU C  35     -52.812 -29.268  51.537  1.00 83.73           N  
ANISOU  267  N   GLU C  35     9538  11236  11039   -834  -1045    154       N  
ATOM    268  CA  GLU C  35     -53.771 -28.201  51.806  1.00 82.51           C  
ANISOU  268  CA  GLU C  35     9779  10823  10746  -1041   -966    -45       C  
ATOM    269  C   GLU C  35     -54.932 -28.185  50.815  1.00 78.99           C  
ANISOU  269  C   GLU C  35     9489  10118  10407   -876   -649   -137       C  
ATOM    270  O   GLU C  35     -55.953 -27.540  51.081  1.00 91.54           O  
ANISOU  270  O   GLU C  35    11410  11468  11904   -942   -549   -288       O  
ATOM    271  CB  GLU C  35     -53.057 -26.851  51.829  1.00 84.86           C  
ANISOU  271  CB  GLU C  35    10037  11170  11035  -1434  -1107   -107       C  
ATOM    272  CG  GLU C  35     -52.544 -26.361  50.482  1.00 91.85           C  
ANISOU  272  CG  GLU C  35    10651  12100  12148  -1507   -977    -52       C  
ATOM    273  CD  GLU C  35     -51.130 -26.754  50.212  1.00 96.99           C  
ANISOU  273  CD  GLU C  35    10808  13116  12926  -1530  -1116    130       C  
ATOM    274  OE1 GLU C  35     -50.714 -27.752  50.822  1.00 99.59           O  
ANISOU  274  OE1 GLU C  35    10979  13632  13227  -1341  -1260    241       O  
ATOM    275  OE2 GLU C  35     -50.429 -26.046  49.451  1.00 93.14           O  
ANISOU  275  OE2 GLU C  35    10088  12732  12568  -1745  -1088    178       O  
ATOM    276  N   VAL C  36     -54.815 -28.892  49.692  1.00 77.64           N  
ANISOU  276  N   VAL C  36     9083   9998  10420   -655   -492    -57       N  
ATOM    277  CA  VAL C  36     -55.917 -28.949  48.733  1.00 74.70           C  
ANISOU  277  CA  VAL C  36     8845   9416  10121   -511   -229   -136       C  
ATOM    278  C   VAL C  36     -57.155 -29.565  49.374  1.00 75.17           C  
ANISOU  278  C   VAL C  36     9193   9286  10083   -352   -149   -202       C  
ATOM    279  O   VAL C  36     -58.275 -29.082  49.177  1.00 83.43           O  
ANISOU  279  O   VAL C  36    10464  10125  11113   -358     -3   -312       O  
ATOM    280  CB  VAL C  36     -55.495 -29.712  47.464  1.00 74.19           C  
ANISOU  280  CB  VAL C  36     8490   9473  10224   -310    -86    -61       C  
ATOM    281  CG1 VAL C  36     -56.719 -30.212  46.718  1.00 71.47           C  
ANISOU  281  CG1 VAL C  36     8307   8937   9912   -118    134   -139       C  
ATOM    282  CG2 VAL C  36     -54.680 -28.805  46.564  1.00 75.42           C  
ANISOU  282  CG2 VAL C  36     8429   9767  10460   -507    -62    -20       C  
ATOM    283  N   ILE C  37     -56.969 -30.630  50.158  1.00 73.83           N  
ANISOU  283  N   ILE C  37     9006   9189   9857   -210   -244   -113       N  
ATOM    284  CA  ILE C  37     -58.111 -31.327  50.755  1.00 80.46           C  
ANISOU  284  CA  ILE C  37    10099   9864  10607    -77   -151   -140       C  
ATOM    285  C   ILE C  37     -58.963 -30.419  51.630  1.00 77.00           C  
ANISOU  285  C   ILE C  37     9981   9296   9979   -246   -130   -276       C  
ATOM    286  O   ILE C  37     -60.198 -30.472  51.511  1.00 83.20           O  
ANISOU  286  O   ILE C  37    10940   9904  10766   -170     61   -360       O  
ATOM    287  CB  ILE C  37     -57.635 -32.611  51.470  1.00 74.19           C  
ANISOU  287  CB  ILE C  37     9237   9163   9788     88   -278     28       C  
ATOM    288  CG1 ILE C  37     -56.928 -33.508  50.457  1.00 79.94           C  
ANISOU  288  CG1 ILE C  37     9663   9962  10748    311   -234    118       C  
ATOM    289  CG2 ILE C  37     -58.806 -33.335  52.095  1.00 73.35           C  
ANISOU  289  CG2 ILE C  37     9398   8886   9587    184   -170     29       C  
ATOM    290  CD1 ILE C  37     -56.431 -34.800  51.039  1.00 96.15           C  
ANISOU  290  CD1 ILE C  37    11637  12055  12840    525   -350    300       C  
ATOM    291  N   PRO C  38     -58.409 -29.610  52.538  1.00 74.88           N  
ANISOU  291  N   PRO C  38     9802   9108   9542   -471   -310   -318       N  
ATOM    292  CA  PRO C  38     -59.288 -28.681  53.271  1.00 75.21           C  
ANISOU  292  CA  PRO C  38    10178   8990   9409   -610   -237   -502       C  
ATOM    293  C   PRO C  38     -60.025 -27.703  52.378  1.00 75.80           C  
ANISOU  293  C   PRO C  38    10322   8849   9628   -630    -48   -637       C  
ATOM    294  O   PRO C  38     -61.156 -27.318  52.698  1.00 74.85           O  
ANISOU  294  O   PRO C  38    10438   8550   9450   -596    116   -770       O  
ATOM    295  CB  PRO C  38     -58.322 -27.932  54.198  1.00 82.89           C  
ANISOU  295  CB  PRO C  38    11204  10097  10193   -885   -496   -542       C  
ATOM    296  CG  PRO C  38     -57.137 -28.801  54.332  1.00 92.21           C  
ANISOU  296  CG  PRO C  38    12098  11546  11392   -844   -724   -330       C  
ATOM    297  CD  PRO C  38     -57.051 -29.664  53.110  1.00 77.72           C  
ANISOU  297  CD  PRO C  38     9982   9715   9832   -591   -593   -203       C  
ATOM    298  N   MET C  39     -59.415 -27.276  51.272  1.00 90.81           N  
ANISOU  298  N   MET C  39    12016  10773  11716   -678    -60   -589       N  
ATOM    299  CA  MET C  39     -60.110 -26.397  50.340  1.00 73.39           C  
ANISOU  299  CA  MET C  39     9873   8364   9648   -681    102   -662       C  
ATOM    300  C   MET C  39     -61.276 -27.105  49.668  1.00 69.46           C  
ANISOU  300  C   MET C  39     9368   7778   9244   -434    307   -649       C  
ATOM    301  O   MET C  39     -62.365 -26.535  49.554  1.00 76.53           O  
ANISOU  301  O   MET C  39    10422   8482  10173   -387    449   -741       O  
ATOM    302  CB  MET C  39     -59.159 -25.824  49.301  1.00 72.48           C  
ANISOU  302  CB  MET C  39     9540   8322   9677   -813     46   -576       C  
ATOM    303  CG  MET C  39     -59.867 -24.782  48.460  1.00 71.90           C  
ANISOU  303  CG  MET C  39     9581   8016   9720   -842    182   -620       C  
ATOM    304  SD  MET C  39     -59.610 -23.081  48.958  1.00 89.47           S  
ANISOU  304  SD  MET C  39    12049  10014  11932  -1151     94   -740       S  
ATOM    305  CE  MET C  39     -57.921 -22.847  48.424  1.00123.94           C  
ANISOU  305  CE  MET C  39    16108  14622  16362  -1420    -80   -586       C  
ATOM    306  N   PHE C  40     -61.078 -28.346  49.227  1.00 68.38           N  
ANISOU  306  N   PHE C  40     9046   7772   9164   -273    320   -540       N  
ATOM    307  CA  PHE C  40     -62.188 -29.092  48.652  1.00 66.45           C  
ANISOU  307  CA  PHE C  40     8808   7444   8997    -81    490   -544       C  
ATOM    308  C   PHE C  40     -63.347 -29.124  49.637  1.00 67.23           C  
ANISOU  308  C   PHE C  40     9134   7420   8992    -48    585   -628       C  
ATOM    309  O   PHE C  40     -64.487 -28.807  49.282  1.00 77.54           O  
ANISOU  309  O   PHE C  40    10504   8596  10363     17    734   -692       O  
ATOM    310  CB  PHE C  40     -61.755 -30.514  48.272  1.00 66.02           C  
ANISOU  310  CB  PHE C  40     8577   7505   9002     74    479   -445       C  
ATOM    311  CG  PHE C  40     -62.880 -31.370  47.759  1.00 64.52           C  
ANISOU  311  CG  PHE C  40     8415   7217   8882    225    630   -466       C  
ATOM    312  CD1 PHE C  40     -63.371 -31.188  46.476  1.00 66.44           C  
ANISOU  312  CD1 PHE C  40     8586   7432   9226    263    727   -497       C  
ATOM    313  CD2 PHE C  40     -63.488 -32.311  48.575  1.00 64.64           C  
ANISOU  313  CD2 PHE C  40     8538   7174   8847    297    664   -444       C  
ATOM    314  CE1 PHE C  40     -64.422 -31.949  46.003  1.00 74.99           C  
ANISOU  314  CE1 PHE C  40     9686   8442  10365    363    835   -527       C  
ATOM    315  CE2 PHE C  40     -64.547 -33.077  48.111  1.00 75.14           C  
ANISOU  315  CE2 PHE C  40     9885   8409  10256    388    795   -465       C  
ATOM    316  CZ  PHE C  40     -65.013 -32.896  46.821  1.00 84.03           C  
ANISOU  316  CZ  PHE C  40    10922   9517  11488    416    870   -518       C  
ATOM    317  N   SER C  41     -63.055 -29.441  50.899  1.00 67.90           N  
ANISOU  317  N   SER C  41     9332   7567   8902    -98    500   -621       N  
ATOM    318  CA  SER C  41     -64.106 -29.526  51.903  1.00 68.43           C  
ANISOU  318  CA  SER C  41     9614   7557   8828    -78    620   -694       C  
ATOM    319  C   SER C  41     -64.810 -28.182  52.067  1.00 70.42           C  
ANISOU  319  C   SER C  41    10037   7653   9065   -140    730   -868       C  
ATOM    320  O   SER C  41     -66.038 -28.131  52.217  1.00 73.08           O  
ANISOU  320  O   SER C  41    10458   7892   9417    -47    924   -939       O  
ATOM    321  CB  SER C  41     -63.512 -30.013  53.224  1.00 70.44           C  
ANISOU  321  CB  SER C  41     9977   7940   8846   -151    482   -636       C  
ATOM    322  OG  SER C  41     -64.513 -30.268  54.194  1.00115.63           O  
ANISOU  322  OG  SER C  41    15906  13628  14399   -134    626   -678       O  
ATOM    323  N   ALA C  42     -64.050 -27.081  52.037  1.00 83.61           N  
ANISOU  323  N   ALA C  42    11752   9288  10727   -294    615   -935       N  
ATOM    324  CA  ALA C  42     -64.656 -25.757  52.199  1.00 89.58           C  
ANISOU  324  CA  ALA C  42    12706   9834  11498   -341    717  -1109       C  
ATOM    325  C   ALA C  42     -65.462 -25.344  50.964  1.00 74.88           C  
ANISOU  325  C   ALA C  42    10745   7823   9884   -206    851  -1085       C  
ATOM    326  O   ALA C  42     -66.570 -24.813  51.094  1.00 76.11           O  
ANISOU  326  O   ALA C  42    11011   7815  10090   -100   1023  -1188       O  
ATOM    327  CB  ALA C  42     -63.570 -24.724  52.504  1.00 77.78           C  
ANISOU  327  CB  ALA C  42    11305   8310   9938   -583    536  -1183       C  
ATOM    328  N   LEU C  43     -64.913 -25.564  49.762  1.00 68.52           N  
ANISOU  328  N   LEU C  43     9724   7088   9223   -202    776   -944       N  
ATOM    329  CA  LEU C  43     -65.580 -25.274  48.487  1.00 67.32           C  
ANISOU  329  CA  LEU C  43     9467   6849   9264    -91    863   -881       C  
ATOM    330  C   LEU C  43     -66.817 -26.123  48.217  1.00 65.95           C  
ANISOU  330  C   LEU C  43     9213   6697   9147    101   1004   -861       C  
ATOM    331  O   LEU C  43     -67.634 -25.743  47.373  1.00 86.77           O  
ANISOU  331  O   LEU C  43    11792   9252  11924    200   1075   -830       O  
ATOM    332  CB  LEU C  43     -64.611 -25.347  47.312  1.00 66.67           C  
ANISOU  332  CB  LEU C  43     9189   6883   9259   -160    760   -741       C  
ATOM    333  CG  LEU C  43     -63.688 -24.137  47.402  1.00 68.57           C  
ANISOU  333  CG  LEU C  43     9509   7039   9504   -376    653   -752       C  
ATOM    334  CD1 LEU C  43     -62.613 -24.188  46.347  1.00 68.48           C  
ANISOU  334  CD1 LEU C  43     9284   7187   9548   -478    572   -603       C  
ATOM    335  CD2 LEU C  43     -64.518 -22.871  47.285  1.00 69.74           C  
ANISOU  335  CD2 LEU C  43     9846   6895   9758   -357    735   -816       C  
ATOM    336  N   SER C  44     -66.948 -27.285  48.850  1.00 65.45           N  
ANISOU  336  N   SER C  44     9132   6749   8987    140   1028   -853       N  
ATOM    337  CA  SER C  44     -68.082 -28.173  48.631  1.00 64.53           C  
ANISOU  337  CA  SER C  44     8932   6654   8931    271   1154   -828       C  
ATOM    338  C   SER C  44     -69.166 -28.054  49.708  1.00 65.73           C  
ANISOU  338  C   SER C  44     9212   6744   9017    319   1322   -924       C  
ATOM    339  O   SER C  44     -69.954 -28.986  49.890  1.00 77.46           O  
ANISOU  339  O   SER C  44    10639   8284  10508    373   1422   -891       O  
ATOM    340  CB  SER C  44     -67.571 -29.606  48.537  1.00 73.95           C  
ANISOU  340  CB  SER C  44    10028   7978  10093    279   1092   -738       C  
ATOM    341  OG  SER C  44     -66.936 -29.966  49.751  1.00 85.11           O  
ANISOU  341  OG  SER C  44    11555   9445  11339    215   1031   -731       O  
ATOM    342  N   CYS C  45     -69.234 -26.914  50.397  1.00 67.41           N  
ANISOU  342  N   CYS C  45     9600   6839   9172    292   1371  -1050       N  
ATOM    343  CA  CYS C  45     -70.250 -26.666  51.413  1.00 69.13           C  
ANISOU  343  CA  CYS C  45     9947   7006   9314    356   1574  -1175       C  
ATOM    344  C   CYS C  45     -71.658 -26.781  50.850  1.00 68.96           C  
ANISOU  344  C   CYS C  45     9756   6963   9483    521   1744  -1150       C  
ATOM    345  O   CYS C  45     -71.993 -26.151  49.849  1.00 72.11           O  
ANISOU  345  O   CYS C  45    10046   7273  10080    608   1722  -1115       O  
ATOM    346  CB  CYS C  45     -70.066 -25.249  51.952  1.00 79.81           C  
ANISOU  346  CB  CYS C  45    11522   8180  10623    321   1599  -1349       C  
ATOM    347  SG  CYS C  45     -71.103 -24.716  53.330  1.00134.68           S  
ANISOU  347  SG  CYS C  45    18692  15053  17427    401   1879  -1576       S  
ATOM    348  N   GLY C  46     -72.486 -27.602  51.493  1.00 69.49           N  
ANISOU  348  N   GLY C  46     9788   7129   9487    550   1902  -1144       N  
ATOM    349  CA  GLY C  46     -73.845 -27.740  51.013  1.00 69.81           C  
ANISOU  349  CA  GLY C  46     9621   7185   9717    681   2057  -1115       C  
ATOM    350  C   GLY C  46     -74.033 -28.531  49.744  1.00 86.00           C  
ANISOU  350  C   GLY C  46    11433   9309  11932    681   1939   -971       C  
ATOM    351  O   GLY C  46     -75.159 -28.587  49.239  1.00 99.25           O  
ANISOU  351  O   GLY C  46    12911  11022  13778    770   2024   -938       O  
ATOM    352  N   ALA C  47     -72.987 -29.181  49.239  1.00 75.86           N  
ANISOU  352  N   ALA C  47    10158   8067  10600    584   1752   -895       N  
ATOM    353  CA  ALA C  47     -73.042 -29.831  47.934  1.00 75.21           C  
ANISOU  353  CA  ALA C  47     9891   8042  10644    581   1639   -802       C  
ATOM    354  C   ALA C  47     -73.997 -31.010  47.904  1.00 67.99           C  
ANISOU  354  C   ALA C  47     8843   7205   9786    555   1718   -757       C  
ATOM    355  O   ALA C  47     -74.115 -31.759  48.879  1.00 65.67           O  
ANISOU  355  O   ALA C  47     8625   6932   9395    494   1812   -747       O  
ATOM    356  CB  ALA C  47     -71.657 -30.339  47.531  1.00 65.81           C  
ANISOU  356  CB  ALA C  47     8744   6883   9377    503   1468   -757       C  
ATOM    357  N   THR C  48     -74.708 -31.150  46.781  1.00 75.74           N  
ANISOU  357  N   THR C  48     9628   8234  10917    578   1672   -719       N  
ATOM    358  CA  THR C  48     -75.379 -32.403  46.476  1.00 75.94           C  
ANISOU  358  CA  THR C  48     9528   8326  11002    493   1681   -682       C  
ATOM    359  C   THR C  48     -74.333 -33.396  45.971  1.00 74.14           C  
ANISOU  359  C   THR C  48     9379   8079  10713    416   1544   -671       C  
ATOM    360  O   THR C  48     -73.215 -33.002  45.624  1.00 73.04           O  
ANISOU  360  O   THR C  48     9318   7924  10510    445   1441   -678       O  
ATOM    361  CB  THR C  48     -76.455 -32.211  45.416  1.00 74.74           C  
ANISOU  361  CB  THR C  48     9134   8255  11009    521   1638   -655       C  
ATOM    362  OG1 THR C  48     -75.841 -31.848  44.172  1.00110.11           O  
ANISOU  362  OG1 THR C  48    13603  12752  15482    540   1459   -637       O  
ATOM    363  CG2 THR C  48     -77.452 -31.131  45.843  1.00 77.86           C  
ANISOU  363  CG2 THR C  48     9416   8659  11509    658   1776   -657       C  
ATOM    364  N   PRO C  49     -74.657 -34.693  45.919  1.00 73.30           N  
ANISOU  364  N   PRO C  49     9249   7961  10640    318   1553   -654       N  
ATOM    365  CA  PRO C  49     -73.732 -35.622  45.249  1.00 68.24           C  
ANISOU  365  CA  PRO C  49     8675   7274   9980    286   1434   -671       C  
ATOM    366  C   PRO C  49     -73.399 -35.221  43.820  1.00 82.78           C  
ANISOU  366  C   PRO C  49    10437   9185  11831    317   1309   -717       C  
ATOM    367  O   PRO C  49     -72.233 -35.300  43.411  1.00 84.56           O  
ANISOU  367  O   PRO C  49    10730   9406  11993    355   1240   -736       O  
ATOM    368  CB  PRO C  49     -74.482 -36.957  45.319  1.00 67.02           C  
ANISOU  368  CB  PRO C  49     8502   7060   9905    160   1476   -661       C  
ATOM    369  CG  PRO C  49     -75.244 -36.872  46.576  1.00 68.13           C  
ANISOU  369  CG  PRO C  49     8647   7206  10032    122   1636   -594       C  
ATOM    370  CD  PRO C  49     -75.679 -35.420  46.698  1.00 83.31           C  
ANISOU  370  CD  PRO C  49    10476   9228  11950    227   1694   -617       C  
ATOM    371  N   GLN C  50     -74.394 -34.719  43.080  1.00 79.91           N  
ANISOU  371  N   GLN C  50     9917   8910  11534    307   1282   -716       N  
ATOM    372  CA  GLN C  50     -74.170 -34.206  41.732  1.00 85.35           C  
ANISOU  372  CA  GLN C  50    10543   9695  12191    328   1156   -724       C  
ATOM    373  C   GLN C  50     -73.099 -33.133  41.690  1.00 77.13           C  
ANISOU  373  C   GLN C  50     9580   8650  11076    412   1131   -687       C  
ATOM    374  O   GLN C  50     -72.189 -33.180  40.854  1.00 77.87           O  
ANISOU  374  O   GLN C  50     9703   8796  11088    406   1062   -702       O  
ATOM    375  CB  GLN C  50     -75.471 -33.629  41.184  1.00 91.71           C  
ANISOU  375  CB  GLN C  50    11156  10605  13085    330   1116   -676       C  
ATOM    376  CG  GLN C  50     -75.395 -33.258  39.716  1.00102.59           C  
ANISOU  376  CG  GLN C  50    12472  12111  14398    322    960   -655       C  
ATOM    377  CD  GLN C  50     -76.614 -32.486  39.263  1.00 91.62           C  
ANISOU  377  CD  GLN C  50    10878  10829  13104    365    890   -556       C  
ATOM    378  OE1 GLN C  50     -76.973 -31.471  39.873  1.00 86.12           O  
ANISOU  378  OE1 GLN C  50    10136  10077  12507    496    961   -480       O  
ATOM    379  NE2 GLN C  50     -77.248 -32.944  38.182  1.00 88.62           N  
ANISOU  379  NE2 GLN C  50    10375  10603  12695    265    744   -561       N  
ATOM    380  N   ASP C  51     -73.179 -32.169  42.608  1.00 85.04           N  
ANISOU  380  N   ASP C  51    10621   9589  12102    475   1200   -651       N  
ATOM    381  CA  ASP C  51     -72.206 -31.087  42.633  1.00 80.47           C  
ANISOU  381  CA  ASP C  51    10129   8977  11470    513   1167   -622       C  
ATOM    382  C   ASP C  51     -70.805 -31.621  42.881  1.00 71.53           C  
ANISOU  382  C   ASP C  51     9091   7845  10243    475   1138   -645       C  
ATOM    383  O   ASP C  51     -69.848 -31.186  42.230  1.00 85.71           O  
ANISOU  383  O   ASP C  51    10887   9691  11988    460   1075   -617       O  
ATOM    384  CB  ASP C  51     -72.608 -30.051  43.685  1.00 75.84           C  
ANISOU  384  CB  ASP C  51     9606   8285  10926    575   1258   -625       C  
ATOM    385  CG  ASP C  51     -73.911 -29.347  43.329  1.00 86.18           C  
ANISOU  385  CG  ASP C  51    10784   9592  12369    667   1288   -584       C  
ATOM    386  OD1 ASP C  51     -74.229 -29.229  42.119  1.00 76.21           O  
ANISOU  386  OD1 ASP C  51     9403   8411  11142    675   1180   -512       O  
ATOM    387  OD2 ASP C  51     -74.651 -28.983  44.267  1.00 93.01           O  
ANISOU  387  OD2 ASP C  51    11652  10394  13293    738   1422   -622       O  
ATOM    388  N   LEU C  52     -70.664 -32.579  43.793  1.00 61.04           N  
ANISOU  388  N   LEU C  52     7824   6473   8894    461   1185   -672       N  
ATOM    389  CA  LEU C  52     -69.347 -33.144  44.062  1.00 60.79           C  
ANISOU  389  CA  LEU C  52     7851   6449   8799    460   1140   -668       C  
ATOM    390  C   LEU C  52     -68.782 -33.830  42.830  1.00 65.06           C  
ANISOU  390  C   LEU C  52     8322   7058   9342    473   1095   -698       C  
ATOM    391  O   LEU C  52     -67.589 -33.703  42.525  1.00 72.22           O  
ANISOU  391  O   LEU C  52     9204   8030  10207    492   1057   -685       O  
ATOM    392  CB  LEU C  52     -69.410 -34.116  45.228  1.00 61.25           C  
ANISOU  392  CB  LEU C  52     7996   6437   8840    456   1184   -651       C  
ATOM    393  CG  LEU C  52     -69.766 -33.519  46.575  1.00 61.77           C  
ANISOU  393  CG  LEU C  52     8164   6470   8837    435   1248   -636       C  
ATOM    394  CD1 LEU C  52     -70.197 -34.628  47.509  1.00 62.62           C  
ANISOU  394  CD1 LEU C  52     8347   6526   8920    407   1316   -590       C  
ATOM    395  CD2 LEU C  52     -68.552 -32.784  47.113  1.00 64.85           C  
ANISOU  395  CD2 LEU C  52     8625   6888   9126    420   1163   -623       C  
ATOM    396  N   ASN C  53     -69.620 -34.581  42.118  1.00 65.93           N  
ANISOU  396  N   ASN C  53     8393   7165   9492    453   1108   -751       N  
ATOM    397  CA  ASN C  53     -69.162 -35.215  40.889  1.00 68.21           C  
ANISOU  397  CA  ASN C  53     8649   7521   9748    459   1081   -824       C  
ATOM    398  C   ASN C  53     -68.759 -34.178  39.851  1.00 75.30           C  
ANISOU  398  C   ASN C  53     9484   8564  10563    449   1041   -792       C  
ATOM    399  O   ASN C  53     -67.729 -34.326  39.180  1.00 65.22           O  
ANISOU  399  O   ASN C  53     8184   7378   9218    473   1050   -819       O  
ATOM    400  CB  ASN C  53     -70.275 -36.104  40.335  1.00 72.97           C  
ANISOU  400  CB  ASN C  53     9241   8093  10391    392   1078   -906       C  
ATOM    401  CG  ASN C  53     -70.460 -37.375  41.126  1.00 64.42           C  
ANISOU  401  CG  ASN C  53     8242   6841   9393    377   1125   -934       C  
ATOM    402  OD1 ASN C  53     -69.506 -37.926  41.676  1.00 63.11           O  
ANISOU  402  OD1 ASN C  53     8148   6590   9240    456   1145   -919       O  
ATOM    403  ND2 ASN C  53     -71.702 -37.848  41.195  1.00 81.18           N  
ANISOU  403  ND2 ASN C  53    10343   8917  11585    271   1134   -952       N  
ATOM    404  N   THR C  54     -69.537 -33.100  39.739  1.00 89.51           N  
ANISOU  404  N   THR C  54    11250  10385  12374    423   1010   -718       N  
ATOM    405  CA  THR C  54     -69.165 -31.994  38.863  1.00 78.66           C  
ANISOU  405  CA  THR C  54     9843   9113  10929    405    964   -634       C  
ATOM    406  C   THR C  54     -67.770 -31.460  39.168  1.00 61.49           C  
ANISOU  406  C   THR C  54     7687   6955   8721    397    979   -588       C  
ATOM    407  O   THR C  54     -66.924 -31.351  38.277  1.00 68.15           O  
ANISOU  407  O   THR C  54     8488   7932   9475    369    983   -568       O  
ATOM    408  CB  THR C  54     -70.188 -30.865  38.994  1.00 61.94           C  
ANISOU  408  CB  THR C  54     7706   6944   8884    419    931   -537       C  
ATOM    409  OG1 THR C  54     -71.475 -31.307  38.536  1.00 86.83           O  
ANISOU  409  OG1 THR C  54    10778  10142  12072    414    894   -555       O  
ATOM    410  CG2 THR C  54     -69.739 -29.683  38.189  1.00 64.36           C  
ANISOU  410  CG2 THR C  54     8014   7305   9135    395    879   -411       C  
ATOM    411  N   MET C  55     -67.498 -31.162  40.433  1.00 61.04           N  
ANISOU  411  N   MET C  55     7685   6788   8719    404    990   -576       N  
ATOM    412  CA  MET C  55     -66.185 -30.641  40.804  1.00 65.73           C  
ANISOU  412  CA  MET C  55     8274   7413   9286    361    970   -532       C  
ATOM    413  C   MET C  55     -65.064 -31.607  40.430  1.00 71.33           C  
ANISOU  413  C   MET C  55     8897   8246   9960    396    990   -567       C  
ATOM    414  O   MET C  55     -64.037 -31.199  39.874  1.00 78.42           O  
ANISOU  414  O   MET C  55     9708   9273  10815    352    993   -518       O  
ATOM    415  CB  MET C  55     -66.149 -30.339  42.295  1.00 67.89           C  
ANISOU  415  CB  MET C  55     8641   7566   9586    348    958   -541       C  
ATOM    416  CG  MET C  55     -67.022 -29.180  42.704  1.00 65.60           C  
ANISOU  416  CG  MET C  55     8444   7143   9338    332    970   -529       C  
ATOM    417  SD  MET C  55     -67.055 -28.999  44.492  1.00100.13           S  
ANISOU  417  SD  MET C  55    12965  11399  13679    315    989   -594       S  
ATOM    418  CE  MET C  55     -65.438 -28.284  44.766  1.00 80.80           C  
ANISOU  418  CE  MET C  55    10528   8998  11173    176    880   -561       C  
ATOM    419  N   LEU C  56     -65.237 -32.894  40.738  1.00 64.13           N  
ANISOU  419  N   LEU C  56     8000   7286   9080    482   1018   -645       N  
ATOM    420  CA  LEU C  56     -64.203 -33.860  40.398  1.00 68.31           C  
ANISOU  420  CA  LEU C  56     8450   7892   9611    566   1053   -690       C  
ATOM    421  C   LEU C  56     -64.087 -34.027  38.893  1.00 71.97           C  
ANISOU  421  C   LEU C  56     8857   8494   9996    570   1116   -755       C  
ATOM    422  O   LEU C  56     -62.973 -34.105  38.358  1.00 74.94           O  
ANISOU  422  O   LEU C  56     9120   9016  10336    605   1170   -758       O  
ATOM    423  CB  LEU C  56     -64.509 -35.213  41.055  1.00 71.12           C  
ANISOU  423  CB  LEU C  56     8878   8103  10043    662   1067   -747       C  
ATOM    424  CG  LEU C  56     -64.547 -35.320  42.581  1.00 64.98           C  
ANISOU  424  CG  LEU C  56     8175   7213   9300    666   1015   -670       C  
ATOM    425  CD1 LEU C  56     -64.870 -36.742  42.983  1.00 65.65           C  
ANISOU  425  CD1 LEU C  56     8341   7143   9459    749   1040   -696       C  
ATOM    426  CD2 LEU C  56     -63.207 -34.892  43.147  1.00 70.01           C  
ANISOU  426  CD2 LEU C  56     8723   7956   9922    676    944   -584       C  
ATOM    427  N   ASN C  57     -65.227 -34.061  38.189  1.00 71.82           N  
ANISOU  427  N   ASN C  57     8898   8459   9930    526   1111   -804       N  
ATOM    428  CA  ASN C  57     -65.208 -34.257  36.738  1.00 69.71           C  
ANISOU  428  CA  ASN C  57     8611   8347   9530    507   1154   -878       C  
ATOM    429  C   ASN C  57     -64.655 -33.054  35.985  1.00 69.17           C  
ANISOU  429  C   ASN C  57     8476   8460   9346    422   1158   -752       C  
ATOM    430  O   ASN C  57     -64.094 -33.226  34.903  1.00 71.62           O  
ANISOU  430  O   ASN C  57     8744   8954   9516    416   1235   -796       O  
ATOM    431  CB  ASN C  57     -66.613 -34.617  36.253  1.00 67.17           C  
ANISOU  431  CB  ASN C  57     8359   7981   9179    453   1102   -949       C  
ATOM    432  CG  ASN C  57     -66.994 -36.037  36.623  1.00 70.50           C  
ANISOU  432  CG  ASN C  57     8853   8243   9692    500   1128  -1100       C  
ATOM    433  OD1 ASN C  57     -66.125 -36.891  36.802  1.00 85.38           O  
ANISOU  433  OD1 ASN C  57    10748  10070  11622    604   1201  -1181       O  
ATOM    434  ND2 ASN C  57     -68.281 -36.262  36.879  1.00 75.18           N  
ANISOU  434  ND2 ASN C  57     9481   8740  10345    429   1068  -1112       N  
ATOM    435  N   THR C  58     -64.749 -31.847  36.541  1.00 64.09           N  
ANISOU  435  N   THR C  58     7837   7761   8753    351   1092   -600       N  
ATOM    436  CA  THR C  58     -64.227 -30.683  35.829  1.00 65.04           C  
ANISOU  436  CA  THR C  58     7917   8010   8783    244   1092   -452       C  
ATOM    437  C   THR C  58     -62.712 -30.611  35.907  1.00 65.98           C  
ANISOU  437  C   THR C  58     7911   8259   8899    220   1165   -421       C  
ATOM    438  O   THR C  58     -62.108 -29.775  35.231  1.00 67.25           O  
ANISOU  438  O   THR C  58     8017   8559   8977    104   1195   -294       O  
ATOM    439  CB  THR C  58     -64.833 -29.384  36.350  1.00 64.54           C  
ANISOU  439  CB  THR C  58     7926   7794   8803    177   1002   -309       C  
ATOM    440  OG1 THR C  58     -64.635 -29.293  37.764  1.00 80.94           O  
ANISOU  440  OG1 THR C  58    10032   9709  11011    195    980   -337       O  
ATOM    441  CG2 THR C  58     -66.318 -29.339  36.039  1.00 72.76           C  
ANISOU  441  CG2 THR C  58     9026   8767   9850    214    937   -304       C  
ATOM    442  N   VAL C  59     -62.083 -31.457  36.722  1.00 65.75           N  
ANISOU  442  N   VAL C  59     7821   8196   8966    320   1187   -507       N  
ATOM    443  CA  VAL C  59     -60.629 -31.478  36.763  1.00 72.96           C  
ANISOU  443  CA  VAL C  59     8552   9271   9896    319   1247   -471       C  
ATOM    444  C   VAL C  59     -60.156 -32.127  35.476  1.00 68.91           C  
ANISOU  444  C   VAL C  59     7953   8974   9258    384   1404   -558       C  
ATOM    445  O   VAL C  59     -60.582 -33.233  35.128  1.00 76.84           O  
ANISOU  445  O   VAL C  59     9022   9938  10237    517   1461   -726       O  
ATOM    446  CB  VAL C  59     -60.115 -32.226  38.004  1.00 66.90           C  
ANISOU  446  CB  VAL C  59     7732   8417   9269    435   1199   -510       C  
ATOM    447  CG1 VAL C  59     -58.596 -32.273  37.993  1.00 68.86           C  
ANISOU  447  CG1 VAL C  59     7733   8874   9556    451   1245   -456       C  
ATOM    448  CG2 VAL C  59     -60.638 -31.598  39.289  1.00 65.53           C  
ANISOU  448  CG2 VAL C  59     7682   8055   9162    358   1060   -451       C  
ATOM    449  N   GLY C  60     -59.298 -31.431  34.747  1.00 70.63           N  
ANISOU  449  N   GLY C  60     8038   9417   9383    273   1487   -452       N  
ATOM    450  CA  GLY C  60     -58.886 -31.951  33.466  1.00 94.01           C  
ANISOU  450  CA  GLY C  60    10931  12615  12172    322   1670   -541       C  
ATOM    451  C   GLY C  60     -57.688 -32.867  33.478  1.00 99.05           C  
ANISOU  451  C   GLY C  60    11356  13399  12880    494   1825   -647       C  
ATOM    452  O   GLY C  60     -57.694 -33.895  32.794  1.00101.09           O  
ANISOU  452  O   GLY C  60    11639  13708  13062    652   1968   -845       O  
ATOM    453  N   GLY C  61     -56.664 -32.539  34.244  1.00 75.28           N  
ANISOU  453  N   GLY C  61     8132  10452  10021    474   1795   -530       N  
ATOM    454  CA  GLY C  61     -55.479 -33.358  34.285  1.00 90.83           C  
ANISOU  454  CA  GLY C  61     9839  12581  12090    666   1931   -597       C  
ATOM    455  C   GLY C  61     -55.591 -34.381  35.387  1.00 97.83           C  
ANISOU  455  C   GLY C  61    10759  13234  13179    888   1825   -679       C  
ATOM    456  O   GLY C  61     -56.670 -34.634  35.929  1.00 91.15           O  
ANISOU  456  O   GLY C  61    10160  12119  12356    896   1697   -726       O  
ATOM    457  N   HIS C  62     -54.442 -34.955  35.743  1.00102.42           N  
ANISOU  457  N   HIS C  62    11067  13932  13915   1068   1879   -669       N  
ATOM    458  CA  HIS C  62     -54.300 -35.822  36.914  1.00 96.76           C  
ANISOU  458  CA  HIS C  62    10334  13024  13405   1275   1748   -666       C  
ATOM    459  C   HIS C  62     -55.330 -36.955  36.881  1.00106.81           C  
ANISOU  459  C   HIS C  62    11899  13990  14692   1448   1768   -850       C  
ATOM    460  O   HIS C  62     -55.906 -37.329  37.910  1.00102.52           O  
ANISOU  460  O   HIS C  62    11515  13195  14244   1482   1604   -814       O  
ATOM    461  CB  HIS C  62     -54.376 -35.039  38.234  1.00 82.67           C  
ANISOU  461  CB  HIS C  62     8573  11157  11680   1094   1481   -483       C  
ATOM    462  CG  HIS C  62     -53.376 -33.928  38.352  1.00 82.92           C  
ANISOU  462  CG  HIS C  62     8337  11453  11717    876   1428   -312       C  
ATOM    463  ND1 HIS C  62     -53.652 -32.625  37.994  1.00103.38           N  
ANISOU  463  ND1 HIS C  62    11007  14092  14183    565   1406   -231       N  
ATOM    464  CD2 HIS C  62     -52.093 -33.931  38.788  1.00 97.79           C  
ANISOU  464  CD2 HIS C  62     9864  13561  13730    910   1381   -196       C  
ATOM    465  CE1 HIS C  62     -52.586 -31.874  38.208  1.00109.80           C  
ANISOU  465  CE1 HIS C  62    11546  15127  15047    388   1354    -84       C  
ATOM    466  NE2 HIS C  62     -51.625 -32.643  38.688  1.00131.97           N  
ANISOU  466  NE2 HIS C  62    14067  18071  18005    585   1333    -61       N  
ATOM    467  N   GLN C  63     -55.602 -37.470  35.670  1.00105.85           N  
ANISOU  467  N   GLN C  63    11868  13900  14452   1522   1970  -1051       N  
ATOM    468  CA  GLN C  63     -56.644 -38.480  35.493  1.00 99.92           C  
ANISOU  468  CA  GLN C  63    11411  12860  13695   1619   1984  -1250       C  
ATOM    469  C   GLN C  63     -56.241 -39.840  36.052  1.00 96.54           C  
ANISOU  469  C   GLN C  63    10972  12209  13499   1933   2011  -1329       C  
ATOM    470  O   GLN C  63     -57.118 -40.673  36.311  1.00 95.88           O  
ANISOU  470  O   GLN C  63    11145  11812  13474   1981   1962  -1432       O  
ATOM    471  CB  GLN C  63     -57.061 -38.578  34.021  1.00 79.37           C  
ANISOU  471  CB  GLN C  63     8930  10370  10856   1565   2164  -1456       C  
ATOM    472  CG  GLN C  63     -57.896 -37.401  33.529  1.00 77.35           C  
ANISOU  472  CG  GLN C  63     8788  10226  10376   1262   2077  -1361       C  
ATOM    473  CD  GLN C  63     -59.218 -37.270  34.290  1.00 78.61           C  
ANISOU  473  CD  GLN C  63     9170  10115  10585   1143   1860  -1309       C  
ATOM    474  OE1 GLN C  63     -59.614 -36.176  34.691  1.00107.31           O  
ANISOU  474  OE1 GLN C  63    12813  13766  14194    960   1725  -1129       O  
ATOM    475  NE2 GLN C  63     -59.903 -38.388  34.483  1.00 85.02           N  
ANISOU  475  NE2 GLN C  63    10159  10667  11478   1245   1844  -1472       N  
ATOM    476  N   ALA C  64     -54.941 -40.102  36.213  1.00 88.96           N  
ANISOU  476  N   ALA C  64     9712  11400  12690   2149   2090  -1270       N  
ATOM    477  CA  ALA C  64     -54.533 -41.300  36.937  1.00 91.22           C  
ANISOU  477  CA  ALA C  64     9974  11448  13237   2468   2065  -1271       C  
ATOM    478  C   ALA C  64     -55.013 -41.247  38.382  1.00 90.49           C  
ANISOU  478  C   ALA C  64     9998  11143  13240   2390   1785  -1060       C  
ATOM    479  O   ALA C  64     -55.601 -42.209  38.891  1.00 82.67           O  
ANISOU  479  O   ALA C  64     9235   9811  12364   2506   1729  -1091       O  
ATOM    480  CB  ALA C  64     -53.019 -41.466  36.888  1.00 94.54           C  
ANISOU  480  CB  ALA C  64     9985  12118  13817   2723   2178  -1204       C  
ATOM    481  N   ALA C  65     -54.782 -40.118  39.056  1.00 86.89           N  
ANISOU  481  N   ALA C  65     9409  10882  12724   2174   1614   -847       N  
ATOM    482  CA  ALA C  65     -55.264 -39.975  40.423  1.00 83.59           C  
ANISOU  482  CA  ALA C  65     9127  10300  12335   2073   1366   -670       C  
ATOM    483  C   ALA C  65     -56.779 -40.078  40.468  1.00 80.88           C  
ANISOU  483  C   ALA C  65     9149   9690  11892   1918   1342   -762       C  
ATOM    484  O   ALA C  65     -57.337 -40.734  41.355  1.00 90.76           O  
ANISOU  484  O   ALA C  65    10586  10684  13216   1962   1240   -701       O  
ATOM    485  CB  ALA C  65     -54.795 -38.647  41.016  1.00 82.66           C  
ANISOU  485  CB  ALA C  65     8839  10434  12133   1829   1204   -485       C  
ATOM    486  N   MET C  66     -57.461 -39.462  39.498  1.00 74.89           N  
ANISOU  486  N   MET C  66     8483   9005  10967   1735   1437   -889       N  
ATOM    487  CA  MET C  66     -58.918 -39.467  39.505  1.00 77.16           C  
ANISOU  487  CA  MET C  66     9056   9089  11171   1577   1400   -960       C  
ATOM    488  C   MET C  66     -59.455 -40.883  39.337  1.00 73.87           C  
ANISOU  488  C   MET C  66     8832   8378  10858   1728   1469  -1113       C  
ATOM    489  O   MET C  66     -60.485 -41.243  39.916  1.00 74.67           O  
ANISOU  489  O   MET C  66     9140   8247  10983   1644   1394  -1098       O  
ATOM    490  CB  MET C  66     -59.439 -38.541  38.412  1.00 71.46           C  
ANISOU  490  CB  MET C  66     8359   8536  10258   1379   1465  -1038       C  
ATOM    491  CG  MET C  66     -59.066 -37.108  38.689  1.00 70.37           C  
ANISOU  491  CG  MET C  66     8091   8600  10044   1196   1381   -869       C  
ATOM    492  SD  MET C  66     -59.878 -36.545  40.188  1.00 68.07           S  
ANISOU  492  SD  MET C  66     7952   8135   9775   1056   1185   -728       S  
ATOM    493  CE  MET C  66     -58.892 -35.112  40.605  1.00108.76           C  
ANISOU  493  CE  MET C  66    12924  13509  14892    892   1090   -564       C  
ATOM    494  N   GLN C  67     -58.763 -41.704  38.551  1.00 81.15           N  
ANISOU  494  N   GLN C  67     9690   9295  11849   1947   1626  -1269       N  
ATOM    495  CA  GLN C  67     -59.142 -43.105  38.451  1.00 83.16           C  
ANISOU  495  CA  GLN C  67    10148   9211  12240   2106   1691  -1425       C  
ATOM    496  C   GLN C  67     -58.943 -43.822  39.781  1.00 83.85           C  
ANISOU  496  C   GLN C  67    10274   9047  12537   2254   1565  -1231       C  
ATOM    497  O   GLN C  67     -59.804 -44.602  40.204  1.00 96.99           O  
ANISOU  497  O   GLN C  67    12184  10389  14278   2217   1523  -1242       O  
ATOM    498  CB  GLN C  67     -58.350 -43.782  37.331  1.00 86.23           C  
ANISOU  498  CB  GLN C  67    10464   9642  12657   2340   1914  -1660       C  
ATOM    499  CG  GLN C  67     -58.506 -45.298  37.252  1.00 96.35           C  
ANISOU  499  CG  GLN C  67    11959  10521  14129   2557   1998  -1841       C  
ATOM    500  CD  GLN C  67     -59.861 -45.735  36.721  1.00114.83           C  
ANISOU  500  CD  GLN C  67    14623  12637  16372   2340   1996  -2053       C  
ATOM    501  OE1 GLN C  67     -60.430 -45.098  35.831  1.00117.37           O  
ANISOU  501  OE1 GLN C  67    14978  13168  16451   2118   2022  -2180       O  
ATOM    502  NE2 GLN C  67     -60.366 -46.852  37.242  1.00124.65           N  
ANISOU  502  NE2 GLN C  67    16099  13454  17808   2394   1956  -2080       N  
ATOM    503  N   MET C  68     -57.857 -43.505  40.499  1.00 81.27           N  
ANISOU  503  N   MET C  68     9706   8887  12288   2383   1481  -1022       N  
ATOM    504  CA  MET C  68     -57.678 -44.045  41.845  1.00 80.92           C  
ANISOU  504  CA  MET C  68     9699   8658  12389   2493   1315   -784       C  
ATOM    505  C   MET C  68     -58.816 -43.622  42.756  1.00 78.14           C  
ANISOU  505  C   MET C  68     9559   8215  11917   2218   1173   -662       C  
ATOM    506  O   MET C  68     -59.330 -44.430  43.536  1.00 84.18           O  
ANISOU  506  O   MET C  68    10525   8693  12767   2242   1110   -562       O  
ATOM    507  CB  MET C  68     -56.359 -43.556  42.447  1.00 82.23           C  
ANISOU  507  CB  MET C  68     9535   9102  12606   2613   1202   -570       C  
ATOM    508  CG  MET C  68     -55.083 -44.167  41.922  1.00 97.93           C  
ANISOU  508  CG  MET C  68    11251  11171  14787   2963   1320   -608       C  
ATOM    509  SD  MET C  68     -53.741 -43.656  43.020  1.00110.44           S  
ANISOU  509  SD  MET C  68    12450  13065  16446   3048   1087   -274       S  
ATOM    510  CE  MET C  68     -54.348 -44.344  44.554  1.00121.08           C  
ANISOU  510  CE  MET C  68    14081  14088  17835   3055    838    -21       C  
ATOM    511  N   LEU C  69     -59.234 -42.364  42.658  1.00 75.35           N  
ANISOU  511  N   LEU C  69     9170   8090  11371   1959   1141   -665       N  
ATOM    512  CA  LEU C  69     -60.360 -41.909  43.454  1.00 73.06           C  
ANISOU  512  CA  LEU C  69     9064   7726  10968   1722   1050   -583       C  
ATOM    513  C   LEU C  69     -61.610 -42.712  43.127  1.00 72.86           C  
ANISOU  513  C   LEU C  69     9283   7423  10978   1650   1130   -713       C  
ATOM    514  O   LEU C  69     -62.391 -43.054  44.021  1.00 78.06           O  
ANISOU  514  O   LEU C  69    10109   7905  11644   1558   1076   -605       O  
ATOM    515  CB  LEU C  69     -60.573 -40.417  43.216  1.00 70.65           C  
ANISOU  515  CB  LEU C  69     8679   7679  10488   1498   1030   -597       C  
ATOM    516  CG  LEU C  69     -61.663 -39.719  44.013  1.00 68.57           C  
ANISOU  516  CG  LEU C  69     8567   7378  10107   1278    964   -533       C  
ATOM    517  CD1 LEU C  69     -61.503 -39.995  45.480  1.00 81.90           C  
ANISOU  517  CD1 LEU C  69    10330   8998  11791   1296    839   -342       C  
ATOM    518  CD2 LEU C  69     -61.578 -38.237  43.753  1.00 67.03           C  
ANISOU  518  CD2 LEU C  69     8276   7406   9786   1117    941   -538       C  
ATOM    519  N   LYS C  70     -61.838 -42.989  41.843  1.00 73.27           N  
ANISOU  519  N   LYS C  70     9353   7456  11029   1659   1257   -945       N  
ATOM    520  CA  LYS C  70     -62.990 -43.791  41.455  1.00 73.63           C  
ANISOU  520  CA  LYS C  70     9618   7248  11112   1557   1310  -1091       C  
ATOM    521  C   LYS C  70     -62.926 -45.182  42.072  1.00 76.20           C  
ANISOU  521  C   LYS C  70    10106   7207  11639   1703   1307  -1035       C  
ATOM    522  O   LYS C  70     -63.939 -45.697  42.559  1.00 81.61           O  
ANISOU  522  O   LYS C  70    10978   7665  12365   1554   1284   -993       O  
ATOM    523  CB  LYS C  70     -63.099 -43.845  39.932  1.00 74.26           C  
ANISOU  523  CB  LYS C  70     9695   7405  11114   1539   1427  -1366       C  
ATOM    524  CG  LYS C  70     -63.272 -42.454  39.327  1.00101.61           C  
ANISOU  524  CG  LYS C  70    13026  11209  14372   1376   1414  -1371       C  
ATOM    525  CD  LYS C  70     -63.359 -42.461  37.811  1.00107.21           C  
ANISOU  525  CD  LYS C  70    13743  12044  14947   1341   1517  -1611       C  
ATOM    526  CE  LYS C  70     -63.357 -41.028  37.281  1.00137.88           C  
ANISOU  526  CE  LYS C  70    17490  16263  18637   1201   1493  -1543       C  
ATOM    527  NZ  LYS C  70     -63.934 -40.053  38.266  1.00115.45           N  
ANISOU  527  NZ  LYS C  70    14623  13448  15794   1061   1366  -1331       N  
ATOM    528  N   GLU C  71     -61.740 -45.803  42.068  1.00 82.44           N  
ANISOU  528  N   GLU C  71    10816   7932  12575   1997   1335  -1013       N  
ATOM    529  CA  GLU C  71     -61.574 -47.105  42.711  1.00 84.32           C  
ANISOU  529  CA  GLU C  71    11212   7790  13036   2178   1316   -912       C  
ATOM    530  C   GLU C  71     -61.907 -47.033  44.195  1.00 83.10           C  
ANISOU  530  C   GLU C  71    11133   7579  12861   2080   1166   -592       C  
ATOM    531  O   GLU C  71     -62.605 -47.901  44.730  1.00 98.00           O  
ANISOU  531  O   GLU C  71    13251   9141  14844   2013   1154   -507       O  
ATOM    532  CB  GLU C  71     -60.144 -47.608  42.524  1.00 91.01           C  
ANISOU  532  CB  GLU C  71    11894   8630  14055   2558   1359   -903       C  
ATOM    533  CG  GLU C  71     -59.788 -48.072  41.126  1.00102.28           C  
ANISOU  533  CG  GLU C  71    13311  10015  15535   2716   1559  -1241       C  
ATOM    534  CD  GLU C  71     -58.454 -48.804  41.095  1.00132.04           C  
ANISOU  534  CD  GLU C  71    16930  13699  19541   3146   1628  -1218       C  
ATOM    535  OE1 GLU C  71     -57.614 -48.550  41.989  1.00138.11           O  
ANISOU  535  OE1 GLU C  71    17485  14614  20377   3296   1496   -930       O  
ATOM    536  OE2 GLU C  71     -58.238 -49.624  40.175  1.00137.37           O  
ANISOU  536  OE2 GLU C  71    17693  14171  20331   3341   1812  -1496       O  
ATOM    537  N   THR C  72     -61.408 -45.997  44.876  1.00 79.61           N  
ANISOU  537  N   THR C  72    10512   7456  12279   2046   1054   -415       N  
ATOM    538  CA  THR C  72     -61.665 -45.832  46.305  1.00 79.11           C  
ANISOU  538  CA  THR C  72    10531   7395  12130   1942    914   -131       C  
ATOM    539  C   THR C  72     -63.143 -45.589  46.587  1.00 77.18           C  
ANISOU  539  C   THR C  72    10468   7092  11765   1633    956   -153       C  
ATOM    540  O   THR C  72     -63.697 -46.130  47.550  1.00 78.24           O  
ANISOU  540  O   THR C  72    10780   7048  11899   1551    923     33       O  
ATOM    541  CB  THR C  72     -60.819 -44.691  46.870  1.00 78.06           C  
ANISOU  541  CB  THR C  72    10180   7631  11847   1935    784      3       C  
ATOM    542  OG1 THR C  72     -59.424 -44.990  46.719  1.00100.17           O  
ANISOU  542  OG1 THR C  72    12763  10512  14787   2223    732     65       O  
ATOM    543  CG2 THR C  72     -61.109 -44.514  48.337  1.00 78.17           C  
ANISOU  543  CG2 THR C  72    10315   7668  11718   1810    644    261       C  
ATOM    544  N   ILE C  73     -63.787 -44.748  45.781  1.00 74.69           N  
ANISOU  544  N   ILE C  73    10091   6947  11342   1460   1030   -353       N  
ATOM    545  CA  ILE C  73     -65.217 -44.502  45.935  1.00 73.25           C  
ANISOU  545  CA  ILE C  73    10020   6734  11077   1193   1079   -384       C  
ATOM    546  C   ILE C  73     -65.999 -45.797  45.801  1.00 75.27           C  
ANISOU  546  C   ILE C  73    10473   6638  11489   1132   1141   -420       C  
ATOM    547  O   ILE C  73     -66.911 -46.074  46.589  1.00 75.68           O  
ANISOU  547  O   ILE C  73    10650   6580  11526    958   1156   -290       O  
ATOM    548  CB  ILE C  73     -65.690 -43.441  44.927  1.00 70.86           C  
ANISOU  548  CB  ILE C  73     9593   6663  10667   1067   1126   -581       C  
ATOM    549  CG1 ILE C  73     -65.131 -42.074  45.324  1.00 69.98           C  
ANISOU  549  CG1 ILE C  73     9339   6847  10405   1058   1061   -504       C  
ATOM    550  CG2 ILE C  73     -67.201 -43.369  44.917  1.00 70.10           C  
ANISOU  550  CG2 ILE C  73     9570   6522  10543    829   1178   -626       C  
ATOM    551  CD1 ILE C  73     -65.280 -41.017  44.278  1.00 73.87           C  
ANISOU  551  CD1 ILE C  73     9706   7548  10813    985   1093   -653       C  
ATOM    552  N   ASN C  74     -65.658 -46.613  44.805  1.00 76.97           N  
ANISOU  552  N   ASN C  74    10726   6667  11852   1259   1193   -607       N  
ATOM    553  CA  ASN C  74     -66.366 -47.875  44.606  1.00 79.42           C  
ANISOU  553  CA  ASN C  74    11253   6593  12329   1177   1245   -676       C  
ATOM    554  C   ASN C  74     -66.174 -48.816  45.792  1.00 91.66           C  
ANISOU  554  C   ASN C  74    12974   7845  14007   1253   1200   -393       C  
ATOM    555  O   ASN C  74     -67.126 -49.481  46.218  1.00 98.79           O  
ANISOU  555  O   ASN C  74    14054   8507  14974   1049   1227   -311       O  
ATOM    556  CB  ASN C  74     -65.905 -48.546  43.308  1.00 87.87           C  
ANISOU  556  CB  ASN C  74    12361   7511  13516   1325   1319   -970       C  
ATOM    557  CG  ASN C  74     -66.368 -47.796  42.069  1.00113.19           C  
ANISOU  557  CG  ASN C  74    15461  10980  16566   1179   1359  -1241       C  
ATOM    558  OD1 ASN C  74     -67.292 -46.985  42.136  1.00116.77           O  
ANISOU  558  OD1 ASN C  74    15844  11640  16885    943   1328  -1213       O  
ATOM    559  ND2 ASN C  74     -65.708 -48.040  40.938  1.00113.03           N  
ANISOU  559  ND2 ASN C  74    15425  10968  16554   1336   1434  -1493       N  
ATOM    560  N   GLU C  75     -64.966 -48.856  46.363  1.00 84.82           N  
ANISOU  560  N   GLU C  75    12041   7013  13172   1527   1122   -212       N  
ATOM    561  CA  GLU C  75     -64.734 -49.651  47.567  1.00 86.10           C  
ANISOU  561  CA  GLU C  75    12358   6937  13420   1609   1043    118       C  
ATOM    562  C   GLU C  75     -65.607 -49.174  48.722  1.00 84.93           C  
ANISOU  562  C   GLU C  75    12277   6924  13070   1336   1016    345       C  
ATOM    563  O   GLU C  75     -66.252 -49.979  49.405  1.00 87.73           O  
ANISOU  563  O   GLU C  75    12842   7011  13480   1205   1034    533       O  
ATOM    564  CB  GLU C  75     -63.264 -49.544  47.971  1.00 87.30           C  
ANISOU  564  CB  GLU C  75    12354   7214  13601   1942    924    286       C  
ATOM    565  CG  GLU C  75     -62.255 -50.275  47.104  1.00108.57           C  
ANISOU  565  CG  GLU C  75    14985   9722  16544   2292    968    139       C  
ATOM    566  CD  GLU C  75     -60.820 -49.955  47.517  1.00106.55           C  
ANISOU  566  CD  GLU C  75    14477   9703  16305   2598    841    321       C  
ATOM    567  OE1 GLU C  75     -60.601 -49.564  48.686  1.00107.47           O  
ANISOU  567  OE1 GLU C  75    14560   9993  16280   2554    676    627       O  
ATOM    568  OE2 GLU C  75     -59.914 -50.059  46.663  1.00111.34           O  
ANISOU  568  OE2 GLU C  75    14904  10355  17047   2866    909    150       O  
ATOM    569  N   GLU C  76     -65.670 -47.856  48.926  1.00 81.43           N  
ANISOU  569  N   GLU C  76    11665   6884  12390   1237    994    320       N  
ATOM    570  CA  GLU C  76     -66.479 -47.308  50.011  1.00 80.59           C  
ANISOU  570  CA  GLU C  76    11619   6933  12069   1002   1005    490       C  
ATOM    571  C   GLU C  76     -67.966 -47.512  49.755  1.00 81.41           C  
ANISOU  571  C   GLU C  76    11799   6933  12200    715   1146    391       C  
ATOM    572  O   GLU C  76     -68.732 -47.785  50.688  1.00 91.56           O  
ANISOU  572  O   GLU C  76    13212   8164  13413    530   1199    585       O  
ATOM    573  CB  GLU C  76     -66.167 -45.821  50.201  1.00 77.80           C  
ANISOU  573  CB  GLU C  76    11086   6991  11484    981    959    437       C  
ATOM    574  CG  GLU C  76     -64.747 -45.517  50.687  1.00 78.51           C  
ANISOU  574  CG  GLU C  76    11075   7243  11511   1193    791    577       C  
ATOM    575  CD  GLU C  76     -64.445 -46.051  52.074  1.00111.17           C  
ANISOU  575  CD  GLU C  76    15362  11325  15552   1220    673    917       C  
ATOM    576  OE1 GLU C  76     -65.355 -46.032  52.933  1.00116.19           O  
ANISOU  576  OE1 GLU C  76    16158  11964  16024   1011    736   1039       O  
ATOM    577  OE2 GLU C  76     -63.293 -46.489  52.301  1.00123.99           O  
ANISOU  577  OE2 GLU C  76    16931  12925  17257   1456    520   1076       O  
ATOM    578  N   ALA C  77     -68.383 -47.424  48.492  1.00 79.08           N  
ANISOU  578  N   ALA C  77    11420   6627  12001    663   1207    102       N  
ATOM    579  CA  ALA C  77     -69.777 -47.673  48.141  1.00 80.49           C  
ANISOU  579  CA  ALA C  77    11629   6723  12229    381   1308      1       C  
ATOM    580  C   ALA C  77     -70.194 -49.101  48.472  1.00 91.48           C  
ANISOU  580  C   ALA C  77    13252   7702  13806    275   1340    130       C  
ATOM    581  O   ALA C  77     -71.270 -49.327  49.038  1.00 86.70           O  
ANISOU  581  O   ALA C  77    12700   7057  13186      9   1419    249       O  
ATOM    582  CB  ALA C  77     -70.001 -47.371  46.663  1.00 77.91           C  
ANISOU  582  CB  ALA C  77    11179   6475  11949    358   1320   -324       C  
ATOM    583  N   ALA C  78     -69.332 -50.071  48.177  1.00 88.64           N  
ANISOU  583  N   ALA C  78    13027   7022  13632    486   1290    125       N  
ATOM    584  CA  ALA C  78     -69.650 -51.467  48.453  1.00 92.54           C  
ANISOU  584  CA  ALA C  78    13779   7045  14338    402   1313    251       C  
ATOM    585  C   ALA C  78     -69.830 -51.719  49.946  1.00100.14           C  
ANISOU  585  C   ALA C  78    14872   7965  15213    317   1307    659       C  
ATOM    586  O   ALA C  78     -70.762 -52.421  50.356  1.00115.96           O  
ANISOU  586  O   ALA C  78    17028   9745  17288     46   1381    795       O  
ATOM    587  CB  ALA C  78     -68.559 -52.371  47.881  1.00 95.01           C  
ANISOU  587  CB  ALA C  78    14208   7013  14878    721   1269    165       C  
ATOM    588  N   GLU C  79     -68.971 -51.125  50.776  1.00 93.61           N  
ANISOU  588  N   GLU C  79    13985   7375  14207    514   1219    863       N  
ATOM    589  CA  GLU C  79     -69.110 -51.288  52.219  1.00 91.75           C  
ANISOU  589  CA  GLU C  79    13887   7159  13814    425   1203   1252       C  
ATOM    590  C   GLU C  79     -70.410 -50.682  52.723  1.00 90.63           C  
ANISOU  590  C   GLU C  79    13697   7264  13472     77   1349   1273       C  
ATOM    591  O   GLU C  79     -71.054 -51.242  53.618  1.00 93.28           O  
ANISOU  591  O   GLU C  79    14196   7484  13760   -130   1423   1544       O  
ATOM    592  CB  GLU C  79     -67.921 -50.633  52.927  1.00 91.08           C  
ANISOU  592  CB  GLU C  79    13722   7350  13536    679   1049   1417       C  
ATOM    593  CG  GLU C  79     -67.456 -51.300  54.223  1.00100.82           C  
ANISOU  593  CG  GLU C  79    15156   8458  14693    748    939   1860       C  
ATOM    594  CD  GLU C  79     -66.894 -52.688  54.024  1.00135.15           C  
ANISOU  594  CD  GLU C  79    19682  12300  19369    959    868   2009       C  
ATOM    595  OE1 GLU C  79     -66.567 -53.035  52.870  1.00135.20           O  
ANISOU  595  OE1 GLU C  79    19630  12096  19644   1126    890   1730       O  
ATOM    596  OE2 GLU C  79     -66.771 -53.430  55.021  1.00133.99           O  
ANISOU  596  OE2 GLU C  79    19748  11959  19204    968    795   2407       O  
ATOM    597  N   TRP C  80     -70.831 -49.556  52.149  1.00 87.14           N  
ANISOU  597  N   TRP C  80    13028   7157  12924     14   1405   1004       N  
ATOM    598  CA  TRP C  80     -72.134 -49.009  52.504  1.00 89.12           C  
ANISOU  598  CA  TRP C  80    13192   7627  13041   -280   1567    995       C  
ATOM    599  C   TRP C  80     -73.225 -50.042  52.224  1.00 89.11           C  
ANISOU  599  C   TRP C  80    13272   7335  13252   -566   1672   1010       C  
ATOM    600  O   TRP C  80     -74.114 -50.266  53.054  1.00 92.41           O  
ANISOU  600  O   TRP C  80    13740   7777  13595   -820   1806   1213       O  
ATOM    601  CB  TRP C  80     -72.380 -47.689  51.772  1.00 82.79           C  
ANISOU  601  CB  TRP C  80    12130   7171  12156   -258   1591    702       C  
ATOM    602  CG  TRP C  80     -73.712 -47.096  52.081  1.00 82.51           C  
ANISOU  602  CG  TRP C  80    11965   7360  12024   -504   1763    682       C  
ATOM    603  CD1 TRP C  80     -74.880 -47.253  51.404  1.00 82.86           C  
ANISOU  603  CD1 TRP C  80    11874   7393  12215   -725   1855    550       C  
ATOM    604  CD2 TRP C  80     -74.006 -46.264  53.203  1.00 82.39           C  
ANISOU  604  CD2 TRP C  80    11934   7631  11742   -548   1872    801       C  
ATOM    605  NE1 TRP C  80     -75.886 -46.553  52.027  1.00 83.15           N  
ANISOU  605  NE1 TRP C  80    11771   7701  12120   -877   2025    593       N  
ATOM    606  CE2 TRP C  80     -75.372 -45.939  53.138  1.00 82.68           C  
ANISOU  606  CE2 TRP C  80    11801   7816  11799   -765   2056    732       C  
ATOM    607  CE3 TRP C  80     -73.243 -45.760  54.256  1.00 82.46           C  
ANISOU  607  CE3 TRP C  80    12052   7796  11484   -428   1828    946       C  
ATOM    608  CZ2 TRP C  80     -75.993 -45.129  54.087  1.00 83.07           C  
ANISOU  608  CZ2 TRP C  80    11793   8147  11624   -833   2236    788       C  
ATOM    609  CZ3 TRP C  80     -73.856 -44.961  55.195  1.00102.53           C  
ANISOU  609  CZ3 TRP C  80    14576  10611  13770   -528   1989    985       C  
ATOM    610  CH2 TRP C  80     -75.218 -44.651  55.105  1.00 99.96           C  
ANISOU  610  CH2 TRP C  80    14087  10412  13482   -712   2210    899       C  
ATOM    611  N   ASP C  81     -73.207 -50.640  51.029  1.00 96.69           N  
ANISOU  611  N   ASP C  81    14237   8039  14461   -556   1622    778       N  
ATOM    612  CA  ASP C  81     -74.233 -51.622  50.688  1.00 94.93           C  
ANISOU  612  CA  ASP C  81    14096   7524  14449   -870   1695    756       C  
ATOM    613  C   ASP C  81     -74.154 -52.832  51.611  1.00 99.17           C  
ANISOU  613  C   ASP C  81    14930   7668  15082   -951   1712   1102       C  
ATOM    614  O   ASP C  81     -75.180 -53.379  52.026  1.00102.16           O  
ANISOU  614  O   ASP C  81    15365   7936  15516  -1294   1827   1253       O  
ATOM    615  CB  ASP C  81     -74.077 -52.060  49.225  1.00 96.42           C  
ANISOU  615  CB  ASP C  81    14287   7496  14853   -828   1617    408       C  
ATOM    616  CG  ASP C  81     -74.446 -50.971  48.236  1.00101.89           C  
ANISOU  616  CG  ASP C  81    14695   8567  15452   -841   1604    100       C  
ATOM    617  OD1 ASP C  81     -75.160 -50.017  48.625  1.00113.10           O  
ANISOU  617  OD1 ASP C  81    15904  10352  16715   -953   1677    146       O  
ATOM    618  OD2 ASP C  81     -74.014 -51.059  47.065  1.00 94.34           O  
ANISOU  618  OD2 ASP C  81    13732   7541  14572   -725   1528   -185       O  
ATOM    619  N   ARG C  82     -72.931 -53.247  51.956  1.00 99.03           N  
ANISOU  619  N   ARG C  82    15089   7449  15090   -639   1594   1258       N  
ATOM    620  CA  ARG C  82     -72.725 -54.368  52.867  1.00101.85           C  
ANISOU  620  CA  ARG C  82    15745   7420  15535   -660   1578   1641       C  
ATOM    621  C   ARG C  82     -73.266 -54.085  54.262  1.00102.92           C  
ANISOU  621  C   ARG C  82    15914   7800  15391   -863   1677   2005       C  
ATOM    622  O   ARG C  82     -73.824 -54.975  54.913  1.00106.86           O  
ANISOU  622  O   ARG C  82    16619   8033  15951  -1108   1754   2301       O  
ATOM    623  CB  ARG C  82     -71.246 -54.716  52.952  1.00102.74           C  
ANISOU  623  CB  ARG C  82    15975   7340  15722   -228   1410   1746       C  
ATOM    624  CG  ARG C  82     -71.000 -56.016  53.717  1.00112.67           C  
ANISOU  624  CG  ARG C  82    17565   8104  17142   -209   1366   2144       C  
ATOM    625  CD  ARG C  82     -69.533 -56.290  53.893  1.00109.20           C  
ANISOU  625  CD  ARG C  82    17188   7527  16778    257   1185   2292       C  
ATOM    626  NE  ARG C  82     -68.931 -55.308  54.788  1.00107.20           N  
ANISOU  626  NE  ARG C  82    16790   7767  16173    395   1089   2483       N  
ATOM    627  CZ  ARG C  82     -69.028 -55.320  56.111  1.00124.51           C  
ANISOU  627  CZ  ARG C  82    19111  10085  18112    289   1060   2904       C  
ATOM    628  NH1 ARG C  82     -69.706 -56.264  56.750  1.00134.22           N  
ANISOU  628  NH1 ARG C  82    20609  10988  19399     43   1134   3228       N  
ATOM    629  NH2 ARG C  82     -68.432 -54.359  56.809  1.00107.42           N  
ANISOU  629  NH2 ARG C  82    16815   8388  15611    408    956   3001       N  
ATOM    630  N   LEU C  83     -73.120 -52.854  54.743  1.00 99.85           N  
ANISOU  630  N   LEU C  83    15345   7910  14685   -780   1692   1985       N  
ATOM    631  CA  LEU C  83     -73.605 -52.533  56.079  1.00101.19           C  
ANISOU  631  CA  LEU C  83    15564   8344  14539   -960   1809   2289       C  
ATOM    632  C   LEU C  83     -75.080 -52.174  56.069  1.00101.02           C  
ANISOU  632  C   LEU C  83    15372   8539  14475  -1324   2048   2194       C  
ATOM    633  O   LEU C  83     -75.715 -52.213  57.125  1.00103.39           O  
ANISOU  633  O   LEU C  83    15737   8979  14568  -1546   2210   2461       O  
ATOM    634  CB  LEU C  83     -72.758 -51.427  56.717  1.00 98.87           C  
ANISOU  634  CB  LEU C  83    15200   8459  13907   -721   1717   2311       C  
ATOM    635  CG  LEU C  83     -71.293 -51.810  56.964  1.00 99.96           C  
ANISOU  635  CG  LEU C  83    15476   8444  14061   -380   1467   2493       C  
ATOM    636  CD1 LEU C  83     -70.457 -50.584  57.309  1.00 97.25           C  
ANISOU  636  CD1 LEU C  83    14994   8533  13423   -178   1349   2412       C  
ATOM    637  CD2 LEU C  83     -71.175 -52.872  58.049  1.00104.91           C  
ANISOU  637  CD2 LEU C  83    16407   8813  14640   -441   1428   2977       C  
ATOM    638  N   HIS C  84     -75.643 -51.831  54.903  1.00108.37           N  
ANISOU  638  N   HIS C  84    16068   9520  15586  -1390   2075   1833       N  
ATOM    639  CA  HIS C  84     -77.051 -51.445  54.800  1.00 98.76           C  
ANISOU  639  CA  HIS C  84    14618   8542  14366  -1708   2278   1736       C  
ATOM    640  C   HIS C  84     -77.488 -52.185  53.529  1.00 99.47           C  
ANISOU  640  C   HIS C  84    14664   8321  14808  -1860   2214   1506       C  
ATOM    641  O   HIS C  84     -77.734 -51.589  52.477  1.00118.48           O  
ANISOU  641  O   HIS C  84    16839  10888  17290  -1827   2167   1177       O  
ATOM    642  CB  HIS C  84     -77.171 -49.921  54.640  1.00 94.82           C  
ANISOU  642  CB  HIS C  84    13835   8525  13669  -1567   2324   1495       C  
ATOM    643  CG  HIS C  84     -76.455 -49.118  55.695  1.00 93.86           C  
ANISOU  643  CG  HIS C  84    13793   8670  13199  -1366   2325   1624       C  
ATOM    644  ND1 HIS C  84     -75.109 -48.815  55.611  1.00 91.92           N  
ANISOU  644  ND1 HIS C  84    13636   8407  12881  -1046   2114   1586       N  
ATOM    645  CD2 HIS C  84     -76.892 -48.549  56.843  1.00118.69           C  
ANISOU  645  CD2 HIS C  84    16941  12120  16038  -1455   2509   1772       C  
ATOM    646  CE1 HIS C  84     -74.749 -48.104  56.667  1.00112.14           C  
ANISOU  646  CE1 HIS C  84    16260  11243  15107   -971   2139   1707       C  
ATOM    647  NE2 HIS C  84     -75.813 -47.931  57.432  1.00122.36           N  
ANISOU  647  NE2 HIS C  84    17524  12728  16238  -1209   2383   1809       N  
ATOM    648  N   PRO C  85     -77.603 -53.518  53.619  1.00103.49           N  
ANISOU  648  N   PRO C  85    15423   8369  15531  -2048   2203   1685       N  
ATOM    649  CA  PRO C  85     -78.047 -54.338  52.470  1.00119.47           C  
ANISOU  649  CA  PRO C  85    17463  10046  17883  -2246   2140   1453       C  
ATOM    650  C   PRO C  85     -79.513 -54.325  52.048  1.00146.53           C  
ANISOU  650  C   PRO C  85    20636  13622  21418  -2676   2253   1337       C  
ATOM    651  O   PRO C  85     -79.774 -54.416  50.845  1.00157.02           O  
ANISOU  651  O   PRO C  85    21858  14883  22917  -2751   2149   1010       O  
ATOM    652  CB  PRO C  85     -77.608 -55.743  52.905  1.00131.80           C  
ANISOU  652  CB  PRO C  85    19422  11024  19630  -2287   2096   1729       C  
ATOM    653  CG  PRO C  85     -77.904 -55.729  54.366  1.00140.49           C  
ANISOU  653  CG  PRO C  85    20597  12276  20506  -2423   2244   2169       C  
ATOM    654  CD  PRO C  85     -77.625 -54.313  54.864  1.00133.13           C  
ANISOU  654  CD  PRO C  85    19445  11924  19214  -2188   2285   2132       C  
ATOM    655  N   VAL C  86     -80.478 -54.238  52.973  1.00168.64           N  
ANISOU  655  N   VAL C  86    23319  16638  24118  -2970   2460   1592       N  
ATOM    656  CA  VAL C  86     -81.909 -54.301  52.633  1.00172.49           C  
ANISOU  656  CA  VAL C  86    23514  17283  24740  -3403   2574   1522       C  
ATOM    657  C   VAL C  86     -82.266 -53.627  51.318  1.00175.41           C  
ANISOU  657  C   VAL C  86    23567  17886  25196  -3370   2451   1113       C  
ATOM    658  O   VAL C  86     -82.664 -54.299  50.360  1.00179.81           O  
ANISOU  658  O   VAL C  86    24123  18208  25988  -3610   2332    918       O  
ATOM    659  CB  VAL C  86     -82.787 -53.743  53.764  1.00166.99           C  
ANISOU  659  CB  VAL C  86    22600  17011  23838  -3578   2853   1776       C  
ATOM    660  N   HIS C  87     -82.132 -52.309  51.262  1.00163.63           N  
ANISOU  660  N   HIS C  87    21826  16843  23505  -3089   2468    985       N  
ATOM    661  CA  HIS C  87     -82.458 -51.585  50.043  1.00159.37           C  
ANISOU  661  CA  HIS C  87    20985  16548  23019  -3036   2341    646       C  
ATOM    662  C   HIS C  87     -81.384 -51.702  48.970  1.00161.55           C  
ANISOU  662  C   HIS C  87    21450  16596  23337  -2769   2108    374       C  
ATOM    663  O   HIS C  87     -81.537 -51.090  47.907  1.00159.31           O  
ANISOU  663  O   HIS C  87    20957  16519  23056  -2708   1986    102       O  
ATOM    664  CB  HIS C  87     -82.702 -50.116  50.363  1.00150.99           C  
ANISOU  664  CB  HIS C  87    19613  16003  21755  -2820   2451    623       C  
ATOM    665  N   ALA C  88     -80.323 -52.469  49.232  1.00168.50           N  
ANISOU  665  N   ALA C  88    22706  17073  24244  -2604   2052    459       N  
ATOM    666  CA  ALA C  88     -79.123 -52.608  48.392  1.00134.96           C  
ANISOU  666  CA  ALA C  88    18649  12606  20023  -2286   1879    233       C  
ATOM    667  C   ALA C  88     -78.908 -51.509  47.373  1.00131.83           C  
ANISOU  667  C   ALA C  88    18017  12557  19517  -2076   1778    -65       C  
ATOM    668  O   ALA C  88     -78.679 -51.788  46.198  1.00147.15           O  
ANISOU  668  O   ALA C  88    20003  14372  21537  -2060   1647   -350       O  
ATOM    669  CB  ALA C  88     -79.149 -53.950  47.678  1.00142.08           C  
ANISOU  669  CB  ALA C  88    19804  12997  21182  -2482   1790     97       C  
ATOM    670  N   ALA C  92     -92.327 -48.835  50.688  1.00152.66           N  
ANISOU  670  N   ALA C  92    16542  18570  22891  -4726   3462   1029       N  
ATOM    671  CA  ALA C  92     -92.340 -47.838  51.754  1.00182.12           C  
ANISOU  671  CA  ALA C  92    20181  22597  26419  -4383   3814   1123       C  
ATOM    672  C   ALA C  92     -92.921 -46.517  51.260  1.00211.37           C  
ANISOU  672  C   ALA C  92    23381  26736  30194  -4057   3807    977       C  
ATOM    673  O   ALA C  92     -92.185 -45.654  50.823  1.00217.81           O  
ANISOU  673  O   ALA C  92    24331  27529  30899  -3638   3649    803       O  
ATOM    674  CB  ALA C  92     -90.938 -47.627  52.289  1.00143.58           C  
ANISOU  674  CB  ALA C  92    15870  17442  21240  -4025   3810   1104       C  
ATOM    675  N   PRO C  93     -94.245 -46.366  51.328  1.00235.21           N  
ANISOU  675  N   PRO C  93    25808  30146  33416  -4250   3980   1066       N  
ATOM    676  CA  PRO C  93     -94.871 -45.217  50.648  1.00235.30           C  
ANISOU  676  CA  PRO C  93    25295  30541  33569  -3953   3899    941       C  
ATOM    677  C   PRO C  93     -94.583 -43.838  51.238  1.00234.83           C  
ANISOU  677  C   PRO C  93    25226  30661  33339  -3388   4136    876       C  
ATOM    678  O   PRO C  93     -94.120 -42.960  50.504  1.00237.72           O  
ANISOU  678  O   PRO C  93    25617  31017  33690  -3016   3903    709       O  
ATOM    679  CB  PRO C  93     -96.366 -45.564  50.714  1.00239.35           C  
ANISOU  679  CB  PRO C  93    25159  31422  34360  -4342   4054   1094       C  
ATOM    680  CG  PRO C  93     -96.398 -47.028  50.729  1.00245.21           C  
ANISOU  680  CG  PRO C  93    26128  31872  35170  -4924   3975   1206       C  
ATOM    681  CD  PRO C  93     -95.197 -47.471  51.520  1.00241.48           C  
ANISOU  681  CD  PRO C  93    26369  30972  34409  -4839   4080   1255       C  
ATOM    682  N   GLY C  94     -94.836 -43.608  52.537  1.00228.41           N  
ANISOU  682  N   GLY C  94    24399  30003  32382  -3324   4599    996       N  
ATOM    683  CA  GLY C  94     -94.516 -42.305  53.134  1.00227.09           C  
ANISOU  683  CA  GLY C  94    24290  29963  32032  -2798   4831    889       C  
ATOM    684  C   GLY C  94     -93.051 -41.900  53.089  1.00220.31           C  
ANISOU  684  C   GLY C  94    24033  28768  30905  -2480   4636    744       C  
ATOM    685  O   GLY C  94     -92.735 -40.706  53.153  1.00221.02           O  
ANISOU  685  O   GLY C  94    24147  28918  30910  -2039   4684    600       O  
ATOM    686  N   GLN C  95     -92.152 -42.877  52.921  1.00186.25           N  
ANISOU  686  N   GLN C  95    20189  24089  26488  -2699   4403    778       N  
ATOM    687  CA  GLN C  95     -90.700 -42.735  52.904  1.00170.78           C  
ANISOU  687  CA  GLN C  95    18795  21804  24289  -2465   4207    678       C  
ATOM    688  C   GLN C  95     -90.139 -42.900  51.493  1.00161.89           C  
ANISOU  688  C   GLN C  95    17752  20469  23291  -2444   3746    533       C  
ATOM    689  O   GLN C  95     -90.580 -43.764  50.721  1.00191.43           O  
ANISOU  689  O   GLN C  95    21354  24147  27231  -2775   3546    550       O  
ATOM    690  CB  GLN C  95     -90.051 -43.808  53.796  1.00143.77           C  
ANISOU  690  CB  GLN C  95    15848  18116  20662  -2706   4295    851       C  
ATOM    691  N   MET C  96     -89.015 -42.246  51.240  1.00152.59           N  
ANISOU  691  N   MET C  96    16888  19135  21954  -2108   3580    395       N  
ATOM    692  CA  MET C  96     -88.348 -42.339  49.948  1.00131.50           C  
ANISOU  692  CA  MET C  96    14338  16280  19345  -2057   3182    252       C  
ATOM    693  C   MET C  96     -87.651 -43.695  49.944  1.00 97.85           C  
ANISOU  693  C   MET C  96    10473  11661  15044  -2326   3055    304       C  
ATOM    694  O   MET C  96     -87.761 -44.463  50.903  1.00107.26           O  
ANISOU  694  O   MET C  96    11812  12761  16179  -2542   3256    475       O  
ATOM    695  CB  MET C  96     -87.352 -41.188  49.766  1.00126.91           C  
ANISOU  695  CB  MET C  96    13956  15657  18606  -1630   3086    115       C  
ATOM    696  CG  MET C  96     -87.905 -39.773  49.519  1.00136.14           C  
ANISOU  696  CG  MET C  96    14785  17089  19852  -1315   3141     41       C  
ATOM    697  SD  MET C  96     -86.473 -38.717  49.218  1.00128.77           S  
ANISOU  697  SD  MET C  96    14213  15983  18729   -924   2969   -104       S  
ATOM    698  CE  MET C  96     -85.896 -39.327  47.618  1.00 87.10           C  
ANISOU  698  CE  MET C  96     9021  10553  13518  -1042   2534   -186       C  
ATOM    699  N   ARG C  97     -86.849 -43.975  48.929  1.00 94.32           N  
ANISOU  699  N   ARG C  97    10237  10993  14606  -2286   2740    165       N  
ATOM    700  CA  ARG C  97     -86.149 -45.242  48.992  1.00 94.60           C  
ANISOU  700  CA  ARG C  97    10665  10653  14626  -2484   2651    205       C  
ATOM    701  C   ARG C  97     -84.900 -45.082  49.843  1.00 92.12           C  
ANISOU  701  C   ARG C  97    10759  10167  14077  -2227   2718    262       C  
ATOM    702  O   ARG C  97     -84.477 -43.970  50.142  1.00 91.25           O  
ANISOU  702  O   ARG C  97    10649  10210  13814  -1912   2774    213       O  
ATOM    703  CB  ARG C  97     -85.744 -45.683  47.583  1.00 93.54           C  
ANISOU  703  CB  ARG C  97    10617  10341  14582  -2536   2316      7       C  
ATOM    704  N   GLU C  98     -84.306 -46.209  50.234  1.00120.20           N  
ANISOU  704  N   GLU C  98    14666  13390  17614  -2368   2698    372       N  
ATOM    705  CA  GLU C  98     -83.089 -46.053  51.028  1.00119.44           C  
ANISOU  705  CA  GLU C  98    14926  13163  17292  -2115   2721    448       C  
ATOM    706  C   GLU C  98     -81.919 -45.946  50.061  1.00114.35           C  
ANISOU  706  C   GLU C  98    14459  12344  16644  -1877   2450    260       C  
ATOM    707  O   GLU C  98     -81.845 -46.707  49.091  1.00117.92           O  
ANISOU  707  O   GLU C  98    14963  12587  17255  -1998   2275    146       O  
ATOM    708  CB  GLU C  98     -82.872 -47.187  52.032  1.00130.55           C  
ANISOU  708  CB  GLU C  98    16639  14314  18652  -2306   2826    706       C  
ATOM    709  CG  GLU C  98     -84.052 -47.363  52.967  1.00149.07           C  
ANISOU  709  CG  GLU C  98    18806  16848  20984  -2586   3123    912       C  
ATOM    710  CD  GLU C  98     -83.841 -48.438  54.001  1.00171.17           C  
ANISOU  710  CD  GLU C  98    21927  19404  23704  -2786   3233   1215       C  
ATOM    711  OE1 GLU C  98     -82.740 -49.023  54.031  1.00182.76           O  
ANISOU  711  OE1 GLU C  98    23758  20544  25137  -2667   3062   1271       O  
ATOM    712  OE2 GLU C  98     -84.778 -48.691  54.789  1.00174.13           O  
ANISOU  712  OE2 GLU C  98    22182  19927  24054  -3055   3496   1415       O  
ATOM    713  N   PRO C  99     -80.996 -45.011  50.246  1.00 87.37           N  
ANISOU  713  N   PRO C  99    11133   9016  13049  -1554   2415    204       N  
ATOM    714  CA  PRO C  99     -79.919 -44.880  49.264  1.00 82.13           C  
ANISOU  714  CA  PRO C  99    10587   8230  12390  -1346   2182     32       C  
ATOM    715  C   PRO C  99     -78.913 -46.009  49.410  1.00 92.00           C  
ANISOU  715  C   PRO C  99    12175   9122  13658  -1332   2090    105       C  
ATOM    716  O   PRO C  99     -78.489 -46.360  50.514  1.00105.27           O  
ANISOU  716  O   PRO C  99    14060  10707  15231  -1312   2169    310       O  
ATOM    717  CB  PRO C  99     -79.299 -43.522  49.603  1.00 85.02           C  
ANISOU  717  CB  PRO C  99    10934   8803  12566  -1052   2200    -11       C  
ATOM    718  CG  PRO C  99     -79.607 -43.323  51.041  1.00 96.07           C  
ANISOU  718  CG  PRO C  99    12385  10309  13808  -1085   2424    164       C  
ATOM    719  CD  PRO C  99     -80.924 -43.993  51.303  1.00105.84           C  
ANISOU  719  CD  PRO C  99    13461  11583  15171  -1385   2591    272       C  
ATOM    720  N   ARG C 100     -78.547 -46.577  48.269  1.00 82.63           N  
ANISOU  720  N   ARG C 100    11047   7744  12604  -1333   1921    -65       N  
ATOM    721  CA  ARG C 100     -77.476 -47.545  48.134  1.00 83.24           C  
ANISOU  721  CA  ARG C 100    11421   7469  12737  -1234   1820    -61       C  
ATOM    722  C   ARG C 100     -76.168 -46.833  47.830  1.00 85.15           C  
ANISOU  722  C   ARG C 100    11707   7787  12859   -890   1716   -155       C  
ATOM    723  O   ARG C 100     -76.135 -45.620  47.609  1.00 93.91           O  
ANISOU  723  O   ARG C 100    12640   9191  13852   -766   1707   -238       O  
ATOM    724  CB  ARG C 100     -77.842 -48.554  47.054  1.00 86.39           C  
ANISOU  724  CB  ARG C 100    11869   7617  13339  -1433   1726   -236       C  
ATOM    725  CG  ARG C 100     -77.967 -47.988  45.663  1.00110.90           C  
ANISOU  725  CG  ARG C 100    14797  10902  16439  -1401   1600   -522       C  
ATOM    726  CD  ARG C 100     -78.190 -49.095  44.645  1.00111.42           C  
ANISOU  726  CD  ARG C 100    14984  10688  16663  -1604   1498   -724       C  
ATOM    727  NE  ARG C 100     -76.961 -49.784  44.269  1.00101.36           N  
ANISOU  727  NE  ARG C 100    13997   9093  15424  -1389   1441   -835       N  
ATOM    728  CZ  ARG C 100     -76.929 -50.991  43.720  1.00115.98           C  
ANISOU  728  CZ  ARG C 100    16073  10560  17435  -1521   1397   -982       C  
ATOM    729  NH1 ARG C 100     -78.041 -51.664  43.469  1.00115.66           N  
ANISOU  729  NH1 ARG C 100    16017  10404  17526  -1910   1378  -1035       N  
ATOM    730  NH2 ARG C 100     -75.754 -51.541  43.427  1.00125.90           N  
ANISOU  730  NH2 ARG C 100    17569  11534  18733  -1258   1376  -1083       N  
ATOM    731  N   GLY C 101     -75.079 -47.604  47.815  1.00 80.96           N  
ANISOU  731  N   GLY C 101    11405   6977  12378   -733   1639   -132       N  
ATOM    732  CA  GLY C 101     -73.782 -47.020  47.512  1.00 78.69           C  
ANISOU  732  CA  GLY C 101    11126   6773  12002   -421   1546   -208       C  
ATOM    733  C   GLY C 101     -73.777 -46.204  46.239  1.00 84.51           C  
ANISOU  733  C   GLY C 101    11680   7722  12708   -364   1482   -467       C  
ATOM    734  O   GLY C 101     -73.272 -45.079  46.209  1.00 80.35           O  
ANISOU  734  O   GLY C 101    11040   7444  12046   -205   1458   -489       O  
ATOM    735  N   SER C 102     -74.334 -46.760  45.163  1.00102.77           N  
ANISOU  735  N   SER C 102    13979   9936  15134   -512   1445   -661       N  
ATOM    736  CA  SER C 102     -74.403 -46.038  43.896  1.00103.68           C  
ANISOU  736  CA  SER C 102    13936  10273  15185   -486   1371   -886       C  
ATOM    737  C   SER C 102     -75.326 -44.818  43.931  1.00100.16           C  
ANISOU  737  C   SER C 102    13234  10170  14654   -564   1386   -852       C  
ATOM    738  O   SER C 102     -75.132 -43.896  43.133  1.00103.93           O  
ANISOU  738  O   SER C 102    13585  10866  15037   -465   1322   -956       O  
ATOM    739  CB  SER C 102     -74.807 -46.990  42.770  1.00113.97           C  
ANISOU  739  CB  SER C 102    15314  11395  16592   -656   1310  -1113       C  
ATOM    740  OG  SER C 102     -76.069 -47.577  43.000  1.00115.76           O  
ANISOU  740  OG  SER C 102    15510  11538  16934   -976   1330  -1069       O  
ATOM    741  N   ASP C 103     -76.324 -44.781  44.822  1.00 87.37           N  
ANISOU  741  N   ASP C 103    11530   8598  13068   -727   1484   -699       N  
ATOM    742  CA  ASP C 103     -77.151 -43.582  44.935  1.00 75.69           C  
ANISOU  742  CA  ASP C 103     9796   7431  11533   -738   1527   -666       C  
ATOM    743  C   ASP C 103     -76.414 -42.442  45.626  1.00 77.11           C  
ANISOU  743  C   ASP C 103     9984   7749  11564   -502   1572   -589       C  
ATOM    744  O   ASP C 103     -76.543 -41.279  45.224  1.00 88.83           O  
ANISOU  744  O   ASP C 103    11313   9444  12995   -404   1546   -638       O  
ATOM    745  CB  ASP C 103     -78.472 -43.882  45.659  1.00 76.97           C  
ANISOU  745  CB  ASP C 103     9829   7633  11784   -978   1655   -541       C  
ATOM    746  CG  ASP C 103     -79.404 -44.798  44.862  1.00 90.33           C  
ANISOU  746  CG  ASP C 103    11440   9248  13633  -1271   1584   -632       C  
ATOM    747  OD1 ASP C 103     -79.616 -44.534  43.661  1.00104.65           O  
ANISOU  747  OD1 ASP C 103    13130  11182  15451  -1294   1437   -797       O  
ATOM    748  OD2 ASP C 103     -79.998 -45.727  45.447  1.00100.30           O  
ANISOU  748  OD2 ASP C 103    12750  10356  15002  -1509   1669   -526       O  
ATOM    749  N   ILE C 104     -75.625 -42.752  46.653  1.00 82.63           N  
ANISOU  749  N   ILE C 104    10873   8325  12197   -418   1620   -462       N  
ATOM    750  CA  ILE C 104     -74.838 -41.729  47.338  1.00 70.43           C  
ANISOU  750  CA  ILE C 104     9361   6906  10494   -230   1633   -408       C  
ATOM    751  C   ILE C 104     -73.799 -41.104  46.411  1.00 69.74           C  
ANISOU  751  C   ILE C 104     9253   6880  10367    -56   1504   -529       C  
ATOM    752  O   ILE C 104     -73.587 -39.884  46.427  1.00 79.93           O  
ANISOU  752  O   ILE C 104    10467   8335  11568     40   1497   -550       O  
ATOM    753  CB  ILE C 104     -74.190 -42.336  48.594  1.00 71.51           C  
ANISOU  753  CB  ILE C 104     9709   6914  10549   -203   1668   -229       C  
ATOM    754  CG1 ILE C 104     -75.268 -42.681  49.612  1.00 73.60           C  
ANISOU  754  CG1 ILE C 104     9984   7187  10796   -389   1835    -84       C  
ATOM    755  CG2 ILE C 104     -73.194 -41.388  49.189  1.00 70.09           C  
ANISOU  755  CG2 ILE C 104     9578   6858  10195    -33   1626   -199       C  
ATOM    756  CD1 ILE C 104     -74.737 -42.944  50.989  1.00 87.54           C  
ANISOU  756  CD1 ILE C 104    11953   8914  12396   -367   1881    119       C  
ATOM    757  N   ALA C 105     -73.169 -41.905  45.569  1.00 69.04           N  
ANISOU  757  N   ALA C 105     9232   6655  10346    -20   1419   -618       N  
ATOM    758  CA  ALA C 105     -72.191 -41.382  44.620  1.00 69.46           C  
ANISOU  758  CA  ALA C 105     9247   6793  10350    130   1331   -731       C  
ATOM    759  C   ALA C 105     -72.817 -40.674  43.421  1.00 77.34           C  
ANISOU  759  C   ALA C 105    10088   7965  11334     77   1286   -857       C  
ATOM    760  O   ALA C 105     -72.079 -40.249  42.526  1.00 73.72           O  
ANISOU  760  O   ALA C 105     9600   7596  10812    171   1226   -941       O  
ATOM    761  CB  ALA C 105     -71.271 -42.506  44.144  1.00 81.96           C  
ANISOU  761  CB  ALA C 105    10957   8180  12005    218   1292   -798       C  
ATOM    762  N   GLY C 106     -74.146 -40.591  43.342  1.00 84.75           N  
ANISOU  762  N   GLY C 106    10909   8965  12327    -76   1310   -855       N  
ATOM    763  CA  GLY C 106     -74.795 -39.867  42.266  1.00 87.21           C  
ANISOU  763  CA  GLY C 106    11050   9465  12622   -114   1235   -929       C  
ATOM    764  C   GLY C 106     -74.816 -40.575  40.933  1.00 93.54           C  
ANISOU  764  C   GLY C 106    11870  10253  13417   -202   1132  -1091       C  
ATOM    765  O   GLY C 106     -75.120 -39.943  39.913  1.00122.80           O  
ANISOU  765  O   GLY C 106    15459  14143  17055   -217   1039  -1143       O  
ATOM    766  N   THR C 107     -74.533 -41.874  40.913  1.00 81.04           N  
ANISOU  766  N   THR C 107    10448   8447  11896   -263   1145  -1174       N  
ATOM    767  CA  THR C 107     -74.449 -42.665  39.695  1.00 71.52           C  
ANISOU  767  CA  THR C 107     9321   7184  10670   -344   1070  -1380       C  
ATOM    768  C   THR C 107     -75.823 -43.198  39.313  1.00 96.61           C  
ANISOU  768  C   THR C 107    12415  10369  13923   -621   1003  -1442       C  
ATOM    769  O   THR C 107     -76.156 -43.254  38.124  1.00130.72           O  
ANISOU  769  O   THR C 107    16700  14808  18161   -730    886  -1598       O  
ATOM    770  CB  THR C 107     -73.439 -43.803  39.862  1.00 84.30           C  
ANISOU  770  CB  THR C 107    11168   8512  12349   -247   1126  -1458       C  
ATOM    771  OG1 THR C 107     -72.171 -43.265  40.263  1.00105.09           O  
ANISOU  771  OG1 THR C 107    13819  11187  14925      3   1169  -1375       O  
ATOM    772  CG2 THR C 107     -73.254 -44.561  38.552  1.00107.26           C  
ANISOU  772  CG2 THR C 107    14189  11352  15212   -299   1079  -1725       C  
ATOM    773  N   THR C 108     -76.627 -43.585  40.312  1.00 80.25           N  
ANISOU  773  N   THR C 108    10303   8198  11990   -758   1072  -1313       N  
ATOM    774  CA  THR C 108     -77.959 -44.145  40.110  1.00 77.13           C  
ANISOU  774  CA  THR C 108     9790   7814  11703  -1058   1022  -1340       C  
ATOM    775  C   THR C 108     -79.051 -43.270  40.720  1.00 91.72           C  
ANISOU  775  C   THR C 108    11345   9901  13603  -1105   1066  -1162       C  
ATOM    776  O   THR C 108     -80.223 -43.678  40.748  1.00107.54           O  
ANISOU  776  O   THR C 108    13185  11952  15724  -1359   1049  -1139       O  
ATOM    777  CB  THR C 108     -78.032 -45.551  40.711  1.00 87.67           C  
ANISOU  777  CB  THR C 108    11326   8795  13188  -1225   1092  -1338       C  
ATOM    778  OG1 THR C 108     -77.650 -45.490  42.090  1.00 93.35           O  
ANISOU  778  OG1 THR C 108    12118   9411  13942  -1100   1241  -1123       O  
ATOM    779  CG2 THR C 108     -77.084 -46.491  39.992  1.00110.72           C  
ANISOU  779  CG2 THR C 108    14529  11445  16096  -1169   1053  -1551       C  
ATOM    780  N   SER C 109     -78.710 -42.067  41.179  1.00 74.51           N  
ANISOU  780  N   SER C 109     9085   7874  11350   -872   1128  -1049       N  
ATOM    781  CA  SER C 109     -79.681 -41.165  41.774  1.00 81.20           C  
ANISOU  781  CA  SER C 109     9670   8927  12255   -856   1204   -907       C  
ATOM    782  C   SER C 109     -79.872 -39.924  40.910  1.00 91.69           C  
ANISOU  782  C   SER C 109    10807  10507  13522   -723   1085   -910       C  
ATOM    783  O   SER C 109     -78.962 -39.504  40.184  1.00 91.08           O  
ANISOU  783  O   SER C 109    10844  10447  13315   -588    995   -974       O  
ATOM    784  CB  SER C 109     -79.237 -40.732  43.175  1.00 75.01           C  
ANISOU  784  CB  SER C 109     8978   8082  11441   -699   1393   -773       C  
ATOM    785  OG  SER C 109     -77.966 -40.105  43.143  1.00 99.41           O  
ANISOU  785  OG  SER C 109    12228  11142  14402   -469   1368   -795       O  
ATOM    786  N   THR C 110     -81.077 -39.354  40.987  1.00 93.12           N  
ANISOU  786  N   THR C 110    10685  10888  13809   -759   1090   -819       N  
ATOM    787  CA  THR C 110     -81.395 -38.109  40.309  1.00 81.28           C  
ANISOU  787  CA  THR C 110     8983   9609  12292   -603    983   -766       C  
ATOM    788  C   THR C 110     -81.139 -36.961  41.269  1.00 90.75           C  
ANISOU  788  C   THR C 110    10188  10795  13500   -346   1153   -667       C  
ATOM    789  O   THR C 110     -81.084 -37.152  42.488  1.00 90.80           O  
ANISOU  789  O   THR C 110    10273  10698  13530   -334   1355   -634       O  
ATOM    790  CB  THR C 110     -82.858 -38.079  39.858  1.00 93.21           C  
ANISOU  790  CB  THR C 110    10125  11349  13943   -746    882   -710       C  
ATOM    791  OG1 THR C 110     -83.712 -38.047  41.010  1.00 80.72           O  
ANISOU  791  OG1 THR C 110     8350   9796  12523   -760   1095   -609       O  
ATOM    792  CG2 THR C 110     -83.188 -39.308  39.032  1.00112.46           C  
ANISOU  792  CG2 THR C 110    12576  13784  16370  -1065    711   -834       C  
ATOM    793  N   LEU C 111     -80.990 -35.755  40.712  1.00 86.66           N  
ANISOU  793  N   LEU C 111     9605  10372  12949   -154   1068   -618       N  
ATOM    794  CA  LEU C 111     -80.845 -34.580  41.565  1.00 75.68           C  
ANISOU  794  CA  LEU C 111     8226   8940  11587     80   1221   -550       C  
ATOM    795  C   LEU C 111     -82.031 -34.459  42.516  1.00 84.71           C  
ANISOU  795  C   LEU C 111     9137  10155  12894     97   1413   -491       C  
ATOM    796  O   LEU C 111     -81.866 -34.126  43.696  1.00 87.83           O  
ANISOU  796  O   LEU C 111     9633  10465  13274    195   1631   -494       O  
ATOM    797  CB  LEU C 111     -80.668 -33.317  40.727  1.00 71.79           C  
ANISOU  797  CB  LEU C 111     7688   8512  11078    263   1086   -482       C  
ATOM    798  CG  LEU C 111     -80.596 -32.065  41.599  1.00 71.57           C  
ANISOU  798  CG  LEU C 111     7692   8391  11111    499   1247   -435       C  
ATOM    799  CD1 LEU C 111     -79.472 -32.224  42.590  1.00 69.54           C  
ANISOU  799  CD1 LEU C 111     7738   7960  10727    498   1384   -514       C  
ATOM    800  CD2 LEU C 111     -80.381 -30.797  40.789  1.00 79.45           C  
ANISOU  800  CD2 LEU C 111     8681   9390  12115    672   1114   -341       C  
ATOM    801  N   GLN C 112     -83.240 -34.712  42.013  1.00 96.28           N  
ANISOU  801  N   GLN C 112    10274  11805  14502     -7   1337   -441       N  
ATOM    802  CA  GLN C 112     -84.429 -34.575  42.846  1.00100.64           C  
ANISOU  802  CA  GLN C 112    10536  12472  15231     14   1539   -375       C  
ATOM    803  C   GLN C 112     -84.420 -35.575  44.000  1.00101.11           C  
ANISOU  803  C   GLN C 112    10717  12440  15258   -167   1765   -401       C  
ATOM    804  O   GLN C 112     -84.799 -35.233  45.125  1.00102.09           O  
ANISOU  804  O   GLN C 112    10793  12582  15415    -75   2034   -373       O  
ATOM    805  CB  GLN C 112     -85.684 -34.756  41.987  1.00108.90           C  
ANISOU  805  CB  GLN C 112    11164  13768  16444   -102   1371   -302       C  
ATOM    806  CG  GLN C 112     -85.614 -34.085  40.611  1.00113.23           C  
ANISOU  806  CG  GLN C 112    11635  14422  16964     -4   1065   -253       C  
ATOM    807  N   GLU C 113     -83.999 -36.822  43.737  1.00100.01           N  
ANISOU  807  N   GLU C 113    10752  12196  15050   -422   1668   -451       N  
ATOM    808  CA  GLU C 113     -83.859 -37.788  44.822  1.00 82.70           C  
ANISOU  808  CA  GLU C 113     8733   9871  12820   -586   1861   -435       C  
ATOM    809  C   GLU C 113     -82.805 -37.337  45.833  1.00 92.78           C  
ANISOU  809  C   GLU C 113    10327  10998  13927   -401   2012   -444       C  
ATOM    810  O   GLU C 113     -83.009 -37.460  47.046  1.00 84.34           O  
ANISOU  810  O   GLU C 113     9308   9921  12816   -421   2252   -390       O  
ATOM    811  CB  GLU C 113     -83.496 -39.176  44.290  1.00 82.31           C  
ANISOU  811  CB  GLU C 113     8858   9667  12750   -857   1713   -492       C  
ATOM    812  CG  GLU C 113     -84.566 -39.956  43.564  1.00 98.22           C  
ANISOU  812  CG  GLU C 113    10614  11791  14915  -1154   1587   -499       C  
ATOM    813  CD  GLU C 113     -84.013 -41.250  42.964  1.00107.72           C  
ANISOU  813  CD  GLU C 113    12080  12770  16080  -1389   1433   -610       C  
ATOM    814  OE1 GLU C 113     -82.988 -41.203  42.246  1.00106.60           O  
ANISOU  814  OE1 GLU C 113    12172  12521  15808  -1274   1289   -723       O  
ATOM    815  OE2 GLU C 113     -84.665 -42.304  43.157  1.00120.34           O  
ANISOU  815  OE2 GLU C 113    13632  14301  17792  -1700   1463   -590       O  
ATOM    816  N   GLN C 114     -81.660 -36.823  45.349  1.00 91.75           N  
ANISOU  816  N   GLN C 114    10412  10769  13678   -244   1870   -507       N  
ATOM    817  CA  GLN C 114     -80.608 -36.329  46.239  1.00 72.64           C  
ANISOU  817  CA  GLN C 114     8271   8231  11097    -93   1966   -519       C  
ATOM    818  C   GLN C 114     -81.133 -35.187  47.106  1.00 73.63           C  
ANISOU  818  C   GLN C 114     8308   8440  11230     83   2175   -510       C  
ATOM    819  O   GLN C 114     -80.857 -35.127  48.311  1.00 73.91           O  
ANISOU  819  O   GLN C 114     8516   8431  11135    105   2359   -508       O  
ATOM    820  CB  GLN C 114     -79.382 -35.901  45.430  1.00 70.18           C  
ANISOU  820  CB  GLN C 114     8131   7842  10692     21   1772   -579       C  
ATOM    821  CG  GLN C 114     -78.664 -37.056  44.744  1.00 69.46           C  
ANISOU  821  CG  GLN C 114     8182   7644  10565   -110   1621   -622       C  
ATOM    822  CD  GLN C 114     -77.643 -36.579  43.724  1.00 81.49           C  
ANISOU  822  CD  GLN C 114     9792   9162  12008     -4   1451   -683       C  
ATOM    823  OE1 GLN C 114     -77.147 -35.458  43.805  1.00 89.60           O  
ANISOU  823  OE1 GLN C 114    10853  10211  12981    150   1450   -670       O  
ATOM    824  NE2 GLN C 114     -77.353 -37.418  42.735  1.00 90.71           N  
ANISOU  824  NE2 GLN C 114    11000  10300  13165   -102   1318   -756       N  
ATOM    825  N   ILE C 115     -81.867 -34.254  46.497  1.00 78.59           N  
ANISOU  825  N   ILE C 115     8681   9181  11998    223   2145   -509       N  
ATOM    826  CA  ILE C 115     -82.486 -33.161  47.244  1.00 78.03           C  
ANISOU  826  CA  ILE C 115     8503   9164  11982    427   2365   -521       C  
ATOM    827  C   ILE C 115     -83.471 -33.702  48.273  1.00 82.40           C  
ANISOU  827  C   ILE C 115     8906   9834  12568    325   2645   -486       C  
ATOM    828  O   ILE C 115     -83.519 -33.226  49.413  1.00 97.52           O  
ANISOU  828  O   ILE C 115    10924  11745  14384    425   2902   -530       O  
ATOM    829  CB  ILE C 115     -83.177 -32.179  46.279  1.00 77.30           C  
ANISOU  829  CB  ILE C 115     8127   9160  12084    612   2254   -487       C  
ATOM    830  CG1 ILE C 115     -82.157 -31.424  45.429  1.00 77.32           C  
ANISOU  830  CG1 ILE C 115     8318   9039  12021    726   2030   -501       C  
ATOM    831  CG2 ILE C 115     -84.052 -31.207  47.044  1.00 83.08           C  
ANISOU  831  CG2 ILE C 115     8687   9945  12937    840   2517   -503       C  
ATOM    832  CD1 ILE C 115     -82.786 -30.741  44.224  1.00 92.21           C  
ANISOU  832  CD1 ILE C 115     9940  11023  14073    847   1842   -410       C  
ATOM    833  N   GLY C 116     -84.268 -34.704  47.893  1.00 91.72           N  
ANISOU  833  N   GLY C 116     9851  11128  13871    102   2609   -411       N  
ATOM    834  CA  GLY C 116     -85.198 -35.307  48.843  1.00100.26           C  
ANISOU  834  CA  GLY C 116    10775  12334  14986    -47   2885   -347       C  
ATOM    835  C   GLY C 116     -84.546 -35.844  50.107  1.00 92.52           C  
ANISOU  835  C   GLY C 116    10140  11246  13765   -144   3070   -334       C  
ATOM    836  O   GLY C 116     -85.020 -35.586  51.217  1.00100.77           O  
ANISOU  836  O   GLY C 116    11166  12390  14734   -106   3380   -327       O  
ATOM    837  N   TRP C 117     -83.453 -36.598  49.960  1.00 81.55           N  
ANISOU  837  N   TRP C 117     9070   9670  12245   -260   2887   -325       N  
ATOM    838  CA  TRP C 117     -82.776 -37.147  51.134  1.00 81.10           C  
ANISOU  838  CA  TRP C 117     9343   9515  11955   -344   3013   -271       C  
ATOM    839  C   TRP C 117     -82.149 -36.047  51.976  1.00 86.43           C  
ANISOU  839  C   TRP C 117    10234  10185  12421   -123   3127   -360       C  
ATOM    840  O   TRP C 117     -82.347 -35.994  53.196  1.00109.74           O  
ANISOU  840  O   TRP C 117    13292  13209  15195   -143   3383   -338       O  
ATOM    841  CB  TRP C 117     -81.707 -38.164  50.720  1.00 86.47           C  
ANISOU  841  CB  TRP C 117    10288   9983  12582   -466   2772   -234       C  
ATOM    842  CG  TRP C 117     -82.236 -39.444  50.137  1.00 99.83           C  
ANISOU  842  CG  TRP C 117    11874  11616  14440   -733   2689   -163       C  
ATOM    843  CD1 TRP C 117     -83.278 -40.202  50.604  1.00102.95           C  
ANISOU  843  CD1 TRP C 117    12114  12080  14921   -977   2864    -47       C  
ATOM    844  CD2 TRP C 117     -81.751 -40.107  48.966  1.00 78.77           C  
ANISOU  844  CD2 TRP C 117     9261   8800  11869   -805   2420   -220       C  
ATOM    845  NE1 TRP C 117     -83.460 -41.301  49.798  1.00 83.94           N  
ANISOU  845  NE1 TRP C 117     9676   9546  12672  -1215   2696    -32       N  
ATOM    846  CE2 TRP C 117     -82.535 -41.262  48.786  1.00 81.26           C  
ANISOU  846  CE2 TRP C 117     9476   9070  12331  -1101   2428   -154       C  
ATOM    847  CE3 TRP C 117     -80.727 -39.836  48.055  1.00 76.09           C  
ANISOU  847  CE3 TRP C 117     9049   8367  11497   -660   2190   -328       C  
ATOM    848  CZ2 TRP C 117     -82.324 -42.140  47.732  1.00 81.67           C  
ANISOU  848  CZ2 TRP C 117     9582   8961  12488  -1246   2206   -226       C  
ATOM    849  CZ3 TRP C 117     -80.519 -40.709  47.011  1.00 76.02           C  
ANISOU  849  CZ3 TRP C 117     9075   8233  11576   -784   1996   -391       C  
ATOM    850  CH2 TRP C 117     -81.313 -41.846  46.856  1.00 86.70           C  
ANISOU  850  CH2 TRP C 117    10357   9518  13067  -1069   2001   -356       C  
ATOM    851  N   MET C 118     -81.429 -35.127  51.329  1.00 78.32           N  
ANISOU  851  N   MET C 118     9275   9080  11402     69   2946   -466       N  
ATOM    852  CA  MET C 118     -80.717 -34.074  52.043  1.00 84.52           C  
ANISOU  852  CA  MET C 118    10298   9818  11999    241   3008   -572       C  
ATOM    853  C   MET C 118     -81.671 -33.125  52.756  1.00 99.73           C  
ANISOU  853  C   MET C 118    12097  11859  13937    391   3314   -659       C  
ATOM    854  O   MET C 118     -81.312 -32.554  53.790  1.00121.26           O  
ANISOU  854  O   MET C 118    15061  14573  16440    458   3469   -752       O  
ATOM    855  CB  MET C 118     -79.790 -33.316  51.092  1.00 74.90           C  
ANISOU  855  CB  MET C 118     9154   8481  10824    375   2748   -645       C  
ATOM    856  CG  MET C 118     -78.627 -34.160  50.604  1.00 72.26           C  
ANISOU  856  CG  MET C 118     8991   8041  10424    266   2497   -592       C  
ATOM    857  SD  MET C 118     -77.658 -33.289  49.373  1.00 69.71           S  
ANISOU  857  SD  MET C 118     8693   7635  10159    395   2232   -657       S  
ATOM    858  CE  MET C 118     -76.957 -32.023  50.436  1.00 95.30           C  
ANISOU  858  CE  MET C 118    12182  10816  13211    510   2317   -761       C  
ATOM    859  N   THR C 119     -82.884 -32.948  52.240  1.00 94.60           N  
ANISOU  859  N   THR C 119    11072  11331  13539    450   3407   -638       N  
ATOM    860  CA  THR C 119     -83.831 -32.027  52.848  1.00 84.90           C  
ANISOU  860  CA  THR C 119     9677  10212  12371    645   3719   -727       C  
ATOM    861  C   THR C 119     -84.892 -32.736  53.679  1.00110.13           C  
ANISOU  861  C   THR C 119    12677  13616  15550    502   4042   -648       C  
ATOM    862  O   THR C 119     -85.886 -32.110  54.064  1.00114.69           O  
ANISOU  862  O   THR C 119    13009  14335  16232    664   4334   -706       O  
ATOM    863  CB  THR C 119     -84.496 -31.167  51.771  1.00 85.36           C  
ANISOU  863  CB  THR C 119     9406  10284  12744    866   3623   -740       C  
ATOM    864  OG1 THR C 119     -85.243 -32.003  50.879  1.00113.50           O  
ANISOU  864  OG1 THR C 119    12618  13985  16521    711   3487   -599       O  
ATOM    865  CG2 THR C 119     -83.441 -30.428  50.980  1.00 82.42           C  
ANISOU  865  CG2 THR C 119     9244   9707  12366    983   3330   -790       C  
ATOM    866  N   HIS C 120     -84.720 -34.033  53.940  1.00109.48           N  
ANISOU  866  N   HIS C 120    12686  13552  15360    208   4007   -506       N  
ATOM    867  CA  HIS C 120     -85.683 -34.764  54.747  1.00114.57           C  
ANISOU  867  CA  HIS C 120    13166  14389  15976     20   4318   -395       C  
ATOM    868  C   HIS C 120     -85.547 -34.357  56.209  1.00128.85           C  
ANISOU  868  C   HIS C 120    15238  16268  17450     76   4652   -471       C  
ATOM    869  O   HIS C 120     -84.548 -33.769  56.632  1.00134.99           O  
ANISOU  869  O   HIS C 120    16384  16918  17988    188   4581   -591       O  
ATOM    870  CB  HIS C 120     -85.480 -36.274  54.615  1.00116.60           C  
ANISOU  870  CB  HIS C 120    13500  14584  16217   -325   4174   -205       C  
ATOM    871  CG  HIS C 120     -86.626 -37.084  55.139  1.00133.07           C  
ANISOU  871  CG  HIS C 120    15330  16864  18366   -571   4451    -53       C  
ATOM    872  ND1 HIS C 120     -87.927 -36.902  54.722  1.00147.08           N  
ANISOU  872  ND1 HIS C 120    16601  18855  20428   -568   4586    -39       N  
ATOM    873  CD2 HIS C 120     -86.662 -38.073  56.062  1.00133.52           C  
ANISOU  873  CD2 HIS C 120    15555  16940  18236   -842   4620    116       C  
ATOM    874  CE1 HIS C 120     -88.714 -37.749  55.361  1.00146.01           C  
ANISOU  874  CE1 HIS C 120    16317  18874  20286   -846   4839    120       C  
ATOM    875  NE2 HIS C 120     -87.971 -38.470  56.180  1.00151.25           N  
ANISOU  875  NE2 HIS C 120    17401  19410  20658  -1021   4870    223       N  
ATOM    876  N   ASN C 121     -86.573 -34.673  56.988  1.00149.92           N  
ANISOU  876  N   ASN C 121    17711  19164  20088    -24   5024   -403       N  
ATOM    877  CA  ASN C 121     -86.521 -34.512  58.441  1.00150.48           C  
ANISOU  877  CA  ASN C 121    18048  19350  19779    -38   5375   -450       C  
ATOM    878  C   ASN C 121     -86.829 -35.859  59.074  1.00152.17           C  
ANISOU  878  C   ASN C 121    18285  19676  19854   -400   5510   -194       C  
ATOM    879  O   ASN C 121     -88.001 -36.278  59.106  1.00152.63           O  
ANISOU  879  O   ASN C 121    17961  19942  20091   -530   5758    -83       O  
ATOM    880  CB  ASN C 121     -87.500 -33.435  58.906  1.00156.71           C  
ANISOU  880  CB  ASN C 121    18594  20325  20622    228   5786   -634       C  
ATOM    881  CG  ASN C 121     -87.120 -32.851  60.249  1.00169.08           C  
ANISOU  881  CG  ASN C 121    20555  21941  21748    308   6078   -804       C  
ATOM    882  OD1 ASN C 121     -86.213 -33.352  60.919  1.00176.23           O  
ANISOU  882  OD1 ASN C 121    21883  22793  22284    123   5978   -738       O  
ATOM    883  ND2 ASN C 121     -87.782 -31.766  60.636  1.00194.66           N  
ANISOU  883  ND2 ASN C 121    23668  25275  25020    597   6426  -1034       N  
ATOM    884  N   PRO C 122     -85.822 -36.578  59.605  1.00140.39           N  
ANISOU  884  N   PRO C 122    17223  18057  18061   -580   5354    -69       N  
ATOM    885  CA  PRO C 122     -84.400 -36.223  59.698  1.00133.08           C  
ANISOU  885  CA  PRO C 122    16730  16932  16903   -474   5063   -158       C  
ATOM    886  C   PRO C 122     -83.658 -36.329  58.375  1.00138.08           C  
ANISOU  886  C   PRO C 122    17337  17322  17806   -417   4615   -170       C  
ATOM    887  O   PRO C 122     -84.017 -37.135  57.511  1.00144.27           O  
ANISOU  887  O   PRO C 122    17897  18048  18872   -557   4470    -45       O  
ATOM    888  CB  PRO C 122     -83.849 -37.251  60.691  1.00151.07           C  
ANISOU  888  CB  PRO C 122    19362  19213  18826   -731   5070     73       C  
ATOM    889  CG  PRO C 122     -84.706 -38.436  60.490  1.00158.19           C  
ANISOU  889  CG  PRO C 122    20021  20153  19932  -1006   5162    324       C  
ATOM    890  CD  PRO C 122     -86.082 -37.923  60.150  1.00142.22           C  
ANISOU  890  CD  PRO C 122    17508  18340  18189   -934   5452    222       C  
ATOM    891  N   PRO C 123     -82.624 -35.514  58.212  1.00130.90           N  
ANISOU  891  N   PRO C 123    16659  16279  16797   -232   4402   -330       N  
ATOM    892  CA  PRO C 123     -81.891 -35.508  56.944  1.00119.45           C  
ANISOU  892  CA  PRO C 123    15178  14630  15578   -165   4012   -352       C  
ATOM    893  C   PRO C 123     -81.034 -36.750  56.805  1.00107.47           C  
ANISOU  893  C   PRO C 123    13855  12967  14011   -353   3755   -160       C  
ATOM    894  O   PRO C 123     -80.439 -37.230  57.772  1.00131.02           O  
ANISOU  894  O   PRO C 123    17132  15948  16701   -454   3768    -46       O  
ATOM    895  CB  PRO C 123     -81.030 -34.240  57.039  1.00118.90           C  
ANISOU  895  CB  PRO C 123    15322  14481  15374     52   3916   -564       C  
ATOM    896  CG  PRO C 123     -81.733 -33.387  58.043  1.00122.59           C  
ANISOU  896  CG  PRO C 123    15807  15097  15676    159   4290   -716       C  
ATOM    897  CD  PRO C 123     -82.260 -34.367  59.053  1.00131.69           C  
ANISOU  897  CD  PRO C 123    17000  16421  16616    -60   4544   -542       C  
ATOM    898  N   ILE C 124     -81.010 -37.287  55.594  1.00 83.75           N  
ANISOU  898  N   ILE C 124    10687   9842  11293   -392   3524   -122       N  
ATOM    899  CA  ILE C 124     -80.101 -38.362  55.234  1.00 97.34           C  
ANISOU  899  CA  ILE C 124    12586  11370  13028   -504   3258      7       C  
ATOM    900  C   ILE C 124     -78.990 -37.701  54.431  1.00 93.51           C  
ANISOU  900  C   ILE C 124    12179  10776  12574   -318   2977   -127       C  
ATOM    901  O   ILE C 124     -79.166 -37.421  53.236  1.00103.26           O  
ANISOU  901  O   ILE C 124    13213  11982  14040   -250   2847   -218       O  
ATOM    902  CB  ILE C 124     -80.815 -39.460  54.437  1.00 95.65           C  
ANISOU  902  CB  ILE C 124    12168  11084  13090   -698   3212    108       C  
ATOM    903  CG1 ILE C 124     -81.994 -40.021  55.239  1.00104.03           C  
ANISOU  903  CG1 ILE C 124    13106  12282  14138   -915   3517    253       C  
ATOM    904  CG2 ILE C 124     -79.844 -40.564  54.068  1.00 92.99           C  
ANISOU  904  CG2 ILE C 124    12050  10500  12783   -776   2959    210       C  
ATOM    905  CD1 ILE C 124     -82.939 -40.884  54.418  1.00117.20           C  
ANISOU  905  CD1 ILE C 124    14495  13921  16112  -1138   3492    316       C  
ATOM    906  N   PRO C 125     -77.830 -37.455  55.022  1.00 78.06           N  
ANISOU  906  N   PRO C 125    10497   8778  10384   -252   2866   -128       N  
ATOM    907  CA  PRO C 125     -76.858 -36.558  54.378  1.00 82.35           C  
ANISOU  907  CA  PRO C 125    11079   9266  10944    -87   2653   -270       C  
ATOM    908  C   PRO C 125     -76.014 -37.258  53.321  1.00 87.98           C  
ANISOU  908  C   PRO C 125    11783   9832  11812    -81   2380   -228       C  
ATOM    909  O   PRO C 125     -74.820 -37.509  53.490  1.00 93.14           O  
ANISOU  909  O   PRO C 125    12608  10420  12361    -50   2205   -177       O  
ATOM    910  CB  PRO C 125     -76.020 -36.090  55.571  1.00110.15           C  
ANISOU  910  CB  PRO C 125    14883  12837  14133    -68   2653   -280       C  
ATOM    911  CG  PRO C 125     -76.008 -37.303  56.491  1.00102.91           C  
ANISOU  911  CG  PRO C 125    14124  11926  13052   -225   2704    -56       C  
ATOM    912  CD  PRO C 125     -77.312 -38.032  56.268  1.00 94.45           C  
ANISOU  912  CD  PRO C 125    12854  10867  12167   -348   2902     28       C  
ATOM    913  N   VAL C 126     -76.661 -37.583  52.197  1.00 91.61           N  
ANISOU  913  N   VAL C 126    14141   9389  11279   -612   3510   1039       N  
ATOM    914  CA  VAL C 126     -75.983 -38.351  51.155  1.00 85.01           C  
ANISOU  914  CA  VAL C 126    13178   8467  10654   -514   3005   1185       C  
ATOM    915  C   VAL C 126     -74.808 -37.576  50.578  1.00 75.94           C  
ANISOU  915  C   VAL C 126    12077   7213   9564   -394   2841    967       C  
ATOM    916  O   VAL C 126     -73.779 -38.160  50.212  1.00 85.11           O  
ANISOU  916  O   VAL C 126    13270   8349  10720   -403   2421    994       O  
ATOM    917  CB  VAL C 126     -76.978 -38.752  50.050  1.00 70.44           C  
ANISOU  917  CB  VAL C 126    10960   6586   9218   -356   3002   1367       C  
ATOM    918  CG1 VAL C 126     -78.078 -39.621  50.611  1.00 79.17           C  
ANISOU  918  CG1 VAL C 126    11995   7783  10302   -508   3129   1600       C  
ATOM    919  CG2 VAL C 126     -77.596 -37.497  49.429  1.00 76.83           C  
ANISOU  919  CG2 VAL C 126    11546   7333  10312   -132   3351   1274       C  
ATOM    920  N   GLY C 127     -74.920 -36.254  50.528  1.00 72.71           N  
ANISOU  920  N   GLY C 127    11657   6716   9253   -287   3188    748       N  
ATOM    921  CA  GLY C 127     -73.801 -35.438  50.094  1.00 75.99           C  
ANISOU  921  CA  GLY C 127    12126   7018   9727   -215   3071    551       C  
ATOM    922  C   GLY C 127     -72.606 -35.507  51.026  1.00 70.84           C  
ANISOU  922  C   GLY C 127    11793   6441   8682   -439   2860    384       C  
ATOM    923  O   GLY C 127     -71.460 -35.660  50.592  1.00 63.05           O  
ANISOU  923  O   GLY C 127    10815   5429   7712   -428   2500    363       O  
ATOM    924  N   GLU C 128     -72.871 -35.409  52.329  1.00 80.85           N  
ANISOU  924  N   GLU C 128    13305   7844   9571   -667   3083    270       N  
ATOM    925  CA  GLU C 128     -71.801 -35.434  53.315  1.00 81.55           C  
ANISOU  925  CA  GLU C 128    13690   8088   9208   -936   2870    131       C  
ATOM    926  C   GLU C 128     -71.122 -36.799  53.361  1.00 86.71           C  
ANISOU  926  C   GLU C 128    14356   8853   9736  -1023   2317    460       C  
ATOM    927  O   GLU C 128     -69.901 -36.886  53.544  1.00101.63           O  
ANISOU  927  O   GLU C 128    16339  10789  11487  -1120   1957    429       O  
ATOM    928  CB  GLU C 128     -72.366 -35.052  54.682  1.00 85.07           C  
ANISOU  928  CB  GLU C 128    14379   8737   9207  -1201   3267    -70       C  
ATOM    929  CG  GLU C 128     -72.917 -33.622  54.733  1.00101.86           C  
ANISOU  929  CG  GLU C 128    16489  10681  11533  -1119   3856   -484       C  
ATOM    930  CD  GLU C 128     -71.861 -32.537  54.672  1.00122.25           C  
ANISOU  930  CD  GLU C 128    19175  13108  14168  -1155   3841   -858       C  
ATOM    931  OE1 GLU C 128     -70.732 -32.771  55.145  1.00128.92           O  
ANISOU  931  OE1 GLU C 128    20210  14128  14647  -1382   3462   -909       O  
ATOM    932  OE2 GLU C 128     -72.168 -31.445  54.146  1.00118.69           O  
ANISOU  932  OE2 GLU C 128    18585  12344  14167   -961   4202  -1071       O  
ATOM    933  N   ILE C 129     -71.892 -37.875  53.196  1.00 85.03           N  
ANISOU  933  N   ILE C 129    14018   8654   9634   -990   2244    784       N  
ATOM    934  CA  ILE C 129     -71.318 -39.221  53.189  1.00 75.10           C  
ANISOU  934  CA  ILE C 129    12730   7404   8401  -1048   1746   1112       C  
ATOM    935  C   ILE C 129     -70.389 -39.387  51.996  1.00 65.12           C  
ANISOU  935  C   ILE C 129    11270   5947   7524   -833   1413   1061       C  
ATOM    936  O   ILE C 129     -69.248 -39.846  52.125  1.00 80.85           O  
ANISOU  936  O   ILE C 129    13289   7933   9498   -882   1015   1129       O  
ATOM    937  CB  ILE C 129     -72.433 -40.284  53.175  1.00 69.28           C  
ANISOU  937  CB  ILE C 129    11870   6655   7798  -1064   1790   1435       C  
ATOM    938  CG1 ILE C 129     -73.316 -40.166  54.419  1.00 75.84           C  
ANISOU  938  CG1 ILE C 129    12884   7729   8203  -1310   2145   1505       C  
ATOM    939  CG2 ILE C 129     -71.846 -41.675  53.074  1.00 69.32           C  
ANISOU  939  CG2 ILE C 129    11806   6558   7976  -1098   1295   1763       C  
ATOM    940  CD1 ILE C 129     -74.646 -40.880  54.294  1.00 74.08           C  
ANISOU  940  CD1 ILE C 129    12486   7486   8174  -1306   2339   1758       C  
ATOM    941  N   TYR C 130     -70.855 -38.975  50.823  1.00 62.37           N  
ANISOU  941  N   TYR C 130    10701   5475   7523   -603   1581    948       N  
ATOM    942  CA  TYR C 130     -70.033 -39.067  49.626  1.00 59.53           C  
ANISOU  942  CA  TYR C 130    10145   5003   7472   -426   1329    868       C  
ATOM    943  C   TYR C 130     -68.769 -38.227  49.776  1.00 70.17           C  
ANISOU  943  C   TYR C 130    11596   6355   8708   -456   1232    658       C  
ATOM    944  O   TYR C 130     -67.681 -38.653  49.370  1.00 68.29           O  
ANISOU  944  O   TYR C 130    11271   6076   8601   -418    896    649       O  
ATOM    945  CB  TYR C 130     -70.852 -38.612  48.417  1.00 62.21           C  
ANISOU  945  CB  TYR C 130    10235   5306   8094   -227   1557    822       C  
ATOM    946  CG  TYR C 130     -70.240 -38.894  47.067  1.00 55.19           C  
ANISOU  946  CG  TYR C 130     9110   4390   7471    -81   1328    760       C  
ATOM    947  CD1 TYR C 130     -69.380 -39.968  46.869  1.00 71.34           C  
ANISOU  947  CD1 TYR C 130    11103   6377   9628    -97    962    766       C  
ATOM    948  CD2 TYR C 130     -70.492 -38.061  46.000  1.00 55.99           C  
ANISOU  948  CD2 TYR C 130     9022   4531   7719     64   1494    702       C  
ATOM    949  CE1 TYR C 130     -68.818 -40.211  45.633  1.00 56.32           C  
ANISOU  949  CE1 TYR C 130     8974   4478   7947     18    815    634       C  
ATOM    950  CE2 TYR C 130     -69.933 -38.294  44.772  1.00 64.09           C  
ANISOU  950  CE2 TYR C 130     9837   5617   8898    152   1314    634       C  
ATOM    951  CZ  TYR C 130     -69.096 -39.359  44.594  1.00 52.18           C  
ANISOU  951  CZ  TYR C 130     8290   4071   7464    124    998    558       C  
ATOM    952  OH  TYR C 130     -68.566 -39.554  43.347  1.00 70.92           O  
ANISOU  952  OH  TYR C 130    10440   6537   9970    197    885    422       O  
ATOM    953  N   LYS C 131     -68.887 -37.036  50.371  1.00 79.14           N  
ANISOU  953  N   LYS C 131    12900   7526   9645   -536   1540    460       N  
ATOM    954  CA  LYS C 131     -67.710 -36.196  50.555  1.00 66.08           C  
ANISOU  954  CA  LYS C 131    11341   5865   7903   -610   1457    232       C  
ATOM    955  C   LYS C 131     -66.672 -36.894  51.416  1.00 72.13           C  
ANISOU  955  C   LYS C 131    12237   6764   8406   -812   1041    322       C  
ATOM    956  O   LYS C 131     -65.464 -36.766  51.176  1.00 80.26           O  
ANISOU  956  O   LYS C 131    13204   7778   9513   -816    769    246       O  
ATOM    957  CB  LYS C 131     -68.093 -34.875  51.209  1.00 63.67           C  
ANISOU  957  CB  LYS C 131    11209   5538   7444   -710   1887    -46       C  
ATOM    958  CG  LYS C 131     -66.956 -33.891  51.183  1.00 75.64           C  
ANISOU  958  CG  LYS C 131    12774   6985   8979   -781   1840   -314       C  
ATOM    959  CD  LYS C 131     -67.427 -32.472  51.214  1.00 82.51           C  
ANISOU  959  CD  LYS C 131    13684   7670   9995   -760   2324   -598       C  
ATOM    960  CE  LYS C 131     -68.295 -32.207  52.435  1.00 80.97           C  
ANISOU  960  CE  LYS C 131    13718   7563   9484   -944   2691   -781       C  
ATOM    961  NZ  LYS C 131     -69.071 -30.961  52.249  1.00 70.97           N  
ANISOU  961  NZ  LYS C 131    12391   6023   8552   -823   3240  -1012       N  
ATOM    962  N   ARG C 132     -67.125 -37.619  52.438  1.00 69.96           N  
ANISOU  962  N   ARG C 132    12116   6640   7825   -994    983    526       N  
ATOM    963  CA  ARG C 132     -66.209 -38.414  53.246  1.00 68.29           C  
ANISOU  963  CA  ARG C 132    11983   6575   7390  -1184    531    746       C  
ATOM    964  C   ARG C 132     -65.433 -39.394  52.369  1.00 71.99           C  
ANISOU  964  C   ARG C 132    12183   6864   8304   -991    122    929       C  
ATOM    965  O   ARG C 132     -64.204 -39.488  52.466  1.00 81.42           O  
ANISOU  965  O   ARG C 132    13317   8081   9539  -1029   -228    943       O  
ATOM    966  CB  ARG C 132     -66.977 -39.119  54.362  1.00 71.67           C  
ANISOU  966  CB  ARG C 132    12582   7202   7446  -1406    555   1034       C  
ATOM    967  CG  ARG C 132     -66.091 -39.848  55.363  1.00101.88           C  
ANISOU  967  CG  ARG C 132    16500  11245  10967  -1654     80   1353       C  
ATOM    968  CD  ARG C 132     -66.866 -40.207  56.627  1.00110.43           C  
ANISOU  968  CD  ARG C 132    17808  12637  11514  -1960    192   1604       C  
ATOM    969  NE  ARG C 132     -67.598 -39.057  57.158  1.00126.55           N  
ANISOU  969  NE  ARG C 132    20069  14866  13148  -2112    730   1199       N  
ATOM    970  CZ  ARG C 132     -68.914 -38.906  57.087  1.00117.20           C  
ANISOU  970  CZ  ARG C 132    18891  13640  11998  -2052   1212   1130       C  
ATOM    971  NH1 ARG C 132     -69.683 -39.818  56.516  1.00 92.78           N  
ANISOU  971  NH1 ARG C 132    15615  10360   9277  -1876   1209   1440       N  
ATOM    972  NH2 ARG C 132     -69.471 -37.809  57.595  1.00106.45           N  
ANISOU  972  NH2 ARG C 132    17699  12412  10335  -2177   1720    714       N  
ATOM    973  N   TRP C 133     -66.137 -40.111  51.478  1.00 69.55           N  
ANISOU  973  N   TRP C 133    11684   6378   8362   -790    179   1031       N  
ATOM    974  CA  TRP C 133     -65.474 -41.078  50.603  1.00 62.82           C  
ANISOU  974  CA  TRP C 133    10566   5335   7969   -615   -140   1111       C  
ATOM    975  C   TRP C 133     -64.496 -40.387  49.669  1.00 60.73           C  
ANISOU  975  C   TRP C 133    10143   5029   7903   -474   -167    824       C  
ATOM    976  O   TRP C 133     -63.377 -40.867  49.461  1.00 71.61           O  
ANISOU  976  O   TRP C 133    11359   6337   9512   -423   -487    844       O  
ATOM    977  CB  TRP C 133     -66.507 -41.855  49.787  1.00 61.32           C  
ANISOU  977  CB  TRP C 133    10212   4996   8091   -478    -20   1172       C  
ATOM    978  CG  TRP C 133     -67.521 -42.599  50.605  1.00 63.52           C  
ANISOU  978  CG  TRP C 133    10600   5290   8246   -620     26   1480       C  
ATOM    979  CD1 TRP C 133     -67.473 -42.839  51.942  1.00 83.21           C  
ANISOU  979  CD1 TRP C 133    13302   7925  10388   -853    -87   1761       C  
ATOM    980  CD2 TRP C 133     -68.738 -43.198  50.140  1.00 62.96           C  
ANISOU  980  CD2 TRP C 133    10418   5128   8376   -577    196   1559       C  
ATOM    981  NE1 TRP C 133     -68.579 -43.550  52.344  1.00 75.07           N  
ANISOU  981  NE1 TRP C 133    12300   6886   9337   -950     27   2031       N  
ATOM    982  CE2 TRP C 133     -69.371 -43.782  51.253  1.00 66.05           C  
ANISOU  982  CE2 TRP C 133    10956   5580   8561   -780    200   1900       C  
ATOM    983  CE3 TRP C 133     -69.355 -43.293  48.893  1.00 67.72           C  
ANISOU  983  CE3 TRP C 133    10797   5649   9284   -419    333   1386       C  
ATOM    984  CZ2 TRP C 133     -70.584 -44.449  51.154  1.00 66.67           C  
ANISOU  984  CZ2 TRP C 133    10953   5591   8787   -816    351   2065       C  
ATOM    985  CZ3 TRP C 133     -70.559 -43.958  48.799  1.00 61.31           C  
ANISOU  985  CZ3 TRP C 133     9903   4791   8599   -464    452   1529       C  
ATOM    986  CH2 TRP C 133     -71.160 -44.524  49.921  1.00 65.55           C  
ANISOU  986  CH2 TRP C 133    10578   5342   8984   -655    468   1861       C  
ATOM    987  N   ILE C 134     -64.889 -39.236  49.121  1.00 65.00           N  
ANISOU  987  N   ILE C 134    10702   5606   8388   -414    178    586       N  
ATOM    988  CA  ILE C 134     -64.024 -38.506  48.203  1.00 68.80           C  
ANISOU  988  CA  ILE C 134    11027   6066   9047   -308    191    362       C  
ATOM    989  C   ILE C 134     -62.762 -38.049  48.921  1.00 79.43           C  
ANISOU  989  C   ILE C 134    12450   7477  10251   -459    -28    292       C  
ATOM    990  O   ILE C 134     -61.647 -38.178  48.399  1.00 84.45           O  
ANISOU  990  O   ILE C 134    12887   8085  11114   -394   -244    228       O  
ATOM    991  CB  ILE C 134     -64.788 -37.314  47.589  1.00 55.67           C  
ANISOU  991  CB  ILE C 134     9367   4408   7377   -234    605    221       C  
ATOM    992  CG1 ILE C 134     -65.917 -37.788  46.676  1.00 55.34           C  
ANISOU  992  CG1 ILE C 134     9162   4358   7506    -86    752    310       C  
ATOM    993  CG2 ILE C 134     -63.843 -36.398  46.810  1.00 54.80           C  
ANISOU  993  CG2 ILE C 134     9126   4289   7407   -181    634     47       C  
ATOM    994  CD1 ILE C 134     -66.866 -36.685  46.271  1.00 53.50           C  
ANISOU  994  CD1 ILE C 134     8912   4133   7282    -16   1138    291       C  
ATOM    995  N   ILE C 135     -62.916 -37.545  50.146  1.00 78.97           N  
ANISOU  995  N   ILE C 135    12664   7538   9803   -686     25    286       N  
ATOM    996  CA  ILE C 135     -61.768 -37.081  50.916  1.00 75.67           C  
ANISOU  996  CA  ILE C 135    12327   7241   9183   -895   -206    201       C  
ATOM    997  C   ILE C 135     -60.835 -38.235  51.264  1.00 75.56           C  
ANISOU  997  C   ILE C 135    12173   7267   9269   -921   -718    475       C  
ATOM    998  O   ILE C 135     -59.607 -38.086  51.223  1.00 82.23           O  
ANISOU  998  O   ILE C 135    12874   8144  10228   -957   -986    426       O  
ATOM    999  CB  ILE C 135     -62.270 -36.335  52.161  1.00 66.93           C  
ANISOU  999  CB  ILE C 135    11551   6303   7576  -1177      1     79       C  
ATOM   1000  CG1 ILE C 135     -62.859 -34.989  51.738  1.00 65.80           C  
ANISOU 1000  CG1 ILE C 135    11470   6028   7502  -1126    499   -247       C  
ATOM   1001  CG2 ILE C 135     -61.135 -36.120  53.136  1.00 79.55           C  
ANISOU 1001  CG2 ILE C 135    13241   8117   8867  -1470   -331     37       C  
ATOM   1002  CD1 ILE C 135     -63.608 -34.294  52.822  1.00 74.07           C  
ANISOU 1002  CD1 ILE C 135    12812   7179   8154  -1354    833   -445       C  
ATOM   1003  N   LEU C 136     -61.394 -39.406  51.592  1.00 70.23           N  
ANISOU 1003  N   LEU C 136    11501   6562   8620   -898   -860    795       N  
ATOM   1004  CA  LEU C 136     -60.559 -40.592  51.793  1.00 86.97           C  
ANISOU 1004  CA  LEU C 136    13423   8620  11000   -865  -1338   1115       C  
ATOM   1005  C   LEU C 136     -59.697 -40.882  50.577  1.00 84.34           C  
ANISOU 1005  C   LEU C 136    12733   8080  11231   -606  -1440    971       C  
ATOM   1006  O   LEU C 136     -58.505 -41.184  50.711  1.00 91.60           O  
ANISOU 1006  O   LEU C 136    13450   8993  12361   -603  -1795   1064       O  
ATOM   1007  CB  LEU C 136     -61.416 -41.801  52.158  1.00 73.66           C  
ANISOU 1007  CB  LEU C 136    11766   6843   9378   -858  -1412   1487       C  
ATOM   1008  CG  LEU C 136     -61.980 -41.673  53.570  1.00108.02           C  
ANISOU 1008  CG  LEU C 136    16437  11486  13120  -1175  -1404   1716       C  
ATOM   1009  CD1 LEU C 136     -62.929 -42.816  53.910  1.00 96.25           C  
ANISOU 1009  CD1 LEU C 136    14971   9906  11693  -1191  -1424   2118       C  
ATOM   1010  CD2 LEU C 136     -60.800 -41.615  54.538  1.00121.49           C  
ANISOU 1010  CD2 LEU C 136    18159  13440  14561  -1407  -1843   1904       C  
ATOM   1011  N   GLY C 137     -60.280 -40.788  49.383  1.00 73.54           N  
ANISOU 1011  N   GLY C 137    11261   6580  10099   -404  -1129    746       N  
ATOM   1012  CA  GLY C 137     -59.500 -40.997  48.177  1.00 72.92           C  
ANISOU 1012  CA  GLY C 137    10852   6381  10475   -195  -1158    548       C  
ATOM   1013  C   GLY C 137     -58.434 -39.940  47.984  1.00 69.94           C  
ANISOU 1013  C   GLY C 137    10399   6122  10052   -246  -1158    338       C  
ATOM   1014  O   GLY C 137     -57.281 -40.255  47.682  1.00 81.93           O  
ANISOU 1014  O   GLY C 137    11638   7597  11893   -174  -1384    308       O  
ATOM   1015  N   LEU C 138     -58.790 -38.677  48.212  1.00 75.76           N  
ANISOU 1015  N   LEU C 138    11363   6982  10439   -382   -898    194       N  
ATOM   1016  CA  LEU C 138     -57.817 -37.604  48.052  1.00 85.32           C  
ANISOU 1016  CA  LEU C 138    12509   8268  11640   -468   -876     -7       C  
ATOM   1017  C   LEU C 138     -56.668 -37.762  49.036  1.00 86.17           C  
ANISOU 1017  C   LEU C 138    12576   8477  11688   -647  -1296    103       C  
ATOM   1018  O   LEU C 138     -55.506 -37.514  48.688  1.00 87.21           O  
ANISOU 1018  O   LEU C 138    12461   8628  12046   -644  -1439      8       O  
ATOM   1019  CB  LEU C 138     -58.519 -36.256  48.235  1.00 66.26           C  
ANISOU 1019  CB  LEU C 138    10356   5886   8934   -592   -503   -176       C  
ATOM   1020  CG  LEU C 138     -59.513 -35.888  47.133  1.00 58.12           C  
ANISOU 1020  CG  LEU C 138     9286   4780   8018   -411   -109   -236       C  
ATOM   1021  CD1 LEU C 138     -60.280 -34.654  47.513  1.00 58.32           C  
ANISOU 1021  CD1 LEU C 138     9549   4768   7843   -515    246   -344       C  
ATOM   1022  CD2 LEU C 138     -58.778 -35.668  45.820  1.00 63.13           C  
ANISOU 1022  CD2 LEU C 138     9614   5421   8952   -278    -60   -338       C  
ATOM   1023  N   ASN C 139     -56.971 -38.176  50.271  1.00 77.77           N  
ANISOU 1023  N   ASN C 139    11726   7518  10304   -826  -1506    332       N  
ATOM   1024  CA  ASN C 139     -55.913 -38.442  51.242  1.00 89.34           C  
ANISOU 1024  CA  ASN C 139    13124   9146  11676  -1021  -1978    528       C  
ATOM   1025  C   ASN C 139     -54.901 -39.442  50.693  1.00 90.33           C  
ANISOU 1025  C   ASN C 139    12819   9126  12377   -804  -2313    696       C  
ATOM   1026  O   ASN C 139     -53.686 -39.231  50.795  1.00 87.27           O  
ANISOU 1026  O   ASN C 139    12199   8822  12139   -870  -2585    687       O  
ATOM   1027  CB  ASN C 139     -56.504 -38.928  52.564  1.00109.31           C  
ANISOU 1027  CB  ASN C 139    15925  11857  13752  -1245  -2159    838       C  
ATOM   1028  CG  ASN C 139     -57.222 -37.827  53.325  1.00 96.56           C  
ANISOU 1028  CG  ASN C 139    14707  10448  11534  -1530  -1849    596       C  
ATOM   1029  OD1 ASN C 139     -56.713 -36.714  53.452  1.00 96.77           O  
ANISOU 1029  OD1 ASN C 139    14797  10569  11403  -1708  -1760    276       O  
ATOM   1030  ND2 ASN C 139     -58.393 -38.144  53.862  1.00108.21           N  
ANISOU 1030  ND2 ASN C 139    16433  11978  12702  -1590  -1667    729       N  
ATOM   1031  N   LYS C 140     -55.387 -40.523  50.077  1.00 80.35           N  
ANISOU 1031  N   LYS C 140    11414   7626  11490   -547  -2274    814       N  
ATOM   1032  CA  LYS C 140     -54.478 -41.512  49.506  1.00 92.50           C  
ANISOU 1032  CA  LYS C 140    12518   8960  13668   -316  -2522    902       C  
ATOM   1033  C   LYS C 140     -53.635 -40.890  48.401  1.00 92.36           C  
ANISOU 1033  C   LYS C 140    12221   8941  13932   -199  -2342    534       C  
ATOM   1034  O   LYS C 140     -52.424 -41.135  48.312  1.00100.18           O  
ANISOU 1034  O   LYS C 140    12853   9908  15301   -140  -2599    566       O  
ATOM   1035  CB  LYS C 140     -55.242 -42.720  48.954  1.00 88.89           C  
ANISOU 1035  CB  LYS C 140    11972   8207  13593    -85  -2433    982       C  
ATOM   1036  CG  LYS C 140     -55.887 -43.648  49.965  1.00 77.05           C  
ANISOU 1036  CG  LYS C 140    10628   6634  12012   -168  -2670   1442       C  
ATOM   1037  CD  LYS C 140     -56.345 -44.919  49.250  1.00 92.65           C  
ANISOU 1037  CD  LYS C 140    12401   8226  14577     77  -2612   1465       C  
ATOM   1038  CE  LYS C 140     -56.670 -46.033  50.229  1.00139.90           C  
ANISOU 1038  CE  LYS C 140    18415  14047  20692     17  -2934   2020       C  
ATOM   1039  NZ  LYS C 140     -56.836 -47.342  49.533  1.00134.59           N  
ANISOU 1039  NZ  LYS C 140    17458  12902  20778    261  -2927   2022       N  
ATOM   1040  N   ILE C 141     -54.250 -40.040  47.582  1.00 78.96           N  
ANISOU 1040  N   ILE C 141    10660   7290  12052   -179  -1904    224       N  
ATOM   1041  CA  ILE C 141     -53.536 -39.393  46.486  1.00 67.74           C  
ANISOU 1041  CA  ILE C 141     8989   5913  10838   -102  -1693    -78       C  
ATOM   1042  C   ILE C 141     -52.444 -38.477  47.029  1.00 87.25           C  
ANISOU 1042  C   ILE C 141    11402   8540  13209   -314  -1870   -103       C  
ATOM   1043  O   ILE C 141     -51.304 -38.496  46.549  1.00 94.18           O  
ANISOU 1043  O   ILE C 141    11909   9431  14444   -255  -1964   -190       O  
ATOM   1044  CB  ILE C 141     -54.529 -38.641  45.584  1.00 66.55           C  
ANISOU 1044  CB  ILE C 141     9008   5806  10472    -69  -1222   -287       C  
ATOM   1045  CG1 ILE C 141     -55.468 -39.637  44.903  1.00 67.67           C  
ANISOU 1045  CG1 ILE C 141     9117   5830  10762    122  -1086   -302       C  
ATOM   1046  CG2 ILE C 141     -53.789 -37.843  44.527  1.00 99.35           C  
ANISOU 1046  CG2 ILE C 141    12925  10061  14762    -49  -1004   -521       C  
ATOM   1047  CD1 ILE C 141     -56.739 -39.013  44.359  1.00 61.42           C  
ANISOU 1047  CD1 ILE C 141     8545   5114   9678    118   -711   -372       C  
ATOM   1048  N   VAL C 142     -52.772 -37.680  48.048  1.00 83.57           N  
ANISOU 1048  N   VAL C 142    11282   8204  12269   -584  -1906    -60       N  
ATOM   1049  CA  VAL C 142     -51.793 -36.791  48.680  1.00 86.01           C  
ANISOU 1049  CA  VAL C 142    11565   8675  12439   -854  -2094   -127       C  
ATOM   1050  C   VAL C 142     -50.579 -37.580  49.167  1.00108.08           C  
ANISOU 1050  C   VAL C 142    14010  11529  15526   -860  -2613    108       C  
ATOM   1051  O   VAL C 142     -49.431 -37.147  48.998  1.00119.97           O  
ANISOU 1051  O   VAL C 142    15223  13113  17247   -935  -2743     17       O  
ATOM   1052  CB  VAL C 142     -52.454 -36.004  49.825  1.00 73.39           C  
ANISOU 1052  CB  VAL C 142    10417   7213  10256  -1169  -2051   -163       C  
ATOM   1053  CG1 VAL C 142     -51.407 -35.318  50.670  1.00107.83           C  
ANISOU 1053  CG1 VAL C 142    14747  11781  14444  -1506  -2348   -229       C  
ATOM   1054  CG2 VAL C 142     -53.413 -34.987  49.278  1.00 70.27           C  
ANISOU 1054  CG2 VAL C 142    10267   6715   9718  -1156  -1523   -418       C  
ATOM   1055  N   ARG C 143     -50.811 -38.756  49.761  1.00100.09           N  
ANISOU 1055  N   ARG C 143    12984  10466  14581   -778  -2919    452       N  
ATOM   1056  CA  ARG C 143     -49.708 -39.584  50.246  1.00 88.07           C  
ANISOU 1056  CA  ARG C 143    11082   8961  13420   -752  -3444    774       C  
ATOM   1057  C   ARG C 143     -48.862 -40.057  49.082  1.00101.17           C  
ANISOU 1057  C   ARG C 143    12225  10417  15796   -442  -3372    633       C  
ATOM   1058  O   ARG C 143     -47.628 -40.075  49.165  1.00128.33           O  
ANISOU 1058  O   ARG C 143    15268  13922  19572   -459  -3662    701       O  
ATOM   1059  CB  ARG C 143     -50.200 -40.789  51.043  1.00110.98           C  
ANISOU 1059  CB  ARG C 143    14050  11789  16328   -708  -3762   1242       C  
ATOM   1060  CG  ARG C 143     -51.162 -40.494  52.156  1.00118.68           C  
ANISOU 1060  CG  ARG C 143    15527  12992  16575  -1005  -3776   1393       C  
ATOM   1061  CD  ARG C 143     -51.742 -41.787  52.684  1.00120.70           C  
ANISOU 1061  CD  ARG C 143    15807  13118  16933   -915  -4006   1881       C  
ATOM   1062  NE  ARG C 143     -52.925 -41.544  53.496  1.00138.07           N  
ANISOU 1062  NE  ARG C 143    18500  15511  18452  -1154  -3853   1957       N  
ATOM   1063  CZ  ARG C 143     -52.941 -41.619  54.819  1.00170.93           C  
ANISOU 1063  CZ  ARG C 143    22852  20011  22082  -1485  -4193   2322       C  
ATOM   1064  NH1 ARG C 143     -51.853 -41.935  55.507  1.00174.04           N  
ANISOU 1064  NH1 ARG C 143    22986  20604  22537  -1623  -4761   2699       N  
ATOM   1065  NH2 ARG C 143     -54.072 -41.364  55.469  1.00185.66           N  
ANISOU 1065  NH2 ARG C 143    25156  22062  23325  -1698  -3957   2317       N  
ATOM   1066  N   MET C 144     -49.512 -40.457  47.992  1.00 93.92           N  
ANISOU 1066  N   MET C 144    11286   9286  15115   -176  -2980    420       N  
ATOM   1067  CA  MET C 144     -48.782 -40.972  46.844  1.00111.01           C  
ANISOU 1067  CA  MET C 144    12969  11289  17921    102  -2844    211       C  
ATOM   1068  C   MET C 144     -47.850 -39.903  46.301  1.00113.24           C  
ANISOU 1068  C   MET C 144    13046  11762  18219     -3  -2695    -55       C  
ATOM   1069  O   MET C 144     -46.718 -40.202  45.897  1.00120.49           O  
ANISOU 1069  O   MET C 144    13470  12650  19659    116  -2792   -107       O  
ATOM   1070  CB  MET C 144     -49.771 -41.413  45.773  1.00111.16           C  
ANISOU 1070  CB  MET C 144    13071  11146  18017    313  -2414    -41       C  
ATOM   1071  CG  MET C 144     -49.141 -41.971  44.534  1.00112.27           C  
ANISOU 1071  CG  MET C 144    12749  11166  18742    567  -2199   -351       C  
ATOM   1072  SD  MET C 144     -49.129 -43.723  44.859  1.00143.73           S  
ANISOU 1072  SD  MET C 144    16475  14732  23405    823  -2492   -119       S  
ATOM   1073  CE  MET C 144     -50.879 -43.875  45.168  1.00101.55           C  
ANISOU 1073  CE  MET C 144    11696   9346  17542    738  -2356     -7       C  
ATOM   1074  N   TYR C 145     -48.287 -38.651  46.316  1.00 96.39           N  
ANISOU 1074  N   TYR C 145    11253   9797  15572   -231  -2452   -210       N  
ATOM   1075  CA  TYR C 145     -47.477 -37.595  45.737  1.00113.47           C  
ANISOU 1075  CA  TYR C 145    13230  12101  17782   -350  -2268   -440       C  
ATOM   1076  C   TYR C 145     -46.510 -36.988  46.741  1.00115.62           C  
ANISOU 1076  C   TYR C 145    13426  12536  17969   -646  -2654   -327       C  
ATOM   1077  O   TYR C 145     -45.791 -36.052  46.378  1.00112.35           O  
ANISOU 1077  O   TYR C 145    12852  12224  17609   -798  -2532   -502       O  
ATOM   1078  CB  TYR C 145     -48.354 -36.464  45.186  1.00111.48           C  
ANISOU 1078  CB  TYR C 145    13327  11898  17132   -455  -1805   -639       C  
ATOM   1079  CG  TYR C 145     -49.105 -36.712  43.901  1.00113.50           C  
ANISOU 1079  CG  TYR C 145    13572  12113  17441   -231  -1377   -795       C  
ATOM   1080  CD1 TYR C 145     -49.951 -37.799  43.736  1.00106.99           C  
ANISOU 1080  CD1 TYR C 145    12820  11163  16668    -23  -1359   -754       C  
ATOM   1081  CD2 TYR C 145     -48.998 -35.800  42.861  1.00122.21           C  
ANISOU 1081  CD2 TYR C 145    14592  13330  18510   -272   -996   -964       C  
ATOM   1082  CE1 TYR C 145     -50.633 -37.982  42.546  1.00104.94           C  
ANISOU 1082  CE1 TYR C 145    12539  10930  16403    126   -987   -931       C  
ATOM   1083  CE2 TYR C 145     -49.672 -35.972  41.685  1.00111.33           C  
ANISOU 1083  CE2 TYR C 145    13194  12009  17095   -121   -635  -1076       C  
ATOM   1084  CZ  TYR C 145     -50.488 -37.057  41.527  1.00106.94           C  
ANISOU 1084  CZ  TYR C 145    12707  11367  16560     70   -637  -1085       C  
ATOM   1085  OH  TYR C 145     -51.154 -37.205  40.332  1.00111.26           O  
ANISOU 1085  OH  TYR C 145    13219  12032  17021    171   -298  -1227       O  
ATOM   1086  N   SER C 146     -46.483 -37.482  47.989  1.00122.96           N  
ANISOU 1086  N   SER C 146    13801  15328  17590   4518  -3231    179       N  
ATOM   1087  CA  SER C 146     -45.463 -37.061  48.943  1.00116.88           C  
ANISOU 1087  CA  SER C 146    12925  14543  16943   4485  -3254    202       C  
ATOM   1088  C   SER C 146     -44.121 -37.501  48.373  1.00142.20           C  
ANISOU 1088  C   SER C 146    15876  17962  20190   4781  -3295    -17       C  
ATOM   1089  O   SER C 146     -43.930 -38.706  48.138  1.00145.46           O  
ANISOU 1089  O   SER C 146    16408  18295  20567   5031  -3524   -224       O  
ATOM   1090  CB  SER C 146     -45.703 -37.689  50.320  1.00111.45           C  
ANISOU 1090  CB  SER C 146    12564  13483  16299   4408  -3509    221       C  
ATOM   1091  OG  SER C 146     -45.494 -39.094  50.298  1.00141.63           O  
ANISOU 1091  OG  SER C 146    16581  17126  20105   4624  -3795     36       O  
ATOM   1092  N   PRO C 147     -43.180 -36.590  48.110  1.00141.39           N  
ANISOU 1092  N   PRO C 147    15410  18119  20192   4768  -3068      7       N  
ATOM   1093  CA  PRO C 147     -41.951 -37.029  47.434  1.00143.86           C  
ANISOU 1093  CA  PRO C 147    15404  18681  20574   5061  -3022   -219       C  
ATOM   1094  C   PRO C 147     -40.984 -37.750  48.351  1.00145.69           C  
ANISOU 1094  C   PRO C 147    15566  18773  21017   5244  -3386   -439       C  
ATOM   1095  O   PRO C 147     -40.123 -38.496  47.860  1.00157.53           O  
ANISOU 1095  O   PRO C 147    16867  20417  22569   5574  -3452   -696       O  
ATOM   1096  CB  PRO C 147     -41.339 -35.706  46.940  1.00132.27           C  
ANISOU 1096  CB  PRO C 147    13549  17496  19211   4902  -2602    -76       C  
ATOM   1097  CG  PRO C 147     -42.501 -34.730  46.917  1.00133.02           C  
ANISOU 1097  CG  PRO C 147    13866  17508  19166   4606  -2436    215       C  
ATOM   1098  CD  PRO C 147     -43.297 -35.123  48.129  1.00139.59           C  
ANISOU 1098  CD  PRO C 147    15033  17991  20016   4493  -2776    239       C  
ATOM   1099  N   THR C 148     -41.110 -37.542  49.662  1.00134.61           N  
ANISOU 1099  N   THR C 148    14350  17087  19708   5080  -3638   -362       N  
ATOM   1100  CA  THR C 148     -40.169 -38.021  50.666  1.00156.56           C  
ANISOU 1100  CA  THR C 148    17110  19700  22675   5257  -4045   -556       C  
ATOM   1101  C   THR C 148     -40.900 -38.574  51.884  1.00157.77           C  
ANISOU 1101  C   THR C 148    17852  19415  22679   5201  -4384   -471       C  
ATOM   1102  O   THR C 148     -41.945 -38.051  52.285  1.00148.12           O  
ANISOU 1102  O   THR C 148    16903  18052  21322   4916  -4238   -226       O  
ATOM   1103  CB  THR C 148     -39.151 -36.936  51.078  1.00159.73           C  
ANISOU 1103  CB  THR C 148    17058  20237  23396   5141  -4007   -581       C  
ATOM   1104  OG1 THR C 148     -39.816 -35.812  51.668  1.00177.62           O  
ANISOU 1104  OG1 THR C 148    19477  22384  25627   4786  -3887   -322       O  
ATOM   1105  CG2 THR C 148     -38.331 -36.475  49.878  1.00127.56           C  
ANISOU 1105  CG2 THR C 148    12384  16582  19502   5183  -3600   -652       C  
ATOM   1106  N   SER C 149     -40.365 -39.655  52.439  1.00154.67           N  
ANISOU 1106  N   SER C 149    17671  18798  22298   5495  -4812   -672       N  
ATOM   1107  CA  SER C 149     -40.819 -40.193  53.712  1.00149.38           C  
ANISOU 1107  CA  SER C 149    17611  17677  21469   5482  -5145   -588       C  
ATOM   1108  C   SER C 149     -40.239 -39.328  54.825  1.00160.83           C  
ANISOU 1108  C   SER C 149    19041  19050  23017   5421  -5333   -576       C  
ATOM   1109  O   SER C 149     -39.152 -38.759  54.686  1.00167.81           O  
ANISOU 1109  O   SER C 149    19409  20165  24186   5509  -5400   -754       O  
ATOM   1110  CB  SER C 149     -40.395 -41.648  53.900  1.00161.05           C  
ANISOU 1110  CB  SER C 149    19396  18894  22902   5855  -5580   -804       C  
ATOM   1111  OG  SER C 149     -40.973 -42.174  55.084  1.00160.72           O  
ANISOU 1111  OG  SER C 149    20049  18373  22645   5804  -5824   -652       O  
ATOM   1112  N   ILE C 150     -40.999 -39.188  55.917  1.00147.06           N  
ANISOU 1112  N   ILE C 150    17851  16978  21046   5258  -5392   -370       N  
ATOM   1113  CA  ILE C 150     -40.522 -38.419  57.071  1.00148.81           C  
ANISOU 1113  CA  ILE C 150    18190  17067  21286   5246  -5638   -380       C  
ATOM   1114  C   ILE C 150     -39.204 -38.980  57.602  1.00156.59           C  
ANISOU 1114  C   ILE C 150    19131  17944  22422   5642  -6228   -696       C  
ATOM   1115  O   ILE C 150     -38.383 -38.236  58.155  1.00150.89           O  
ANISOU 1115  O   ILE C 150    18179  17251  21900   5685  -6488   -840       O  
ATOM   1116  CB  ILE C 150     -41.610 -38.408  58.169  1.00141.37           C  
ANISOU 1116  CB  ILE C 150    17974  15761  19981   5083  -5583   -116       C  
ATOM   1117  CG1 ILE C 150     -41.286 -37.373  59.244  1.00138.45           C  
ANISOU 1117  CG1 ILE C 150    17738  15292  19575   5047  -5760   -114       C  
ATOM   1118  CG2 ILE C 150     -41.792 -39.799  58.786  1.00152.88           C  
ANISOU 1118  CG2 ILE C 150    20093  16810  21184   5297  -5876   -107       C  
ATOM   1119  CD1 ILE C 150     -41.253 -35.960  58.726  1.00136.35           C  
ANISOU 1119  CD1 ILE C 150    16924  15334  19549   4785  -5455    -76       C  
ATOM   1120  N   LEU C 151     -38.979 -40.289  57.447  1.00164.33           N  
ANISOU 1120  N   LEU C 151    20325  18773  23338   5950  -6493   -837       N  
ATOM   1121  CA  LEU C 151     -37.720 -40.918  57.834  1.00161.49           C  
ANISOU 1121  CA  LEU C 151    19892  18320  23148   6398  -7091  -1180       C  
ATOM   1122  C   LEU C 151     -36.575 -40.394  56.986  1.00165.55           C  
ANISOU 1122  C   LEU C 151    19470  19286  24146   6492  -7036  -1465       C  
ATOM   1123  O   LEU C 151     -35.410 -40.455  57.408  1.00163.36           O  
ANISOU 1123  O   LEU C 151    18915  19004  24151   6796  -7518  -1782       O  
ATOM   1124  CB  LEU C 151     -37.790 -42.434  57.696  1.00169.97           C  
ANISOU 1124  CB  LEU C 151    21391  19130  24058   6716  -7349  -1267       C  
ATOM   1125  CG  LEU C 151     -38.911 -43.131  58.459  1.00175.84           C  
ANISOU 1125  CG  LEU C 151    23067  19380  24364   6600  -7352   -968       C  
ATOM   1126  CD1 LEU C 151     -38.820 -44.616  58.170  1.00186.88           C  
ANISOU 1126  CD1 LEU C 151    24800  20511  25694   6918  -7637  -1095       C  
ATOM   1127  CD2 LEU C 151     -38.809 -42.838  59.944  1.00175.18           C  
ANISOU 1127  CD2 LEU C 151    23584  18944  24034   6663  -7701   -885       C  
ATOM   1128  N   ASP C 152     -36.897 -39.855  55.808  1.00177.21           N  
ANISOU 1128  N   ASP C 152    20460  21142  25727   6235  -6450  -1356       N  
ATOM   1129  CA  ASP C 152     -35.936 -39.320  54.851  1.00180.65           C  
ANISOU 1129  CA  ASP C 152    20026  22029  26582   6260  -6212  -1553       C  
ATOM   1130  C   ASP C 152     -35.749 -37.831  55.019  1.00176.45           C  
ANISOU 1130  C   ASP C 152    19101  21648  26293   5898  -5992  -1442       C  
ATOM   1131  O   ASP C 152     -34.959 -37.240  54.284  1.00175.47           O  
ANISOU 1131  O   ASP C 152    18246  21870  26554   5836  -5729  -1556       O  
ATOM   1132  CB  ASP C 152     -36.422 -39.544  53.406  1.00191.46           C  
ANISOU 1132  CB  ASP C 152    21191  23706  27850   6202  -5663  -1467       C  
ATOM   1133  CG  ASP C 152     -36.580 -41.002  53.034  1.00207.67           C  
ANISOU 1133  CG  ASP C 152    23572  25627  29707   6559  -5860  -1615       C  
ATOM   1134  OD1 ASP C 152     -35.886 -41.879  53.597  1.00220.03           O  
ANISOU 1134  OD1 ASP C 152    25274  26983  31343   6948  -6388  -1877       O  
ATOM   1135  OD2 ASP C 152     -37.558 -41.271  52.292  1.00208.80           O  
ANISOU 1135  OD2 ASP C 152    23948  25793  29593   6434  -5544  -1447       O  
ATOM   1136  N   ILE C 153     -36.416 -37.233  55.999  1.00149.80           N  
ANISOU 1136  N   ILE C 153    16207  17997  22713   5673  -6094  -1236       N  
ATOM   1137  CA  ILE C 153     -36.235 -35.826  56.320  1.00169.21           C  
ANISOU 1137  CA  ILE C 153    18387  20509  25398   5360  -5993  -1161       C  
ATOM   1138  C   ILE C 153     -35.103 -35.686  57.327  1.00172.38           C  
ANISOU 1138  C   ILE C 153    18638  20745  26114   5566  -6637  -1476       C  
ATOM   1139  O   ILE C 153     -35.214 -36.131  58.476  1.00171.66           O  
ANISOU 1139  O   ILE C 153    19173  20288  25763   5776  -7153  -1528       O  
ATOM   1140  CB  ILE C 153     -37.532 -35.228  56.865  1.00169.67           C  
ANISOU 1140  CB  ILE C 153    19043  20355  25069   5065  -5789   -822       C  
ATOM   1141  CG1 ILE C 153     -38.660 -35.467  55.866  1.00165.90           C  
ANISOU 1141  CG1 ILE C 153    18681  20024  24331   4906  -5246   -566       C  
ATOM   1142  CG2 ILE C 153     -37.353 -33.758  57.131  1.00162.28           C  
ANISOU 1142  CG2 ILE C 153    17845  19449  24366   4763  -5699   -763       C  
ATOM   1143  CD1 ILE C 153     -38.468 -34.795  54.520  1.00161.71           C  
ANISOU 1143  CD1 ILE C 153    17532  19890  24022   4728  -4740   -511       C  
ATOM   1144  N   ARG C 154     -34.018 -35.062  56.894  1.00178.17           N  
ANISOU 1144  N   ARG C 154    18550  21734  27411   5507  -6606  -1687       N  
ATOM   1145  CA  ARG C 154     -32.869 -34.796  57.739  1.00193.83           C  
ANISOU 1145  CA  ARG C 154    20220  23592  29834   5668  -7235  -2037       C  
ATOM   1146  C   ARG C 154     -32.440 -33.364  57.484  1.00194.61           C  
ANISOU 1146  C   ARG C 154    19674  23842  30426   5247  -6970  -2009       C  
ATOM   1147  O   ARG C 154     -32.408 -32.907  56.337  1.00184.40           O  
ANISOU 1147  O   ARG C 154    17850  22880  29334   4983  -6320  -1866       O  
ATOM   1148  CB  ARG C 154     -31.733 -35.801  57.483  1.00200.12           C  
ANISOU 1148  CB  ARG C 154    20540  24521  30975   6122  -7589  -2445       C  
ATOM   1149  CG  ARG C 154     -31.563 -36.237  56.032  1.00200.86           C  
ANISOU 1149  CG  ARG C 154    20085  25040  31193   6152  -6984  -2443       C  
ATOM   1150  CD  ARG C 154     -30.674 -37.479  55.933  1.00194.36           C  
ANISOU 1150  CD  ARG C 154    19089  24267  30491   6649  -7332  -2825       C  
ATOM   1151  NE  ARG C 154     -31.120 -38.538  56.836  1.00202.06           N  
ANISOU 1151  NE  ARG C 154    21042  24826  30906   6890  -7798  -2819       N  
ATOM   1152  CZ  ARG C 154     -30.541 -38.857  57.987  1.00203.91           C  
ANISOU 1152  CZ  ARG C 154    21646  24745  31086   7046  -8407  -3045       C  
ATOM   1153  NH1 ARG C 154     -29.464 -38.223  58.421  1.00194.88           N  
ANISOU 1153  NH1 ARG C 154    19970  23643  30434   7000  -8696  -3336       N  
ATOM   1154  NH2 ARG C 154     -31.060 -39.835  58.725  1.00201.49           N  
ANISOU 1154  NH2 ARG C 154    22279  24048  30229   7250  -8739  -2985       N  
ATOM   1155  N   GLN C 155     -32.132 -32.662  58.565  1.00210.28           N  
ANISOU 1155  N   GLN C 155    21778  25546  32573   5194  -7487  -2140       N  
ATOM   1156  CA  GLN C 155     -31.740 -31.266  58.481  1.00216.92           C  
ANISOU 1156  CA  GLN C 155    22085  26425  33910   4775  -7336  -2129       C  
ATOM   1157  C   GLN C 155     -30.426 -31.123  57.740  1.00229.45           C  
ANISOU 1157  C   GLN C 155    22572  28318  36289   4726  -7229  -2408       C  
ATOM   1158  O   GLN C 155     -29.476 -31.869  57.999  1.00233.00           O  
ANISOU 1158  O   GLN C 155    22675  28794  37063   5106  -7736  -2805       O  
ATOM   1159  CB  GLN C 155     -31.575 -30.649  59.865  1.00219.32           C  
ANISOU 1159  CB  GLN C 155    22762  26323  34246   4804  -8048  -2301       C  
ATOM   1160  CG  GLN C 155     -31.390 -29.142  59.756  1.00225.90           C  
ANISOU 1160  CG  GLN C 155    23168  27128  35535   4315  -7851  -2234       C  
ATOM   1161  CD  GLN C 155     -31.053 -28.464  61.062  1.00229.02           C  
ANISOU 1161  CD  GLN C 155    23828  27120  36070   4356  -8622  -2488       C  
ATOM   1162  OE1 GLN C 155     -31.601 -28.794  62.110  1.00223.91           O  
ANISOU 1162  OE1 GLN C 155    24063  26166  34844   4642  -9071  -2497       O  
ATOM   1163  NE2 GLN C 155     -30.157 -27.480  60.998  1.00237.17           N  
ANISOU 1163  NE2 GLN C 155    24116  28128  37870   4056  -8762  -2692       N  
ATOM   1164  N   GLY C 156     -30.370 -30.195  56.789  1.00218.33           N  
ANISOU 1164  N   GLY C 156    20614  27144  35196   4278  -6544  -2198       N  
ATOM   1165  CA  GLY C 156     -29.102 -29.981  56.152  1.00231.71           C  
ANISOU 1165  CA  GLY C 156    21239  29113  37688   4185  -6376  -2447       C  
ATOM   1166  C   GLY C 156     -28.232 -29.335  57.212  1.00251.89           C  
ANISOU 1166  C   GLY C 156    23465  31383  40860   4126  -7121  -2803       C  
ATOM   1167  O   GLY C 156     -28.723 -28.708  58.158  1.00253.31           O  
ANISOU 1167  O   GLY C 156    24228  31194  40825   4017  -7527  -2745       O  
ATOM   1168  N   PRO C 157     -26.917 -29.453  57.051  1.00262.60           N  
ANISOU 1168  N   PRO C 157    23849  32906  43021   4206  -7312  -3205       N  
ATOM   1169  CA  PRO C 157     -25.988 -28.832  58.017  1.00265.56           C  
ANISOU 1169  CA  PRO C 157    23788  33004  44107   4147  -8093  -3614       C  
ATOM   1170  C   PRO C 157     -26.131 -27.334  58.228  1.00268.66           C  
ANISOU 1170  C   PRO C 157    24115  33152  44811   3558  -7986  -3439       C  
ATOM   1171  O   PRO C 157     -25.982 -26.857  59.359  1.00277.07           O  
ANISOU 1171  O   PRO C 157    25443  33820  46012   3584  -8781  -3675       O  
ATOM   1172  CB  PRO C 157     -24.610 -29.170  57.428  1.00278.76           C  
ANISOU 1172  CB  PRO C 157    24489  34996  46433   4145  -7851  -3939       C  
ATOM   1173  CG  PRO C 157     -24.835 -30.352  56.534  1.00277.92           C  
ANISOU 1173  CG  PRO C 157    24444  35261  45892   4508  -7368  -3848       C  
ATOM   1174  CD  PRO C 157     -26.233 -30.252  56.022  1.00267.86           C  
ANISOU 1174  CD  PRO C 157    23793  34016  43966   4419  -6876  -3350       C  
ATOM   1175  N   LYS C 158     -26.450 -26.585  57.175  1.00237.24           N  
ANISOU 1175  N   LYS C 158    19884  29365  40894   3056  -7048  -3029       N  
ATOM   1176  CA  LYS C 158     -26.581 -25.132  57.210  1.00232.08           C  
ANISOU 1176  CA  LYS C 158    19156  28466  40559   2463  -6849  -2819       C  
ATOM   1177  C   LYS C 158     -28.015 -24.653  57.062  1.00233.06           C  
ANISOU 1177  C   LYS C 158    20242  28462  39849   2288  -6414  -2300       C  
ATOM   1178  O   LYS C 158     -28.249 -23.451  56.901  1.00230.74           O  
ANISOU 1178  O   LYS C 158    19955  27982  39735   1805  -6123  -2056       O  
ATOM   1179  CB  LYS C 158     -25.665 -24.495  56.171  1.00223.57           C  
ANISOU 1179  CB  LYS C 158    16962  27636  40348   1981  -6151  -2776       C  
ATOM   1180  CG  LYS C 158     -24.214 -24.925  56.371  1.00211.75           C  
ANISOU 1180  CG  LYS C 158    14394  26267  39793   2151  -6605  -3345       C  
ATOM   1181  CD  LYS C 158     -23.352 -24.744  55.139  1.00201.26           C  
ANISOU 1181  CD  LYS C 158    11944  25344  39183   1820  -5709  -3290       C  
ATOM   1182  N   GLU C 159     -28.964 -25.548  57.138  1.00228.58           N  
ANISOU 1182  N   GLU C 159    20462  27961  38427   2668  -6394  -2146       N  
ATOM   1183  CA  GLU C 159     -30.355 -25.194  56.955  1.00213.86           C  
ANISOU 1183  CA  GLU C 159    19433  26016  35810   2543  -5973  -1688       C  
ATOM   1184  C   GLU C 159     -30.843 -24.579  58.257  1.00213.47           C  
ANISOU 1184  C   GLU C 159    20073  25503  35534   2557  -6617  -1757       C  
ATOM   1185  O   GLU C 159     -30.664 -25.181  59.323  1.00214.30           O  
ANISOU 1185  O   GLU C 159    20521  25416  35488   2948  -7369  -2069       O  
ATOM   1186  CB  GLU C 159     -31.186 -26.426  56.617  1.00208.56           C  
ANISOU 1186  CB  GLU C 159    19308  25555  34380   2934  -5760  -1539       C  
ATOM   1187  CG  GLU C 159     -32.640 -26.146  56.280  1.00197.33           C  
ANISOU 1187  CG  GLU C 159    18625  24103  32247   2813  -5278  -1088       C  
ATOM   1188  CD  GLU C 159     -33.397 -27.418  55.937  1.00198.81           C  
ANISOU 1188  CD  GLU C 159    19266  24474  31798   3172  -5115   -987       C  
ATOM   1189  OE1 GLU C 159     -32.888 -28.510  56.262  1.00196.95           O  
ANISOU 1189  OE1 GLU C 159    18974  24283  31575   3554  -5514  -1272       O  
ATOM   1190  OE2 GLU C 159     -34.499 -27.326  55.346  1.00189.16           O  
ANISOU 1190  OE2 GLU C 159    18457  23323  30090   3080  -4628   -642       O  
ATOM   1191  N   PRO C 160     -31.406 -23.372  58.218  1.00214.88           N  
ANISOU 1191  N   PRO C 160    20490  25473  35682   2171  -6367  -1494       N  
ATOM   1192  CA  PRO C 160     -32.006 -22.803  59.427  1.00208.35           C  
ANISOU 1192  CA  PRO C 160    20420  24218  34527   2240  -6917  -1550       C  
ATOM   1193  C   PRO C 160     -33.002 -23.779  60.016  1.00192.12           C  
ANISOU 1193  C   PRO C 160    19249  22151  31598   2692  -7067  -1481       C  
ATOM   1194  O   PRO C 160     -33.745 -24.451  59.300  1.00190.91           O  
ANISOU 1194  O   PRO C 160    19295  22261  30984   2778  -6531  -1206       O  
ATOM   1195  CB  PRO C 160     -32.694 -21.534  58.919  1.00203.06           C  
ANISOU 1195  CB  PRO C 160    19905  23424  33822   1796  -6385  -1176       C  
ATOM   1196  CG  PRO C 160     -31.927 -21.164  57.695  1.00203.38           C  
ANISOU 1196  CG  PRO C 160    19068  23706  34501   1397  -5788  -1050       C  
ATOM   1197  CD  PRO C 160     -31.519 -22.464  57.063  1.00202.53           C  
ANISOU 1197  CD  PRO C 160    18571  24031  34349   1684  -5568  -1131       C  
ATOM   1198  N   PHE C 161     -32.983 -23.870  61.343  1.00182.98           N  
ANISOU 1198  N   PHE C 161    18634  20662  30228   2985  -7820  -1748       N  
ATOM   1199  CA  PHE C 161     -33.854 -24.820  62.016  1.00179.04           C  
ANISOU 1199  CA  PHE C 161    19010  20102  28915   3406  -7964  -1681       C  
ATOM   1200  C   PHE C 161     -35.307 -24.622  61.589  1.00177.58           C  
ANISOU 1200  C   PHE C 161    19359  19991  28122   3278  -7275  -1232       C  
ATOM   1201  O   PHE C 161     -36.031 -25.594  61.363  1.00172.48           O  
ANISOU 1201  O   PHE C 161    19061  19502  26974   3474  -6990  -1054       O  
ATOM   1202  CB  PHE C 161     -33.676 -24.663  63.526  1.00173.53           C  
ANISOU 1202  CB  PHE C 161    18921  18985  28029   3702  -8819  -1993       C  
ATOM   1203  CG  PHE C 161     -34.370 -25.715  64.349  1.00173.01           C  
ANISOU 1203  CG  PHE C 161    19776  18807  27153   4164  -9026  -1954       C  
ATOM   1204  CD1 PHE C 161     -34.071 -27.065  64.186  1.00171.18           C  
ANISOU 1204  CD1 PHE C 161    19505  18731  26804   4480  -9124  -2025       C  
ATOM   1205  CD2 PHE C 161     -35.331 -25.355  65.280  1.00173.50           C  
ANISOU 1205  CD2 PHE C 161    20765  18589  26566   4284  -9085  -1837       C  
ATOM   1206  CE1 PHE C 161     -34.709 -28.023  64.950  1.00173.71           C  
ANISOU 1206  CE1 PHE C 161    20721  18889  26390   4867  -9290  -1953       C  
ATOM   1207  CE2 PHE C 161     -35.979 -26.313  66.036  1.00179.07           C  
ANISOU 1207  CE2 PHE C 161    22336  19175  26526   4670  -9183  -1760       C  
ATOM   1208  CZ  PHE C 161     -35.662 -27.652  65.866  1.00178.28           C  
ANISOU 1208  CZ  PHE C 161    22209  19195  26334   4941  -9287  -1803       C  
ATOM   1209  N   ARG C 162     -35.749 -23.370  61.449  1.00175.15           N  
ANISOU 1209  N   ARG C 162    19099  19556  27896   2952  -7023  -1061       N  
ATOM   1210  CA  ARG C 162     -37.115 -23.119  61.006  1.00157.56           C  
ANISOU 1210  CA  ARG C 162    17308  17401  25157   2856  -6408   -671       C  
ATOM   1211  C   ARG C 162     -37.410 -23.775  59.653  1.00152.89           C  
ANISOU 1211  C   ARG C 162    16366  17211  24514   2778  -5751   -412       C  
ATOM   1212  O   ARG C 162     -38.485 -24.359  59.459  1.00156.59           O  
ANISOU 1212  O   ARG C 162    17254  17788  24455   2906  -5424   -196       O  
ATOM   1213  CB  ARG C 162     -37.397 -21.622  60.986  1.00154.17           C  
ANISOU 1213  CB  ARG C 162    16921  16749  24906   2538  -6290   -561       C  
ATOM   1214  CG  ARG C 162     -38.843 -21.323  60.577  1.00151.28           C  
ANISOU 1214  CG  ARG C 162    17007  16445  24028   2497  -5718   -199       C  
ATOM   1215  CD  ARG C 162     -38.992 -19.874  60.244  1.00142.04           C  
ANISOU 1215  CD  ARG C 162    15759  15089  23122   2167  -5542    -65       C  
ATOM   1216  NE  ARG C 162     -38.558 -19.103  61.400  1.00179.87           N  
ANISOU 1216  NE  ARG C 162    20793  19471  28077   2194  -6163   -351       N  
ATOM   1217  CZ  ARG C 162     -38.426 -17.785  61.429  1.00182.33           C  
ANISOU 1217  CZ  ARG C 162    21072  19486  28719   1924  -6245   -352       C  
ATOM   1218  NH1 ARG C 162     -38.702 -17.036  60.369  1.00172.92           N  
ANISOU 1218  NH1 ARG C 162    19646  18343  27713   1598  -5719    -48       N  
ATOM   1219  NH2 ARG C 162     -37.944 -17.209  62.528  1.00179.81           N  
ANISOU 1219  NH2 ARG C 162    20978  18780  28562   1990  -6909   -679       N  
ATOM   1220  N   ASP C 163     -36.464 -23.710  58.709  1.00157.08           N  
ANISOU 1220  N   ASP C 163    16127  17962  25594   2578  -5550   -446       N  
ATOM   1221  CA  ASP C 163     -36.709 -24.286  57.389  1.00164.53           C  
ANISOU 1221  CA  ASP C 163    16790  19282  26441   2542  -4928   -218       C  
ATOM   1222  C   ASP C 163     -36.760 -25.807  57.443  1.00166.96           C  
ANISOU 1222  C   ASP C 163    17239  19757  26442   2921  -5052   -329       C  
ATOM   1223  O   ASP C 163     -37.577 -26.425  56.749  1.00164.46           O  
ANISOU 1223  O   ASP C 163    17118  19632  25738   2998  -4650   -121       O  
ATOM   1224  CB  ASP C 163     -35.627 -23.833  56.405  1.00175.46           C  
ANISOU 1224  CB  ASP C 163    17343  20858  28466   2253  -4626   -229       C  
ATOM   1225  CG  ASP C 163     -35.623 -22.331  56.190  1.00186.88           C  
ANISOU 1225  CG  ASP C 163    18677  22106  30224   1824  -4417    -53       C  
ATOM   1226  OD1 ASP C 163     -36.447 -21.640  56.820  1.00181.40           O  
ANISOU 1226  OD1 ASP C 163    18548  21129  29246   1794  -4558     40       O  
ATOM   1227  OD2 ASP C 163     -34.783 -21.842  55.401  1.00200.59           O  
ANISOU 1227  OD2 ASP C 163    19768  23949  32496   1521  -4095    -10       O  
ATOM   1228  N   TYR C 164     -35.911 -26.427  58.266  1.00169.51           N  
ANISOU 1228  N   TYR C 164    17496  19973  26938   3177  -5655   -670       N  
ATOM   1229  CA  TYR C 164     -35.974 -27.874  58.461  1.00166.25           C  
ANISOU 1229  CA  TYR C 164    17338  19626  26203   3569  -5856   -779       C  
ATOM   1230  C   TYR C 164     -37.295 -28.287  59.104  1.00154.17           C  
ANISOU 1230  C   TYR C 164    16684  17913  23979   3713  -5834   -585       C  
ATOM   1231  O   TYR C 164     -37.932 -29.254  58.667  1.00151.76           O  
ANISOU 1231  O   TYR C 164    16598  17732  23333   3846  -5584   -454       O  
ATOM   1232  CB  TYR C 164     -34.771 -28.346  59.280  1.00174.26           C  
ANISOU 1232  CB  TYR C 164    18148  20510  27554   3847  -6584  -1200       C  
ATOM   1233  CG  TYR C 164     -34.959 -29.644  60.037  1.00166.75           C  
ANISOU 1233  CG  TYR C 164    17794  19412  26151   4298  -7016  -1319       C  
ATOM   1234  CD1 TYR C 164     -35.145 -30.846  59.364  1.00169.60           C  
ANISOU 1234  CD1 TYR C 164    18160  19972  26309   4500  -6790  -1267       C  
ATOM   1235  CD2 TYR C 164     -34.890 -29.676  61.424  1.00167.56           C  
ANISOU 1235  CD2 TYR C 164    18492  19144  26028   4540  -7682  -1496       C  
ATOM   1236  CE1 TYR C 164     -35.299 -32.038  60.055  1.00171.05           C  
ANISOU 1236  CE1 TYR C 164    18931  19960  26100   4892  -7191  -1356       C  
ATOM   1237  CE2 TYR C 164     -35.039 -30.862  62.123  1.00163.69           C  
ANISOU 1237  CE2 TYR C 164    18628  18473  25092   4954  -8062  -1569       C  
ATOM   1238  CZ  TYR C 164     -35.242 -32.040  61.434  1.00169.08           C  
ANISOU 1238  CZ  TYR C 164    19299  19331  25611   5110  -7808  -1488       C  
ATOM   1239  OH  TYR C 164     -35.393 -33.217  62.134  1.00173.29           O  
ANISOU 1239  OH  TYR C 164    20505  19625  25713   5501  -8188  -1537       O  
ATOM   1240  N   VAL C 165     -37.725 -27.557  60.138  1.00140.74           N  
ANISOU 1240  N   VAL C 165    15485  15909  22080   3685  -6076   -574       N  
ATOM   1241  CA  VAL C 165     -38.983 -27.877  60.810  1.00124.82           C  
ANISOU 1241  CA  VAL C 165    14277  13723  19425   3808  -5979   -387       C  
ATOM   1242  C   VAL C 165     -40.148 -27.740  59.839  1.00124.16           C  
ANISOU 1242  C   VAL C 165    14192  13842  19139   3604  -5293    -52       C  
ATOM   1243  O   VAL C 165     -41.080 -28.555  59.850  1.00117.69           O  
ANISOU 1243  O   VAL C 165    13767  13032  17917   3708  -5083     98       O  
ATOM   1244  CB  VAL C 165     -39.173 -26.991  62.056  1.00126.59           C  
ANISOU 1244  CB  VAL C 165    15018  13604  19477   3839  -6324   -464       C  
ATOM   1245  CG1 VAL C 165     -40.499 -27.293  62.722  1.00124.09           C  
ANISOU 1245  CG1 VAL C 165    15502  13143  18503   3960  -6104   -255       C  
ATOM   1246  CG2 VAL C 165     -38.049 -27.214  63.046  1.00145.23           C  
ANISOU 1246  CG2 VAL C 165    17450  15735  21995   4103  -7103   -833       C  
ATOM   1247  N   ASP C 166     -40.118 -26.711  58.987  1.00133.92           N  
ANISOU 1247  N   ASP C 166    14999  15216  20669   3311  -4956     68       N  
ATOM   1248  CA  ASP C 166     -41.116 -26.601  57.924  1.00133.13           C  
ANISOU 1248  CA  ASP C 166    14858  15322  20402   3165  -4370    355       C  
ATOM   1249  C   ASP C 166     -41.156 -27.855  57.060  1.00132.04           C  
ANISOU 1249  C   ASP C 166    14554  15438  20176   3298  -4181    375       C  
ATOM   1250  O   ASP C 166     -42.233 -28.396  56.789  1.00141.90           O  
ANISOU 1250  O   ASP C 166    16088  16733  21096   3343  -3930    531       O  
ATOM   1251  CB  ASP C 166     -40.838 -25.368  57.058  1.00132.44           C  
ANISOU 1251  CB  ASP C 166    14339  15323  20659   2861  -4079    473       C  
ATOM   1252  CG  ASP C 166     -41.341 -24.074  57.685  1.00133.49           C  
ANISOU 1252  CG  ASP C 166    14774  15188  20756   2719  -4126    544       C  
ATOM   1253  OD1 ASP C 166     -42.187 -24.134  58.600  1.00127.96           O  
ANISOU 1253  OD1 ASP C 166    14627  14310  19683   2864  -4235    550       O  
ATOM   1254  OD2 ASP C 166     -40.884 -22.991  57.264  1.00129.78           O  
ANISOU 1254  OD2 ASP C 166    14004  14670  20636   2463  -4035    594       O  
ATOM   1255  N   ARG C 167     -39.991 -28.348  56.629  1.00136.55           N  
ANISOU 1255  N   ARG C 167    14649  16164  21069   3377  -4316    188       N  
ATOM   1256  CA  ARG C 167     -39.977 -29.549  55.797  1.00144.09           C  
ANISOU 1256  CA  ARG C 167    15471  17346  21931   3552  -4165    167       C  
ATOM   1257  C   ARG C 167     -40.487 -30.755  56.568  1.00123.80           C  
ANISOU 1257  C   ARG C 167    13442  14592  19005   3808  -4437    115       C  
ATOM   1258  O   ARG C 167     -41.190 -31.609  56.013  1.00117.15           O  
ANISOU 1258  O   ARG C 167    12754  13829  17930   3882  -4235    207       O  
ATOM   1259  CB  ARG C 167     -38.580 -29.818  55.237  1.00150.80           C  
ANISOU 1259  CB  ARG C 167    15679  18404  23213   3629  -4242    -58       C  
ATOM   1260  CG  ARG C 167     -38.119 -28.781  54.211  1.00151.48           C  
ANISOU 1260  CG  ARG C 167    15212  18707  23635   3345  -3805     55       C  
ATOM   1261  CD  ARG C 167     -36.885 -29.244  53.458  1.00154.69           C  
ANISOU 1261  CD  ARG C 167    14959  19393  24422   3445  -3715   -144       C  
ATOM   1262  NE  ARG C 167     -35.776 -29.607  54.329  1.00173.73           N  
ANISOU 1262  NE  ARG C 167    17108  21698  27202   3620  -4270   -495       N  
ATOM   1263  CZ  ARG C 167     -35.329 -30.847  54.480  1.00189.95           C  
ANISOU 1263  CZ  ARG C 167    19144  23799  29229   3992  -4582   -745       C  
ATOM   1264  NH1 ARG C 167     -35.876 -31.862  53.830  1.00175.67           N  
ANISOU 1264  NH1 ARG C 167    17563  22126  27056   4205  -4387   -688       N  
ATOM   1265  NH2 ARG C 167     -34.309 -31.074  55.302  1.00195.50           N  
ANISOU 1265  NH2 ARG C 167    19610  24381  30291   4176  -5153  -1084       N  
ATOM   1266  N   PHE C 168     -40.109 -30.859  57.841  1.00117.64           N  
ANISOU 1266  N   PHE C 168    12982  13537  18180   3953  -4918    -38       N  
ATOM   1267  CA  PHE C 168     -40.494 -32.016  58.639  1.00139.42           C  
ANISOU 1267  CA  PHE C 168    16331  16067  20576   4203  -5176    -62       C  
ATOM   1268  C   PHE C 168     -42.011 -32.113  58.759  1.00125.34           C  
ANISOU 1268  C   PHE C 168    15045  14190  18389   4084  -4807    217       C  
ATOM   1269  O   PHE C 168     -42.606 -33.140  58.416  1.00133.67           O  
ANISOU 1269  O   PHE C 168    16280  15245  19265   4145  -4668    295       O  
ATOM   1270  CB  PHE C 168     -39.835 -31.925  60.021  1.00143.42           C  
ANISOU 1270  CB  PHE C 168    17179  16268  21047   4398  -5769   -262       C  
ATOM   1271  CG  PHE C 168     -40.056 -33.132  60.899  1.00122.43           C  
ANISOU 1271  CG  PHE C 168    15202  13325  17990   4694  -6079   -283       C  
ATOM   1272  CD1 PHE C 168     -41.190 -33.227  61.690  1.00121.26           C  
ANISOU 1272  CD1 PHE C 168    15780  12934  17359   4664  -5910    -58       C  
ATOM   1273  CD2 PHE C 168     -39.107 -34.139  60.973  1.00125.50           C  
ANISOU 1273  CD2 PHE C 168    15524  13667  18494   5014  -6532   -528       C  
ATOM   1274  CE1 PHE C 168     -41.398 -34.316  62.499  1.00145.18           C  
ANISOU 1274  CE1 PHE C 168    19493  15663  20004   4904  -6133    -30       C  
ATOM   1275  CE2 PHE C 168     -39.306 -35.235  61.789  1.00163.26           C  
ANISOU 1275  CE2 PHE C 168    21017  18128  22885   5294  -6834   -521       C  
ATOM   1276  CZ  PHE C 168     -40.453 -35.323  62.553  1.00171.73           C  
ANISOU 1276  CZ  PHE C 168    22854  18942  23455   5219  -6617   -251       C  
ATOM   1277  N   TYR C 169     -42.661 -31.037  59.202  1.00113.40           N  
ANISOU 1277  N   TYR C 169    13717  12594  16776   3910  -4639    351       N  
ATOM   1278  CA  TYR C 169     -44.102 -31.092  59.406  1.00111.11           C  
ANISOU 1278  CA  TYR C 169    13842  12221  16153   3815  -4280    583       C  
ATOM   1279  C   TYR C 169     -44.913 -31.036  58.120  1.00108.20           C  
ANISOU 1279  C   TYR C 169    13145  12107  15858   3644  -3823    740       C  
ATOM   1280  O   TYR C 169     -46.052 -31.512  58.113  1.00106.88           O  
ANISOU 1280  O   TYR C 169    13222  11891  15494   3598  -3572    881       O  
ATOM   1281  CB  TYR C 169     -44.520 -29.966  60.352  1.00111.59           C  
ANISOU 1281  CB  TYR C 169    14226  12105  16067   3753  -4271    633       C  
ATOM   1282  CG  TYR C 169     -44.182 -30.303  61.780  1.00126.99           C  
ANISOU 1282  CG  TYR C 169    16776  13738  17738   3981  -4676    523       C  
ATOM   1283  CD1 TYR C 169     -44.971 -31.185  62.504  1.00142.37           C  
ANISOU 1283  CD1 TYR C 169    19338  15485  19272   4084  -4564    651       C  
ATOM   1284  CD2 TYR C 169     -43.035 -29.806  62.380  1.00121.65           C  
ANISOU 1284  CD2 TYR C 169    16061  12942  17218   4102  -5190    286       C  
ATOM   1285  CE1 TYR C 169     -44.658 -31.526  63.799  1.00123.96           C  
ANISOU 1285  CE1 TYR C 169    17660  12838  16600   4329  -4924    576       C  
ATOM   1286  CE2 TYR C 169     -42.710 -30.146  63.679  1.00128.75           C  
ANISOU 1286  CE2 TYR C 169    17579  13531  17810   4372  -5636    162       C  
ATOM   1287  CZ  TYR C 169     -43.528 -31.009  64.383  1.00121.86           C  
ANISOU 1287  CZ  TYR C 169    17403  12461  16438   4501  -5490    322       C  
ATOM   1288  OH  TYR C 169     -43.227 -31.364  65.676  1.00150.94           O  
ANISOU 1288  OH  TYR C 169    21815  15808  19726   4801  -5912    231       O  
ATOM   1289  N   LYS C 170     -44.377 -30.468  57.036  1.00123.66           N  
ANISOU 1289  N   LYS C 170    14572  14319  18095   3551  -3706    718       N  
ATOM   1290  CA  LYS C 170     -45.064 -30.587  55.753  1.00105.74           C  
ANISOU 1290  CA  LYS C 170    12067  12279  15829   3470  -3347    838       C  
ATOM   1291  C   LYS C 170     -45.143 -32.042  55.310  1.00113.96           C  
ANISOU 1291  C   LYS C 170    13148  13357  16793   3620  -3400    771       C  
ATOM   1292  O   LYS C 170     -46.221 -32.542  54.963  1.00104.30           O  
ANISOU 1292  O   LYS C 170    12064  12126  15440   3582  -3216    866       O  
ATOM   1293  CB  LYS C 170     -44.373 -29.731  54.689  1.00106.24           C  
ANISOU 1293  CB  LYS C 170    11641  12584  16143   3368  -3187    848       C  
ATOM   1294  CG  LYS C 170     -44.864 -30.013  53.274  1.00105.04           C  
ANISOU 1294  CG  LYS C 170    11299  12678  15935   3373  -2884    934       C  
ATOM   1295  CD  LYS C 170     -46.302 -29.535  53.067  1.00105.49           C  
ANISOU 1295  CD  LYS C 170    11556  12703  15824   3277  -2653   1111       C  
ATOM   1296  N   THR C 171     -44.006 -32.747  55.352  1.00127.10           N  
ANISOU 1296  N   THR C 171    14684  15037  18572   3803  -3688    578       N  
ATOM   1297  CA  THR C 171     -43.976 -34.166  55.013  1.00120.93           C  
ANISOU 1297  CA  THR C 171    13991  14236  17719   3991  -3807    479       C  
ATOM   1298  C   THR C 171     -44.831 -34.985  55.969  1.00109.91           C  
ANISOU 1298  C   THR C 171    13173  12512  16077   4004  -3899    562       C  
ATOM   1299  O   THR C 171     -45.587 -35.864  55.538  1.00107.76           O  
ANISOU 1299  O   THR C 171    13030  12188  15724   3996  -3800    606       O  
ATOM   1300  CB  THR C 171     -42.531 -34.670  55.009  1.00115.62           C  
ANISOU 1300  CB  THR C 171    13067  13623  17241   4232  -4137    225       C  
ATOM   1301  OG1 THR C 171     -41.767 -33.934  54.043  1.00112.00           O  
ANISOU 1301  OG1 THR C 171    12028  13485  17042   4181  -3940    172       O  
ATOM   1302  CG2 THR C 171     -42.478 -36.142  54.662  1.00142.14           C  
ANISOU 1302  CG2 THR C 171    16560  16928  20520   4471  -4298     99       C  
ATOM   1303  N   LEU C 172     -44.715 -34.722  57.274  1.00109.50           N  
ANISOU 1303  N   LEU C 172    13496  12210  15898   4025  -4086    582       N  
ATOM   1304  CA  LEU C 172     -45.523 -35.464  58.235  1.00120.68           C  
ANISOU 1304  CA  LEU C 172    15527  13296  17032   4028  -4090    704       C  
ATOM   1305  C   LEU C 172     -47.003 -35.257  57.941  1.00128.20           C  
ANISOU 1305  C   LEU C 172    16516  14272  17924   3780  -3635    913       C  
ATOM   1306  O   LEU C 172     -47.805 -36.194  58.046  1.00131.50           O  
ANISOU 1306  O   LEU C 172    17205  14509  18252   3722  -3522   1006       O  
ATOM   1307  CB  LEU C 172     -45.179 -35.055  59.668  1.00132.79           C  
ANISOU 1307  CB  LEU C 172    17518  14573  18365   4123  -4333    696       C  
ATOM   1308  CG  LEU C 172     -46.058 -35.667  60.764  1.00136.71           C  
ANISOU 1308  CG  LEU C 172    18739  14715  18490   4116  -4230    874       C  
ATOM   1309  CD1 LEU C 172     -45.823 -37.168  60.833  1.00116.06           C  
ANISOU 1309  CD1 LEU C 172    16442  11866  15788   4280  -4466    843       C  
ATOM   1310  CD2 LEU C 172     -45.790 -35.032  62.116  1.00128.61           C  
ANISOU 1310  CD2 LEU C 172    18202  13470  17194   4237  -4427    865       C  
ATOM   1311  N   ARG C 173     -47.385 -34.026  57.585  1.00119.40           N  
ANISOU 1311  N   ARG C 173    15119  13353  16895   3632  -3387    980       N  
ATOM   1312  CA  ARG C 173     -48.779 -33.752  57.265  1.00106.71           C  
ANISOU 1312  CA  ARG C 173    13475  11790  15282   3441  -3001   1135       C  
ATOM   1313  C   ARG C 173     -49.246 -34.548  56.059  1.00124.56           C  
ANISOU 1313  C   ARG C 173    15479  14175  17675   3411  -2926   1107       C  
ATOM   1314  O   ARG C 173     -50.340 -35.121  56.066  1.00143.52           O  
ANISOU 1314  O   ARG C 173    17989  16459  20082   3291  -2750   1186       O  
ATOM   1315  CB  ARG C 173     -48.967 -32.274  56.947  1.00103.47           C  
ANISOU 1315  CB  ARG C 173    12797  11563  14954   3348  -2826   1181       C  
ATOM   1316  CG  ARG C 173     -50.418 -31.909  56.759  1.00102.58           C  
ANISOU 1316  CG  ARG C 173    12651  11477  14846   3207  -2477   1306       C  
ATOM   1317  CD  ARG C 173     -50.602 -30.462  56.346  1.00101.45           C  
ANISOU 1317  CD  ARG C 173    12277  11489  14781   3160  -2350   1345       C  
ATOM   1318  NE  ARG C 173     -51.995 -30.049  56.441  1.00101.33           N  
ANISOU 1318  NE  ARG C 173    12270  11462  14768   3082  -2056   1431       N  
ATOM   1319  CZ  ARG C 173     -52.447 -28.876  56.026  1.00100.69           C  
ANISOU 1319  CZ  ARG C 173    12020  11484  14753   3070  -1938   1467       C  
ATOM   1320  NH1 ARG C 173     -51.640 -27.983  55.480  1.00100.14           N  
ANISOU 1320  NH1 ARG C 173    11799  11510  14740   3086  -2050   1462       N  
ATOM   1321  NH2 ARG C 173     -53.742 -28.601  56.148  1.00101.14           N  
ANISOU 1321  NH2 ARG C 173    12049  11531  14847   3040  -1693   1507       N  
ATOM   1322  N   ALA C 174     -48.435 -34.581  54.997  1.00124.94           N  
ANISOU 1322  N   ALA C 174    15176  14455  17842   3522  -3050    981       N  
ATOM   1323  CA  ALA C 174     -48.850 -35.297  53.795  1.00126.48           C  
ANISOU 1323  CA  ALA C 174    15178  14770  18110   3548  -3018    920       C  
ATOM   1324  C   ALA C 174     -48.868 -36.814  53.969  1.00138.07           C  
ANISOU 1324  C   ALA C 174    16902  16002  19554   3629  -3216    840       C  
ATOM   1325  O   ALA C 174     -49.807 -37.476  53.513  1.00136.06           O  
ANISOU 1325  O   ALA C 174    16667  15667  19361   3543  -3155    846       O  
ATOM   1326  CB  ALA C 174     -47.940 -34.912  52.628  1.00103.26           C  
ANISOU 1326  CB  ALA C 174    11856  12143  15235   3680  -3039    814       C  
ATOM   1327  N   GLU C 175     -47.879 -37.391  54.661  1.00140.63           N  
ANISOU 1327  N   GLU C 175    17446  16172  19816   3795  -3491    756       N  
ATOM   1328  CA  GLU C 175     -47.867 -38.850  54.763  1.00142.53           C  
ANISOU 1328  CA  GLU C 175    17979  16146  20029   3899  -3711    681       C  
ATOM   1329  C   GLU C 175     -48.955 -39.398  55.684  1.00142.39           C  
ANISOU 1329  C   GLU C 175    18414  15756  19932   3692  -3574    868       C  
ATOM   1330  O   GLU C 175     -49.359 -40.557  55.521  1.00168.33           O  
ANISOU 1330  O   GLU C 175    21895  18799  23263   3667  -3658    850       O  
ATOM   1331  CB  GLU C 175     -46.466 -39.334  55.133  1.00148.56           C  
ANISOU 1331  CB  GLU C 175    18831  16852  20763   4198  -4092    506       C  
ATOM   1332  CG  GLU C 175     -45.480 -38.991  54.011  1.00136.77           C  
ANISOU 1332  CG  GLU C 175    16805  15747  19415   4383  -4135    307       C  
ATOM   1333  CD  GLU C 175     -44.598 -40.150  53.590  1.00159.45           C  
ANISOU 1333  CD  GLU C 175    19666  18588  22329   4712  -4456     57       C  
ATOM   1334  OE1 GLU C 175     -44.231 -40.977  54.452  1.00177.71           O  
ANISOU 1334  OE1 GLU C 175    22367  20579  24574   4869  -4783      3       O  
ATOM   1335  OE2 GLU C 175     -44.285 -40.235  52.382  1.00142.50           O  
ANISOU 1335  OE2 GLU C 175    17161  16729  20253   4845  -4381    -88       O  
ATOM   1336  N   GLN C 176     -49.441 -38.597  56.631  1.00139.64           N  
ANISOU 1336  N   GLN C 176    18241  15342  19474   3540  -3343   1043       N  
ATOM   1337  CA  GLN C 176     -50.600 -38.934  57.445  1.00156.85           C  
ANISOU 1337  CA  GLN C 176    20780  17228  21588   3310  -3059   1248       C  
ATOM   1338  C   GLN C 176     -51.861 -38.288  56.918  1.00160.89           C  
ANISOU 1338  C   GLN C 176    20933  17912  22286   3066  -2683   1323       C  
ATOM   1339  O   GLN C 176     -52.958 -38.654  57.359  1.00166.27           O  
ANISOU 1339  O   GLN C 176    21760  18387  23027   2839  -2393   1464       O  
ATOM   1340  CB  GLN C 176     -50.441 -38.466  58.905  1.00162.89           C  
ANISOU 1340  CB  GLN C 176    22029  17801  22061   3339  -2992   1385       C  
ATOM   1341  CG  GLN C 176     -51.350 -39.230  59.887  1.00176.37           C  
ANISOU 1341  CG  GLN C 176    24289  19109  23616   3165  -2720   1609       C  
ATOM   1342  CD  GLN C 176     -51.088 -38.899  61.344  1.00190.55           C  
ANISOU 1342  CD  GLN C 176    26704  20683  25013   3275  -2691   1734       C  
ATOM   1343  OE1 GLN C 176     -50.197 -38.113  61.661  1.00185.22           O  
ANISOU 1343  OE1 GLN C 176    26038  20131  24205   3489  -2953   1619       O  
ATOM   1344  NE2 GLN C 176     -51.879 -39.487  62.239  1.00193.22           N  
ANISOU 1344  NE2 GLN C 176    27579  20677  25159   3125  -2362   1967       N  
ATOM   1345  N   ALA C 177     -51.727 -37.363  55.964  1.00162.27           N  
ANISOU 1345  N   ALA C 177    20641  18445  22569   3116  -2681   1230       N  
ATOM   1346  CA  ALA C 177     -52.861 -36.777  55.274  1.00151.52           C  
ANISOU 1346  CA  ALA C 177    18920  17255  21395   2962  -2432   1253       C  
ATOM   1347  C   ALA C 177     -53.615 -35.904  56.268  1.00169.68           C  
ANISOU 1347  C   ALA C 177    21336  19504  23630   2828  -2091   1411       C  
ATOM   1348  O   ALA C 177     -54.822 -35.674  56.148  1.00164.37           O  
ANISOU 1348  O   ALA C 177    20468  18852  23132   2667  -1819   1457       O  
ATOM   1349  CB  ALA C 177     -53.764 -37.836  54.637  1.00118.97           C  
ANISOU 1349  CB  ALA C 177    14695  13005  17504   2830  -2440   1200       C  
ATOM   1350  N   SER C 178     -52.844 -35.424  57.248  1.00174.81           N  
ANISOU 1350  N   SER C 178    22299  20085  24035   2932  -2142   1458       N  
ATOM   1351  CA  SER C 178     -53.304 -34.821  58.489  1.00169.32           C  
ANISOU 1351  CA  SER C 178    21924  19257  23154   2883  -1872   1592       C  
ATOM   1352  C   SER C 178     -52.357 -33.707  58.939  1.00158.46           C  
ANISOU 1352  C   SER C 178    20635  17966  21606   3047  -2046   1543       C  
ATOM   1353  O   SER C 178     -51.579 -33.875  59.885  1.00161.64           O  
ANISOU 1353  O   SER C 178    21460  18184  21770   3177  -2245   1536       O  
ATOM   1354  CB  SER C 178     -53.407 -35.884  59.583  1.00178.53           C  
ANISOU 1354  CB  SER C 178    23659  20058  24118   2843  -1800   1714       C  
ATOM   1355  OG  SER C 178     -54.119 -35.381  60.695  1.00188.40           O  
ANISOU 1355  OG  SER C 178    25223  21190  25172   2782  -1417   1861       O  
ATOM   1356  N   GLU C 180     -52.168 -34.053  62.757  1.00191.94           N  
ANISOU 1356  N   GLU C 180    26588  21458  24884   3270  -1917   1780       N  
ATOM   1357  CA  GLU C 180     -52.222 -34.683  64.071  1.00198.04           C  
ANISOU 1357  CA  GLU C 180    28138  21877  25233   3357  -1837   1915       C  
ATOM   1358  C   GLU C 180     -51.522 -36.039  64.061  1.00195.97           C  
ANISOU 1358  C   GLU C 180    28168  21377  24916   3435  -2186   1915       C
[truncated: 2,227,501 more chars]
